# Supplementary material for: Phenotypic heterogeneity follows a growth-viability tradeoff in response to amino acid identity
Source: Nat Commun. 2024 Aug 2;15:6515. doi: 10.1038/s41467-024-50602-8 (PMC11297284; doi:10.1038/s41467-024-50602-8)
Supplement: Supplementary file 6 — Source Data [file 41467_2024_50602_MOESM6_ESM.zip › source_data/fig6cde/240423/240423_1845_yATP_E1_PRO.csv]

FSC-A	FSC-H	FSC-W	SSC-A	SSC-H	SSC-W	BL1-A	BL1-H	BL1-W	VL1-A	VL1-H	VL1-W	VL2-A	VL2-H	VL2-W	VL3-A	VL3-H	VL3-W	YL2-A	YL2-H	YL2-W	Time
33697	33051	67	13887	14241	48	318	311	0	505	764	0	1324	1307	12	1550	1709	18	47448	45357	72	0.00801737
91986	89334	83	39539	38748	79	807	807	0	1929	2151	22	5233	4920	41	5955	5685	42	210602	199695	89	0.00801737
210098	172320	101	139855	122826	96	2986	2502	32	6206	5069	48	13557	11138	64	14225	11452	71	486412	395912	105	0.0100217
29672	30816	63	21475	21655	58	213	345	0	257	493	0	1307	1350	15	1419	1801	18	51093	52088	75	0.0110239
129218	120380	86	73416	69018	84	1822	1794	20	3044	2764	32	8483	7486	52	8597	7760	52	348170	308974	89	0.0110239
139571	131350	90	52323	48579	87	1720	1448	19	3769	3853	31	8491	8018	54	8631	7605	51	315268	283451	89	0.0130282
159831	145859	91	67345	60892	90	2446	2190	26	4292	3520	35	9141	8576	49	11632	10574	58	345140	319176	95	0.0150326
129975	122944	90	60783	58199	83	1058	1026	5	1858	2426	23	5628	5118	41	6537	6668	40	229856	215254	91	0.0150326
141127	132753	98	51255	49148	85	1225	1321	13	3504	3177	32	7064	6580	43	8027	7589	47	301309	279471	97	0.0190413
153623	140146	87	81353	74264	88	2173	1959	23	4966	4256	39	9633	9258	49	11511	10538	55	417299	393518	95	0.0190413
180993	154788	93	72319	60937	92	2261	1915	26	4817	3963	44	10610	9443	57	11421	9644	62	421569	377777	100	0.0200434
84861	80271	83	44386	41183	81	814	733	0	901	1245	14	3075	2958	30	4008	3724	38	139362	135130	86	0.0200434
53632	52747	74	21426	21524	60	606	495	0	880	1112	7	2032	1893	23	2028	2024	25	76189	75875	80	0.0220478
321514	228352	127	232542	169503	128	5899	4427	44	9559	7199	55	22522	15983	94	28305	20789	106	899813	647585	138	0.0230499
94468	90322	96	52909	52389	79	598	820	0	1604	1573	18	3916	3667	34	4686	4615	35	159980	150442	85	0.0230499
185376	146799	97	103900	82370	96	1857	1289	14	3815	3223	38	8096	6033	54	8841	6598	57	308111	249499	105	0.0270586
66301	66263	79	26342	26114	76	639	669	0	1366	1347	18	3003	2774	29	2885	2767	30	114956	113011	81	0.0310673
202217	156203	97	109054	85098	97	2905	2366	32	5815	4660	44	11690	9402	62	14883	12185	74	459739	380650	106	0.0310673
133513	117420	89	66801	58288	87	2009	1817	21	2977	2841	30	7753	6672	49	8382	7528	51	318634	294451	97	0.035076
145769	132686	88	87474	79836	88	1667	1534	18	3268	2636	33	6647	6056	42	7680	7086	45	267193	242301	94	0.0360782
148149	131546	91	67750	58956	89	2154	1581	21	4088	3102	36	9054	8018	51	9470	7724	57	351280	319764	105	0.0360782
107769	100909	86	49603	46607	82	1159	935	0	2127	1999	27	4974	4461	39	6290	5380	45	190693	179195	89	0.0390847
109791	103197	85	55954	52977	81	996	813	0	1813	2005	24	4347	4446	34	5752	5468	42	200817	189670	86	0.0400869
46268	47182	73	15285	15583	48	307	478	0	1019	960	0	1850	1834	25	2687	2902	28	78475	77591	78	0.0400869
116113	103445	87	41874	35435	87	1150	1067	8	3026	2335	34	6226	5422	43	6051	5413	48	227464	199864	95	0.041089
95895	87358	83	50519	46621	82	870	956	0	1724	1647	17	4483	4280	36	5726	4945	43	176828	167231	86	0.0420912
96329	94898	77	40535	39453	81	1015	763	0	1445	1349	14	3992	3683	35	3587	3326	31	153201	144018	85	0.0420912
24883	24764	79	14431	14622	47	43	159	0	537	645	0	1017	883	0	1169	1083	8	45281	46179	68	0.0420912
172871	155225	107	105137	95197	91	2683	2363	27	5072	4384	41	12034	10931	62	14684	12636	66	482839	430818	96	0.0430934
106110	100555	87	72929	70578	82	1480	1334	17	2643	2601	29	6397	6019	45	8145	7503	47	261684	246795	88	0.0450977
46321	45768	71	28623	28725	73	328	380	0	828	708	0	1600	1379	18	1798	1667	22	59536	60245	80	0.0481042
98428	96938	80	46558	45584	79	1770	1618	21	2891	2947	29	7144	6516	46	8460	8162	52	286760	276617	91	0.0481042
51192	49167	78	17437	17744	53	430	473	0	972	836	0	1669	1795	20	2175	2208	23	66910	68245	78	0.0491064
142146	126040	90	67208	59579	87	1661	1678	19	3875	3049	35	8665	8028	55	9213	8934	49	327847	302179	95	0.0591281
48839	50247	70	11957	12363	44	320	430	0	581	591	0	2067	1991	24	2262	2323	25	69451	70975	76	0.0591281
31116	31915	70	24755	25181	69	258	237	0	461	391	0	1084	926	0	1091	1200	10	40672	39541	76	0.0601303
128674	119193	102	55504	52168	88	1507	1231	19	3130	2350	33	6113	5757	40	5849	5733	41	218175	199187	102	0.0601303
154246	131573	91	82091	71434	89	1659	1422	19	3346	2878	38	7073	6007	48	8103	6838	55	275191	225153	90	0.0611325
217988	169698	102	89573	67866	102	1846	1528	18	4954	3370	51	10956	8789	59	12407	10092	63	403482	326490	110	0.0621346
245448	199694	118	145438	122120	104	4510	3911	36	9380	8085	58	21959	18724	82	25234	21225	98	839031	691978	112	0.0631368
134125	119128	89	95625	88414	88	1722	1456	19	3260	3334	36	7829	6896	49	8436	7590	50	291588	270939	98	0.064139
146654	136376	91	78625	74173	89	1795	1719	21	4119	3579	38	8696	8646	46	10998	10220	55	357522	332041	98	0.064139
108726	100949	93	44305	41220	82	1152	1073	7	2080	2124	24	4982	4671	40	6315	5275	47	188196	167362	86	0.0651411
41651	41841	75	18457	18461	55	407	567	0	650	909	0	1538	1598	17	1897	2153	22	68260	67460	82	0.0661433
107865	103878	85	68611	66297	82	1164	1282	12	2401	2170	30	5552	5032	41	6733	6585	42	237314	221449	88	0.0681477
146753	124780	97	63270	54317	88	1715	1287	21	3284	2529	36	7620	6609	49	9016	7957	57	305419	262095	99	0.0691498
121159	114995	100	40901	39860	80	1070	1178	10	2491	2021	28	5807	5504	41	5625	4932	42	205595	194713	91	0.070152
135347	128032	98	87004	82966	86	2147	2047	25	3804	3252	36	8801	8171	55	11315	9514	65	384116	338551	87	0.076165
232749	191543	119	158109	135648	103	4124	3398	34	9475	7429	53	20286	16509	81	21254	17893	89	750506	613330	109	0.076165
131621	122183	87	69956	64582	88	1399	1288	14	3151	2648	32	6114	5875	44	8101	8158	51	273612	259720	90	0.0781694
136827	124789	89	80987	76242	86	1316	1387	16	2988	2856	30	6901	6307	43	8491	8090	50	262744	242669	94	0.0791715
171083	152977	91	71227	61771	90	2386	2116	29	4151	4256	33	9389	8785	52	10508	9617	56	382642	349040	96	0.0801737
179881	153902	105	101046	86376	92	2687	2150	29	5209	4322	40	11556	10077	60	13845	11284	73	446929	375390	104	0.0841824
135585	126829	101	92506	86434	86	2038	1981	23	3938	3143	35	7427	6657	47	9608	9111	56	297148	274624	96	0.0871889
117196	109245	88	67911	64628	85	1592	1426	21	3645	3509	33	7650	7291	47	9226	8175	53	334808	319593	96	0.0942041
192351	149095	97	84446	63732	96	1779	1568	21	3895	3393	38	10830	8569	59	11271	8581	61	412512	323224	108	0.0952063
136890	117084	96	71767	61393	91	1774	1765	17	3260	2760	32	6136	5375	44	6553	5410	44	257834	230367	100	0.0962085
41089	41056	76	14987	15220	47	205	398	0	621	452	0	1706	1678	18	1612	1716	16	52132	50945	80	0.0982128
98321	96842	85	36215	35255	78	1178	993	0	1647	2038	21	3444	3298	33	5047	5219	36	169020	166844	91	0.099215
103776	100682	80	54960	52431	81	1179	1194	12	2198	2014	24	5193	4759	39	6754	6536	46	215562	212059	88	0.099215
257755	195758	132	198743	158706	123	4350	3543	35	7657	7063	47	17061	14930	72	21490	18607	78	691992	611969	124	0.102221
115256	103840	91	79751	74590	86	1491	1365	15	2707	2399	29	6056	5789	43	7668	7497	43	254812	238049	87	0.105228
168067	148114	92	84977	73546	93	2185	1714	26	3948	3737	38	9750	8427	52	10237	9585	54	377541	345544	97	0.105228
115102	107924	85	39332	37152	81	1664	1445	16	2551	2376	29	6490	6056	44	7022	6369	44	227041	218063	87	0.10623
113156	109644	87	53850	51668	82	1634	1394	17	2577	2597	26	6390	6148	43	6723	6577	45	265047	246909	89	0.109237
63224	64072	73	30627	30412	75	808	563	0	1188	928	0	2285	2259	27	2646	2584	28	89038	88688	79	0.110239
88512	84633	86	37118	36035	78	1016	951	0	1600	1744	22	4166	4470	35	4551	4055	38	172896	165568	86	0.110239
134304	117724	89	67381	58847	86	1575	1423	14	2467	2441	29	6483	5939	44	7762	7439	46	260290	237161	94	0.112243
130660	120738	98	74670	70880	86	1825	1690	20	3523	3208	37	7430	7128	46	9283	8441	51	288599	262321	94	0.113245
129528	120958	91	90816	86569	85	1647	1685	17	3511	3759	31	8745	8386	53	10145	9316	58	357693	340662	95	0.114248
97982	92601	82	47947	46175	80	1193	902	0	2104	2182	24	4868	4515	38	5516	5118	44	201419	188611	91	0.116252
253280	181399	128	137959	103688	112	3473	2835	32	8175	5976	50	19274	14964	82	20140	15651	82	742718	586655	122	0.117254
105756	101617	83	50641	48776	81	1037	1079	6	2199	2715	27	5433	4945	41	6693	6081	43	234161	225128	91	0.118256
18779	21290	44	13206	13716	46	211	323	0	657	493	0	976	1066	5	1369	1325	14	35976	35166	65	0.118256
163036	143823	96	72987	66200	89	1981	1811	22	3771	3071	35	8924	8294	48	11428	9714	59	351341	322304	98	0.123267
162026	143715	98	64747	57441	87	1697	1592	20	3354	3069	35	7410	6568	48	9068	8275	53	285322	266521	97	0.126274
92486	90531	82	48577	47818	80	1365	1226	11	1701	1595	19	4088	3909	34	5661	5232	40	167670	157674	92	0.127276
141652	126192	102	52589	46938	86	1770	1508	20	3528	3401	30	7666	6907	48	8886	7787	53	336405	314564	100	0.128278
197740	173244	93	111159	97222	92	2558	2496	26	5505	5121	38	12580	10848	63	13640	12849	63	471465	428747	102	0.128278
116842	111919	86	52765	51049	81	1582	1492	18	2804	2820	29	6019	5936	41	7190	7151	44	243146	228109	91	0.12928
23055	23544	62	13451	13739	48	243	430	0	83	257	0	972	954	0	1494	1579	17	33300	32586	67	0.130282
147135	132359	91	66835	60654	89	1807	1965	20	3213	3111	31	8602	8131	49	9545	8841	53	338878	319405	103	0.132287
217757	183720	103	105411	89567	96	2149	1760	28	5100	4250	45	12321	10626	61	13981	10973	71	480233	376564	104	0.133289
47144	47848	63	25081	24744	73	384	562	0	917	1017	3	1945	2037	21	1932	2067	25	71728	72480	79	0.135293
100357	97107	81	42477	41474	80	1172	1269	12	2386	2315	27	5205	4986	37	5219	5122	37	207370	198820	86	0.136295
151574	139142	88	99087	92694	88	1986	1811	22	4487	3855	46	9146	8425	50	10428	9403	61	346819	320699	93	0.1383
108330	105772	81	61563	60108	81	1392	1529	15	2582	2338	29	5739	5549	41	6718	6669	43	219832	207155	87	0.1383
132747	123732	95	86836	82353	87	1589	1534	19	3246	2892	35	7257	6874	46	8565	7914	56	270890	237325	96	0.140304
119408	114380	83	45841	43923	81	1336	1218	14	2498	2670	27	5994	5699	43	6645	5862	47	233256	225281	90	0.141306
227522	189317	99	106006	88459	98	3171	2458	31	5515	4863	41	13054	11251	62	15756	13341	74	521541	476167	105	0.142308
120862	113483	88	55466	52560	84	1786	1710	20	3349	3525	32	8439	8219	50	9532	9014	52	341537	327534	93	0.143311
65333	63808	79	28449	28230	74	510	495	0	807	982	0	2587	2819	25	3331	3802	28	101579	96825	80	0.143311
127460	121122	89	57237	54590	84	1575	1418	17	3360	3159	33	7170	6839	44	8492	8087	53	297561	275458	92	0.149324
295128	197515	127	206603	150011	124	4844	3165	40	8016	5783	53	20087	15072	80	25331	19457	90	782585	606801	131	0.149324
103733	102071	82	50414	50161	79	1314	1310	13	2969	2488	29	6163	5793	43	6584	6499	43	245384	240295	88	0.150326
152281	147811	88	55438	52994	83	1867	1978	21	4384	3664	38	8860	8228	51	9875	8109	61	328610	296369	89	0.150326
132246	123056	100	62836	58298	87	1603	1646	19	3296	3194	28	8549	7942	49	8836	8382	49	348251	335749	96	0.151328
216491	153073	107	93067	66432	104	2867	2117	30	4617	3821	45	10978	8196	61	12159	8778	61	404947	304881	111	0.15233
155262	109568	108	101004	82950	107	2012	1527	19	3769	2895	30	7547	5731	65	9560	7368	70	323717	238215	115	0.15233
99133	95988	82	40713	40137	78	1442	1470	15	1912	1856	27	5509	5009	42	6098	5767	44	228470	214381	88	0.15233
101860	97333	86	40993	40249	81	1068	1185	9	2285	1780	26	5477	5446	39	5537	5469	40	217334	212383	88	0.153332
152657	141460	97	50079	48842	84	1806	1608	20	3875	3579	34	8332	7957	50	9590	9059	50	339260	315255	94	0.153332
106904	100873	83	62561	58459	83	1750	1533	17	2629	2298	28	6516	6123	46	7201	6791	42	270431	256554	95	0.158343
29438	28184	69	15136	15626	47	137	127	0	158	392	0	1059	1086	8	1443	1182	16	42417	41346	76	0.160347
49828	51693	72	27271	27445	72	268	359	0	453	700	0	1855	1705	21	1928	2255	21	71286	70985	81	0.162352
117875	111081	100	42787	40360	84	1253	1198	12	1765	2158	20	5841	5554	42	5769	5686	39	233871	217515	100	0.162352
83471	81964	81	43558	42727	79	535	744	0	1398	1293	12	3600	3171	33	4243	3881	35	134200	126161	89	0.163354
173015	156979	94	90011	82813	88	2530	2318	25	3974	4238	34	9644	8878	55	11309	10426	52	357705	330342	94	0.165358
96202	92904	88	39742	39344	78	1050	1114	8	2192	2230	25	5486	5377	42	5652	5586	39	216378	213508	84	0.168365
113942	110438	82	56451	54668	80	1494	1481	17	2973	3048	29	6689	6428	44	8252	7953	50	282800	282431	81	0.168365
49870	50373	70	14933	14950	48	367	498	0	741	633	0	1871	1830	20	2041	2135	22	77842	76145	76	0.170369
175442	158576	100	78362	71589	91	2265	2040	25	4736	3795	40	10186	9514	54	10963	9785	57	383984	354090	97	0.174378
39838	40226	70	19594	19704	55	388	462	0	412	787	0	1281	1182	12	1705	1849	19	52494	55531	70	0.178387
60889	58540	81	25986	25949	73	537	378	0	1557	1272	14	2763	2411	31	3435	3090	37	107890	105725	85	0.179389
109028	104955	84	33735	32947	79	1167	1076	9	2151	1756	22	4914	4994	38	5595	5099	47	201314	193036	90	0.179389
57212	57382	74	34740	34594	75	571	597	0	653	996	0	2111	2192	26	3450	3562	31	90225	89598	79	0.179389
149616	131789	91	111631	101487	90	1640	1474	17	3427	3272	32	7768	7013	46	9025	7969	52	293240	271107	97	0.180391
90519	83432	83	46529	42862	81	915	1088	7	1863	1761	20	3734	3179	35	4564	4201	37	139509	130619	88	0.181393
260842	196345	117	229759	180238	117	5754	4725	40	9937	6939	60	21616	15940	86	28031	20738	98	880246	612769	127	0.182395
125886	122233	83	42728	41797	82	1801	1621	20	3024	3038	30	8784	8136	53	9687	8700	58	350199	334568	91	0.182395
35088	37838	52	18649	19833	47	71	278	0	415	612	0	1087	1125	7	1276	1584	19	50293	50231	72	0.182395
21710	22846	46	16167	16878	46	168	215	0	556	476	0	789	915	0	1166	1303	13	41046	41544	66	0.182395
62225	61771	77	30802	30620	75	640	624	0	867	686	0	2005	2082	24	2862	2366	33	84782	84458	79	0.183397
137138	128718	85	95284	87470	86	2131	2112	23	4346	3657	39	9134	8423	54	11236	9989	60	347455	312525	92	0.185402
73562	72301	77	33658	33458	76	541	525	0	1859	1726	22	3036	3010	30	3969	4189	32	123560	118581	84	0.186404
141537	128973	88	47084	41759	86	1804	1573	21	3316	3181	32	8240	7755	48	8854	8386	51	320454	299328	95	0.187406
126942	111753	87	58716	50614	87	1461	1422	17	3238	2756	37	6678	5764	45	7794	7155	50	288450	258506	97	0.18941
181311	157804	95	74223	64800	93	2588	2390	27	4234	3342	41	10023	9162	53	11380	10312	59	407366	379086	100	0.190413
201263	166260	98	129798	110992	98	2802	2378	30	4557	3551	43	10357	8508	54	12531	10402	65	383259	318481	106	0.192417
109926	104490	85	60174	57731	83	1094	1080	7	2421	1894	24	4944	5153	37	6170	6030	40	213502	208194	92	0.193419
34300	34462	65	15664	15918	50	340	313	0	1067	992	0	1472	1586	17	1695	1731	18	54572	54210	76	0.194421
78124	78108	78	43444	42764	77	997	899	0	1551	1352	15	3901	3853	34	4544	4509	38	158601	154697	79	0.196426
125459	117391	88	39751	36344	82	1669	1402	20	3152	3007	30	6288	5861	48	7583	7023	50	258863	245956	101	0.196426
175575	132158	108	74766	55033	98	2028	1629	25	4030	2933	39	9776	7802	59	10788	8637	58	404105	321780	104	0.199432
111680	103707	84	55000	52067	82	1429	1583	16	2498	2227	29	5375	5367	38	6654	6334	47	217162	207969	89	0.204443
141003	132759	88	90924	87382	86	1728	1719	20	4239	4157	36	9135	8776	52	10841	10355	55	378758	353193	93	0.204443
104450	92437	93	53615	47952	85	1093	1091	8	2125	2300	27	4812	4444	37	6164	5360	47	202349	190671	93	0.206447
95952	94839	82	62129	61234	79	1227	1366	14	3069	3066	32	6309	6207	41	6764	6736	42	249151	235532	91	0.207449
149238	135607	88	70472	62763	88	1964	1634	21	4301	3936	35	9727	8423	54	11190	10547	53	393713	368279	97	0.211458
51004	49157	76	21757	21699	63	343	353	0	1091	1039	4	1899	1820	21	2410	2284	26	82727	83216	74	0.21246
120382	113019	86	50719	47675	84	1194	1068	5	2750	2706	30	5853	5884	41	6910	6539	46	246996	236744	93	0.213463
72070	68494	79	33472	33064	78	638	721	0	694	756	0	2396	2391	26	2726	2892	27	94245	92367	86	0.214465
63474	61646	81	17324	16738	56	445	428	0	823	909	0	2392	2403	27	3132	2927	33	95885	87776	91	0.214465
94341	92445	83	46718	45422	80	1067	938	0	1981	2049	24	3356	3457	32	4965	4514	39	154538	144845	87	0.215467
126973	113432	95	60441	55134	85	1081	963	0	2582	2243	30	5934	5482	42	6225	5501	44	252258	232994	95	0.217471
132036	118201	90	53716	45731	90	1654	1558	18	3841	3383	36	8282	7317	51	7385	6637	47	290208	260554	102	0.220478
42901	43200	72	20398	20655	59	353	322	0	803	726	0	1590	1571	18	1683	1551	21	63101	61620	76	0.22148
112846	110682	83	28456	27879	78	1153	1161	10	2978	2965	27	5363	5524	38	6761	6837	45	228298	220646	91	0.223484
164002	128480	97	103402	82401	97	1863	1664	21	4159	3506	41	7906	6698	53	10122	7963	56	339421	280193	106	0.223484
45549	45864	72	11046	11061	44	380	358	0	746	555	0	1516	1440	15	1939	1815	25	59556	58542	80	0.224486
109093	101917	99	50856	49193	81	1185	1299	13	1780	1980	22	5018	4927	38	5783	4944	46	181955	173703	93	0.225489
97692	90641	83	49168	45515	82	696	747	0	1742	2191	22	4801	4435	37	5333	5035	39	176294	162354	90	0.229497
35452	36813	56	14479	14932	46	406	525	0	800	780	0	1350	1255	12	1993	1723	23	61980	63483	75	0.229497
103978	99589	96	41184	40545	79	1087	1052	6	2530	2110	27	6200	5887	42	7320	6645	45	241537	229301	88	0.229497
86440	83912	81	41572	40386	79	1041	1056	6	1568	1581	19	4080	4136	34	4191	4386	35	150268	142508	85	0.232504
71105	69875	86	37796	37590	77	601	618	0	1211	1012	3	2539	2752	28	3284	3460	32	103198	100106	90	0.232504
240666	178903	114	231227	171130	112	5614	4308	42	12187	8915	63	26365	20421	94	32196	25264	106	994596	800525	117	0.234508
202761	161948	99	88299	71764	95	1823	1449	20	3985	2994	40	7870	6449	52	9760	8443	53	322051	274144	102	0.234508
188079	148277	97	93885	72439	98	2342	1939	26	4051	3370	37	10292	8050	56	10422	8604	58	353599	288025	103	0.237515
151667	143023	90	79157	75104	86	2340	2214	27	4229	4379	34	8700	8407	48	10113	9788	56	357063	336785	93	0.238517
141364	132490	90	100789	95881	87	1943	1872	23	4415	3720	40	8494	7949	47	9420	8622	54	338323	300884	92	0.239519
127546	117774	86	52222	48682	84	1690	1530	16	3174	2652	35	5851	5967	41	7076	6411	48	228292	218838	93	0.240521
61374	59918	80	28208	27989	75	772	679	0	1284	1315	12	2369	2251	25	2872	2954	27	90917	87229	86	0.243528
108977	107771	81	53167	51439	82	1446	1260	16	2602	2443	27	6240	5625	45	6006	5266	45	227527	206648	85	0.243528
181956	162172	108	132839	122395	93	3025	2656	31	5373	4612	43	12727	11468	64	14817	13283	65	479811	424069	103	0.245532
121253	108906	85	55564	50146	85	1101	964	0	2219	2129	23	5357	5044	40	6063	5500	43	209305	195442	96	0.245532
87625	84899	82	38020	36954	78	809	990	0	2372	2357	25	4300	4126	39	5128	4764	39	186315	175732	86	0.246534
29746	29461	70	13806	13829	47	352	451	0	336	667	0	1117	1175	10	1683	1381	22	48180	48335	66	0.248539
76025	73719	87	38578	37944	76	980	723	0	1615	1157	13	3041	2520	33	4831	4572	40	124898	118639	84	0.248539
294326	209434	134	258020	205777	123	5119	3988	37	10925	8113	62	21785	16397	84	25086	19033	85	845942	625546	134	0.250543
97507	93510	83	41453	40138	80	946	842	0	2212	2055	23	4242	4123	35	6118	6160	40	174391	170372	92	0.251545
124090	115204	86	57369	53217	85	1748	1493	16	2440	2765	25	6929	6688	45	7809	7648	44	263861	248223	94	0.251545
216900	181881	100	91670	78037	97	3117	2673	29	5464	4975	40	11916	10529	56	13604	11488	72	452210	404671	108	0.252547
85247	81588	86	35719	35760	77	823	717	0	1936	1576	26	3546	3409	33	4345	4343	35	132190	124497	91	0.256556
57376	57214	73	23440	23432	66	332	353	0	797	1162	8	2004	2017	25	2774	2872	28	88590	89457	83	0.256556
34318	35559	64	21862	22162	60	305	264	0	222	437	0	1426	1640	16	1570	1653	17	53114	53247	77	0.257558
201896	155809	105	83870	63756	100	2256	1467	28	4839	4020	44	11241	9135	59	14029	11402	74	439440	346623	108	0.261567
80380	74683	91	36134	33580	80	953	1000	1	1883	1158	10	3581	3379	35	4456	4500	37	137644	134083	85	0.263571
23800	23842	57	14084	14279	47	225	191	0	404	554	0	1151	1100	7	1796	2003	21	49366	48956	73	0.265575
299742	211912	120	170492	125252	121	4217	3073	37	8167	6820	54	17349	13141	73	20336	14630	84	673871	538467	127	0.266578
142231	129609	89	74283	68513	88	1587	1568	16	3288	2962	33	7159	6472	47	9156	8606	53	312958	287993	97	0.26758
244741	192762	113	137347	108607	105	3543	2641	34	6691	5256	45	15671	12418	73	19815	16421	83	593935	477167	109	0.26758
215712	175822	98	100773	81732	97	2535	2219	26	5571	5071	40	13336	11282	67	14263	12605	72	503792	446161	114	0.26758
174179	142747	111	110538	92512	94	1684	1443	17	3894	3199	39	7716	6435	53	9603	7801	58	310186	249524	93	0.268582
67244	67518	75	33483	33499	76	896	847	0	1233	1063	5	2675	2814	27	3315	2957	29	94562	85551	79	0.269584
127520	112960	87	83222	76659	86	899	959	0	2865	2416	30	5137	4526	41	6645	6161	44	201922	185916	97	0.273593
205457	160387	116	91926	72475	98	1970	1640	20	3925	3228	34	8544	7181	52	10883	8248	66	341109	280048	110	0.275597
166912	153264	96	109701	102619	92	2182	2127	23	4846	4352	36	9308	8834	54	11315	11088	50	377326	347658	98	0.277601
114577	105277	87	50915	47262	83	1764	1673	20	3027	2614	32	6772	6482	43	8172	7581	49	285437	266124	94	0.277601
93894	90408	83	29634	29108	78	1046	971	0	1802	1450	24	5005	4643	39	6108	5997	42	210164	202344	90	0.278604
140444	125570	93	75740	66520	89	1228	1126	11	2587	2501	29	6163	5675	45	7891	6703	49	255479	238927	97	0.279606
38414	34581	85	18022	15532	85	346	404	0	551	736	0	1574	1330	13	2193	1802	25	74122	64249	85	0.279606
68801	67790	82	28537	27993	75	582	548	0	618	646	0	2154	2218	24	2965	2832	29	98727	97052	86	0.28161
91591	90810	79	46601	45291	79	1144	1190	10	1533	1603	20	4798	4478	38	5343	4909	45	182566	173618	90	0.282612
44963	45973	64	22677	22893	61	354	347	0	638	980	0	2054	2097	23	2626	2581	29	83603	80755	75	0.282612
78587	77901	80	32405	32103	76	896	866	0	1805	1531	16	3552	3596	33	4422	4133	41	159826	154751	88	0.283615
142692	130067	93	89510	83773	87	2117	2054	23	3925	3522	34	8720	8066	51	10468	10102	51	330632	301008	95	0.283615
51764	52354	68	29779	29633	74	401	440	0	1079	950	0	1785	1599	22	1958	2442	22	68895	63440	83	0.285619
124536	111761	88	61873	54712	86	1418	1134	13	2787	2302	29	6788	6215	47	6412	5753	47	249438	234042	95	0.285619
36606	37460	78	20858	20840	58	308	379	0	665	619	0	1512	1569	18	2012	1933	22	56777	54600	81	0.288625
78311	76424	79	15921	15660	51	540	446	0	1989	1560	21	2787	2546	28	3641	3747	31	116737	115795	87	0.289628
251582	189359	120	265492	209747	108	6400	4972	43	12776	9565	70	27550	20733	100	36937	27780	102	1.04858e+06	825778	116	0.29063
84793	82213	83	45812	45350	77	955	1120	7	1818	1824	20	4277	4257	35	5614	5165	42	170464	165727	84	0.29063
174011	139948	105	90589	73606	98	1772	1327	22	2797	2737	29	7277	6171	47	8808	7012	56	282263	244906	101	0.291632
106349	96074	100	40365	35909	82	1248	1178	11	1843	2190	21	5172	4743	41	6917	6465	47	222681	211246	90	0.292634
168022	139440	100	76389	61293	95	2068	1549	24	4253	3757	37	9666	8160	55	10894	8894	59	396051	340182	100	0.293636
101070	94440	90	45841	43947	81	1200	1264	12	2820	2388	29	4819	4648	37	5629	5384	42	196357	185874	87	0.293636
284916	174754	126	166437	113338	122	4047	2654	39	9043	5846	56	20342	13898	87	22091	15091	101	765413	533653	124	0.294638
23418	23071	56	9464	9474	42	107	100	0	615	760	0	1117	1313	12	1744	1714	20	47890	46907	70	0.297645
149617	136202	94	79119	72143	87	2276	2085	25	4487	4470	40	10019	9711	57	10615	9940	56	405882	384193	99	0.299649
101172	99452	97	26908	26637	73	1416	1384	16	2418	2377	24	4961	4932	38	5863	5705	42	213936	208130	90	0.299649
61023	60837	79	28648	28703	74	554	485	0	1031	1055	4	2315	2253	25	2207	2273	26	86649	85733	80	0.299649
292097	206742	122	313031	263389	120	4792	3445	40	9283	7496	53	21980	16444	91	28610	22219	100	918100	744208	127	0.300651
181320	162139	108	83568	71550	108	2526	2310	25	5692	4594	47	13890	12021	73	14822	13407	66	537343	470816	108	0.300651
80878	79208	82	43142	42490	78	791	951	0	2049	1882	18	3896	3868	33	4491	4365	35	174340	168680	88	0.301654
125605	119139	86	81879	78119	84	2001	1730	24	3834	3135	38	8629	8015	48	9204	8885	52	323946	296103	95	0.30466
100869	96863	84	32884	31880	79	1175	1069	6	1784	1713	21	4480	4442	35	5122	4663	40	184249	170879	93	0.306664
89368	87415	79	45536	44230	80	833	835	0	2340	1853	27	5486	5350	39	6049	5745	41	222757	213922	90	0.309671
128115	119675	93	85403	82370	85	1897	1812	20	3461	3348	33	7889	7213	50	10003	9385	51	302825	288779	95	0.310673
205212	166526	97	103157	84821	93	2997	2251	31	3914	3707	34	10706	8643	56	13291	10056	66	413929	346321	104	0.310673
125312	115954	86	58068	54083	85	1726	1404	17	3896	3300	35	8106	7290	52	9232	8665	54	316706	302581	95	0.311675
128296	120635	89	72544	69507	85	1531	1360	18	2622	2318	27	5553	5061	42	6605	6324	40	233890	216170	92	0.311675
101986	97424	84	56432	55776	81	978	876	0	1734	2158	22	5762	5659	40	5959	5644	43	215823	204675	91	0.312677
29887	29668	73	13822	13822	46	346	305	0	250	233	0	1348	1226	13	1511	1335	16	49802	51156	75	0.31368
180173	150512	99	104111	87959	93	2309	2023	23	3762	3130	35	8779	7698	51	10589	9333	63	371082	327082	101	0.31368
165985	150999	89	109278	99556	89	2458	2308	26	4528	3926	35	11022	10281	55	13001	12144	64	428211	407817	95	0.31368
155353	132440	95	64343	53851	92	1891	1549	20	2568	1992	30	6416	5951	44	7363	6207	46	259167	229572	98	0.315684
111649	107379	87	55044	53769	81	1833	1706	21	3318	3014	31	7477	7086	46	7761	7319	50	281006	266109	95	0.315684
271368	190747	113	155369	111221	114	3538	2407	37	7424	5315	61	15733	11811	74	20102	15012	77	622881	473834	123	0.320695
198150	158915	101	165479	139750	98	3987	3169	35	7680	6542	47	15890	13669	69	18544	15088	82	629146	557887	105	0.322699
36095	36366	64	16164	16179	50	229	237	0	585	915	0	1532	1696	18	2078	1983	24	70816	70981	74	0.325706
112627	102064	91	69898	64958	84	1884	2024	18	3020	2562	33	6427	5801	43	8481	7512	53	265890	244926	89	0.329714
110930	102193	87	43453	37699	85	1367	1085	9	1907	1843	22	4599	4318	36	6164	5738	44	184747	174255	90	0.329714
116639	106318	89	59059	53763	84	1328	1072	6	2457	2026	24	5816	5026	44	5568	5326	41	199628	180200	85	0.330717
127333	109373	90	80527	71011	88	1734	1557	19	3337	2911	33	7769	7012	45	9849	9177	58	292030	261342	98	0.333723
115835	107084	85	58491	56311	83	1877	1718	19	2693	2684	31	7510	6806	44	9083	8393	54	314254	294289	97	0.334725
71534	71315	77	31463	31723	76	455	578	0	1034	1146	8	2758	2526	28	3394	3397	33	107327	102273	88	0.334725
172618	153157	93	88965	77236	92	2316	1980	26	3692	3473	34	9989	9418	53	11371	10112	56	371815	339426	103	0.337732
88297	86189	83	36705	35882	79	968	1034	5	1908	1817	24	5098	5139	37	5575	5708	36	214617	203256	93	0.337732
76732	75638	80	36296	35766	76	780	755	0	1796	1676	19	3525	3286	33	4045	3479	38	138061	129875	87	0.338734
211748	187281	101	111011	99315	101	4024	3901	32	8011	7348	45	16155	14772	70	17393	15249	73	643809	584024	115	0.339736
123650	115325	85	60961	57934	83	1547	1388	18	3291	3324	27	6272	6100	39	8791	8329	49	266705	249942	92	0.34174
246602	207702	101	177124	150619	101	3122	2667	32	6346	5505	47	13779	12197	66	17329	14164	74	548919	493196	107	0.34174
48864	48101	75	42652	43000	74	517	489	0	697	870	0	1508	1645	18	2683	2678	27	66505	67073	83	0.342743
49086	47287	81	20911	21094	64	361	454	0	327	455	0	1461	1579	16	2369	2318	25	74036	72323	80	0.343745
31650	33147	68	20238	20193	59	344	378	0	487	650	0	1447	1405	15	1774	1971	21	53045	50878	81	0.344747
120827	108516	91	65408	59523	86	1574	1531	18	2634	2840	27	6632	5831	43	7620	7006	46	232683	225838	93	0.344747
227708	171120	117	76721	56066	104	2686	1971	30	5548	4906	46	12412	10229	59	14836	11514	71	497093	408509	116	0.345749
377844	222785	142	451108	325625	140	11038	7338	54	21614	14088	88	50732	33924	136	57301	37519	135	1.04858e+06	1.04586e+06	148	0.351762
26813	27352	51	13752	13732	47	207	334	0	242	467	0	1271	1217	12	1631	1443	16	51261	52268	75	0.352764
26761	26019	70	15568	16017	49	38	205	0	-53	324	0	963	889	0	1370	1140	8	44565	44836	72	0.355771
59586	60121	89	28325	28108	73	661	697	0	1202	1192	11	2203	2336	25	2644	2638	28	95169	94341	78	0.356773
210110	178036	101	178405	156004	103	3097	2544	32	5764	4497	47	12624	11378	60	15375	13631	67	488565	430849	106	0.356773
86557	84140	83	35103	34281	78	748	801	0	1675	1796	19	3960	3680	34	3760	3897	32	138332	131130	84	0.35978
54465	52220	76	28947	28446	74	317	407	0	984	1102	7	1923	1882	22	2410	2408	26	82385	80955	79	0.361784
45830	45830	72	21814	21891	62	298	360	0	965	1057	5	1590	1777	18	1996	1752	24	70449	66464	76	0.362786
154174	139541	107	54299	49880	89	1989	1826	23	4158	3923	34	8913	8267	51	10107	9583	52	359998	342213	95	0.363788
58363	61069	75	23712	23871	63	409	580	0	1181	1287	11	2465	2450	26	3328	3283	32	90119	89305	80	0.36479
58766	58714	74	29121	28556	74	560	517	0	697	930	0	1997	1938	23	2665	2801	27	85291	81330	80	0.366795
103977	99754	86	46243	44199	81	995	883	0	1963	2145	24	4818	4687	37	5875	5471	42	232369	219781	93	0.367797
137124	118756	88	52769	44815	87	1817	1749	20	3098	2926	33	8023	7387	51	9514	8390	56	343634	317445	98	0.367797
237551	179709	105	127742	105897	102	3332	2608	34	5817	4383	48	13174	10691	66	16352	12204	73	492942	388514	111	0.367797
203167	163625	100	92824	76442	98	2712	2240	28	5377	4276	42	11727	9895	62	12411	10113	57	477394	430519	105	0.368799
123749	117028	82	65917	61767	83	2221	1869	25	3514	3564	30	9480	8926	52	10665	10074	56	364436	341537	91	0.368799
71190	71014	78	34531	33363	77	545	621	0	956	973	0	3405	3171	33	4512	4087	40	137396	129892	76	0.368799
113518	106265	99	53166	51231	82	1425	1181	13	3006	2877	28	7361	7095	46	8021	7315	47	294642	279391	89	0.369801
124640	116404	85	55581	52840	83	1443	1267	15	2934	2780	28	6644	6572	42	6696	6538	46	271406	255834	84	0.370803
143677	134008	92	83648	78998	87	1582	1584	19	2515	2654	29	7280	6897	44	8310	7819	49	262103	247951	91	0.37381
119419	113818	87	86122	83067	84	1731	1729	22	3705	3709	33	7666	6884	49	8765	8093	56	290885	267329	92	0.37381
104773	100082	86	59881	58892	81	1171	1218	11	3327	2754	30	6130	5712	42	8062	8069	45	247957	240432	90	0.37381
107182	101513	84	48160	45156	82	1217	1420	14	2773	2234	29	5128	5226	38	6407	5816	46	206761	192204	90	0.374812
212937	176432	117	117345	100563	100	2753	2172	29	5308	4502	42	13462	11057	66	15008	12900	68	498074	443820	107	0.375814
177700	163453	91	111837	105078	91	2839	2959	28	5769	5762	37	14545	13576	66	16801	14879	68	603939	543174	103	0.381827
140062	125735	89	78497	73369	87	2038	1629	24	3589	3427	35	8904	8311	51	10867	9447	59	345462	317136	95	0.382829
161003	124502	99	73629	55478	98	1099	794	0	2874	2165	32	6142	5235	48	7627	5658	50	238326	192491	104	0.383832
218996	171567	100	90521	68958	100	2475	1731	29	5717	4176	50	11437	9296	58	12850	9945	68	471287	385454	107	0.384834
160777	142061	92	105904	91764	91	2129	1917	25	4212	4224	33	10615	9708	56	12558	11327	65	427776	398780	96	0.385836
194268	157306	101	159497	137764	97	3334	2937	31	6657	5326	48	15508	13118	72	17035	14799	70	575849	502513	102	0.390847
176636	153093	102	126460	110368	93	2656	2451	27	4038	3495	39	8892	7881	50	10169	9698	56	360129	337993	99	0.391849
161448	138831	94	96596	84168	92	1783	1401	18	3471	3236	35	8358	7595	56	10895	9329	58	336515	309492	93	0.392851
42237	41644	74	20277	19964	58	410	424	0	476	505	0	1243	1280	13	2155	2091	24	58158	54228	77	0.393853
98468	93992	82	45318	44281	80	860	757	0	1546	1705	18	5141	4977	37	5399	5159	39	203455	191796	88	0.394856
213414	169978	105	97840	78634	100	2602	2200	26	4240	3517	39	10450	8351	60	13429	11082	63	403507	341678	106	0.39686
208800	170895	100	114052	95387	98	2539	1955	29	5158	4003	42	11896	10115	59	12866	10129	70	463185	401051	105	0.39686
96326	93860	79	40759	39116	79	1286	1321	12	2497	2381	27	5793	5485	43	6119	5959	43	215787	204575	90	0.39686
138007	122919	101	85946	78010	88	1587	1556	18	2895	3101	28	6572	5728	45	8329	7431	53	253405	232708	94	0.400869
169671	156841	90	72672	68716	87	2956	2555	29	5693	5137	46	12252	11583	59	14223	12984	64	472009	427761	98	0.401871
103407	87400	90	47629	39479	86	1162	1100	7	1903	1334	25	4689	4196	40	5920	4646	48	177898	147787	93	0.402873
231584	171290	103	105769	79913	101	2856	2063	29	5120	3654	43	11124	8567	63	12779	9777	63	439874	336150	107	0.403875
23371	23703	60	13445	13570	47	69	207	0	682	625	0	955	1031	6	1721	1509	17	43686	42189	68	0.406882
38842	39478	73	17760	17828	56	452	445	0	958	926	0	1592	1636	20	2738	2746	26	71641	68343	78	0.406882
135075	126165	88	82592	76604	87	1647	1486	18	3246	2747	37	7096	6323	46	8362	7119	54	279108	245098	89	0.407884
160391	142913	108	75557	68106	92	1791	1922	19	3088	2983	30	6956	6304	48	8610	7438	53	283890	267010	97	0.409888
57403	54965	87	17973	16739	69	490	524	0	1442	1015	4	2577	2484	26	3005	3283	27	105740	96973	91	0.409888
128971	114927	93	78795	69340	88	1864	1507	20	3877	3077	35	7918	7095	49	8256	7961	49	300718	276424	96	0.409888
46263	50214	60	19583	20544	50	443	345	0	1188	970	0	1912	2044	22	2346	2372	25	67644	69150	75	0.409888
80686	78104	89	43564	42985	78	839	808	0	1461	1374	17	3170	3225	31	4085	4133	37	135048	132264	84	0.409888
157066	131688	91	70470	58248	90	2108	1597	24	3704	3212	39	9451	8227	57	9997	8548	55	354944	295707	99	0.409888
189937	171260	106	126455	117031	94	3345	3088	30	6012	5758	42	15058	13540	75	17042	14405	78	593009	516510	102	0.41089
145903	132164	91	68705	60603	89	1834	1568	21	4364	4037	32	10261	9270	55	11849	10410	59	384501	343959	99	0.412895
255414	204215	107	143199	117413	105	3853	2925	38	5535	4632	42	12299	10606	61	15520	13254	73	490404	431113	112	0.413897
94465	93790	77	47815	47217	78	1207	1438	12	2486	2212	28	5867	5627	43	6722	6281	44	246885	226152	85	0.413897
253880	186905	111	128553	98625	109	3214	2289	32	6119	4789	48	13811	10741	71	16124	12567	69	530240	424840	118	0.415901
183655	147734	95	81074	66706	95	2267	1724	25	4864	3916	46	10872	9579	57	11602	9201	59	459697	392316	101	0.415901
35602	35727	69	19578	19717	59	312	561	0	826	804	0	1377	1448	17	2208	1985	24	57786	58188	70	0.417905
67290	67378	77	38107	37829	75	763	694	0	1267	1383	13	2681	2561	27	3463	3023	35	106288	106802	79	0.41991
154983	131457	99	57680	48580	91	1646	1396	15	3947	3652	36	8627	7342	53	9890	8395	59	360455	325534	99	0.420912
237669	174425	105	100812	71969	103	2665	1716	33	4780	3851	42	10781	8169	63	13227	9786	69	413436	315135	109	0.420912
130118	117279	99	57431	52379	87	1520	1160	13	3690	3707	33	6862	6463	46	8112	7658	50	269783	252097	90	0.421914
227575	169251	105	99572	74507	101	2392	1756	30	5126	3642	45	10984	8432	65	12276	8969	70	415511	330409	105	0.421914
95686	92309	82	71968	69640	82	1080	953	0	2595	2220	26	5572	5106	42	5945	5448	44	209675	199252	86	0.421914
164486	146382	93	71684	64575	90	1631	1576	18	4343	3653	37	9270	8464	54	10172	8738	56	332649	314481	94	0.422916
44339	43150	75	19772	20170	58	430	487	0	999	948	0	1707	1726	21	2093	2008	25	66188	64405	77	0.423919
28152	28019	61	17857	18062	52	263	323	0	346	503	0	870	962	0	1605	1299	18	43657	43941	71	0.423919
147250	135138	90	102017	95768	89	2762	2617	26	4599	4697	36	11382	10340	53	12644	11596	62	470864	421484	100	0.423919
156479	137024	96	72992	62949	92	2055	2092	23	3501	3147	31	9548	9075	57	10796	9757	62	372907	348268	99	0.425923
149506	124316	100	72395	63777	90	1644	1452	21	3108	2774	28	6753	5693	47	7958	7130	51	281226	246467	99	0.426925
172650	146424	108	84186	70251	95	2247	1741	28	3942	3129	37	9123	7991	51	10625	9096	59	381334	339236	99	0.426925
242872	204328	112	158374	132795	101	3429	3122	31	6734	6027	48	14385	12604	65	18177	14135	73	577476	478437	113	0.428929
94923	93072	82	33799	33184	78	1045	1199	10	1914	1932	25	5050	4743	40	5923	6369	46	217841	204782	89	0.429932
108783	103806	83	56550	54750	81	1682	1531	21	2963	3248	32	7105	6673	45	7803	7135	47	286467	266628	91	0.432938
46214	46212	74	20385	20578	59	301	297	0	517	1012	2	1733	1639	20	1953	2214	23	63416	62134	74	0.43394
94605	90190	91	30836	29966	77	1183	1204	10	1683	1647	18	4203	3911	38	5139	4868	39	169399	163070	87	0.434942
54521	54072	76	31132	30956	74	415	389	0	1006	648	0	1618	1733	19	2337	2467	24	74817	71249	89	0.434942
98404	94761	86	48008	47202	81	1059	817	0	2556	2918	27	5772	5599	40	6078	6207	44	215717	210224	92	0.435945
152230	128682	91	75016	63419	91	1946	1600	22	3684	3103	34	7896	6443	53	9418	8642	52	306708	267729	102	0.435945
138580	124628	89	68189	60329	88	1228	1270	12	3415	3060	33	7329	6876	45	8384	7731	50	300869	272204	99	0.437949
50616	52367	73	26569	26501	73	377	440	0	438	718	0	1781	1853	23	2330	2345	25	81561	81596	80	0.439953
46275	45166	86	14634	14600	48	437	443	0	755	734	0	1566	1495	18	2286	2200	27	67117	67774	78	0.441958
189573	164036	109	115962	100992	94	2623	2207	26	4728	4300	39	12180	10333	64	12764	11423	61	447034	404997	104	0.44296
38734	37799	72	19428	19707	56	238	355	0	794	995	0	1781	1682	19	2052	1976	21	70049	71141	74	0.443962
80051	78130	79	29656	28978	77	761	679	0	1704	1349	22	3091	3044	30	3705	3609	32	113250	109501	88	0.443962
176013	156607	96	122948	112610	92	2895	2976	27	5735	5147	43	14314	12611	68	16439	14124	78	524796	459725	104	0.443962
212546	163513	101	85061	64207	99	2160	1620	25	4371	3513	39	9273	7315	57	11046	8361	62	394139	314547	110	0.446968
44352	46359	68	22357	22723	59	361	509	0	1010	1024	4	1343	1154	15	1708	1735	19	59565	62523	74	0.447971
144735	140719	86	97501	94155	85	2125	2167	23	4842	4385	36	11206	10800	60	11647	10218	64	467434	429225	94	0.447971
180127	155150	94	69925	59745	92	2479	2091	29	4449	3988	39	10314	8980	57	12830	11124	57	448214	397751	99	0.447971
102521	100186	82	39011	38460	79	1326	1278	14	1824	1853	22	5314	4778	39	7168	6836	49	211708	204068	89	0.447971
191192	157732	100	89443	75531	95	2417	2154	25	4354	3804	40	9581	8452	54	11711	9879	58	367495	328865	102	0.448973
130478	124652	88	60373	56402	86	2478	2288	28	4814	4611	37	11075	10327	55	11582	11121	55	438005	408697	101	0.448973
25621	25727	66	10159	10213	43	189	210	0	320	304	0	766	848	0	1516	1377	22	43675	43945	70	0.448973
164223	143953	91	62669	53283	90	2020	1788	21	4983	4003	41	9726	9222	52	10754	9416	57	373570	341931	95	0.448973
49870	45911	78	20443	20238	57	354	282	0	783	736	0	1565	1527	19	1982	2230	20	67599	64906	76	0.451979
269669	177479	121	147854	100325	115	3138	1985	37	5929	4122	48	14074	9750	71	16788	11933	80	548622	374346	119	0.455988
106542	104381	82	41844	40908	80	1053	1224	11	2342	2703	26	5643	5821	38	6149	5735	45	223084	214379	88	0.45699
112837	107852	83	62299	60287	82	2041	1978	22	3487	3261	33	7666	7168	44	8254	8094	47	313422	289841	93	0.45699
70183	66182	78	23949	22453	74	1046	869	0	1051	923	0	3333	3240	31	4033	3981	35	130903	128262	86	0.458995
154550	134189	95	93157	83137	89	2251	1958	26	4308	3918	37	9031	8303	51	10133	9277	60	377763	340775	98	0.459997
181345	158787	93	58778	50862	90	2483	2141	27	4276	4086	36	10741	9491	60	12269	10849	62	417247	385963	100	0.459997
221661	169320	118	108735	84187	106	2641	2067	27	4820	3902	40	11117	8642	58	12606	9637	63	421409	337703	118	0.459997
267524	230815	111	158247	141486	109	4886	4248	35	10983	8917	54	23336	19990	83	28611	24995	100	988331	821862	119	0.460999
26222	26108	74	11585	11824	43	323	242	0	506	751	0	879	958	0	1334	1100	8	50469	51905	74	0.462001
184110	160140	98	86201	75546	92	2362	2273	24	4122	3979	38	9726	8682	55	11974	10643	65	374543	347448	98	0.463003
272672	215957	107	159734	133010	106	5404	4375	42	8922	7651	55	20739	17005	79	26172	21731	93	814512	661348	113	0.464005
109434	102507	86	41990	40281	81	1279	1087	8	1819	2183	25	4914	5051	40	6150	5675	43	205637	201620	86	0.46601
116614	105218	101	56428	49179	86	1227	967	0	2434	2065	28	5402	4966	41	6314	5959	41	219214	199573	96	0.46601
252295	186330	111	147337	110291	107	2987	2270	30	7472	5142	52	15858	12770	69	20240	14561	90	664138	543414	115	0.46601
23643	23730	52	13571	14153	45	416	460	0	300	600	0	1285	1212	12	2013	1794	25	46888	45681	73	0.467012
91176	86925	86	35832	34671	79	822	849	0	1699	1717	19	3878	3960	35	4737	4724	36	164810	158260	90	0.468014
173996	152106	99	89128	78048	92	2378	2154	27	4698	4396	39	10549	9711	50	12172	11336	55	426863	394429	99	0.471021
224677	185134	104	181800	158218	100	3399	2786	32	6381	5580	44	15566	13904	71	18396	15678	82	572936	499652	107	0.473025
28076	28194	66	10897	11018	44	318	379	0	243	505	0	1270	1163	10	1677	1756	18	51485	50696	69	0.475029
160589	147963	89	89473	83757	89	2581	2633	27	4728	4211	40	10529	10050	56	12529	11481	63	419342	388743	99	0.476031
154130	136135	90	63247	55374	88	2027	1869	21	3766	3408	37	9390	8586	52	10388	9302	60	378680	351876	98	0.477034
119066	111019	99	56835	54931	82	1962	1925	22	2857	2843	30	7607	7146	47	8072	7694	45	288226	271750	92	0.477034
136319	125800	90	55322	52444	86	1254	1138	11	2805	2525	30	5949	5780	43	7692	7214	50	246960	224289	93	0.48004
204665	145234	102	111303	79135	103	2388	1622	27	4473	3021	43	10566	7873	59	11146	8153	65	406582	307337	109	0.48004
37321	36416	72	16056	16150	51	328	398	0	500	563	0	1203	1169	10	1780	1543	25	49192	49737	71	0.484049
257313	204533	114	140795	114835	115	3526	3195	31	7681	5742	48	13977	11556	68	16863	13914	74	541591	466767	117	0.485051
247500	205614	106	161810	137090	102	3645	3073	33	8089	6579	51	15417	13347	64	18815	15937	79	615321	549403	107	0.486053
45707	45720	73	17595	17658	53	320	330	0	539	512	0	1902	1715	22	2001	1886	23	67784	67305	79	0.487055
187894	161996	95	94254	81983	93	2772	2305	28	5360	4729	42	11754	10028	59	11773	9926	59	469994	393686	101	0.487055
124267	117241	99	52824	50322	82	1695	1558	23	2999	2350	32	6641	5952	44	7777	6923	53	268389	253051	91	0.488057
168919	147134	100	122512	110775	93	2356	2374	24	4589	3943	42	10204	8643	56	10963	9743	59	386603	336096	99	0.490062
44757	45962	70	26109	26566	71	419	442	0	717	545	0	1567	1636	17	1698	1476	20	60108	60980	75	0.490062
133380	125657	91	70411	66461	86	1505	1671	17	2571	2616	28	6105	5675	42	6423	5861	47	240861	214344	94	0.491064
31261	31376	70	15489	15693	51	204	409	0	330	677	0	916	1080	6	1641	1676	20	47851	49742	66	0.492066
213828	178487	102	155204	130890	102	3038	2438	29	6745	5929	43	14409	12711	70	17524	15657	70	550707	491656	117	0.492066
203929	162165	102	99377	78057	98	2188	1960	24	4274	3179	41	9297	7514	55	11588	9374	58	358429	302576	106	0.492066
169981	149443	91	84978	72770	91	1914	1659	21	3481	3056	36	8991	7529	52	10244	9218	62	368105	327878	104	0.492066
64159	63345	81	30207	29873	75	818	696	0	1066	1141	8	2529	2578	26	2623	2767	27	99471	98970	83	0.493068
59912	58701	83	26642	26823	74	569	585	0	1188	999	0	2219	2220	25	2432	2478	28	82804	78841	83	0.494071
131573	123109	86	63565	60999	84	1815	1572	20	3535	3252	33	7352	7095	44	10108	9597	55	297571	275715	98	0.496075
126529	110289	96	63815	57089	85	1246	1052	7	2851	2333	30	5522	5126	42	7171	6375	46	227456	206828	94	0.497077
148160	137660	90	126211	118883	91	2276	2241	25	4841	4340	40	10871	9367	58	10520	10111	61	375642	322187	98	0.498079
123228	113340	85	62246	56900	87	1277	1223	12	2588	2314	28	6148	5645	43	5868	5807	40	230156	215560	95	0.498079
110293	107879	84	58473	57184	80	1549	1599	16	2878	2604	28	7132	6678	46	7715	6936	53	279101	266914	90	0.498079
137999	122933	91	63811	55827	89	1488	1296	18	2814	2427	27	6312	5664	44	7661	6342	50	244287	221236	96	0.499081
95437	89916	92	51379	47775	83	1298	1271	15	2226	1929	28	4881	4134	41	6270	5733	43	196944	187532	90	0.500084
196872	163572	99	99144	81902	97	2359	1986	23	4486	3592	39	9904	8620	53	10713	9242	61	401307	352378	106	0.502088
29272	29160	77	17601	17765	53	284	298	0	434	487	0	1149	1072	8	1541	1381	16	38581	38417	68	0.502088
367899	219732	167	173502	100312	149	5360	3180	45	9385	5931	58	22414	14413	99	25092	15318	92	860937	522520	159	0.502088
28727	28141	71	12173	12387	44	373	323	0	371	592	0	917	1138	9	1582	1463	18	46611	48708	74	0.50309
120750	111932	86	47843	44622	83	1144	1105	8	1812	2059	26	4735	4535	37	5688	5602	40	198521	188722	92	0.50309
184933	160143	95	93762	78759	96	2553	2233	26	5164	4629	40	11531	10136	59	14175	11943	71	474169	421781	105	0.505094
231095	173680	109	106911	81718	105	3231	2642	31	6832	5155	51	14440	11131	71	16563	13573	67	618329	492141	115	0.506097
156726	143621	87	66591	58808	89	1482	1269	16	3730	2819	39	8031	6600	50	10017	9025	55	317937	291179	103	0.506097
88101	88033	77	37341	37328	77	939	854	0	1846	1558	26	4145	4190	33	5211	5219	37	162253	154853	81	0.506097
105927	102144	82	57128	55105	81	1088	1096	9	1851	1955	22	5024	4935	37	6046	5410	43	220584	203067	86	0.506097
125492	115998	85	45971	42766	84	1162	1299	12	3354	3567	31	6501	6206	44	6962	6557	49	271288	248140	93	0.508101
148017	121495	95	88796	75160	92	1489	1129	11	2644	2262	29	6508	5795	46	7312	5885	49	245749	211088	102	0.508101
114071	108077	86	33064	31970	82	1599	1374	17	2845	2814	28	7400	7237	46	7697	7459	48	283474	266994	94	0.510105
43464	45012	72	19899	19653	58	363	503	0	529	882	0	1239	1435	14	1499	1634	18	59357	60329	78	0.510105
78410	74776	82	33283	32539	77	752	851	0	1811	2101	20	4366	4202	35	4639	4401	39	160320	153558	84	0.51211
187652	166259	96	120499	106357	95	3328	3137	30	6097	5027	44	13913	12171	63	18210	15295	84	583396	502081	100	0.51211
98741	94068	81	45041	44081	79	1203	1226	11	2471	2123	25	6926	6480	47	7233	6383	51	252895	232754	88	0.51211
103186	96008	85	49163	44469	84	866	668	0	1548	1491	19	3949	3730	36	4846	4519	40	154342	140410	90	0.514114
125073	108536	102	61140	51288	88	1463	1194	14	2183	2227	24	6256	5031	48	7536	6525	49	238519	214521	92	0.518123
119733	113247	85	131393	126185	86	2320	1924	26	3774	3965	35	9481	9114	52	12278	11480	68	371983	350939	89	0.519125
88867	85578	85	38649	37578	78	1465	1237	14	2504	2484	28	6196	5667	42	6945	6608	48	258426	251762	84	0.519125
113888	108692	83	38829	37820	80	1124	1192	10	2826	2437	26	5270	4844	41	5255	5309	38	216304	205136	86	0.520127
231757	186963	111	120022	100978	102	3144	2627	31	5664	5225	46	13606	12118	63	16821	14078	74	538449	477400	105	0.521129
103458	100358	81	43648	42479	79	1187	1307	12	2749	2355	26	6110	5821	43	6913	6171	43	250275	237734	88	0.522131
48504	48511	74	24186	24182	69	391	470	0	666	858	0	1678	1765	21	2986	2658	31	83639	80390	81	0.524136
181741	157982	97	69217	60660	94	1968	1738	22	4979	4603	41	8621	7902	50	10036	8523	54	336909	299591	102	0.52614
92640	89992	80	51743	50342	80	1149	1081	6	1882	1798	25	4179	4176	35	5510	5468	38	166050	159571	91	0.530149
165400	146750	94	75865	66802	91	1818	1672	21	3479	3035	34	7912	7024	49	9242	7908	52	299717	255104	99	0.532153
89911	81990	82	46402	42572	80	834	716	0	1406	1822	16	3147	3049	33	4664	4319	36	134785	124461	89	0.534157
59171	59462	75	34741	35184	74	596	629	0	884	852	0	1893	2078	23	2349	2416	25	84389	84553	80	0.534157
134101	122879	90	55316	51417	89	1343	1263	14	3687	3246	33	6620	5907	47	8374	7233	53	261988	237221	97	0.538166
183965	161462	91	98497	87209	91	2094	1783	22	4675	4118	38	8786	7878	52	9963	9637	51	347505	317198	100	0.538166
104133	100301	82	57577	56290	81	1354	1335	15	2876	2481	31	5959	5649	41	8342	7154	54	224062	203091	90	0.538166
133356	117732	104	58369	49220	104	1213	978	0	3456	2394	35	6823	6090	47	7849	6991	46	261203	227775	104	0.538166
41846	39697	75	21665	21610	62	168	273	0	714	687	0	1691	1770	17	2058	2197	25	57818	57544	68	0.54017
102851	98933	81	35251	34642	79	1113	1161	9	2410	2050	27	5995	5797	42	6143	6153	40	229999	216017	91	0.541173
119952	113680	88	70376	66798	85	1300	1281	13	3037	2727	29	6720	6287	46	7930	6896	51	298951	281503	95	0.542175
107361	101646	81	49185	47068	81	1793	1639	20	3146	2699	33	8390	7931	47	8894	8706	48	333029	315663	89	0.543177
33974	34029	70	18777	19164	54	483	322	0	574	707	0	1605	1791	20	2056	2244	24	65597	68537	69	0.543177
81173	79243	83	34634	34547	77	721	857	0	1615	1798	18	3362	3401	30	4347	3672	37	131769	128160	78	0.548188
136460	122007	89	57674	52154	86	1324	1302	14	3338	2933	30	7865	6981	51	8228	7521	55	313539	289464	91	0.548188
104803	100759	83	42900	41870	80	1123	988	0	2416	2287	22	5333	5406	36	6666	6396	41	230439	220394	89	0.550192
104270	99383	84	55830	53043	83	1297	1162	10	2236	2575	25	5307	5271	37	6241	6258	40	198567	186419	90	0.551194
111475	107343	87	75673	72899	82	1108	1034	7	3175	2867	29	6588	5790	46	7383	6388	49	242964	219710	87	0.551194
61630	62217	74	29003	29242	75	546	549	0	1163	1286	14	2505	2517	27	2714	2879	29	95921	93634	82	0.552196
183776	161257	94	99909	87675	93	2517	2140	25	5138	4826	37	10910	10560	59	12197	11781	60	426304	394120	98	0.552196
47566	45227	79	18008	17805	57	478	571	0	984	869	0	1656	1313	20	1879	1923	24	59761	56928	80	0.553199
352895	258847	153	310547	231972	137	6729	5099	45	14453	10370	67	33251	23767	125	39024	28121	129	1.04858e+06	954605	147	0.555203
141382	133736	85	107796	103620	85	1620	1601	17	3588	2928	36	7637	7355	43	9242	8919	49	318680	303598	92	0.555203
81320	79119	90	33106	32677	78	647	733	0	1113	1301	16	3659	3682	33	3782	3784	39	131325	125239	86	0.556205
164024	146242	93	76237	68679	91	2643	2336	26	4811	4482	34	12292	11099	60	13188	11799	62	462649	428177	103	0.556205
73660	75390	77	27577	27583	68	1167	1113	10	2232	1752	22	3971	3957	34	5227	5011	36	148635	141363	89	0.556205
120544	108341	86	45855	40255	84	1447	1389	14	2646	2662	29	6198	5690	43	6584	5716	48	224614	199978	94	0.557207
71813	72714	78	29281	29285	75	759	698	0	1557	1199	12	2901	3200	27	3043	3106	28	120747	116231	87	0.557207
37311	37516	70	21042	21242	68	151	250	0	804	753	0	1459	1016	6	1619	1606	17	48443	51422	74	0.558209
194280	151871	101	90681	70800	98	2434	1814	29	4878	3722	42	10592	8626	62	12463	10254	66	404780	336116	106	0.559212
170515	149242	102	76211	67903	91	2118	1798	22	4441	4129	36	10043	9316	50	11374	10815	57	426931	399504	100	0.560214
203640	151423	101	89850	64992	99	2056	1704	23	3945	3111	39	10710	8262	63	11937	9362	66	423099	322948	106	0.561216
129030	125964	82	100054	96995	83	2002	1975	21	3862	3516	33	8966	8427	51	11376	10906	61	384792	364942	92	0.561216
106997	104599	82	53122	51888	81	1568	1619	19	2691	2698	27	5259	5278	39	6385	6214	43	202685	192566	91	0.561216
234572	186678	106	142456	117732	102	3285	2549	32	6512	5799	43	14947	12662	62	17312	14749	78	557065	485974	109	0.562218
105431	99246	89	47888	44301	83	1301	1095	9	1798	1781	19	5512	5179	40	5547	5345	38	205544	196943	93	0.565225
239846	184070	102	122376	89908	103	2975	2393	31	6036	5252	47	12592	9862	63	15498	12998	67	511055	411893	110	0.565225
180028	163937	98	105030	96258	89	2753	2276	29	5351	4346	42	11392	10240	61	13369	12064	67	481037	428168	103	0.566227
98522	94976	84	67193	66520	81	1047	1039	6	2130	2077	24	5484	5088	41	6371	5863	43	209701	198497	88	0.568231
151593	129425	106	92818	79164	95	1691	1506	18	3675	3232	34	7570	7080	51	9100	8211	54	313407	288970	101	0.568231
219382	158828	123	111500	78443	107	2053	1350	26	4412	3268	43	10292	7772	57	11872	8567	65	379966	285513	119	0.570236
130396	115202	90	47411	41697	85	1749	1457	18	2698	2800	30	8584	7951	52	8303	7959	48	336729	323159	98	0.571238
158361	122916	95	73805	57503	94	1592	1308	16	3528	2287	38	7386	5866	52	8471	6646	55	276558	217295	102	0.573242
76498	74702	79	24851	24993	76	999	917	0	887	1225	9	2798	2859	30	3467	3440	31	112450	110349	83	0.574244
40996	39845	68	17987	18134	54	423	499	0	896	1001	1	1261	1280	14	1114	1127	13	56536	51412	76	0.574244
101352	96593	86	43865	41789	82	1619	1410	17	2024	2106	24	6583	6730	41	7103	6607	45	240662	228079	91	0.574244
266870	208211	118	106852	83768	113	3328	2408	34	6260	5146	49	14103	11393	65	18706	14599	78	520969	436881	117	0.575246
196607	147824	99	94046	72187	98	2887	2076	33	3942	3432	37	11582	9317	64	12269	9425	70	489170	392036	104	0.578253
150344	130848	91	84975	75101	91	1514	1330	15	3386	3204	34	7917	7067	48	10330	9403	53	327912	301720	94	0.578253
61766	60419	77	29602	29263	74	415	488	0	1031	725	0	2443	2448	27	2981	2975	27	101240	99030	79	0.580257
22577	23782	57	14437	14844	48	168	194	0	280	854	0	883	938	0	1316	1347	13	42534	43344	66	0.580257
59397	58521	82	31682	31386	74	782	600	0	1571	1244	17	2283	2451	27	2199	2504	24	89959	87681	74	0.581259
39490	40579	71	21014	21114	55	435	503	0	1024	1017	3	1276	1484	14	1724	1572	22	60739	61240	77	0.581259
220983	182329	103	106108	91627	97	2444	1812	29	4032	3519	40	10092	8371	55	12336	10230	64	391190	321019	103	0.582262
53457	53372	74	22277	22398	58	537	477	0	1053	1054	6	2256	2124	25	2593	2957	26	85835	82963	78	0.582262
62342	62784	77	30003	30037	74	622	676	0	654	896	0	2654	2717	26	3374	3585	31	103675	101529	76	0.584266
67197	62719	80	29538	26229	79	736	791	0	1004	945	0	2552	2462	27	3609	3418	33	102074	90746	85	0.58627
31115	31484	70	14009	14086	47	156	281	0	740	649	0	1194	1236	11	1588	1314	16	49343	50886	77	0.587272
40681	42704	65	18502	18727	54	415	495	0	540	685	0	1466	1630	18	1927	2053	22	65607	66547	74	0.587272
21745	22340	61	12408	12681	45	113	238	0	336	448	0	785	901	0	1115	1159	10	40259	39904	72	0.588275
127240	115328	97	53254	48232	86	1371	1346	14	2688	2659	31	6747	6879	44	7307	6776	46	291143	266812	95	0.589277
192595	169420	100	77732	68528	96	2512	2117	26	6066	4908	45	14109	12165	63	13939	12691	65	516397	462652	106	0.590279
174567	148143	93	108247	92494	91	2079	1860	23	4073	3621	36	8679	8197	50	9834	8882	50	326509	292262	95	0.591281
142143	128092	93	106324	98596	88	1938	1717	24	4472	4202	35	9885	9014	55	10695	10202	53	397284	353727	96	0.593286
42442	42658	67	13316	13216	47	394	456	0	1062	931	0	1473	1444	17	2063	1784	24	64738	61472	79	0.594288
42015	40852	86	13905	14069	47	435	668	0	617	573	0	1870	1867	21	2705	2851	28	83729	83674	78	0.59529
60118	61017	75	29733	29710	75	371	496	0	1000	912	0	1936	1748	21	2881	2988	30	84832	81514	80	0.597294
49491	49413	73	31515	31628	73	348	397	0	867	659	0	1871	1789	21	2207	2503	24	80156	78356	82	0.598296
186900	160336	103	123793	109332	95	2503	2092	28	4894	4829	36	11505	10264	59	13489	12037	64	485705	439213	106	0.598296
328345	215266	149	219829	151412	132	6929	4750	46	16082	11272	68	37635	27153	124	42839	30253	129	1.04858e+06	1.02931e+06	142	0.599299
127727	118343	87	72851	68326	85	1617	1737	17	3166	2944	31	7598	7195	50	9119	8115	53	303792	276911	93	0.599299
106563	99842	88	38776	36974	81	962	839	0	2204	2170	27	5420	5250	40	6254	5883	40	223726	214410	89	0.602305
170844	154685	91	69395	61421	89	2394	2230	25	4543	4448	38	11285	10214	57	11949	10477	57	454719	422044	100	0.603307
50801	49867	74	25668	25707	71	435	520	0	711	957	0	1934	1748	22	2658	2736	27	72844	69259	74	0.604309
108411	102133	83	36052	34361	82	1645	1465	18	2942	2480	30	6674	6243	46	7196	6722	44	263493	253485	93	0.605312
92147	86999	83	56094	54264	81	764	762	0	2253	2269	25	4235	4162	35	4162	3987	40	162711	150413	85	0.605312
189290	154001	101	171770	150400	97	3641	3428	33	6716	5674	47	15829	14222	66	19642	17218	77	602914	526225	104	0.606314
133151	122972	89	80080	73271	86	2089	1840	24	4106	3408	37	10717	9849	57	12066	10676	59	422921	383912	93	0.607316
113558	108545	89	41098	39624	80	1418	1479	15	2453	2587	28	6480	6324	45	8983	8734	52	271007	259838	87	0.608318
104619	99786	83	42218	41206	81	1438	1264	15	1981	2028	25	4708	4706	39	4917	4876	36	176803	169224	82	0.611325
135497	127178	87	72556	66983	87	2373	2161	25	4500	4457	42	10752	10001	60	11958	10826	64	434987	403187	92	0.612327
81053	77462	95	39108	39061	79	701	622	0	1794	1746	19	3655	3630	32	4137	3891	35	154902	155978	84	0.613329
184101	149931	97	80859	66322	94	1740	1531	15	3920	3276	41	9203	8033	55	10730	8980	61	371425	311831	105	0.613329
27677	24292	81	15123	12933	81	418	353	0	576	593	0	1556	1192	13	1753	1592	17	60265	48209	81	0.613329
103699	100106	98	73578	70880	82	1274	1000	2	2535	2386	28	5745	5643	41	6183	6177	41	209832	200742	89	0.613329
246106	189225	112	111583	85702	107	2701	2142	31	5743	4457	44	12430	10025	59	13967	10545	75	484205	410334	113	0.616335
164720	141548	97	67458	58743	91	1568	1569	15	3561	3280	34	7343	6764	46	8644	7324	60	291707	267698	99	0.619342
32409	32870	60	16261	16244	49	295	172	0	386	388	0	930	1080	7	1084	1434	12	45644	45987	75	0.620344
170254	140210	95	68106	53952	94	2001	1446	26	4153	3701	39	8834	7938	54	10995	9524	59	380579	324586	100	0.622348
179096	146515	95	74122	59358	93	2152	1807	22	4309	3870	41	9098	7145	53	9679	8088	54	359301	306480	101	0.623351
186541	141759	102	83883	63391	99	1682	1209	17	3857	2659	41	8683	6793	53	9997	7821	64	308017	245345	102	0.623351
64905	64444	78	38752	38318	75	555	642	0	844	797	0	2286	2279	26	3143	2758	30	95251	92916	74	0.624353
42133	42530	71	21407	21653	60	489	397	0	819	930	0	1383	1397	14	1990	1949	25	60294	59214	73	0.625355
38668	39153	66	19748	20010	55	458	423	0	831	634	0	1241	1420	14	1753	1670	20	50970	50929	71	0.627359
41278	40501	58	17349	17155	53	1077	977	0	3266	3455	29	1413	1311	15	1573	1372	15	1283	1210	10	0.628361
191520	171206	99	126018	113739	94	2868	2375	29	4796	4397	39	11507	10096	59	13511	11995	67	448342	399726	101	0.630366
192083	166288	94	79112	67886	93	2537	1983	30	5193	4939	38	11861	11145	57	12802	11171	62	462014	423885	99	0.63237
295251	171655	133	121553	71558	123	3482	2040	36	7306	4452	50	16959	10354	75	19652	13212	81	672269	425765	131	0.633372
54156	53227	81	23806	23885	69	776	620	0	936	923	0	2037	1712	22	1978	2088	24	79548	81627	80	0.634374
219626	166038	106	100800	79106	105	2863	2341	29	5077	4297	38	12934	10442	63	14805	11804	70	511114	409932	115	0.636379
132719	120191	90	60105	55045	88	1638	1450	18	3020	2913	30	7471	7111	43	7591	7313	47	281870	270325	93	0.637381
153295	139797	93	109009	100689	89	2067	1886	24	4016	3354	34	7905	7257	49	9687	8406	55	318767	279641	93	0.637381
26682	26713	66	15014	15086	50	397	450	0	312	574	0	1097	1382	11	1441	1335	17	43912	43615	69	0.638383
178573	161099	94	124751	114390	93	2731	2165	29	4926	4699	40	13928	12440	66	15701	13954	71	534866	464977	97	0.640388
82772	72880	86	47832	42830	83	874	877	0	1900	1757	24	3862	3251	39	5584	4819	44	151989	143279	82	0.640388
110784	109049	82	54525	52873	81	968	1103	9	2332	2404	24	6118	5588	44	6380	5926	43	236749	226393	84	0.640388
151163	134208	92	81083	72386	90	1551	1164	12	2974	3076	33	7751	6846	49	8736	7513	51	272165	246305	94	0.64139
33990	32757	73	18234	17982	56	225	494	0	686	690	0	1113	1223	10	1927	1584	21	51734	51787	63	0.643394
127827	115374	91	78937	73259	86	1724	1339	18	3594	3068	37	7723	7496	47	8670	8244	50	304220	285645	93	0.646401
198712	166074	102	117601	101025	97	3434	2964	31	4795	4371	40	12340	10901	66	15352	13082	69	473735	409474	107	0.648405
149704	136538	88	58423	52707	86	2116	1948	24	3718	3528	33	9004	8104	56	9324	8458	55	333622	314729	94	0.648405
105443	101327	82	51112	47830	83	1280	1286	15	2022	2133	22	5307	4997	38	6346	5989	41	224205	220656	89	0.648405
135205	125304	87	49946	45480	86	1348	1159	12	3483	3479	35	8469	8197	49	8792	8348	48	323356	308717	91	0.649407
45440	43869	79	30832	30787	73	483	509	0	738	619	0	1930	1975	23	1879	2206	22	69536	71003	81	0.649407
73064	72047	80	32028	31706	76	892	749	0	1428	1613	16	2913	2938	29	3549	3749	31	121853	118660	85	0.650409
26392	26943	63	11650	11419	45	434	356	0	412	690	0	1112	1126	10	1646	1611	19	47020	49214	74	0.651411
181226	155634	100	73687	61234	95	1999	1506	23	3339	2998	33	8521	7282	50	10114	8800	58	334180	306244	104	0.652414
45376	45107	74	23198	23564	66	257	348	0	672	433	0	1563	1844	18	2307	2316	24	63652	63332	77	0.652414
35118	34920	71	22578	22793	69	272	371	0	632	822	0	1214	1339	14	1462	1399	17	58557	57312	75	0.653416
31779	31378	69	20126	20285	59	336	410	0	523	467	0	860	928	0	1549	1744	19	44473	45753	67	0.654418
215884	148110	112	97485	67044	107	2919	2110	32	5101	4102	49	12341	9132	66	13485	9223	66	484858	341560	116	0.654418
18719	19224	54	8194	8374	40	241	229	0	353	341	0	792	869	0	950	984	0	36972	38857	71	0.65542
47733	48070	75	22731	22634	63	193	245	0	1391	932	0	1583	1829	21	1919	1882	22	67491	67249	81	0.656422
114500	110160	92	40201	38585	81	1121	1184	11	2978	2804	28	6141	6001	42	6500	6197	46	260116	247245	91	0.656422
148805	135964	89	115287	107185	88	2466	2440	25	4148	4207	34	9261	8643	54	11488	10554	58	387030	353131	93	0.656422
40984	38868	74	22551	22336	65	478	569	0	1109	940	0	1832	1839	23	2554	2293	28	72801	71648	70	0.657424
250974	204495	109	189501	156337	106	3960	3015	36	8417	6635	54	17209	14066	77	19515	16026	76	627133	512009	114	0.659429
142657	123089	104	59359	50942	89	1484	1340	16	2984	2665	29	6818	6058	45	8220	7226	46	279180	250851	95	0.659429
76561	73449	80	33575	32157	76	695	663	0	1646	1514	19	3322	3560	29	4090	3505	38	126325	122495	86	0.660431
48656	50021	72	24207	24286	71	386	362	0	818	763	0	1751	1865	21	2569	2840	26	64305	63805	77	0.660431
114033	107876	87	36369	35224	82	1209	1029	6	1699	1880	23	4967	4779	39	5824	5780	38	201943	188538	88	0.661433
147160	116464	98	128838	108837	97	3484	3108	31	5967	5528	49	13363	11296	62	15757	14082	73	536634	458676	106	0.662435
141458	129624	87	69983	64337	87	1665	1169	20	3479	3528	30	8639	8073	45	9155	8731	52	348628	338808	96	0.663437
83037	79577	79	40285	39811	79	1054	896	0	1564	1896	20	3874	3884	35	3473	3220	33	135056	131628	88	0.663437
183680	159809	92	106229	93209	91	2565	2256	28	5167	4074	39	11189	10379	58	12333	11172	69	429886	382652	101	0.665442
64409	63387	76	33580	33386	75	305	415	0	1149	514	0	2090	2215	24	2905	2906	29	90901	90008	80	0.667446
200996	172649	95	186622	162583	97	4292	3770	33	7398	6271	51	15713	12582	72	18503	15783	74	634584	530309	104	0.667446
214970	164480	104	90221	67333	102	2566	1768	31	4908	3569	44	11446	8526	60	12900	9884	71	459644	358148	110	0.669451
104730	98584	87	52242	50281	82	1368	1154	15	2586	2657	25	5695	5681	40	7333	6891	48	233587	210350	88	0.670453
53221	51472	79	25147	25289	74	418	339	0	984	1159	9	2154	2119	26	2343	2404	23	82442	82184	75	0.674461
130924	123235	86	50999	47714	83	1405	1372	15	2890	2692	25	6745	6508	45	7633	6972	45	277759	265144	92	0.674461
158100	142664	92	67645	61361	87	1927	1661	22	4153	3390	39	8168	7259	49	9739	8605	51	314344	279873	93	0.676466
16527	17616	49	13117	13477	46	221	195	0	592	538	0	850	846	0	1029	1057	7	33089	34358	62	0.67847
136937	122749	88	60566	53691	89	1636	1462	15	2872	2716	30	6456	6018	44	8501	7820	53	260276	244673	94	0.681477
171265	148547	96	110643	99648	93	2096	1987	24	4767	4185	41	9982	8981	51	12074	11095	56	400070	364991	98	0.682479
159326	93177	101	97204	56071	101	1858	1152	27	3458	2827	38	8633	6080	54	10847	7866	63	295720	249208	98	0.686487
219115	174351	106	116443	94013	100	2913	2273	32	5746	4821	43	13969	11567	67	15805	13813	75	535711	464160	104	0.686487
129725	120703	90	54862	52634	85	1095	1295	10	2691	2094	23	5127	4868	39	6879	6413	44	215412	199654	90	0.688492
38152	35839	80	19904	19522	58	457	383	0	867	867	0	1204	1217	12	1765	2057	21	54375	53074	73	0.688492
244359	191004	104	79477	60537	103	2688	2051	30	5692	4905	41	14331	11732	65	16081	12975	66	588658	486439	112	0.689494
85914	81571	82	38068	36792	78	1344	1328	16	2312	2531	23	6075	5722	44	6248	5812	40	227122	218224	89	0.6925
30468	29529	70	14224	14247	47	249	191	0	456	468	0	1003	752	0	1075	1023	5	41186	41894	76	0.693503
182335	143916	104	88646	70897	95	2119	1549	25	3703	2991	37	8204	7057	51	10187	8203	59	331712	277727	108	0.693503
101214	96413	94	46186	44875	81	1249	1264	12	2858	2610	29	6254	5681	42	7387	7028	44	252691	234414	94	0.694505
237693	204890	116	161699	143466	102	3788	3011	34	7800	6832	47	17118	14820	71	19202	16247	79	710802	599408	111	0.696509
146022	132532	91	106379	99256	88	1674	1673	20	3871	3584	37	8374	7761	50	9970	8816	58	310797	293696	93	0.697511
76248	74621	94	34060	33811	76	702	745	0	1125	1058	7	2875	2848	30	3887	3711	37	117123	115529	78	0.698514
80270	81441	77	55631	54927	78	786	713	0	1213	1298	13	3398	3343	32	3984	4006	33	138644	138311	80	0.698514
55925	52476	87	23806	23682	69	536	459	0	732	817	0	1685	1532	20	1957	1737	25	70830	65597	74	0.699516
157529	140856	91	98792	90007	89	2322	2110	26	4398	4100	37	11182	10448	58	12152	11430	65	403040	381536	93	0.70152
146344	132047	88	62478	57267	87	1871	1620	22	3153	2795	33	7546	6870	48	8839	8409	49	292256	275037	90	0.703524
152647	134260	92	85973	76379	89	2068	2083	22	3739	3123	35	9336	8447	54	11599	10238	61	384275	355477	92	0.704526
179919	151695	96	92887	78390	92	2094	1936	23	4804	4014	46	11187	9805	61	12260	10465	67	450914	412315	94	0.704526
135251	126819	95	47461	43984	83	1807	1554	20	2617	3010	27	7137	6875	45	8323	7310	48	275278	258846	90	0.706531
167563	144724	97	92090	83831	91	2331	1792	25	4482	3975	44	10481	9204	55	12766	11375	62	446414	409366	101	0.707533
139719	123199	87	58856	52431	87	1763	1532	19	3730	3248	34	8013	6808	48	8350	7403	55	294670	271400	95	0.708535
115734	102715	93	50127	42595	88	1223	1066	9	1786	1855	23	5151	4610	40	7508	6444	48	213854	190690	97	0.71054
82351	82646	79	35870	34941	76	719	760	0	1550	1611	16	3167	3183	30	4671	4402	36	123865	121694	85	0.71054
162020	142048	93	62345	53649	92	1801	1679	19	3260	2866	31	7248	6717	46	9509	7559	54	304941	275840	101	0.711542
163620	138383	95	70349	60387	93	1728	1609	18	3099	2822	34	7596	6672	51	8287	6920	51	287488	254162	103	0.713546
32729	31981	69	16406	16850	51	316	239	0	345	396	0	1191	1144	9	1438	1512	19	46545	44735	78	0.713546
107257	101140	85	50401	48804	80	1391	1151	13	3094	2555	30	6435	5807	45	7130	7510	44	279223	257189	87	0.71555
61854	61232	80	23864	23744	69	692	714	0	1212	1495	17	2494	2519	27	3443	3660	31	99860	101102	83	0.71555
160528	135376	106	87718	73096	92	1460	1290	15	3188	3179	35	7375	6288	52	8700	7118	58	316825	286277	99	0.717555
179585	162273	90	91611	83418	90	2648	2292	28	5761	5747	41	11620	10628	59	13754	12996	61	462582	430056	99	0.718557
121847	116618	88	51360	50404	83	2051	1884	22	3727	3730	33	8845	8446	52	10224	10139	52	351976	337079	92	0.718557
84165	82763	83	37439	36637	77	803	782	0	1437	1086	11	3090	3223	31	4120	4638	33	135434	130894	89	0.719559
71299	69030	77	22505	21269	66	856	758	0	1507	1484	16	4165	3923	37	4219	4350	35	139925	131921	86	0.719559
126995	120236	86	75165	72122	85	1549	1449	19	3403	3189	35	7916	7845	49	9663	8827	56	320087	304506	94	0.719559
89845	88490	92	57393	56715	80	1272	1052	11	2405	2339	26	5679	5524	42	6431	5842	49	208192	194268	89	0.719559
89548	82166	86	48740	44987	81	882	664	0	1147	1282	13	3592	3410	35	4156	3917	37	138730	133934	87	0.721563
92980	91437	85	39657	39005	79	1110	1103	8	2208	2043	26	5624	5285	43	5178	5094	39	218141	215463	89	0.722566
158321	147580	87	75556	71259	87	1825	1707	20	3951	3520	34	8774	8359	49	9604	9042	52	340304	306654	103	0.722566
34941	33420	83	10890	10908	44	419	422	0	518	619	0	1131	1212	10	1695	1691	18	52926	51449	76	0.723568
105665	97047	84	70106	65016	85	1462	1362	15	1963	1927	24	4568	3948	38	4969	4335	39	187576	175469	92	0.723568
171379	143391	95	85619	71057	95	1899	1538	22	4317	3394	36	9244	7636	53	9380	7763	54	369181	327623	104	0.723568
100974	95491	91	34165	33180	80	1258	1290	13	2772	2390	29	6085	5954	43	6748	6507	45	264214	250996	92	0.72457
293416	229217	126	160224	126620	126	4444	3432	38	8883	6835	52	20885	17047	81	25635	20583	105	860207	695652	138	0.725572
124626	117989	85	68258	64867	83	1203	1174	11	2946	2870	29	6792	6697	46	7749	7401	49	286662	280754	92	0.726574
126928	116316	91	74020	68327	86	2222	2047	24	3298	3728	31	9027	8228	51	10213	9473	61	342592	310639	95	0.726574
150823	137082	89	80795	73512	90	1884	1852	21	3255	2914	33	8486	8382	46	8853	8047	47	334603	311598	99	0.726574
64198	66001	77	30968	31182	74	604	701	0	1332	1646	16	2634	2712	28	3842	3551	36	100984	93491	84	0.726574
97446	97830	79	52539	49996	82	1450	1319	15	3409	3353	31	7583	7481	45	8795	8482	49	315697	299684	93	0.727576
90870	87171	81	52556	51787	79	1146	952	0	2486	2511	27	4697	4412	38	5369	5064	43	167435	162605	89	0.727576
203128	160011	109	86700	67855	96	2670	2213	30	5098	4280	40	13332	10782	66	14710	12267	68	526111	439683	105	0.727576
141048	121958	107	60623	52114	90	1651	1596	20	2880	2894	29	7792	6978	48	8168	7126	49	308661	271408	97	0.730583
60965	60775	80	32579	31980	76	661	682	0	888	920	0	2571	2452	26	2362	2110	28	95867	92668	92	0.730583
150618	132260	91	81431	72811	89	1976	1738	22	3241	3470	28	8429	7640	53	9892	8797	57	348709	309168	99	0.730583
48290	46878	76	26881	26598	72	546	606	0	1247	1281	12	1658	1968	20	2355	2449	25	72373	72872	75	0.732587
53538	51713	78	28830	28787	74	584	671	0	506	709	0	2117	2096	23	2270	2440	24	85906	85506	77	0.732587
61086	59787	85	33675	32773	76	650	515	0	1168	1080	7	2411	2584	27	3603	3623	32	106732	105343	77	0.733589
102078	98596	80	64224	62381	81	1205	1124	8	2166	2122	25	4712	4514	37	5088	4966	38	182560	176133	84	0.734592
38489	37766	76	19919	19999	56	320	360	0	987	790	0	1463	1457	16	2038	1806	23	61451	61943	72	0.734592
50485	48024	76	24341	24460	67	457	391	0	1090	929	0	1596	1784	19	2237	2339	25	75126	77312	72	0.734592
201755	163937	95	157713	132778	97	2936	2505	31	6717	5490	55	12175	9818	62	14670	11981	64	485792	420716	98	0.735594
85539	82094	95	42064	41693	78	785	594	0	1522	1451	21	3746	3596	35	4836	4589	35	149493	144809	80	0.736596
158927	139432	91	63266	53413	90	2012	1864	21	3583	3312	36	9244	8024	57	10597	9798	51	390445	348970	94	0.736596
46400	45610	64	19832	19945	56	434	385	0	654	753	0	1843	1982	21	2523	2423	30	72462	75288	77	0.736596
38707	38878	70	20054	20280	58	446	566	0	538	478	0	1683	1509	20	1946	1970	24	68713	68685	72	0.737598
157150	126596	93	78692	64493	92	1604	1325	17	3020	2483	33	7651	6135	52	8077	6120	54	285636	245461	97	0.737598
228916	174407	105	126112	97622	103	2229	1753	28	5810	4308	42	12013	8922	62	13439	10504	64	432987	341663	119	0.737598
71081	68418	85	26422	25689	76	565	618	0	1524	1371	16	2660	2496	28	3577	3261	34	114388	107531	85	0.7386
123503	117336	86	78963	75750	85	1554	1363	17	2563	2584	30	6390	5605	46	7355	7078	46	235425	219695	91	0.741607
35744	34806	65	12560	12550	46	398	308	0	588	696	0	1162	1235	11	2018	1801	23	55080	55723	76	0.742609
99251	93682	87	40930	39478	81	1195	1022	6	1501	1583	19	4218	3772	37	4915	5054	36	160797	149514	98	0.742609
115943	109340	83	48933	46626	83	1282	1444	13	2815	2598	29	6814	6434	47	6913	6679	48	244292	231005	93	0.744613
295911	189152	140	146497	97390	140	3434	2550	36	6345	3846	52	15683	9955	75	17993	11490	82	621364	423398	140	0.744613
109272	103725	89	40362	39136	80	1263	1171	10	2645	2646	27	5491	5226	41	6153	6216	43	206994	192506	93	0.746618
148891	138801	87	94860	89455	87	2105	1966	22	3450	3173	32	8522	8354	45	10802	9936	62	342197	317350	97	0.74762
134142	122798	90	43661	37885	87	1522	1385	16	3463	2785	33	7262	6767	45	8290	7335	56	300355	275536	102	0.74762
132078	125545	90	79003	74827	85	1644	1623	18	3359	3320	33	8186	7700	51	10146	9873	57	318129	296306	93	0.748622
123647	114993	92	69794	67493	84	1455	1455	17	3182	2475	36	6968	6594	48	7771	7012	55	273300	254966	92	0.751629
198131	170509	95	100674	89544	93	3101	2774	29	6682	5773	45	14868	12965	65	17657	14959	75	566043	474752	107	0.751629
46455	45344	74	25164	25327	73	356	399	0	840	813	0	1638	1687	19	1957	2002	22	62711	58420	78	0.753633
163777	138397	102	78322	66305	93	2030	1735	23	3300	2866	33	7467	6575	49	8618	7836	56	267939	239957	98	0.754635
118995	111042	86	57904	52825	85	1320	1007	2	3146	2923	32	7284	6992	46	8185	7763	49	308894	289556	93	0.755637
130050	113633	89	68354	60777	87	1680	1478	19	2887	2693	26	6228	5845	42	6675	5699	48	215865	197611	94	0.755637
21434	24454	50	12543	13478	43	135	197	0	512	448	0	790	962	0	1275	1444	16	39936	41918	67	0.755637
243177	182867	118	114527	87243	106	3507	2498	34	6390	4662	47	13496	10969	67	17147	12646	73	536808	438886	115	0.757642
85525	86737	78	42534	41779	78	1014	901	0	1778	1893	22	4631	4558	37	6038	6171	39	175380	172726	86	0.757642
133610	113553	92	78658	67307	88	1953	1785	20	3200	2842	32	7325	6842	47	8332	7423	50	291133	267142	95	0.758644
203292	163294	102	142053	119883	99	3084	2783	29	5956	4838	46	12479	10222	61	15313	13375	77	474082	389336	105	0.760648
105477	101543	83	68125	65631	82	1400	1437	16	2661	3056	26	6306	5945	45	6729	6504	43	245545	233846	97	0.760648
229579	166211	119	119360	85957	103	2222	1742	23	4650	3621	42	11538	8838	66	13016	8660	71	443034	325396	119	0.760648
42764	43096	73	18214	18351	50	407	512	0	227	398	0	1165	1559	15	1978	1890	20	58423	56584	80	0.76165
47752	47127	72	22437	22451	57	484	356	0	673	694	0	1223	1206	11	2091	2056	24	58610	59041	76	0.76165
94633	93911	81	46746	45140	80	712	815	0	1887	2132	21	5180	4997	42	5147	4860	40	193379	187534	87	0.763655
39081	38019	71	25851	26207	71	609	616	0	570	618	0	1239	1216	11	1912	1815	19	48366	47481	75	0.763655
125809	93907	92	114200	96876	92	4022	3211	35	8515	7573	60	19159	16823	79	20429	17848	80	732210	653632	99	0.763655
18750	20144	47	11384	11312	44	236	253	0	818	587	0	858	989	0	998	1086	6	30538	29869	64	0.765659
164891	145980	92	66419	61668	89	2216	2062	23	5192	4185	43	11318	10212	58	12985	13178	67	404585	385087	93	0.767663
130626	122037	85	54472	51076	84	1871	1836	20	3642	3380	35	9477	8775	54	10138	10300	54	397077	380189	91	0.767663
33338	33812	57	22485	22454	55	445	372	0	783	668	0	1115	1089	8	1667	1806	21	53953	53877	71	0.767663
52528	54075	65	25534	25920	70	345	384	0	704	1142	7	1460	1573	18	2283	2616	25	75601	72452	75	0.768665
206852	165088	100	89444	71485	99	1846	1407	21	4164	3739	39	9842	7925	59	10873	8802	60	369221	308169	103	0.769668
141796	121820	92	63817	54225	90	1493	1341	15	2596	2073	30	5580	4903	44	7325	6328	53	232493	203934	106	0.769668
74500	76393	76	21720	21790	58	691	652	0	1627	2055	21	4399	4380	35	5100	5155	39	190985	189156	81	0.769668
63223	63474	75	27904	27559	74	534	585	0	1222	1164	10	2317	2316	25	3233	2972	30	93721	88827	81	0.771672
200523	156871	98	118304	94885	96	3148	2427	31	6291	5009	47	13866	11560	66	15383	12522	76	478016	395988	103	0.774679
80880	82901	77	50202	50748	77	1027	1042	6	1894	1866	22	3894	3721	35	4723	4593	37	151055	143869	86	0.774679
149932	132922	92	73518	64367	88	1703	1691	19	3158	2915	30	7776	6750	48	8557	8194	49	288288	268879	96	0.775681
114636	113163	81	38576	37233	81	1354	1298	14	2579	2481	26	6110	5911	43	6985	6846	46	233359	216226	90	0.775681
29304	30160	65	13159	13497	45	363	299	0	322	538	0	944	1029	4	1802	1751	21	46178	44994	76	0.775681
119729	114745	88	84596	81057	85	2188	1856	22	3287	3134	33	7613	7078	45	9606	9823	52	303980	281634	95	0.778687
321613	202078	133	174277	108624	131	3953	2734	39	7566	5090	58	17156	11349	72	20232	12657	82	676688	443890	142	0.778687
157554	139369	90	66761	59965	89	1987	1511	22	3722	3442	35	8317	8267	47	9250	7689	53	361383	338056	97	0.778687
26809	25955	69	13852	13802	48	332	374	0	237	555	0	999	1099	7	1308	1465	15	41855	40943	71	0.780692
111611	103236	87	51339	46621	83	1491	1337	17	2318	2459	24	5548	5467	40	6159	5610	46	216547	200205	94	0.780692
156512	133076	94	75170	64944	90	1307	1199	10	3204	2476	32	6789	6387	45	9289	7982	50	282364	252954	99	0.781694
124164	115228	86	76041	71593	84	1314	1077	8	2333	2322	30	6086	5870	42	7162	6987	46	241244	230137	91	0.782696
341833	221222	147	164261	109108	149	4341	3037	39	9450	6170	62	18716	13284	76	24163	15546	102	759943	520480	154	0.782696
50469	50746	77	31481	31741	74	486	361	0	1173	1036	5	1673	1549	21	1879	1814	23	66021	68277	74	0.782696
139591	129958	97	79495	75279	86	1695	1589	18	3215	2804	32	6688	5951	44	7004	6581	47	251489	239115	97	0.783698
156978	129207	105	71917	61007	92	1439	1395	15	3373	2824	35	8556	7529	51	9721	8981	58	323176	287204	102	0.7847
234907	181117	112	183445	150406	108	5441	4352	39	10087	8052	60	23116	19400	97	28881	23409	101	875196	727774	116	0.786705
130159	108714	90	63014	52250	89	1154	986	0	2126	2151	27	5540	4597	43	6355	4792	48	230680	197649	99	0.786705
202273	171375	101	112718	97510	96	3054	2445	32	5230	4472	45	12422	10417	61	16598	13492	77	510240	440106	105	0.791715
173667	155387	94	74193	67767	91	3002	2763	28	5338	4758	44	12044	11124	59	12697	11905	58	494298	462446	99	0.79372
102310	96208	90	38079	36899	80	1627	1420	17	2349	2469	25	6456	5804	45	6716	6394	49	259864	246687	89	0.794722
117065	106129	86	67488	62042	86	1180	1180	10	2336	1995	27	6182	5763	45	6103	5860	41	248050	231882	93	0.794722
33002	34258	53	21431	21849	57	341	416	0	453	723	0	1119	1059	7	1732	1448	21	44933	43802	72	0.795724
28653	28121	69	15082	15442	47	223	245	0	219	270	0	900	944	0	1462	1556	19	45143	45288	69	0.795724
199075	157718	98	85358	66271	99	2378	1882	28	4754	4128	38	11935	9822	62	13239	10607	63	462082	376269	104	0.796726
141165	121167	93	56974	47460	90	1389	1286	14	3182	2829	31	6796	5773	47	7688	6770	51	279992	247410	93	0.797728
50831	50225	78	28215	28171	73	500	410	0	621	557	0	1556	1525	20	2291	2064	26	68110	65469	76	0.798731
97694	98234	80	41107	40554	78	866	858	0	2435	2442	25	4696	4226	37	4984	4826	36	189315	187588	88	0.798731
47342	48716	67	21461	21584	55	369	504	0	926	917	0	1792	1783	20	1634	1939	20	67650	68645	74	0.798731
97832	95087	85	45884	44507	79	1290	1166	11	2521	2412	28	6240	6100	39	7174	7036	45	262006	256191	85	0.799733
118461	113506	83	65047	61794	83	1764	1503	19	3020	2622	33	6993	6165	47	7694	6917	47	288732	267807	85	0.799733
142047	127096	92	64302	58765	88	1803	1580	20	3844	3677	35	7926	7412	46	9473	8427	54	356933	338723	96	0.800735
154078	138543	92	66203	59157	87	1847	1595	20	3742	3212	35	8103	7830	47	9217	8556	65	336899	329156	92	0.801737
229885	164865	108	93822	70449	104	2313	2005	23	5006	3708	46	11342	8709	61	14040	10080	62	442455	332886	111	0.802739
51606	51575	74	29668	29838	74	361	403	0	670	848	0	1672	1649	21	2282	2354	24	73393	74782	78	0.804744
174598	151342	93	110665	97508	93	2647	2473	27	4721	4414	36	10448	9463	52	11833	10425	62	386120	356530	100	0.804744
222355	157491	105	136743	100935	103	4125	2853	38	7498	5642	50	18440	13858	82	21767	16798	80	715533	539779	111	0.804744
174125	151147	91	85831	74178	92	1713	1560	20	3390	2784	32	7579	7036	49	10637	9644	62	331653	297144	97	0.805746
44668	47963	56	25363	26172	54	337	381	0	789	726	0	1548	1772	18	2944	3125	28	67078	65572	76	0.805746
67487	70182	72	22676	23917	51	728	767	0	1384	1517	20	2685	2819	27	3336	3211	32	122514	121622	80	0.805746
28538	31239	55	16155	17235	45	460	470	0	589	787	0	1289	1292	14	1664	1503	21	59048	58911	73	0.805746
241374	205566	100	176413	152445	102	3983	3321	33	7497	6402	47	17348	14705	73	19758	17158	79	653184	525112	110	0.805746
115532	109810	95	79806	75592	85	1329	1320	14	2177	2359	26	6760	6489	45	8255	7636	51	264946	248778	93	0.806748
139935	125778	88	69138	62551	87	2090	1709	21	3463	3689	37	10471	8976	58	11257	10400	59	413362	356493	98	0.806748
211954	161645	101	91165	70627	99	2815	1996	32	4418	3259	39	10810	8511	63	13121	10523	68	415755	344693	105	0.806748
22454	23089	57	8358	9081	38	180	215	0	504	575	0	1138	1095	9	1553	1642	18	42306	45218	68	0.806748
20532	21169	58	8913	8994	40	164	234	0	612	440	0	626	626	0	1253	1185	11	34497	32493	69	0.810757
302325	222865	126	228580	173735	124	5127	4011	40	10905	8322	64	24191	18599	99	27643	20959	109	894394	691366	127	0.811759
217794	165315	102	109093	81456	102	2102	1570	23	4048	3661	41	10864	8392	58	12210	10151	61	413938	322098	108	0.813763
47437	48532	68	18293	19166	49	416	337	0	1231	1134	8	1824	1834	21	1834	1958	23	78304	76524	77	0.813763
244032	194858	108	173738	144228	103	3769	3281	34	7439	5503	48	17108	13921	74	19397	14996	85	658671	514597	108	0.814765
41106	40932	85	21425	21906	58	370	425	0	785	584	0	1489	1312	16	1915	2000	22	57070	61122	78	0.815768
32525	32327	71	18190	18629	53	272	227	0	837	740	0	1132	1414	13	1450	1650	19	51437	50990	66	0.815768
32927	34176	50	16765	16776	51	318	285	0	229	383	0	1270	1292	15	1484	1551	14	46397	45198	77	0.815768
89435	86327	83	25055	24402	77	752	908	0	1546	1468	19	4126	4212	34	4493	4346	37	162444	153567	85	0.81677
208003	157967	102	80453	62808	99	2577	2050	28	4874	3661	44	11786	9252	63	12634	9929	63	454823	360901	108	0.818774
189575	156128	100	93835	78335	97	1951	1734	20	4569	3374	41	8649	7395	50	9571	8961	54	349492	310745	104	0.819776
127689	114142	88	56373	50120	85	1045	1092	9	2608	2564	28	6262	5944	42	7339	6697	45	257525	234701	94	0.820778
135114	124100	92	96906	90930	88	1676	1790	17	2424	2737	27	6366	6169	42	7355	7152	46	250323	242632	92	0.820778
130071	117646	94	82069	74389	88	1625	1340	17	3292	2721	34	6630	5942	43	8659	8150	51	264175	248971	93	0.821781
135023	123614	91	46456	41904	87	1487	1493	18	3350	3439	31	7516	7087	44	8802	7939	51	277746	267187	92	0.823785
162827	138511	92	71652	62284	90	1992	1663	21	4471	4240	37	9787	8848	53	10744	9297	61	385263	358754	98	0.823785
149309	140146	88	113682	106295	89	2097	1890	20	3642	3664	35	8669	8291	51	11317	10219	57	352887	328981	97	0.823785
99590	88656	86	46039	41535	83	1235	893	0	1919	1734	22	5065	4781	38	6324	5861	45	210388	200168	89	0.824787
165750	146451	110	70309	64905	93	2202	2125	25	3928	3437	35	9456	8764	50	12414	11733	62	380518	356103	100	0.824787
204067	152811	103	97167	73330	102	2287	1767	26	5069	3688	50	11791	8968	58	13805	10308	70	485042	384876	107	0.825789
191991	170996	92	151060	137937	92	3701	3073	32	7384	6780	45	17544	15536	76	19869	17675	80	686913	594789	100	0.825789
153134	136072	89	60082	54295	86	1943	1730	22	3379	3231	35	7691	7218	51	10083	9651	59	348072	320854	90	0.825789
41745	41529	65	19925	19931	54	514	382	0	933	982	0	2001	1688	23	2768	2839	30	76420	72328	87	0.825789
116718	109424	86	47859	45120	84	1787	1750	20	2700	3191	25	6783	6441	42	7636	7374	45	284375	268408	90	0.825789
45975	46660	61	27621	27505	73	648	618	0	541	680	0	1818	1608	18	2597	2584	26	66024	62779	75	0.828796
131360	119627	89	132571	127419	88	2202	1816	23	3282	3298	32	7166	6493	49	9059	8462	51	286629	263602	91	0.832804
44790	45038	73	19296	19314	52	298	432	0	1318	858	0	2017	1897	22	2037	1971	26	75444	75455	76	0.833807
79347	78056	92	52257	51389	79	746	748	0	1925	1641	23	3325	3394	30	4591	4474	35	137071	135536	83	0.833807
203540	137535	113	90110	60017	104	2124	1699	23	4345	3140	43	10011	7202	61	11982	7856	68	421431	279903	109	0.833807
114238	109554	87	40259	38225	83	720	751	0	2855	2692	29	5286	4999	38	5948	5426	43	213382	205924	88	0.834809
169351	150399	91	81255	70132	91	1949	1668	23	4289	3348	33	8507	7729	51	9162	7637	56	325529	304911	93	0.834809
32330	32108	65	15569	15666	50	334	363	0	148	445	0	1306	1401	15	1856	1683	23	63413	62597	77	0.834809
176174	159624	94	93761	86786	88	2080	1778	24	4037	3602	35	8253	8062	47	10929	9859	63	336557	310830	93	0.835811
107689	103411	85	38932	37769	80	1232	1146	10	2150	2471	27	5195	5030	39	5837	5888	39	219361	210287	88	0.835811
168343	137065	95	86947	73312	93	1636	1536	18	3178	2914	33	7453	6164	51	9273	8138	54	317210	274668	101	0.835811
104770	98996	89	40156	37587	82	936	1081	6	2059	1988	24	5215	4971	39	5792	5884	39	188866	180061	88	0.835811
22257	21409	69	9510	9640	41	80	180	0	376	537	0	1034	967	0	1794	1665	17	34517	33837	71	0.837815
157664	143624	93	106060	98653	89	1656	1426	18	4598	3768	43	10294	10253	49	11812	10639	59	431315	407752	100	0.838817
174017	152034	102	75807	66392	92	2473	2020	25	4844	3681	41	10337	9025	62	11537	10964	55	446656	413457	109	0.838817
214538	180873	118	137829	121102	102	3441	2915	31	6452	5559	45	14858	12845	65	17879	15612	72	571660	487598	108	0.83982
115245	109345	84	58036	56754	83	1890	2049	20	2929	2768	31	8659	8325	50	8819	8528	50	330634	305683	92	0.840822
247167	184871	116	88300	64261	107	2706	2184	29	6984	4871	53	13337	10260	69	16420	12374	72	555979	457736	119	0.840822
126087	113347	86	59051	52703	85	1334	1436	15	2240	2211	29	6544	5748	45	7785	6825	48	255953	243769	92	0.840822
83030	82667	78	41482	40978	78	1238	1289	11	1996	1637	22	4284	4004	37	5589	5609	38	167027	160553	86	0.842826
239727	189164	106	226683	187945	105	4357	3761	36	8862	7256	50	20404	17040	85	25966	22292	96	817350	682054	113	0.842826
106712	101964	85	64055	62032	81	1547	1436	17	2189	2320	29	5298	5096	41	6161	6132	43	201343	193988	85	0.842826
51984	49759	79	28473	28210	75	224	310	0	406	653	0	1669	1568	19	2888	2706	31	69321	68051	78	0.843828
185911	157579	96	99942	85755	94	2269	1726	24	5051	4934	37	10827	9522	55	12921	11907	62	418760	384959	98	0.845833
116437	109598	86	59777	55846	84	1246	1470	15	2335	2158	24	5938	6047	40	6207	5799	42	208586	198896	89	0.845833
104287	101396	82	91390	89838	82	1447	1473	16	2673	1840	30	5660	5606	41	7454	7287	44	216012	201303	88	0.845833
122092	107965	88	58264	51632	86	1395	1474	16	3047	2934	32	8129	7209	49	8618	7809	49	322898	295941	93	0.846835
178955	156010	93	181792	163559	96	4350	3911	36	8636	7536	57	18917	16889	75	21082	18060	85	726355	612743	102	0.846835
161969	146555	95	88849	82309	89	2134	1992	23	4350	3862	36	9651	9224	52	10701	10324	56	364451	347287	94	0.846835
44024	45182	71	21572	21442	65	412	322	0	682	482	0	1478	1596	18	2183	2282	23	72046	70781	73	0.848839
192325	167674	114	155216	141545	101	2511	2316	27	5759	5209	47	12786	11349	59	15168	13955	70	508658	457329	109	0.848839
72225	71352	78	32568	32287	75	761	741	0	1299	1762	17	2572	2793	27	2987	3162	29	105687	102152	80	0.848839
100093	90720	85	48892	43692	84	896	644	0	2446	1532	28	4108	3522	38	4861	4584	38	161812	142375	90	0.849841
151945	140566	88	93349	88525	89	2310	2077	26	3799	2956	34	9174	8660	52	10720	10006	56	359585	328921	96	0.851846
110649	108854	81	57644	55070	81	1386	1419	17	2969	2863	31	7224	6742	46	8463	7916	48	295211	285810	91	0.852848
78313	77184	82	46204	44650	80	971	807	0	1289	1577	20	3336	3417	31	4486	4658	36	134390	128981	87	0.85385
143863	130820	95	46968	42239	86	1721	1384	18	2929	2451	30	7368	6848	46	8008	7507	53	298571	276212	99	0.85385
44555	45154	79	13978	14276	45	253	230	0	879	783	0	1602	1674	19	2302	2610	23	68862	70207	78	0.85385
110005	104980	99	44595	43955	82	1278	1075	8	2474	2281	25	5943	5565	41	7392	6996	52	228142	221486	90	0.85385
162411	151017	89	98477	91408	90	1994	1899	21	4326	3733	35	9190	8413	52	11539	10191	59	389750	355446	99	0.85385
122810	113441	86	81802	76798	87	1538	1282	16	2887	2912	33	6366	5937	44	7833	7534	49	284257	267302	92	0.854852
130422	113545	91	62316	54378	87	1632	1498	16	2571	2257	28	6666	5993	45	7911	7282	50	277816	258418	93	0.855854
129469	117229	89	57979	51622	87	1152	1093	8	2715	2709	32	5433	5017	41	6678	5848	50	225701	213055	91	0.855854
95131	93070	80	38148	37409	78	1188	1105	8	2156	2003	23	5207	5338	35	5868	5581	40	187986	180851	88	0.855854
121867	115328	86	73910	69811	85	1971	1736	23	3718	3624	31	7664	7145	45	9110	8680	56	308105	287710	92	0.855854
150591	133392	91	58350	51533	89	1721	1460	19	4089	3374	37	9231	8588	55	9528	8164	51	348394	323931	96	0.856857
129847	112749	89	56624	49792	87	1491	1406	15	2935	2422	27	7593	6269	51	7837	6621	51	293664	262124	93	0.857859
191999	142702	104	92815	69191	98	2324	1631	26	3552	2993	40	10002	7519	60	11246	8108	59	407484	306299	102	0.857859
95486	92683	81	36004	34808	78	1210	1235	10	2927	2750	29	6509	6454	41	7672	7445	47	266805	257697	84	0.857859
51093	51062	76	19707	20244	54	274	372	0	1074	1444	13	1752	1738	21	1754	1852	21	72362	71165	76	0.857859
194994	150668	106	83463	65520	98	2678	1957	29	4216	3882	37	9423	7531	55	10271	7992	55	366697	309112	103	0.858861
103516	96691	85	42591	39057	82	1194	1066	6	1839	1765	21	4655	4776	36	5010	5133	37	183603	174874	85	0.859863
179096	145212	93	78292	63516	92	1929	1354	23	4009	3204	43	10652	8457	60	10540	8319	62	384919	316625	98	0.859863
29549	29271	63	13015	13032	48	189	359	0	961	833	0	1452	1474	17	1076	1245	12	54362	56366	72	0.861867
150693	135429	90	72788	66277	87	1613	1505	20	3580	3362	35	7798	7154	54	9452	8295	54	329086	296044	93	0.861867
107300	98778	89	57235	53192	83	1163	1354	13	1666	1556	20	4386	4356	37	5645	5138	43	188358	179656	87	0.86287
71432	72219	77	28017	28020	75	480	458	0	806	813	0	2606	2625	27	3361	3172	31	100237	96995	79	0.86287
150996	136342	98	111486	99979	89	1908	1508	23	3627	3711	34	8106	7419	50	8513	7964	52	313686	288903	95	0.863872
258482	196023	119	140325	113976	112	4264	3410	35	7956	6486	46	17758	15288	74	21333	17201	78	713236	617733	118	0.863872
154700	133277	103	72792	64724	90	1753	1345	18	3341	3245	32	7517	6757	47	8133	7194	58	290573	267151	94	0.864874
178033	156570	109	100397	90012	92	2579	2294	25	4588	4325	34	10500	9411	62	12909	11181	59	411725	379047	99	0.865876
129577	121877	88	49508	45383	86	1738	1628	19	3198	3274	28	8075	7493	48	9214	8763	51	333892	312099	94	0.866878
229834	172895	122	93326	69543	108	3213	2628	32	6508	4904	47	14650	10932	66	15993	13227	76	565327	449444	119	0.86788
134539	117172	90	59300	51447	88	1866	1769	19	3507	2607	32	7719	6649	50	10510	8739	60	328213	295364	97	0.869885
88351	84767	81	34339	33573	78	848	852	0	2092	1759	25	3396	3393	30	4070	3969	33	134799	128999	87	0.870887
155302	138356	97	76446	68602	88	1797	1594	20	3907	3434	36	8052	7201	50	9012	8347	49	297549	276180	97	0.870887
161983	143512	90	74716	66836	89	2008	1872	20	3795	3009	43	9083	8345	54	11093	10198	62	366004	338253	102	0.871889
195845	160178	107	116371	101887	97	2905	2609	30	5506	4646	44	12676	11093	63	14881	12893	71	521920	471646	104	0.871889
84189	82470	81	29137	29086	71	751	833	0	1674	1442	17	3707	3654	33	4799	4400	44	151762	144292	85	0.871889
36373	35200	76	22153	21989	68	278	252	0	243	301	0	1002	1007	1	1600	1636	17	41481	42358	68	0.871889
215316	180566	104	134589	117860	101	3678	3431	32	7560	6767	50	17522	15435	80	19955	16994	77	697462	611311	109	0.874896
134285	120546	92	84624	78589	88	1489	1406	17	2378	2027	28	5980	5571	44	7432	6767	52	249530	231958	95	0.875898
43125	41133	73	22064	22047	60	592	627	0	502	609	0	1570	1477	16	2270	2586	25	81529	81086	74	0.8769
195964	140415	103	88114	63271	99	2202	1642	27	4446	3431	49	10521	7795	63	11878	9109	73	406707	312856	108	0.8769
16591	17983	50	10461	10644	43	32	133	0	452	700	0	546	626	0	887	1026	4	28640	29203	67	0.877902
82017	81310	80	29574	28994	77	1057	1162	9	2224	2298	24	4602	4550	37	6031	5895	38	210886	206733	88	0.879907
127298	118219	86	57234	53532	84	1274	1255	13	2823	2944	31	5874	5578	41	8115	7693	51	255888	241328	94	0.879907
114471	99196	103	41971	37022	85	1221	1259	12	2666	2310	27	5844	5448	41	6149	5622	44	232277	216606	93	0.880909
58561	56939	79	15472	15448	50	377	346	0	1095	844	0	2090	2184	22	2640	2396	30	82887	80818	82	0.881911
121833	111605	92	45534	43446	82	1131	1073	8	1836	1753	23	4731	4606	37	6742	6723	46	218195	203226	93	0.883915
239286	187932	108	154789	126134	107	3303	3018	29	6547	5507	49	13885	11559	70	17818	14804	77	553190	479570	114	0.884917
91837	88768	81	48880	45727	81	1043	1055	6	1417	1449	17	3532	3310	33	4620	4335	39	139018	134321	86	0.884917
70302	70071	75	29779	29706	75	697	557	0	855	988	0	2711	2378	29	3077	3399	29	117164	116073	83	0.88592
18403	18367	51	10672	10742	43	217	344	0	485	340	0	717	824	0	1076	1039	4	37877	36920	71	0.886922
138353	129291	95	80040	76982	85	1870	1833	20	3927	3756	35	9215	9220	52	10317	9571	55	356681	335793	94	0.886922
33128	34191	68	18139	18536	51	363	314	0	258	498	0	1341	1447	15	1270	1609	15	55770	53569	78	0.886922
121793	117341	85	58524	55987	83	1980	1873	23	3980	4038	34	8761	8198	56	10647	10786	50	359918	343039	92	0.887924
118362	112224	85	57833	55970	83	1901	1598	20	3127	3030	30	7791	7148	48	8152	7817	45	279661	262928	93	0.889928
160441	136464	97	73353	61869	94	2059	1731	22	3762	3009	36	9158	7867	52	10170	9168	53	378651	340153	99	0.89093
152137	125977	109	110915	93915	90	3210	2704	32	8210	7110	49	19639	17045	82	19194	15995	75	691358	599127	94	0.89093
41614	40836	83	15234	15173	48	346	322	0	562	901	0	1965	2051	23	1775	1596	25	79406	77267	75	0.892935
190866	164871	98	138937	124500	94	2632	2261	27	6557	5574	44	14375	12177	72	15122	13249	66	548162	478285	97	0.893937
107458	103724	86	67760	65658	81	1185	1092	8	2339	2138	24	5227	5117	37	6139	5725	44	191068	184052	84	0.894939
133665	114038	90	48395	39929	90	1621	1385	18	3159	2867	28	7728	6572	51	9311	8126	52	317656	275818	94	0.895941
154524	135924	90	64969	56124	89	1459	1205	19	3379	3203	31	8427	7497	51	9606	8673	65	346785	319191	97	0.895941
145687	134791	85	92488	86409	87	2233	2057	24	4248	4206	33	9777	9109	56	10117	9348	55	374798	336756	94	0.896943
86922	84990	78	31515	30671	77	803	791	0	1177	1209	15	3190	3589	30	3858	3439	36	134876	129260	84	0.896943
125868	116401	92	92984	88166	87	1437	1349	15	3091	3139	31	6990	6476	48	8247	7891	55	261420	240936	93	0.897946
96975	91600	84	54585	53483	80	1326	1212	13	2748	2588	27	6064	5999	42	7693	7230	47	260860	246682	85	0.897946
41694	40983	75	24232	23870	71	384	372	0	690	508	0	1754	1984	20	1999	2301	22	72370	72280	79	0.898948
121691	115025	86	60175	57545	84	1153	1176	11	2982	2800	27	5861	5652	43	6384	6826	40	219159	207513	92	0.898948
224962	186009	111	133816	113686	109	3067	2611	30	5147	4158	39	11689	10065	62	14504	12417	65	462301	404692	115	0.901954
197006	156679	97	124401	102073	97	2313	1577	27	5742	4474	45	11159	9275	60	11985	10024	64	451912	383705	104	0.902956
46072	44896	70	24317	24329	61	316	388	0	1112	744	0	1386	1465	15	2448	2110	27	57152	55519	88	0.903959
152493	136881	91	67178	62370	88	2120	1935	24	4033	3647	35	8922	8243	48	8978	8176	51	357548	343611	95	0.903959
165926	135940	104	76782	63695	93	1798	1565	18	3718	2949	35	8017	6934	47	9221	7637	60	309634	259254	100	0.903959
204835	176050	113	104897	92411	97	2997	2654	30	6236	5278	42	14166	12364	67	17619	15852	74	570545	508470	104	0.904961
70789	69689	79	23527	23622	63	808	725	0	1186	1519	16	2609	2552	28	3881	3624	33	107381	107640	82	0.904961
284292	183217	123	123304	80101	119	4028	2794	39	7447	5221	54	18784	12527	84	19294	13007	79	776414	528601	125	0.904961
33948	33728	71	14263	14482	47	448	391	0	481	563	0	1173	1304	12	1162	1070	7	46390	47010	74	0.905963
208937	117718	145	146592	97982	132	2871	2241	25	6019	4116	56	12750	8650	88	14629	9977	103	503614	312604	141	0.909972
191368	157897	99	68684	55633	99	2300	2036	23	5148	4317	46	12379	10377	58	12962	10736	68	464529	386533	109	0.911976
193009	167473	97	84153	72448	95	2466	2322	27	5182	4607	38	11544	10015	63	12493	11156	60	476355	432390	103	0.91398
38408	37382	73	18834	18950	53	416	435	0	661	542	0	1272	1278	12	1383	1405	16	52202	48869	78	0.914982
138100	124657	89	60759	54321	87	1851	1715	21	3515	3596	33	8562	7311	53	9241	8676	50	348297	333142	97	0.914982
300124	209523	121	97453	63217	117	4844	3276	44	9670	6767	58	24258	17746	92	29061	21198	105	1.03286e+06	756059	128	0.915985
88274	76270	86	48649	41988	84	928	984	0	2072	1800	23	3449	3026	31	4745	4216	39	149150	132966	92	0.915985
151000	122797	92	68727	55554	94	2136	1689	24	3932	3374	36	9766	8594	56	9934	8457	55	391461	333229	101	0.916987
179120	142457	100	119223	99949	97	1625	1507	18	3802	2941	38	7535	6380	47	9305	7555	60	291686	243956	102	0.917989
45860	46690	74	26997	26963	72	523	585	0	727	764	0	1928	1893	22	2269	2342	23	71009	69762	76	0.917989
49218	50321	88	20060	19588	60	329	356	0	834	848	0	1831	1640	19	1866	1751	20	69516	69294	73	0.921998
218308	168996	100	92609	70527	98	2845	2080	31	5117	4448	43	12610	10542	64	14155	11229	69	502583	421625	100	0.923
127582	115641	89	57702	51458	87	1755	1399	19	3375	3178	34	8673	8191	52	9167	7760	52	339575	317449	92	0.924002
265721	195081	115	149767	112931	112	4253	3220	39	7330	6143	48	16381	13538	70	19232	15514	81	590213	493223	114	0.925004
42285	38687	81	21934	19048	87	605	417	0	693	693	0	2111	1814	20	2480	2050	26	80560	65565	87	0.925004
27069	26583	68	15498	15437	49	46	113	0	283	491	0	680	876	0	1155	1131	10	38139	37779	69	0.926006
121961	109644	95	52842	47543	85	1772	1494	19	2367	2655	28	6362	5186	49	8494	7944	52	266384	251209	89	0.926006
143465	123868	93	57530	47764	91	1813	1650	22	2907	3127	30	7135	6487	49	7458	6413	48	298019	264256	96	0.927009
150413	136097	96	92434	84803	87	2332	2082	26	4617	4457	37	11359	10786	57	12507	12038	59	452360	426674	93	0.927009
103548	101356	84	45266	45106	79	1056	1124	9	2157	2543	26	5229	5349	40	6343	6561	42	217102	209025	81	0.927009
25950	26367	68	10588	10789	44	234	392	0	112	399	0	1011	1038	4	1219	1429	14	49676	50952	67	0.928011
121980	113212	86	59341	55227	84	1505	1575	18	2343	2285	25	5850	5307	41	6534	5873	44	228373	215901	90	0.929013
97637	89528	86	92093	88462	82	1562	1535	17	3729	3310	33	7398	6767	48	8737	7821	56	279424	263192	90	0.929013
50551	49256	77	20677	21032	54	490	505	0	444	369	0	1742	1590	21	1960	1882	24	72505	72847	84	0.929013
102490	98812	82	42480	41540	80	1014	893	0	2235	2031	25	4687	4217	38	6136	5968	44	185837	176751	86	0.929013
64968	65916	76	25683	25710	74	587	525	0	976	938	0	2208	2037	24	2532	2452	29	92375	90155	82	0.930015
124144	112595	87	77828	72754	85	1864	1801	20	3863	3029	37	8223	7445	48	9514	8869	52	330049	301592	95	0.931017
184868	164476	99	130260	118941	93	2504	2156	27	4270	4104	36	10105	9300	56	11514	9858	63	408324	366887	101	0.931017
47377	45777	77	18736	18756	57	603	501	0	803	909	0	1985	2132	21	2488	2619	26	78020	78042	82	0.933022
213309	184681	100	140390	124184	99	3723	3595	30	6057	5024	54	14839	13070	64	17455	15183	69	568969	497378	112	0.934024
84811	83721	78	37887	37429	77	822	796	0	1778	1946	20	3048	3044	29	4590	4441	36	148561	143940	86	0.934024
138264	127134	91	64384	58839	86	1662	1614	19	3577	3327	33	8661	7982	55	9021	8585	57	353298	325105	95	0.935026
85431	84811	79	48768	49158	79	1228	1290	13	2366	1753	27	5226	4910	40	5897	6314	39	205968	192212	86	0.936028
134773	123973	95	80858	76499	85	2045	2123	22	4075	4047	37	9252	8810	50	10861	9821	62	347079	318839	95	0.93703
344089	206436	139	246986	161014	135	5969	4024	45	10849	6519	77	23424	15422	98	31334	21448	119	982754	656087	144	0.938032
89261	82674	86	45634	43317	80	865	956	0	1452	1685	20	3613	3462	35	5721	5166	43	154878	150294	84	0.939035
248720	179117	108	111059	83855	104	3070	2217	34	6482	4516	48	13110	10530	66	17416	13137	86	532838	423671	111	0.939035
37127	37870	64	21853	22107	63	450	465	0	321	766	0	1150	1180	11	1681	1823	22	54336	55033	75	0.940037
185826	158864	104	83303	71160	94	1502	1432	17	3484	3111	34	8845	7773	51	10566	9485	62	332513	301606	99	0.941039
131437	122696	91	60469	57359	84	1423	1244	14	3108	2522	32	6403	6160	43	7166	6653	44	248349	225636	96	0.943043
94180	92301	83	44160	43001	80	894	1021	3	1746	1800	23	4378	4267	36	4823	4624	40	164773	157988	87	0.943043
176281	141814	104	83742	69073	94	2209	1594	28	3988	3002	41	9184	7539	52	11275	9353	56	391067	337442	105	0.944045
40238	41363	73	20199	20865	53	378	379	0	581	517	0	1353	1582	15	2021	2098	23	59392	59439	76	0.944045
53083	52980	75	30392	30323	75	446	554	0	479	766	0	1537	1697	19	2005	1949	22	72375	71960	82	0.945048
126256	117839	88	65348	62288	84	1411	1378	17	2372	2530	25	6806	6130	44	7861	7062	47	250719	224917	92	0.945048
117018	114317	81	38223	37497	80	1393	1345	14	3025	2938	29	7061	6788	44	7528	7778	43	281976	261464	92	0.945048
103783	97758	84	50608	46590	83	791	689	0	1915	1785	21	4801	4435	38	5419	5260	39	177791	167590	90	0.94605
42683	39882	85	20790	20468	58	430	405	0	271	371	0	1452	1592	17	1931	1861	22	53980	52613	78	0.947052
54740	54182	76	21357	21460	59	455	358	0	664	1161	9	2408	2423	27	2412	2601	28	104301	102067	83	0.947052
72256	70015	83	27840	27643	75	636	720	0	1013	1063	6	3317	3220	31	3472	3285	33	110371	108590	86	0.948054
111552	105298	89	65209	62094	82	1033	879	0	2358	2240	24	4051	3959	36	5397	5607	38	164033	158524	85	0.950059
123738	114558	86	66050	62406	84	1603	1597	20	3404	3416	33	6872	6530	47	7718	7770	44	264725	255799	91	0.951061
143859	126236	106	100075	91449	91	1486	1268	13	3336	3119	33	7182	6529	49	8566	7681	51	282472	264935	93	0.953065
335539	225640	133	216889	159017	129	5507	4006	44	11987	8453	63	25018	18363	101	29797	22244	110	962590	687760	138	0.953065
105248	104245	82	41467	41513	79	1367	1291	16	2633	3061	27	7536	7284	48	8013	7833	48	299712	288572	85	0.954067
32968	32940	69	20326	20397	57	306	295	0	553	509	0	1016	939	0	1324	1707	18	48750	47900	64	0.954067
142828	124587	97	49562	42389	89	2002	1936	23	3514	3115	33	8351	7487	48	10273	9173	54	347441	315010	94	0.954067
190399	149941	100	83708	66093	98	2200	1823	24	4930	3640	47	9415	7954	53	11513	8984	66	384943	314593	101	0.955069
211973	175259	101	126367	107164	99	3131	2679	30	5529	4433	43	12041	10034	58	14959	12930	65	489422	395333	115	0.955069
34910	36492	59	17995	18176	54	441	406	0	621	457	0	1092	1202	11	1699	1727	20	56844	57477	71	0.956072
239186	201412	106	155291	137839	100	3819	3146	34	7890	7259	46	17417	14990	78	19583	16351	82	700630	607557	104	0.957074
25021	24255	69	15322	15438	52	465	365	0	887	736	0	901	1007	3	1385	1139	11	39196	39890	64	0.958076
257502	206214	117	229589	189180	119	3883	3003	35	8800	7424	58	17002	14727	71	23169	20317	97	684619	595099	124	0.96008
81283	79327	84	45969	45186	79	686	668	0	887	1296	10	2937	2892	29	4084	4015	36	121939	116217	85	0.961082
182221	144742	96	79241	63084	96	2220	1936	26	3628	3287	35	9926	8054	57	10878	9186	55	398781	327628	104	0.962085
118898	111860	85	60487	55233	85	1439	1108	7	2057	1832	27	5043	4404	39	6205	5587	46	200312	191909	90	0.962085
107910	104325	84	51851	50465	81	1499	1378	16	3545	3210	32	7439	7286	45	8153	8433	46	283455	273247	89	0.963087
154571	133194	94	88304	78954	92	2311	2137	24	4617	3893	44	10156	9413	54	11970	10441	64	421784	379201	104	0.963087
65911	64771	76	29812	29464	75	792	570	0	625	1037	3	2462	2238	28	2386	2274	26	83622	82271	77	0.965091
32534	33049	64	19916	19824	58	207	284	0	844	760	0	1433	1422	14	1468	1395	19	56821	55559	75	0.965091
90217	85916	95	40447	40031	79	980	980	0	2527	2543	29	4978	4853	36	5529	5697	39	198420	185786	89	0.967095
58612	57886	78	31460	31190	75	531	419	0	830	796	0	2199	2039	25	2772	2686	28	80520	77812	79	0.967095
72657	72939	79	40090	39897	76	886	892	0	1571	1610	20	2940	3092	30	3706	3665	34	119626	116625	83	0.968098
165200	139037	94	81277	66592	95	2153	1685	23	4385	3751	36	10251	9084	55	11632	9811	59	419125	371067	103	0.970102
91000	89265	80	48490	47443	79	882	895	0	1673	1356	15	4567	4375	39	4591	4802	35	161852	149785	86	0.971104
89597	86081	87	46795	46296	79	712	839	0	1338	1240	12	3535	3441	32	3959	3973	34	129818	125669	83	0.971104
130034	120551	89	64288	61741	84	1753	1901	21	3496	2869	33	8354	8150	48	9531	9786	53	327630	308186	92	0.972106
28192	27914	68	16573	16972	52	526	390	0	415	627	0	1232	1137	9	1308	1161	18	49023	51054	72	0.973108
267628	201700	116	167235	127360	114	5495	3885	42	10949	9131	52	24879	20289	86	29598	24085	109	963608	820229	119	0.974111
72059	71675	76	41860	40909	78	643	708	0	1351	1398	16	2856	2720	29	3115	3619	29	109226	107914	81	0.974111
42291	42606	69	17174	17497	50	488	483	0	624	447	0	1586	1470	19	1601	1652	16	61007	60745	76	0.975113
146542	129170	90	87182	79522	90	1391	1577	16	3154	3212	33	7092	6298	48	8362	7206	50	272363	252355	96	0.975113
154718	131914	90	60390	50977	89	1656	1361	20	3307	2668	34	8373	7613	50	8886	7785	52	341517	310413	99	0.975113
31338	30390	67	13730	13866	46	174	222	0	464	850	0	1136	1130	9	1607	1407	18	42969	43806	76	0.975113
100017	95335	85	53035	51692	80	1424	1357	14	2482	2462	25	5423	5530	39	5840	5302	44	220103	215304	91	0.976115
64273	63182	77	40725	40745	76	709	627	0	743	1046	5	2336	2301	25	3251	2979	31	98098	94982	83	0.977117
126140	119851	84	63960	60016	85	1422	1329	17	3109	2801	32	6425	6372	42	7062	6370	47	240780	221090	94	0.977117
74199	72745	78	31058	30793	76	820	693	0	1439	1146	9	3133	3098	30	3782	4088	32	112945	111168	83	0.978119
134146	126737	86	81802	78824	85	1771	1765	20	3985	3622	35	9258	8535	51	10243	9925	61	357719	343856	98	0.979122
185341	161417	94	128430	114999	93	2924	2685	29	5707	5013	46	13303	12097	61	15298	12830	74	512765	446729	104	0.979122
150526	134100	94	83053	75980	88	2191	1934	26	4671	3815	37	9260	8982	51	11440	10249	53	366672	347493	94	0.981126
167613	148603	92	80907	73768	90	2125	1883	23	4299	3974	38	9775	8739	56	10405	9754	55	397587	358277	99	0.98313
101852	95093	83	61612	59025	82	1199	1056	7	2058	2317	22	4916	4907	36	5420	5097	44	190607	182993	85	0.98313
137324	116190	96	62836	55292	89	1622	1419	17	3542	3102	35	7328	6472	47	8562	7206	50	291174	265181	95	0.985134
39506	40138	70	19993	20060	57	424	374	0	277	527	0	1313	1206	15	2419	2548	26	62170	63930	63	0.985134
79939	76997	80	40912	39578	78	926	838	0	2343	2136	27	4211	4050	35	5456	5233	38	172761	173077	82	0.985134
142683	129374	88	65666	60416	86	1973	1555	24	2882	2544	29	6546	5903	44	7003	6258	45	246946	236151	88	0.986137
38678	37761	74	17239	17240	52	516	401	0	355	590	0	966	1009	3	1226	1413	16	51391	50395	73	0.986137
124242	116914	87	39916	37577	83	1540	1568	15	3124	2710	31	7659	7043	55	7608	6831	47	302652	290098	91	0.987139
87765	85732	90	61222	60253	79	1049	1014	3	2612	1975	29	4834	4942	36	5910	6199	39	197607	191079	83	0.987139
182994	157625	94	68814	58430	94	2801	2023	32	3967	4381	35	10478	9203	59	12212	10927	60	397775	361083	96	0.988141
145075	117779	105	68844	56809	91	1484	1240	15	3106	2720	32	6710	5711	47	7992	6465	48	244566	209116	96	0.989143
71564	70325	79	31449	31145	76	625	711	0	1499	1378	15	2697	2811	27	3250	3311	32	102896	102958	75	0.990145
155265	132173	90	67528	56581	90	1650	1700	18	2824	2661	31	8661	7915	49	8946	7826	51	338662	305382	94	0.990145
29917	28302	75	12241	12283	45	262	230	0	196	540	0	1187	1196	11	1915	1801	21	56812	57984	70	0.991148
94920	92921	82	34327	34070	78	1128	1055	6	1875	2091	22	6012	6032	38	5717	6242	38	216600	208849	85	0.991148
125569	111409	86	63044	54856	88	1226	1021	3	3175	2510	38	6601	5822	44	6866	6248	46	249244	233117	92	0.991148
119704	113893	86	74075	70145	84	1722	1775	20	3208	2756	31	6817	6968	44	6656	6166	48	266305	258479	86	0.991148
87186	84271	82	34371	33628	78	663	809	0	1402	1572	14	3654	3690	31	4609	4234	40	144215	138917	84	0.993152
48078	50059	71	20341	20162	61	512	679	0	1202	1112	10	1918	1732	28	2383	2444	26	84357	82530	77	0.993152
175610	153731	99	93421	83806	94	1902	1648	22	4624	4524	36	10571	9631	57	13586	11996	67	429398	394601	100	0.994154
195022	158488	100	127959	109455	97	3402	3084	33	7507	6213	54	16101	13712	70	17964	14922	75	610049	505839	103	0.994154
81587	79671	80	33348	32685	78	594	797	0	1607	1352	17	3436	3341	31	4393	4243	35	128751	126748	84	0.995156
154703	141488	97	125417	116044	90	2579	2540	26	6040	5106	48	12961	12209	63	14565	13892	67	526749	496304	99	0.996158
144930	134550	88	54888	51426	85	1787	1669	20	3397	2833	35	7997	7185	49	9211	8334	49	298546	282934	95	0.996158
252281	186802	108	119909	88650	107	3643	2558	37	5960	4739	46	13904	10943	70	16709	12725	78	571015	449258	114	0.997161
182708	159314	97	87015	75854	93	2434	2168	27	5129	4242	39	11104	10372	54	14825	13837	59	444075	405160	98	0.997161
133342	125173	87	78344	74247	86	1366	1275	16	3577	3519	30	8142	7726	48	9043	8453	54	325916	305509	96	0.999165
128445	116746	96	54432	49083	89	1365	1227	13	2794	2699	31	6170	5669	43	8678	7793	53	263602	243162	93	0.999165
34351	33498	78	11777	11815	44	234	317	0	961	944	0	1145	1156	8	1812	2069	20	52008	51859	74	1.00017
170156	152138	93	83361	75474	89	2665	2460	26	4444	4201	37	10945	10135	59	11545	11657	55	439196	415664	96	1.00117
223295	147528	109	101383	65741	106	2443	1544	31	4245	2826	48	10930	7211	61	11433	7440	62	397074	278211	115	1.00317
188607	140994	103	75001	57489	96	2281	1626	24	4482	3375	39	9798	7778	58	10471	7774	55	367543	287509	105	1.00317
24464	25251	65	9072	9251	41	260	333	0	44	507	0	784	974	0	1304	1527	16	41344	40754	71	1.00418
165911	148898	92	75304	68215	89	2271	2142	25	4603	4838	35	11286	10230	56	11541	10364	56	451653	417964	100	1.00418
103845	97670	97	34510	32453	79	1229	1130	10	2675	2440	25	6069	5855	42	6910	6812	45	234878	225741	88	1.00418
191723	165707	98	78261	67892	94	2569	1999	27	4491	4107	43	10901	9388	56	13094	11700	65	411135	376801	100	1.00518
106918	95040	100	66954	61559	100	1497	1501	16	2568	2127	27	6255	5492	41	7159	5832	52	241776	211913	100	1.00518
76346	73665	78	34432	30886	80	1018	902	0	1618	1201	19	3137	2990	31	3847	4041	32	116399	107018	85	1.00618
137727	124410	91	78268	71568	88	1620	1623	18	3532	3962	31	8991	8455	55	9583	8502	55	327813	308519	96	1.00919
121787	112525	85	76115	70658	85	1642	1460	21	2958	2571	29	7035	6802	46	7218	6692	45	265276	251063	93	1.00919
46761	45313	79	10614	10696	43	431	364	0	422	624	0	1582	1461	16	2077	2374	24	58711	59892	77	1.01119
84331	80454	78	41289	39600	78	1084	1024	4	2607	2490	26	5948	5433	44	6027	5539	41	211593	198269	88	1.01119
147394	132654	91	67283	60336	89	1744	1541	20	3324	3014	28	7876	7404	48	8888	8318	48	317286	302414	99	1.01219
119687	110587	90	55221	49187	86	1455	1433	17	2832	2330	29	6876	5995	47	7834	7038	49	279596	261483	93	1.0132
24876	24827	63	12432	12666	45	351	312	0	390	320	0	1285	1333	17	1396	1483	15	50982	50480	73	1.0132
57374	56703	83	43870	44575	76	519	546	0	888	926	0	2084	1893	24	2586	2613	26	81862	80707	80	1.0132
140461	121537	99	81448	74065	89	1705	1457	18	3150	3070	34	8027	7623	50	9253	8663	50	313557	296214	95	1.0142
209185	159804	100	110704	86184	100	2197	1839	24	5001	3810	45	10992	8970	65	12622	9815	62	431612	359318	106	1.0152
107764	99303	90	60320	56103	84	1466	1477	16	2546	2505	27	5722	5426	41	6656	5633	45	239388	227742	89	1.0172
149114	138436	87	74268	69736	85	2273	2242	22	4401	3993	38	10000	9667	55	12162	10957	59	408968	372043	92	1.0172
117263	112109	82	59716	57225	83	1419	1190	15	1901	1573	25	5901	5492	44	5958	5716	42	216302	195105	86	1.0172
161820	142903	93	78073	70605	89	2002	1885	24	3775	3526	38	8643	7428	51	9566	8470	53	323175	270042	93	1.01821
160306	144749	92	77141	69265	89	1878	1672	22	3401	3490	31	8622	8110	48	9823	8888	52	337188	318265	91	1.01821
123541	108535	104	62093	54968	104	1719	1781	20	3996	3489	36	8554	7747	49	10560	8995	57	350234	305140	104	1.01821
45040	42331	78	22248	21512	68	508	444	0	716	538	0	1082	970	0	1646	1548	20	58752	58002	75	1.01921
146010	133943	101	62974	57572	87	1725	1594	19	4148	3598	35	9524	9027	51	11160	10741	53	390727	372814	92	1.01921
210852	164250	108	136659	113468	101	2307	1859	27	4792	4143	41	10294	7962	59	12434	9331	65	410349	320339	103	1.02021
74560	73828	78	31691	31291	77	657	804	0	1506	1391	19	3394	3188	33	4755	4727	38	132434	134542	81	1.02121
124627	116726	84	67388	63004	83	1508	1331	18	2315	2410	27	6746	5905	46	6811	6072	48	232587	221036	89	1.02121
147625	133116	93	72833	66444	89	1805	1846	20	3555	3356	34	8298	8042	48	8884	8159	55	341036	326773	91	1.02221
219785	184705	106	161916	143017	98	4503	3900	36	7233	6206	45	16112	14782	67	19908	17595	77	648211	580127	100	1.02221
228073	192801	98	110223	95577	96	3209	2804	32	5855	5374	41	12948	11630	62	15315	13458	69	514036	475307	97	1.02221
83072	78743	81	60594	55691	81	1392	1047	11	1802	1627	22	3161	2679	33	4220	3444	45	143088	129233	75	1.02221
18213	18864	53	9339	9688	41	129	268	0	206	391	0	792	781	0	1038	1014	3	37935	37986	66	1.02322
157904	136675	93	60947	51353	92	1578	1458	20	3831	3197	40	8513	7259	52	9777	8323	56	357093	316604	97	1.02322
33629	34475	65	22654	22711	65	312	455	0	656	643	0	1191	1403	14	1522	1617	20	55407	53434	71	1.02422
192971	167187	97	180958	164238	96	3345	3184	30	6133	5413	44	14849	12465	66	17614	15202	76	558414	468548	101	1.02422
57950	56845	76	6861	7401	37	1155	1148	12	2439	2685	26	1412	1386	18	1556	1800	18	438	1615	14	1.02422
29745	29051	72	15709	15839	53	305	359	0	333	457	0	830	736	0	1110	1099	8	41931	43066	69	1.02622
99929	98549	81	47245	45558	81	1100	1116	8	2173	1891	24	3963	3765	34	5654	5064	42	162200	152815	86	1.02622
246737	196452	115	216044	171310	117	5262	4191	40	9683	6970	69	21014	16297	87	24041	19457	90	751685	568893	122	1.02723
32750	34608	57	18920	19591	51	199	242	0	689	743	0	1357	1321	16	1829	1524	23	59235	56511	65	1.02823
58888	56501	79	26181	26123	74	553	385	0	1291	1125	8	1993	1930	22	2562	2767	26	84443	83097	74	1.03224
124471	118092	87	55882	54433	83	1907	1939	20	3044	2503	34	6923	6594	46	8844	8275	50	289314	275871	92	1.03224
65756	65874	76	32941	33177	75	368	620	0	997	1084	7	2912	2546	32	3346	3231	37	107447	102178	80	1.03224
189322	164800	92	119414	102598	94	2272	1859	26	4794	4020	42	10976	9591	54	14126	11938	69	439105	395534	98	1.03324
202391	169432	95	122784	104324	93	3149	2356	34	6992	5477	48	14203	10823	68	17133	14178	71	524911	417562	105	1.03424
279552	188245	118	161019	114417	116	3951	2744	38	7787	5070	56	17623	12273	79	19981	13672	82	688097	492997	121	1.03424
18745	18459	67	10270	10416	44	163	156	0	236	434	0	1008	917	0	1128	1285	13	33377	32194	64	1.03625
53536	53559	75	24171	23884	73	696	632	0	836	830	0	2236	2208	25	2082	2684	23	92624	89694	79	1.03625
159375	125796	95	63556	49486	92	1849	1273	25	3402	2775	36	8686	7152	55	9259	7926	53	343807	281694	103	1.04226
161695	129997	94	73312	60058	92	2296	2011	23	4439	3400	39	10587	8774	55	10798	9182	58	412756	355673	101	1.04326
31952	33481	53	23440	23667	68	321	337	0	198	434	0	986	1006	2	1927	2035	20	42628	43711	69	1.04326
160794	137259	94	79544	70289	92	2097	2115	24	4549	4069	37	10348	9211	55	12312	10644	63	429310	378060	99	1.04326
120753	108006	90	50760	47796	86	2031	1578	25	3061	2509	31	7765	7163	46	9515	8171	58	324565	293548	95	1.04627
122701	117822	86	45940	44132	81	1555	1549	17	2815	2599	28	6251	6263	42	8047	7299	50	267587	253798	91	1.04627
108444	104525	81	64638	61815	82	1615	1580	17	3039	2938	31	6427	6089	43	7663	7047	54	275231	267643	87	1.04627
143702	128840	95	74447	66802	87	1746	1471	20	3666	3139	36	7953	7484	45	8237	7147	50	322267	286491	91	1.04627
196663	162284	103	107951	90663	100	2466	2292	26	4503	3996	38	10440	8995	63	12990	10790	65	391927	355021	103	1.04727
287948	201823	126	119324	84253	124	3323	2378	36	6369	4651	46	13124	9924	65	16495	12873	72	527727	393123	126	1.04827
30442	30147	68	8895	9242	40	212	317	0	175	735	0	1060	1370	13	1149	1187	10	42703	42195	65	1.04827
138087	123140	90	50533	43518	89	1770	1667	20	2981	2849	28	7935	7187	51	9305	8927	50	305154	286679	93	1.05028
116889	110849	89	53065	51195	82	1925	1734	21	3225	3332	30	8301	7838	50	9006	8510	54	327419	314276	87	1.05028
167966	134610	98	92367	76860	95	1732	1328	19	3220	2655	32	8106	6578	57	8935	7260	57	296753	260520	99	1.05228
339959	206546	139	229685	148111	137	4577	3143	43	8991	5318	57	19626	12077	77	24542	15755	106	753388	491928	140	1.05228
183862	137597	102	86333	63754	99	1562	1060	10	3395	2782	34	7734	6342	50	8304	6614	53	332605	256499	104	1.05328
139116	122274	90	60849	53878	89	2092	1736	22	3731	3523	33	8497	7631	55	8751	8157	50	339777	314330	94	1.05529
72839	68797	81	29736	28872	77	643	459	0	1126	1386	15	3213	3177	31	3444	3425	31	106825	104312	79	1.05529
53661	54194	77	23722	24279	62	509	544	0	615	646	0	2136	2338	23	2474	2605	24	82982	81289	80	1.05529
47543	47062	73	20651	21023	57	274	250	0	1114	814	0	1538	1449	18	2281	1989	26	68710	69828	78	1.05529
141525	126164	89	68904	61507	88	1976	1681	22	3859	3353	33	7527	7166	48	9534	8376	60	310285	300287	94	1.05529
158341	130035	97	79053	64950	94	1652	1319	19	3373	2885	34	7892	6886	50	8400	7164	49	301385	254173	101	1.05629
117066	107310	85	46808	40954	87	1785	1680	20	3263	2587	37	7144	6659	47	8570	8312	49	313678	294973	93	1.0593
88963	75830	94	49298	42064	84	901	707	0	1112	1192	15	3508	2993	34	4416	3788	39	140610	117647	90	1.0613
140487	131471	86	53683	49164	85	1651	1567	18	2589	2266	27	6500	6012	43	7960	7996	44	250683	235896	93	1.0623
84172	82524	95	53494	53061	79	968	847	0	2139	1439	19	4523	4567	35	4991	4573	41	157283	153312	82	1.06431
108277	98602	94	43828	39040	85	1046	1174	9	1946	1997	22	4342	4124	35	6895	6144	49	184436	170245	92	1.06431
110061	104775	88	47189	45331	81	1305	1150	15	2875	2487	30	6030	6074	40	6564	5471	47	228868	219637	88	1.06531
162543	148170	101	55672	51245	88	2670	2505	26	3943	4224	33	10010	9667	52	10684	9431	61	385472	363316	95	1.06631
225057	178225	109	103047	83114	106	2980	2579	31	4515	4203	38	12362	10249	61	13292	10443	71	431254	366768	112	1.06731
112099	104259	84	36688	34653	81	2000	1827	21	3364	3018	30	7678	7309	48	8366	7557	48	307781	297156	92	1.06831
79169	79450	78	45941	45533	77	879	756	0	1685	1522	19	3681	3852	32	3641	3517	31	137608	134567	84	1.07032
106947	100905	83	62105	59394	82	1295	1138	10	3561	3451	34	7386	6951	47	7369	6918	54	292883	281231	89	1.07032
146826	126183	95	78762	69200	89	1215	1049	7	2523	2457	29	6419	5749	45	7682	7517	48	272612	250229	98	1.07132
153381	133689	106	78835	68493	90	1782	1408	21	3921	3433	38	9168	8382	49	9795	9145	51	343278	322204	97	1.07232
63860	62779	76	24002	23796	65	444	546	0	806	805	0	2476	2531	25	2967	3191	28	97200	94578	81	1.07333
85988	84696	77	31577	31429	77	957	691	0	1655	1793	18	3773	3848	31	4332	4265	36	155446	150914	87	1.07333
144496	126836	89	70264	62270	88	2055	1753	22	4026	3457	36	8622	7713	48	9178	8536	51	349875	323679	95	1.07433
150373	132176	97	85123	72694	92	2015	1790	23	3823	3410	34	8869	8257	53	11097	9707	60	360339	333777	94	1.07533
184973	153973	101	115553	98441	96	2810	2636	29	6010	5711	40	13866	12522	65	17363	16117	70	624848	570284	101	1.07533
112413	110368	85	47771	46898	81	1339	1290	13	3396	2955	34	6209	6281	43	7195	7208	45	248658	239758	87	1.07633
87367	85694	86	26618	26174	77	1004	887	0	1401	1314	17	3762	3774	32	4555	4257	38	151720	141944	86	1.07633
156213	132559	98	64105	54994	90	1847	1491	24	3312	2849	32	7915	7075	48	9476	8205	61	330435	297712	97	1.07733
185625	148482	99	104892	84886	98	2221	1659	25	4182	3867	39	8859	7332	52	11685	9416	61	350319	301078	99	1.07834
128528	120094	91	38176	35977	82	1596	1601	19	3096	2994	31	7335	6877	44	8061	7657	52	273278	255811	89	1.07934
272712	185745	125	179080	125327	114	5367	4036	43	10540	7289	67	23155	17085	99	26980	20620	100	841572	662713	119	1.08134
108800	104986	81	38969	38208	79	1140	1431	14	3567	3659	32	5727	5539	40	6859	6620	46	222291	211419	85	1.08134
84017	83655	78	34644	34250	77	867	627	0	1865	1558	17	3670	3607	33	4187	4027	35	146615	138809	81	1.08235
148041	126455	90	73959	64651	90	1712	1319	23	3537	3053	34	8164	6810	51	9283	8439	50	302882	274302	92	1.08235
147473	127467	93	79925	68135	90	1604	1486	18	3808	3527	33	8061	6886	51	10281	8919	57	304083	274888	91	1.08235
164535	134586	95	64971	51888	93	1866	1467	16	2594	2725	29	8353	7408	53	9520	7322	55	325783	279203	95	1.08235
142521	130412	96	58559	53939	86	2253	1992	24	3555	3454	34	8383	7635	53	9139	8244	50	308205	295695	87	1.08235
37989	36475	80	17508	17315	58	312	259	0	699	599	0	1274	1260	12	1956	2073	21	59108	60297	71	1.08335
199512	159609	100	89608	72649	97	2578	2121	28	5003	4131	42	11778	9346	62	13506	10810	61	455280	392149	101	1.08435
126075	105491	92	62108	50444	90	1264	1170	11	2162	2223	27	4259	3676	39	5366	4671	41	180252	150523	91	1.08535
57783	57607	80	28395	27821	75	616	537	0	1002	1059	8	1607	1535	18	2375	2581	26	70188	66764	74	1.08535
356616	227825	135	367327	255554	137	6202	4169	46	11898	8014	66	26099	18314	107	31881	23235	122	1.02398e+06	767672	137	1.08535
105381	98477	84	79713	76517	83	1527	1540	16	3364	3296	32	6993	6842	42	7738	7163	47	286402	268358	92	1.08836
75753	73174	85	34811	33913	77	634	736	0	1591	1564	18	2670	2583	29	3390	3263	31	109915	105474	83	1.09036
143658	126997	89	56559	50179	87	2037	1745	22	4138	3283	37	9196	8268	54	9896	8969	53	357288	340910	104	1.09036
48905	46733	77	34445	34484	74	350	435	0	884	630	0	1480	1577	18	2116	2388	24	63329	64073	78	1.09036
128734	106829	89	65319	55579	89	1325	1208	11	2520	1953	25	5552	4588	44	7379	6590	48	223644	193576	98	1.09537
60399	61185	75	32646	32640	74	476	550	0	821	822	0	2591	2612	27	2438	2400	26	93906	92587	78	1.09838
122563	114832	85	62707	59060	85	1938	1653	21	3442	3190	28	6915	6795	46	8094	7245	52	259904	240499	92	1.09838
87942	86023	84	46872	45644	79	1080	956	0	1331	1572	23	4251	4171	36	6683	6758	43	185820	186939	85	1.09838
134153	127021	85	60810	57355	85	1361	1396	15	3204	3129	31	7833	7498	50	8580	8252	55	274655	254561	93	1.09838
134782	115736	90	47722	41248	87	1407	1460	16	3007	3074	29	7707	6877	48	8447	7097	51	301363	270111	99	1.09938
166764	150273	97	84908	78980	91	2617	2374	27	5196	4584	38	10669	10368	52	13265	12824	59	395349	370472	97	1.09938
29933	29492	71	12343	12479	46	185	190	0	276	626	0	996	1222	11	1329	1486	13	46753	45623	75	1.10038
265807	163963	128	150856	95083	111	3035	1855	36	5598	3678	49	13676	8477	74	16386	10690	79	539461	356546	118	1.10038
89685	86555	84	41069	40282	79	840	827	0	1979	1929	25	4487	4461	37	4441	4354	37	183747	174107	89	1.10139
87643	84825	81	38525	37376	77	849	705	0	1976	1805	20	4098	4043	34	5312	5269	39	156925	154615	86	1.10139
96349	92178	81	39729	38553	79	1351	1183	13	2276	2103	23	4580	4686	35	5551	5225	42	196364	189865	90	1.10239
166541	144513	95	81892	73246	90	2455	2153	26	4343	3941	41	10144	9279	56	11385	10073	62	379037	344639	99	1.10239
62542	59732	91	28429	28280	75	651	587	0	1132	957	0	2138	2333	25	3144	3113	29	98119	95197	83	1.1054
122634	112432	92	97527	92714	86	1868	1811	20	3344	3215	32	7282	6715	49	9491	8603	56	274678	245204	93	1.1074
64814	63682	85	12890	13532	43	774	635	0	840	982	0	2405	2206	28	2971	2919	29	103231	100063	84	1.1074
88406	85366	81	39198	38158	78	713	677	0	1166	1364	16	4064	3860	34	4404	4211	37	148593	142228	86	1.1084
32097	31978	57	17522	17518	54	31	209	0	705	537	0	1270	1101	8	1873	1865	23	43006	43045	73	1.1094
201961	152220	101	97375	74263	99	2656	1832	32	4596	3543	41	12183	9695	63	13071	9129	66	485602	383632	105	1.1094
89303	86374	87	50095	48571	80	1100	979	0	2343	2012	26	5096	5245	37	6038	5554	43	172780	168038	85	1.1094
55319	56905	72	24668	25100	68	296	397	0	957	1015	6	2212	2293	25	2573	2525	29	78738	77164	77	1.1094
251335	203812	108	243467	199402	105	5506	4379	40	10104	7951	64	22103	17486	85	27509	23082	96	800151	646755	112	1.11041
149664	131573	92	108093	98168	88	2077	1756	25	3679	3133	34	9314	9075	47	8888	8114	48	347956	324956	93	1.11141
104602	99970	86	47198	45120	81	1020	1110	9	2223	2333	24	5382	5150	40	6112	6493	41	225549	223831	87	1.11341
35648	35996	67	17827	17914	52	254	391	0	516	359	0	1177	1075	7	1581	1630	20	47949	49472	70	1.11441
111046	102631	86	59303	55789	83	1735	1549	20	3677	3525	34	8339	7830	51	9601	8975	51	331546	318115	89	1.11441
124975	115753	93	62028	57491	86	2010	1742	23	4026	3881	33	8605	8280	48	9476	8913	58	350529	335236	92	1.11642
154725	139279	91	95378	87315	90	2149	1966	25	3607	3580	32	9751	8886	53	9564	8866	49	339526	318522	94	1.11842
100780	92021	89	46170	43162	82	1318	1204	10	1831	1725	22	4914	4860	37	6400	6054	43	202197	195731	88	1.12043
118213	112111	95	50581	48625	82	1681	1283	17	3248	3250	27	6876	6537	46	8406	7933	49	281448	269701	90	1.12143
186903	149472	99	105222	85164	96	2038	1663	24	3674	3514	35	8829	7464	52	10278	8391	59	329190	280931	101	1.12243
165107	144498	93	96962	89098	92	2347	2124	24	4704	3867	41	10084	8997	54	10682	9731	57	385373	356594	99	1.12343
217017	186041	100	133442	116512	98	3036	2781	29	6003	5302	42	13395	12131	65	16419	14900	65	501723	444066	104	1.12343
94773	91495	84	61494	59998	80	1294	1130	9	2140	2241	25	5449	5370	40	6639	6644	43	223431	213055	89	1.12343
153328	122883	96	78112	65079	93	1445	982	0	2507	2079	31	5796	4715	44	7745	6429	49	242070	203521	99	1.12444
200680	150415	103	159156	133065	101	3264	2683	31	5584	4318	45	13112	10743	65	16204	12785	68	521324	407184	108	1.12444
105047	103567	80	50099	49813	79	1305	1018	4	2047	1914	23	5326	5059	39	6360	5971	46	219497	215138	86	1.12444
43523	43464	76	20395	20305	55	403	378	0	364	692	0	1727	1843	22	1364	1317	14	60381	59140	76	1.12544
155588	131464	95	64019	54849	91	1564	1282	18	3892	3161	38	6799	6277	46	8136	7565	53	281003	247476	99	1.12644
49854	50855	60	24898	24314	74	410	465	0	903	832	0	1762	1794	18	2063	1892	22	75974	74141	77	1.12744
145681	131386	89	80436	72238	89	2036	1760	23	3839	3758	38	9064	7971	54	8726	8131	52	338980	315788	93	1.12845
105860	102719	82	55192	53577	82	1177	1065	7	2682	2065	26	6095	5626	44	5623	5768	37	221703	207553	89	1.13045
119587	108159	89	69147	63246	86	1487	1246	18	2441	2379	27	6169	5716	45	8234	7977	48	254506	240080	93	1.13145
82419	81094	81	41043	40221	78	1106	1076	8	1999	1709	21	3449	3539	32	4448	3994	39	140980	134641	86	1.13346
25812	25624	68	13043	13083	47	229	273	0	237	605	0	955	1073	5	1306	1588	14	49574	47418	71	1.13446
112914	105879	100	57114	53416	85	1553	1484	18	3038	2870	29	7555	7425	47	7390	7042	52	281988	268793	94	1.13446
107917	105926	82	59744	58300	80	1658	1660	18	2676	2594	29	5997	5896	42	7126	7316	43	256490	249636	88	1.13646
67119	65072	79	26625	26547	75	615	488	0	1100	989	0	2418	2202	27	2775	2573	30	97277	96220	82	1.13646
146116	126496	91	67743	60418	88	1597	1411	17	4230	3654	37	7542	7240	47	8975	7502	56	307260	286125	96	1.13646
235261	189897	102	147183	118351	102	2924	2519	30	6285	5506	45	13977	11658	67	15120	13637	70	525940	461361	105	1.13746
27231	27219	63	11604	11874	44	317	212	0	254	607	0	1034	1103	8	1367	1334	13	42313	42824	73	1.13847
17914	19196	47	14298	14404	50	224	266	0	408	344	0	841	964	0	748	812	0	32041	34148	69	1.13847
177768	147925	96	88636	73432	94	2097	1919	22	4496	3688	40	9954	8925	56	11767	9622	64	403131	346808	99	1.13847
292968	161150	126	157467	89086	124	3084	1434	41	6030	3437	50	14066	8316	75	15459	8643	82	555001	329922	128	1.13947
262994	196197	113	215116	169935	113	3945	3177	37	8505	6213	52	18149	13706	78	20298	15539	78	694886	528985	115	1.13947
66930	65618	79	28471	28477	74	505	496	0	969	1006	2	3397	3429	34	3228	2988	29	112491	112247	77	1.14047
67693	66985	77	27964	27322	76	647	736	0	1419	1276	10	2756	2604	27	3759	4303	29	104187	101110	79	1.14147
113574	101055	98	65940	60071	86	1221	1209	10	2488	2332	29	5216	4849	40	6392	5479	49	223446	209595	86	1.14248
123605	115709	84	73103	68608	86	1486	1320	21	2908	2431	34	7446	7217	44	7345	6858	52	298263	281113	90	1.14348
128290	116742	96	77222	68978	87	1887	1642	22	3761	3661	37	9586	8910	55	10434	10169	57	359881	342122	89	1.14448
79101	77456	80	34394	33338	77	1311	1245	10	2202	2029	26	4719	4781	37	5176	5328	38	192435	192952	79	1.14548
128637	120995	84	79183	75553	84	2484	2112	25	4237	3739	36	10361	9680	49	11271	9875	67	450112	414188	91	1.14548
167212	144255	107	74172	64590	91	1785	1365	21	3572	3433	36	7839	7165	48	9824	8795	56	308815	291879	95	1.14548
77249	73615	78	39392	37121	79	873	803	0	1523	1455	17	3447	3154	32	4826	4581	40	144491	140009	84	1.14648
34503	33895	71	18835	18876	56	453	364	0	401	550	0	1021	1082	10	1114	909	0	41834	41969	69	1.14648
126843	120139	87	60233	57817	84	1655	1818	20	3178	3072	28	6587	6343	42	7801	7256	49	272755	258582	93	1.14849
30981	32672	55	20726	20979	59	154	379	0	677	994	0	1097	958	0	1634	1778	17	50653	49678	74	1.14949
111761	102063	85	68274	62966	85	1415	1137	12	2274	2090	29	6107	5906	41	7557	6819	44	228660	211438	92	1.15049
132842	122561	85	64803	58500	87	1506	1420	16	2604	2554	30	6474	5618	46	7123	6917	46	237160	223710	93	1.15049
194251	171733	97	99574	88382	91	3356	3035	30	7177	6605	47	16070	14283	66	17765	16014	72	649086	544665	99	1.15049
210868	176006	99	90224	75182	97	2905	2166	30	5427	4643	46	13020	11173	65	13899	12020	62	505208	445461	104	1.15149
94423	89632	85	49819	45946	84	942	900	0	2190	2388	22	4456	4021	38	5097	5247	39	187100	176853	90	1.1535
148906	131248	105	164817	154155	90	2741	2374	29	5726	4764	44	12135	11136	63	15085	13593	70	488030	433375	99	1.1545
142128	130313	90	92523	84502	89	1881	1630	20	4353	4564	37	9836	9238	51	10572	9593	61	410967	383896	95	1.1545
102044	96641	84	69277	67143	83	2653	2635	28	5524	4974	46	11281	11042	58	13141	12084	67	443089	415186	93	1.1555
150380	136387	88	62923	57195	88	2175	2276	22	4480	3921	43	10450	9910	52	12162	11381	62	415565	395695	94	1.1555
163681	141772	96	70682	61961	92	2103	1786	24	4017	3514	38	9270	8607	55	9405	8807	51	354414	325069	99	1.15651
116096	110039	82	47724	44542	82	1592	1439	18	3073	2908	31	7106	6720	47	8426	8357	49	299256	282865	89	1.15651
156452	139647	97	81544	71860	93	1735	1552	21	3588	3418	35	7824	7316	49	9951	8880	56	318125	286798	106	1.15651
147229	135761	87	93417	86261	86	2120	1895	22	3534	3049	34	8374	8092	47	10027	9236	53	303735	296889	91	1.15651
136493	126310	89	72150	67475	86	1493	1472	17	2895	2702	29	7198	6648	46	9396	8716	52	287207	269678	91	1.15651
131544	107608	92	57040	48270	89	1377	1196	15	2781	2406	28	5536	4607	43	6709	5711	46	210482	186590	95	1.15751
122824	117130	86	84861	80359	85	1725	1701	18	3702	3199	32	8270	7829	52	9407	8522	52	313473	297078	91	1.15751
232071	155054	114	109584	71048	105	2760	1885	30	5170	3400	50	11323	8092	65	13252	8547	72	464316	311641	111	1.15851
245327	201127	107	253997	220495	108	5126	4653	36	9934	8754	56	21288	18000	79	25708	22051	93	801419	702276	109	1.15851
130835	125111	84	77802	75440	82	1492	1705	18	2967	2981	31	7189	6932	44	8771	8934	47	294409	277080	90	1.15951
173784	140864	95	88724	73728	93	1983	1580	24	3331	3226	35	8183	6814	51	8461	6965	54	296821	259276	99	1.15951
131992	121164	89	79839	73534	87	1736	1500	21	3137	3063	30	7150	6788	44	8915	7931	50	277741	257099	92	1.15951
132796	121883	86	78526	71149	84	1364	1351	15	3485	3633	40	7286	7129	45	8342	7800	47	278420	258218	92	1.15951
119579	107922	86	55112	49201	85	1314	1258	14	2440	2455	28	5391	5099	42	6577	6071	42	219304	206412	88	1.15951
81102	78313	79	36931	35858	78	1003	977	0	2109	1619	23	3258	3368	31	4934	4657	37	140415	135109	84	1.16051
42881	43115	69	12581	12389	46	393	430	0	781	1117	6	1535	1544	17	1702	1598	20	64468	64264	79	1.16152
56014	54270	78	26001	25444	74	351	372	0	614	790	0	1762	1701	21	2187	2150	26	81015	80024	80	1.16252
54931	53379	76	22607	22116	71	457	560	0	1172	1617	14	1893	1999	24	3452	3414	31	102074	99973	82	1.16452
200767	155623	109	83546	64158	97	2012	1447	24	3969	3219	40	10850	8506	58	11571	9562	65	449485	363025	104	1.16753
129511	121623	85	76214	73250	84	2118	2024	24	3398	3517	36	8896	8217	52	11022	10594	51	356074	324814	92	1.16853
106778	103997	83	56601	55458	80	1310	1244	12	2455	2500	27	4847	4552	38	6190	5858	47	203972	198269	89	1.16853
130893	120022	87	85871	80925	87	1805	1687	18	2714	2729	27	7127	6561	44	7881	7073	49	267496	249660	99	1.16853
81189	76841	81	36494	35387	77	710	843	0	1299	1327	13	3934	3747	34	4634	4553	33	152560	148481	88	1.16853
105053	100680	86	61669	59454	82	1313	1251	11	2694	2559	27	6015	5716	40	7363	6295	49	225167	207812	92	1.16953
40469	40632	71	18650	18912	54	67	250	0	961	998	0	1484	1346	18	1965	1850	24	62504	63012	77	1.16953
277063	215140	123	178926	137495	121	4384	3398	37	7970	6191	56	19273	15102	78	23689	18509	95	749131	606431	124	1.17154
67773	65436	80	26224	25985	76	706	806	0	1527	1405	15	2874	2878	29	3892	4194	32	116141	113409	82	1.17354
269717	207809	127	163737	135772	116	4858	3836	38	10253	7870	71	22060	17912	83	27030	21873	97	850018	694106	121	1.17354
173879	142697	98	73987	61181	97	1788	1456	22	3975	2982	40	9242	8153	51	9486	7449	56	366333	317174	102	1.17555
101347	100029	80	56960	55650	80	1369	1245	13	2839	2907	29	5069	4920	39	7418	7876	42	221393	210258	81	1.17555
43083	42261	77	14089	14176	47	502	560	0	362	611	0	1564	1676	17	1937	2150	22	59776	60311	71	1.17555
59304	58139	85	24027	23957	71	422	486	0	1025	967	0	2402	2410	27	2744	3045	27	95856	95549	75	1.17655
133255	123422	89	68868	64741	87	2212	2014	24	3966	3640	34	8939	8886	48	10415	10340	54	372871	354347	89	1.17755
47966	44091	84	21186	20086	73	537	500	0	936	783	0	1884	1958	21	2267	2128	26	80780	71738	89	1.17755
170214	146275	94	79093	67517	93	2121	1927	26	3748	3074	38	9102	8367	53	9945	8597	53	367164	334604	94	1.17855
89804	87366	81	40848	40636	78	1181	1184	9	2028	1910	21	4335	4161	34	5598	4881	40	179842	172336	81	1.17855
124124	113129	92	57235	53165	82	1245	1108	10	2575	2476	26	6027	5228	47	7695	6769	47	242102	217477	88	1.17855
101683	95254	87	56530	53380	82	1248	1291	11	2285	2379	25	4462	4209	37	5699	5475	40	201217	192824	85	1.17956
128789	116637	92	52859	48693	88	1632	1654	19	3190	3034	31	8342	7977	47	9368	8410	55	322667	307355	92	1.18056
181897	143059	102	80919	63612	98	2664	2088	30	4633	4048	41	10395	8525	59	11463	9799	62	406763	336105	104	1.18056
88656	86681	82	50614	49877	80	695	750	0	1508	1571	15	3070	2807	30	4782	5077	35	124732	116128	84	1.18156
137208	128691	87	100969	97012	87	1561	1320	19	3191	2747	30	7326	7061	49	9706	8842	52	297351	277621	94	1.18156
228831	185113	102	218390	185519	101	4651	4145	36	9145	7489	60	18752	16875	72	24050	19782	93	761411	681469	105	1.18256
100679	94968	83	51656	49763	81	1532	1339	19	3603	2728	33	7113	7004	43	7669	7161	45	294142	281646	92	1.18356
39655	39069	68	19308	19346	56	448	284	0	679	841	0	1373	1346	16	1455	1532	17	58179	56526	77	1.18356
163300	143077	93	88753	79090	90	1837	1787	20	3134	3017	32	8525	7815	48	9160	8168	55	306793	288740	96	1.18356
141446	126090	92	61879	55095	88	2077	1598	23	3410	3263	32	8067	7359	48	8925	7934	49	317686	294487	98	1.18457
155718	130170	111	75767	62915	111	1799	1282	18	3862	3502	34	7762	6886	49	8451	6732	54	312191	270486	111	1.18457
90137	88596	82	36452	36282	78	1268	1102	10	2489	2092	30	5099	5036	37	6336	5950	45	239675	237956	90	1.18457
104632	100784	80	72725	70836	81	1641	1615	19	3184	2777	35	7212	6659	47	8965	8738	48	269561	256205	90	1.18557
142401	131231	94	69771	64275	87	1281	998	0	3288	2788	31	6608	6150	45	7857	7570	45	255364	241031	95	1.18757
49488	50226	76	26113	26264	72	429	360	0	767	798	0	1655	1715	21	2042	2330	25	63674	61116	79	1.18958
28882	28062	69	16575	16712	52	209	180	0	508	388	0	882	879	0	1407	1185	11	46046	45702	74	1.19058
155017	135731	108	96404	85843	92	1851	1634	20	3568	3291	33	7367	6360	45	9292	8344	51	283280	256609	97	1.19158
36287	36585	66	16022	16262	48	334	357	0	1045	795	0	1506	1526	17	1811	1841	23	59511	60060	75	1.19158
76607	74350	88	39653	38999	78	799	780	0	1152	1058	6	3442	3286	32	4120	4026	36	133899	128539	85	1.19359
174628	151964	95	119432	105442	94	2154	1606	25	4252	3322	40	8980	8021	50	10769	9639	54	338204	308163	100	1.19459
124411	113812	92	74213	70308	84	1943	1687	21	3071	3183	31	7418	6688	50	9364	8574	51	280408	256587	94	1.19559
280099	209866	117	163387	126972	116	4004	2897	37	6733	4981	48	15249	11564	72	19259	14747	79	579552	480028	122	1.19559
23152	25418	50	13026	14194	43	250	407	0	709	665	0	667	806	0	1016	1141	8	41058	41177	70	1.19559
128212	114763	88	68869	62818	87	1214	1133	9	2180	2270	24	5109	4800	40	6106	5651	43	190654	178827	94	1.19659
159945	146439	106	61498	58783	87	2564	2054	30	4655	4337	40	11185	9989	59	12033	10422	66	451955	409483	98	1.19759
277332	181677	120	178152	114410	118	3907	2706	37	7588	5271	57	16777	11133	75	19816	13748	82	655729	451170	125	1.1996
162356	152818	92	153225	148752	90	2406	2313	25	6034	5193	44	12156	10866	61	15211	14261	66	505915	452798	102	1.2016
98483	88658	98	33064	30147	82	886	808	0	1884	1750	20	4779	4301	39	6147	6137	41	190622	182272	89	1.20361
163754	138764	98	84143	68672	94	2173	1958	24	3598	3246	34	10133	8776	57	10256	9074	57	385120	332795	100	1.20361
43335	41745	78	14762	14973	48	335	278	0	1187	872	0	1737	1923	19	1823	2134	21	63344	62768	74	1.20461
124089	117889	88	66572	64305	83	1405	1381	15	2268	2498	27	5886	5585	40	6657	6082	47	229576	223087	86	1.20461
107126	104004	81	50053	48253	82	1358	1289	13	2828	2421	30	5961	5665	42	6613	6012	49	230429	225009	87	1.20561
140793	127336	89	113076	105188	89	2121	1796	23	4576	3971	37	8200	7532	49	10602	10336	57	339171	314245	93	1.20561
31307	33553	52	16154	16844	48	391	395	0	455	496	0	1100	1205	10	1233	1443	14	43074	43228	69	1.20561
159946	144175	90	123136	112634	91	2611	2466	26	4571	3979	39	10247	9444	55	12970	11581	62	426574	379858	97	1.20661
125923	115319	94	73722	68753	85	987	918	0	2449	2469	28	5900	5462	44	6323	5898	48	212268	200501	87	1.20762
87223	80574	86	30362	26694	82	878	1003	1	2172	1930	26	4648	4192	39	4592	4299	37	168184	154113	85	1.20862
247038	187445	112	140776	108207	105	2485	1902	29	5620	4798	43	13763	10599	66	15003	11853	72	532951	434852	110	1.20962
109127	105862	81	37230	35943	79	1316	1121	13	3261	2999	31	6709	6298	44	7399	6886	46	282619	277372	87	1.21062
99224	97004	80	43018	41809	80	1215	966	0	2024	2385	28	5426	5159	42	5830	6063	37	206238	195528	85	1.21062
94474	88822	87	37727	36926	78	1158	1208	10	2170	1883	22	5160	4919	37	5141	5100	38	182368	175524	89	1.21263
125021	119671	85	41308	39891	82	1442	1251	18	2674	2399	29	6220	5938	42	7516	7110	50	238787	226846	92	1.21363
138814	127627	86	69278	65211	86	2346	2058	25	4297	3915	38	9247	8732	52	11181	10218	58	358402	333184	93	1.21363
147325	136043	90	90021	86242	88	1794	1903	20	2885	3102	32	7232	6358	45	8351	7466	51	285510	265824	95	1.21463
84310	79576	82	41635	37542	82	997	1067	6	1813	1878	21	4073	3721	35	5214	4879	43	173639	165581	88	1.21563
87929	83821	90	39222	38722	79	868	959	0	1612	1488	18	3311	3411	30	4402	4178	36	141420	137199	89	1.21563
205954	160610	104	87582	69882	102	2075	1775	22	4312	3323	39	9675	7651	56	10761	7916	64	354036	285511	110	1.21864
217725	168409	101	111009	88232	100	2748	2089	28	4652	3691	42	12126	9842	62	15165	12142	65	490255	404011	108	1.21864
59935	59484	76	34172	34062	75	497	540	0	1045	857	0	2125	1808	25	2694	2725	25	93260	93040	84	1.21964
141795	129238	88	71209	64802	88	1477	1554	18	3009	2616	32	7018	7142	43	8473	8131	53	291394	276195	94	1.22165
35807	35488	75	19071	19390	56	413	306	0	1221	1026	4	1585	1492	20	1546	1746	21	56356	54773	64	1.22165
147982	137239	89	57320	53419	87	1770	1825	19	3892	3554	35	9293	8977	53	11005	10564	54	363502	344829	95	1.22265
40006	39647	71	15401	15363	49	353	340	0	738	550	0	1718	1713	21	1749	2013	23	67251	66980	79	1.22465
66655	64496	83	30176	30083	75	624	537	0	1220	1285	13	2822	2751	28	3520	3362	33	106423	106585	84	1.22465
27842	29258	51	19762	19989	56	420	264	0	435	313	0	1028	1014	4	1241	1171	9	44715	44430	74	1.22566
191370	152710	102	82628	65903	96	1939	1628	24	4194	3367	39	9980	7993	54	10922	9240	60	414170	354108	106	1.22566
118995	113014	91	32573	31874	81	1256	1373	13	3840	3157	35	6670	5906	44	8166	7003	51	265601	249418	97	1.22866
121478	107542	90	58405	53162	86	1216	1058	7	2099	2164	25	5438	5090	39	5992	5290	41	214255	199817	94	1.22866
144337	129477	97	46822	41861	89	1789	1643	21	3460	3006	32	8377	7703	51	8737	7458	53	346515	323079	98	1.22966
62720	61929	77	30253	30169	75	643	669	0	881	833	0	2410	2244	27	2704	2583	30	91480	88787	82	1.22966
273103	209273	120	161870	126760	115	4028	3075	37	8105	6187	51	16572	13909	77	20606	15759	81	669618	535802	120	1.23267
120916	113245	87	67545	65007	85	1935	1660	22	4448	4170	37	9387	8823	50	10608	9926	57	369988	335829	97	1.23367
36457	36618	70	22003	22290	62	269	273	0	353	351	0	1166	1294	12	1819	1893	20	56106	55323	77	1.23367
97524	95154	80	36273	35522	79	1053	1195	10	2269	2020	24	5481	5168	42	6607	6051	46	221004	212603	91	1.23468
179317	143779	99	99131	83881	96	1806	1592	21	3482	3269	35	8488	6615	51	9579	7747	56	324812	281064	105	1.23568
24689	25894	61	13712	13902	47	393	351	0	713	448	0	1096	1254	11	1076	1292	11	46062	46066	70	1.23668
113270	109655	85	43066	41663	80	1148	1173	10	2904	2687	33	6312	6230	40	6699	6081	47	251625	243828	88	1.23768
216403	109522	146	79046	41101	145	2742	1344	17	4936	2937	50	11224	6899	83	13777	7669	101	464519	279893	152	1.23768
56297	56334	76	21554	21416	61	673	647	0	749	869	0	1994	2112	22	2842	2967	28	85949	79568	80	1.23868
102817	98120	80	59739	57026	82	1355	1422	15	2402	2188	28	5722	5181	42	6964	6395	50	230943	219701	87	1.23969
20794	22581	47	11914	12341	45	416	276	0	380	381	0	787	813	0	1300	1633	14	37324	37577	62	1.23969
50349	50415	76	28826	28905	73	558	503	0	735	908	0	1677	1597	20	2162	2277	23	69339	70244	70	1.24069
159928	138637	91	76406	66250	90	1823	1703	20	3541	3018	36	7917	7010	51	7965	7251	53	327101	288379	93	1.24169
109260	97934	100	48220	42443	100	1482	1339	17	3254	2671	36	6940	6722	46	7429	6144	51	277560	256789	100	1.24169
51617	52757	73	15192	15303	48	486	550	0	920	753	0	2037	2119	24	2930	2768	31	85847	84217	77	1.24169
44739	45147	73	19434	20068	51	425	553	0	654	588	0	1685	1695	21	1791	2057	19	64382	62737	74	1.24169
20792	20416	66	8249	8517	39	173	213	0	505	500	0	986	1011	4	1290	1241	13	39582	38926	72	1.24269
208157	161750	103	85242	64412	100	2703	2057	30	3932	3735	35	11083	8923	58	12245	9636	71	461417	366307	105	1.24269
116189	110384	88	65511	62055	85	975	865	0	1875	2110	23	6375	6024	43	6823	6612	44	242341	222199	99	1.24269
179540	161304	92	104650	92375	93	2901	2632	29	5625	5117	40	13112	11801	61	15634	13268	70	537980	473303	98	1.2457
112892	108250	85	62379	60202	83	1146	1058	7	2044	1983	26	5173	4920	40	5965	5583	41	218702	206375	89	1.2477
58615	58952	76	27986	27746	73	440	493	0	861	976	0	2484	2441	26	2740	2844	28	96120	93697	82	1.2477
162763	135932	102	69674	59989	93	2138	1617	22	3500	2829	35	9667	8653	53	10524	8930	57	371112	333918	101	1.24971
19906	20023	61	10496	10867	42	202	253	0	254	236	0	826	844	0	913	853	0	33127	34430	70	1.24971
21585	22903	62	14761	15013	51	241	252	0	436	578	0	983	971	0	1512	1646	19	40596	40477	72	1.24971
39072	39361	67	17971	18336	49	380	319	0	539	600	0	1614	1673	18	1443	1928	19	55756	56892	74	1.24971
143717	126133	92	86305	76997	89	1918	1590	22	3673	2775	37	8304	7434	52	8974	7770	54	336217	311207	96	1.25071
199751	168068	97	87039	73443	95	2766	2226	29	5466	5157	39	11053	9441	56	14609	13113	66	415966	370114	105	1.25071
34903	35743	65	18616	18955	52	158	188	0	595	558	0	1429	1327	15	1905	1794	22	54892	54107	77	1.25071
114260	101748	87	46191	41174	84	1336	1172	9	2661	2714	28	6376	6125	42	6075	5781	44	233452	217154	89	1.25171
183110	148224	101	84208	69739	99	2026	1745	24	3822	3153	37	9913	8545	58	9780	7465	55	386650	333008	105	1.25372
181711	149592	97	76979	64424	95	2168	1977	21	4158	3854	37	9657	8478	54	10376	9041	54	366943	325600	99	1.25372
65239	64505	78	48835	48717	77	423	419	0	1423	1336	16	2658	2308	28	3522	3389	31	92087	88518	82	1.25572
77555	73781	80	42742	41674	79	1041	1088	8	1947	1918	25	4715	4652	37	5790	5543	44	181032	176659	86	1.25672
157788	147382	87	105033	97892	89	3077	2653	30	5417	5143	43	13862	12512	65	14364	13918	65	519535	469200	100	1.25672
237141	149992	115	105716	70092	114	2518	1518	29	5380	4031	49	11946	7881	67	14387	8945	73	501740	342804	121	1.25672
157694	143878	87	80898	75144	88	2543	2313	27	5205	4431	41	12156	10910	62	13692	11902	61	512603	478375	96	1.25773
88518	85488	90	40392	39471	78	836	836	0	1914	1913	25	3942	3663	34	4183	4134	35	167258	161980	86	1.25873
131645	121274	100	67966	62768	87	1456	1490	16	3711	3354	36	6777	6533	43	7738	7130	49	278941	254250	100	1.25873
125218	114752	88	76044	70761	86	1567	1470	16	2784	2841	29	6499	6005	45	7022	6417	50	245675	233071	95	1.26073
210479	170352	103	190049	163015	101	3572	3124	32	7549	5570	58	15620	12378	75	18959	14870	83	607093	465269	110	1.26073
73386	72797	79	34416	33764	77	678	661	0	1394	1252	11	3034	2899	32	3903	3894	34	124700	121708	85	1.26173
200041	167296	102	106445	89108	96	2131	1933	25	4441	3753	38	10914	9673	56	11912	9962	66	401958	354525	104	1.26173
91537	88299	89	35119	34616	79	866	854	0	1645	1808	20	4164	3705	37	4626	4152	40	160222	154984	88	1.26274
138984	126849	96	65689	60867	87	1338	1223	15	3128	3069	32	6833	6306	47	7847	7273	49	274025	256751	94	1.26474
223709	171785	103	221012	171193	106	4251	3202	38	8098	5783	61	17972	14073	78	22798	17967	96	688921	566010	108	1.26474
94753	90547	90	44963	44311	80	908	1058	7	2230	2185	25	5890	5706	41	6429	6239	44	222675	216878	88	1.26674
43748	45171	74	22919	23215	61	379	476	0	923	1056	4	1414	1510	17	1649	1790	20	62188	61726	76	1.26674
144894	128725	100	160883	151448	91	2730	2605	27	5809	5025	46	12179	11363	65	13943	12908	66	463213	415670	99	1.26674
105376	101199	91	48538	44523	98	1162	1197	10	2421	2340	25	5517	5174	41	6324	5893	44	220171	198731	98	1.26674
119237	113688	83	47904	44355	84	1629	1512	17	2989	3101	26	7744	7608	49	8638	8328	50	308271	291807	90	1.26775
34272	34304	67	23495	23724	70	465	475	0	205	420	0	1068	1021	4	1365	1626	18	48684	47671	58	1.26875
129379	115956	90	88182	81352	87	1695	1628	18	3066	2348	28	6970	6121	46	8266	8400	47	271840	258225	90	1.26875
69889	68278	79	43067	42622	77	804	795	0	656	747	0	2620	2636	27	2802	2617	29	100715	99435	80	1.26975
173369	153020	94	122787	110566	94	2062	1651	23	4261	4076	36	9455	8663	55	11183	10598	59	353156	324425	94	1.26975
76537	70623	84	32440	28505	81	876	729	0	1188	1155	15	3233	2863	33	3818	3663	34	124934	112607	82	1.27075
149183	128828	93	65504	54808	90	1611	1319	18	3476	2633	42	7824	6511	51	7916	6734	47	275852	241859	93	1.27276
134892	112564	95	67470	56770	90	1606	1344	19	3242	2547	34	7818	6906	49	10333	8715	55	352610	308794	95	1.27276
149621	127546	92	71772	58251	92	1676	1251	17	3444	2621	35	7388	6144	52	7859	6672	52	302722	261336	95	1.27476
164523	144105	93	63935	55265	91	2036	1642	24	4014	3498	35	9473	8815	57	10699	9548	54	381812	358261	97	1.27576
40664	40136	74	20511	20731	55	42	178	0	492	679	0	1410	1693	18	1638	1755	18	58551	58221	75	1.27576
186317	160384	96	119521	103994	99	2430	2143	25	4772	4455	38	11091	9923	59	12544	10824	66	421443	383267	102	1.27677
148638	124935	95	61030	53372	91	1620	1254	18	2727	3021	30	9063	7753	50	9307	7753	56	341589	303120	100	1.27677
129559	120362	88	39553	36982	83	1404	1421	15	2224	2593	24	6450	6105	42	7022	6481	51	250964	242535	89	1.28178
52661	52627	75	26573	26360	73	456	525	0	760	721	0	1547	1475	17	2813	2999	27	71243	71639	78	1.28178
121958	116540	86	48917	47285	84	1505	1368	17	2822	2995	27	7852	7543	48	7602	7286	44	283103	264945	91	1.28278
89014	85118	85	44180	42119	80	815	902	0	1985	1617	24	4424	4410	36	5031	4842	38	195709	190482	84	1.28278
113933	108697	88	45509	44126	83	1499	1650	17	2844	2474	29	6547	6378	47	6753	6506	48	259977	249641	91	1.28378
119206	110935	93	46456	42428	86	1408	1351	14	2395	2336	28	6293	6196	40	7227	6752	46	259257	247669	90	1.28478
141249	115995	108	59073	48325	108	1757	1595	17	3046	2679	31	7596	6606	47	8996	7212	62	303108	251344	108	1.28478
31446	30955	68	7703	7805	40	254	282	0	43	465	0	1104	1047	5	1288	1219	14	46055	46031	69	1.28579
143122	132357	93	107332	99964	89	2127	2015	24	3813	3740	35	9417	8812	54	11534	10268	63	392840	360983	96	1.28679
216461	164141	106	96933	75024	100	2071	1687	24	4998	3946	41	11639	8750	67	12317	9160	69	462504	380330	107	1.28979
142647	134993	87	74556	71514	84	2310	2409	22	4337	4011	39	10741	10577	52	11572	10719	59	419136	396093	93	1.2908
83112	80142	80	42080	41405	79	938	936	0	1393	1470	17	3582	3246	32	4221	3919	35	142824	139402	84	1.2908
85344	84821	80	42571	41542	78	1024	1091	7	1842	1548	17	4898	4739	36	4870	4784	37	192487	189294	86	1.2908
201561	154294	103	100292	78129	98	2974	2300	32	5446	4083	46	12674	10380	63	14446	12125	69	495094	399542	108	1.2908
183420	163344	94	77820	71147	92	2671	2264	28	4864	4697	37	10365	9612	55	13509	12468	67	437599	394768	99	1.2938
134948	122379	88	59499	55251	85	2207	2215	23	3932	3556	34	9642	8481	51	10663	9889	59	397765	381277	94	1.2938
106888	100111	84	54942	52046	83	1920	1708	22	3846	3274	37	8261	7481	52	9481	8123	53	336727	307323	98	1.2938
29599	28362	72	16302	16690	48	123	263	0	412	347	0	912	999	0	1153	970	0	38650	39712	69	1.29481
156679	121534	97	94192	75130	95	1661	1253	21	3621	3270	35	8045	6445	52	9932	8440	56	325090	272717	99	1.29681
150428	131188	100	65671	58368	90	1967	1863	21	3740	2960	37	9044	8191	49	10126	8899	59	347916	323732	94	1.29881
131104	122550	91	61592	57619	86	2071	1724	25	3322	3296	32	8888	8529	53	10150	8967	56	357181	347504	91	1.29982
144036	133639	93	65079	61776	85	1894	1556	19	3255	2997	32	7661	6884	50	8215	7496	47	286366	260535	91	1.30383
100203	97600	82	47399	46617	80	1190	1130	10	1904	1770	23	5403	5074	38	6261	6377	41	215935	210101	85	1.30383
297491	193020	131	240020	163679	132	5944	4248	46	12072	8021	66	26178	17603	100	31636	20935	120	1.00995e+06	657367	135	1.30383
39129	38503	69	25826	26030	72	253	256	0	763	602	0	1489	1471	18	1930	2140	20	61217	59504	78	1.30483
54303	53583	75	19152	19016	57	496	380	0	1071	1006	2	2373	2258	27	2430	2391	26	84836	81195	79	1.30783
42913	41979	72	23609	23578	64	353	433	0	736	929	0	1337	1284	13	2045	2182	22	67467	68862	80	1.30884
22339	23157	64	16345	16764	52	406	418	0	756	1053	4	970	910	0	1214	1275	11	43517	45922	61	1.30884
338580	223597	151	268881	193373	149	6220	4781	43	10797	7686	68	25842	18327	102	31557	21719	137	1.0201e+06	724932	157	1.30884
283379	204827	141	127151	88439	141	3517	2356	36	6794	4950	50	14610	10457	77	17863	12247	84	545809	389118	141	1.30884
173956	146481	89	74704	61779	91	1565	1368	19	3265	2974	32	9173	7489	55	10639	9051	57	392205	334363	99	1.30984
110521	108922	80	57168	56019	80	1474	1320	15	2403	2178	27	6240	5800	43	6734	6794	43	226155	219760	89	1.30984
154550	144573	88	75338	71747	88	2296	2205	24	3991	3617	35	9791	9647	53	10195	9808	53	354906	335443	96	1.30984
213241	181793	98	99757	84825	99	2940	2397	32	5637	4472	44	12331	10470	62	14622	11985	73	480586	409828	107	1.31084
71544	70793	82	28270	28504	75	793	719	0	1447	1284	10	2801	2793	27	3805	3958	33	115856	113063	83	1.31084
49371	49496	80	25463	25536	72	593	527	0	606	797	0	1628	1784	20	2278	2093	25	67308	63033	79	1.31184
75047	73318	80	39162	38544	77	594	631	0	1436	1181	17	3571	3348	34	4730	4451	38	132254	133683	82	1.31284
182585	157386	95	85538	74238	94	1923	1680	23	4942	4263	42	10018	9460	53	11092	10233	57	378728	353323	99	1.31385
203780	147357	125	90676	66139	125	1889	1348	23	4845	3907	39	10160	7040	65	12599	8481	68	396909	289044	125	1.31385
143762	130017	93	116675	107245	91	2545	2316	25	5342	5197	40	11857	10582	55	14352	12793	72	490007	434891	104	1.31385
128635	116158	91	65667	59492	86	1605	1418	17	2328	2517	25	5852	5439	42	8262	7313	50	253933	239628	93	1.31485
68956	67405	78	29500	28790	75	787	880	0	1328	1252	15	2916	2922	28	3670	3820	32	116834	115126	81	1.31485
174153	128066	102	83780	63935	98	1727	1329	20	3818	2830	43	8152	6518	51	10590	7959	61	320371	240533	105	1.31685
179531	145901	97	90231	72444	95	2294	1606	27	4130	3146	38	9221	7804	53	10628	8794	59	376033	316084	102	1.31685
115682	110139	90	84874	81863	84	1981	2097	22	3695	3684	33	9334	9123	51	11739	11427	61	417263	397449	92	1.31786
139900	128697	96	64625	59655	87	2118	2098	24	5264	4375	42	10756	9727	58	13405	11525	72	466850	418775	103	1.31786
200145	165536	112	79764	66284	95	2438	1990	28	4381	3667	43	10462	9405	55	10978	9989	58	419194	388726	96	1.31786
62606	61296	88	31484	30990	76	580	535	0	1201	1111	8	3137	3001	30	3520	3409	32	108114	107664	82	1.31986
119354	107485	99	53458	50293	85	1530	1300	18	3075	2960	28	6461	6127	44	7106	7132	43	241169	222068	94	1.31986
184439	153818	96	88347	73541	95	1949	1668	21	3852	3067	35	9120	7988	53	9306	8004	53	342170	279617	102	1.32086
66950	66291	76	26096	26051	74	661	661	0	985	1116	7	2912	2980	30	3050	3055	31	114386	112825	82	1.32186
34124	32889	68	12460	12594	45	318	314	0	576	678	0	1026	1167	10	1598	1538	16	50579	48358	76	1.32287
170889	151726	94	86593	77580	92	2446	2251	26	4590	4450	36	10729	9777	57	12875	11595	66	444052	411369	100	1.32387
192939	154803	96	96309	79770	93	2431	1815	28	5063	4405	40	12614	10484	61	14277	12449	72	509361	432693	101	1.32587
18463	20713	48	7165	7605	37	142	196	0	525	579	0	937	814	0	1160	1137	9	39993	40455	71	1.32587
120507	115100	84	48838	46811	83	1707	1521	20	4199	4154	35	6919	6774	43	8043	7307	49	292707	274418	90	1.32587
119298	113101	84	46248	44538	83	1379	1267	12	3174	2792	28	6574	6629	43	7568	7462	45	253705	240421	90	1.32687
154174	136131	97	91171	82444	89	1714	1350	22	3879	3170	40	8681	7885	53	9023	9058	49	299969	282042	94	1.32788
126076	117864	88	61405	57977	84	1777	1612	19	3361	2591	41	5940	5499	43	7390	7277	48	247870	228439	101	1.32788
31228	32165	69	15084	15767	46	194	200	0	388	745	0	1066	1334	12	1661	1916	21	45923	44633	71	1.32788
137875	122528	92	52665	46106	88	1688	1261	17	3290	2985	35	8094	7471	55	9359	8600	55	327583	296643	92	1.32788
181273	154273	98	81743	68957	96	2170	1949	23	5364	4350	51	11464	9999	59	11561	10201	61	447622	405016	102	1.32988
260922	218517	108	200284	168829	107	5626	4552	40	10782	9389	53	25629	20767	89	30402	25137	101	972973	767145	113	1.32988
128136	115600	91	59596	54917	85	1974	1651	21	3710	3634	33	8074	7527	48	9863	9457	60	339544	321206	90	1.33088
113732	105546	99	54697	51765	84	981	908	0	2948	2480	38	6390	6041	44	6801	6565	46	239621	222689	101	1.33088
136422	128164	87	87966	84311	86	2016	1908	20	3374	3009	33	8246	8069	47	9577	9277	55	299066	286909	87	1.33189
25998	20655	79	19937	16335	79	348	343	0	941	651	0	1505	1276	12	1826	1507	19	63169	47037	79	1.33189
168065	147299	102	94528	82762	91	2455	2403	25	4040	3570	37	8995	8214	50	11299	10079	64	348545	328137	92	1.33189
134806	128565	85	63055	60215	84	1773	1692	21	3656	2942	39	7457	7025	47	8764	8396	53	299888	277276	89	1.33289
143426	126441	105	79423	72320	105	1768	1434	17	3424	2951	32	7414	6498	47	8235	7103	52	265310	229421	105	1.33289
104048	101007	82	47231	46197	80	1263	1290	11	2483	2359	25	4859	4927	37	5292	5384	35	190491	185563	83	1.33289
188197	160223	100	82662	71780	95	2065	1798	24	3739	3886	33	9808	8995	53	12113	10537	63	362899	344840	95	1.33389
94614	92993	80	46119	44931	79	997	1006	2	2230	2104	26	4739	4878	37	5578	5138	38	198043	193282	80	1.33389
150102	125922	97	78184	66983	92	2274	1833	25	3553	3159	33	8182	7503	51	9960	8432	63	312518	287119	93	1.33489
205023	155580	105	86814	65906	98	2337	1707	27	5430	4148	52	11447	8860	63	13200	10118	72	473122	382418	104	1.33489
121647	111713	84	75212	70048	84	1711	1612	19	3364	2723	37	6744	6293	44	7998	7368	46	280896	268000	87	1.33589
63472	62995	78	27563	27596	71	753	639	0	494	802	0	2097	2122	23	2395	2399	24	88373	87865	70	1.33589
160008	142055	94	92223	85408	90	1925	1801	20	3674	3121	34	7385	7053	47	9466	8389	56	288873	265691	92	1.33589
170336	148827	101	148638	133110	90	2227	1873	24	4096	4042	34	9935	8686	52	11633	9867	71	387442	359973	92	1.3379
193981	175106	96	133042	118288	96	3302	2797	31	5992	5697	45	13408	11857	65	15699	14946	70	525598	449708	100	1.3379
170448	146904	93	80233	67678	95	2421	2181	26	4460	3779	39	10200	9150	54	13535	11759	68	406913	365123	109	1.3379
47514	49366	56	24226	24458	60	524	438	0	789	602	0	1792	1839	22	2116	2004	24	69020	70823	71	1.3389
108569	103811	87	47642	46521	80	1195	1199	13	2668	2323	31	6047	5984	40	7571	7570	41	254092	239109	87	1.3389
47424	45076	75	25250	24851	70	511	492	0	519	926	0	1493	1617	17	2198	2049	25	68735	70623	74	1.3389
93986	90071	83	41812	40517	80	835	861	0	2442	1961	26	5292	4977	39	5774	5486	39	198554	192130	86	1.34091
118040	106870	101	47070	42799	101	961	845	0	3208	2495	26	6283	5693	44	6770	6087	48	251682	225142	101	1.34091
108063	104859	82	40255	39238	79	1466	1282	14	3117	3066	30	5554	5231	40	6342	5824	42	244187	231324	91	1.34191
173298	152865	107	83648	73411	92	2118	1874	23	4584	3902	38	9664	8505	55	11739	10494	56	382062	347286	100	1.34291
181276	147125	107	84492	71466	94	1887	1544	25	4182	3167	37	8417	7278	53	10610	8742	56	317460	269480	100	1.34391
102123	97783	83	53395	51236	82	1151	1247	12	2203	2269	24	4436	4404	35	5522	5041	40	194063	181286	87	1.34491
95113	92138	82	50117	48925	81	1090	1156	9	2259	1939	22	5553	5278	41	6110	5592	42	227576	213848	88	1.34491
59857	59039	82	32160	31748	76	852	834	0	1416	1440	12	2285	2424	26	3017	2918	30	93828	94099	70	1.34491
102678	100002	81	47914	46620	80	1324	1317	14	2538	2575	29	5569	5526	40	6547	6343	46	225440	212551	87	1.34491
89906	89306	79	28864	28533	77	1011	991	0	2396	1933	28	4500	4201	40	6049	5703	44	198711	189557	85	1.34592
92269	87720	82	101278	97890	83	2328	2285	26	5053	5042	37	11401	11175	57	10504	10004	55	412116	391464	89	1.34592
127214	114917	87	68915	62354	86	1196	1035	4	2619	2312	27	5892	5377	42	6794	6382	41	241565	227601	91	1.34592
125161	116268	86	64938	59145	87	1341	1403	14	2556	2526	27	6016	5745	41	7415	7408	46	253097	234784	96	1.34592
97791	95045	81	53881	52633	80	1349	1226	15	2283	2373	24	6375	6168	44	6669	6607	45	244961	237856	86	1.34592
182784	150602	105	91842	77045	93	2175	1668	24	4811	3748	42	10091	8997	54	13134	10901	67	421531	370960	99	1.34692
208714	172043	100	77613	62765	96	2365	2254	26	4574	4101	38	10413	9413	60	12574	10650	61	378131	346067	103	1.34692
158599	135479	92	64200	54595	91	1828	1657	20	3185	3025	32	8367	7320	52	8899	7003	57	322379	277585	97	1.34792
23318	22974	61	11546	11548	44	254	192	0	666	569	0	732	835	0	917	927	0	44297	43444	71	1.34892
56087	53288	80	31679	31558	74	466	513	0	789	890	0	1841	1708	22	2447	2371	27	70174	71579	81	1.35093
152680	133583	95	63681	55558	89	2292	1787	26	4364	4107	36	9215	8518	49	9690	9119	53	368450	337327	96	1.35093
136549	120809	97	62681	55870	87	1654	1570	19	2522	2887	26	7736	7039	47	7902	7017	55	300246	274430	93	1.35093
95395	92983	82	38880	38014	78	951	985	0	2274	2174	27	4657	4610	36	5468	5004	40	170335	166710	87	1.35193
136571	115417	96	56467	49979	89	1372	1044	10	3125	2741	30	6424	6062	46	7024	5938	49	254828	229059	96	1.35193
122110	112962	86	47477	42606	83	1001	999	0	2495	2185	25	6085	5749	43	6711	6131	44	226475	208473	93	1.35293
54070	54884	74	26775	26978	73	450	475	0	833	796	0	2011	1951	24	2621	2430	26	71936	69912	80	1.35393
170379	144233	97	90300	78666	94	2313	1877	25	4615	3597	40	8178	7690	49	10472	8869	55	343638	321203	99	1.35594
102909	98632	84	45253	43981	81	1291	1268	13	2406	2307	25	6348	5745	44	5730	5775	40	234025	224622	89	1.35794
99936	96781	82	51610	50949	80	1282	1085	8	2430	2459	28	5432	5354	39	6491	6207	45	234267	223960	88	1.35794
118234	114256	84	46010	42787	83	1476	1582	17	2767	2768	27	6555	6185	42	7226	6650	44	264640	253554	90	1.35995
167266	131613	103	67305	53003	94	2048	1730	20	3956	3251	37	8386	6894	51	9857	8823	57	368613	313442	97	1.36295
151987	134090	90	102354	92084	89	1811	1541	18	3240	3096	32	6940	6548	44	8124	7869	51	292445	273954	88	1.36295
170831	148527	94	81875	73236	91	1685	1694	19	3938	3374	41	8326	7581	49	10037	9402	56	308428	292811	92	1.36295
149107	133546	97	83991	77259	89	2049	1649	24	4106	4361	36	9519	8894	54	11873	10591	64	391376	369247	94	1.36596
214549	170338	105	89541	71036	97	2732	2238	30	5250	4188	45	11748	9978	62	13413	11024	66	485168	420253	100	1.36596
71777	69198	77	33863	33503	77	379	562	0	1247	1108	7	2423	2775	26	3281	3176	33	102483	99159	79	1.36696
160502	140859	90	93166	83237	90	1949	2009	23	3964	3441	34	7921	7460	52	9261	8860	54	308222	292442	93	1.36696
68201	68979	80	15439	15235	49	730	735	0	1454	1154	13	3059	2705	31	4018	4139	32	135206	125528	91	1.36696
104294	98115	83	67184	63512	83	1033	1229	11	2124	1890	24	5074	4970	40	6449	6664	41	188494	167116	85	1.36796
29271	30935	59	14694	14836	51	498	424	0	398	555	0	980	1233	11	1853	1830	21	52977	54562	71	1.36897
155635	138955	93	61540	55422	88	2162	1844	23	4231	4050	33	9391	8965	49	10162	8805	52	365500	357202	95	1.36897
74857	73593	77	25019	24892	72	586	718	0	1449	1377	20	2996	3163	29	3835	3736	34	125705	122816	81	1.36897
252391	170615	110	137772	96661	107	2726	2034	31	5154	3288	49	11987	8739	65	13367	9289	67	469725	328077	112	1.36897
81751	81396	79	38052	37995	77	870	879	0	1110	1399	11	2765	2592	30	4325	4294	36	125044	121287	81	1.36897
255677	176745	130	113230	82032	130	3190	2376	33	6015	5016	46	13258	9681	71	14661	10670	72	530375	395091	130	1.37197
120550	112847	92	60933	58857	83	1508	1401	17	2322	2264	26	5952	5731	41	7524	7139	50	221030	212701	89	1.37197
66118	64476	77	33011	32703	76	394	421	0	738	1130	7	2451	2270	28	2521	2639	26	84350	83813	79	1.37297
183297	158702	93	87644	76397	92	1955	1762	23	5336	4373	40	11475	9966	58	12517	11478	59	458255	417734	102	1.37398
161118	138815	108	86232	74472	108	2327	1992	25	5741	4588	43	11587	10169	60	13787	11772	81	483058	416843	108	1.37398
87960	84902	83	35407	34379	79	1241	1300	11	2260	2532	26	5829	6106	42	6223	6113	42	246967	245431	90	1.37398
117509	109639	86	76058	71626	86	1960	1870	21	4060	3835	35	9607	8892	52	10434	10178	54	412303	386183	95	1.37498
99571	94787	92	56320	54866	81	1240	1349	12	2102	1902	27	5135	4929	38	5463	5866	38	215826	201880	90	1.37498
179044	160375	92	78814	73074	91	2603	2551	26	5034	4647	36	10603	9529	57	13033	12419	61	393876	352948	100	1.37598
122472	116095	89	47994	46332	82	1568	1404	16	2915	2845	26	6522	6600	43	7494	7304	45	258573	249596	90	1.37899
45879	44813	78	22183	22233	65	387	428	0	600	610	0	1717	1918	20	2365	2426	28	67871	69711	75	1.37899
81255	79513	79	42466	42160	77	998	976	0	1972	1892	19	3770	3960	32	5490	5359	38	153696	151750	84	1.37899
157519	142345	88	68614	60656	88	1532	1800	19	3590	3041	35	7098	6846	44	8756	7960	53	317754	300137	93	1.37999
177813	157124	92	81383	72647	91	3087	3060	28	5861	4823	52	13513	12481	58	15108	14072	66	551376	497500	99	1.38199
193433	167279	98	146857	130705	95	2509	2219	27	4983	4087	45	11740	10966	58	14598	13012	67	469183	415906	102	1.383
233301	187554	106	122804	103693	103	3499	2867	31	6521	5555	46	15010	13483	68	19218	16482	76	613317	551769	110	1.384
142907	130112	90	102485	95495	90	1939	1932	22	4106	3725	36	8109	7746	47	9311	8480	57	347424	329377	95	1.385
151810	134744	93	64450	58071	91	1356	1373	14	3140	3196	31	8445	7991	47	8286	7686	53	326033	294932	98	1.385
162009	150586	97	85024	79389	88	2268	2157	27	4568	4308	38	11645	10477	59	14127	13954	71	491830	458890	105	1.386
40505	41023	63	12589	12353	47	369	461	0	492	545	0	1623	1647	18	1837	1936	23	62508	59379	78	1.38801
95339	93392	82	40270	39353	79	1026	909	0	2145	2459	21	4984	4938	37	5359	5212	42	195436	182907	90	1.38801
136776	123518	92	52522	46596	89	1634	1605	20	2286	2368	27	5936	5978	40	7274	7439	45	243746	221554	93	1.39101
225044	176466	108	95007	73275	109	2367	2015	26	5117	4263	40	12213	9458	64	14462	12120	69	522656	438961	115	1.39202
173027	152594	95	105405	93778	92	2477	2076	28	4615	3929	41	9576	8386	54	11190	10258	56	377063	323181	99	1.39202
75836	74419	89	19618	19235	56	654	583	0	1286	1730	16	3115	2917	31	3682	3490	33	114944	110936	82	1.39302
117352	101214	97	58178	51538	85	1060	934	0	2117	1428	22	4320	4203	37	6736	5915	45	196512	176558	93	1.39302
58694	53435	92	22975	21709	78	617	479	0	948	801	0	2217	1974	24	2992	2665	33	94365	90816	92	1.39302
114674	101774	91	72763	66295	85	1239	1139	11	2127	1924	29	5430	5079	41	6900	6764	45	216180	204946	90	1.39302
182070	161584	95	74601	67090	91	2851	2537	28	4542	4180	33	10274	9475	59	12824	11526	62	406086	379269	96	1.39302
46323	44085	77	21540	21517	57	287	350	0	408	522	0	1544	1451	17	1875	2080	21	68312	72402	75	1.39402
200882	168396	105	94609	80553	97	2366	2015	26	4946	4411	42	12180	10771	64	13115	11080	64	476187	437544	99	1.39502
145957	130032	95	57000	48979	88	1818	1633	19	3270	2941	32	8729	8004	51	10451	9838	60	350045	333035	90	1.39502
18341	18857	57	9534	10028	41	260	222	0	506	434	0	826	945	0	1150	1531	14	35758	37501	64	1.39602
295118	216244	120	234955	174677	121	5988	4420	43	11478	8113	63	24491	17624	84	30064	21453	112	979149	717606	127	1.39602
189325	158959	97	86250	72123	94	1859	1591	21	4474	4042	38	9662	8538	54	11996	9932	62	391702	344699	93	1.39602
121103	114105	86	52858	50410	84	1601	1497	17	3329	3785	28	7408	7319	43	7418	7231	44	269536	252591	89	1.39703
118873	109085	101	81496	77921	84	1333	1313	13	2818	2969	25	6913	6426	46	7323	7182	49	288039	269380	87	1.39903
104609	97954	84	50938	48845	82	1054	937	0	2217	1891	24	4886	5024	38	6181	5596	48	205222	189791	87	1.39903
169375	153604	94	113347	103076	92	2828	2644	27	5908	5575	45	13517	11998	61	16897	15029	68	513614	436222	96	1.39903
66910	66317	74	29163	28981	75	281	427	0	1159	945	0	2916	2691	30	3236	3052	31	108153	104088	82	1.39903
62447	62279	76	23839	23644	67	556	625	0	892	981	0	2443	2188	28	3152	2898	32	94587	93811	77	1.40003
96877	93537	81	69106	67935	81	844	901	0	1767	2038	21	4177	4148	36	5816	5330	39	182350	173405	85	1.40104
90843	87890	96	56763	56115	79	1155	998	0	1855	1839	21	4495	4622	36	5380	5132	37	168056	156539	85	1.40104
126742	116924	90	64568	59353	85	1667	1744	19	3315	2982	33	7724	7026	48	9108	8507	52	346082	306246	93	1.40204
67075	69503	77	25260	25168	67	550	642	0	1470	1283	14	2933	2925	28	2990	3377	28	109961	108993	82	1.40204
127809	113648	88	70840	63965	86	1669	1397	18	3086	2588	31	7442	6918	47	9284	8125	58	311652	275916	93	1.40204
67140	63890	93	58270	55512	93	874	763	0	1238	1094	8	2594	2445	26	3422	2852	34	113251	101148	93	1.40204
94529	94290	80	49873	49517	78	941	937	0	2572	2520	23	4822	5025	37	5552	5626	39	184889	180478	83	1.40204
48335	47913	74	22489	22570	62	443	461	0	886	1180	8	1762	1722	19	2233	2269	25	59041	55594	79	1.40304
202268	173329	104	143885	130329	96	2797	2573	28	5313	4887	40	13155	11327	67	15900	13916	72	489969	409242	104	1.40304
106480	102452	90	33976	33717	78	1208	1136	9	2138	2288	23	5027	5027	38	6170	5936	42	191819	175400	91	1.40504
112774	106560	94	63024	61060	84	1620	1444	19	2701	2798	28	6953	6690	42	7741	7361	47	282183	269573	93	1.40504
99548	95209	90	51315	50082	80	1174	1016	4	2445	2148	24	4811	4404	39	5606	5499	41	189254	182538	91	1.40605
91055	88063	81	51637	49110	81	984	1063	5	1560	1681	22	4037	3864	34	5358	5729	37	168233	160612	90	1.40605
41756	41231	76	17367	17783	50	544	532	0	525	410	0	1094	1207	10	1862	1897	21	56413	55390	77	1.40605
124317	115265	91	56663	53700	84	1320	1173	11	2830	2936	28	6562	6405	46	8248	8023	46	277917	266091	94	1.40705
197999	155382	100	86249	66079	100	2302	1934	25	3941	3114	37	10060	7938	54	9603	8184	66	382480	310769	108	1.40905
276896	140346	133	148605	76423	134	3155	1657	35	6637	3365	69	15565	8105	88	18524	8875	107	619230	309803	143	1.40905
122577	114410	86	64850	61833	84	1661	1466	19	3867	3119	37	7178	6731	45	9257	8472	53	293744	256031	101	1.41006
117655	107195	89	51191	45176	87	1450	1235	14	2607	2331	32	7129	6762	44	7520	6665	50	292640	271190	97	1.41006
37619	38410	71	19776	19959	56	542	664	0	641	627	0	1542	1651	17	1928	1899	23	59458	60307	78	1.41206
176444	159197	93	98871	90024	92	2913	2437	29	6291	5453	47	13195	12092	63	15283	13084	62	518702	472287	103	1.41206
114200	105238	91	59448	54859	86	1222	1057	8	2758	2388	29	5947	5376	48	7241	6854	50	224034	217076	92	1.41206
204820	167520	98	102682	87252	97	2616	2352	25	4796	4540	35	10615	8937	61	12165	10830	62	392620	350438	105	1.41507
130325	116093	97	72815	65142	87	1429	1491	16	2588	2351	26	5716	5355	43	7822	7220	57	238208	229255	93	1.41607
249698	178039	113	102316	72080	112	2847	2236	29	4888	3970	41	12309	9339	68	15573	11635	75	468467	345482	121	1.41607
49562	51365	74	22458	22887	58	675	435	0	914	575	0	1837	1769	23	2279	2713	25	72011	70741	78	1.41607
38882	38850	72	8492	8665	40	267	408	0	781	604	0	1340	1306	12	1326	1524	17	56383	54049	79	1.41807
218089	164786	107	101852	79163	100	2373	1705	30	4731	3655	47	10409	7821	59	10632	8794	55	400851	303992	110	1.42008
192214	159011	103	95781	81769	98	2441	1914	27	4845	3772	38	10348	9181	53	12406	10599	61	411115	370182	106	1.42208
339728	212664	134	316224	227341	134	8931	6529	48	16026	11848	74	37421	27315	127	44004	30910	129	1.04858e+06	1.01238e+06	141	1.42308
118030	110120	87	103912	99346	84	2077	1973	23	4066	4079	37	9117	8757	54	10817	10535	56	367939	349308	92	1.42308
205366	150652	117	99525	77325	102	2009	1564	21	4069	2800	41	10738	8449	58	12621	9453	66	439281	352211	109	1.42308
37690	37648	66	21151	20853	62	418	408	0	360	521	0	1486	1340	19	1802	1887	19	52171	50170	70	1.42809
181340	155963	98	168544	149361	94	3691	2933	34	6753	5729	45	13108	11960	63	18161	16813	77	507986	460597	97	1.42809
158525	143208	100	68528	62841	88	1995	1712	23	3919	4032	33	8597	8097	50	9288	8723	50	339569	324408	93	1.4291
24776	24654	67	13326	13196	48	239	261	0	-115	259	0	902	1030	4	979	1108	7	41643	41208	66	1.4301
142219	122795	96	107409	98006	91	1464	1200	17	2842	2970	29	6452	5659	47	8358	7438	52	246072	228718	95	1.4311
129154	115750	93	66427	58484	88	1229	1337	14	1808	2049	21	5392	4447	43	6958	6406	45	214244	189918	91	1.4311
98122	97554	81	42985	42570	79	628	829	0	2226	2165	25	4533	4346	36	4776	4751	35	187683	179672	85	1.4311
73608	72676	81	33487	33294	75	837	716	0	1640	1279	20	3262	3388	29	3598	4106	31	108127	105478	81	1.4321
39993	39372	72	16385	16350	51	188	280	0	868	827	0	1271	1205	13	1579	1465	22	51172	52113	74	1.43411
208039	161894	100	95793	74446	98	2492	1903	28	4142	3751	37	10356	8188	59	11288	9865	57	380136	311740	103	1.43511
63866	64040	77	27577	28244	68	650	709	0	1049	1190	11	2414	2229	27	2929	2841	28	100581	96387	82	1.43511
142842	130598	96	60832	54295	89	1779	1557	22	4010	3218	35	8468	7911	47	9172	8084	50	342254	323697	97	1.43611
177318	134844	114	74932	56179	114	2547	1875	29	4281	3349	40	9775	7790	59	11160	8410	64	405048	313093	114	1.43611
186319	158273	96	83607	71122	93	2898	2160	31	4879	4373	37	11459	10212	60	12900	11632	64	462243	425565	99	1.43711
80413	77082	86	53212	52483	79	862	861	0	1402	1476	18	3794	3527	32	4883	4817	39	137691	134901	86	1.43711
149839	136836	95	71016	66761	88	2042	1890	23	3554	3283	32	8093	7348	48	9079	8779	49	303987	276689	98	1.43711
67768	65845	83	27381	27049	75	675	717	0	1113	860	0	2755	2666	30	3552	3599	30	112705	108220	81	1.44212
144084	119630	100	43464	33019	93	1955	1523	22	3985	3415	34	8701	7731	53	9578	7821	57	340471	297568	108	1.44212
256859	200956	112	187209	153625	110	3097	2511	31	6946	5135	51	14364	11616	67	17656	13849	75	582084	483887	115	1.44212
183660	139612	97	116643	92616	98	2802	2092	29	4603	3894	39	10656	8524	59	12828	10298	68	398144	317616	102	1.44212
149304	132758	89	81736	72556	88	2086	1674	24	3535	3170	36	8424	7706	49	9698	9150	58	344249	319129	93	1.44212
45135	45389	69	19054	18897	54	640	764	0	743	773	0	1422	1321	17	2176	2285	24	60759	59162	78	1.44413
103799	98762	84	45371	43587	80	1125	1089	7	2324	2163	26	4771	4805	36	6264	6085	41	192097	184671	87	1.44513
44019	43054	76	14166	14021	48	352	273	0	799	884	0	1406	1293	14	1996	2280	23	62387	60478	78	1.44513
131595	124683	86	63219	59638	85	1380	1531	16	3444	3077	29	9148	9004	53	9515	9343	48	354054	336398	93	1.44814
48678	50194	71	23098	23764	54	597	569	0	765	728	0	2228	2089	26	2445	2412	25	76300	77171	77	1.44814
123475	111548	88	48229	42832	87	1456	1416	17	2567	2526	27	7186	6526	48	8290	6874	52	301017	273405	97	1.44914
119345	112283	85	62565	58869	83	1957	1730	21	3441	2769	37	7503	6920	49	7782	7889	45	288965	277440	92	1.45014
24741	25426	55	11313	11476	44	430	399	0	709	858	0	1430	1381	15	1437	1330	16	52979	51214	75	1.45114
146420	128456	89	52560	45268	87	2101	2039	23	3712	3529	35	9612	9295	49	12087	10468	67	415080	375699	97	1.45315
75594	74719	78	45122	44842	78	1240	1256	13	1769	1986	24	3724	3597	34	4366	4486	35	151152	149374	87	1.45315
194514	164505	106	75928	62785	96	1896	1643	22	4222	3848	36	9510	7761	58	10819	9074	58	371600	340315	104	1.45415
240206	180851	107	90003	67438	104	2958	2218	33	5867	4567	48	13687	10051	67	15690	11950	68	562018	450552	112	1.45415
90241	85197	81	58902	56157	81	992	952	0	1731	1960	24	4037	4384	33	5531	5494	39	188766	184189	87	1.45415
122692	114997	86	63239	58675	85	1637	1412	17	2815	2711	30	7274	6978	44	7446	7149	48	272357	258543	90	1.45415
164897	142792	92	74301	65792	90	2323	2095	26	4953	4128	39	9922	8920	55	11348	10147	62	410140	374116	98	1.45415
64803	62177	78	25442	25252	71	638	623	0	1519	1558	17	2880	3015	30	3533	3696	33	114979	113187	81	1.45515
95002	93683	81	53089	51910	79	1127	996	0	1641	1691	21	5008	4793	38	6650	6197	42	190564	182236	86	1.45515
18870	17497	66	11749	11851	44	83	138	0	340	542	0	746	805	0	1170	1072	5	32749	32133	65	1.45716
55902	55421	75	20265	20000	60	236	309	0	515	710	0	1874	2065	21	1761	2213	21	72673	74481	75	1.45816
139218	127639	93	72897	67000	87	1878	1780	23	4184	3349	40	9478	9025	51	10903	10220	59	370423	330795	91	1.45816
177368	159523	93	115687	105617	94	2558	2130	28	5133	4767	40	10413	9676	52	13136	11205	60	404882	363686	97	1.45816
139542	134643	88	55611	52915	84	2228	2015	23	4118	3956	32	8822	8256	50	9572	8976	51	344905	322193	90	1.46016
158399	137912	94	82460	72757	90	1995	1750	22	3953	3568	36	9419	8883	50	9463	8514	47	369925	344709	95	1.46117
158303	133116	101	94237	79965	92	2225	1886	25	4773	3763	43	10489	9202	59	13056	11638	61	412318	347236	97	1.46117
49824	48778	81	22649	22336	70	738	541	0	808	947	0	1710	1764	22	3217	3111	31	87823	84689	75	1.46217
189523	166610	102	94897	80992	95	3085	2807	29	5217	4559	43	11113	9856	56	14431	12561	71	460766	385797	101	1.46317
316950	205432	137	145799	100488	124	4005	2584	39	7449	5200	51	17895	11953	83	21196	13634	89	698596	478951	130	1.46317
188921	147430	119	124760	100112	119	2854	2150	31	5228	4042	46	12211	10153	60	15202	11778	78	497717	410307	119	1.46417
58761	57075	77	25934	25731	74	498	437	0	1135	1025	4	2174	2235	23	2438	2536	25	97502	91132	82	1.46417
195141	161958	104	102952	87864	102	1996	1742	25	5077	3742	45	9604	8137	56	12781	10325	71	381745	318365	111	1.46718
108043	100344	82	68174	64339	82	1433	1438	16	2003	2232	28	5413	5105	41	5564	4980	39	216721	208740	88	1.46718
162976	144813	94	71197	62810	90	1902	1539	23	3928	3588	35	9847	8824	57	11573	10172	65	386136	365320	96	1.46918
204203	175915	100	114164	99367	96	2653	2011	30	5079	4405	42	11281	9986	57	14040	12763	65	458431	418036	100	1.47019
183239	143794	98	85933	67123	96	1821	1540	18	4721	3421	42	8942	7296	55	9820	7622	58	370490	298480	100	1.47019
179749	153216	96	82553	71848	94	2065	1710	25	5074	4447	41	11758	9792	62	11791	11113	57	469910	433844	100	1.47119
169653	145429	94	72397	61280	91	1887	1544	20	3442	2901	35	9778	8888	53	9726	8216	55	381241	341766	96	1.47119
124462	114857	88	57382	53740	84	1344	1259	14	2970	2745	31	6522	6065	45	8440	8001	50	301767	282614	90	1.47219
61253	60508	76	19850	19729	57	955	850	0	896	641	0	2373	2502	25	2678	2566	29	87794	85341	81	1.47319
193878	153836	96	70529	56326	92	2153	1611	23	4710	3615	46	10882	8742	57	11305	8999	60	432267	355195	100	1.47419
127043	119517	89	75792	71768	87	1918	1934	20	4011	3707	34	8634	8196	48	9256	8585	49	341598	317065	93	1.4752
48094	47787	83	20290	20533	58	321	300	0	748	612	0	2070	1672	23	2039	1822	26	70033	72292	75	1.4782
119027	108824	98	58749	54177	85	1169	874	0	2564	2191	26	5398	4790	40	5676	5184	44	190498	177309	92	1.4782
277705	202691	117	139823	104000	116	3081	2128	35	6353	4986	46	14461	11243	64	16557	12921	75	565773	457735	122	1.47921
101196	98351	86	39971	39089	80	983	1038	5	2425	2020	30	4015	3710	37	5708	5735	38	163259	155533	88	1.47921
116673	110305	88	62756	60009	81	1514	1395	16	3478	3077	34	7817	7551	47	9423	9114	49	321262	304432	93	1.48021
122567	114233	88	64405	61124	85	1077	916	0	3190	3125	29	6707	6349	46	7324	6754	48	257685	238042	93	1.48121
103880	102985	81	44893	43853	80	962	1038	4	2185	1768	27	6083	5553	42	6042	6222	41	222496	208122	88	1.48121
177288	139256	94	104198	85314	94	2492	1913	27	4936	3948	48	9849	8272	55	11981	9306	66	430886	352963	101	1.48121
96192	94651	85	58777	57198	80	1620	1570	19	2972	2804	31	6791	6719	42	8976	8409	51	320757	299882	95	1.48121
125156	120074	86	44959	42254	86	1605	1565	19	2616	2448	28	6375	6026	42	7848	7405	49	246808	237342	93	1.48221
30142	28796	74	9790	9831	43	258	171	0	528	600	0	956	907	0	1285	1497	13	39808	39371	72	1.48221
192366	159180	101	80979	68159	94	2635	2184	29	4368	4386	35	12172	10772	62	13309	12022	66	471502	430304	104	1.48221
78212	76045	88	35951	35811	78	1029	1161	10	2081	1464	21	4220	4446	35	5427	5154	41	176693	167683	85	1.48321
248621	191749	115	156312	124272	114	3551	2871	32	6829	4992	50	16117	12980	71	16531	13358	65	620354	498486	120	1.48321
118874	114527	86	39062	37254	82	2023	1766	21	3198	3136	30	7218	6346	47	6828	6546	46	285226	272775	91	1.48422
19224	19366	48	12694	12921	45	320	281	0	406	396	0	832	644	0	966	1246	11	30811	32403	69	1.48422
117670	105136	85	56889	51446	86	1052	1147	8	2073	1636	22	5295	4863	42	5885	5968	40	204180	192993	93	1.48422
192220	171290	109	119163	106921	94	2735	2915	25	5859	5469	42	12578	11599	59	14567	12832	68	478763	427628	101	1.48522
44045	43613	71	25412	25752	66	574	472	0	609	913	0	1452	1264	15	1664	1701	20	56249	57705	75	1.48522
39355	38080	71	24343	24422	67	112	150	0	109	632	0	1428	1508	17	1613	1648	19	49969	47985	73	1.48522
100305	98169	82	52377	51460	80	890	962	0	2503	2208	25	4811	4665	39	5447	5446	40	174559	170882	85	1.48522
96551	93133	81	41951	40103	82	1518	1487	15	2465	1922	32	5626	5449	41	7024	6770	43	234824	228380	87	1.48722
153685	139579	93	94546	87244	89	2311	1998	24	3827	3664	36	8614	7934	49	10946	10447	57	320692	301959	90	1.48822
125598	117031	86	62503	57053	88	1958	1910	21	3776	3248	33	7187	6617	46	8626	8744	44	276409	267862	89	1.48923
49806	49412	77	24023	24137	68	635	657	0	930	828	0	1975	1832	20	2919	2502	30	85525	85930	78	1.49324
141408	125884	92	88217	80188	90	2575	2265	25	3766	3550	33	8335	7733	49	11493	10577	65	356504	331301	94	1.49424
330518	205188	134	150396	92912	136	4628	2767	43	8610	5260	63	20521	13516	93	21552	13770	89	806528	488050	141	1.49524
119139	114930	83	68628	65830	81	1463	1485	15	3019	3040	32	6178	5900	43	8006	7156	48	256420	247639	86	1.49524
96986	93202	82	40617	39168	79	1152	1321	13	1735	1834	22	4968	4734	40	5794	5674	40	216693	211711	86	1.49724
119073	110929	89	59479	57019	84	1202	986	0	2528	2045	25	5258	4842	40	6178	5940	41	196227	182641	92	1.49925
144411	133236	87	60331	55093	85	1653	1496	20	3372	3479	30	7556	7388	48	9596	9075	52	307975	290882	93	1.49925
36790	36399	71	17013	17438	49	327	345	0	369	390	0	1507	1432	16	1887	1936	20	57362	53353	78	1.50025
226853	183645	111	142240	120201	101	2776	2283	30	5726	4552	47	12464	10663	63	15960	12866	76	491173	409727	107	1.50025
127100	118253	86	52847	46376	87	1844	1696	21	2566	2318	30	6733	5922	46	6826	6269	47	255764	233240	92	1.50225
104848	99927	82	51930	50774	81	1268	1223	10	1797	2036	22	5314	5208	42	6720	6222	45	209815	195660	87	1.50225
199530	147062	110	79989	60066	96	2554	1862	28	4933	4308	40	11049	8647	61	10784	8005	58	397647	306145	103	1.50225
72527	70613	89	26732	26529	67	743	699	0	1937	1750	17	2342	2591	25	3795	3388	34	120496	118276	83	1.50326
43339	41702	72	16425	16368	52	429	276	0	1267	875	0	1920	1886	22	2435	2291	24	70373	69308	78	1.50326
160527	143059	93	158194	147422	94	2519	2475	26	5879	5073	43	12678	11341	65	15715	14101	69	475022	427882	103	1.50326
29594	28298	79	13479	13650	46	139	192	0	626	384	0	1334	1386	14	1789	1614	17	45692	44151	72	1.50526
92323	88847	86	41354	40304	79	844	1177	8	2389	2072	24	4430	4395	36	4813	4217	43	164825	159065	88	1.50526
95142	91069	81	39058	37316	79	1176	1154	12	2045	1846	23	4565	4405	37	5796	5671	41	174641	166345	86	1.50526
121901	113380	93	57674	53512	85	1503	1424	18	3225	3063	30	7490	6719	48	8838	8682	49	306423	291729	92	1.50626
119885	111462	88	51179	47720	85	1460	1226	17	3285	3314	30	7721	7178	50	9561	8714	52	329980	309730	100	1.50626
77260	76697	78	26116	26009	75	866	896	0	2044	1609	25	3425	3299	31	4102	4006	33	130148	126712	81	1.50727
108436	99427	83	85802	79381	84	1175	1169	10	2311	2297	25	5092	4465	39	7509	6282	50	218150	201036	87	1.50727
131944	120873	87	65715	58480	87	943	951	0	2503	2214	29	5136	4670	42	5826	5898	41	183789	169547	91	1.50727
26664	25528	80	16406	14126	80	462	369	0	628	460	0	1284	1203	11	1729	1437	15	50741	40733	80	1.50727
94719	94146	81	59077	58144	79	1205	1259	14	1954	1936	23	5318	4969	37	5919	6089	41	206433	195517	85	1.50727
131601	117155	92	48396	42430	87	1187	1178	11	2550	2366	26	6369	5884	43	7283	6754	48	237448	228237	92	1.50827
148501	134786	92	59018	51685	88	1685	1562	19	2504	2387	31	6774	5991	46	8987	7765	53	265414	250037	91	1.50827
110170	104532	82	50495	48799	81	1043	957	0	3178	2893	32	6728	6403	44	6506	6110	41	236816	226747	88	1.50827
24596	24235	67	12533	13011	45	230	263	0	651	503	0	1059	1119	9	1360	1385	16	41566	42862	70	1.50927
48479	48032	73	23058	23333	71	512	541	0	885	820	0	1644	1767	17	2071	2061	23	68177	66945	72	1.51027
98488	93642	82	42961	40650	81	510	631	0	2231	1967	25	4100	3894	34	5863	5327	43	162376	155817	92	1.51228
90870	88440	82	39786	38279	80	1248	1221	12	2280	2426	25	5889	5492	43	6915	7405	43	247868	234102	88	1.51228
137783	123193	89	85179	79369	87	2004	1822	20	3772	3570	35	8025	7394	49	9146	8198	53	309787	288334	94	1.51328
329516	219845	140	225766	150151	139	4104	2764	40	7784	5657	50	16300	11946	73	22133	14857	84	663290	477014	142	1.51328
68955	65218	80	29316	28471	76	741	667	0	1344	928	0	2802	2846	29	3016	2836	33	107426	105116	82	1.51528
32333	32437	59	10923	11110	43	298	289	0	263	481	0	1200	1131	9	1851	2127	19	54059	53209	74	1.51629
51185	52619	74	20315	20184	61	379	319	0	578	568	0	1814	1571	19	1689	1678	20	66073	63113	78	1.51729
40114	42088	59	18519	18531	53	404	512	0	1006	1200	9	1660	1378	20	2358	2182	26	62861	63370	77	1.51729
129021	118594	95	66886	60404	87	1476	1294	15	3021	2669	33	7398	7242	43	8929	8300	53	273304	256520	89	1.51729
124672	115682	88	56312	52796	85	1839	1799	20	3428	3366	31	7644	7382	46	8717	8220	49	324516	308609	92	1.51729
142928	116248	96	59899	48450	92	1934	1509	20	2649	2670	29	6502	5390	47	7820	6844	52	238059	205156	94	1.5213
92607	91823	81	42571	41705	79	973	935	0	1770	1953	18	4662	4455	37	5352	5738	40	197985	184659	82	1.5213
59395	59658	74	28247	27367	75	701	589	0	1142	967	0	2361	2353	26	3211	2533	35	100092	88127	90	1.5213
22542	24043	49	10581	11014	41	313	287	0	616	696	0	1050	932	0	1123	1228	13	34453	34015	67	1.5213
74329	70983	82	37057	35257	78	640	636	0	1244	1107	11	3266	3034	32	3655	3501	34	121802	119535	80	1.5213
48051	49097	73	18408	18472	56	349	275	0	1171	947	0	1512	1650	19	2573	2563	27	68135	67252	74	1.5223
135650	122316	91	73919	68176	86	1313	1109	11	3225	2930	37	6488	6052	46	7608	7045	45	250562	236298	88	1.5223
47643	46917	78	17652	17500	53	460	496	0	461	453	0	1437	1437	19	2531	2530	28	73015	71375	75	1.5233
180001	153776	94	76860	65882	93	2513	2182	26	4116	3958	39	9833	9029	53	10580	9905	55	394797	364678	93	1.5243
63103	61208	80	28727	28275	76	538	374	0	900	987	0	2138	1888	24	2033	1888	23	82796	79316	75	1.5243
175050	149923	95	70721	60282	92	2544	2156	25	3776	3751	35	10282	9705	57	12046	10781	53	419094	388909	96	1.5243
142915	130325	87	103198	95395	88	2637	2302	26	4933	4077	42	10530	9493	58	13221	12915	63	411531	390024	90	1.5243
23660	27326	43	20528	20971	60	413	320	0	224	217	0	988	901	0	1339	1436	15	44966	46223	66	1.5253
188093	139978	116	87760	68357	98	2600	2002	29	4644	4224	40	12534	9994	67	14221	11286	69	521139	430987	101	1.5253
100797	97620	80	40259	38933	80	1614	1334	16	2916	2325	30	5469	5283	39	6152	6155	40	226322	208086	86	1.52731
33328	32087	63	14675	14792	49	444	432	0	226	362	0	1169	1191	10	1535	1600	18	49304	49841	71	1.52731
144995	120075	108	71149	59172	91	1891	1601	22	3510	3004	32	8055	7450	48	8486	7367	51	320878	281931	99	1.52831
129998	120724	88	45519	42645	85	2172	2087	22	3667	3387	34	8310	8241	46	8568	8570	47	311517	293586	91	1.52831
40957	39914	73	19957	20325	55	309	480	0	999	1039	5	1247	1289	15	1436	1574	18	60185	61872	74	1.52831
180959	154562	94	73513	62933	92	1754	1365	18	4509	3561	41	9011	8088	51	10456	9104	56	346860	313698	100	1.52931
151781	138657	94	70693	64540	88	1946	1642	22	3898	3728	34	8589	8040	47	8926	7843	53	316325	294219	105	1.52931
43096	42440	70	21887	22411	57	375	404	0	688	930	0	1495	1495	16	2326	2263	23	60380	59327	75	1.52931
37654	36350	74	18284	18176	54	590	561	0	746	891	0	1639	1566	18	2685	2744	28	74186	74751	75	1.53232
164018	147604	92	72715	66020	89	2343	2130	24	4187	3775	39	10760	9833	56	12944	11287	74	443241	403103	99	1.53232
32537	33396	62	15385	15169	52	446	450	0	406	661	0	885	1112	8	1540	1623	18	50458	49666	72	1.53533
155443	123158	112	65555	52727	97	1577	1399	17	3934	3127	36	8321	7107	48	10087	7913	60	352992	301033	112	1.53533
68986	68019	80	31385	31399	75	641	765	0	1063	1014	4	2460	2322	27	3055	2909	29	98849	95100	79	1.53533
121436	110067	94	63728	56909	87	1285	1403	14	3360	2790	33	6939	6329	47	7275	6460	48	273776	259158	93	1.53633
150070	128368	107	93305	82640	91	1724	1614	19	4432	4105	35	9007	8333	52	10221	9186	53	336617	304795	94	1.53633
210701	172638	108	113285	93766	104	3017	2195	34	5309	4190	43	12673	10809	66	16049	13792	70	527402	468077	116	1.53833
107130	100555	83	61840	59282	84	1296	1342	15	2667	2702	26	6239	5699	45	7628	6855	51	246108	227101	95	1.54034
95724	91647	85	44598	43671	79	757	918	0	1864	1936	19	5017	4792	39	5551	5313	40	196964	194060	88	1.54134
113369	107534	87	54711	51985	84	1576	1424	20	2935	3162	31	7509	6945	47	8758	8186	53	329747	308534	93	1.54134
61202	63382	75	27565	27948	73	577	540	0	713	636	0	2685	2683	28	3201	3338	31	104388	104558	78	1.54134
67102	67164	84	23321	23644	63	713	582	0	1202	1037	6	2915	2864	28	3168	3081	31	103403	101759	80	1.54234
107181	100381	86	42145	39618	83	1619	1406	18	2509	2200	28	7450	7456	44	8684	8075	55	291996	285864	91	1.54334
245738	175267	115	100345	73622	102	2868	2056	32	5394	3893	47	11026	7826	59	13666	9605	69	427816	318704	108	1.54334
66478	69705	66	35453	35752	75	714	884	0	1119	1421	14	2535	2375	27	3554	3110	33	101454	98699	80	1.54334
255894	182044	116	199358	152241	112	4262	3279	38	9433	6892	60	20317	15022	82	23464	17698	87	752020	551436	118	1.54435
163822	144889	94	93463	84394	91	2128	1709	22	4291	3216	35	8801	7796	54	9555	8962	54	317599	281244	97	1.54735
204746	170612	106	129161	109901	95	2893	2544	30	5932	4925	44	13772	11638	69	14607	11675	72	524396	471791	101	1.54735
55879	54633	75	25189	24597	74	375	444	0	971	690	0	2024	1844	24	2392	2061	26	79126	78623	77	1.54835
31784	31754	67	17697	17431	54	320	395	0	648	565	0	1074	1139	10	1957	1666	24	52262	51327	71	1.55036
129342	115334	91	68112	60681	87	1046	1167	10	3260	2490	32	5491	4863	40	6261	6429	41	209995	194932	92	1.55236
69684	71408	76	34991	35505	75	685	837	0	1244	899	0	3712	3314	33	4629	4351	44	138784	134970	79	1.55437
182259	151408	110	109038	93144	96	2808	2476	29	5092	4723	40	12473	11249	64	15302	13624	75	496921	435053	98	1.55637
164800	138413	99	81997	68990	91	1612	1316	14	4090	3612	36	8412	7946	48	8865	7353	56	306487	274802	92	1.55637
77891	76101	79	46197	42930	80	876	835	0	1425	1400	22	3076	3148	30	4379	4032	37	120020	116526	86	1.55637
122702	115561	86	50118	46754	84	1608	1679	17	3083	2809	30	7416	6949	47	8392	7790	50	270663	258372	88	1.55737
226449	157464	112	86800	56240	109	2527	1985	27	5658	3704	47	11494	7755	64	12506	8442	74	423696	307011	115	1.55838
117777	114519	83	43442	41953	81	1828	1638	20	3208	3114	31	7550	7049	52	8794	8751	49	302998	286129	88	1.55838
149783	136559	88	55358	50274	87	1800	1696	22	3409	2885	35	8194	7474	49	9890	8383	55	347057	301055	94	1.55838
134249	124623	89	92334	88447	84	1945	1726	22	3618	3633	34	8520	7667	51	9602	8872	60	320854	310269	89	1.55938
160089	126804	99	83718	69809	94	1912	1621	23	4061	3556	37	9271	7594	55	9606	8251	57	386179	320325	101	1.56138
139666	119486	99	72749	62754	89	1610	1292	17	3249	2923	32	7236	6743	46	7618	6374	52	266813	240456	96	1.56339
80660	80109	78	42095	42163	77	895	894	0	1740	1664	18	3646	3629	34	3885	4151	32	137681	134067	84	1.56539
224473	174305	116	128875	104235	101	3359	2776	34	6695	5481	49	16806	13459	76	19991	15901	83	699857	549484	108	1.56639
117813	110005	87	43436	41440	82	1615	1340	19	2628	2456	29	5842	5501	40	7573	6709	51	231413	212749	90	1.5674
193929	148154	114	83837	64761	97	2123	1840	25	4407	3402	41	11033	8166	62	11727	8841	60	434718	338330	107	1.5674
32307	31281	68	10686	10959	43	329	359	0	716	1006	2	1013	1396	11	1318	1539	17	46851	51033	73	1.5674
132972	124093	89	44915	41976	84	1258	1221	14	3351	3144	31	8865	8097	54	10039	9268	51	349863	331552	94	1.5674
124726	116993	87	62033	57939	85	1445	1191	13	3317	3116	32	7105	6786	47	8003	7138	52	289144	280083	90	1.5684
37296	40337	57	20819	21251	56	367	486	0	724	550	0	1315	1292	15	1910	1943	23	58869	57655	71	1.5684
32146	33596	56	13751	13600	46	395	437	0	219	566	0	1117	1110	7	1620	1664	19	49766	50159	75	1.5684
115169	108788	85	57213	54549	82	1130	1071	6	1952	2644	24	5471	5478	39	6953	6489	45	222500	212421	89	1.5684
125702	119027	87	24611	23350	80	1534	1516	19	3000	2700	31	6338	5929	44	8298	7750	48	267119	253595	92	1.5694
59554	58300	75	31956	31516	75	485	387	0	1573	1409	12	2546	2419	26	2973	3352	29	97386	95717	78	1.5704
147779	125337	99	73285	64322	89	1776	1468	20	3564	3164	33	8818	7876	50	10049	8583	59	348551	307168	97	1.5704
119123	113017	86	63661	59458	86	1794	1584	21	3176	3451	29	7001	6491	45	8053	7043	54	306199	284788	100	1.5704
270418	218506	112	194498	160562	111	5111	3831	40	8740	7718	53	21516	18348	79	28235	25158	103	866648	762950	116	1.5714
32500	32780	70	13361	13493	46	438	375	0	357	579	0	1180	1204	10	1792	1783	18	55594	52341	84	1.5714
145675	121319	94	65645	55328	91	1598	1514	19	3656	3201	37	8376	7097	52	9574	8111	60	338178	301555	97	1.5714
206359	163130	101	98627	80786	99	2921	2379	30	4592	3836	42	11557	9440	61	13525	11460	65	429396	361516	108	1.57241
100321	95247	90	44349	43139	81	788	923	0	2296	1910	22	4458	4327	37	4425	4314	42	176978	166153	89	1.57341
28285	28213	59	18517	18393	56	319	319	0	343	545	0	1155	1353	12	1674	1689	17	42982	41416	72	1.57441
253623	190149	116	174018	130314	106	3842	2932	36	6897	5655	47	14957	11987	65	17573	14611	71	592416	507895	111	1.57441
147469	138462	93	120349	115144	86	2111	1837	22	4578	4494	37	10049	9398	49	11721	10983	58	396494	359450	96	1.57541
25676	25174	65	13004	13121	45	297	315	0	754	767	0	870	825	0	1423	1396	17	47473	46962	74	1.57541
346531	232727	135	376798	232636	135	8522	5594	54	15009	10280	75	33991	23561	124	40908	29440	126	1.04858e+06	899438	141	1.57541
222039	166501	108	117588	91928	106	1944	1694	20	5067	3629	42	11120	9009	58	12622	9790	58	430501	344531	113	1.57642
267334	215370	104	253038	216828	107	5745	4766	40	12539	10314	67	27396	22626	98	32565	27076	102	1.04739e+06	828239	115	1.57642
133116	122928	86	36505	34192	82	1494	1281	16	2971	2994	30	7167	6714	47	7853	7259	49	265714	258325	92	1.57642
213678	174345	103	138283	113631	106	3024	2464	29	6469	4985	44	13126	11275	57	15396	13036	69	503878	423755	109	1.57742
105248	99830	96	55697	54440	81	1340	1204	12	2537	2427	25	6521	6327	44	7516	7485	48	282477	268331	88	1.57742
141228	128470	89	59376	53196	90	1564	1269	17	3531	3634	31	7697	7354	44	8776	7760	51	319703	299467	96	1.57742
28875	29639	69	16967	17480	48	278	252	0	171	409	0	1081	1281	13	1266	1312	11	43326	45401	70	1.57742
330503	192404	154	148561	99821	137	4431	2711	41	8869	5910	58	21365	14776	100	24270	16173	88	836799	549710	146	1.57942
98803	95183	82	43112	42470	81	1306	1318	14	2446	2637	26	5515	5640	38	5968	6125	39	212855	203436	86	1.58143
38597	40387	62	18963	18887	55	326	464	0	1071	885	0	1606	1609	17	1861	1635	23	63637	62749	70	1.58243
35193	36348	63	15982	16220	50	416	508	0	122	490	0	1660	1591	18	2046	2323	23	62590	63415	67	1.58243
204887	177252	104	135330	122100	94	3220	2672	31	5651	4901	41	13516	12712	64	16300	14096	78	539840	482915	98	1.58243
187122	146693	102	80766	64161	95	2034	1774	24	4071	3005	44	9975	8248	56	10894	8279	61	373408	294761	98	1.58243
87624	75881	91	44859	38793	83	1087	812	0	1991	1560	21	3157	2564	34	4468	3713	42	135533	121825	85	1.58544
184755	157995	95	68752	59674	91	1739	1629	20	5068	4121	38	11061	9810	60	12602	11095	65	403380	370422	96	1.58644
124448	113273	90	54264	49055	87	1366	1326	14	2775	2551	30	6757	5927	44	7124	6247	49	248723	230206	94	1.58744
198841	177631	96	125567	112915	94	3108	2818	28	6398	5291	53	16131	14113	72	16835	15362	70	618982	540265	97	1.58744
54007	54461	70	25305	25053	72	474	452	0	1483	1114	16	2086	2003	24	2814	2596	29	91575	90192	75	1.58844
121487	106949	96	46178	39971	88	1142	1102	8	2475	2763	24	6684	5847	45	6716	5386	47	247690	220111	94	1.58844
123306	111696	97	64915	59572	85	973	1057	5	2120	1885	22	5108	4905	40	6378	5538	43	194675	181152	89	1.59145
174481	147896	97	66544	54379	93	1854	1559	20	4053	2954	39	9049	8035	51	10241	9693	51	367534	321716	108	1.59145
50492	52320	72	18436	18503	51	426	566	0	828	626	0	2096	2091	24	2235	2121	26	85438	86807	77	1.59145
95969	88568	98	39068	35539	80	880	975	0	1945	1907	23	3307	3636	30	5014	4453	41	147871	138903	86	1.59145
18154	19813	47	10106	10158	43	246	237	0	126	228	0	843	770	0	766	911	0	36540	35353	66	1.59245
10961	10702	52	8235	8101	42	585	625	0	1457	1861	16	1138	1179	11	1027	919	0	533	791	0	1.59345
139624	121564	95	75749	67392	88	1128	1041	6	2877	2569	28	6104	5169	49	6832	5291	51	236083	218835	96	1.59445
23746	23041	71	10747	11213	42	306	269	0	532	561	0	999	1108	7	1573	1530	19	42975	42218	74	1.59445
227270	162425	105	120528	89150	104	2697	1937	27	5842	5008	45	13321	10065	65	16192	11948	77	517273	397198	111	1.59546
104135	102583	81	56559	54543	80	1396	1256	12	2642	2623	30	5993	5975	41	7088	7062	45	258900	250020	88	1.59546
297806	183903	138	140158	87831	129	4137	2951	40	8191	5552	60	20343	13363	84	22889	15560	87	750847	491454	138	1.59947
27549	29686	46	10174	10344	42	317	304	0	513	600	0	1393	1310	14	1378	1484	17	62018	64185	76	1.60047
130126	115819	88	56716	48702	87	1301	1227	13	3659	2758	37	6869	6188	47	8094	7518	54	304217	270085	92	1.60047
161839	150348	90	62336	56743	87	2340	2184	25	4960	4282	38	10147	9410	52	11098	9782	58	376639	342940	96	1.60047
39559	39295	75	15211	15371	49	422	397	0	800	728	0	1427	1487	15	2231	2259	23	66454	61816	86	1.60047
137649	125320	90	94403	87973	87	1939	1777	22	3564	3109	36	7988	7017	47	9012	8636	51	277517	251813	93	1.60147
274404	159486	243	147750	84602	232	3144	1938	23	6045	3849	36	14535	10063	98	15344	9336	110	528301	362649	251	1.60347
130318	114391	91	59295	52246	86	1293	1188	14	2759	2283	30	6305	5747	44	7946	6961	49	237618	220101	94	1.60448
124707	118773	85	61342	58378	85	1258	1270	12	2725	2590	29	6640	5719	45	7370	6466	51	256226	242081	91	1.60548
53089	52154	74	17427	17384	52	215	302	0	835	772	0	2298	2165	26	2239	2078	27	90281	89824	84	1.60748
103384	98698	84	36669	35744	80	1212	1295	14	2555	2680	24	5452	5589	40	6678	5742	44	234064	223868	91	1.60849
101224	98428	90	41795	40250	79	1329	1207	16	2820	2470	28	6144	5420	43	6185	6699	37	214721	203934	87	1.61249
39135	39985	72	16913	17143	48	224	281	0	736	600	0	1456	1175	14	1824	1796	21	54869	55177	73	1.61249
231176	169734	122	101365	74686	104	3024	2423	30	5432	4498	45	12945	9774	69	15346	11114	69	541911	430118	109	1.6135
220030	171444	108	85004	66775	101	2101	1658	24	4259	3824	37	10478	8742	57	11926	9446	62	430004	353706	105	1.6155
169350	134797	112	80613	64782	112	2218	1644	26	4466	3419	43	10516	8446	58	11658	9587	60	384433	310531	112	1.6155
46127	47215	68	15798	16267	46	636	714	0	520	654	0	1520	1532	17	2761	2837	29	73453	72598	74	1.6155
42573	43573	74	23294	23178	72	219	271	0	739	861	0	1640	1606	16	2329	2051	27	48293	48210	70	1.6165
37835	38625	69	19421	19338	56	217	257	0	588	680	0	1230	1221	13	1332	1543	17	48883	50294	70	1.6175
222159	111408	136	99707	50012	129	2464	1316	23	6022	2886	72	13245	6980	88	14587	8070	96	529712	267641	131	1.6175
197065	144096	98	108990	80030	99	2223	1602	25	4463	3380	42	10118	7383	58	11867	8698	61	400469	297064	101	1.6175
50360	49233	85	18686	18543	55	539	636	0	881	1030	4	1649	1665	19	1931	1946	23	73723	72326	75	1.61851
52770	55258	74	29978	29886	74	640	701	0	906	1111	6	2079	2227	25	2993	3321	27	86730	85278	76	1.61851
116015	109886	92	64113	60718	84	1616	1499	18	3493	3263	33	7483	7003	50	8440	7958	52	318773	308462	88	1.61951
114770	105752	90	53963	49459	84	1221	1116	9	2311	2334	27	5321	4953	40	5661	5307	42	196190	191372	85	1.61951
40886	41673	71	11962	11938	45	345	342	0	618	855	0	1292	1507	17	1245	1364	14	67538	69976	73	1.61951
48884	48879	73	26097	25698	73	489	553	0	682	995	0	2035	2176	23	2760	2418	30	83005	81769	77	1.62051
145203	130300	90	61853	56487	87	2290	2009	24	4186	4088	38	9326	8634	51	10008	8892	56	377887	359984	92	1.62051
161071	135118	107	52866	41969	99	2119	1622	24	3992	3301	36	10067	8708	56	11225	9600	56	393997	334250	110	1.62051
99873	95091	84	62516	60925	83	1292	1252	14	2517	2478	25	6115	5692	44	5836	6081	39	232513	215871	87	1.62051
86839	84404	81	39828	39292	78	1020	948	0	1708	1468	22	4582	4433	37	4457	3907	37	179021	175900	86	1.62352
99344	93420	86	72311	69822	83	1713	1641	19	3134	2944	34	6676	6121	42	7104	5846	46	263814	234487	93	1.62352
66229	62578	79	29666	28663	76	615	632	0	1284	1152	10	2192	2262	22	3208	3249	30	104294	98160	92	1.62352
74016	72289	78	33017	32883	76	1038	994	0	1264	1353	17	3359	3560	30	4388	4717	34	119500	115585	85	1.62452
132996	125151	87	57407	53740	85	1812	1442	17	3905	3483	32	8383	7845	48	9676	9008	56	349035	334891	92	1.62452
144061	133741	94	110140	103165	87	2009	1903	21	4429	4438	34	9890	9010	53	11370	10671	54	374845	338433	94	1.62452
90282	89936	80	39743	38718	79	983	980	0	1754	2139	25	4982	5033	35	5817	5529	45	204668	198269	95	1.62452
48972	48164	78	24370	24338	72	437	633	0	1095	1255	11	1851	1878	20	2240	2011	25	73496	68085	81	1.62652
99940	94997	92	58470	56404	82	1296	1356	12	1704	1932	23	4811	4509	38	5561	5004	41	186993	180348	88	1.62853
154174	128471	93	58633	48906	90	1732	1571	19	4032	3046	37	8868	7401	54	9086	7745	52	333939	277890	100	1.62953
31639	33112	68	23853	24057	70	242	287	0	476	483	0	1326	1214	15	1806	1870	22	45845	45299	73	1.63053
76297	75376	77	33062	32747	77	1067	900	0	1438	1918	18	4081	3977	35	4510	4487	37	170040	161304	89	1.63053
21411	23370	50	15067	15222	48	231	211	0	66	317	0	847	968	0	1432	1405	18	38917	37611	68	1.63053
116108	106056	87	58331	51848	86	911	927	0	2130	1924	27	4670	3958	38	6201	4961	46	193321	174940	91	1.63154
115430	106459	86	54370	50824	84	1446	1302	14	2408	2076	25	5210	4924	38	6543	6267	48	225768	212128	92	1.63154
138523	127335	90	54370	50109	87	2022	1710	23	3166	3414	30	7915	7273	48	9752	9013	53	339540	319864	95	1.63254
174973	138054	100	67758	52193	97	2119	1613	23	3612	2852	36	8936	7028	56	11030	9247	64	390549	321076	113	1.63254
17739	19102	55	8472	9057	39	339	284	0	477	454	0	558	675	0	904	1050	4	28694	29047	62	1.63254
157896	133367	92	151408	135583	92	4263	3417	35	7531	6350	46	17281	15524	72	19856	17891	78	718880	651208	99	1.63254
210417	177744	98	84566	73128	95	2902	2519	29	4947	4607	40	12041	10766	58	14336	12578	66	460099	420458	101	1.63354
195475	148680	104	90696	70238	101	2649	2022	33	4653	3457	40	11377	8928	61	13698	10997	70	475836	383525	106	1.63354
131764	125140	89	56775	54429	83	2144	1907	22	3354	3242	34	7604	7671	49	8469	7335	52	279961	262328	91	1.63354
128984	124316	84	39109	38140	82	1935	1861	19	6112	6334	41	7172	6656	44	7099	6492	50	246033	227293	91	1.63454
275257	159616	120	155527	99639	118	3852	2414	39	7477	4380	64	16682	9703	77	20208	11136	88	666667	385997	125	1.63454
118333	107959	88	63843	58549	87	1302	1210	12	2791	2463	31	5275	4892	41	6605	5879	46	207163	198613	93	1.63454
59353	57866	91	43546	43632	76	506	450	0	1534	1388	17	2210	2268	25	2911	3122	29	87858	85207	81	1.63554
54700	53845	85	33770	33488	75	432	442	0	1191	1167	10	1838	1872	22	2424	2392	26	78747	79671	80	1.63554
58509	56165	91	28072	27629	74	363	442	0	804	925	0	1994	1940	22	3235	3241	29	80051	79900	79	1.63655
58809	57733	90	25239	25003	73	553	702	0	1236	1141	9	2517	2838	26	3227	3140	32	107016	104290	81	1.63655
65109	59869	94	34582	31481	79	683	715	0	1820	1461	17	3358	3017	34	4280	3888	37	131318	119012	87	1.63755
173105	154420	93	68224	60500	89	1825	1781	21	4098	3419	36	8853	7685	55	10661	9305	66	348737	307656	100	1.63755
43532	42698	73	22949	23107	64	558	465	0	667	516	0	1470	1570	15	2312	2131	26	72024	70747	75	1.63855
20843	20574	61	12671	12664	46	4	108	0	493	596	0	878	893	0	1372	1382	15	38330	38087	70	1.64055
151149	143809	87	118670	111165	87	2050	2017	22	3797	3576	32	8231	8153	48	10422	10026	53	351121	311042	97	1.64055
139360	127026	91	119762	111635	88	1409	1274	13	3416	3312	30	7087	6732	50	8216	7325	50	276749	260254	95	1.64055
54047	57598	71	32096	32682	72	683	530	0	1332	1157	11	1930	1967	22	2615	2695	28	82304	82097	76	1.64055
82074	82529	80	33397	33592	76	940	979	0	1591	1669	20	5015	4974	37	5635	5340	42	191256	189452	85	1.64156
176270	158344	91	88776	80983	90	2512	2346	25	5190	4742	42	11370	10139	60	11848	10561	69	452180	428424	99	1.64156
143331	130169	90	62637	57579	86	2192	2294	23	4082	3772	38	9348	8973	55	10760	10338	61	386899	369651	93	1.64156
80264	73305	81	36302	32400	80	729	756	0	1409	1455	17	3446	2994	34	4353	4099	36	139269	129220	87	1.64156
165366	141741	95	99072	84525	93	2435	2371	25	5090	4593	39	13094	11466	63	14772	13235	67	517572	470611	101	1.64256
159333	132764	98	85736	72254	97	1715	1609	18	4233	3906	40	9735	8648	51	11260	10229	62	379751	344335	98	1.64356
207152	173165	98	76362	63044	97	2617	2107	29	4969	4544	40	11726	10208	58	13678	11560	68	437209	398719	114	1.64356
19346	18867	66	11513	11790	44	267	236	0	237	279	0	828	1015	3	988	848	0	32550	33798	65	1.64557
62685	59996	79	25105	24723	76	410	532	0	1009	1050	5	2324	2418	25	2457	2155	28	88992	88343	80	1.64657
121142	114058	99	82889	79515	84	1495	1457	17	3968	3336	36	7476	7204	47	8494	8280	51	298224	288093	87	1.64757
54981	55311	74	17915	18096	50	862	738	0	450	805	0	2119	2165	25	1999	1866	25	88857	87093	77	1.64757
162483	146633	93	76058	68855	90	1895	1828	22	4847	4492	39	10713	9725	55	11719	10700	59	415093	368896	96	1.64757
61028	51852	92	26279	21718	92	648	578	0	1019	879	0	2954	2070	30	3684	2999	33	120824	92238	92	1.64757
97564	95783	81	40632	39584	80	1152	1050	6	2319	1919	26	6098	5988	41	6229	5816	45	215829	209051	87	1.64957
32315	34686	60	13457	13581	47	309	320	0	530	471	0	1184	1207	11	1678	1823	20	52719	52749	73	1.65158
185614	159363	96	141381	125028	95	2778	2351	29	5649	4648	45	12900	10792	61	12960	10504	65	469475	399855	100	1.65158
62732	62463	74	25735	26073	60	843	692	0	1330	1448	13	2796	2742	29	2703	2763	28	102797	103971	79	1.65158
283782	201331	125	173663	132895	123	4527	3732	38	8189	6898	54	19607	16259	80	22295	18100	89	738700	617914	125	1.65258
41090	41018	72	22897	23254	60	430	476	0	380	412	0	1336	1390	15	1662	1806	21	52593	51624	72	1.65258
191912	159479	95	75330	61654	93	2319	1739	27	4654	3935	43	11652	10138	56	12441	10929	59	466423	408743	99	1.65358
246424	183586	109	136303	100782	108	3462	2597	35	6801	5147	52	16242	13201	75	19098	14720	79	658041	542104	113	1.65358
150868	128248	93	67635	56414	90	1844	1634	20	3489	2992	35	7865	7173	50	8989	7661	51	321406	285917	97	1.65459
102651	97731	84	49218	48177	80	1343	1265	12	3304	2738	31	6036	5835	41	6042	5938	42	250806	238720	91	1.65559
84892	81824	81	31922	30235	78	1051	959	0	1828	1530	19	3258	3330	30	4931	4674	39	133231	129317	86	1.65659
374752	250912	150	350751	259826	143	7253	5350	47	14307	10104	75	34288	24849	135	39118	28166	129	1.04858e+06	956418	152	1.65659
34844	35607	63	18511	19350	48	247	188	0	815	732	0	1219	1323	13	1408	1382	18	49045	50230	73	1.65759
28461	27419	71	17044	17005	53	291	293	0	171	573	0	1073	958	0	1517	1865	19	46644	45542	71	1.65859
157737	130678	95	88265	74143	92	1795	1362	20	2684	2322	32	7973	6678	54	9717	8741	54	304552	249450	100	1.65859
177298	150639	96	88053	71754	95	2004	1587	24	4881	3832	42	10270	9207	59	11260	10119	53	394067	346795	99	1.65859
197056	150031	106	92195	70122	101	2357	2092	24	4263	3234	37	10071	7581	59	11736	9512	61	421048	334270	109	1.6596
137670	123275	91	67354	60728	87	1594	1581	17	2484	2682	25	6069	6194	40	7647	6896	46	244965	229321	93	1.6596
113604	107735	81	56458	53493	84	1714	1664	19	3259	3283	31	8225	7497	51	9007	8455	52	345130	328307	90	1.6596
133437	125635	86	58407	55291	84	2059	1958	22	4047	3551	35	9470	8642	56	10706	9767	54	375175	337091	95	1.6616
88547	86569	80	46862	46665	78	1127	1104	9	1763	1930	20	4141	4077	35	4478	4261	38	163344	161177	86	1.6616
65119	64444	82	35183	35035	75	685	607	0	999	1139	11	3037	3243	30	3190	3426	31	118766	118246	84	1.6626
142283	128758	94	54173	48537	87	1623	1699	19	3311	3408	29	8137	8020	45	8498	7561	53	318867	302476	96	1.6636
45865	45819	67	11706	11480	46	598	508	0	1097	838	0	2142	2051	22	2622	2642	26	95839	93198	87	1.6636
27940	28219	53	20034	19844	56	554	460	0	509	765	0	1116	1028	4	1596	1633	18	46919	46208	70	1.6636
30046	30391	61	20566	21055	59	403	403	0	682	1060	4	1091	921	0	1565	1886	21	49666	48400	72	1.6636
194343	160685	106	103086	89400	97	1942	1684	22	4588	3880	47	8877	7777	54	11488	10007	60	336765	299355	103	1.66461
96137	94257	81	60873	60828	79	1073	1061	5	1596	1923	19	4533	4482	36	4959	5140	39	177622	167694	87	1.66461
213056	171176	105	144116	119177	105	3421	2935	32	6700	5947	47	14640	11997	66	18588	14269	81	587808	483504	112	1.66661
106115	91176	89	61780	51718	89	893	933	0	2489	1700	33	4654	3910	39	6005	5031	44	181146	157406	95	1.66661
202912	167710	107	84964	68392	102	2381	2066	27	4357	3813	37	10905	9355	55	11253	9191	60	397226	352939	108	1.66761
187267	158258	102	144520	130710	97	2791	2739	27	5168	4275	40	12240	11231	64	15603	13548	66	474193	420579	105	1.66761
47555	45369	78	24995	25351	72	220	423	0	468	599	0	1289	1251	13	1548	1592	18	52425	53667	78	1.66761
60800	60598	80	40192	40476	75	391	419	0	1391	1158	12	2475	2668	26	2822	2695	30	92182	92662	81	1.66862
116667	112302	84	43194	42618	81	1357	1467	16	2214	2019	23	5907	5842	42	8217	7581	51	242668	230636	94	1.66862
100434	86104	87	36575	30915	84	1015	887	0	1926	1742	23	4145	3789	37	4866	4245	40	166257	144863	91	1.66862
49150	48385	82	16529	16418	53	576	492	0	362	567	0	1678	1466	18	2425	2244	27	63931	62306	83	1.66962
124958	117638	88	42735	39179	84	1510	1398	15	3346	2831	32	6702	6274	45	7770	6732	52	251783	237238	93	1.67162
102122	95301	87	34760	32404	80	1505	1257	13	2732	2738	27	6763	6495	47	7039	6867	42	278055	265566	91	1.67162
269334	188801	116	170748	135005	110	3577	2970	33	8546	6564	53	17198	13748	72	22131	16113	89	731178	585854	116	1.67162
138768	123740	88	80407	72780	89	1842	1811	20	3388	3140	33	8079	7272	49	9346	8973	55	311193	281764	98	1.67363
23041	21982	67	12441	12926	45	336	279	0	490	267	0	581	782	0	1270	1265	12	38474	38113	71	1.67363
84782	80776	80	38072	36738	79	1039	914	0	1485	1656	18	4394	3940	37	5555	5424	39	168998	160823	87	1.67563
40751	41918	64	16759	16864	50	346	454	0	653	701	0	1424	1431	17	1919	2040	21	61053	58603	75	1.67563
131166	119255	92	55252	49823	85	1730	1521	18	2801	2718	29	7231	6736	47	7665	7513	47	260944	244235	92	1.67663
144581	123697	91	55878	47762	91	1891	1616	22	3452	3270	32	6507	5910	44	7912	7434	51	261411	238802	93	1.67663
142204	131493	88	66105	59182	88	1875	1674	22	3592	3493	32	9436	8648	53	11074	10292	61	384403	350450	93	1.67663
120282	111481	89	51477	48513	83	1436	1507	17	3356	3248	31	7972	7505	47	8563	7970	51	323540	305790	89	1.67763
21269	21579	56	12424	12720	45	222	254	0	328	440	0	1132	1144	11	1236	1255	11	37774	36740	71	1.67864
300795	205567	130	171661	130159	127	3970	2788	38	9237	6828	57	18669	14318	76	21685	15175	93	737675	581775	130	1.67864
75386	76994	76	23672	24126	56	587	717	0	1348	1152	9	3250	3232	32	3628	3660	30	125761	127370	79	1.67864
116230	113929	83	44775	43617	80	1297	1407	15	3126	2621	29	6232	5847	42	7799	6971	49	247590	239956	88	1.67864
147595	131007	97	61557	54513	90	1528	1414	17	2935	2580	30	8349	7722	51	9530	8459	53	331490	309201	93	1.67864
89548	81040	83	47943	42900	83	1019	816	0	1685	1508	18	3717	3332	33	4987	4461	39	156417	147347	87	1.68064
91886	88807	80	56123	55566	80	895	953	0	2076	1979	24	4017	4044	34	4790	4652	38	160743	149819	85	1.68164
63399	62775	87	39829	39621	75	573	432	0	1557	1168	10	2497	2506	26	3110	3210	30	98287	100251	76	1.68164
99427	95315	89	52733	51623	81	804	904	0	2107	2125	24	4852	4774	39	6211	6187	41	198873	190361	88	1.68365
38807	39692	68	23978	24193	68	258	367	0	574	796	0	1407	1451	17	1730	1808	20	56378	55884	75	1.68365
36360	36120	73	15374	15599	50	233	415	0	768	847	0	1289	1135	11	1302	1344	15	52577	51825	69	1.68465
136807	128562	86	85911	81296	85	1767	1564	20	2997	2989	29	6787	6513	43	7483	7375	44	261579	248311	91	1.68465
109777	103956	87	36840	36191	80	1290	1226	12	2813	3007	25	6598	6642	41	7720	7282	46	281957	267068	89	1.68465
87305	84551	82	50568	49789	79	996	971	0	2033	1936	22	4526	4407	34	6123	6063	42	185654	175952	86	1.68465
66661	66590	75	32334	32252	75	874	862	0	1606	1393	21	3760	3725	33	4529	4915	34	145729	140785	82	1.68465
120331	107803	102	60448	55452	86	1572	1552	18	2339	2211	25	6985	6551	45	7456	6771	45	287382	267881	91	1.68565
104584	101122	88	43294	42425	79	1350	1010	4	2213	2693	25	5378	5201	40	6072	5870	40	227396	216668	88	1.68665
87812	86020	81	32176	31692	78	1135	1123	10	2130	2203	24	4508	4756	36	5473	5233	39	196659	190577	85	1.68665
200488	177973	96	134576	118825	94	2592	2284	28	5002	4970	39	11754	10861	58	14517	13034	67	465650	435046	97	1.68665
136382	119841	93	52603	47841	85	1308	1154	10	2819	2860	29	7112	6595	47	7063	6919	41	273382	256463	93	1.68866
92780	90064	80	34727	34091	78	1053	1004	2	1759	2003	21	5047	4777	37	5359	5064	39	205959	199330	90	1.69066
95461	89804	83	45397	41025	83	785	838	0	1558	1398	15	3932	3716	34	4962	4742	40	159599	151610	88	1.69066
210149	166174	100	70910	54882	99	2743	2103	28	5063	4621	41	10428	8662	53	11863	9382	66	396885	330324	103	1.69066
152566	141629	89	65420	58338	88	2029	1822	20	4098	4277	31	8305	7786	51	9483	8686	54	333495	314745	94	1.69167
26184	24691	59	11522	11769	44	426	391	0	88	300	0	900	859	0	981	1029	4	42076	40216	69	1.69267
123226	114700	90	60686	57333	84	930	1223	10	3026	2842	29	6090	5670	41	6330	6426	42	230006	216321	93	1.69267
89787	87147	79	61372	58633	80	1156	914	0	1597	1749	24	3820	3963	33	5304	5119	37	168874	163761	84	1.69367
30715	30696	61	13751	14128	46	173	234	0	531	846	0	1408	1318	15	1293	1411	16	53769	53128	76	1.69367
33049	34028	69	16566	17161	49	305	333	0	783	751	0	1120	1230	12	1756	1815	20	49631	48881	62	1.69367
57547	55979	76	25158	24956	73	460	535	0	1138	956	0	2235	2529	22	2634	2470	29	90847	91032	80	1.69367
135650	119220	93	59638	51888	89	1213	1134	8	2850	2555	28	7001	5893	46	7313	6659	47	280187	250860	95	1.69367
72815	73000	78	42192	41741	77	897	946	0	1552	1579	17	4427	4407	36	5519	5513	37	181147	177110	84	1.69367
167223	148302	89	97117	86007	90	2901	2635	28	5570	5147	41	12264	11703	63	14355	13245	66	501977	470920	97	1.69768
109017	105490	82	55903	51446	84	1202	1072	9	2700	2564	32	5429	5256	40	5678	4980	41	229181	211099	90	1.69768
28403	28449	70	14794	15359	46	405	273	0	339	348	0	1262	1172	10	1199	1355	13	41246	42946	72	1.69768
126892	116833	91	54965	50551	85	1414	1383	16	3440	3538	32	7711	7149	47	7910	7602	46	271836	262538	93	1.69868
99179	96879	86	47386	46402	80	1090	1075	7	1444	1711	17	4522	4032	37	5053	4480	43	160721	152357	89	1.69968
172716	150994	95	125473	111180	93	2205	2054	25	5190	4848	43	11003	10412	55	11966	10730	54	410235	374435	101	1.69968
143648	132184	89	86044	79792	88	2436	2246	26	5116	4843	41	11921	11075	60	12621	12024	63	468885	425175	103	1.70068
66012	64734	76	32494	32595	75	756	831	0	1893	1792	21	3398	3584	32	3609	3500	34	125114	121231	85	1.70068
319767	229169	122	210661	155147	121	4566	3889	37	10601	7946	66	25051	18573	95	28155	20901	113	973309	742533	129	1.70068
69677	71168	76	31641	32148	68	889	753	0	1318	1258	14	2830	2897	29	3694	3905	34	109287	113169	81	1.70068
186035	148595	97	84903	66870	96	2051	1594	25	3963	3422	34	9765	8216	55	11432	9094	64	412133	341678	104	1.70269
256733	209604	105	176485	150009	106	4784	3893	37	9176	7774	56	21057	18042	83	24009	20709	83	873451	736816	116	1.70269
119627	112875	92	74640	70746	83	1379	1285	12	2793	2782	32	6482	6353	45	7242	6750	46	252760	244394	88	1.70269
179407	133075	102	85073	61413	102	2132	1571	26	3519	2590	40	8935	6755	58	10581	7620	64	342431	266909	108	1.70369
120462	115831	83	61262	58836	81	1540	1389	15	3269	2847	33	6919	6513	47	8152	8220	47	268893	249685	90	1.70369
117778	108705	89	76167	70083	85	1249	1085	8	2850	2290	28	5214	4835	40	5707	5200	45	194778	181490	91	1.70469
193382	157647	101	78039	63981	95	1795	1534	23	3361	3088	33	8851	7994	52	10035	8137	58	330457	288451	103	1.7057
171203	156941	91	102010	94697	90	2529	2277	26	5247	4503	36	11329	10621	56	13227	12277	68	468684	422576	100	1.7067
159254	144260	90	83732	77213	88	2135	2274	25	4501	4318	38	11568	10731	56	13952	12519	67	450547	427339	96	1.7067
216535	171362	101	98109	75150	100	2179	1513	25	4057	3706	38	11061	8718	56	11211	8666	66	412270	336830	104	1.7067
160239	145082	98	143336	132888	91	2348	1872	27	4099	3698	33	9426	8750	56	10921	10011	65	365532	341864	96	1.7077
42267	41313	72	18754	18871	58	527	582	0	813	1246	15	2157	2406	23	2621	2273	30	77418	77038	77	1.7087
217287	113383	226	103022	49386	224	2068	1270	13	4361	2133	30	9730	5311	85	11141	4875	99	388892	215522	245	1.71171
107293	106130	79	54212	53518	80	1398	1380	15	3013	2689	29	6000	5728	42	6747	6391	44	233642	227964	83	1.71271
193170	155498	111	89216	70525	96	2028	1693	22	4523	3906	36	9451	7635	56	10454	8916	54	376356	320151	105	1.71672
136171	130546	86	55544	51558	85	1655	1309	21	2948	3116	27	6875	6174	46	7887	8044	51	281431	274190	90	1.71672
62149	62662	68	23579	24025	57	634	609	0	1353	1443	11	2722	2694	29	3476	3363	33	105061	103332	80	1.71672
122408	112063	92	60529	56540	85	1654	1521	18	2272	2599	26	5631	5246	41	7116	6479	46	230830	220744	91	1.71772
131930	122197	88	71728	67084	87	1412	1490	16	3277	2733	35	7390	7197	49	8523	8082	49	298318	284606	97	1.71973
206791	177445	99	103807	89918	98	2873	2657	28	4865	4052	38	11425	9993	58	13870	12078	65	437285	398185	105	1.71973
92483	88714	83	52981	51893	81	1115	1125	8	2885	3054	29	6835	6734	45	7121	6760	45	271772	263265	90	1.72073
127270	121751	86	71377	68611	85	1571	1490	19	3412	3346	30	7874	8002	44	8744	8358	49	323530	305903	92	1.72073
172679	151051	96	84509	75472	89	2024	1847	23	4585	4196	41	8645	8077	50	10748	10021	62	341078	318832	94	1.72073
76148	75616	79	43904	44346	77	1160	1143	9	1691	1575	21	3831	3830	35	5902	6111	40	161259	157776	86	1.72073
101979	98552	81	44998	44101	80	1225	1194	11	2450	2046	25	5001	4821	37	5827	5132	40	201877	190164	91	1.72173
100912	97998	82	44144	43355	80	1584	1616	19	2667	2477	23	7264	6991	46	7765	7593	46	286658	276681	92	1.72173
30731	30867	63	17063	17289	52	430	316	0	300	560	0	1028	1158	9	1660	1879	19	59034	58038	76	1.72373
131509	128079	83	66340	64028	83	1906	1802	22	3359	3405	34	8391	7841	51	9440	9181	54	312195	296135	90	1.72574
78384	76140	82	36985	36096	77	625	711	0	1369	1775	19	3771	3627	33	4215	4133	33	146326	140271	82	1.72574
37780	40580	64	12468	12887	44	366	377	0	766	872	0	1814	1924	21	2548	2483	27	79093	79731	75	1.72574
64505	62059	93	34533	33235	78	626	435	0	993	815	0	2215	2203	24	3439	3258	31	92935	87660	93	1.72574
148085	132037	88	68542	62467	87	1427	1417	18	2414	2725	24	6414	5967	44	7428	6889	47	247125	225034	91	1.72574
177573	145249	94	82141	66291	95	2045	1765	23	3931	3673	35	10384	8238	61	11847	9708	55	424175	354576	99	1.72574
171742	152006	93	91462	81826	90	2320	2318	24	4358	4369	36	8804	8191	48	11231	10244	56	341586	317980	97	1.72774
122765	114625	83	61198	56135	84	1334	1276	12	2561	2368	26	5402	5379	39	6710	6303	45	250062	236455	89	1.72774
156735	133202	102	76540	64182	93	1819	1509	20	3251	2972	33	7706	7249	45	9280	7744	60	317998	277019	100	1.72975
198948	163837	100	89163	73777	98	2710	2387	27	5904	4474	46	11612	10382	63	13540	12548	66	478671	435927	104	1.72975
43953	42508	80	25698	26156	71	495	477	0	595	905	0	1410	1488	18	1265	1555	17	54431	53065	69	1.73075
131683	115717	95	64602	59543	86	1879	1660	22	2693	2660	32	7359	6867	45	7821	6856	50	291515	261787	93	1.73075
42276	40713	75	20225	20567	56	195	285	0	617	459	0	1327	1275	13	1701	1553	16	54406	54048	78	1.73075
60266	59538	74	21514	21510	65	624	450	0	1237	1163	12	2674	2674	27	3222	3165	31	100946	96643	83	1.73275
155401	132863	107	54442	46524	90	2067	2087	24	3577	3116	33	8863	8116	49	10898	9056	66	390641	355402	107	1.73275
57639	55723	81	28001	27894	74	436	411	0	569	950	0	1635	1842	20	2530	2397	27	77418	75409	80	1.73275
212741	178716	101	98323	83522	99	3131	2740	30	6095	4814	48	13177	11595	60	15588	14259	67	513592	471866	104	1.73275
74456	73882	80	36280	36557	77	741	690	0	1693	1830	18	2832	3011	29	3323	3392	30	122072	123968	83	1.73376
116725	111817	85	50781	49690	80	1627	1444	17	2947	2458	31	6672	6365	44	7197	7328	41	259344	242619	92	1.73376
201180	169485	97	93945	79169	95	2205	1935	26	4708	4290	39	13037	10749	65	13916	11574	66	476947	421132	102	1.73576
65605	65464	78	30267	30239	75	756	753	0	988	754	0	2441	2625	26	2963	2874	31	102453	101209	81	1.73576
112638	101454	84	56645	51221	83	1404	1108	13	2381	1978	27	4443	3882	39	6174	5834	42	195041	181226	85	1.73777
128583	121885	86	61069	58314	83	1958	1747	23	3893	3639	33	8811	8683	48	9657	9289	50	347847	333984	90	1.73877
24529	22984	70	15556	15827	50	178	234	0	152	562	0	976	956	0	1587	1567	17	42442	42832	65	1.73977
31195	31524	59	14985	14911	48	529	447	0	426	491	0	1337	1368	15	1960	2099	22	52456	50409	71	1.73977
128956	116998	100	89839	83928	88	1749	1657	21	3097	2768	31	6483	6562	41	8099	7945	50	262306	241203	87	1.74077
210689	180725	100	135414	118371	97	2816	2279	29	4854	4257	41	12277	10552	58	14827	12502	67	482070	392654	100	1.74077
162501	150753	91	85057	80856	88	2291	2110	25	5392	5414	41	9372	9069	51	11372	10392	60	377742	348686	92	1.74077
74305	72506	77	26787	26629	75	750	797	0	1618	1386	15	2539	2496	28	3892	3987	35	107365	102114	79	1.74177
53702	51816	84	28986	28822	74	377	508	0	678	954	0	1728	1690	23	2153	2198	26	70824	71356	74	1.74278
120585	108364	88	73399	67187	86	1588	1493	18	3285	3178	30	7115	6636	44	8594	7753	56	302553	288035	101	1.74278
41216	42490	56	12091	12364	44	340	330	0	1219	1076	7	2142	2153	23	2679	2466	31	87577	88505	71	1.74278
220640	189899	100	96212	83860	94	2428	1976	27	5286	4828	39	11530	10902	56	14724	12953	60	454872	416382	100	1.74378
178611	141533	95	76963	61066	96	1931	1493	24	3545	2730	38	8584	6744	54	11052	8710	63	386729	315368	96	1.74378
46605	46785	70	23432	23158	63	257	315	0	828	909	0	2127	2219	22	2548	2397	29	81694	78689	72	1.74378
63852	63692	78	28495	28321	75	584	747	0	889	1197	11	2275	2162	26	2898	2854	28	94875	93550	78	1.74378
134379	126510	86	80776	76403	86	2551	2286	27	4976	4737	41	11100	10269	58	13139	12642	61	457981	413649	94	1.74678
116904	113062	82	55817	53793	81	1744	1754	20	3067	3062	31	7398	6932	45	9434	9385	54	322705	316476	86	1.74678
115925	110550	82	81684	78636	83	1494	1484	17	2519	2287	30	6350	6015	44	7826	7395	48	257751	250255	86	1.74678
153146	133334	94	58908	51516	91	1607	1514	20	3305	3042	33	8202	7573	49	8583	8166	48	299763	271931	95	1.74779
167976	138307	105	86559	71853	94	2065	1846	22	4112	3321	38	9379	8332	54	11073	9455	62	378747	336355	96	1.74779
112090	107523	88	48639	47375	81	1248	1229	14	2235	2172	25	5674	5388	40	6108	5645	43	235830	228055	87	1.74879
201478	167338	98	99158	82882	96	3175	2630	30	5398	4263	44	10768	9303	59	13044	11340	60	435175	383787	101	1.74979
198288	161697	99	85328	70678	95	2526	2084	28	4751	4575	39	13092	11201	61	13246	10664	68	480760	421740	102	1.74979
188875	164909	100	124972	111224	94	2770	2631	26	5757	5190	43	12451	10847	65	13670	11982	67	489443	422789	100	1.75079
160758	134429	100	95962	81271	92	1689	1364	19	2957	2389	29	7752	6814	47	10247	8589	58	313707	276215	105	1.75079
41797	39822	69	14815	15001	48	509	443	0	807	793	0	1839	1779	22	1680	1913	22	78377	79378	81	1.75079
186131	146235	106	99303	79857	101	1903	1522	21	3843	3223	38	8424	7192	54	10357	8782	61	336965	290896	105	1.75079
353488	238551	144	179024	127879	140	5798	4176	41	9716	6352	66	20642	13925	87	26303	18175	95	834973	569293	149	1.7518
124975	116018	88	43781	39760	86	1474	1518	15	2736	2798	28	7079	6723	43	8223	7837	49	312621	298333	92	1.7518
39852	39361	71	19365	19152	65	366	272	0	476	785	0	1450	1461	18	1774	2169	20	59349	59612	74	1.7528
212269	164112	100	101933	79631	100	2549	2136	28	4351	3400	39	11847	8952	63	13064	10609	65	457009	366186	105	1.7528
63938	64109	76	29195	29127	75	493	443	0	1195	1380	11	2627	2800	29	3343	3395	30	107007	104482	81	1.7538
77239	74691	80	39959	39295	78	691	706	0	1096	1437	13	2758	2597	29	3455	2997	32	108506	107132	82	1.7538
95245	90737	83	57294	55501	81	1409	1423	15	2876	2934	33	6085	6048	41	6912	6990	47	228112	217061	85	1.7538
91903	89227	81	44879	44245	79	1119	1004	2	2141	2233	27	4426	4205	34	5070	4896	35	188504	184370	88	1.7538
47093	43349	86	20807	20507	56	530	409	0	751	425	0	1599	1647	17	2244	2300	24	65441	67733	73	1.7548
110399	108115	82	47096	45095	81	1430	1478	15	2744	2552	24	5748	5476	41	7018	6062	48	243404	231026	85	1.7548
246702	197732	111	169377	140407	103	4028	3140	37	9298	7624	58	19270	16242	85	21005	16725	89	755157	631963	108	1.7548
[truncated: 7,642 more rows]
