# Supplementary material for: Phenotypic heterogeneity follows a growth-viability tradeoff in response to amino acid identity
Source: Nat Commun. 2024 Aug 2;15:6515. doi: 10.1038/s41467-024-50602-8 (PMC11297284; doi:10.1038/s41467-024-50602-8)
Supplement: Supplementary file 6 — Source Data [file 41467_2024_50602_MOESM6_ESM.zip › source_data/fig6cde/240423/240423_1445_yATP_B5_LEU.csv]

FSC-A	FSC-H	FSC-W	SSC-A	SSC-H	SSC-W	BL1-A	BL1-H	BL1-W	VL1-A	VL1-H	VL1-W	VL2-A	VL2-H	VL2-W	VL3-A	VL3-H	VL3-W	YL2-A	YL2-H	YL2-W	Time
132213	123973	87	59839	55860	84	2524	2147	29	4696	4229	44	8544	8023	49	13217	12619	64	269607	258523	92	0.000972161
25179	25365	61	15614	15526	49	460	338	0	821	898	0	1569	1498	20	2445	2450	24	50973	49667	72	0.00194432
124353	115273	84	62817	58513	84	1804	1970	19	2941	3037	29	6766	6141	45	10273	9660	53	226051	197028	95	0.00291648
118097	112211	85	44228	42394	81	2075	1979	24	3153	2935	31	7343	6858	45	11416	10854	61	231194	216198	94	0.00291648
81715	80094	87	39616	38762	78	1264	1220	11	1466	1872	14	4597	4512	36	7149	7216	43	161215	160541	91	0.0048608
155273	125627	95	65022	52399	92	2053	1533	24	4117	3378	36	8230	6893	50	13278	10261	71	263432	219012	107	0.00583297
76088	72701	78	35651	34444	76	1130	1289	13	1566	1808	21	3688	3753	33	6512	6048	44	127013	125881	80	0.00583297
138480	124850	91	63667	57047	87	2092	1824	25	4086	3719	36	7213	6251	47	10752	9438	57	231892	213817	98	0.00680513
157123	143655	103	63275	58176	87	2517	2543	26	3967	3938	31	9453	8444	55	14116	11853	78	295710	256851	97	0.00680513
279638	203349	116	109291	80303	110	4595	3190	41	7627	5695	60	16708	12983	69	27528	22023	109	545637	432262	123	0.0106938
150592	138486	97	66912	62794	86	3116	2728	30	5343	5124	37	11937	11171	58	16932	15664	75	369544	342748	99	0.0116659
145594	131658	88	60854	55636	85	2492	2018	30	4500	4366	36	9635	9175	53	15987	15172	68	303570	287029	94	0.0116659
108076	100075	93	54459	51067	82	2090	2377	22	3041	2521	31	6509	6263	43	11589	10790	60	222493	192375	86	0.0136103
178367	139329	101	67574	52419	95	2588	2032	28	3956	3249	35	8999	7281	51	15608	12443	71	283900	228744	104	0.0136103
205124	167906	97	68168	56931	93	3481	2867	35	5760	5294	43	12851	10208	63	20945	16935	80	420842	333416	99	0.0174989
58214	57232	78	21959	21387	63	876	700	0	1002	912	0	2855	2835	29	4518	4713	35	110731	110643	81	0.0194432
178874	144381	103	72267	57079	93	2827	2177	28	4250	3686	35	9756	8101	55	15811	12777	70	314414	258167	104	0.0194432
95657	91267	82	40967	39369	79	1542	1523	18	2626	2487	28	6098	6076	41	9307	9415	49	193112	184796	82	0.0223597
153503	126666	90	69804	57525	91	2605	2487	25	4103	3994	37	9806	8105	57	15975	13265	73	299797	247541	99	0.0233319
115895	102074	89	54168	48433	85	1655	1395	18	2714	2134	30	6223	5950	42	9093	8142	50	201313	183249	97	0.024304
142625	123016	106	62023	51580	90	2074	1602	23	3670	3374	32	7517	6304	50	11934	10558	64	245052	215585	101	0.0262483
217610	162160	107	111480	85328	107	3587	2582	35	6682	4619	53	13205	9419	66	21308	15323	80	414427	309971	118	0.0281927
164473	129195	96	71264	55879	92	2163	1612	29	4779	3780	40	8926	7515	52	13363	9313	66	315615	248707	104	0.0320813
131251	115877	93	47994	41021	88	2330	2203	24	3931	2976	47	7592	6757	47	12443	11200	60	254590	220470	92	0.0340256
124861	116177	89	59901	56220	85	2089	1950	22	2997	2845	32	7214	6779	46	11036	10747	57	224989	212554	98	0.0340256
130099	120857	101	44132	41906	83	1809	1617	22	3634	3009	40	7662	6877	46	12012	11222	53	226135	212166	95	0.03597
194983	149687	99	71742	55448	97	3194	2378	33	5481	4698	41	10788	8138	60	18247	14113	78	368831	296428	112	0.0379143
122156	115236	88	58076	54970	84	2259	1921	26	3514	3479	31	7374	7184	43	11066	10501	57	239489	229381	90	0.0388864
127833	119549	89	31755	30232	80	2698	2742	28	4110	3722	34	10615	9743	53	16911	15310	70	349277	321135	92	0.0418029
187971	161704	94	89212	75985	95	3052	2451	32	5264	4467	40	11217	9724	59	18923	17107	72	369226	330482	103	0.0456916
27443	29114	57	14377	14916	46	480	492	0	749	733	0	1273	1296	13	2179	2260	22	45255	45673	69	0.0456916
396907	260103	145	249278	163414	146	9749	6153	56	16836	11597	76	36521	24993	129	56475	38956	144	1.04858e+06	853846	152	0.048608
190854	160371	95	75061	64276	92	2843	2403	29	4530	3742	40	10875	8854	58	16652	14160	75	330581	292780	102	0.048608
143944	131258	88	72291	66673	86	1995	1998	23	4527	3916	39	8894	8647	51	14524	13963	66	268358	259438	92	0.0495802
26723	25246	66	11008	11195	44	407	459	0	511	374	0	1221	1172	11	1959	1802	22	38967	38662	73	0.0524967
107594	103245	83	32057	31416	79	1472	1492	17	3434	3224	32	7174	6964	44	9650	9693	50	214535	203695	89	0.0534688
133054	122294	88	61436	56458	85	1948	1741	24	3618	3474	34	7870	7457	48	12452	11808	58	255235	241091	96	0.0583296
214989	154125	108	90000	63368	101	3098	1891	36	4962	3458	46	10987	7730	65	16265	11416	77	348166	250951	114	0.0583296
129666	113548	86	47754	41084	86	2091	1744	23	2941	2396	33	7462	6238	48	11551	10212	57	232738	205650	96	0.0583296
73601	73838	76	29981	29783	73	1189	955	0	1398	1732	17	4794	4897	37	7239	6941	47	161110	156061	88	0.0593018
151021	132310	90	73607	63866	91	2503	2241	26	3640	3660	33	9086	8401	49	14831	13328	63	306431	280411	97	0.0651348
192669	156119	95	75074	63001	94	2775	2359	28	5127	4678	41	11290	9512	59	18095	14581	75	349417	297970	102	0.0651348
95299	91407	81	35327	33283	80	1535	1410	19	2763	3003	28	6177	6079	43	10104	9966	56	200429	192825	87	0.0661069
177561	140443	102	60318	48310	94	2590	2110	29	4329	3896	38	9888	7639	62	13993	11546	69	298820	237157	107	0.0680513
100457	99490	81	39837	38944	78	1619	1400	18	2923	2686	32	6442	6111	43	10171	9378	60	208999	202358	92	0.0680513
69406	68917	75	25224	24839	74	1144	1073	6	2419	2187	26	4664	4709	34	6929	6680	43	153154	148332	89	0.0690234
97375	96471	79	41264	40022	79	1092	1149	11	1875	2172	19	4607	4196	38	7663	7434	43	148390	140687	89	0.0699956
72117	70824	82	33227	32167	76	890	799	0	1496	1609	18	3618	3696	31	5939	5990	40	114332	109517	88	0.0699956
93307	88370	90	34149	33244	79	1533	1644	17	2547	1972	28	4801	4607	38	7812	7319	47	160854	154451	92	0.0719399
204536	158065	102	81587	63022	100	2679	2208	28	4758	3787	42	10957	8719	57	17268	13872	70	340989	271285	111	0.0729121
92885	88661	83	27169	26342	78	1491	1386	15	2836	2528	29	6301	6335	40	10183	9843	54	193524	185789	88	0.0748564
107325	100253	84	38286	34859	83	1426	1385	15	1938	2164	23	4699	4438	37	6828	6386	48	139584	130599	90	0.0836058
96832	91928	81	64602	62857	80	2203	2015	21	3171	3311	30	6407	6346	41	9901	9207	59	197987	191765	90	0.0855502
157798	148152	93	92741	87800	86	2558	2280	26	5088	5356	37	11027	10144	59	16810	15942	73	345887	320582	97	0.0855502
194047	158777	114	69969	56697	96	2762	2371	28	5405	4456	41	10415	9309	53	15120	12493	63	348669	309026	100	0.090411
177245	134338	96	75393	56748	94	2622	2009	27	3813	2984	42	8828	6728	53	14216	10946	65	278287	218419	101	0.0942996
175168	147107	94	82925	69677	94	2561	2471	26	4592	3614	38	9343	8255	56	15065	12631	60	301529	268657	101	0.0952718
78415	75844	78	30718	29711	77	920	1013	3	2089	1823	21	3833	4060	32	6322	6007	42	122019	117317	85	0.0972161
91162	87191	83	28260	27622	79	1113	1092	8	2505	2271	26	4304	4150	34	7095	6919	44	150969	141663	91	0.0991604
111209	101244	91	48906	44439	84	1691	1406	20	2912	2645	31	5809	5598	41	10243	9380	53	213845	198140	91	0.0991604
218057	171520	101	102554	81068	102	3703	3001	34	6928	5150	53	15060	12650	68	22613	18795	81	490742	412191	115	0.102077
125045	106512	92	50132	41227	88	1597	1415	17	2346	2272	28	6673	5552	51	10364	8725	54	211702	178834	96	0.104021
131252	122389	87	47681	43881	85	1668	1690	19	3206	2989	35	7361	6971	45	12331	11357	60	238241	224212	92	0.104993
156073	138350	95	68730	61885	88	2052	1974	21	3491	3766	32	9166	8279	57	12746	11435	63	277273	250416	94	0.104993
116642	104645	88	57458	51526	85	1801	1477	21	3236	3003	33	7836	6930	51	13084	11416	63	240313	222119	91	0.109854
174549	157902	101	38707	35799	86	3515	3438	31	6382	5868	48	13358	12468	64	23243	20968	84	477989	429734	94	0.112771
156257	148137	87	59743	54845	88	2688	2484	27	4385	4483	36	9531	8510	56	13896	13011	69	294267	270424	96	0.112771
160284	127855	98	65305	51937	93	2563	2178	27	3705	2705	36	7655	6056	48	12016	9427	60	266576	213482	103	0.114715
99428	97228	84	37690	36891	79	1404	1566	15	2341	2403	21	5589	5202	39	8255	7885	50	173860	165196	90	0.116659
196221	152681	99	66298	52006	95	2513	2057	29	5912	4673	47	11166	9028	60	18642	14620	83	396943	320179	106	0.118604
124260	118865	88	63119	61022	82	1571	1823	19	3676	3435	37	7450	7044	45	11987	10642	57	233452	200946	90	0.119576
142321	127350	89	51153	46027	87	2747	2152	29	4635	4606	39	10690	10305	55	16160	15591	73	317042	299076	93	0.119576
89607	86879	79	33390	32512	78	1122	1229	11	2071	2183	24	4700	4306	39	7337	6695	46	152532	146107	90	0.120548
171398	153781	94	78923	72291	90	3306	2798	32	5218	4758	41	13005	11907	59	20855	18602	77	406702	376058	100	0.12152
101502	95839	82	37122	35531	79	1695	1366	18	2757	2529	28	5093	4852	37	7908	7350	44	168544	159943	91	0.122492
89141	86254	81	24507	23929	72	1189	1137	10	2322	2592	27	5319	4983	38	8416	8011	48	173338	160076	91	0.124437
235711	170377	107	86314	61071	104	3623	2609	36	6898	5134	49	14808	10929	66	26176	19126	101	534495	399549	114	0.125409
141447	135044	89	66631	64013	86	2228	2047	25	3710	3246	36	8494	7973	47	13629	12155	69	290223	262960	95	0.126381
172788	139480	100	72657	58304	94	2933	2346	32	4369	3392	39	9546	7743	58	15525	12857	77	304423	255697	103	0.127353
246476	200289	111	128073	104957	100	5666	5060	40	10141	8483	61	21141	18312	84	35683	31332	100	681454	569922	112	0.128325
103879	96655	83	34989	32331	83	1543	1320	17	2895	2533	31	6859	6023	46	10522	9569	62	204912	193820	93	0.13027
266242	194459	133	83264	59619	115	4288	3045	41	6996	4886	56	14929	11381	75	23284	17558	85	512047	404455	126	0.131242
122614	118573	83	47168	44978	81	1762	1838	22	3281	2895	34	7425	6902	47	11162	10603	56	230990	218456	89	0.131242
124329	116715	85	38965	36755	81	2120	1759	25	3495	3197	30	7954	7388	51	12267	11007	70	227965	213326	91	0.133186
134425	124356	90	62351	58552	85	3233	2903	31	4733	4885	41	10269	9553	53	16946	16298	71	342736	313674	87	0.134158
95712	93469	80	37574	36670	80	1447	1322	15	2649	2410	27	5207	4761	39	8317	8308	48	169291	162923	87	0.13513
107197	97443	85	32901	30110	81	2064	1627	24	2180	2509	25	6273	5966	48	9863	8941	51	198423	190816	89	0.13513
224860	174274	109	123571	99633	101	3933	3345	37	7964	6213	49	15842	13335	69	23668	19803	91	514676	440147	108	0.136103
30214	30552	72	15087	14839	49	477	464	0	782	582	0	1722	1847	19	3051	3156	30	54737	52695	77	0.138047
108452	101420	89	55378	53878	83	1839	1711	22	2973	3014	28	5890	5991	43	9631	8811	58	194808	177785	91	0.138047
286708	208585	117	130670	97204	114	5293	3906	41	8593	7208	51	18662	14473	80	30445	23943	110	618680	502707	121	0.139019
158808	141316	89	51366	44763	90	1989	1688	25	4657	4422	39	8308	7178	48	12630	12428	57	279540	260193	95	0.139019
142503	126090	89	68006	59111	89	2201	1894	25	3375	2844	38	8339	7517	52	14253	11878	65	275428	252258	94	0.139019
133381	117588	95	53026	47154	86	2046	1532	23	3522	3505	30	7288	6401	45	12383	10965	60	248301	228628	95	0.140963
126020	116257	86	62055	57881	83	2106	2070	23	3814	3208	36	7936	7667	46	13349	12876	62	247862	229052	93	0.14388
123757	115844	91	38542	34929	84	1979	2072	22	3055	2970	28	7280	6634	46	11502	11175	52	253457	242786	93	0.14388
102261	97625	85	44307	42689	80	1278	1209	12	3132	2757	32	5650	5677	40	8304	7594	49	177283	165273	89	0.144852
153006	123780	94	58775	47725	92	2266	1665	26	3617	3022	36	7846	6470	51	12516	9536	72	238319	200622	105	0.145824
234009	187398	111	92994	75454	103	3606	2915	33	5922	5346	46	13331	10857	69	22013	18787	76	420040	361826	111	0.150685
99347	94459	91	50531	49258	80	1443	1487	16	2554	2268	30	5560	4989	41	9016	8438	51	181555	173437	89	0.151657
196741	156264	99	74595	58723	96	3112	2408	32	4738	3758	42	11220	9256	62	17833	14222	75	353591	298736	105	0.153601
324981	238554	130	166956	122049	129	7877	6055	47	12670	9648	67	28623	21134	107	44464	32510	127	888736	658072	138	0.153601
136657	125594	88	73739	67729	88	2448	1954	28	3960	4004	31	8765	8719	49	14304	13422	69	279841	264559	96	0.155546
35044	33241	73	14202	14432	47	363	358	0	703	678	0	1375	1426	16	2948	3106	28	52710	53061	76	0.155546
114494	98788	103	46544	40925	85	1590	1359	18	2660	2267	29	6069	5034	43	10386	9397	55	213014	184968	97	0.156518
309075	211222	126	90589	61047	125	4334	2971	41	8083	6234	55	18334	13023	77	30375	21802	111	599729	418913	138	0.15749
128383	113343	91	50888	44837	88	1607	1515	18	3040	2652	33	6826	6174	47	11363	10549	58	221187	199052	98	0.15749
177494	151421	97	58126	48237	91	2365	2066	27	3933	3340	37	9283	7749	56	15749	12680	68	293316	254572	104	0.160407
106768	100492	91	26088	25126	79	1824	1715	22	2950	2813	35	6750	6162	49	10207	10095	49	229468	212868	96	0.161379
245633	168571	111	99900	71143	108	3426	2192	37	6209	4148	50	12902	8930	64	21171	15475	91	480645	343389	121	0.161379
107093	101992	83	40528	38645	80	1540	1723	19	2776	2715	30	5983	5347	42	9747	9453	55	188263	174532	90	0.161379
172151	149799	94	68657	61357	89	2735	2164	31	4996	4413	39	10358	9356	55	16662	15699	69	328743	304085	100	0.162351
202346	160100	104	83806	65012	98	2587	1995	30	5554	4538	52	10907	9484	58	16435	12974	75	341988	278161	106	0.163323
140570	121227	94	57534	50077	87	2407	2228	25	3817	3073	38	7530	6663	49	11875	11049	60	244671	225118	98	0.165267
137081	119919	90	49013	40487	89	2281	1790	26	3329	3220	31	7555	6823	47	12549	10567	70	249830	217147	97	0.165267
166755	143298	95	92164	82047	93	3408	2677	33	5450	5006	39	11005	10045	57	17832	15255	76	364026	335531	101	0.167212
226975	167860	108	87821	66822	105	3556	2915	34	6141	4557	48	13019	9728	68	21328	15618	93	423469	331314	114	0.168184
113469	106686	86	49134	47060	82	1893	1594	23	3516	2920	32	6793	6720	44	10229	9629	61	197868	182460	88	0.168184
108236	100710	92	44376	42047	82	1922	1472	22	2734	2268	31	6169	5702	43	10269	9690	54	205425	189694	89	0.170128
152133	122939	95	40878	33277	88	1965	1673	20	3729	2928	37	8725	7143	49	14471	11937	66	294353	242082	99	0.1711
114649	103756	87	56824	52766	84	2269	1883	26	2914	3037	30	7175	6647	46	11570	10703	58	231475	215040	92	0.172072
130112	118723	92	37985	34458	85	2281	2098	26	3119	3247	32	7930	7732	48	12497	11561	59	260183	242150	92	0.172072
165512	143296	108	62248	54438	89	2472	2020	28	5477	4910	43	10656	9482	62	17093	14680	78	362467	325667	108	0.172072
254737	190839	118	92771	70428	114	4093	3221	36	6445	4712	48	14805	11922	73	24172	18110	87	466669	376531	122	0.173045
164816	138977	102	85282	73145	91	2381	1954	28	4194	3613	37	8996	7858	54	15379	13419	69	305725	269647	102	0.174017
81017	78106	83	33180	32658	77	1094	1149	11	1913	1969	24	4077	3773	36	7096	6594	48	145162	139781	86	0.174989
118447	103052	92	59581	53740	86	1709	1534	19	2839	2761	31	6685	5767	45	9978	8811	57	205091	177878	100	0.177905
122148	113250	88	69007	65065	84	1604	1345	22	2436	2400	30	6174	5600	42	11061	10583	59	209424	199715	97	0.177905
182713	141402	94	74391	55801	95	2870	1952	33	5532	3992	50	10562	8304	62	17231	13596	75	344494	265549	107	0.178878
87577	83146	81	37682	36355	79	1618	1467	18	2349	2638	27	5489	5384	38	8587	8231	44	184693	172789	91	0.178878
167497	132955	100	71897	56493	95	2418	1905	27	3802	2725	39	9766	7699	57	14209	11805	70	297253	244661	104	0.178878
118064	109608	85	44927	41286	83	1926	1770	23	2962	2961	29	7229	6945	45	11760	10218	66	224351	210567	97	0.17985
172600	142963	97	57584	46852	90	2577	2165	29	4498	3891	35	9059	8225	52	15207	13491	69	298662	257520	104	0.17985
263831	182305	110	98037	68021	109	4073	2416	41	7316	4974	49	16216	10970	76	25732	17892	90	570754	406247	122	0.17985
195769	155918	99	72750	59228	96	3064	2602	31	5530	4113	43	11795	9508	69	18421	14552	76	366904	279421	107	0.17985
146698	133472	92	79934	73377	88	2698	2571	27	4514	4923	35	10786	10109	54	16925	15859	73	316807	292275	98	0.180822
158733	142021	96	69386	62808	89	2270	2223	25	4587	4193	38	10333	9237	54	16199	13562	70	324882	301330	103	0.180822
139206	122561	97	57510	51914	88	1902	1837	23	3870	3365	35	7744	6885	48	12798	11511	59	257023	233378	101	0.181794
123594	113672	89	48113	44900	85	1608	1370	19	3691	3312	36	6477	6167	43	10566	10102	65	219381	205255	97	0.182766
189957	154474	99	89684	75245	96	2881	2232	32	4624	3783	40	10283	9076	54	16665	12984	84	329479	283254	107	0.183738
259972	194527	118	123773	96406	111	4883	3431	41	9334	7681	57	19377	15317	80	30267	24118	109	614255	492042	123	0.183738
229620	169704	108	93937	68605	102	2981	2042	35	5268	3966	44	11767	8625	62	19064	14858	76	377508	275831	115	0.183738
111806	102483	85	39711	36567	82	1989	1531	24	3391	3564	31	7863	7479	46	11692	11140	59	247145	237207	91	0.184711
239386	175343	108	96152	72371	104	3422	2444	35	6332	4863	49	13177	9256	64	23007	16966	96	447881	336003	119	0.185683
145202	122322	102	59575	51593	87	2260	2017	25	3929	3313	35	8188	7195	51	13552	11687	60	279681	251524	99	0.186655
206171	172298	100	94497	79970	98	3482	2713	32	6141	5114	41	12993	11351	62	20975	18933	76	433409	387197	108	0.187627
89771	89076	79	41028	40301	77	1085	984	0	2303	2350	25	4572	4619	35	7865	7739	46	155918	152186	91	0.187627
335969	251087	135	185623	140960	129	7672	5713	46	14309	11316	76	30781	24621	104	49611	38438	127	1.0377e+06	802828	140	0.191516
108383	102489	88	33851	31902	80	1643	1596	19	2528	2697	27	6035	5956	40	9517	8969	51	196838	184235	92	0.192488
163074	147565	91	67453	60995	88	2396	2097	26	4549	4164	40	10602	9138	56	17378	14772	80	339729	278730	94	0.19346
94091	90185	83	40225	38544	81	1193	1272	13	2301	1957	26	5039	4940	37	8959	8600	50	179793	172175	95	0.19346
118133	112078	89	34616	33403	79	1903	1705	21	2688	2553	28	6584	6151	42	10530	10237	48	196567	177455	94	0.194432
85712	83319	88	27459	26959	77	1232	1260	12	2108	2046	26	4293	3951	35	7059	6870	45	148246	138533	91	0.195404
114679	106162	84	41754	37207	85	2519	2127	25	4035	3718	35	7599	7011	46	11923	10722	61	228769	212579	95	0.199293
155481	126369	95	63565	50589	93	2552	2082	28	4310	3873	37	8623	7328	54	13909	10847	70	275547	226750	102	0.200265
91676	86540	81	31228	28399	81	1581	1356	19	2482	2397	29	5141	4681	39	7926	6755	49	178106	164176	90	0.200265
76261	73166	78	19920	19947	56	988	1057	6	1553	1468	17	3469	3351	31	6123	5898	42	132483	129386	85	0.202209
99629	92308	86	38071	34587	82	1109	1129	9	2463	2054	26	4668	4242	38	9099	8418	56	172613	164974	88	0.203182
154081	131633	92	58979	50194	89	2311	2015	26	4202	3474	38	9064	7572	55	13985	12399	68	283626	248612	99	0.204154
143504	123909	105	59652	51794	86	2349	2011	26	3587	3114	34	8244	7160	51	12595	10577	62	263760	226614	89	0.205126
207153	165288	96	91193	74983	96	3253	2781	32	6594	4943	49	13566	10534	67	21394	17001	82	429265	340997	105	0.205126
191904	140349	101	82932	60544	101	3126	2052	34	5317	3823	47	10954	8107	65	18056	12981	83	352540	262875	111	0.206098
214911	165549	114	74888	57264	97	2961	2256	32	5580	4350	43	12624	9959	62	19585	15273	79	402238	330599	109	0.208042
201984	171141	96	73531	62296	94	3679	2879	35	5979	5328	41	13079	11103	64	21928	18882	88	425803	375368	105	0.208042
180109	146279	94	76163	62130	94	2306	1879	28	3787	3229	37	8838	7311	58	14786	11731	68	285739	243231	104	0.208042
131866	119898	88	60837	56978	85	1933	1734	22	3112	3187	31	6952	6724	45	11214	10233	54	226223	210728	98	0.209015
227296	166433	113	133339	100205	105	4896	3286	42	8847	6909	62	19036	14444	81	30545	23347	107	651865	504250	117	0.209987
113376	108483	91	43529	42379	80	2178	2049	23	3186	3353	29	7513	7409	48	11035	10227	62	233481	229272	95	0.209987
109038	103514	98	22713	21818	67	2115	2062	25	2998	3095	29	7098	6740	43	11972	11634	58	241328	229001	93	0.211931
82931	78936	79	36441	34750	78	1548	1349	15	2094	2102	24	4197	4074	35	7421	6986	52	139364	134538	82	0.212903
149065	128255	105	56870	48429	88	1762	1530	19	3163	3143	32	7258	6585	47	10626	9151	54	227438	194393	98	0.212903
92596	86914	92	33631	32243	79	1115	1107	8	1933	1354	23	3895	3615	32	6339	5639	46	141919	136707	95	0.213875
113485	101972	97	35592	32529	85	2306	2035	25	3372	3362	30	7995	6950	52	11704	10679	62	250657	234636	95	0.213875
103215	95700	87	45717	43889	81	1420	1417	14	2189	2349	25	5811	5628	41	9339	8952	65	187155	181266	88	0.214848
135055	127182	89	90265	85588	85	3221	3136	29	5675	5253	39	11286	10732	58	18056	16239	70	356476	330284	95	0.216792
177008	146669	94	73048	60797	94	2341	1732	27	4658	3810	41	9880	8237	55	16133	12962	71	311994	261760	103	0.216792
128764	119562	88	30514	28882	82	1912	1826	21	3810	3115	34	7697	7373	48	12211	10807	61	248080	226722	95	0.217764
105224	98751	83	36164	34377	80	2094	2141	23	3560	3509	33	7779	7525	46	12809	11399	71	251379	238442	92	0.218736
145001	121040	93	57021	47889	89	2538	2034	29	3866	3428	38	8973	7801	53	14952	12466	71	288861	247200	103	0.218736
317040	219571	142	123852	85199	137	4652	3177	40	8661	6283	56	18613	13642	77	28050	19891	99	604087	438300	149	0.220681
175492	137856	96	72498	56169	95	2731	2031	30	4071	3094	41	9278	7321	55	13058	9896	71	282552	221952	110	0.220681
309454	218840	124	125074	90084	122	5058	3502	42	9326	6134	61	19545	14868	79	31536	24391	121	645876	508622	132	0.223597
115619	108607	85	37534	34084	85	2085	1881	22	3232	2593	35	7122	6448	45	12107	11622	62	242708	220870	97	0.223597
142771	130463	99	67940	63166	86	2665	2238	28	3891	3587	32	8930	8002	52	13657	13682	58	276466	260590	101	0.224569
169939	137353	96	64874	51990	94	2775	2182	30	3273	3378	30	8588	7416	54	13984	11299	65	281211	244135	100	0.225541
99154	96424	81	41574	41076	79	1341	1322	15	2198	2388	26	4917	4414	38	8082	8286	48	172853	166538	88	0.225541
113142	100619	90	47165	41779	85	1591	1353	18	2791	2312	28	5689	5159	41	10021	9770	54	189624	167077	95	0.225541
82881	78733	81	31041	30111	77	1111	1195	11	1722	1868	18	4552	4409	37	7549	7449	49	135910	127243	84	0.228458
96707	95769	82	36852	36189	78	1554	1456	16	2133	2177	22	5325	5075	39	7322	6952	43	161840	155771	82	0.228458
196410	165446	95	100329	86654	94	3216	2611	31	5198	4579	38	11473	10300	57	18016	16331	74	371451	337833	101	0.228458
81120	82313	78	38510	37948	77	1148	1043	5	2095	2338	24	4473	4622	37	6871	6619	47	153344	148365	85	0.22943
196823	157966	109	89445	72376	97	2990	2386	32	5939	4817	53	11432	9447	63	19106	15763	79	374853	327198	102	0.231374
130946	121089	94	39497	36438	83	2140	1923	24	3650	3537	33	8472	7760	50	12901	12498	57	267750	252709	94	0.231374
125537	112318	87	47342	41354	84	1764	1489	21	2646	2611	28	6610	5680	44	10612	9245	57	213589	195217	93	0.232346
144549	120221	91	60531	50383	91	2007	1689	25	3929	3103	39	8002	6849	50	12393	10614	62	264033	220388	103	0.239152
96231	92047	90	37556	36820	78	1399	1546	14	2345	2390	27	5353	4881	41	8330	7937	48	170778	164344	92	0.240124
145143	127742	92	70062	60399	90	2351	2007	27	3786	3535	32	8226	7555	49	11673	10382	56	241480	220359	102	0.241096
95287	88025	89	39327	37046	80	1396	1146	10	2972	2526	29	5311	5026	40	8883	8890	55	182385	169161	93	0.242068
188599	161221	94	65178	54239	92	2894	2329	30	4745	4009	38	10220	9231	56	17341	15333	71	334790	291857	106	0.244985
132479	120227	91	36757	33636	84	2090	1961	22	2984	3081	31	7233	6724	47	12537	11331	67	236344	220806	96	0.245957
229640	189440	105	83259	68934	102	3409	2756	33	5759	5148	42	12412	11187	58	20426	17700	75	398361	360805	111	0.245957
135479	125797	85	61228	55925	86	2370	2185	27	5124	4690	48	10257	9918	52	18102	17160	75	348154	333000	95	0.248873
112229	106729	85	34459	33058	80	1733	1688	23	2863	2603	29	5942	5514	40	10722	10288	52	218105	203866	95	0.25179
136908	125619	87	71204	66409	85	2418	2234	25	3427	3075	34	8385	7628	49	12519	11070	64	270908	253256	99	0.255678
151679	139577	89	55924	51094	87	2652	2455	27	4823	4138	40	11150	10430	56	15923	14405	70	348621	326999	98	0.255678
208914	175135	98	86370	71563	98	3578	3221	35	6491	5798	46	14269	11835	63	24177	21080	84	449884	366296	107	0.25665
210600	173404	109	111723	93207	105	4507	3884	36	6746	5920	47	15353	12824	71	23734	18746	93	497533	407932	115	0.257623
57646	56366	79	34395	34172	76	898	770	0	1676	1305	14	3151	3028	30	4493	4166	37	97952	94307	87	0.257623
72716	69817	79	21245	20711	62	868	1027	3	1427	1656	20	3328	3180	33	5237	5285	37	105433	104422	84	0.259567
86339	82509	82	37126	36160	79	1513	1506	16	2565	2140	23	4965	4737	38	7324	6779	44	137463	127128	89	0.259567
144622	122785	92	49081	40515	88	1829	1596	22	3596	2960	40	7248	6401	48	11717	10094	63	239570	210225	99	0.261511
163243	139175	93	67864	57062	91	2104	1858	22	4481	3963	33	8403	7624	48	14881	12279	80	316681	289613	98	0.263456
170016	138721	94	76611	63452	93	2254	1685	27	4326	3704	40	8556	7226	50	13348	11734	63	274455	240620	93	0.263456
129475	119676	100	68824	65566	84	1937	1922	22	2916	2778	29	7266	6509	44	10594	9931	61	225284	213996	93	0.270261
142880	134958	87	72781	68090	87	2841	2697	28	5480	5320	37	11136	10400	55	17083	15890	77	359101	327759	97	0.276094
94517	88644	82	37816	36264	79	1685	1855	19	2791	2525	31	6429	6122	45	10353	9836	54	208999	191268	84	0.276094
250847	193240	104	100241	79259	102	4854	3554	39	7950	6347	53	18694	15380	79	28331	24637	98	562640	485473	120	0.276094
96022	92108	86	21940	21312	66	1328	1143	11	1779	2187	24	4968	4571	38	8203	7397	54	164601	159026	88	0.278038
139728	123634	88	50754	43518	87	2349	1874	25	3280	3202	34	7696	6636	48	12302	10796	63	260896	228927	98	0.27901
104510	98552	90	56316	53912	82	2114	1773	24	3238	2880	34	6928	6501	47	11661	10864	52	222014	198164	89	0.281927
129001	118779	87	65630	60893	86	2149	1971	25	4561	3891	37	8227	7443	47	13207	12712	61	267013	248628	97	0.281927
139347	117897	92	55271	46248	90	2261	1723	24	3425	3058	35	7190	5856	48	11703	9725	61	239427	201952	101	0.282899
309814	221884	140	158894	120889	133	6951	5208	43	11234	9007	57	23236	18140	92	37314	29391	128	789810	636739	140	0.283871
186868	144858	100	75430	57539	96	2527	1920	29	4662	3854	43	9449	7443	54	14638	11141	69	325702	254791	104	0.285815
159104	131600	93	53785	43876	91	2070	1990	25	3770	3373	33	8321	6881	50	14673	12353	66	289812	247748	102	0.286787
129614	123763	92	78163	75273	83	2701	2412	28	4469	4398	37	10589	9926	53	17784	16725	67	360497	330854	93	0.288732
219610	167673	117	84991	66126	104	3086	2636	31	5894	4737	47	12248	10123	63	19162	16006	79	401672	338706	109	0.289704
79478	78775	72	22650	22255	62	872	879	0	2150	1638	24	4247	4099	35	5502	5530	43	123330	120459	83	0.289704
202654	149927	106	82207	62085	98	2625	1986	30	4515	3386	40	10983	7983	59	17131	12586	79	338502	250092	105	0.289704
89725	83035	88	28756	27343	78	1187	1050	9	2338	1600	28	4958	4819	38	7986	7635	44	157363	151207	76	0.291648
152551	128109	93	57764	47416	90	2216	1756	25	3375	2939	33	8288	6706	52	12202	9711	68	256323	215601	95	0.29262
157682	134917	93	58461	49912	90	2564	2152	24	4428	3869	41	8972	8121	54	13680	11963	68	291257	262532	93	0.294565
177087	139532	99	63088	48508	98	2619	2082	25	4727	3263	44	9442	7168	61	14571	11698	65	305221	243294	103	0.294565
124232	116846	93	51670	48495	86	1941	1838	21	3368	3120	31	6707	5918	47	11325	10636	58	219594	196592	87	0.296509
128136	123479	87	74260	71503	84	2667	2559	26	4267	3782	34	8847	8603	51	13447	12624	68	271971	251810	89	0.297481
102976	96917	84	25470	23116	73	1721	1846	21	3066	3052	29	7597	7453	48	11972	11899	66	240031	229186	90	0.298453
80073	73899	89	39961	38606	79	997	1200	9	2321	2302	27	4107	3902	34	6679	6622	43	136160	131588	81	0.298453
67239	65981	80	26108	25172	75	1305	1385	15	1558	1373	17	3236	3385	30	5689	5545	45	113323	110634	83	0.299426
208201	169252	104	90327	74375	96	2461	2019	30	5511	4284	41	10869	9218	56	17786	15247	72	346210	296278	108	0.300398
109129	104955	82	32411	31200	80	2044	1655	22	3081	2902	31	6477	5984	45	11711	11465	63	222767	208502	93	0.302342
104448	98946	83	38828	37287	80	1487	1594	16	2637	2333	29	5282	4923	40	8367	7796	46	186594	169901	91	0.302342
172507	139617	100	70929	57743	92	2957	2223	32	4725	3653	40	9649	7889	55	14999	12270	66	316600	264490	104	0.304286
84112	82556	81	35824	35234	78	1200	1226	11	2409	1904	26	4184	4089	34	6232	6079	39	154550	145900	90	0.306231
216526	166854	104	89959	67255	101	3302	2462	34	6012	4905	44	12513	9826	64	18852	14033	77	393036	310609	108	0.309147
85651	86464	66	33614	33268	76	1672	1392	17	2358	2144	29	5273	5172	38	7780	7525	45	172415	172730	84	0.309147
120420	113175	90	46004	43358	84	1632	1398	17	3117	2758	31	6808	5830	46	11318	10484	56	221281	211908	89	0.310119
250382	175192	110	103409	71018	106	4211	3090	40	6967	5096	54	15410	10919	70	25223	17489	103	508030	375800	119	0.313036
219221	165568	100	89836	67102	98	3530	2581	35	5995	4553	45	12775	9555	64	20974	15147	84	411235	322164	108	0.313036
103467	97881	82	44407	41628	82	1668	1387	19	2169	2148	29	6135	5969	42	9419	8522	48	191164	175532	91	0.313036
108017	99921	88	32081	28958	82	1657	1649	18	3086	2867	31	6591	5915	50	9967	9843	59	208122	193148	93	0.314008
106594	102722	82	23000	22437	64	2190	1826	26	2694	2999	27	7168	6736	48	11353	10534	56	220073	208505	91	0.318869
87349	83623	80	35577	34520	78	1572	1451	16	1798	1812	21	4562	4335	36	7976	7915	44	144711	144005	84	0.319841
185803	141012	98	68187	51743	96	2969	2268	33	5015	3934	47	10599	8500	60	14824	11997	65	319748	273815	97	0.320813
127187	117662	86	47281	41787	86	2084	1957	24	3650	3112	34	7484	6851	49	11382	10681	59	239003	225022	89	0.321785
104012	95221	88	43906	41931	80	1065	956	0	2587	2208	27	5404	5360	40	8190	7512	49	177312	167343	89	0.322757
96176	92570	80	26705	26207	70	1500	1547	17	2435	2790	24	5771	5260	45	8162	8045	43	175252	164837	88	0.322757
142525	130075	102	36165	33948	84	2639	2336	27	4313	3968	38	9310	8993	52	16002	14959	73	341090	315795	94	0.32373
89689	84788	80	36889	35430	79	1498	1475	18	2941	3337	27	5938	6081	41	7867	7797	46	179621	175947	81	0.324702
155748	139338	97	60021	54326	87	2521	2357	27	4504	4299	37	10088	9673	54	16193	15376	77	314297	295426	86	0.325674
73657	74391	76	33959	33108	76	1048	1219	10	1944	1968	22	3598	3434	34	5200	4838	40	116456	113449	80	0.325674
121521	112271	86	45581	42220	83	2036	2120	22	2813	2646	27	6812	6216	45	11195	9881	54	223431	208402	90	0.325674
163926	142491	106	72794	63725	89	2993	2559	30	4206	4043	36	9755	8501	56	15129	13501	71	323928	293860	95	0.327618
31193	29852	74	10619	10589	43	416	473	0	921	609	0	1931	1755	21	2668	2784	29	57500	57107	76	0.32859
153697	136420	90	66270	58002	88	2072	1947	24	3942	3418	33	8682	8276	50	13634	12450	61	273772	252607	94	0.329563
167375	133535	94	66769	53625	94	2296	1902	26	3496	2454	34	7660	6094	51	12152	9745	60	280606	227332	103	0.331507
110788	96179	87	50387	44561	86	2019	1816	23	3194	2780	37	7270	6610	46	11193	9979	59	238982	218339	93	0.334423
82337	77674	94	26647	25777	77	1120	1206	10	1925	1628	25	4210	4154	35	6864	6804	46	138511	131247	88	0.336368
112897	105779	99	27861	26132	80	569	509	0	1502	1627	19	1147	1053	6	808	1024	3	13171	13705	49	0.338312
321906	172709	136	132705	71138	134	4615	2479	48	8331	4678	60	16762	8568	79	26194	13522	111	523555	267991	144	0.338312
105492	97743	85	41639	39651	82	1713	1463	20	2769	2609	31	6194	5795	42	9935	9349	50	206558	193612	88	0.339284
115519	105302	88	41521	39786	81	1954	1935	23	3898	3922	34	8584	7798	49	12888	11805	63	269053	246644	90	0.340256
151919	132560	91	68657	59191	89	2184	1742	24	3568	2723	35	7586	6573	48	12809	10534	57	248698	225737	97	0.344145
219018	174961	101	112823	89544	100	3565	2878	35	6830	5249	49	14361	11963	65	22400	18486	91	445282	384555	107	0.344145
158499	135393	89	61277	49880	91	2507	2149	27	3920	3448	37	9511	8389	54	14293	11838	62	314062	267697	98	0.344145
106781	101161	87	42155	39218	81	1738	1543	21	2659	2550	28	5966	5494	45	8712	7687	52	212873	192497	90	0.344145
99752	87786	89	51109	44738	85	1446	1295	11	2780	2289	29	5637	5206	41	9597	8859	49	199803	181492	91	0.348034
131588	120414	84	52845	47681	85	2105	1824	24	3383	3369	33	6995	6088	48	11013	10041	58	236721	218291	91	0.353867
185571	143051	101	73668	56750	95	2480	1941	28	4495	3426	38	9216	7264	55	15506	11141	70	308085	245642	104	0.354839
107668	103055	85	21726	20843	63	2121	1873	24	2951	2964	30	6914	6664	46	10833	10256	54	216126	210356	89	0.356783
168349	141239	97	73264	62642	90	2275	2161	25	3896	2988	40	8008	6760	51	12929	11177	73	269689	241208	95	0.357755
147493	133501	91	72731	66511	89	3028	2717	29	4680	4312	37	9876	9732	52	15788	15301	68	324712	306366	93	0.358727
113434	102048	88	62196	55753	85	2134	1830	23	2878	2536	29	6488	6033	43	11926	11032	62	228534	208899	92	0.3597
205748	147112	110	81725	58419	99	2900	2007	34	4896	3331	43	10240	7294	57	16906	12067	72	342000	255136	109	0.3597
142016	127346	102	43962	39673	85	2079	1938	24	3769	3148	38	8353	7797	53	14130	12615	66	276014	258447	93	0.361644
146497	123146	93	58893	50035	90	1820	1725	20	3780	3024	36	7833	7063	47	12371	10902	64	268687	242176	97	0.362616
97403	92091	88	25686	24535	73	1221	1242	11	1899	2097	20	4560	4499	36	7658	6885	47	145257	139529	88	0.366505
194626	151711	100	82233	64524	96	3037	2134	35	4926	4290	41	11152	9077	57	15841	12325	73	340732	272114	107	0.367477
127100	118118	88	44726	40905	87	2325	2328	26	4615	4054	36	8637	8279	49	12072	11317	56	274181	256707	97	0.367477
132330	123816	95	52256	49989	84	1758	1644	22	3265	3032	32	7165	6252	46	12214	11200	64	257983	237183	97	0.369421
205872	179514	92	62864	54171	90	3877	3150	33	6193	5566	42	14376	12694	65	23143	19993	89	452495	376984	101	0.369421
103707	101408	81	24137	23548	58	2354	1905	26	3492	3134	36	6308	6044	42	11011	10799	56	211131	193466	89	0.369421
355849	206682	133	242703	153751	131	10277	6726	58	17586	12037	77	38360	27518	124	61877	42212	129	1.04858e+06	897017	142	0.370393
117478	111104	91	55423	53552	82	1843	1731	23	2995	3583	29	6842	6355	45	11297	10362	57	222099	209713	93	0.371365
81015	77414	83	33061	31677	79	1229	1411	11	2229	2455	21	4835	4325	39	7880	7186	47	164702	161150	85	0.37331
116796	100613	90	53246	46789	87	1798	1336	23	3610	2997	33	7525	6467	54	12054	10980	65	240967	209360	99	0.37331
89587	84536	88	42013	40148	79	1363	1505	16	2096	2182	22	4626	4475	37	7399	7578	45	156735	152400	86	0.374282
127226	115719	91	51404	45162	86	2211	2102	25	3106	2929	34	7620	7010	47	11751	10153	59	239195	216290	96	0.374282
144476	132510	86	65357	60276	86	1607	1708	19	3848	3888	34	7748	6963	45	12738	11246	65	242177	226592	98	0.375254
128471	121192	91	49295	44483	84	2030	1996	22	3591	2997	32	7995	7722	49	12618	11892	65	253518	237588	95	0.375254
142543	129007	87	48772	44749	84	2307	2192	23	3867	3044	36	8637	7928	52	14220	11998	71	293312	260439	93	0.375254
141510	126061	87	65488	57731	88	1825	1779	22	3032	2801	29	7006	6354	46	12174	10142	62	237484	213835	100	0.376226
109447	98449	92	53410	50138	83	1460	1351	16	3167	2565	30	6271	5650	42	10341	9797	53	192256	184472	92	0.376226
159180	134423	102	60747	49088	93	2778	2240	28	3909	3421	36	10125	8640	60	16413	14639	70	334330	287363	101	0.379143
272427	193817	119	171237	137501	113	9265	7462	45	15014	11998	67	31928	25544	105	54102	42676	114	1.04858e+06	866178	124	0.381087
90897	87364	80	32523	31409	78	1500	1347	17	2115	2025	25	4932	4968	36	9363	8699	60	161619	155804	82	0.381087
25896	29037	46	12883	13477	43	307	350	0	1089	894	0	1564	1580	17	2141	2114	26	55589	56720	70	0.381087
131641	118752	92	49810	45614	84	2020	1707	20	4235	3598	36	8199	7533	48	13917	12730	62	267395	245683	94	0.383031
99925	96291	84	58745	57847	80	1677	1572	19	2805	2827	31	6566	5975	44	9953	9729	49	214944	193431	84	0.384004
339133	256887	140	239424	183617	140	10295	7609	49	16925	12482	73	35939	27360	132	58950	44209	135	1.04858e+06	885745	145	0.384004
162275	142222	92	73469	66006	91	2897	2518	28	4574	4170	38	10138	9539	53	18426	17689	75	330583	309134	93	0.384976
213760	166603	99	82597	65451	97	3382	2526	35	6363	4999	49	13624	11049	72	21182	17714	79	446592	373048	101	0.384976
144822	136453	87	50628	46251	85	2188	1839	25	4036	3649	33	8351	8290	46	12024	11692	52	248824	234795	91	0.385948
140481	130057	87	53560	50274	85	2068	1916	23	3725	3703	33	8984	8199	52	14344	13411	68	279402	265025	91	0.385948
118974	108286	88	51596	46492	84	1712	1519	21	2465	2257	26	6055	5848	46	9347	8546	55	194558	176056	84	0.38692
175852	138322	99	69239	55874	96	2719	2103	28	4800	3402	48	9808	7966	54	15220	11971	66	313236	253394	103	0.38692
93445	88746	86	34013	32843	80	1477	1311	15	1800	1722	28	5109	5129	37	7904	7418	48	162516	152824	85	0.38692
168366	130351	98	57500	43338	96	3034	1965	36	4214	2871	52	8915	7202	52	14914	11342	79	307225	243243	104	0.387892
107601	104721	83	49981	48311	81	1658	1605	20	2385	2177	27	6871	6574	44	9836	9393	48	201491	196022	85	0.387892
121465	110887	91	65276	60567	82	2091	1856	23	3750	3167	35	7381	6931	47	12721	11535	69	238374	218740	90	0.387892
104646	97920	81	52863	51183	81	1785	1705	20	3204	2997	31	6165	5876	46	9600	8862	57	194038	184821	93	0.390809
167489	133292	99	67249	54779	94	2159	1654	25	3676	2639	41	8554	7456	48	12167	9076	62	255663	207437	107	0.390809
224635	178046	103	86091	68560	101	3637	3144	33	6272	5512	45	14413	11945	64	23688	19777	87	481611	419452	113	0.391781
127905	118238	87	36535	34269	82	1913	1763	21	3905	3435	37	7664	7456	48	12049	11298	57	272206	261982	97	0.392753
91419	90506	80	30997	30758	76	1441	1393	17	2687	2711	25	4895	5030	37	8499	7584	53	174735	167507	93	0.399558
103908	97635	89	44514	42102	80	1706	1697	21	2666	2703	29	6071	6148	40	10312	9604	53	200405	185636	88	0.40053
98110	92704	88	38415	36665	80	2310	2368	23	3598	3674	33	8039	7594	52	13957	13859	69	276793	257402	94	0.401502
84908	81813	79	34784	34340	78	1341	1268	13	1677	1613	18	4978	4593	37	7278	7161	45	155705	149575	93	0.403447
82017	79472	80	22798	22047	68	1463	1335	16	2383	2256	25	5110	4578	38	7635	6927	56	165962	151262	92	0.404419
182365	148646	110	135223	117596	96	7126	6307	42	12101	9403	61	26740	21899	94	43022	33553	97	875235	709257	109	0.405391
207256	114321	143	84218	48367	128	2943	1734	29	4868	2788	55	11900	6636	91	17553	9449	106	380633	195049	142	0.408308
103518	98512	84	61152	58533	82	1649	1707	19	2988	2604	32	6430	6405	43	10322	9274	60	213955	199047	94	0.408308
195806	139689	104	84506	59978	100	2719	1903	33	4768	3420	43	10984	7915	67	16777	12549	82	338981	248248	110	0.40928
121516	104352	90	54270	47731	86	2093	1798	22	2709	2610	29	7027	5737	49	12074	9812	64	235379	203467	100	0.410252
116312	106987	89	37802	33940	85	2220	1933	26	3307	3071	32	6549	6046	42	10998	10822	51	234250	222685	94	0.413168
101453	97891	87	36355	35242	79	1339	1284	15	2648	2278	31	4938	4719	38	7478	7144	49	152545	144167	89	0.414141
125341	110540	89	56718	50055	86	1741	1639	19	3645	3060	35	6941	6184	48	10429	9750	52	212834	195889	97	0.415113
144501	123936	100	66564	57799	91	2279	2251	25	4002	3457	34	7562	6521	47	13327	12572	67	249816	224279	97	0.416085
92817	87615	86	37528	36164	79	1586	1454	18	2319	2556	26	4953	5008	35	7750	7010	52	161633	151930	86	0.417057
116261	109130	87	42385	39767	81	1607	1469	20	3243	3023	33	7292	6920	48	11106	10384	56	222347	209133	92	0.419973
176524	145435	96	73366	60535	95	2719	2221	27	4576	3809	41	10096	8875	55	17627	14842	81	330789	287592	103	0.420946
141017	124766	93	56233	48312	89	2026	1798	23	3506	3183	36	7888	6844	47	12301	10491	62	230515	207785	99	0.423862
140499	112230	108	63453	49470	108	2189	1569	23	3756	2924	36	7434	5675	52	12982	10178	75	237884	191817	108	0.423862
154800	138729	93	84762	77496	88	2955	2752	31	5341	4940	40	11200	9779	56	17131	15518	70	344429	301352	101	0.424834
193458	171890	99	78344	69531	94	3265	2818	31	6542	5928	44	12378	11093	60	20638	18432	76	391845	352680	107	0.427751
139605	125167	92	55340	49147	88	2391	1848	27	3549	3661	34	8772	8248	49	14890	13706	64	292509	273687	98	0.430667
285753	214975	119	195300	156236	115	8936	7025	45	15737	11720	82	32474	26028	113	53449	43468	117	1.04858e+06	816401	128	0.433584
109879	103414	83	37085	34389	83	1534	1475	18	2479	2415	28	6267	5630	43	9783	9469	51	189458	174814	92	0.434556
95377	88120	83	41039	38408	80	1747	1451	19	2713	2513	30	6077	5543	44	10211	9575	53	208881	185965	86	0.435528
210344	180259	98	97347	87558	94	4222	3590	36	6023	5301	41	13317	12026	60	20595	19010	79	433690	392738	107	0.4365
101484	97929	81	38874	37669	79	1379	1236	19	2785	2737	30	5219	4926	40	8651	7398	51	181096	167852	91	0.4365
324634	224853	136	138027	94192	131	5079	3454	42	9464	7086	51	21373	15604	86	35631	26512	125	745050	559455	143	0.437472
182137	163730	96	67102	58843	92	2718	2629	28	5456	5176	38	11886	10639	65	19193	17305	77	394115	357951	105	0.438445
153805	137229	95	48103	41078	89	2287	2180	25	4450	4108	38	9548	9228	51	14756	13393	67	311598	280992	100	0.440389
241577	186777	122	97263	74330	106	4253	3330	37	6593	5530	46	15223	11670	73	23759	18938	89	495652	400953	114	0.442333
97426	94093	85	39265	37894	79	1860	1794	20	2495	2339	28	5978	5698	41	9952	10659	46	196876	187116	91	0.443305
107680	100686	99	57421	54831	84	2056	1675	23	3060	2933	32	6954	6373	47	10684	9265	64	218404	191656	99	0.443305
185312	139288	99	70096	52695	96	2524	1882	27	4726	4012	39	10157	7886	61	16357	12755	69	325187	246223	108	0.44525
119428	109513	86	56385	51905	84	2277	2186	26	3341	3591	29	8157	7611	50	11815	11201	53	244869	229852	92	0.44525
111662	105496	94	36756	35824	80	1598	1641	19	2549	2592	26	5998	5791	41	8631	8076	45	189012	176943	91	0.446222
27310	27312	63	8898	8806	42	257	417	0	441	547	0	1508	1460	14	2292	2024	28	45160	44949	70	0.447194
98246	93753	82	30725	29277	79	1414	1438	13	2561	1896	26	4689	4387	38	8589	8126	50	175121	165303	86	0.448166
176575	141857	96	71288	57772	94	2679	2308	27	4725	3984	43	9418	8281	54	15033	13116	70	294521	251246	100	0.449138
172733	142871	94	72575	59248	93	2660	2052	29	4784	4212	39	10379	9709	56	14411	12937	65	297674	272209	97	0.45011
134159	118790	88	59495	53014	87	1597	1590	18	3494	2729	35	7392	6542	46	11649	10134	65	246493	219509	100	0.452055
87869	84164	80	39855	37975	79	1250	1246	11	2954	2368	31	4105	4014	36	7871	7829	46	145660	137759	85	0.453027
71614	68924	81	30455	29933	76	1163	1166	12	1880	1796	19	3531	3626	30	5989	5722	47	133634	127944	89	0.453027
103726	98946	89	41151	38980	80	1614	1608	18	2384	2123	26	5121	4742	39	8363	7848	50	167752	158076	92	0.455943
190248	145022	97	73046	55710	95	2702	1801	33	4567	3675	40	10759	8503	60	17356	13125	82	352652	272865	107	0.456916
103931	98407	86	36305	33268	83	1965	1886	21	2707	3109	25	5802	5440	40	11169	10026	58	195495	182913	94	0.459832
153017	135664	91	72115	62405	91	2003	2062	22	3930	3343	36	8946	8277	53	13605	12409	63	294054	273921	99	0.461776
111914	107571	85	33182	32219	80	2058	1844	23	2998	3210	30	7199	6860	47	11244	10725	54	221494	211190	90	0.461776
159700	132826	94	58103	46869	93	2379	2099	28	4645	3998	42	9847	8571	55	14969	12748	67	308869	272267	98	0.461776
121651	104292	92	51502	44912	86	2086	1856	24	3471	3137	32	7323	6568	47	12336	10565	64	241139	215199	94	0.462749
201417	152865	115	58854	41694	100	2978	2137	35	4996	3788	47	11415	8627	62	18404	14237	77	360416	275459	110	0.463721
107675	102639	97	31008	29529	79	1654	1784	19	2883	2808	29	6247	5952	43	9593	8865	52	194037	187325	92	0.463721
142800	117049	109	61649	50858	91	2030	1722	23	3540	2732	35	6920	5437	47	13043	11082	63	229543	194548	105	0.464693
179012	152723	96	56314	47626	92	2928	2446	30	5006	3766	43	9899	8538	57	15466	13867	75	319649	280926	102	0.465665
367036	248466	146	168445	117401	140	7758	5502	48	15632	11319	75	31979	24588	115	49735	37098	137	1.03757e+06	810955	149	0.467609
192289	163092	99	63303	53061	93	3547	3034	33	6461	5820	44	12551	10789	64	21129	18919	91	438085	387784	104	0.470526
102742	98115	82	54739	53315	81	1853	1670	21	3716	2821	36	6928	6537	46	10898	10966	55	228659	212603	88	0.470526
125534	115286	89	66427	61405	85	1502	1487	17	2980	2821	31	6180	6326	40	9384	9180	52	191731	178157	92	0.470526
120203	104973	89	45824	38810	87	2116	1499	26	3604	3012	35	7414	6537	48	12172	10272	65	251348	222583	90	0.474414
168840	131069	99	71807	53815	97	1988	1625	23	3782	2982	40	7749	6248	51	13010	10235	72	260061	196396	101	0.476359
313747	233850	124	173533	133378	124	8989	6860	48	14378	10680	66	32816	25838	115	53790	41793	124	1.02823e+06	785143	132	0.477331
107022	98949	86	37391	34959	82	1871	1738	24	3506	2738	33	6378	5749	44	11012	10073	58	202910	190381	88	0.477331
81117	76774	86	32428	31523	77	1727	1758	19	3065	3243	31	6811	6819	42	11123	10701	59	208788	203624	86	0.478303
179936	160242	93	78134	69978	91	2587	2499	26	5744	5089	41	11636	10707	57	18267	15989	78	359071	327748	100	0.479275
84201	84516	79	39062	38386	78	1221	1145	9	1890	1607	22	4226	4151	35	6851	6816	46	129667	126104	87	0.479275
109971	104832	83	21383	20773	59	2208	1899	23	2731	2665	27	6786	6622	44	12376	11420	60	223228	216334	89	0.479275
111214	94494	86	48123	40598	86	1629	1331	17	2727	2415	27	6215	5467	45	9774	8355	61	224797	193700	95	0.480247
128798	116912	90	45248	40020	86	2384	2139	26	3307	2918	31	7465	6625	49	12717	11289	58	240029	211688	94	0.480247
136452	116441	89	53912	44407	90	2103	1822	25	2986	2537	31	6561	5851	44	10846	8829	56	235010	205382	98	0.483164
137443	116870	92	63891	55126	88	2162	1702	26	3178	2752	35	8033	6335	53	12148	9506	66	250962	202810	90	0.483164
110516	105864	90	43894	42452	80	2112	2062	24	3670	3486	31	7664	7442	44	11777	10718	64	237507	220323	88	0.483164
154081	126167	95	55181	45394	92	2183	1698	23	4035	3152	35	9137	7697	56	15500	12510	71	302630	246610	103	0.485108
103178	95361	95	38307	35883	81	1404	1231	17	3321	3021	33	6439	6279	43	8929	8459	49	215620	204507	84	0.48608
240461	186138	108	73831	56203	104	4127	3123	40	7598	6345	54	17905	14566	74	28198	24029	90	612910	532641	113	0.48608
136535	116983	88	50604	42684	87	2410	2092	26	3151	2806	30	6440	5734	47	12013	10811	57	247670	215668	97	0.488025
147985	132369	97	57075	51561	86	2445	2233	25	4197	3989	38	9582	9306	52	15381	13886	66	298764	287287	92	0.488997
118717	109648	93	53407	49062	84	1805	1649	21	2835	2706	27	5983	5744	39	9523	8777	57	189140	176504	89	0.489969
157376	131983	106	59647	49946	90	2514	2055	26	4428	3335	39	8635	7149	51	14421	12127	67	290837	248739	97	0.490941
153833	131605	91	72115	61457	88	2466	1985	29	4275	3736	39	10109	8887	55	15294	13902	73	296432	261374	98	0.493858
119396	105100	91	50906	44631	84	1361	1276	15	3181	3003	31	6660	6086	43	9648	8818	50	226782	208144	92	0.493858
185040	148000	101	77643	63267	93	3076	2380	32	4666	4106	43	11307	9043	60	18296	14876	73	368603	310290	103	0.49483
127678	111027	87	48932	42235	86	2044	1705	21	3233	2974	33	6891	5857	47	11371	9781	62	250412	216895	94	0.496774
93689	89067	84	28649	27530	78	1377	1440	15	2093	2337	27	5055	4571	39	9020	8402	50	173513	164368	91	0.496774
95401	89995	81	38526	36753	80	1492	1567	18	1856	2285	22	5225	4933	39	7644	7333	45	162700	154171	92	0.499691
101696	93212	85	38185	33449	83	1447	1156	14	3477	2609	36	5688	4858	44	8786	8227	52	183739	160585	92	0.500663
124744	104770	90	50296	40054	89	1899	1460	21	3085	2579	36	6381	5245	46	9896	8393	63	207738	173690	97	0.501635
115520	102050	89	50315	43866	86	1689	1459	19	2631	2121	33	6451	5847	46	10430	9492	60	215335	192429	91	0.503579
149488	126079	94	61055	51606	90	1689	1486	20	3922	2810	40	6834	5909	47	11944	10566	57	224573	197708	92	0.505524
114928	106431	95	64703	61471	83	2627	2088	26	3356	3480	31	8004	7896	46	12925	12280	63	253637	231901	88	0.506496
150964	129366	91	53736	46122	89	2375	2010	26	4498	4351	38	8516	7765	51	12929	11782	60	265123	235647	94	0.506496
31211	31282	68	14061	14102	48	664	543	0	959	600	0	1571	1607	18	2067	2432	22	49963	47896	69	0.509412
102814	97529	90	42520	40733	80	1476	1494	17	3103	2873	29	5865	5705	41	9082	8419	51	191113	181007	86	0.509412
169617	139629	96	73381	60158	94	2523	2333	26	4551	3990	42	10160	8412	61	16272	14438	83	324604	288510	98	0.510384
117643	102004	90	46689	41101	85	1533	1490	17	2885	2939	30	6140	5305	47	10387	8715	55	206548	188840	96	0.511357
132914	122683	88	62237	57916	85	3074	2708	30	4596	3902	39	9742	8964	54	15370	14927	64	307907	285956	91	0.513301
101556	96885	91	47714	46292	81	1314	1293	13	2536	2035	27	5234	4959	39	7854	7632	53	179080	169145	88	0.514273
119323	101542	89	51979	42997	87	2085	1645	23	3097	2596	34	6719	5769	45	10796	9048	58	203499	173188	95	0.515245
113379	107490	85	54864	51987	83	2089	1858	22	3728	3305	35	6886	7084	42	12238	11805	62	251288	238890	94	0.516217
105360	99526	85	38246	36295	81	1773	1504	18	2705	2502	28	5831	5745	42	9634	8947	55	196734	180547	92	0.51719
203667	163616	110	84235	68444	95	3106	2386	31	4764	4014	41	12016	9918	58	20540	17565	82	407564	353271	102	0.51719
96227	97052	79	44353	43652	78	1555	1481	18	2711	3096	27	5674	5105	44	8778	8604	52	181635	182598	86	0.51719
100910	92240	86	41458	37641	83	1551	1521	18	2983	2714	34	6409	6098	43	9792	9572	56	207128	185461	90	0.51719
105683	102794	84	32033	30469	81	1359	1453	14	2576	2734	28	5322	5181	38	9227	8799	51	197960	185525	91	0.51719
136821	125567	95	50851	47627	84	2980	2775	30	5094	4430	41	10440	9432	56	18239	16261	79	395480	357578	95	0.519134
205946	173122	101	76817	65462	97	2809	2438	30	5134	4606	44	12061	10350	67	19114	16335	78	373502	337461	104	0.520106
119990	104246	103	51651	44864	103	2191	1958	24	3902	3697	36	8148	7297	51	13521	11124	72	268421	236055	103	0.520106
103918	99862	82	26848	26016	79	1430	1203	15	2429	2287	26	6588	6341	42	10279	10219	52	211810	201863	89	0.521078
96488	91119	86	36015	34598	80	1553	1562	17	2163	2115	23	5425	5423	39	8875	8936	49	169685	160972	86	0.52205
116228	107397	89	59234	55400	85	2221	1832	26	3635	3850	30	8608	8229	49	13475	12414	64	290740	276939	93	0.523995
109108	102751	85	34229	33235	80	1715	1657	19	2907	2769	29	6299	6222	42	9995	9486	55	196603	185397	90	0.524967
79777	79019	73	31076	30924	77	1040	781	0	2117	1652	21	4041	4095	31	6449	6399	42	134966	127006	87	0.524967
149637	122418	96	59469	48867	90	2323	1906	25	3803	3334	34	7619	6343	52	11872	9852	61	254878	219245	100	0.525939
178874	145545	96	68276	54764	94	2702	2385	26	4660	3533	36	8823	7557	55	14073	10975	74	281138	232807	104	0.528856
116946	110283	86	34473	32829	82	1877	1514	22	3117	3114	27	6778	6481	42	10119	10308	60	214072	197800	91	0.5308
315831	206087	116	110284	73627	116	5031	3251	44	8852	5844	58	19194	12897	82	31603	21483	110	616916	421741	123	0.5308
120813	106771	88	47660	40066	87	1747	1572	22	2335	2209	30	7295	5694	51	11735	9514	63	231529	199654	95	0.5308
89250	86813	82	26873	26305	69	1474	1368	16	2067	2002	24	4958	4654	39	8172	8375	43	163999	158391	87	0.5308
141404	118267	95	58859	50899	89	2127	1807	23	4450	3826	38	8276	7377	48	14243	11912	65	255116	220856	93	0.533716
120622	114731	87	34362	32961	81	2317	1962	26	4253	3685	39	7713	7322	48	12962	12495	58	262942	251651	91	0.537605
200161	146121	100	79894	58234	98	3176	2347	33	5657	3874	52	11256	8864	68	17564	13743	73	354045	265242	104	0.537605
139069	114352	108	52907	42968	108	2224	1749	25	3786	3237	39	8360	7179	50	13748	11668	74	283289	246726	108	0.537605
169438	149445	91	83078	73571	91	2949	2527	30	5652	4655	40	11098	9871	62	16357	15191	72	336655	319681	93	0.538577
104973	98706	82	28480	26323	81	1751	1829	20	2812	2625	31	6200	5522	44	9925	9944	50	200753	188806	82	0.539549
108269	103993	82	48121	46752	81	1875	1685	20	3653	3467	35	6334	6186	42	9968	9760	50	202177	190091	91	0.541494
138244	118056	106	49742	41731	90	2203	1851	25	4087	3413	37	7400	6708	47	13557	11581	67	262071	239260	91	0.541494
193116	147122	96	76496	56960	97	2888	2175	33	5027	3926	44	10846	8136	59	16638	12428	79	346022	254466	103	0.541494
138224	117856	89	53854	44371	88	2287	1831	25	3533	2653	38	6484	5430	46	10320	8593	54	205174	172209	96	0.541494
197154	150005	100	77503	59993	98	2610	2158	30	4373	3193	46	9732	7351	56	14725	11239	75	306471	240213	109	0.543438
180672	149576	93	62641	50968	92	2479	1916	27	4840	3590	42	9564	8096	51	15649	12919	70	301286	252691	100	0.545382
132264	105220	95	61347	49938	92	2212	1605	25	3683	3266	33	7751	5928	52	11916	9875	59	256519	207566	99	0.545382
156956	141332	93	54914	49040	87	2685	2360	28	4831	4048	38	9059	8490	50	14655	12569	72	296588	276729	96	0.549271
177255	148883	100	58742	50131	90	2816	2717	28	4427	3744	43	9616	8496	51	16625	14276	75	327319	286694	100	0.550243
144653	127781	92	67699	59421	88	2605	2285	29	4783	3737	43	9183	8485	51	14936	13659	75	284332	261225	97	0.551215
163959	138335	92	74100	61618	92	2378	2253	24	4214	3630	37	8342	6982	51	13132	11053	64	293257	253727	100	0.55316
157363	146335	88	59391	55821	85	2382	2105	24	4430	4187	38	9551	8947	52	12005	11316	57	361856	336923	95	0.554132
230159	193403	101	133225	117279	96	5728	4944	39	10103	8345	54	22250	18250	88	35074	28298	97	718308	562834	108	0.554132
112967	105433	85	53956	50051	82	1766	1690	21	3094	3281	29	6496	6253	43	10987	10286	55	215359	200509	86	0.557048
114728	105956	84	49365	46625	82	2146	1896	24	3645	3129	31	8096	8087	46	11507	11639	53	275706	259457	91	0.55802
399882	283525	148	197282	144295	146	11296	8412	52	20576	16180	81	46804	34301	141	75863	55133	145	1.04858e+06	1.02018e+06	154	0.55802
184733	140828	98	80203	62426	97	2739	2041	32	4464	3384	43	10309	7849	59	16868	12519	81	359697	275833	105	0.55802
177358	149401	96	63408	51668	94	2172	1861	22	4196	3336	39	8675	7253	51	14285	12148	68	279227	239770	103	0.558993
149199	136186	92	87323	79374	87	2978	2649	29	5327	4841	40	11751	10786	57	19190	16837	77	376237	336112	98	0.559965
78434	75601	81	31645	31043	77	1333	1097	10	1683	1817	20	4345	3953	37	6510	6384	45	134659	129083	84	0.560937
240907	176386	109	105009	77730	104	3495	2774	36	6923	5235	51	13565	10395	66	23424	18534	94	455686	360361	109	0.561909
81284	79091	78	28424	27705	76	1186	1387	11	1717	1622	22	3671	3553	34	5779	5615	38	122067	119383	83	0.562881
87739	83497	82	22355	20934	64	1279	1148	14	2079	1681	20	4311	4574	35	7524	6785	47	162845	153931	83	0.564825
122003	105119	90	41959	35238	89	1811	1283	21	3352	3126	33	7510	6514	49	12707	11318	63	257785	219785	94	0.567742
110027	98483	89	51219	46823	84	2136	1844	25	2921	2715	32	7223	6972	43	12179	11444	63	232497	218354	91	0.571631
110661	106669	83	35077	33990	79	1795	1752	20	2739	2500	30	6719	6556	45	10638	10457	57	208679	196917	88	0.571631
142499	113604	96	56774	43846	92	2127	1727	23	3426	2690	39	7811	6371	49	13099	10137	63	257496	201915	99	0.574547
133093	123428	91	62382	57216	85	2453	2302	26	3687	3447	32	8522	8402	48	14007	13323	67	278829	261992	92	0.575519
65521	64147	79	24459	24106	73	822	789	0	1256	1840	17	3040	3077	29	5082	4854	41	93044	89985	83	0.577464
168747	145321	99	72622	64208	92	2468	1990	28	4553	3566	43	7987	6933	50	12924	11711	64	275785	242173	108	0.577464
49971	48800	76	26719	26362	74	518	602	0	1382	1122	8	2355	2278	28	4059	4195	33	84798	77512	79	0.58038
144996	133101	92	51211	46692	85	2428	2301	25	4797	4760	38	9821	8651	57	14667	13047	65	312985	290227	97	0.581352
95497	91256	86	22897	22290	63	1947	1723	22	2216	2414	23	5529	5062	39	9817	9183	58	195553	186314	87	0.581352
125250	118878	89	51200	48199	84	2107	2065	22	3889	3468	39	8098	7602	47	12376	11736	62	253692	237537	92	0.581352
88668	85951	83	37181	35759	77	1266	1189	12	2260	2523	26	4803	4318	41	7578	7670	47	148490	142848	86	0.583296
174306	149916	104	53334	45281	92	2250	1894	28	4564	4144	37	10078	8205	56	16286	14101	77	335729	290746	104	0.583296
180221	140759	98	75684	58676	94	2996	2283	33	4133	3532	39	10472	8083	54	16323	13003	74	321096	248982	105	0.583296
111543	106973	81	63815	61945	81	2153	2117	23	3708	3493	37	8393	7977	47	12344	12388	59	262102	242915	90	0.583296
105564	95543	90	34890	31977	81	1739	1661	17	3183	2589	31	6575	6277	44	10975	10071	59	222287	214286	89	0.583296
95871	91621	84	31138	30014	78	1764	1680	19	2814	2634	28	5623	5416	39	8387	8541	48	185343	175248	90	0.585241
84872	83680	86	24855	24271	76	1372	1351	14	2329	2127	24	4636	4598	36	6733	6041	47	138499	127697	91	0.586213
94068	90998	82	37116	36260	79	1338	1399	17	1951	1998	22	4592	4494	37	7718	7206	48	159303	152881	93	0.587185
166489	133449	97	64260	51100	93	2662	2125	29	4149	3515	40	10355	8528	59	15927	13161	77	330295	275919	104	0.589129
140615	130365	88	54790	51232	84	2171	2090	23	4320	3662	39	9189	8455	51	14284	12234	71	286929	251154	94	0.590102
259616	178312	111	107436	73131	109	4005	2805	39	6019	4884	45	15126	10925	68	23863	16737	91	511029	356717	121	0.590102
142415	123725	92	60251	51631	90	2770	2265	30	3998	3525	40	8082	7196	49	13101	12315	60	257456	231370	98	0.591074
142547	130763	88	61460	56969	85	1924	1445	24	4126	3329	38	8318	7490	51	11689	11021	58	255311	237182	97	0.593018
85391	81784	90	37177	36074	78	1549	1645	17	2400	2305	28	4756	4585	36	8227	7514	50	149988	145154	85	0.59399
257169	206741	114	142546	117875	111	5029	4070	39	8446	6990	50	18627	15732	72	29846	24936	103	608160	521448	117	0.595935
106861	104278	81	52069	50941	80	1638	1679	19	2556	2595	27	5742	5208	41	9252	8953	54	179702	170672	86	0.596907
126421	117074	86	89382	84427	84	2213	2109	23	3549	3483	32	7681	7489	45	11500	11285	50	246122	238148	89	0.596907
131835	117314	90	55818	48392	88	2168	1977	23	3945	3130	34	7355	6531	48	12054	10570	59	232146	211768	93	0.598851
173467	138779	96	76889	63311	93	2455	1964	29	4226	3669	38	8860	7226	51	14671	12038	68	282167	236528	99	0.599823
109271	105207	84	69244	66487	83	2324	2486	25	3994	4003	33	8552	8214	49	14038	12911	62	286436	271649	93	0.603712
145293	125804	90	50934	42646	89	2122	1921	23	4466	3529	38	9369	8506	55	14840	12944	71	293744	246296	102	0.604684
76258	75039	81	17267	16780	53	953	1024	5	2412	2316	26	4068	4123	34	6818	7194	41	160224	154905	86	0.605656
244577	200888	116	106650	87618	110	4668	3563	39	8042	7082	48	17983	15347	74	29753	24781	109	590591	513156	122	0.606628
117477	109523	85	51270	47558	83	1783	1612	22	2777	2674	30	5616	5331	39	9399	8977	57	190575	182002	86	0.607601
213288	171486	100	87010	69749	97	3150	2326	34	5859	5379	42	12223	10338	64	20537	16986	83	395000	327773	112	0.609545
168756	143399	97	80047	68628	93	1997	1666	25	4621	4014	37	8129	7222	54	13041	11324	62	292873	257847	105	0.609545
107738	97076	94	46788	43972	82	1767	1843	19	3074	2822	31	6739	6370	42	10980	9953	59	209124	197116	92	0.610517
124342	120042	83	61784	60107	83	2054	2117	25	3909	3504	36	8547	8074	47	13219	12338	62	263422	243246	97	0.610517
84753	82149	79	32980	32407	77	1055	1085	9	1936	2290	24	4168	4175	35	6980	6580	46	150386	142122	88	0.612461
181411	150766	96	66297	53784	93	2757	2343	27	4475	3324	41	9714	8512	55	16096	13612	66	328038	271254	104	0.613433
161501	145758	95	64326	59316	87	3033	2707	30	5405	4456	42	10818	9784	59	18376	16881	71	360855	320192	104	0.613433
135987	120715	104	65526	60024	90	2270	1935	22	4371	3211	36	8293	7512	49	13988	12493	70	262720	238962	104	0.613433
217335	152788	113	88309	60145	105	3175	2358	32	4610	3604	41	11145	7939	62	19193	13502	76	396453	274514	116	0.615378
250703	202673	106	137419	112062	109	5224	4132	39	10865	9514	69	20903	17686	80	34039	28164	106	696466	586607	120	0.620239
133302	122879	93	65436	61680	84	3278	2930	31	5043	4563	39	11123	10491	53	18214	16152	83	376160	332716	101	0.621211
122852	110064	88	56838	50111	87	1927	1667	22	3624	3363	35	6905	6728	43	10886	10324	51	234955	219876	95	0.621211
150290	133628	92	64371	54971	90	2141	1883	25	3572	3562	35	8565	7551	51	12875	11134	59	269314	240381	99	0.623155
98314	92566	97	30890	29981	79	1516	1566	16	2605	2322	27	5793	5417	42	9443	9007	53	177243	164563	92	0.626072
95246	88966	92	21108	20322	65	1612	1408	20	2806	2713	26	6319	6289	42	9889	9483	53	210598	200587	86	0.628016
141545	123528	91	54642	47721	86	1827	1632	22	3553	2923	41	7404	6112	51	11996	10471	61	249226	220590	96	0.628016
184564	155907	100	71931	61501	93	3206	2764	31	6435	5785	41	12790	11236	64	22022	18824	82	412858	359078	105	0.632877
82668	80355	81	40734	39523	78	1053	1034	5	2370	2243	23	4560	4544	36	6904	6260	47	144794	140964	87	0.634821
227399	178686	111	86994	66824	102	3546	2699	34	6511	5237	44	13680	11523	63	21231	16949	79	429536	352435	113	0.640654
264698	191601	114	97043	69570	108	4277	3048	37	6967	4845	48	16894	12421	83	27959	19723	97	551646	412900	119	0.642598
97487	95053	80	47906	46866	80	1491	1366	17	2866	2664	27	6349	5865	44	8622	8573	47	195357	187000	89	0.647459
115731	102653	102	40378	37064	84	1821	1630	21	2976	2670	27	6731	5828	46	12788	11785	62	228576	197927	90	0.649403
141372	129046	89	50445	46271	85	2726	2481	27	4009	3708	34	9744	8734	55	16305	15078	72	321598	309679	97	0.654264
176423	142830	98	79632	64467	95	3032	1970	33	4636	3856	38	9257	7781	51	14880	12799	70	298875	250230	104	0.654264
89275	85832	82	35038	34173	78	1223	1230	11	2704	2511	26	4974	4907	39	8467	7912	52	164543	159066	89	0.655236
236266	184351	124	145553	118172	111	5359	4352	40	8777	7257	57	20910	17831	83	33953	29015	104	750406	651089	124	0.655236
115257	107486	94	48663	45920	81	1930	1711	21	2945	2517	30	6001	5518	44	9363	9016	46	195876	181248	89	0.656209
148533	120850	96	62449	51166	92	1900	1537	22	3205	3295	32	7339	6254	50	11067	8870	58	253915	204874	98	0.656209
108560	103719	90	31231	30074	79	1839	1674	21	3293	3134	33	7105	6643	47	11323	10333	60	220891	205044	89	0.659125
96310	92741	84	36443	35355	79	1819	1718	22	2827	2399	31	5498	5436	39	8783	8769	50	194924	188371	89	0.660097
169189	139010	97	63687	52803	93	2088	1722	27	3844	3702	35	8242	7325	50	13224	11629	66	337998	292344	99	0.660097
90338	86451	86	35291	33796	78	1590	1681	17	2651	2062	28	4227	4368	35	6731	6766	42	150533	144620	86	0.661069
63233	62227	79	28851	28493	75	757	811	0	1563	1727	18	3242	3164	32	5137	4852	40	103714	103199	82	0.662042
210184	166404	102	101397	82633	99	3758	2870	35	6024	4969	46	13368	11517	65	20836	17228	86	434288	367295	110	0.663014
102071	93088	87	47415	44441	82	1609	1540	18	2891	3005	29	6327	6016	41	11150	10955	60	208405	197741	88	0.663986
85569	80284	82	33337	31282	80	1925	1831	22	2789	2741	27	5742	5265	44	9691	8851	52	204096	184740	89	0.66593
117407	110675	83	32227	30662	80	1976	1688	24	3046	3122	31	7426	6719	46	11259	10635	61	229381	220060	91	0.666902
94810	89627	84	38714	37088	80	1169	1095	8	2663	2451	29	4527	4197	38	7533	7106	44	161294	151326	86	0.666902
164642	135862	96	62216	51053	91	2581	1867	30	3976	3427	37	9241	7912	54	14399	12327	72	292499	251899	101	0.666902
185283	149899	97	83459	68363	94	3015	2364	30	4411	3870	40	9266	7837	54	14677	12050	71	285336	245814	104	0.668847
108268	103346	81	45155	43072	81	1429	1462	16	3472	3633	32	6383	6037	44	10103	9560	57	204111	191580	95	0.670791
118054	99865	88	53683	44286	88	1939	1583	25	3273	2842	33	6769	5865	48	10586	9283	55	209960	171508	89	0.671763
234488	195239	102	92160	77331	100	4432	3580	39	7693	6147	51	18287	15426	71	27530	23538	97	574960	497972	111	0.67468
153566	134457	91	47847	42551	88	2430	2114	28	4725	4150	36	9385	8724	50	14059	13527	62	296533	285533	95	0.67468
107413	102089	84	53671	50813	82	2017	1729	22	3851	3838	34	7420	6903	48	10990	11022	57	238372	234421	90	0.675652
134787	125043	85	66210	62090	84	2914	2806	29	5236	4614	40	10599	9886	55	16738	15636	68	357724	330860	94	0.675652
296248	204093	112	111903	78651	110	4447	3006	42	8125	5429	53	18352	12811	81	29930	21706	108	623802	443671	122	0.675652
198702	164636	108	170841	152851	97	6553	5690	42	11793	9893	61	24841	21003	93	39820	34742	96	817786	690226	107	0.678568
114268	107257	86	53230	50553	83	2411	2195	25	2970	2836	28	7381	6897	45	11929	10862	61	234467	218795	95	0.678568
144410	127227	90	56516	47962	90	2605	2186	30	4233	4027	33	8555	7747	50	13838	12189	79	265364	230116	99	0.67954
52008	48931	82	22733	22262	72	682	540	0	966	940	0	1890	1834	25	3166	3163	32	70159	69262	80	0.681485
157139	142441	91	75367	67541	90	2840	2518	28	3914	3975	36	9967	9246	55	15235	14533	69	316415	290347	101	0.684401
170236	138169	98	73628	59050	94	2978	2336	31	4152	3576	39	9728	8681	55	14925	12474	77	313447	280819	99	0.685373
93836	91431	86	27030	26775	76	1751	1654	18	1935	1958	25	5094	5066	37	7492	7343	44	157482	150143	89	0.686346
220313	188352	104	109929	94671	98	5100	4459	38	8348	7241	50	18675	15873	84	31135	25923	95	611892	518626	106	0.687318
160869	141624	90	56501	49230	89	2705	2212	29	4189	3946	35	8574	7727	46	14219	12686	65	291034	258371	98	0.687318
113723	101600	92	43868	39601	83	1720	1516	19	2833	2528	29	6004	5824	42	9562	9166	54	217559	201389	89	0.68829
134158	114369	92	56986	46887	90	2259	2142	22	3861	3088	36	8644	7188	52	14282	10815	78	281938	231169	101	0.691206
183840	148584	95	70731	58095	93	2703	2069	31	4427	3960	36	9706	7763	59	15349	12531	67	310330	252945	102	0.691206
184181	148590	99	60974	48976	93	3258	2517	33	5594	4188	47	11454	9523	59	18128	15826	74	356683	305368	102	0.692178
197773	160078	96	66849	53028	96	3410	2661	33	4902	4123	40	11939	9841	60	18074	14847	83	337466	281370	101	0.692178
125301	108455	88	53909	45501	87	2152	1874	22	3583	3016	36	6999	6388	45	11318	9729	59	227026	196489	96	0.693151
117710	113775	82	38639	37645	81	1904	1839	20	3189	3437	30	7592	7272	44	11593	10512	60	232851	219640	91	0.693151
178590	147433	100	66709	56754	93	3037	2499	31	5256	4279	39	9457	8677	51	15467	13076	71	300899	266050	100	0.693151
98026	93363	84	32609	31449	79	1566	1299	17	2098	2291	25	5357	5061	38	8636	8665	47	182254	173930	88	0.695095
108842	105200	89	31250	30672	79	1973	1931	23	2856	3002	29	6561	6193	46	10816	9899	52	232418	215370	91	0.695095
85377	81219	79	39987	37082	79	1612	1489	16	2869	2150	35	5495	5174	41	9818	8940	57	193055	171767	88	0.698011
100401	97603	83	22998	22936	69	1667	1729	20	2543	2287	25	6148	5639	44	9276	9681	50	187376	176294	92	0.699956
155575	130965	92	78138	66367	91	2673	2364	26	3437	3296	32	8919	7931	49	13351	11328	62	285709	259799	101	0.699956
128802	106565	94	51208	41823	89	1845	1564	20	3208	2395	36	5305	4478	42	8904	7012	62	181268	150309	96	0.703844
94071	89314	82	52228	50318	80	1538	1474	19	3038	2679	33	6543	6295	44	10589	10867	51	208609	188573	88	0.703844
147028	135071	87	53377	49060	86	2339	2072	26	4238	3845	41	8717	8081	49	13846	13243	64	293695	274126	89	0.704817
125075	109614	99	56277	50458	85	1864	1585	20	2760	2520	29	6189	5626	45	9880	9066	54	208721	194546	92	0.705789
150719	130842	94	72489	62589	89	2901	2449	29	4538	3706	41	9588	8646	54	15586	14448	66	307249	281483	96	0.705789
106068	95286	90	35529	31409	84	1740	1490	20	2667	2491	25	5813	5003	44	9849	8839	54	186928	172797	93	0.707733
185476	145294	99	77589	60200	95	2675	2199	29	4180	3910	40	10201	7872	60	15560	12240	74	305030	251429	102	0.71065
148526	134323	88	83706	76430	88	3399	3172	31	6213	5375	46	11781	11042	62	20330	18539	84	391218	348355	96	0.716483
120125	111703	86	55463	51130	84	1901	1890	21	2567	2622	26	7061	6765	46	11114	10531	62	220114	202047	89	0.716483
100511	95827	82	33226	31909	80	1714	1699	21	3194	3089	29	6634	6154	45	11453	11536	61	230986	219642	86	0.717455
206668	159569	105	82242	63885	100	3311	2645	35	6072	4989	46	12728	10227	67	20130	15903	79	406696	327040	107	0.720371
127218	119055	85	42905	39389	84	2190	2060	23	3639	3668	31	8116	8008	45	13915	13199	66	279908	264193	91	0.720371
186325	152963	98	76837	64123	95	3039	2443	30	5180	4076	42	10915	9149	55	17400	14679	75	352331	320179	97	0.722315
83550	81289	82	37129	36007	78	1064	966	0	2314	2534	24	4379	4112	34	6684	6731	41	145540	144155	80	0.722315
79584	77641	78	24946	24800	62	1066	1252	10	1937	1584	20	3947	3759	35	6762	6321	48	128477	122137	85	0.722315
130875	117642	93	47805	43287	87	2141	1970	24	3983	3556	36	8393	7104	50	13173	11897	61	285407	256554	89	0.72426
129652	119941	91	88842	83799	87	2376	2173	27	3847	3353	37	7827	7196	48	12482	12086	58	251925	235794	91	0.726204
119903	113310	88	26445	25384	79	1963	1534	24	3624	3667	30	7572	7162	47	11718	10692	60	240809	225154	91	0.726204
165708	139432	95	63822	53354	92	2567	2093	26	4268	3870	38	8300	7309	49	13465	11746	62	296021	258300	99	0.727176
204746	159471	102	80128	62716	97	2878	2086	32	5266	4158	45	11040	8980	63	17196	14105	73	348802	285946	106	0.728148
78018	75973	80	18205	17886	53	1263	1214	13	2068	2076	22	4851	4657	37	7684	7266	47	139970	133997	86	0.728148
116306	110577	85	41627	38814	82	2033	1530	24	3977	3793	34	8417	7726	50	14608	13716	64	279614	259279	92	0.729121
353727	260788	135	223934	166719	134	8103	6006	48	14205	10138	72	31455	22938	118	49073	37499	131	1.04858e+06	809391	140	0.730093
156611	140416	90	101820	91640	90	3845	3450	33	5846	5568	44	13128	11770	67	21317	19673	79	422012	383619	96	0.730093
137667	122538	100	49816	43993	88	2269	2072	28	3667	3283	32	8362	7505	50	12338	11539	62	266363	244401	94	0.732037
147121	131072	92	54562	48864	87	3168	3060	28	4605	3970	42	10574	9557	53	16727	15374	74	355000	328099	95	0.732037
229105	176380	114	109838	84950	115	3526	2763	34	5534	4305	50	13006	10560	64	21195	17147	82	407790	336500	121	0.733009
108408	103703	92	43541	42074	80	1723	1676	19	3130	2709	31	5622	5552	40	8518	8393	46	168307	164096	87	0.733009
95449	90685	85	32053	30862	80	1302	1468	13	2296	2622	25	5203	4884	37	7972	7648	53	176331	166170	89	0.734954
143586	115108	101	53947	44046	90	2027	1625	25	3878	3077	39	8282	6736	53	13138	10489	70	269794	215948	99	0.73787
377907	226219	152	143780	87596	146	5534	3118	47	10546	6904	60	22370	13071	92	34091	20727	136	726753	435320	154	0.73787
133847	116872	91	52718	43849	90	1865	1819	21	3979	3254	37	7873	6857	49	13211	11480	69	257376	221059	98	0.739814
140833	127185	90	59359	53418	88	1556	1250	14	3614	2860	34	6642	5928	46	10358	8961	55	209692	191536	97	0.740787
154737	140892	90	67880	62915	87	2907	2736	29	5124	5197	38	11049	10473	54	18261	16639	73	358589	331676	95	0.740787
101103	98521	83	46657	45399	79	1399	1328	15	3023	2845	27	5285	5142	37	8305	8021	47	177676	170941	88	0.743703
87131	85143	84	19755	19368	57	1180	1240	11	1993	1923	25	4578	4619	38	7151	6556	47	158890	156062	86	0.743703
239933	191727	106	97749	79523	102	3809	3221	34	7649	6677	49	15660	13588	68	25560	21671	99	539327	474591	110	0.743703
101144	95439	83	21844	21228	60	1649	1488	17	2932	3157	27	6337	5893	44	9309	8850	52	200528	196334	87	0.745647
185549	148254	96	73910	58629	95	2397	2092	28	4580	3861	38	10756	9091	57	16527	12980	77	334034	283059	101	0.747592
154323	137282	91	66961	61123	87	2434	2087	26	5468	5084	48	10089	9721	54	16075	14723	78	330427	315241	88	0.749536
75319	73475	80	31406	31093	77	793	816	0	1718	1619	20	3075	3337	30	5804	5724	40	113583	111132	83	0.749536
133733	111981	101	45783	36685	89	1836	1606	23	3581	2872	38	7592	6337	48	12877	11139	64	264266	233033	92	0.750508
95199	93641	81	34401	33671	78	1364	1245	14	2111	1929	23	4857	4494	38	7681	7123	44	146248	137829	84	0.750508
126863	110166	89	49154	42692	87	1813	1577	22	3459	2787	33	7770	6922	46	12672	11164	59	250875	236284	91	0.752452
212448	171760	97	74159	58232	97	3818	3055	35	5379	4646	44	11820	9618	63	19360	15678	73	395361	323664	101	0.752452
80808	75849	82	33970	32807	79	1221	1146	10	1944	2027	24	4187	3764	36	6656	6428	42	133393	130365	84	0.754397
101013	94036	82	36398	34643	80	1456	1400	18	2455	2407	26	5211	5024	40	8999	9150	46	167884	159200	84	0.757313
96362	86414	84	37649	32200	81	1478	1281	17	2380	2244	26	5966	5477	45	9150	8000	54	180658	163912	78	0.758285
109149	102173	83	36034	34715	81	1798	1669	21	2724	3073	28	6868	6508	46	11765	10630	56	222174	211665	89	0.758285
193712	170723	95	108421	96488	96	3744	3586	33	6667	6325	46	14139	12876	65	22225	19366	85	463358	407399	100	0.762174
129399	118617	92	55861	51781	84	1929	1798	22	3156	2764	32	6882	6041	47	12003	11086	61	244309	222705	92	0.766063
81482	77597	85	31515	30225	78	1250	1241	11	1833	2136	21	4233	4152	35	6819	6589	44	140291	138562	83	0.767035
231681	166442	132	89775	63939	132	3164	2117	34	5699	3829	45	11446	8349	64	17374	12553	76	370223	274290	132	0.767035
186482	145914	104	77388	59838	97	2743	1929	33	4833	3648	43	9503	7578	52	14674	11787	64	316698	248429	105	0.767035
212081	170412	100	101519	82877	97	4269	3309	38	6075	5284	44	14214	12191	73	23987	19877	92	486978	431678	102	0.769951
96238	93666	82	51221	49626	79	1823	1683	21	2575	2529	28	6380	6205	43	10156	10053	60	208042	201663	85	0.769951
164660	136703	97	78439	66146	92	3043	2537	31	4049	3343	40	8668	7708	50	14740	12970	68	298328	260360	95	0.775784
202420	152232	117	77700	57724	100	2714	1877	33	5174	4134	44	11568	8871	69	18086	13508	82	362625	289415	100	0.777729
86587	83130	95	36721	35862	78	1465	1412	19	3067	2821	29	5100	4884	39	7835	7654	49	152523	148626	84	0.778701
134630	121243	92	69989	64397	87	2370	2115	25	3967	3416	38	9340	8948	49	14189	12933	66	284375	266684	91	0.779673
170728	152397	90	63648	55996	89	2608	2401	26	5068	4464	39	9958	9073	54	16115	14460	70	317405	288461	95	0.780645
154818	132400	98	56222	46753	89	2284	1961	27	3722	3628	30	8494	7479	49	14143	11854	67	279592	250694	95	0.783562
218978	175700	117	85539	69120	99	3455	2836	33	7097	5957	47	14000	12146	69	21953	18341	80	453868	398456	105	0.784534
135251	121353	88	60664	53941	86	2160	1697	23	3356	2840	35	8657	7240	60	13363	10794	67	270531	237918	94	0.785506
117101	101336	88	39906	35596	84	1948	1740	21	3261	2689	33	6260	6063	41	10625	9250	58	201675	182791	92	0.786478
178939	145480	109	76858	63119	92	2288	2137	25	3935	3206	39	9025	7329	54	13670	11256	65	294554	252293	100	0.788422
155422	139760	91	62798	57314	89	2807	2585	28	5195	4445	42	9846	9028	55	15455	13402	71	314751	280578	99	0.790367
104648	101177	80	20679	20317	59	2054	1743	24	2656	2683	27	6901	6636	44	10586	10227	63	226502	214663	91	0.791339
89211	85651	85	32817	31763	77	1507	1392	17	2316	1866	24	4551	4707	35	6884	6208	47	148347	145396	86	0.792311
79282	76486	80	30378	29781	75	1383	1303	11	1930	2083	26	3983	4066	35	6124	6069	40	138839	129714	87	0.794255
144101	128995	93	55021	49508	87	2648	2449	28	3695	3547	35	8582	7400	51	12944	11377	62	267777	239687	96	0.794255
91009	92317	79	15091	15099	49	1146	969	0	1925	1802	21	3970	3661	34	6146	6298	41	127265	124560	86	0.794255
113393	107530	81	47081	44311	82	2027	1957	23	3506	3236	32	8292	8279	47	12406	11885	58	241689	228298	93	0.795228
83163	78724	86	36670	35475	79	1614	1495	18	2477	2654	29	5956	5588	46	9238	8943	48	185330	172710	90	0.795228
165242	132710	95	67211	53588	93	2271	1688	27	4077	3447	36	9177	7020	58	13595	10763	66	291980	236953	102	0.800088
132555	121007	88	56783	51563	86	2422	2238	26	3939	3524	33	9189	8415	55	15988	14416	72	311201	287122	96	0.800088
149926	135197	89	52375	47056	86	2460	2115	26	3911	3937	36	9075	8085	51	15682	13983	77	289825	257364	98	0.800088
57262	54683	77	34982	34246	75	861	824	0	3099	2876	32	1350	1419	13	942	844	0	1059	1456	22	0.800088
182478	138362	100	70754	54284	95	2789	1979	31	4355	3286	44	8870	6658	55	15304	11370	76	316866	241117	106	0.802033
131757	120525	96	43398	39234	85	2042	1912	23	3212	3010	33	7980	7230	48	13064	12051	64	260778	238192	98	0.802033
106271	98678	83	49587	46288	81	1999	1652	20	2539	2594	31	6361	6029	42	10576	10952	52	226166	211200	81	0.803005
103600	98965	83	26699	25803	79	1294	1411	14	3029	2662	31	5790	5947	41	10333	9764	54	209103	194047	93	0.804949
168186	142948	94	60330	51131	90	2345	2048	28	4370	3833	37	9455	8545	52	14865	12806	62	290329	253800	100	0.805921
224896	184901	102	98800	82522	101	3410	2874	33	7139	6079	44	13337	11159	61	20915	17625	80	409403	351197	110	0.806893
85256	79769	82	26609	25695	78	1381	1218	17	2505	2327	25	4674	5054	38	7683	7236	57	151308	150952	77	0.80981
218101	171398	99	83676	64598	98	2821	2347	32	5163	4568	43	11686	9778	60	20032	15791	78	385750	321892	103	0.80981
126798	108830	89	59331	50344	87	2022	1639	21	3844	3228	36	7244	6066	50	11056	9164	65	233904	210194	92	0.80981
143014	118108	96	55319	44736	90	2216	1497	25	3624	3143	37	7934	6851	55	12746	10916	59	257900	219602	98	0.810782
97835	93722	83	33216	31684	80	1438	1505	17	2715	2605	28	5391	5152	39	8056	7837	51	174201	165256	86	0.810782
188595	133830	103	97550	72695	102	3830	2939	35	6600	5267	51	14135	10910	72	22561	18298	84	454784	354453	107	0.814671
88126	85459	79	23714	22735	70	1189	1407	12	2028	2228	25	4214	4310	38	8445	8334	51	164073	155908	92	0.816615
214931	180912	98	89907	75200	95	4183	3484	34	6904	6419	45	15339	13770	66	25420	22547	90	503379	465195	103	0.816615
111775	107936	89	41156	40243	81	1917	1628	23	3665	3449	39	7223	6938	44	11520	11121	55	215533	202708	92	0.816615
146270	137173	87	71476	67149	85	2693	2425	29	4430	4351	38	9629	9404	61	15319	14436	62	302060	279617	93	0.818559
130022	115243	90	56041	47954	88	1759	1631	22	3376	3035	33	7151	6252	45	11399	10667	60	247299	221014	96	0.819532
138485	122300	87	62923	57236	86	2282	2029	25	3831	3256	35	7931	7299	51	12104	10745	59	259764	238878	96	0.819532
100023	97306	83	24913	23898	72	1365	1337	15	1905	1875	23	5641	5664	37	8256	8312	51	181241	172516	91	0.820504
111029	97118	89	47324	41311	85	1727	1427	19	2336	2393	28	6740	6036	46	9894	8532	61	207514	190090	97	0.820504
130482	120595	87	74774	69861	85	2648	2645	27	4905	4510	38	10086	8979	55	16785	16643	67	317921	295952	96	0.821476
156947	131528	108	66241	54338	92	2495	2006	29	4233	3158	38	8709	7957	51	14124	12243	64	295083	259420	101	0.822448
128811	115108	91	54298	48821	85	1710	1472	22	3926	3877	33	8084	7196	52	12662	11427	68	261679	233999	99	0.822448
272531	224470	109	168509	145341	104	6599	5467	42	11681	10393	55	24832	21932	83	40687	35755	103	849488	733811	117	0.82342
110234	102535	85	42913	40544	81	2016	1720	24	2941	2743	36	6678	6032	45	11389	10819	57	212706	195109	87	0.82342
184474	140066	101	76058	57545	99	2495	1908	30	5039	4037	39	10568	8304	55	16534	12922	72	327963	270762	107	0.826337
244902	188211	113	108582	83802	111	4855	4021	40	8520	6620	60	17629	14206	72	28570	22692	110	569328	486311	120	0.827309
90007	90072	79	40133	39624	78	1168	1051	7	2375	2071	24	4834	4821	37	8812	8699	54	161038	156405	88	0.827309
164950	140507	96	70879	60901	90	2542	2130	28	4255	3998	36	9630	8751	48	14974	13132	69	296394	271770	97	0.828281
105242	101305	86	31200	30605	78	1891	1919	21	3142	3012	34	7001	6813	41	10537	10826	49	213405	205335	94	0.828281
103743	101613	81	35155	34027	79	1818	1584	19	2510	2374	31	5636	5475	39	9689	9192	50	185861	176718	90	0.829253
104936	97169	84	45685	42312	81	1697	1492	20	2608	2614	26	5126	4850	39	8345	8315	48	174812	163871	85	0.829253
89910	86228	82	31050	30069	78	1457	1290	15	2375	2377	27	5234	5193	39	9012	8589	54	166553	157382	90	0.831198
156245	133987	90	62877	52683	88	2329	1934	25	4204	3969	34	8907	7457	52	13067	11501	64	279439	241968	100	0.833142
110801	107440	82	59883	58190	81	2303	2166	22	3314	3578	31	7973	7415	49	12286	11267	62	251125	224879	88	0.833142
118807	106909	88	30653	28024	81	2381	1996	28	3609	2748	37	7922	7334	49	12936	12170	61	250828	238054	96	0.834114
177162	134337	101	67892	51474	97	2667	1894	32	4034	2969	41	7676	6024	51	14507	11125	71	277455	215265	110	0.835086
101235	95856	83	33372	31868	80	1460	1304	17	2721	2843	28	6391	6115	43	9248	8637	51	195041	180038	90	0.836058
100710	95179	85	25086	23754	75	1744	1510	22	2919	2514	32	5793	5759	40	9229	9189	54	186209	174212	87	0.838003
102949	96754	90	36885	35274	80	1707	1640	19	3179	2773	30	7266	6430	47	11125	10511	63	227620	197594	86	0.838975
89785	83860	83	32110	30003	80	1638	1459	19	2810	2337	28	5643	5345	40	9935	9795	52	198562	189233	84	0.839947
99806	95715	84	23161	22602	63	1814	1518	20	2801	2899	28	6040	5952	43	8739	7770	53	183275	181917	85	0.841891
111736	109325	81	35640	34738	79	1869	1747	21	3483	2701	32	6734	6546	45	9492	9273	52	209931	201343	91	0.841891
114856	110918	81	54102	52387	81	1870	1956	22	2967	2999	30	7419	7049	44	11595	10959	54	231896	217868	89	0.842863
125710	112381	87	45450	41424	85	2204	1999	24	4276	3633	37	8678	8156	48	14899	13684	62	304485	293031	92	0.842863
118289	97071	105	56430	47095	88	2034	1680	24	2830	2187	38	7468	6534	46	11525	9585	64	232316	198831	82	0.842863
123986	111659	92	48934	43787	84	1779	1781	19	2830	2530	29	6529	5638	47	10422	10372	50	201770	187091	93	0.847724
84003	82015	78	35935	34493	77	1279	1200	13	1770	2240	22	4743	4688	38	7586	7618	45	151977	143572	85	0.849669
184487	146005	98	67138	53414	95	2960	2368	32	5339	4402	41	10724	8514	58	16301	13316	70	348114	294741	105	0.850641
106546	101443	84	51511	49348	82	1536	1392	17	2771	2643	31	5954	5577	42	9612	9196	53	180391	174176	94	0.850641
262440	188955	112	104074	75337	109	3699	2732	35	6714	5018	48	14225	10167	70	22278	17122	87	484622	352606	122	0.851613
127410	118277	94	50711	48470	83	2269	1872	24	3569	3099	38	7651	7438	48	12119	11371	63	251647	235755	97	0.851613
233304	178060	117	94323	73649	101	3412	2497	34	6788	4508	52	13410	10536	64	23812	18921	92	491537	400451	113	0.852585
179079	151211	101	74539	63684	94	2806	2518	28	5391	4688	40	11542	10236	57	16825	14329	80	343821	306334	111	0.852585
165928	134711	95	64448	52072	91	2168	1893	26	4063	2839	37	7987	6684	48	12349	10355	62	275213	230074	102	0.852585
169841	140222	93	71681	58444	92	2660	2206	30	3796	3247	38	8759	7308	52	14277	12172	68	312364	263129	101	0.852585
99418	94599	86	46447	44667	79	1527	1504	18	2696	2728	27	5778	5555	38	8416	8346	48	186653	175336	87	0.853557
122761	116376	88	43142	40694	83	1934	2010	21	3358	2935	32	6904	6357	44	10971	10280	55	220778	206137	96	0.854529
108404	97459	100	32217	28571	100	1584	1336	14	2324	2091	23	5606	4872	41	9553	8628	52	184659	162335	100	0.854529
132123	114101	90	68947	60138	87	2295	1757	28	2422	2696	28	7276	6580	47	12309	10671	62	252127	229339	98	0.856474
163221	133457	96	64069	52667	93	3022	2217	31	4900	4174	37	10778	8952	62	17471	15006	73	330537	283890	107	0.85939
113824	108550	86	70253	67749	82	2023	1934	23	3170	3205	31	8004	8001	47	13199	12823	60	260013	244676	96	0.863279
128921	121492	87	58280	55344	84	1804	1593	20	3103	2904	30	6333	5644	43	9170	8703	48	202820	185875	94	0.863279
105258	100473	83	31588	30641	81	2054	2208	20	2832	2986	31	6653	6423	45	11171	10750	55	226937	211289	94	0.86814
187475	141891	107	83065	62475	96	2448	1677	33	4639	3653	41	8859	6679	58	14724	11647	68	292883	219429	104	0.869112
119959	112031	86	32298	30976	81	2208	2003	27	3882	4150	31	7645	7396	45	11903	11679	56	254344	237509	91	0.870084
161233	130803	100	68419	56278	92	2584	2036	28	4361	3129	37	8849	7235	49	13148	11075	69	281636	245050	99	0.872028
135674	121875	96	54244	49126	85	1867	1856	24	3750	3368	32	8234	7970	48	13315	11659	60	266799	250751	94	0.872028
95429	93893	80	32229	31575	78	1699	1586	20	3105	2865	32	5992	5751	42	9439	8785	54	194000	181378	85	0.872028
103968	99913	84	21242	20338	60	1781	1760	18	2782	2847	29	6984	6872	44	9775	9598	51	212094	201426	90	0.873
167971	135926	94	68797	55644	94	2351	1920	24	4096	3449	37	8458	6816	51	12637	10073	61	279610	235505	96	0.873
149024	134133	87	62468	55626	87	2458	2238	27	4212	4200	36	8903	8181	51	14729	12567	69	302425	276275	92	0.873973
98712	95911	82	28833	27845	77	1924	1958	20	3365	2997	32	6320	6347	40	10079	9917	53	213276	208125	87	0.874945
180153	138976	96	66658	51555	94	2604	2122	30	4800	3696	42	9887	7662	58	16586	12735	79	327282	266219	100	0.875917
102409	93425	94	45165	42677	81	1812	1636	21	3013	2905	30	6516	6269	42	10570	9504	63	220759	218207	89	0.876889
179361	143282	94	53447	42245	92	2637	2221	30	4790	3579	44	8695	6807	51	13409	10938	68	267594	214417	105	0.879806
141758	118152	94	62318	50897	91	1905	1373	24	3097	2907	33	6641	5747	46	11018	9378	56	236542	192502	99	0.879806
79232	76272	80	23917	23425	71	1221	1334	13	1803	1648	21	4431	4220	36	6799	6744	45	138624	129421	89	0.880778
93686	89234	84	35557	34879	79	1499	1459	16	2485	2405	28	5572	5433	40	8793	8430	48	172575	158945	91	0.880778
132678	122928	87	51556	47782	84	1917	1965	22	3504	2966	32	7298	7050	50	11642	10958	62	235103	216393	96	0.88175
95261	91524	83	32273	31129	79	1654	1441	19	2483	2217	27	5907	5523	43	9809	9192	52	196403	187632	95	0.882722
113268	103395	89	44312	40378	85	1814	1674	21	2839	2977	27	6826	6865	41	11255	10918	63	220275	212440	89	0.883694
138021	123766	93	59306	54182	86	2102	1764	24	3618	3397	33	7127	6281	47	11403	10408	57	228717	204098	98	0.883694
177424	151002	96	84845	72978	93	3418	3385	30	5177	4846	42	11011	9797	55	18106	15617	80	380017	342812	103	0.884666
85021	79293	83	41562	38951	80	1485	1235	14	2326	2107	30	4357	4150	36	6185	5610	43	152379	144656	83	0.884666
85251	81462	84	23277	22356	69	1116	962	0	1641	1610	19	4468	4415	36	7669	7168	50	144732	138413	86	0.886611
98424	94318	81	30046	28774	79	1465	1444	16	2798	2313	28	6022	5691	43	9466	9172	55	193341	181949	90	0.886611
140436	123044	95	61367	54562	89	1955	1815	23	3683	3121	34	7447	6835	48	12323	11723	61	255117	238949	96	0.887583
238130	170610	113	85505	60756	108	4442	3196	40	6377	4400	51	13599	10030	66	22088	17100	82	454936	339377	119	0.889527
185840	152270	98	56883	46230	95	2753	2028	30	4683	4200	37	9995	8702	54	15164	12864	66	311701	269385	103	0.890499
273101	207424	120	100231	78165	110	4491	3420	38	7679	5881	54	16701	13741	74	27128	21766	99	569354	469121	120	0.890499
91494	82646	82	42318	39904	80	1210	1305	12	2501	2107	28	5197	5178	37	8160	7908	48	159965	153855	80	0.891472
162353	139346	95	52216	42876	89	2881	2304	31	5535	4558	40	9317	8439	54	15741	14333	74	336419	298251	103	0.893416
134637	120064	91	52338	45782	87	2196	1875	24	3780	3059	34	7656	6756	46	13079	11427	67	253017	232210	99	0.893416
134537	110242	92	52991	41926	90	2298	1889	26	3464	2840	39	7861	6651	50	13676	11320	70	269158	223666	100	0.894388
183947	161864	96	106730	94410	94	4644	4034	34	7604	6455	51	16340	13787	74	25848	22352	89	514974	450585	105	0.896332
135324	124874	87	58687	54481	85	2261	2247	24	4712	4405	37	9836	9439	52	14810	13966	69	302480	286389	94	0.897304
128008	111886	89	49905	43589	86	2125	1953	22	3121	2878	32	7914	7133	46	12363	10524	64	253495	226171	96	0.897304
198978	149254	120	76104	57649	103	2985	2117	32	4836	3820	42	11001	8694	63	17350	13016	76	351635	275639	111	0.898277
81889	78015	88	34505	33381	77	861	729	0	1723	1567	19	4766	4801	36	7429	6557	49	149225	142404	85	0.898277
258671	169203	119	107962	71687	114	3409	2161	36	6185	4281	52	13195	9273	68	21168	14195	81	464601	297969	123	0.901193
113663	103936	100	59769	56907	85	2362	2137	26	4329	4131	39	8582	8284	48	13878	12859	64	276642	265736	91	0.902165
129731	112405	88	54417	47556	87	1764	1640	19	3476	3567	31	7105	6391	47	11827	10360	61	234276	212031	92	0.903137
110909	88939	92	58113	47756	89	1545	1247	16	2297	2002	29	6197	4770	48	8969	7266	55	199087	157664	92	0.90411
68500	66699	79	28710	27901	75	893	870	0	1492	1529	14	3164	3268	31	5611	5794	38	108259	102718	76	0.905082
161570	143270	97	75546	67765	90	2928	2449	31	4844	4405	37	9193	8543	52	16166	14883	63	305271	286287	96	0.905082
116383	100421	92	37503	33170	84	1636	1436	16	2809	2364	28	6851	5828	46	10854	8786	59	216769	191855	96	0.905082
189087	148221	110	74709	59009	97	2863	2035	32	4614	3621	42	10102	8045	58	16721	12847	72	343737	279912	108	0.907026
151101	139767	87	55600	52102	85	2245	2107	23	4261	3321	37	7905	6854	49	11595	10945	63	279798	255894	95	0.907026
86021	83220	81	19546	19119	56	1404	1177	14	2067	2068	29	4716	4325	36	7378	6705	42	148920	146969	91	0.907998
214383	164950	110	81545	63310	96	3172	2490	33	5333	4366	41	11917	9361	65	19064	15610	73	363142	299336	105	0.907998
86680	79236	94	33173	30487	88	1570	1487	18	1615	1811	20	4755	4244	38	7800	6965	54	149658	134442	97	0.907998
24157	23500	63	12226	12490	45	365	379	0	333	415	0	1374	1171	14	1822	1948	19	37630	36869	69	0.90897
176686	153554	95	94311	81146	91	2959	2394	31	5585	4835	44	10754	9322	59	17217	15444	74	350744	307520	98	0.912859
94757	89081	85	38245	36868	79	2049	1966	22	2585	2485	28	6191	6041	38	9939	9261	57	199876	189883	89	0.914803
102584	96968	86	46186	44081	81	1593	1619	18	2688	2529	28	5591	5707	39	8434	7947	56	181408	171266	91	0.914803
143422	125285	93	47369	41559	87	1792	1669	21	3323	3007	33	8431	8177	50	14136	13160	64	270633	248158	91	0.915776
84250	82524	80	24958	24835	67	1198	1083	8	2019	1906	23	3958	4044	33	7014	6493	47	141836	136060	84	0.915776
172876	146848	95	63515	54170	93	2822	2446	29	4040	3710	36	9259	7927	53	15532	14141	66	317384	293676	96	0.91772
86896	82518	80	31612	30079	79	1582	1615	19	2629	2531	29	5429	4845	41	9751	8836	59	195934	180682	80	0.91772
110604	100555	83	37434	33550	83	1578	1585	18	2937	2527	32	5645	5341	41	9753	9069	54	188277	174269	90	0.91772
124761	114438	84	55760	51773	83	1774	1747	21	3742	3277	32	7665	6968	46	12756	11788	67	243662	231682	89	0.91772
189900	161713	98	81229	71714	95	3492	2850	33	6401	5559	48	12787	11599	61	20256	17840	82	405505	367786	101	0.918692
206166	169125	99	86057	71902	94	3492	3147	31	6426	5323	47	11359	9836	59	19044	17073	71	382987	345626	98	0.919664
106041	101934	82	35245	34298	79	1835	1531	22	2957	2873	30	6001	5562	41	10357	10314	53	203896	191523	87	0.919664
94951	92393	86	40102	39220	79	1166	1126	9	1741	1886	22	4376	4164	38	6661	6570	43	137651	133552	87	0.919664
120088	107730	85	42970	35713	87	1857	1702	23	3114	2979	29	6935	6157	47	10830	8856	61	227248	195615	98	0.923553
148878	126203	94	62810	52483	90	1925	1535	23	3492	2878	34	7386	6197	52	12273	10600	63	240372	203576	100	0.923553
149399	125571	93	60071	51127	90	1954	1842	23	3158	2699	30	7551	6523	48	10922	10416	58	240018	215628	95	0.929386
167149	154458	88	40683	36938	85	3698	3375	32	5527	4994	40	12478	11622	58	20471	18336	80	404369	376838	98	0.930358
117714	112627	82	34317	32623	81	2364	2022	26	4005	3787	33	8755	8280	50	14567	13969	64	282305	268758	88	0.93133
217052	156103	106	84333	61296	103	3788	2511	38	5260	3531	44	11663	8384	63	19445	14680	82	382539	281051	107	0.932302
155148	145323	90	75117	70668	87	3111	2882	30	4929	4662	43	10890	10017	56	17739	16538	69	335184	316150	90	0.932302
115664	109030	100	28543	27321	80	2045	2056	23	3857	3613	33	7588	7131	49	10957	9792	57	233163	222964	88	0.933274
101249	93657	83	51782	48874	82	1820	1752	21	3458	2961	31	6963	6163	45	10575	9859	53	214821	203790	86	0.933274
179147	153268	96	92229	78619	93	3606	3034	33	5562	4737	43	10758	9183	55	17778	16432	74	373427	342365	95	0.938135
110335	105814	82	30405	29266	79	1601	1506	20	3289	2882	32	6398	5517	47	10245	9412	56	202295	189393	90	0.939107
95808	90749	81	37988	36273	80	1672	1657	19	2768	2532	31	6444	6201	46	10890	10109	59	230904	207942	81	0.939107
168500	147241	92	76409	66942	92	2479	2305	25	4368	4137	37	9485	8265	56	14704	13624	68	286634	268330	95	0.939107
72936	73244	73	30774	30342	76	771	778	0	2282	1884	22	4144	3859	35	7304	7170	47	142789	138221	80	0.939107
178174	149630	103	77554	66003	91	2258	1940	24	5081	4397	38	9153	8226	51	15973	13934	71	308687	269653	98	0.941052
117905	106019	93	46081	41644	82	1692	1574	19	3477	3553	33	7978	7284	49	13088	11991	56	263687	253040	90	0.942996
143432	127505	88	53398	45958	90	2143	2103	25	4480	4077	39	8902	7923	51	14905	13236	68	290033	255669	100	0.942996
154324	127285	93	57819	47345	90	2579	2166	27	4648	3984	36	9007	7533	53	15546	12991	65	294612	254542	95	0.943968
168411	135246	103	66999	54739	93	2358	1685	27	4487	3172	37	8474	6895	57	14085	11577	66	300677	259219	101	0.943968
140641	129838	87	69367	65204	85	2722	2245	30	4524	4464	36	10921	9998	56	17177	16991	66	334600	309220	96	0.94494
258816	208311	104	101143	82859	100	5175	3999	38	9393	8313	52	19380	16596	74	33229	26036	98	661035	570609	108	0.946885
76874	76081	79	28491	28172	75	1168	1285	11	1821	1843	20	3942	4087	31	6890	6989	42	136458	134482	84	0.946885
152438	123317	92	67567	55574	90	2375	2100	26	3837	2897	41	8598	6936	56	14304	12062	59	276217	230122	101	0.951745
176801	140054	103	59960	46835	94	3091	2403	31	4605	3738	42	9907	8111	55	15198	12072	67	312528	251127	103	0.95369
149434	124158	94	60023	51317	90	2082	1671	23	3916	3237	37	8406	7317	52	12840	11663	57	262129	227993	100	0.954662
121241	113116	86	54367	51475	83	1569	1331	16	3231	2679	29	6665	6659	40	10483	10256	55	217769	200586	91	0.955634
111650	106235	86	26385	26111	71	1915	1698	21	3458	2847	36	6551	6248	47	10761	10488	52	217700	210053	91	0.955634
189103	157622	96	58933	48606	93	2503	2262	27	4798	3786	40	9351	8521	50	15164	13361	60	318072	278815	102	0.956606
188451	153041	102	70456	56782	93	2507	2085	28	4364	3449	44	10097	8127	60	15999	12769	82	318911	259089	102	0.956606
108057	99989	84	50908	47169	83	1771	1711	20	3312	2794	33	6501	6413	42	10793	10090	52	215990	205294	91	0.958551
127534	112149	88	48288	42312	85	1887	1828	23	3240	3052	32	6574	6074	47	11087	9911	55	220909	198216	94	0.960495
55409	54704	76	24260	23951	71	713	735	0	1159	1188	12	2860	2661	29	3745	3575	33	85350	82856	77	0.962439
124962	110075	86	46022	39602	85	1924	1713	22	3153	2714	35	6540	5690	45	11026	10194	62	213865	194132	91	0.964384
186730	150955	100	81480	66285	96	2556	1991	29	4523	3924	39	10096	8346	55	16461	13003	71	325973	274021	104	0.964384
309685	165899	151	154045	83638	148	4493	2324	48	7987	3829	82	16373	8785	104	25850	15431	121	532412	300428	150	0.965356
242303	190356	104	121053	96052	103	4070	3334	37	7088	5890	55	15729	13122	69	26363	21736	89	506384	429239	111	0.969244
254930	184500	114	92895	65654	110	4339	2835	38	7202	5332	49	15166	10899	76	23190	17683	96	483519	363341	118	0.969244
145674	124846	93	47215	41355	87	2243	1728	25	3787	3663	34	8323	7099	55	12465	10684	64	256838	225511	94	0.971189
95870	93180	81	26304	25501	77	1574	1620	17	2527	1974	30	5080	5015	38	8004	7595	55	155823	145993	86	0.972161
125354	116242	86	28141	25871	83	3107	2835	29	5633	5607	43	13159	12048	61	12201	11482	61	324569	305647	94	0.974105
107617	102705	84	37242	35140	80	1217	1181	13	2695	2949	26	5607	5284	39	8728	8476	49	171527	161064	85	0.974105
143943	122122	90	54353	46897	87	2472	1953	28	4364	3495	38	8604	8082	51	14186	12170	71	272994	244821	96	0.976049
117648	111357	85	32315	27680	96	2535	2029	27	3502	2973	38	7204	6815	51	11611	11355	64	223833	215153	91	0.977994
65843	64696	76	34121	33440	76	1126	1057	6	1920	1600	22	3291	2997	32	5230	5059	41	111178	105645	80	0.977994
84028	81463	82	30697	30062	77	1061	1168	10	2403	2001	24	4326	4145	36	6704	6409	45	135740	128205	86	0.979938
123443	107454	89	49163	43882	86	2010	1882	22	3316	3003	35	6917	6004	49	10518	9221	57	225176	199711	95	0.98091
145349	130734	89	65585	58920	88	2246	2053	23	3532	3203	30	8440	8089	48	13383	11196	71	258932	241163	96	0.981882
70516	68469	79	20504	20330	58	953	710	0	1670	1697	19	3438	3472	31	5275	5090	40	113341	106592	87	0.981882
155303	128888	93	59932	50562	91	2183	1896	25	3642	3283	38	8160	7197	49	13243	11428	65	270022	237586	101	0.981882
161327	144477	91	85902	77711	91	3179	2882	29	5423	4777	41	11397	10401	56	18642	17927	76	357411	336873	99	0.983827
128061	119576	90	57175	53026	85	2175	2241	22	3702	3845	30	8344	6943	50	13272	12668	58	256633	238962	97	0.985771
133762	117586	88	60436	52494	88	1548	1502	17	3212	3052	31	6594	5658	47	11616	10378	57	218224	197457	96	0.988688
213640	181684	101	114900	99237	101	4715	4032	37	9016	7973	57	18498	16876	73	29187	25671	92	607874	543187	109	0.98966
121381	108522	89	42633	37906	85	1981	1578	22	2654	2868	25	6583	6285	44	10434	10616	52	216204	204287	87	0.991604
161433	141180	91	96466	86516	90	2602	2251	28	4174	3948	37	9783	9236	53	15765	14135	79	317791	297767	91	0.992576
156694	129930	99	65048	53503	91	2365	2047	27	3948	3037	36	8140	6731	52	14375	11877	60	276522	228473	97	0.992576
102806	99965	83	51187	49410	80	1921	1806	21	2856	3040	28	6114	5862	42	9388	8541	58	180968	175347	87	0.994521
95623	90433	95	40168	38052	79	1833	1764	19	2277	2240	27	4969	4951	39	8567	8196	48	170455	159899	83	0.994521
124588	108441	87	58166	51140	87	1748	1436	21	3542	2741	33	6171	5037	46	11103	8713	65	204960	181882	93	0.997437
153525	124946	94	58054	46127	90	2203	1676	24	3780	2516	39	8417	6444	55	11722	9875	63	251964	205947	98	0.997437
87973	84116	82	32279	31040	78	1168	1020	5	1696	1657	24	4240	4113	35	6890	6055	44	143887	136699	83	0.998409
164488	139369	97	60681	51718	91	2688	2271	28	4334	4191	37	9392	8138	56	14569	13263	65	304952	278774	96	1.00133
95704	93097	81	23687	23098	73	1720	1404	20	2143	2593	25	5347	5502	39	8632	7616	48	167406	157419	89	1.0023
161861	141585	91	68897	58746	90	2734	2065	27	4132	3335	35	8079	6966	50	13638	11957	62	254822	226167	101	1.00424
91280	89881	80	34956	34246	78	1600	1341	20	2471	2234	28	5534	5384	39	8083	7723	47	172711	160718	92	1.00521
80598	76992	79	30257	29653	76	1261	1097	8	1874	1714	25	4041	4137	33	6442	6175	44	139019	131068	85	1.00521
136394	127391	90	55810	53816	83	2279	2218	24	3991	3737	37	7748	7230	45	13062	12372	59	260709	243949	94	1.00521
95921	91186	85	32128	31095	79	1402	1316	15	2368	1867	31	4985	4525	38	7884	7865	50	165229	155888	89	1.00813
203115	155776	100	82455	63805	96	2845	2229	32	5440	4129	43	11996	9313	68	18008	14886	74	358123	289179	105	1.0091
257154	193708	111	90193	67964	110	4336	2936	41	8280	6242	52	17669	13769	75	28806	22187	107	568961	451677	117	1.01008
89967	86932	79	35396	34499	77	1444	1343	16	2227	2126	25	4857	4959	38	8081	7844	49	161210	149350	89	1.01202
109439	105634	86	24029	23414	64	1814	1743	20	3487	3367	32	7048	7040	44	11901	10965	67	239017	223130	95	1.01591
92470	88655	80	40971	39017	80	1218	1209	13	2313	2148	27	4840	4617	39	8379	7978	49	170286	163281	89	1.01688
78298	77558	77	32872	32069	76	1330	1374	14	2073	1983	24	4045	3798	34	6605	6230	46	135033	130038	88	1.01688
127818	108065	90	49091	41814	88	1932	1370	18	4132	3015	38	6736	5703	46	12667	11102	61	229665	199975	100	1.01688
133385	114541	91	51980	45875	87	2202	1769	26	3421	2983	31	7763	6744	49	11988	11012	64	247834	226205	98	1.01688
116499	105068	87	48567	40002	102	2431	1783	25	4480	3524	38	8413	6694	59	13770	11192	75	273454	215777	102	1.01882
61955	65199	57	18921	22196	43	854	971	0	1636	1697	19	3610	3552	34	5185	5325	42	109590	110719	83	1.01882
139035	121846	90	41264	35277	89	2035	1718	25	3504	2877	34	7165	6103	48	12570	10698	69	239971	211269	100	1.01882
103871	90818	98	44863	40220	84	1602	1538	19	2643	2748	30	7209	6617	46	10160	9567	50	208029	189288	93	1.0198
83046	79855	90	32075	31352	77	828	819	0	1854	1635	17	4230	3959	37	7001	6501	46	129137	124874	86	1.0198
100303	94845	86	29127	27278	80	1798	1798	22	3166	2978	31	6816	6525	46	10179	9795	60	211032	196801	84	1.02077
155834	144504	95	82764	75378	87	2841	2473	29	5870	5170	40	12055	10823	59	19261	17166	83	377321	341934	96	1.02174
77452	76491	79	23464	23026	62	1001	1108	7	1326	1676	16	3691	3545	35	5713	5975	40	125187	122569	81	1.02369
216056	180344	103	77330	63786	98	3706	2739	36	7037	5983	44	13951	12005	64	23726	19734	94	498468	432242	105	1.02466
88283	85567	78	40559	39171	79	1232	1227	14	2397	2295	22	4836	4607	37	7684	7165	47	156174	153899	83	1.02466
151177	129925	92	65873	56559	89	2212	1966	26	4689	3977	38	9533	8541	52	14908	12446	72	288081	258132	95	1.02563
99823	94989	90	35310	34425	79	1717	1723	19	3044	2983	29	6086	6145	38	9247	8724	53	173708	167271	87	1.02563
98848	95615	88	52574	50751	79	1743	1583	20	2811	2835	28	5688	5459	40	9160	9084	44	186057	179276	85	1.02757
210969	174178	99	131119	109928	98	4468	3956	35	8229	6717	57	16668	14089	75	27812	23347	92	565833	500645	102	1.02855
126776	118908	89	46023	43333	83	2152	2089	23	4941	4203	41	9028	8392	55	14358	13457	66	306673	299338	92	1.02855
80180	76149	80	40064	38810	78	1045	1070	7	1904	1800	20	3945	3626	34	6769	6819	46	123662	122605	83	1.02952
123820	116233	84	55374	51880	84	2308	2164	24	4065	4073	39	8644	8443	49	13887	12873	64	284805	266295	93	1.03049
165396	136554	95	61213	50584	92	2493	2206	24	4602	3887	39	10399	8754	59	18070	15842	84	349138	297860	101	1.03049
155661	125664	93	62049	50502	92	2573	2118	28	3860	3016	42	8990	7235	54	14301	11155	66	311272	249716	103	1.03146
113592	101844	85	48139	41259	86	1606	1464	20	3221	2971	31	7558	6813	46	11415	9856	58	232686	212058	95	1.03146
94274	91472	82	29007	28474	77	1272	1269	15	2438	2192	29	4987	4978	36	7610	7190	48	158020	151251	90	1.03146
175608	142172	105	68683	53823	98	3098	2405	33	4906	3617	39	9665	8080	53	15534	12838	73	322826	265219	107	1.03243
111436	101407	85	49138	44960	84	1795	1633	21	2598	2264	30	6132	5639	45	10018	9501	55	201194	190579	94	1.03341
87681	83055	82	21367	20452	67	1408	1347	14	2815	2410	31	5075	5247	38	8318	7701	47	164978	158201	87	1.03535
107839	104245	84	41517	38845	81	1749	1690	22	3413	2894	30	7401	6561	46	9995	9086	52	220122	207893	96	1.03632
160197	132871	95	67575	56326	91	2414	1959	26	4770	3766	40	8481	7270	50	15137	13445	68	295190	260260	101	1.03924
83790	81660	81	30290	29322	77	1718	1702	18	2710	2503	28	5705	5264	41	9443	8735	52	176639	167844	95	1.03924
106592	90052	104	52049	43644	104	1859	1616	21	3319	2569	33	7679	6550	50	11306	9142	62	236491	198105	104	1.04118
96971	91866	81	39854	38649	79	2209	2084	23	3199	3154	32	7279	6925	47	11853	11600	60	233474	210098	87	1.04216
120512	108614	86	43834	38031	87	1875	1603	20	2798	2286	28	6525	5770	43	11114	10694	64	213976	186125	100	1.04313
178572	147666	96	71366	58384	93	2607	2108	28	4509	3815	38	10204	9057	55	16758	13673	71	325682	274461	104	1.04313
205264	175946	98	92566	80188	96	4066	3510	34	7361	6286	47	15797	14091	69	26943	24701	95	526829	477179	108	1.04799
129820	118895	94	63054	58970	87	2620	2512	26	4096	3751	37	7361	6947	41	12189	11206	58	254175	235376	96	1.04896
185812	142415	107	78532	60608	97	2445	2110	27	4427	3182	42	9425	7433	54	14747	11590	65	301487	244075	108	1.05091
98984	96363	81	42407	41198	80	1618	1551	18	2519	2253	29	5811	5880	40	8528	8969	43	185581	177953	87	1.05577
79088	75257	86	28341	27306	75	803	966	0	1514	1749	22	3816	4026	34	5719	5664	37	131199	127365	81	1.05577
172302	144471	98	76916	63954	95	2481	2142	29	5020	4642	38	10732	9387	55	17092	14906	76	339333	305359	100	1.05674
207858	155022	106	80605	60551	101	3331	2443	36	5541	4094	45	12714	9569	61	21123	15742	84	431981	325825	109	1.05674
82502	79928	80	26614	26218	76	1081	1062	6	1915	2351	24	4192	4104	35	7332	7359	45	149434	144155	80	1.05771
135795	118850	104	58850	52165	86	2218	1764	26	4074	3507	36	8638	7786	51	13416	11888	63	262640	238226	95	1.05868
195622	148528	98	75421	57874	96	3323	2564	33	4882	3967	42	11378	8470	60	17848	14142	82	365768	288682	107	1.05868
123895	116827	87	40919	37720	83	2270	2427	23	3336	3244	31	7821	7239	49	11846	11215	60	253706	239295	90	1.05868
205597	171516	96	83065	67951	95	3312	2718	33	6219	4487	51	11669	10029	61	19104	16852	73	355809	314794	98	1.05868
108056	101091	85	40266	38904	81	1872	1890	22	2855	3309	28	5386	5030	39	9475	9356	50	182584	179873	87	1.05966
169974	139061	100	62000	49555	92	2236	1851	27	4816	3847	42	9435	7986	57	15243	12469	71	308035	266883	100	1.06063
87349	83915	80	29550	28737	77	1178	991	0	2496	2341	27	4996	5219	35	8073	7859	45	165580	153186	89	1.06063
86252	83621	79	25518	24848	75	1105	1187	12	2358	1887	30	4912	4823	36	7324	6658	47	159033	151089	86	1.06257
100748	92080	88	33653	29853	82	1710	1548	19	2250	2661	25	6238	5858	45	10384	9542	51	210357	193835	92	1.06354
231962	183329	107	88855	69741	102	3121	2435	33	5779	4994	43	13450	10908	67	20633	16798	82	415395	349668	113	1.06646
141840	121183	98	60693	53048	90	2132	1827	25	3809	3815	33	8310	7095	50	13225	11824	61	264424	238587	105	1.06938
298247	173078	129	128737	72863	125	5660	2774	52	7946	4952	63	18066	11409	81	28719	17827	117	594130	376914	134	1.07035
113547	102837	87	47196	41623	85	2062	1716	24	3586	3424	31	7913	6921	50	12139	10712	59	244410	222314	101	1.07035
252037	201363	116	132438	105714	109	5885	4651	40	11649	9386	68	24555	20774	88	38148	31253	108	815753	680974	121	1.07132
274301	221580	123	164978	136604	116	5954	4888	40	11012	8867	63	23720	19030	88	39776	32338	116	766941	606003	127	1.07132
143985	122458	91	53760	45133	89	1913	1881	20	4380	3547	41	8218	6847	52	13522	11648	68	285432	252414	100	1.07229
154639	144854	89	79304	74841	86	3355	2792	33	5408	5268	41	11995	11532	58	19843	19349	74	393938	362133	96	1.07424
96745	92193	82	43438	41017	80	1828	1693	22	3624	3435	35	6760	6466	45	10438	10502	57	224650	213250	90	1.07424
96156	83773	89	32573	28466	81	1392	1172	13	2617	2419	27	6063	5098	45	8980	8574	50	191664	177209	92	1.07715
128145	113418	87	61762	55186	87	2324	1916	25	3551	3156	34	7251	6895	44	11632	10599	63	255845	240122	95	1.08007
223988	165311	121	82256	63431	102	3972	3271	37	5626	4187	43	12501	10057	64	21447	16639	82	459753	374231	110	1.08299
112926	102799	87	50286	45185	85	1790	1589	21	3145	2785	30	7358	6752	45	12797	10717	65	237802	208715	92	1.08299
151561	125652	93	58287	47367	90	2046	1741	23	3400	3129	33	7875	6745	50	12981	11246	63	267553	229561	96	1.08396
171591	129280	106	70887	55221	98	2779	2240	29	4301	3340	38	10055	7565	59	16988	13369	76	324378	266402	103	1.08493
85110	82564	81	40341	39040	78	1161	1005	2	2469	2585	26	5075	4885	38	8374	7886	52	156720	153893	84	1.08493
138466	121194	92	59125	52036	88	2132	1895	21	3212	2944	33	7643	7045	51	12432	11136	62	250263	222873	97	1.08493
131481	116486	88	57153	50981	87	1751	1416	18	3092	3339	29	6791	6056	48	11009	9614	58	235588	215391	95	1.0859
113651	107664	84	28269	27214	79	2644	2364	26	4256	3789	37	8710	8545	46	14739	13818	69	282855	264521	92	1.09174
104890	101678	80	22039	21587	62	1963	2121	22	3642	3281	37	6535	6442	41	9104	8927	55	203669	192608	91	1.09174
271829	227715	114	154203	133195	111	6522	5608	41	12053	10213	60	26594	22920	107	44230	37964	110	824721	696911	120	1.09174
137050	120375	92	54195	46713	88	1602	1360	18	3329	3432	30	6789	5638	45	9441	8260	54	209099	186025	95	1.09271
124049	104318	102	46367	38241	88	1948	1518	23	3119	2228	39	7815	6694	51	11949	10459	66	250226	213718	95	1.09465
189706	143188	106	73624	55424	98	2883	1941	34	4678	3088	42	10152	7443	58	17068	13173	88	317875	247245	111	1.09465
128861	120038	86	70164	65815	85	2310	2176	24	3854	3782	32	7838	7370	46	12208	11130	61	258933	245766	94	1.09563
95080	92255	86	31166	30258	76	1507	1485	19	2494	2518	27	5503	5297	41	8715	8417	51	171831	162394	88	1.09563
121154	103251	88	53670	44464	88	1786	1720	18	3239	2628	35	6329	5966	43	10765	9124	58	214333	187975	94	1.0966
74080	73602	77	25418	24746	69	1173	1242	12	1667	1947	19	4048	3789	34	6396	6069	46	124387	117208	86	1.0966
87479	83481	82	32485	31890	78	822	898	0	896	1449	13	3965	3319	38	5926	5473	42	133549	127010	90	1.0966
174080	150681	105	71205	59266	97	2627	2130	27	5117	4384	39	8319	7273	49	13308	11478	70	309799	262544	109	1.0966
110099	106084	84	34922	34094	79	2268	2142	23	2619	2482	27	6254	6165	43	10624	9316	57	212399	201783	92	1.09757
79488	76606	77	28895	28011	76	1055	1272	12	1953	1916	24	4906	4477	39	7132	6905	46	137542	126485	90	1.09757
142249	126811	92	45561	39935	87	1959	1876	23	3667	3020	37	7810	7160	47	12774	10836	61	248377	232866	98	1.09757
117262	112801	90	46310	44943	81	2173	2129	24	3534	3334	32	6965	6517	44	10543	9682	58	217567	207050	94	1.09854
39210	38444	75	16832	16529	55	551	518	0	1291	1103	7	2038	1997	24	3647	3122	34	64869	65656	81	1.09854
195101	146701	110	70819	54464	98	2938	2281	30	4924	3411	44	10408	8402	56	16353	12773	71	348566	277286	109	1.09951
160682	135612	94	57253	48175	92	2108	1834	25	4723	4105	40	9622	8336	54	16640	14770	72	308829	279923	102	1.10049
165833	141354	93	54520	44502	93	2192	1812	25	4173	3351	40	9464	8202	54	14644	11953	66	310743	277475	101	1.10049
126892	109197	88	50719	42489	87	1958	1713	23	3629	3269	34	6889	5807	48	11697	10194	56	232822	194557	98	1.10049
345346	218473	131	150574	95065	126	5797	3470	47	9427	5958	58	22123	14174	91	37027	24966	125	754685	487082	138	1.10535
32861	33918	61	14907	14797	48	415	415	0	581	776	0	1796	1574	19	2974	2988	28	55601	55109	76	1.10826
83909	82737	79	36516	35968	77	1229	1289	12	2090	1895	24	3965	3820	35	6455	6286	44	133330	125742	87	1.11312
91970	89164	79	23360	22998	64	1436	1252	16	3357	2886	37	5983	5848	41	9857	8768	50	209843	202365	92	1.11312
105362	94672	85	56309	51232	84	1728	1538	21	2733	2673	32	6527	5922	44	10268	9324	59	203083	192402	90	1.1141
128297	110904	94	47811	40202	89	2059	1577	22	2693	2424	31	7321	5991	50	10627	9200	54	214417	184679	104	1.1141
98978	96454	82	31074	30271	79	1553	1527	14	2693	2477	30	5742	5328	39	9687	8972	59	179034	170147	97	1.1141
168839	145048	95	68591	58173	92	2655	2186	29	5475	4682	46	10632	9337	60	15510	14540	67	332277	303206	97	1.1141
111284	100057	92	39065	34634	81	1825	1647	21	3611	3270	33	7036	6190	51	11475	10880	61	231756	210079	91	1.11604
38856	38292	70	17741	17641	54	690	700	0	696	746	0	1687	1714	19	2610	2540	27	57517	55411	73	1.11701
369683	241807	142	227481	156125	138	8749	6202	52	16165	10541	69	32976	23152	129	51787	36809	133	1.02287e+06	727159	141	1.11799
158029	134244	108	50877	42819	91	2115	1895	25	3983	3523	36	8563	7501	48	13290	12534	64	270408	240939	98	1.11896
172735	135625	98	61716	47929	95	2599	2358	28	4632	3516	41	10009	8234	58	14881	11819	67	303972	248673	99	1.11993
72231	69981	79	28938	28206	78	916	1030	4	1356	1264	17	3268	3268	31	4160	4244	34	116902	111216	88	1.1209
152494	127685	95	57075	47065	92	2667	2436	29	3901	2923	37	9080	7299	57	14831	12192	74	284609	240496	108	1.1209
70442	67185	85	26458	25442	77	917	937	0	2141	1484	24	4025	3716	38	6542	6135	49	131132	124371	84	1.12187
127707	109822	90	47491	40297	88	1826	1319	24	3191	2543	33	7205	6019	47	13114	11245	63	238979	203808	99	1.12382
97317	94027	87	39019	37987	79	1274	1488	15	2458	2604	24	5788	5943	40	8897	8488	47	181280	168289	93	1.12479
159684	130563	92	59239	48438	91	2311	1730	26	3891	2999	37	8429	7333	56	14094	11669	64	269961	226343	104	1.12576
162176	129602	93	56049	43955	91	2252	1776	26	4554	3620	39	7908	6538	50	13332	11408	65	275471	218711	104	1.12576
109109	104271	90	45101	42283	83	1398	1277	13	2393	2406	25	5651	5131	42	8761	8365	50	176866	164001	91	1.12673
213974	156331	108	85389	62447	103	3262	2378	35	5182	3802	44	11779	8747	63	18857	13866	78	381473	300930	108	1.12673
31272	30811	75	13008	13312	45	436	474	0	644	761	0	1267	1543	16	2364	2648	23	48925	49769	79	1.12771
131809	123942	88	32317	30980	83	2161	2236	24	3426	3527	31	8078	7704	47	12313	11781	60	243766	224315	95	1.13257
125418	105274	93	45912	37248	89	1880	1480	22	3296	2809	36	8004	6751	50	11443	9470	63	241818	200839	96	1.13354
91245	91585	79	46567	45635	79	1399	1463	16	2310	2268	28	4744	4588	37	7754	7254	49	163512	156721	89	1.13354
109297	101428	86	56050	52284	83	2006	1868	22	2923	2614	29	6904	6151	51	9400	8443	54	209585	200002	90	1.13451
101628	94864	87	30461	28196	79	1848	1906	20	2701	3001	28	6975	6651	41	11027	10478	56	224224	217294	89	1.13548
47075	45934	76	23669	23095	67	851	884	0	1027	1207	11	2228	2085	27	3514	3472	33	71655	70029	79	1.13743
116152	104938	86	41619	36986	84	1967	1771	23	3473	2859	35	6853	5768	46	10943	9229	59	225239	195979	95	1.14132
151769	136821	92	76346	68727	88	2443	2450	25	4330	4085	35	9461	8767	53	15344	13644	67	303664	287858	94	1.14132
204670	155222	102	83278	62138	102	2716	2169	32	4871	4030	44	11289	8873	59	16888	12767	73	350048	269574	109	1.14229
139951	118891	90	50148	41738	88	2151	1859	23	3141	2978	32	7442	6145	50	11318	9715	57	233160	201004	96	1.14229
100616	91104	99	37402	32811	82	1677	1326	18	2363	2595	25	5783	5158	42	8287	7066	58	184622	161747	99	1.14229
147652	135789	89	63891	60009	86	2625	2275	28	4279	3992	37	8987	8849	50	15541	14288	72	321332	302706	89	1.14521
132426	122179	87	53327	48787	86	2206	2070	25	3979	3455	35	9062	8790	51	13932	12127	72	290005	268777	91	1.14521
144190	117884	93	52154	42970	89	1909	1798	20	3146	2853	32	7361	6303	47	11562	9827	58	242627	201773	96	1.14618
205698	155308	112	75336	58208	99	2579	2021	29	5745	3970	45	12156	9657	65	18027	14556	75	358802	287313	102	1.14715
95245	90645	82	39516	37053	80	1945	1939	21	2638	2555	28	6982	6382	46	11204	11129	55	231572	218087	86	1.14715
196497	169346	95	89939	75173	96	2569	2168	28	5012	4195	44	10013	8779	54	17578	14913	75	354215	314475	96	1.14715
198804	158741	99	75075	60537	97	3345	2774	33	4397	3074	46	9729	8331	53	14623	11903	67	304847	263278	100	1.14909
107422	103691	81	34565	33658	79	1267	1181	11	1819	2110	24	4539	4482	37	7336	6746	46	146422	136213	86	1.14909
222970	162193	104	79580	57151	99	3162	2294	36	5976	4702	46	12621	9511	67	20357	14261	84	423934	312063	105	1.14909
121315	113413	89	75447	69968	86	2003	1857	25	3682	3434	31	7672	7240	46	12919	12653	59	264536	251713	92	1.15007
68953	70715	63	34192	32999	76	1256	1076	6	1199	896	0	3558	3494	33	5909	6091	38	134789	128695	68	1.15007
114757	108450	84	39405	36855	83	1677	1587	21	3537	2984	33	7098	6780	45	10126	8965	57	219443	203955	93	1.15201
87977	84806	87	34885	33682	78	1485	1338	13	1424	1784	20	4295	4206	35	7830	7122	45	141577	134637	83	1.15201
135519	119198	89	50499	43644	87	2357	2139	27	4538	4048	39	9130	8161	54	15245	13541	73	292074	272103	92	1.15201
126101	111070	92	44137	38981	84	1846	1576	22	3661	3214	36	7190	6790	45	10553	9459	61	204452	186742	92	1.15395
117420	105227	87	44326	39766	84	1471	1374	18	3340	3100	33	6514	5969	46	9764	8306	57	215038	198649	93	1.15493
37376	37816	62	19637	19127	59	344	402	0	571	824	0	1894	1813	24	3556	3336	34	62690	59509	75	1.1559
139776	124981	92	71404	65712	88	1905	1412	21	3094	2804	32	6862	6174	44	12086	10710	59	244207	224545	105	1.1559
174803	142413	97	64373	49486	95	2925	2214	32	4550	3739	40	10274	8512	59	15545	13369	73	328369	277648	100	1.15687
236716	178771	120	149425	119766	112	4936	3703	40	8414	6353	60	19509	16110	80	30078	23854	107	616575	487757	118	1.15687
195764	173393	96	93176	80886	92	3638	3136	33	6327	5442	43	12318	11320	61	19944	17198	83	421626	384771	100	1.15687
157425	131955	96	67470	57436	91	2691	2287	28	4132	3430	37	9338	8198	58	14103	12464	67	307677	266918	100	1.15784
253143	183031	110	89125	64294	106	3748	2555	37	6608	4765	49	14356	10210	72	23684	16349	91	456610	341521	114	1.15882
81723	78105	88	34570	33483	77	1010	1139	8	2159	1857	20	4098	4040	34	6369	6426	40	137442	131894	90	1.16173
266986	181878	123	111209	76107	114	4097	2897	39	7551	4572	53	15998	10651	82	26460	18564	107	555033	384729	123	1.1627
158550	140418	91	70505	61649	90	2965	2572	30	4231	4425	35	10540	9686	58	17468	16373	73	340318	310491	96	1.16465
58273	57240	76	26272	25876	73	714	611	0	1607	1525	17	2473	2521	27	4087	4119	35	90717	91709	74	1.16465
107430	97827	88	45407	42415	84	2023	1745	21	2868	2999	29	6805	6309	46	11032	10382	56	215474	210655	88	1.16562
178944	144709	104	76401	61500	94	2436	2235	27	5653	4498	42	11277	9137	61	17498	14090	76	360679	304279	102	1.16562
71547	69241	80	27384	26560	76	1124	955	0	1425	1150	10	3898	3502	36	5550	5455	42	129236	124655	85	1.16757
117264	107793	89	43774	41051	82	1633	1414	22	2951	2671	32	7071	6406	46	10390	9923	55	222813	216933	92	1.16854
116531	111330	98	40697	38264	82	1955	2020	21	3890	3931	35	8264	7719	54	12983	12728	65	260840	242934	91	1.17145
105624	98907	83	51963	48070	82	1704	1479	18	2636	2728	29	6369	5812	44	9699	8953	49	197423	192810	89	1.17145
108313	103105	83	50241	48611	80	2571	2381	27	4942	4802	36	9597	9364	52	14285	13398	65	309348	287734	90	1.17145
124750	116892	84	43333	39858	82	2068	2008	22	3675	3344	34	7540	7360	51	12597	12124	56	256340	236674	90	1.1734
158463	127642	98	67737	54825	93	2088	1936	22	4173	3818	39	8977	7608	51	13667	11346	69	284678	238612	96	1.17534
233110	164526	110	89752	65104	104	3583	2402	38	5913	4638	49	13631	9725	69	22532	15947	100	467834	344417	109	1.17534
176450	142927	96	67536	55031	95	3099	2721	29	5348	4194	43	10817	8672	58	19240	15384	76	364578	306528	101	1.17534
130057	109997	92	53582	45692	89	1851	1588	20	3011	2701	34	7076	5917	50	11578	9612	56	226169	193374	94	1.17631
115690	107712	89	44671	41959	82	1655	1521	19	3390	3390	29	7020	6424	46	11859	10882	61	224868	211031	89	1.1802
96515	92997	82	29595	28391	79	1702	1681	16	2893	2891	31	6622	5982	44	10620	9511	62	213432	203383	88	1.18215
231781	170033	105	90490	65231	103	3643	2523	38	6650	4670	49	14426	10956	68	23895	17266	96	484761	372720	110	1.18215
189702	158395	97	77081	66109	93	3149	2681	31	4970	4105	45	10641	9411	57	17380	14817	77	355533	314470	100	1.18215
97138	88167	99	43894	39823	99	1053	1023	3	2414	2119	25	5142	4350	40	8028	7584	49	163571	142550	99	1.18215
150783	129702	94	73352	63620	91	1965	1801	23	3980	3289	36	7648	6948	48	12412	10920	60	252785	222717	97	1.18312
117571	100518	88	51485	43033	87	2009	1672	20	3564	2911	35	6816	5910	47	11558	9378	59	224600	191640	97	1.18604
163345	141675	92	55097	48862	88	2907	2652	30	4607	4246	42	9672	8921	54	15821	13834	67	323464	293449	100	1.18604
135251	124620	90	49582	45397	86	2404	2095	25	3670	3487	37	8212	7460	49	12413	11746	61	277127	259662	97	1.18798
129443	117221	87	51007	45422	86	1986	1821	25	3245	3374	32	7050	6259	50	11282	10668	59	232036	222715	91	1.18992
89616	86254	91	29673	28067	78	1421	1338	15	3069	2884	27	6089	6148	42	9448	8845	51	181542	173042	85	1.19187
110149	102599	84	41540	38331	82	2062	1832	25	3747	2976	33	8170	8146	46	13214	12274	56	263430	248653	89	1.19381
138389	125967	89	58263	51979	87	1855	1681	21	3588	3275	35	8121	7164	49	13155	11643	67	260247	242315	94	1.19479
81503	79976	80	27059	26117	77	965	1211	10	1795	2113	24	4310	4342	36	7639	7189	49	143125	136883	87	1.19576
96841	94168	80	28133	27190	78	1413	1396	15	3089	2732	32	5988	5774	39	10355	9799	57	200579	192365	91	1.1977
119319	105888	96	50357	44216	86	1870	1394	22	3180	2678	33	7034	6210	49	11684	9706	60	226769	201278	96	1.19867
94462	88286	94	36618	35449	80	1466	1403	16	2615	2357	30	5250	4720	40	8663	8769	50	165001	158459	90	1.20062
171847	127562	106	69710	52062	96	2454	1975	30	4317	3020	44	8912	6605	57	13807	10398	66	284811	221638	106	1.20159
145658	129157	90	58561	51192	88	2758	2175	29	4152	3653	37	9254	8492	50	12507	11876	63	263024	237356	96	1.20256
187826	149837	98	81408	66070	94	2931	2595	31	5557	4335	48	11500	9618	60	18952	14834	74	379297	311036	105	1.20256
163858	127049	96	61771	48452	92	2070	1582	24	3794	2784	41	8348	6437	56	12964	10532	65	263766	206433	102	1.20451
233580	167513	106	81894	59271	104	3930	2859	38	5470	4454	48	11792	8477	65	19357	14148	80	384331	270373	113	1.20548
158620	135299	93	67779	58370	90	2655	2531	26	4918	4673	39	10642	8717	63	16775	14310	74	347178	304512	97	1.20645
69426	68746	76	26934	26041	71	1027	969	0	1620	1558	18	3462	3333	33	5986	5382	45	113304	108265	80	1.20645
99843	92596	91	38859	36348	80	1699	1645	20	3256	2558	28	6466	6155	42	9696	9003	56	199168	191582	86	1.20742
97890	92077	87	28557	27598	79	1708	1841	19	2849	2349	32	6050	5956	40	10780	9987	56	219050	205203	87	1.21034
136449	123691	89	66897	60992	88	2789	2700	27	4860	4543	40	9535	8400	51	16293	14847	73	330140	294420	93	1.21034
165544	139192	93	66757	56456	92	2279	1769	28	4700	3799	40	9490	8483	54	14397	13724	69	299441	267493	98	1.21326
194454	157790	102	72966	58969	99	2863	2374	29	4947	3940	38	10581	8938	57	16245	12719	78	336978	282843	106	1.21617
157048	135833	91	66740	56435	90	2506	2331	26	3951	3729	37	8457	7675	50	13765	12212	67	281192	257882	95	1.21715
89898	86776	79	26929	26059	77	1569	1353	19	2592	2466	26	5420	4914	44	8859	7872	51	173515	165930	91	1.21909
158812	135248	95	59109	50589	88	2321	2098	26	4229	3937	36	9800	8593	53	14196	12002	69	278249	251288	99	1.21909
134038	120826	91	60199	53492	88	2148	1986	23	2803	2408	31	7622	6791	46	11532	11583	56	248932	229134	96	1.22103
202370	155762	108	82776	64765	98	2771	2045	31	4886	3615	42	10250	8050	58	17107	13351	77	319573	259770	108	1.22201
190218	165778	97	87558	76666	93	3560	3165	31	6110	5396	44	14688	12570	69	22553	19587	83	438345	369059	104	1.22201
132336	110838	90	54332	45123	90	1606	1247	18	3201	2589	34	7532	6007	50	11497	9187	63	240104	200583	107	1.22201
108615	105061	82	47309	45938	80	2015	1997	22	3758	3280	34	6449	6025	42	10556	10291	55	203832	196196	90	1.22298
125529	106990	91	43566	37275	87	1952	1773	20	2774	2805	32	7360	6225	49	10995	9126	57	238859	211771	96	1.22298
101279	94408	85	42173	39131	82	1679	1622	16	2333	2663	22	6126	6043	41	10482	9240	58	208245	195382	93	1.22298
105062	99092	85	60080	57320	83	1420	1404	18	3266	3059	35	6545	6239	44	11762	11629	58	209111	198887	94	1.22395
87617	85165	80	32891	32396	77	1556	1366	16	2329	2269	24	5166	4975	39	8538	7921	47	176770	170733	90	1.22395
144245	131262	91	52157	47995	87	2858	2591	28	3985	3698	36	8698	8069	52	14297	13061	66	291080	270315	97	1.22395
209796	173968	101	102566	86335	97	3060	2667	31	5799	5086	44	11586	9869	58	18212	14507	75	367340	318897	112	1.22687
81053	80046	78	42604	42321	77	1166	1176	8	2054	1928	24	4378	3981	37	7798	8188	43	153454	145778	92	1.22784
179117	135020	113	76322	56087	97	2491	1836	29	4305	3089	42	9580	7130	59	14028	10617	69	300287	217697	108	1.22881
222461	177000	112	95157	79161	102	3470	3004	31	6731	6038	49	14696	12280	68	24542	20287	94	478847	400724	111	1.22881
97052	94830	83	34811	33973	78	1483	1522	16	1657	1939	19	5683	5361	42	7916	7519	46	161342	157267	92	1.2327
103508	97843	82	35329	33128	80	1976	1872	23	2936	2890	30	6684	6075	43	10791	10706	51	214739	195838	89	1.23367
165282	129909	99	70520	56008	94	1960	1791	24	4105	2993	43	9204	7510	55	15763	12398	68	290643	235665	102	1.23464
95360	84557	87	33253	29907	80	1690	1375	18	3029	2703	32	5686	4977	41	9044	8060	57	189516	178890	88	1.23562
180528	141262	104	64709	51516	94	2314	2038	26	5112	4006	42	10639	7967	61	15878	12385	70	324626	262536	102	1.23562
96444	97061	78	33572	33103	77	1983	1884	21	2945	3092	29	6756	6348	46	10531	10343	58	207977	200472	85	1.23562
199666	154147	100	78924	61651	97	2703	1998	29	5276	3867	42	10995	8513	58	19115	15605	74	367043	293306	106	1.23659
151310	132611	93	74425	66467	91	2540	2167	26	3489	3116	31	7954	7336	53	13480	12338	63	272389	247363	95	1.23756
77560	73471	80	31363	30782	77	1031	1214	11	1508	1732	18	3516	3196	32	6328	6361	43	126855	125713	81	1.23756
167459	135402	95	62837	48762	93	2701	2017	30	4300	3468	42	9595	7746	61	16103	13465	74	322022	264834	98	1.23756
131774	115923	92	53118	46743	85	2162	1812	23	3197	3023	29	6325	5434	44	11268	9708	58	222829	198362	91	1.23853
169401	128852	106	63525	47480	94	2839	2088	30	3828	3219	41	8660	6850	54	14059	10906	66	304880	236598	98	1.23853
190271	150189	105	63018	49756	97	2888	2246	30	5707	4264	49	10346	8427	58	17262	14426	68	333670	266234	105	1.24048
156976	132723	95	62931	53498	90	2390	2082	26	4499	3550	39	9603	8264	52	15148	13196	68	313668	285371	95	1.24145
80325	78321	80	32268	31445	77	914	931	0	1462	1601	22	4192	3864	33	6871	6714	44	140000	132345	90	1.24631
170156	144144	101	58936	50009	90	2576	2731	26	4590	3982	37	9852	8543	56	15050	12867	70	325874	289517	102	1.25214
118021	110269	83	50780	44759	85	1944	1855	22	3062	2576	33	7523	7017	46	11577	10080	62	244885	219519	95	1.25312
184669	140090	103	76293	57876	97	2961	2280	33	4564	3921	40	10631	8512	59	16009	11797	71	350295	279069	108	1.257
97158	93607	83	41168	39625	78	1927	1595	22	2384	1968	27	5509	5135	41	8512	8126	49	175732	172448	88	1.25798
192730	147636	100	78360	61307	97	3226	2506	33	5465	4352	45	11994	9979	60	17522	13547	71	389074	322860	108	1.25895
100113	96769	82	39729	38856	79	1579	1685	18	2365	2284	27	5756	5732	39	8692	8068	47	191610	181912	93	1.25992
140563	120874	91	45256	38437	87	2136	2005	23	4752	3708	43	8571	7452	50	13896	12657	62	267469	246528	101	1.26089
172212	136893	96	58183	45907	91	2651	2214	29	4313	3301	42	10177	7883	56	17584	14644	76	316285	251239	105	1.26186
96592	96194	78	25313	25039	64	1642	1646	18	2781	2704	29	6181	6051	40	9594	9381	51	191959	182599	94	1.26186
107333	104154	81	57632	55038	82	2856	2614	27	4058	3651	34	9549	8597	56	14714	14022	73	302525	278241	93	1.26284
83482	80818	81	28451	27796	77	1149	1203	12	1372	1891	19	3654	3575	32	6438	6650	43	126141	121894	91	1.26381
108661	104145	85	37148	35958	79	1544	1722	17	2789	2483	30	6288	5933	44	11394	10692	57	210188	197548	91	1.26575
183285	146461	99	68185	54127	96	2472	1884	28	5329	4240	41	11218	8779	65	17585	14895	83	349892	280947	107	1.26673
191741	144170	118	73635	54987	118	2844	2161	31	5057	3845	46	10941	8450	64	17196	12834	88	344278	260735	118	1.26673
151490	134259	88	63598	55644	88	2428	2442	28	4248	3653	39	9041	8292	51	14532	12097	65	293411	267852	97	1.26673
85311	82162	82	22439	22063	63	1139	1124	10	2304	2115	24	4111	4100	35	6863	6832	44	143494	135487	87	1.2677
148478	122645	107	54296	42353	107	2103	1458	21	3380	2487	34	8041	6211	56	14012	11397	74	268512	214155	107	1.26964
152117	138123	90	89081	82671	88	3071	2935	30	5924	5961	41	12735	11575	68	19678	18004	73	418066	379470	95	1.26964
202853	160468	99	64256	51197	95	2934	2480	32	4344	3436	39	10118	8163	57	16431	13769	66	377297	304652	107	1.27159
100318	91371	85	44814	40206	83	1614	1447	16	2302	2282	26	5556	5157	41	10272	9915	50	189483	175199	92	1.27256
126672	119601	86	42578	40083	82	2420	2352	26	4223	4440	33	9705	9004	50	15823	14662	77	289480	276113	94	1.27256
129535	109456	91	45076	38033	88	2123	1797	24	3046	3052	32	6703	5586	46	11362	10073	54	219435	197636	102	1.27353
119365	104753	92	53071	47065	86	2041	2033	23	3266	2997	30	7237	6349	45	12549	11387	65	234395	211880	96	1.2745
141176	122235	97	40389	33189	90	2197	2063	22	3531	2698	36	7407	6038	49	11999	10832	59	280718	249817	103	1.27548
116012	110870	82	42923	40295	81	2911	2532	28	3647	3555	34	9721	8408	56	14939	14360	62	300794	281992	94	1.27645
185866	164198	95	101251	91412	96	3341	3216	31	5863	4807	44	13707	11918	65	23059	20530	95	465672	395506	113	1.28034
146631	118818	91	62678	51370	90	1988	1533	24	3408	2555	38	8323	6816	54	12958	10199	63	283969	229294	105	1.28131
139153	127458	87	79078	73992	86	2380	2249	24	4010	3775	36	9423	8473	54	14898	13645	63	297689	260486	99	1.28617
91288	87335	81	26436	25562	77	1626	1785	19	2382	2137	26	6335	6016	44	9764	9284	53	195378	188047	87	1.28909
113254	102135	88	49579	44649	86	2076	1943	23	3548	2924	33	7069	6365	49	11525	10212	56	225025	201912	99	1.29103
106196	101077	87	53329	51850	81	1656	1766	18	2835	2321	26	5566	5323	41	9017	8438	59	186055	176914	94	1.29297
99076	92036	85	43328	41118	81	1463	1497	19	2834	2635	29	6093	5969	42	9464	9696	51	194964	190005	91	1.29492
103177	99793	81	33867	32596	80	1770	1796	22	3064	2716	31	5993	6087	40	9689	9472	57	179655	169005	92	1.29492
316875	228329	120	316603	255654	118	12054	9600	50	22676	17093	95	46553	38009	114	73400	59376	119	1.04858e+06	1.03689e+06	130	1.29589
123131	119728	85	48507	47064	81	1978	1881	22	3307	3114	32	7722	7475	45	12943	12735	62	251434	238891	91	1.29978
119389	110923	83	45265	41911	82	1684	1595	19	3410	3420	32	7525	6643	51	11767	10764	60	265643	234115	91	1.29978
116191	105466	95	39655	35965	81	2384	1729	26	3140	2868	33	7375	6814	44	11703	11233	54	233241	217096	89	1.30075
154655	129427	94	58942	48734	91	2174	1785	26	3432	3299	34	8729	7343	53	13664	11760	67	282142	230324	97	1.30172
260983	168425	118	127333	84766	109	4433	2605	45	7897	5152	56	16642	10681	76	26109	18200	102	569115	378089	118	1.3027
85872	83010	84	31686	30491	78	1280	1298	14	1916	1824	20	5367	5041	40	8163	8109	50	165269	160685	85	1.30464
90676	84300	84	40925	38597	81	1570	1444	19	2953	2413	31	5890	5510	43	10389	10236	51	197946	185200	89	1.30464
159534	131989	96	61074	51346	92	2342	1764	29	3735	3226	34	8362	6650	53	13449	10803	69	270649	234267	100	1.30561
156428	132087	95	63332	53012	92	1901	1839	21	4062	3329	37	8969	7891	53	14797	12095	79	283651	236825	104	1.30853
209413	162872	103	92129	68565	101	3321	2553	33	5997	4561	46	13189	10287	66	20244	15535	80	419419	330890	108	1.31144
122004	104078	89	44298	38474	85	1897	1654	21	3331	2893	32	6869	6219	45	11575	10281	60	218040	197341	95	1.31242
128354	109744	90	49917	42013	88	1887	1531	22	3469	2613	35	7482	6189	51	11768	10118	61	241013	196030	100	1.31339
90525	86180	86	36457	35366	79	1293	1317	15	2275	2042	24	4484	4685	34	7744	7574	46	150554	140089	91	1.31339
164614	134760	94	59196	47630	93	2401	2029	26	4688	3689	40	9025	7823	53	13935	11568	65	305347	258069	102	1.31436
184385	138956	97	77915	59722	96	3120	2100	34	5134	3799	47	9463	7130	54	16001	13242	72	330154	257260	105	1.31533
34764	35209	79	17013	17168	50	399	539	0	718	623	0	1702	1740	21	2761	2922	27	53867	53279	77	1.31533
121328	111008	86	50319	44851	85	1777	1581	19	2896	2649	32	6332	5541	41	11040	10325	59	224796	204830	97	1.31631
68231	68414	75	37629	37065	76	807	702	0	1452	1494	20	3134	2872	29	5066	4920	37	110765	109963	85	1.31922
98197	93990	82	24891	24195	74	1378	1265	15	2207	1993	26	5774	5511	41	9418	9564	53	186197	172740	92	1.32019
188483	153967	109	76309	64372	96	2951	2398	30	4707	4283	38	11066	9156	57	17387	15568	72	361972	308850	106	1.32214
149427	137869	95	30312	26469	104	3114	2835	29	5371	5081	39	11269	10227	58	18298	15820	78	353764	315432	104	1.32214
80073	77532	78	22937	22525	57	1669	1548	18	2855	2469	25	5248	5109	40	9256	8715	53	179897	174950	86	1.32214
136985	123905	90	56535	51208	86	2407	2245	26	4134	4064	35	8830	7970	52	14481	13912	63	310454	282409	98	1.327
84984	81925	80	32013	31239	78	1429	1164	13	2319	1691	26	4301	4107	34	7193	7176	45	133162	130810	85	1.32992
206105	156624	102	84924	64125	100	3054	2609	33	5284	4094	46	10876	8118	60	17450	13438	81	345353	268120	106	1.33089
164316	135874	100	68097	58330	92	2543	2144	28	3916	3357	38	9405	7513	57	15040	12427	66	299078	253365	99	1.33186
122677	113349	86	33291	29989	82	1940	1704	23	3398	3585	33	7427	6406	48	9790	9178	51	216202	200321	94	1.33283
90226	87334	82	30147	29263	78	1884	1864	21	3121	3018	30	6702	6220	45	11261	10782	56	214715	205899	92	1.33769
217592	153704	103	87577	60768	102	3474	2319	37	5493	4166	46	12785	9067	64	20096	14703	75	397702	277813	111	1.33769
207302	158645	111	57296	42611	98	2947	2145	31	5202	4077	45	11025	9277	58	17594	14023	79	356711	284470	108	1.33867
131945	125382	84	46786	44052	84	2624	2543	26	3711	3214	37	8097	7628	48	12525	11291	63	265193	251142	92	1.33867
124175	113398	91	38867	34975	82	2485	2288	26	3904	3559	35	8515	7849	56	13087	12008	70	270355	256971	94	1.33964
117350	103352	94	46486	39316	88	1632	1506	19	2568	2106	29	6280	5714	47	10203	8814	57	207113	177329	98	1.34061
101229	97918	81	43716	42357	81	1645	1586	18	2382	2118	26	5989	5522	43	9348	9240	48	194854	180335	88	1.34158
169427	139406	92	69443	56430	92	2505	2096	26	4145	3703	39	9009	7366	53	14332	12574	70	281785	236552	98	1.34158
171746	137763	96	64459	51344	94	1844	1412	22	3264	2650	33	8124	6412	53	12588	9757	63	273828	215181	102	1.34158
50369	52030	70	29171	29311	73	822	718	0	1097	1094	6	2926	2922	28	4830	4622	39	94353	93350	83	1.34255
126195	100785	91	53228	42966	90	1983	1442	20	3363	2702	34	6864	5548	51	11136	9336	58	221728	177907	106	1.34255
95512	86208	85	40092	36386	81	1656	1510	21	2702	2280	30	5455	5095	42	9728	8814	55	190767	179026	88	1.34255
186384	153615	102	86170	73162	95	2842	2235	29	4778	4337	39	9905	8795	55	16098	13831	69	320995	272110	100	1.34353
212084	166528	101	77065	60296	100	3270	2535	32	6248	4754	49	12255	10099	62	19264	16256	74	415922	341603	107	1.34353
164297	145361	99	74421	67671	88	2997	2549	30	5061	4604	36	10785	9924	55	18165	16038	71	367739	343283	97	1.3445
56045	54451	77	24319	23712	70	764	742	0	731	1178	9	2790	2498	29	4158	3929	36	83329	84088	83	1.34936
187610	149921	101	61013	48336	97	2759	2202	29	5012	4250	42	11578	9824	62	19485	16312	72	393844	337812	106	1.34936
133423	118881	88	40156	35052	85	2083	1780	25	3860	2919	39	8178	7314	49	12403	10293	60	246727	222151	94	1.35033
105309	99113	97	32173	31170	79	1403	1286	15	2490	2459	24	5173	4579	44	8947	8154	50	179719	169821	90	1.35033
85809	82266	85	23780	23160	66	1235	1404	14	2076	2167	21	4543	4197	40	6806	7089	43	141498	134494	86	1.35325
124550	112210	88	50219	44014	86	1729	1551	21	3588	3242	34	7374	7225	47	11614	10476	62	221570	208180	93	1.35519
130809	117087	88	51189	45227	87	2215	2025	22	3325	2779	35	7739	7309	47	12048	10853	63	257299	237345	92	1.35908
214453	156980	101	82536	60192	99	2933	2130	31	6238	4528	47	11969	8712	66	19929	14544	83	399637	306137	103	1.36005
119432	110026	86	44534	41056	83	1894	1808	21	3056	2846	29	6545	5983	43	9987	9054	53	199764	184355	90	1.36103
173043	146066	93	70481	60913	93	3367	3085	31	5094	4676	47	10467	9411	53	17084	15578	75	348040	322033	100	1.36297
190966	140189	102	69126	50527	98	2669	1730	32	4208	3213	37	9694	6984	58	15826	12458	72	334447	250808	104	1.36394
112103	104587	93	45706	43403	82	1454	1567	16	2589	2401	30	6045	6057	41	10377	9907	57	200898	186675	89	1.36491
97259	91644	91	46416	44843	80	1549	1177	17	2510	2600	28	5780	5489	40	8807	8433	51	179095	171788	85	1.36491
189457	150481	96	79733	62305	97	3186	2419	33	4492	3756	41	10053	8187	55	17237	14453	82	313051	252257	104	1.36783
87572	84856	87	23359	22820	72	1203	1134	11	1871	1633	25	4480	4365	35	6811	6829	43	145005	137695	85	1.36783
126791	121116	85	56523	54071	83	2285	2048	27	3465	3449	33	8180	7125	49	12691	12240	59	255551	239034	92	1.36977
157477	128866	94	73755	60177	92	2173	2025	24	4143	3592	37	7872	6514	49	12774	10243	70	269726	231147	99	1.37464
133561	118905	92	56688	51607	87	2244	2024	24	4029	3904	35	8427	7961	49	13247	12121	67	261728	246885	94	1.37561
116483	104055	85	50365	45380	83	1941	1665	23	3004	2819	29	6827	5973	44	11492	10859	57	231674	213004	91	1.37755
88945	83629	91	26305	25230	78	1677	1445	17	1905	1832	23	4683	4365	40	7704	7517	50	157210	149903	85	1.37852
103010	98802	90	33084	31691	80	2043	1955	25	2972	2768	29	6589	6579	42	10218	9933	52	213152	203897	88	1.37852
264923	206175	115	116212	91355	108	4914	4088	37	8362	6868	52	17474	14163	72	26646	22252	104	573489	465400	114	1.3795
114470	107701	82	59232	56343	81	2371	2378	25	4368	4026	39	8814	8137	50	13236	12240	66	279382	260564	91	1.38047
192540	145110	107	66658	50978	100	2727	2176	30	5549	4291	48	10462	7915	62	16049	12186	68	325314	253841	113	1.38241
89037	89001	80	22400	22119	65	1327	1375	15	2698	2744	28	5006	4890	38	8648	8263	48	170973	160250	89	1.38338
165094	136950	94	53128	43630	92	2065	1750	24	4392	3809	40	8930	7254	51	13503	11617	75	354612	308663	105	1.38436
95993	92542	81	37291	35771	80	1441	1568	16	2116	2009	23	4592	4465	37	7288	6954	54	142991	136372	89	1.38436
167490	141429	104	58679	47190	93	2132	2016	23	4350	3669	39	9052	7247	54	15037	12953	66	303858	261304	97	1.38727
87508	83977	96	35540	35203	78	1267	1218	12	2156	2215	25	4671	5054	34	7768	7064	50	162712	156832	85	1.38825
125651	117122	93	67848	62109	86	1911	1957	20	3434	2670	34	7124	6729	45	11544	10685	56	249055	228385	93	1.38825
153999	129441	94	58193	49357	89	2228	2260	24	4327	3935	38	9531	8183	55	16352	13258	87	313393	269448	96	1.38825
81931	81153	80	16563	15923	51	1005	1010	3	1411	1458	18	4187	4096	35	6876	6897	39	138987	134115	86	1.39019
90348	84704	83	38556	36738	79	1138	1238	10	1923	1399	26	4927	4986	37	6972	7532	41	149366	148378	80	1.39213
176815	141327	100	68763	54959	96	3009	2308	32	4274	3556	40	10587	9131	55	16612	14302	71	323095	276093	100	1.39213
167939	128836	108	66317	51665	93	2778	1982	29	3974	3782	38	10243	7918	59	14758	12346	65	323972	265041	98	1.39505
122748	114581	87	53203	48925	85	2077	1954	22	3435	3153	32	6605	6328	45	11407	10202	65	231897	219526	95	1.39894
128352	118273	89	68480	64152	84	2398	2183	25	4257	3936	37	9363	8584	56	14208	13730	66	284496	269080	91	1.39991
199104	157698	99	71326	55565	98	3274	2832	34	4627	3954	39	11865	9914	58	19791	16534	78	397507	332257	104	1.40088
168443	129800	100	67831	53088	93	2321	1880	26	4395	3004	45	9085	7049	55	13529	11009	63	277993	217688	102	1.40283
139782	128692	92	57127	53185	86	2296	1998	26	4657	4851	37	8806	8276	48	15089	13765	69	302901	282550	97	1.4038
122551	112466	86	51731	48246	84	1982	1781	23	3150	2938	32	8013	7789	45	13286	12342	64	254770	226515	93	1.4038
92971	89483	83	33140	32203	78	1319	1207	14	2499	2701	30	5047	4882	39	8058	7675	45	175340	165427	87	1.40574
244216	172683	112	82249	58115	105	3355	2160	37	5271	4051	45	12262	8841	63	21602	15486	88	420511	312076	114	1.40672
208317	166576	101	77730	62175	99	3361	2703	32	4884	4113	41	12764	10122	64	19035	15660	77	414121	345677	107	1.40769
177266	140391	104	74495	60114	95	2482	1722	28	4983	4046	41	9984	8071	57	15561	13175	73	332786	272399	104	1.40769
100043	101118	78	26733	26339	62	1835	1716	22	2879	2779	27	5649	5540	39	9536	9597	45	190161	183174	88	1.40769
93864	87539	90	33536	32057	80	1744	1772	18	2989	3109	31	7451	7187	46	11279	11036	57	231193	225235	88	1.40866
97447	92603	84	44354	42063	81	1434	1212	16	2029	2050	26	6004	5665	43	9534	9164	53	180508	173218	88	1.40963
128425	114893	94	46829	41726	86	2300	2050	25	3602	2987	33	7328	6645	46	12568	12223	58	248441	227228	94	1.41061
100304	96184	82	30429	29607	78	1418	1589	17	2303	2256	24	5764	5419	41	8761	7644	49	176219	165368	92	1.41061
207923	160779	103	79830	61893	99	3325	2824	33	5050	3961	43	12659	9879	69	20302	15697	82	410012	329373	116	1.41061
38691	38325	70	16618	16706	53	551	567	0	838	720	0	1786	1934	22	2968	2582	29	57511	54952	79	1.41158
85435	84429	79	33998	33301	77	1383	1281	17	1898	1965	24	4239	4224	38	7532	7189	50	133573	123632	90	1.41449
183714	154819	105	89487	78226	95	2415	1964	26	4538	3974	36	9644	8759	52	15860	12894	77	286068	248907	104	1.41644
252518	198136	116	89410	68893	103	4400	3464	37	6790	5793	46	16240	13385	71	27823	22666	89	531527	432155	109	1.41644
137481	125235	90	54571	49634	86	2036	2091	22	4331	3777	36	8630	8081	50	15972	13730	69	300388	279333	95	1.41741
74999	73873	76	24342	24213	63	1189	988	0	1948	1656	24	3984	3888	34	5380	5424	40	131720	128873	84	1.41741
127247	115496	99	47705	43188	85	2324	2147	24	3058	2935	29	7551	6998	50	12806	11886	63	285351	260944	92	1.41741
97616	94537	84	45201	43720	80	1388	1237	13	2592	2401	26	5188	5134	39	9421	9475	51	198648	188224	87	1.41838
170619	139627	102	75400	61010	94	2546	2087	27	4064	3572	35	9186	7761	55	14065	11706	72	302026	259692	97	1.41838
141741	126154	89	43818	37529	89	2303	2227	25	3842	3139	38	7493	6815	48	13691	11805	67	264778	235145	93	1.41935
132143	119414	104	62269	55742	97	2596	2238	28	4242	3770	37	9610	8571	58	14803	13612	70	289169	258230	104	1.41935
175208	145925	95	47264	38191	90	3410	2693	32	4850	4426	43	11950	10500	61	17282	15878	68	364003	327232	97	1.41935
120564	111537	86	56570	51870	85	2319	2109	26	3681	3430	32	7862	7155	49	12186	11176	66	254755	237891	90	1.42033
79395	77175	79	33588	32043	78	1173	1213	11	2149	1835	29	4149	4156	33	6900	7255	43	144261	140194	85	1.4213
139309	123704	93	52681	45127	89	2506	2272	26	3521	3248	34	8182	7396	52	14218	12122	73	271070	246416	92	1.42227
146101	124069	93	60459	51566	91	2568	2035	27	3943	3026	36	8448	7134	52	12775	11241	60	260524	227958	95	1.42227
90808	88136	88	37405	36502	77	1358	1619	18	1942	2182	23	4643	4614	37	8262	7675	52	163048	151910	82	1.42324
86920	83128	89	32914	31837	77	1254	1328	12	2231	2067	25	4676	4652	37	7409	6882	44	161591	154400	85	1.42422
235251	164240	104	96679	66609	104	3141	2147	37	5783	4055	47	12399	8786	63	19813	13726	87	413676	295416	112	1.42713
85468	80505	95	33494	30153	95	1630	1663	19	2069	1803	26	5104	4310	42	8083	7701	51	169844	150696	95	1.42713
96140	94654	81	22601	22207	63	1989	1747	22	2369	2069	29	6408	6235	42	10065	9924	57	191209	181176	90	1.4281
97226	90567	98	30555	29483	79	1528	1446	16	2928	2457	28	5499	5295	38	8117	8470	48	171455	165543	91	1.4281
101774	97116	83	42726	39721	82	1561	1464	17	1928	2520	24	5811	5793	40	9015	8354	50	202985	190896	93	1.43199
91865	88567	84	30397	30022	78	1335	1559	15	2434	2218	32	5479	5291	39	8392	8179	48	174478	161343	91	1.43297
105301	102001	83	21296	20728	59	1962	2074	21	3011	2894	32	6330	6075	44	10783	10592	52	218009	209229	92	1.43297
182029	146044	96	88097	73019	94	2822	2281	30	4308	3875	38	10539	9239	55	14275	11026	70	313374	266033	103	1.43297
103985	97836	97	37144	35560	79	1796	1569	20	2797	2305	32	6027	5711	41	8918	8816	48	192795	181420	90	1.43394
81978	78830	80	31081	29924	77	1139	1116	8	1528	1724	19	4366	3847	37	6901	6177	46	144655	136474	86	1.4388
101987	94568	85	43436	40767	81	1770	1497	18	2564	2936	29	6395	6102	47	10360	8942	60	208538	196360	89	1.4388
76809	73236	77	37390	35879	77	1158	1024	4	1935	1746	22	4126	4015	35	6169	6160	42	136468	130351	80	1.4388
126290	108662	91	53324	45682	88	2151	1699	22	3653	3160	35	7251	6319	51	12422	10536	70	229211	201254	97	1.43977
93219	89511	84	29419	28307	77	1450	1586	17	2549	2377	29	4951	5048	38	8221	7906	47	173494	164577	90	1.44074
144403	131282	87	57674	50994	87	2390	2277	28	3509	3223	33	8179	7969	48	14007	11833	66	274334	253557	98	1.44074
110569	106731	82	45850	43298	82	1875	1917	23	2894	2983	28	7321	7214	42	11540	10945	51	242394	229082	95	1.44269
176939	141967	98	60674	48167	94	2483	1934	27	3735	3146	40	9410	7545	58	14371	12136	70	288479	236578	104	1.44269
39622	39288	74	15008	14902	48	555	601	0	895	1025	3	1705	1544	21	2952	2759	29	64230	62276	81	1.44463
229460	162059	113	85436	62222	106	4095	2838	38	6766	5108	51	15209	11707	71	25673	18725	99	502325	374221	117	1.4456
167858	145242	102	85836	73696	90	2702	2351	29	4751	4012	42	9802	8557	56	16694	14710	72	330472	298340	97	1.4456
135236	118330	95	59277	53308	87	1847	1636	22	3493	3110	35	8284	7852	48	13909	13068	64	250630	228871	94	1.44852
240228	192768	105	107160	84793	104	4084	3192	37	7428	5947	56	13644	10932	68	22356	18719	75	442991	377299	109	1.44852
237216	184048	109	118138	94445	107	3663	3209	36	7388	5589	49	14693	11711	70	21640	18183	83	449767	368614	115	1.44949
172677	135874	112	57981	44899	92	2072	1512	22	3888	3444	36	8433	6661	52	13020	10303	68	277398	214946	99	1.44949
99071	93686	86	28444	26794	79	1839	1785	22	2138	2227	25	6156	5889	41	9609	9331	52	189627	182210	85	1.45727
80390	78904	80	33650	32637	78	1226	1103	8	2122	2041	23	4341	4033	36	6014	5236	46	129942	128469	89	1.46213
82475	81434	81	22316	21839	67	718	826	0	1963	1714	23	3746	3542	35	7444	6828	53	131598	130479	88	1.4631
202935	177818	95	89716	78467	94	3522	3297	32	6816	6173	42	15565	14114	65	24620	21804	92	505225	462979	106	1.4631
158439	129175	94	51882	41565	92	2210	1645	24	3354	2559	37	8316	7319	50	12433	9815	61	277670	228136	104	1.46407
94380	88600	84	48386	45925	80	1805	1742	20	3090	2936	33	7624	7263	47	12009	11029	61	237154	217404	91	1.46505
108663	99202	90	45814	42961	82	1714	1480	21	3729	3239	34	7333	6678	48	11196	10797	52	233885	219990	93	1.46505
179330	136601	115	74925	57662	115	2701	2166	29	4941	3209	51	9799	7414	59	14771	11624	71	299180	235772	115	1.46505
187711	160344	99	66065	56335	93	2910	2520	30	4701	4265	42	11252	9993	56	17896	15877	73	350737	311322	102	1.46505
102314	96582	87	24475	23323	77	1704	1570	19	3084	3110	28	6359	6145	43	9646	8779	53	205740	194311	92	1.46602
116460	109653	86	32558	31020	79	2204	2042	23	3279	3449	32	7064	6780	44	11233	9591	61	246810	231091	94	1.46894
153595	137265	89	60283	52687	89	1949	1854	21	3443	3384	35	8582	7257	52	14052	12747	71	278344	246375	99	1.46894
308115	246278	121	163234	133176	121	7595	6405	43	13117	10766	67	27001	21331	96	43507	35249	121	876021	702606	131	1.46991
129587	117045	90	51490	46948	86	2112	2073	21	4443	3348	39	7289	6731	49	12588	11091	62	255753	237405	96	1.47088
117298	104934	92	47032	41918	84	1649	1615	19	2794	2126	34	6263	5809	44	10674	9407	56	215975	192781	95	1.47282
148695	127495	98	58194	49275	89	2342	2197	25	3418	3172	32	8155	7431	47	12799	11946	60	288559	260351	100	1.47671
184393	157849	95	97483	83540	92	2974	2453	31	4843	4248	42	10737	8904	66	15925	13388	72	325417	287843	105	1.47671
203924	161199	99	77681	61721	96	3087	2538	29	5069	3992	43	10230	8639	56	17874	13899	77	352873	293204	106	1.47768
224113	166171	115	90986	66812	100	3487	2902	33	6921	4988	52	13986	10222	66	23226	17253	97	481574	357531	109	1.47963
64110	64800	75	29402	29092	75	935	815	0	1709	1566	19	2904	2945	29	5682	5790	39	113725	112629	80	1.4806
105084	96135	85	45169	41249	83	1416	1109	9	2102	1994	25	6135	5724	43	9936	9128	57	201957	186138	92	1.48643
149619	123041	104	58296	48193	90	2756	2315	30	3525	3213	34	9123	7487	54	14406	11764	72	279769	244205	101	1.48838
111240	96588	94	46948	40809	84	1622	1476	17	3211	2605	32	7129	6285	47	10077	8820	57	213508	186516	92	1.48838
90587	87003	85	26678	25936	77	1092	1034	5	2114	2367	21	5409	5189	39	8340	8485	46	165184	160128	88	1.48838
119685	106686	88	60948	54965	86	1943	1880	20	2851	2541	30	6590	5802	49	10017	8493	59	193208	171670	94	1.49227
211997	159285	103	94796	70527	100	2522	1919	29	4923	4275	43	10557	7844	59	18897	14671	85	363058	269122	111	1.49518
124051	110081	90	53953	46354	88	2059	1712	24	3572	3225	35	6855	5856	45	11554	9450	59	230280	196395	99	1.49518
90474	88611	82	29021	28429	77	1789	1727	20	2499	2425	23	4868	4751	37	7355	7987	43	167442	160114	90	1.49518
235015	173078	113	85657	63069	102	3248	2482	32	5847	4198	46	12632	9292	63	20537	15932	88	456548	341605	120	1.49518
116736	111103	82	57926	53646	84	2098	1940	24	3180	3655	30	7971	7850	49	13114	12297	57	258718	241943	93	1.49518
129463	124423	85	52441	50317	82	2205	2101	24	3844	3615	34	8321	7685	52	12760	12151	55	262306	239293	96	1.49518
85143	82786	80	33223	32730	78	1196	1296	13	2646	2459	26	4123	4007	34	6451	6353	45	128007	122787	90	1.49616
151339	132805	95	70282	61724	90	2233	1920	26	3467	3273	33	7764	6674	53	12055	10299	55	259593	231997	101	1.49616
56778	55513	77	21478	21059	62	632	675	0	972	1192	8	3006	2895	30	4474	4622	35	97502	95644	81	1.4981
136159	118677	90	67617	59734	87	2198	1864	26	4329	3624	37	8182	7170	48	12347	10868	62	254791	228299	101	1.50102
121965	108405	90	47308	40819	87	2264	2157	24	2702	2752	30	7739	6716	47	11972	10626	69	237492	213735	97	1.50102
170380	136745	97	85051	70817	93	2615	2111	30	4481	4137	39	8959	7605	52	13500	11074	63	280330	241786	103	1.50199
179375	141351	97	75016	58127	96	2220	1788	24	4490	3286	39	8688	6782	51	13591	10774	70	282652	220632	107	1.50296
143836	119789	92	51473	41482	90	2115	1776	23	3123	2541	33	7657	6103	54	10753	8597	58	232286	198690	100	1.50393
253382	203542	114	134067	105815	108	4903	3984	38	7977	6157	47	17557	14078	75	27892	23085	101	565017	472695	116	1.50588
160105	126211	93	72268	55626	93	2278	1951	23	4433	3214	43	8315	6101	56	12370	10757	59	263481	200977	104	1.50588
185661	144342	97	74290	58435	95	2649	2007	31	3973	3041	39	9568	7239	54	14667	11960	67	303894	231958	106	1.50588
109685	107320	81	58863	56964	82	2054	1803	23	3219	3693	28	7417	7186	45	11244	10887	73	240466	223677	98	1.50588
216773	158774	107	98735	75978	102	2745	2046	30	6162	4705	50	13451	9878	69	21414	15480	89	444702	334421	114	1.51171
123873	107629	88	44809	37347	88	2315	1732	27	2850	2962	30	6969	6832	46	10994	9781	61	215760	192878	94	1.51171
267458	188069	115	105552	75835	111	3915	2495	38	7172	6122	51	15636	11110	73	25515	18612	102	493783	375334	116	1.51365
168574	141378	92	79018	67043	92	2698	2022	28	3860	3460	37	8161	7096	49	13527	11112	65	293543	256295	96	1.51463
98822	90686	83	38020	34785	80	1506	1614	17	2969	2426	36	5690	5278	40	9302	8808	50	187461	178173	86	1.5156
103717	98227	85	19985	19301	61	1523	1625	17	3154	2990	30	6096	6089	43	9309	8675	53	196696	185420	92	1.51657
188594	146623	98	72168	57195	95	2832	2146	32	5096	3521	49	9202	7376	57	15145	11715	72	314380	253207	103	1.51657
115628	107084	86	47646	42892	85	1504	1559	17	3544	2486	30	6354	5941	43	10149	8824	58	211496	192191	93	1.51657
103775	99383	79	47501	44755	81	1841	1702	22	3069	2847	29	6247	6002	45	10243	9698	54	220361	211608	89	1.51754
127262	105671	89	54477	44955	90	1873	1524	23	3989	3421	33	7208	5943	46	11042	8770	62	229875	189885	105	1.51754
176537	144236	93	63572	52424	91	2727	2145	30	5173	4159	43	9861	8398	55	15491	13060	64	321328	271571	98	1.51754
161223	134142	92	53717	43096	91	2334	1957	28	4116	3074	38	8258	7302	50	13383	10414	67	259122	218725	97	1.51754
100570	97021	82	32702	30716	81	1650	1629	19	3022	2835	30	6450	6422	41	9914	8845	66	210877	201639	90	1.51754
109229	103107	86	42363	40251	82	1612	1373	19	3001	2838	31	6429	6123	44	8737	8206	52	204847	194824	90	1.51852
139573	118126	92	54171	45530	88	2095	2002	21	3443	3385	32	7487	6483	49	12153	11587	56	240118	208938	96	1.51949
75009	72574	76	34617	33702	76	1018	1088	7	2373	2079	23	4285	4224	33	6997	6900	42	136287	128624	86	1.52143
113549	107649	83	36195	34715	82	1646	1408	21	3175	2768	33	6299	5875	44	10070	9486	52	205903	191256	95	1.5224
116736	106195	88	50313	45535	86	1565	1268	17	2736	2790	29	6295	5933	43	10312	10089	49	204350	188079	96	1.5224
86693	84918	81	35556	34386	78	1303	1417	14	2160	1721	26	4267	4022	35	7070	6902	48	138786	132520	88	1.52435
153311	139464	90	45552	40538	87	2796	2183	29	3929	3413	37	9047	8170	52	13316	12191	56	277988	247404	98	1.52532
165118	135614	101	71017	59083	92	2093	1812	26	4137	3844	36	9047	7848	52	13693	11922	61	282179	249254	99	1.52532
86221	84727	78	31452	31235	77	1382	1460	15	2726	2572	31	4583	4476	37	7445	7487	46	162164	152724	90	1.52532
83147	80600	82	34107	33515	77	1206	1254	11	1847	1743	22	4108	3889	34	6854	6182	50	145065	135597	86	1.52629
136151	120390	95	69734	62344	87	2254	2023	24	4419	3619	39	8756	7904	50	14550	12734	63	278048	261977	94	1.52629
137507	120437	92	66783	59470	88	2226	1621	24	4087	3684	36	7502	6616	48	13195	11935	62	258925	232235	95	1.52824
223334	184462	106	91160	75919	96	3950	3377	35	7438	6455	49	14187	12490	64	23501	20243	78	494620	445237	103	1.52921
171279	141669	96	64703	53277	94	2771	2173	30	4323	3865	41	9459	7981	56	15446	12388	73	313989	261169	104	1.53018
168909	140449	103	63612	52360	94	2695	2270	27	4825	3962	39	8924	7661	57	15092	11734	72	292629	249041	107	1.53213
82795	78659	84	27974	27260	78	1133	1154	10	1936	1687	22	4423	4259	37	7929	7633	47	144677	135385	89	1.5331
48558	47122	71	14212	14316	48	824	786	0	977	1180	8	2532	2738	26	4155	3694	37	85575	81892	85	1.53407
119275	107424	87	43506	37860	83	2171	1871	22	3125	3056	32	8066	7710	48	12581	11405	67	246722	221048	96	1.53699
31928	33916	53	14995	15261	47	511	411	0	1368	976	0	1728	1893	19	2803	2589	29	61701	61346	79	1.53796
156667	132226	102	57944	47944	92	2339	1995	26	3981	2955	41	8258	6973	51	12008	10921	57	263137	232043	102	1.53796
203473	163258	99	111350	90626	98	4343	3447	37	6843	5524	45	14937	12493	69	24385	20625	95	486583	425922	103	1.53893
173201	133003	99	66954	52607	93	2655	2379	29	4679	3762	42	10221	8069	55	17405	13974	80	325489	261342	103	1.53893
163623	134183	92	63917	52386	90	2487	1990	26	4091	3360	40	9123	7867	52	14281	11821	63	297763	244545	100	1.53893
135174	126594	86	51797	47631	85	2414	2254	26	3781	3630	32	8516	7900	50	13007	11977	63	268178	253946	92	1.5399
220204	158743	102	81793	58411	99	3393	2428	35	5592	3834	46	11790	9047	59	19903	14649	79	395093	291512	108	1.5399
92205	85014	83	41956	38415	82	1639	1596	19	2808	2744	25	5194	4570	39	9947	9015	58	188501	173671	93	1.54087
130364	116458	103	46569	42316	86	1843	1466	21	3528	3245	35	7736	7015	46	12571	11472	61	240685	220598	95	1.54379
40641	41451	65	19881	19855	61	541	571	0	897	981	0	2262	2134	26	3699	3698	33	65448	63317	76	1.54671
283824	208243	116	124666	92157	112	4915	3605	40	9201	7207	58	19700	14956	77	31449	24341	108	629135	489587	119	1.54768
106212	95339	85	39113	34711	85	1619	1276	18	2791	2563	31	6197	5529	42	9633	9328	55	185848	170338	93	1.54768
153810	129479	99	60135	49832	90	2141	1815	25	3849	2900	40	9134	7682	54	14324	11654	64	278190	233592	98	1.54962
137098	115803	97	51623	44159	88	2035	1800	22	3651	2926	35	7153	5974	47	11691	10432	64	230427	203487	97	1.5506
178075	153475	93	69549	60256	91	2719	2279	29	4967	4613	37	11465	10281	62	17929	14937	81	364045	326403	99	1.5506
85308	80469	79	32931	31710	78	777	905	0	2378	2018	27	4712	4595	39	6975	7131	51	159687	154225	90	1.55254
110422	99597	87	48241	43342	83	1601	1372	16	2914	2516	32	6582	5881	47	10059	9359	55	200414	188275	93	1.55546
106804	102293	84	33275	32527	79	1908	1839	20	3290	2958	31	6743	6548	43	9989	9670	49	216166	207364	89	1.55546
178766	152772	98	60585	50472	94	2853	2179	31	4519	4192	39	11511	9753	60	18731	15131	75	365454	323171	101	1.55643
62239	61738	75	16200	16060	48	703	746	0	1509	1525	15	3268	3059	30	4778	4643	36	92780	89048	83	1.55643
196177	139549	117	80307	56998	100	3072	2035	35	5684	3594	52	11035	8040	60	18083	13008	74	352823	254207	109	1.5574
200999	149509	102	82635	59081	99	3285	2471	34	5354	4309	47	11642	8775	61	17853	13275	77	376550	291524	107	1.5574
112086	100945	89	39151	36123	82	2090	1745	23	3093	3214	33	7678	7248	46	11734	10705	67	237801	221803	91	1.55837
116384	101708	91	40015	34714	84	1959	1879	25	3290	2719	30	7877	6774	54	13667	12726	63	253340	228737	91	1.56129
93629	91772	80	38239	37149	78	1518	1321	15	3678	3375	34	6374	6238	42	9567	9301	50	207058	194994	87	1.56129
76495	74252	88	22174	20965	78	1062	1032	5	1797	1780	23	4560	4243	38	7121	6479	48	148586	138259	93	1.56129
238666	177246	107	94707	69805	106	3350	2660	34	6127	4949	43	14015	10745	70	23680	17134	87	453037	351225	113	1.56129
126968	106811	100	46885	39856	86	1850	1573	23	3229	2586	30	6278	5102	46	9462	7910	64	212910	184716	95	1.56226
130430	120785	86	65633	60819	84	2067	1806	24	3569	3578	37	7743	6971	48	12708	12388	58	254354	235531	93	1.56226
80939	79015	81	23157	22610	64	1247	1408	14	1760	1883	21	4775	4866	37	7226	7049	44	150269	144361	87	1.56323
28427	29734	66	15700	15541	50	199	397	0	681	456	0	1652	1754	19	2385	2555	26	51854	51945	71	1.5681
161732	145044	93	56485	49375	90	2428	2247	28	4852	4261	39	9570	8816	56	14994	13584	71	306091	277046	96	1.57101
143296	122249	95	52931	43643	89	2308	2051	25	3337	2573	33	7628	6648	47	12092	10325	62	259567	222933	93	1.57101
178023	150947	93	88590	76402	92	2683	2221	30	5160	4331	40	10042	8772	57	16347	14267	71	323849	284881	99	1.57101
135715	116896	89	56401	47929	87	1746	1451	16	3494	3209	32	7517	6529	49	12641	10775	60	254543	222144	90	1.57198
93422	89469	83	35931	35305	79	1389	1454	17	2250	2324	27	4759	4733	37	7831	7618	48	160350	151251	85	1.57198
104880	100877	84	27458	26936	69	1593	1455	19	2875	2842	30	5903	5609	39	8735	8154	54	178913	170740	87	1.57198
166207	140117	96	67410	58574	91	2429	1874	27	4033	3691	39	9151	8055	50	14354	12511	66	290307	254364	94	1.57198
166072	133399	100	69095	54936	92	2176	1602	28	3538	2939	39	8231	6856	54	13279	11125	66	261599	215527	98	1.57296
91798	87822	83	33297	32059	78	1569	1545	16	2881	2616	31	4271	3982	35	7289	7130	48	140960	134293	85	1.5749
100775	98246	90	51181	50123	80	1248	1528	15	2688	2528	29	5410	5294	38	8732	8709	48	177496	170097	87	1.5749
89803	86044	83	27924	27092	79	1135	1155	11	2343	2227	25	4807	4610	36	8146	7940	53	155995	151616	86	1.57782
171486	145809	105	88887	76699	92	2841	2463	29	4350	3788	36	10983	9213	59	17896	15504	74	356882	319077	109	1.57782
98809	96862	80	32793	32322	77	1787	1593	21	3130	2640	31	5793	5520	42	9302	8867	52	178448	170918	85	1.57782
208451	171864	116	70438	55964	102	4010	2982	38	8448	7014	51	17986	15265	73	29244	24314	98	587882	501895	117	1.57782
178819	133983	102	67934	51213	94	2229	1930	24	3538	2619	39	8199	6293	52	12858	10147	64	272109	208989	99	1.57879
132428	117765	99	59968	54587	89	2197	1854	24	3611	3493	32	8056	7955	48	12807	11467	62	277965	261684	95	1.58171
83119	79828	82	28850	27878	77	1247	1112	9	1723	1767	22	4306	4520	35	7582	7024	51	138440	136234	83	1.58171
134390	123093	88	80403	73961	86	2253	2363	23	4313	4226	37	9862	9193	58	15778	14885	70	313222	293678	93	1.58268
169927	146262	96	62204	53995	91	2338	2193	27	4384	3712	36	9829	9159	55	14783	13847	72	301168	272421	101	1.58462
131462	110755	89	53886	44802	87	1927	1746	22	2977	2889	33	6722	5614	51	10608	8689	63	221991	194673	96	1.58754
118311	103353	88	48767	42753	86	1976	1813	23	3470	2911	33	7377	6606	50	11428	10033	62	226818	210591	91	1.58851
102220	102380	78	46739	45629	79	1659	1359	18	2629	2573	32	5775	5809	39	8930	8541	49	179932	169565	87	1.58948
159552	147624	90	89941	83127	88	2382	2518	25	5285	4446	42	10833	10017	56	16193	15051	70	323333	287278	96	1.59046
102099	98283	81	40423	39267	79	1517	1463	14	2557	2794	27	5809	5456	38	8991	8283	52	190206	182834	89	1.59046
183195	155419	99	88728	78068	96	3490	2836	34	5018	4716	37	10901	9873	56	18014	15812	79	369656	341748	102	1.59143
143011	120486	92	56637	47636	88	2437	2111	26	3923	3434	37	7772	6634	50	12839	10441	64	270572	235450	102	1.59143
103355	98129	82	39396	38117	79	1313	1293	16	2481	2025	28	4848	4594	39	8657	8046	55	163921	149141	93	1.5924
93438	89423	79	37256	35950	79	1454	1452	16	1992	2132	26	5034	4774	39	7798	7764	47	166580	162452	87	1.5924
152229	141329	95	83559	78408	87	3218	2956	30	4794	4324	37	9538	9160	50	15718	14828	64	324512	297798	96	1.59337
153179	135472	103	74750	67308	88	2297	2239	25	4357	3473	42	9428	8581	54	14784	13511	67	296562	276922	95	1.59434
117130	100957	102	37894	31424	87	1512	1234	14	3861	2900	36	6713	6380	44	10678	9455	56	218063	181364	93	1.59532
97678	93423	85	33778	33068	80	1344	1338	16	2741	2529	28	5583	5445	40	8445	8100	47	176986	167389	89	1.59629
117513	100359	93	51826	44464	86	1423	1257	14	2712	2412	30	5312	4920	38	8330	7912	46	164003	150262	93	1.59823
129349	118244	88	53495	50108	84	2193	1937	23	3487	3599	31	7971	7512	48	13612	12653	63	249826	241381	90	1.59823
165498	133838	111	66883	55423	94	2306	1838	26	4222	3829	35	9937	8322	58	15533	12399	71	303773	254594	100	1.60212
189046	154530	93	76676	61552	94	3027	2432	32	4677	4117	41	10330	8987	55	16210	13875	67	335592	286177	95	1.60212
172779	139089	110	64826	50623	94	2538	1980	28	4552	3745	40	8825	7206	57	13731	11136	68	300995	246072	98	1.60309
84902	82087	80	22145	21845	63	1556	1250	16	2178	2262	23	4564	4613	36	7866	7857	45	152086	144131	81	1.60698
164658	136934	99	73658	64013	90	2720	2215	30	4835	4206	41	9755	8184	55	15275	13037	72	308358	272869	96	1.60795
130522	122460	84	76720	71845	85	2737	2576	27	4978	5458	38	11386	10919	52	17405	16355	67	355101	332695	89	1.60795
126274	104812	96	42164	34348	87	1686	1342	19	3033	2780	34	6757	5697	45	11522	9501	65	233243	202602	95	1.61087
75858	73409	79	33304	32061	77	1143	1099	9	1917	1799	22	4359	4194	37	6658	6378	42	136854	133308	79	1.61184
105362	101465	80	31083	29757	79	1523	1516	17	2540	2737	28	5896	5332	41	9730	9346	55	187603	176221	87	1.61281
197701	161514	113	86648	72751	96	2913	2368	29	5345	4685	38	10793	9493	61	17165	14812	76	336950	293722	103	1.61379
132206	118974	88	48207	42982	87	2353	2031	25	3571	3825	30	8481	7688	50	14172	12956	66	275394	254493	94	1.61476
200636	152066	99	75667	56566	99	2579	2145	27	5079	3924	45	10882	7797	63	16995	12803	78	330058	258096	107	1.61768
93948	90606	85	37523	36450	78	1522	1740	16	2620	2512	28	5053	4998	36	8627	7972	56	175501	165302	86	1.61865
145491	126576	89	64141	56434	89	2459	1834	26	3530	3086	35	8235	7532	52	12969	11106	62	263364	243853	97	1.61865
208539	153948	102	85688	63659	100	3100	2311	32	4988	3779	44	11131	7886	63	16909	12665	81	347634	266318	110	1.61962
202253	152981	104	81089	60946	99	3351	2666	34	4606	3925	42	11657	8960	66	17759	13655	76	366826	284927	108	1.62156
181356	143727	103	84611	68852	94	2940	2538	30	5212	4021	42	10516	8721	59	17357	14256	71	345764	288465	100	1.62254
138163	122434	90	42705	37453	87	1875	1659	20	3657	3312	35	8247	7469	50	14128	12615	60	265040	243177	94	1.62351
246473	166138	120	103961	70187	107	4270	2751	41	6191	4188	50	13647	9563	66	21757	15052	84	435616	293398	115	1.62448
146830	136134	87	88390	81836	87	2322	2134	24	4474	4249	38	9418	8491	52	15379	14785	69	310998	291249	98	1.62643
77388	76270	84	30588	30076	76	1070	973	0	1856	1666	21	3597	3477	33	5671	5195	42	117829	109556	83	1.63031
96353	91562	82	31583	29695	80	1273	1085	9	2741	2824	24	5738	5403	41	9571	9490	50	189046	180416	85	1.63615
97927	94719	82	33477	32288	79	1290	1432	15	2780	2336	28	5421	4873	41	9089	8500	53	180020	172637	86	1.63906
92673	90262	80	30601	29842	77	1457	1517	16	2468	2346	26	4641	4819	35	8361	7683	54	159088	153326	89	1.64101
126588	110478	87	57627	51158	87	2065	1676	23	2679	2949	29	7297	6543	50	11471	10551	62	229223	204921	94	1.64198
191918	159634	98	73036	61009	92	2846	2434	30	4336	3532	42	10328	8461	55	14898	12974	69	316483	255957	103	1.64198
121342	113720	85	44937	41503	83	1706	1558	22	2952	2707	28	6212	6032	42	10570	10122	55	214790	202960	93	1.64295
160771	145843	95	76661	68895	90	2991	2686	29	4787	4629	37	11402	10652	58	18085	16478	70	376187	342842	106	1.64295
151803	129022	106	59614	48578	106	2845	2097	30	4076	3966	34	9990	8470	56	14670	12688	79	321219	276006	106	1.64295
68874	66452	79	21922	21369	66	803	792	0	1595	1827	20	3545	3240	32	5201	5226	37	110394	104020	84	1.64392
104257	99920	87	33413	32270	81	1316	1477	15	3153	3171	31	6904	6699	44	11480	11147	55	230545	217231	94	1.64781
94761	91571	82	29660	28493	79	1974	1912	19	2417	2599	25	5087	4803	37	8440	8148	44	176227	171071	86	1.64878
109441	99401	83	48144	43017	83	1855	1963	19	3356	3053	34	6755	5761	51	11141	10296	52	211642	195694	91	1.65073
128876	115628	88	47698	43292	85	2430	2167	27	3937	3549	36	8119	7521	52	13451	12125	61	263791	245215	97	1.65559
153872	128441	98	62347	52476	91	2006	1685	22	2623	2643	26	7321	6387	45	13291	11394	64	251370	220979	99	1.65948
135037	125098	86	67734	62899	85	2272	1932	26	4721	4145	39	8434	7403	51	12499	11039	63	250379	222223	99	1.66045
175169	140665	97	65652	52208	94	2421	1720	29	4158	3417	40	9025	7391	54	14383	12098	71	286838	234492	103	1.66045
88272	83857	87	44708	42565	79	1777	1553	20	2427	2225	28	6709	6627	46	9899	9601	54	217190	207032	85	1.66531
99214	92862	95	37731	34586	82	1664	1606	16	2822	2906	30	5808	5475	40	9403	8804	52	201014	191511	87	1.66726
92438	88532	83	30457	29430	78	1605	1732	18	2736	2551	29	5248	4891	41	9275	8367	57	170485	160069	85	1.66823
77791	78032	78	31999	31326	76	1237	1376	13	2386	2066	27	4227	4315	33	6907	6456	45	144789	133327	88	1.67212
99509	93748	84	46411	44282	81	1952	1833	22	3009	2510	29	6063	5733	46	10916	10500	54	215809	199171	91	1.67212
139162	126378	89	47461	42955	84	2451	2447	25	4419	4118	34	9479	8769	52	14453	14067	62	309125	294657	94	1.67212
81082	79354	89	28653	28375	75	1270	1150	10	2343	1972	24	4633	4823	35	7000	6511	46	138342	135737	85	1.67212
129845	117698	87	48359	42942	84	2643	1932	29	3886	3582	37	9172	8188	53	13351	12561	60	280310	255959	98	1.67309
87237	83852	82	40557	39504	79	1625	1543	20	2511	2799	24	5912	5730	44	10647	9510	57	206913	195476	91	1.67406
179429	136385	97	72106	54619	96	2353	1687	31	3773	3499	38	9020	6585	53	14612	11084	71	280544	215411	110	1.67406
146302	123794	93	54339	45881	91	2746	2001	28	3551	3408	32	8433	7414	50	13418	11653	63	290488	254481	103	1.67503
95232	92441	83	38904	38004	78	1688	1585	16	2950	2449	27	5382	5013	39	8714	8369	51	167771	155220	91	1.67601
83162	82482	80	33647	32652	77	1122	1202	13	2155	2233	20	4032	3671	35	6358	5759	45	140388	133931	93	1.67601
135835	115162	96	53940	45042	89	1924	1432	25	3697	3169	37	6943	6246	44	10136	9017	57	228775	195746	101	1.67892
327833	222046	132	125826	85318	126	5213	3469	42	8471	5656	56	19345	13259	84	30322	20625	121	634720	450700	136	1.68087
151455	133167	99	59281	51365	89	2148	2012	22	4038	3585	35	7932	6677	52	12490	10992	62	258767	225759	99	1.68184
265553	203497	108	117976	91535	109	4664	3347	41	7302	5512	50	16479	13435	70	28311	23224	105	563307	462690	120	1.68281
110674	106033	92	31183	29511	80	1567	1561	17	2760	2615	32	5890	5549	41	9805	9974	46	208080	197225	95	1.68864
120022	107689	86	57179	51021	85	1925	1675	21	2829	2166	30	5661	5088	43	9999	8954	57	202244	186829	98	1.68962
130486	110744	88	47563	39895	87	1847	1402	26	3409	2663	32	7357	6134	54	11248	9359	56	232582	199739	98	1.69156
166341	138655	90	63656	51662	90	2098	1719	26	4228	3593	43	8886	7641	52	13144	11375	67	270552	227710	100	1.69156
156542	140153	94	67822	59579	89	2195	1997	24	3876	3480	35	8923	7900	52	14176	12441	65	300525	272803	100	1.69253
77506	79775	77	22562	22296	59	941	978	0	1750	1930	17	3724	3659	33	5887	5773	40	134987	129551	85	1.69253
41758	41834	63	18450	18474	56	459	598	0	1055	1363	13	2251	2185	21	3058	3024	32	68417	66903	80	1.6935
102194	98160	82	45062	43225	79	1394	1321	14	2757	2387	29	5724	5384	42	8916	8731	49	176764	165974	87	1.6935
127169	118518	86	42434	37897	85	2279	1895	26	3901	4092	33	8232	7779	45	13294	12368	63	297713	278479	95	1.69448
94241	90718	86	42755	41481	79	1588	1563	20	2343	1753	26	5179	4767	39	8114	8486	45	182012	171468	88	1.69545
118808	106326	85	60526	53379	86	1750	1666	19	3079	2453	29	6040	5439	44	9385	8465	48	215163	190065	92	1.69642
172263	131281	99	62503	48151	94	2836	2080	29	4441	3450	38	9233	7132	56	14595	11793	75	301920	240974	104	1.69642
105727	94669	87	40102	34829	85	1440	1061	17	1915	2188	25	5330	5100	39	8158	7517	45	187439	167388	91	1.69739
98647	93713	88	42070	39835	80	2135	2011	22	3121	3456	27	6581	6294	42	10090	9583	52	202990	195717	89	1.69934
218433	172656	110	86499	67470	99	3476	2423	38	5874	4620	45	11906	9439	64	19142	15460	80	374527	310478	106	1.70031
131583	126583	84	56186	54726	82	2349	2150	25	4839	4777	37	9782	9221	54	15332	14345	67	316701	297147	90	1.70031
103950	97935	82	50369	45868	83	1840	1699	21	2290	2253	25	5707	5415	41	9686	9046	58	202249	190636	90	1.70031
118916	110822	85	45916	41974	82	2204	1851	24	3858	3537	35	8270	7559	51	12406	11716	59	266379	250360	92	1.70128
84167	80197	85	32039	31253	77	1310	1442	15	2145	2105	23	4422	4474	35	7249	6799	45	143643	135030	92	1.70323
88533	85777	82	35938	34805	79	1237	1025	5	2149	2117	21	4446	4477	35	7089	6977	45	152167	148026	90	1.70809
179212	137553	106	80445	62747	97	2218	1589	25	4226	3089	40	9062	6731	57	14350	11012	74	281510	219735	107	1.71003
102600	91301	101	32156	27529	101	1620	1358	15	2594	2383	28	5646	4870	40	9367	7718	57	182801	157590	101	1.71003
104468	96511	83	43041	40261	81	2042	1674	20	2718	2389	30	5996	5837	40	9441	9000	52	186326	177306	93	1.711
99165	95971	83	41544	40477	79	1872	1753	18	2561	2414	27	5291	5178	41	8898	8176	57	173631	163581	92	1.71295
82503	80928	84	23175	22857	66	1188	1150	11	2069	1925	23	4375	4663	35	8227	7545	58	161569	153591	88	1.71392
124098	115441	96	48266	46154	82	1564	1593	18	2696	2734	28	5359	5000	38	7854	6787	53	184321	167898	94	1.71392
233451	178309	117	95809	74772	105	3605	2621	36	6844	5474	46	13950	11409	63	23646	18698	100	469798	379488	114	1.71781
96989	92821	80	42492	40280	81	1870	1668	22	3116	2864	30	5622	5257	41	9774	9258	53	188491	177301	92	1.71878
110617	98941	88	45726	41005	84	2167	1851	23	2986	2976	32	6935	6345	44	10575	9565	56	222415	204514	93	1.72072
170944	129028	105	74698	56918	96	3022	2394	30	4536	3313	42	9420	7031	58	15808	11860	73	321032	250713	104	1.72267
107413	100585	87	37026	35077	81	1780	1455	20	3421	3132	34	6466	5990	44	10642	11065	48	214426	200345	89	1.72364
169800	142453	92	70105	59397	91	2339	2025	26	4242	3569	38	8825	7856	52	14856	12878	68	291731	260400	99	1.72559
96409	92313	83	25176	24412	78	1663	1654	19	2469	2615	28	6006	5702	43	9310	9147	51	191920	185330	86	1.72656
109452	105707	84	26842	25878	77	1650	1608	17	3022	3128	30	6499	6302	42	10040	9864	53	218157	208844	91	1.72753
162162	129646	100	65040	52071	95	2349	1786	28	3824	2776	37	8371	6776	53	12635	11174	63	287395	240805	104	1.73336
102531	97911	82	26993	26321	78	2105	2070	22	2533	2499	29	6589	6154	43	9426	9428	53	188652	177561	89	1.73433
151202	130681	90	52844	44489	89	2502	2124	26	3863	3117	36	8633	7494	51	12904	11158	64	275532	244935	98	1.73822
174000	153469	91	88541	77391	91	2776	2581	29	5490	4886	43	11389	10636	53	18306	16569	73	360689	341932	99	1.73822
116749	100369	99	54223	46178	87	1925	1819	19	3295	2708	31	5976	5108	44	10278	9266	62	210558	183687	97	1.7392
257975	180212	109	108862	73319	108	3860	3221	35	7365	5145	50	15133	10859	72	23413	16690	104	491122	357886	120	1.7392
93751	89671	90	39758	38087	79	921	932	0	2341	2236	23	4655	4623	37	7733	7413	43	153204	143603	89	1.74114
170015	142124	95	64621	54103	91	2363	2024	27	3941	3069	35	7542	6329	48	12057	9835	58	250944	222267	100	1.74406
235350	194305	110	128878	108184	105	5466	4519	40	8337	6391	50	17563	14570	71	29606	23980	104	583343	479390	116	1.74503
97386	94119	79	43360	42278	79	1868	1745	18	2752	2587	27	5983	5680	41	9126	9028	49	207473	201961	88	1.74503
213316	163203	106	74072	54403	101	3273	2565	32	5836	4773	47	12424	9526	68	19691	14170	86	410741	317480	111	1.74989
134640	116909	90	48197	40037	89	1837	1618	23	3423	3472	31	7749	7094	50	11972	10534	57	244095	216024	101	1.75086
109827	103563	91	30659	29626	79	1530	1428	17	2557	2670	30	6839	6787	45	10664	10109	55	222565	205124	92	1.75183
126631	108170	94	51022	41933	90	2113	1836	24	3863	3200	38	8333	6875	55	11917	10500	63	253379	214016	98	1.75281
184759	150053	97	69883	57003	93	2878	2516	30	4435	3820	40	10506	8520	57	17169	14829	73	329662	286039	98	1.75378
104714	99851	85	33679	32510	78	1307	1233	14	3151	2688	34	6217	5648	44	9297	8880	54	193415	182677	90	1.75378
172988	138431	97	77078	60563	94	2018	1827	25	4199	3502	40	8980	7017	55	14613	11944	67	273537	216677	101	1.75378
103064	97219	96	31434	30758	79	1655	1626	20	2833	2754	27	5428	5330	39	8873	8938	46	188501	182584	91	1.75475
137929	118181	92	60883	51183	89	2508	2318	26	3719	3225	36	7539	6885	48	13493	11650	63	269494	235339	96	1.75767
102945	98400	84	28004	26807	78	1625	1581	17	2603	2336	32	5894	5968	41	8884	7911	60	199592	189855	88	1.75767
214725	179255	103	113093	97006	95	3950	3439	35	7411	6582	49	15411	13527	70	24050	20893	91	474108	409991	101	1.76058
174921	155091	93	70811	62437	90	2085	1934	24	4244	3570	39	8788	8177	52	12131	11488	55	282043	261764	97	1.76058
157344	115188	101	75401	57211	98	2008	1335	24	4478	3401	39	8856	6513	58	14715	10841	72	299074	215847	113	1.76058
112649	106819	85	31260	30625	80	1437	1224	18	3471	3161	29	6359	6101	44	10160	9398	55	209823	202797	88	1.76156
285285	187521	126	107198	70506	123	4182	2700	40	7304	5363	47	17371	11922	78	28484	19626	104	638138	445682	132	1.76156
92662	90194	78	24740	24540	66	1257	1263	13	2709	3149	27	5823	5568	41	9284	8701	45	191035	185673	91	1.76253
202123	166750	97	90388	77196	96	3280	2817	32	6142	5061	43	12141	10491	61	18470	15911	80	387739	328421	113	1.76253
164932	142347	96	60614	51056	91	2033	1644	25	3663	3205	35	8101	7412	45	13043	11707	59	258160	226568	100	1.76642
80033	76245	89	30139	29334	76	1137	1285	11	1482	1891	17	4213	3745	36	6637	6672	43	136128	133386	89	1.76739
166977	144321	97	71058	60780	92	1765	1526	18	4658	3890	41	9202	8036	52	14836	12277	64	328948	289813	108	1.76739
105046	98709	85	29549	28042	80	1586	1333	21	3509	3087	32	6167	5718	42	10215	9408	52	201810	192636	91	1.76836
82193	79700	81	22430	21898	67	1297	1222	12	2031	1901	22	4468	4254	35	7320	7482	47	148214	138106	90	1.76836
186971	147625	99	77453	62087	95	2359	1643	30	4383	4118	40	10304	8524	56	16490	13292	71	338183	275669	104	1.77517
111639	107931	84	30057	28863	80	1782	1777	20	3097	2637	28	6893	6447	45	10776	10158	53	216671	201517	88	1.77711
105079	90254	102	45524	38745	87	1283	1151	13	2429	2253	29	5533	4728	42	8936	7351	55	182305	155386	94	1.77711
99476	94106	80	50266	47443	81	1916	1796	22	3332	2992	32	7133	6690	49	11725	11388	58	241058	226395	90	1.77808
100407	96091	97	29694	28709	78	1614	1346	16	2728	2754	26	5158	4919	38	8594	8403	50	176377	166779	91	1.78197
122015	114458	87	31170	29556	82	1841	1893	19	3649	3353	32	7232	7055	44	12258	11413	59	241003	228143	91	1.78197
182102	143634	96	76705	60238	96	2592	1775	33	4890	3715	38	9228	7124	56	14941	11937	75	309270	247196	104	1.78294
113975	111260	83	33110	32058	79	1922	1862	21	2968	2905	31	6725	6308	48	11239	10448	60	227572	215537	91	1.78586
146396	124477	94	53416	45686	86	2598	2103	26	3555	2773	42	8049	6646	51	13377	11782	67	267956	237897	90	1.78878
166124	143774	94	76843	67780	91	2791	2347	28	4451	4413	38	10060	9167	55	16479	14434	78	311044	284933	97	1.78975
198377	155132	99	76439	59703	98	2711	2238	29	5208	3908	44	10833	8638	60	17053	13384	77	359460	283625	104	1.78975
162195	146528	89	72356	65915	88	3246	3160	31	5593	4729	42	11290	10701	54	17665	16197	73	363547	337113	92	1.79072
40100	37702	76	18017	17792	54	620	669	0	725	927	0	1669	1667	19	3478	3279	33	60643	61219	77	1.79364
100975	87277	89	44777	38116	85	1706	1348	19	2208	1768	28	5102	4536	40	9252	7478	58	181794	155768	94	1.79558
263077	207043	117	147883	118729	114	6572	5354	45	12003	8976	68	25749	20728	101	40912	33282	111	827004	663868	123	1.79655
104515	96967	83	46694	44451	81	1850	1704	23	2983	2683	30	6366	6153	42	10652	10493	54	222950	209841	90	1.79753
149826	130317	92	51448	45508	88	2781	2147	28	3501	3174	35	7971	6554	53	13023	11084	67	270855	245122	97	1.7985
182734	148808	98	72399	58417	95	2280	1927	28	4749	3960	41	8752	7488	52	13845	11360	63	301635	249883	102	1.7985
207382	154084	111	72343	52266	105	3327	2408	33	5501	4146	40	11005	8273	57	18954	13461	83	370741	275670	118	1.7985
75906	73337	78	37361	36794	76	1127	1079	7	2140	1784	25	3421	3471	32	6456	6601	45	130047	127518	84	1.79947
277122	183887	119	135937	92882	115	4874	2844	45	7845	5382	54	16235	10720	79	24771	16141	99	518573	326265	122	1.80239
184310	148028	97	78353	63103	96	2598	2239	28	4851	3344	48	10804	8498	57	18264	14894	75	374335	310157	100	1.80239
127913	117282	86	67855	63213	86	2650	2296	26	3871	3532	36	8817	7851	51	13817	13005	62	291303	267591	94	1.80627
132196	124156	86	69764	65984	84	2289	2030	25	3678	3472	31	7772	7063	48	13864	13504	60	255986	241220	91	1.80627
114510	102869	86	46892	41658	83	1983	1900	21	3267	2806	30	6281	5402	42	10484	10125	54	224076	199127	90	1.80627
137919	116955	90	56433	48629	89	1986	1722	20	3157	2662	37	6841	6206	46	12370	10315	72	242607	206536	96	1.80725
92603	90861	81	23642	23186	69	1301	1421	16	2156	2306	22	5933	5527	43	9017	9152	53	185251	176051	89	1.80822
106046	92587	85	44129	38279	84	1769	1526	22	2581	2504	28	5869	5389	46	9847	8650	59	197395	178760	91	1.81016
123963	112316	87	47261	43259	83	1784	1651	23	3684	3272	31	7407	6636	44	11301	10863	56	256077	238061	92	1.81114
162459	137370	95	78051	67712	92	2645	1989	31	5111	4276	43	9990	9164	55	15585	13234	74	329748	298930	99	1.81211
102736	98868	84	28179	27467	73	1224	1393	12	2368	2440	25	5323	5056	40	7957	7356	50	167747	161160	88	1.81211
170409	139113	97	71461	57172	93	2611	2217	28	4387	3608	38	8635	7316	55	13452	10951	59	282027	232319	102	1.81211
113924	96890	96	49305	40884	88	1750	1228	14	3023	2510	32	6477	5350	46	10437	8740	57	208985	172642	94	1.81405
138247	120702	91	59774	51834	88	2081	1994	23	3629	3004	37	7257	6900	44	12181	10861	62	235080	220873	93	1.81502
125176	102057	97	47763	39684	88	1589	1540	19	2764	2265	34	7365	6095	47	12151	10217	63	227720	191475	94	1.81502
93029	90246	97	27174	26040	78	1538	1342	15	2255	2029	26	4712	4484	40	7147	6867	45	162825	155216	97	1.81502
63647	60334	91	19477	19057	55	763	768	0	1909	1696	21	3112	3370	28	4883	4176	39	97667	92708	79	1.81697
168533	136356	96	66914	53587	90	2865	2200	30	4793	3890	43	9734	8133	56	16245	13316	70	327506	272934	94	1.81891
203028	159560	98	74287	59651	96	3139	2258	34	5328	4057	43	11472	8718	60	18351	13831	74	364081	296731	100	1.81989
172982	156210	94	53394	49402	90	2346	2056	28	4641	4479	41	10045	8858	56	15742	14277	65	314047	281526	97	1.81989
93352	91710	79	42521	40920	79	1335	1360	13	2711	2675	28	5267	5157	40	8284	8465	44	171119	167643	82	1.82086
258360	169391	119	93065	66143	112	4317	2953	40	6733	4447	54	16152	11474	73	26206	16051	96	527476	348152	124	1.82572
115951	110020	85	31309	30393	81	1832	1737	20	3109	2500	33	6399	6309	43	9769	8812	55	198776	188645	94	1.82863
158940	128021	98	60266	48052	91	2952	2083	30	4285	3609	41	9140	7570	52	13585	11520	63	296595	239637	99	1.82961
94788	92623	81	33200	32844	77	1453	1279	17	2706	2276	29	5438	5264	40	8533	8696	49	172637	162299	86	1.82961
191197	150444	98	80702	63074	96	3313	2328	33	4951	3801	44	10693	8831	60	17071	13388	76	340018	286029	107	1.83252
154408	134137	90	59083	51165	88	2809	2340	28	4071	3770	35	9152	7892	54	14605	12872	65	309574	275998	96	1.83252
93620	91354	79	32665	31772	77	1617	1547	17	2832	2835	27	5466	5559	42	9233	8959	51	191523	182860	86	1.8335
154057	124326	106	60996	49483	92	2042	1849	20	3685	2796	38	7290	5997	50	11118	9071	59	241634	201611	101	1.83544
213791	149645	122	86515	61436	104	2758	1886	32	4729	3629	46	11084	8203	58	17112	11788	74	363151	262815	112	1.83544
207501	159573	98	83761	64153	96	3350	2558	35	5746	3902	46	11651	8805	62	19231	15230	79	378550	295512	105	1.83544
212300	160691	107	83068	63493	101	3862	2707	36	5459	3966	45	11045	8137	66	17326	12783	82	366206	281068	117	1.83544
105367	98202	83	39662	37430	81	1332	1123	12	3149	2587	35	6329	6281	41	11375	9995	57	236569	211403	94	1.8403
93271	91881	81	37596	36695	78	1413	1662	17	2365	2342	27	5432	5148	40	8395	7770	49	174153	160514	92	1.8403
109097	106697	81	47997	46176	80	1673	1691	19	2975	2733	30	6244	6028	41	9235	8601	52	194430	188318	87	1.8403
230521	176735	106	79975	61345	99	3169	2756	34	6786	5443	49	13850	11519	63	23010	18725	85	460951	384472	108	1.84419
78295	68732	97	25943	22883	97	897	898	0	1909	1610	16	4401	3854	35	6704	5650	47	145106	126125	97	1.84419
125605	109030	88	56696	48593	89	2225	1893	25	3161	3122	29	7964	6434	52	13034	10928	77	258416	225648	104	1.84419
116706	106382	85	47429	43087	85	2708	2605	27	3947	3556	38	8798	7989	52	14088	13653	58	278156	259921	90	1.85002
92552	88917	80	40463	39231	79	1234	1121	8	2101	1864	26	4717	4961	38	7878	7354	45	155473	146327	84	1.85002
91196	89193	81	27618	26587	73	1480	1600	17	3305	2782	42	6262	5716	45	9757	9704	51	200703	186928	82	1.85002
133760	112154	95	52114	43989	89	2130	1779	25	3520	2851	33	8157	6720	51	11893	9805	59	241108	214203	98	1.85585
209056	159387	107	78311	63452	101	3408	2881	34	6172	4600	46	13214	10972	65	21458	16738	81	452641	375444	111	1.85877
168567	132524	100	60726	46760	93	2638	2088	30	4352	3418	36	9360	7352	58	15052	11939	70	299304	235217	101	1.85974
78918	74546	85	18050	17913	52	1418	1482	13	2456	2247	25	4606	4548	36	7180	7138	47	149705	139590	86	1.85974
96469	89402	94	49094	46652	82	1235	1257	15	2821	2829	29	5063	4661	38	7860	7606	46	156603	144395	92	1.86072
98691	96001	80	24918	24060	68	1846	2025	21	2602	2505	26	5782	5803	39	9235	8947	45	184285	179201	90	1.86072
209286	153517	121	81486	61146	103	3161	2447	32	4933	3643	42	11481	8579	58	17610	12029	85	376324	289277	112	1.86266
78988	78955	78	26738	26514	75	1148	1012	4	1330	1564	18	4343	4443	35	6856	6460	44	133135	125164	85	1.86266
122191	106129	89	51042	43604	88	1710	1480	17	2748	2461	30	6632	5693	44	10319	8627	58	215726	176289	95	1.86363
148019	133908	89	55362	47874	89	2716	2490	28	4516	3805	38	9147	8493	54	15333	13946	67	294990	270214	98	1.86363
202959	151329	104	96406	71870	99	2943	2441	32	6191	4291	48	12191	9271	67	20458	14771	81	406062	309298	110	1.86363
111153	107976	83	47684	45935	81	1537	1463	19	2828	2878	27	6089	5703	46	8449	7982	53	189667	176362	89	1.86363
97733	89966	95	37277	34257	80	1981	1874	20	3231	3406	31	6364	6128	43	10005	9519	53	202891	190775	93	1.86558
101418	95324	87	40304	38245	81	1851	1613	21	2547	2355	29	5845	5651	40	8669	8049	52	183558	163482	95	1.86752
181523	145122	98	61086	48896	95	3063	2605	30	4269	3480	41	10988	9199	60	16665	13363	68	328842	279196	106	1.86752
176011	136560	96	74531	55819	97	2378	1943	30	4477	3769	44	10398	8108	61	16508	12163	75	357496	275452	106	1.86849
92980	87364	95	39073	37594	79	1491	1349	16	2309	2307	27	4411	4192	35	7980	7521	46	148346	139202	92	1.86849
89446	86742	83	41247	39858	78	1489	1545	16	2791	2527	30	5007	4980	38	9023	9022	48	183408	174295	90	1.86947
98541	93024	82	31228	30294	79	1702	1563	21	2388	2749	27	5874	5863	41	10414	9640	55	201717	191471	91	1.87044
151100	136204	96	69111	62798	87	3032	2602	31	5530	4829	42	11539	10698	56	17194	15470	67	359445	332104	99	1.87335
204958	157454	103	88706	67026	97	3179	2442	34	5021	4316	41	11741	9356	62	19783	15230	78	362835	292591	107	1.87433
181938	137258	103	75707	55158	96	3009	2108	32	4889	3413	41	10986	8377	60	17283	12568	74	351978	266386	104	1.8753
167855	133985	109	64826	52139	92	2216	1678	26	4512	3245	44	8970	7257	53	15734	12306	80	306857	256192	100	1.8753
88137	86235	79	21711	21318	65	1345	1296	13	2267	1870	26	5061	5030	39	8808	9037	45	178135	170296	85	1.87919
162672	132324	94	72198	58234	92	2268	1657	24	3230	2766	36	8022	6468	52	13307	10619	62	257595	213975	96	1.88016
164174	140708	97	69015	59844	92	2677	2144	28	4311	4104	35	9256	8154	53	15097	12926	69	287551	261109	97	1.8821
105599	90999	86	48350	42062	84	1628	1167	15	2712	2531	32	6545	5802	44	10629	9461	59	195459	173210	91	1.88599
155325	128266	95	62035	50911	90	1965	1624	23	3888	3563	38	7600	6538	51	11790	9920	59	226823	188557	99	1.88696
119729	109192	86	50417	45530	84	1902	1722	22	3504	3008	36	6661	6117	43	10426	9612	66	197317	179422	93	1.88794
112893	101819	90	46350	41318	84	1406	1346	15	3292	2690	32	6695	6054	45	10525	9638	56	206832	195866	94	1.88988
113222	94644	90	44715	38251	86	1925	1641	21	2755	2441	29	6525	5655	45	10701	9967	54	226776	202412	97	1.89182
98864	94684	86	24802	24092	69	1627	1324	18	1886	2246	23	5572	5241	40	9390	8363	53	181353	171943	92	1.8928
119705	99692	91	52628	42731	88	1900	1611	20	3936	2836	41	6950	5735	48	11420	8805	66	229688	184221	99	1.8928
81633	78293	84	30490	29972	77	824	863	0	2062	2070	22	4479	4257	36	6845	6477	46	144077	139433	87	1.89474
90139	86885	95	36532	35067	78	1290	1320	16	2826	2069	31	4637	4442	36	7886	7946	47	153196	147882	88	1.89669
123439	111635	87	53259	48236	86	1830	1414	20	3399	2732	29	6214	5783	41	11982	10505	63	227675	209705	98	1.90057
160947	138281	102	79657	71730	90	2549	2254	26	4563	4045	39	9354	8508	54	15179	13251	71	285894	257019	100	1.90155
183485	155039	94	82063	69662	92	3071	2799	31	5251	4466	40	11125	9617	62	16982	14429	67	362030	328849	101	1.90155
135730	114240	92	39333	32012	88	2314	2002	25	4122	3452	37	9239	8057	52	14477	11525	73	300761	263462	100	1.90544
98075	93184	83	49840	46834	81	1510	1642	19	3240	2741	31	6393	6272	41	11668	11336	59	213491	204307	87	1.90544
103956	100318	81	51862	49878	81	1635	1643	20	2246	2732	25	5126	4797	39	9179	8414	57	178110	170768	92	1.90641
139324	119937	90	57894	50804	89	2109	1881	21	3460	3367	31	7203	6132	47	11723	10630	58	230447	206016	97	1.90738
171059	134418	95	64042	49238	94	2235	1783	26	4018	3186	39	8707	6724	58	14063	11809	72	284379	233070	99	1.90738
139160	115496	92	63063	51873	90	2092	1547	27	3233	2484	34	7306	5818	50	10669	8915	56	225614	188560	96	1.90738
224608	153315	123	89868	60831	123	3410	2657	34	6359	3931	56	14036	9504	68	21667	15238	87	427228	287586	123	1.90738
158009	134189	94	66087	54398	91	2698	1975	31	4101	3494	35	9031	7716	53	13587	11204	65	265501	224846	95	1.90738
122962	119210	83	67895	65093	82	2229	2047	24	4237	3523	35	7917	7907	46	14046	12964	64	269306	251865	90	1.90738
89039	86876	84	35954	35683	77	1211	1333	15	2026	2161	23	4822	4401	40	7375	7200	47	158824	156686	86	1.90835
154255	128823	92	54293	44743	91	2287	2005	24	3223	2833	34	7291	6259	49	11408	9353	58	237414	196260	101	1.90835
115145	109868	84	33623	32638	81	1679	1465	18	3392	3289	32	7010	6453	44	12482	11187	60	229253	217282	92	1.90835
133148	108142	104	62248	51675	90	2310	1872	25	3484	3465	33	7955	6846	49	12662	10528	64	257678	217157	98	1.91127
148434	129515	93	56280	48304	89	2363	1944	28	3550	3303	34	8034	7205	49	13434	11977	67	266022	238932	95	1.91516
197685	155384	102	80811	64257	95	2736	2209	30	4589	3651	41	10645	8658	62	17747	14830	74	356769	298380	105	1.91516
214337	179749	103	84391	71229	99	4612	4025	36	8106	6738	55	17362	15223	73	28459	24105	99	597095	526085	112	1.9171
120469	106982	86	42070	36399	84	1902	1749	23	3420	2680	34	7125	6273	47	11888	10933	59	255771	226190	96	1.91807
272764	182310	120	102654	68577	117	4430	2877	43	6815	4783	49	14939	10095	72	23757	16131	101	501612	335543	129	1.92002
134697	125322	88	42805	39058	83	2072	1945	25	3187	3559	29	8424	7667	47	13726	12868	63	258107	247946	95	1.92002
117787	106945	101	50660	45453	86	1458	1346	17	2834	2523	30	6089	5536	46	10362	9266	59	214684	198079	101	1.92293
180628	157706	93	70403	60411	91	3092	2519	31	5319	4354	47	10866	9975	59	17063	15510	72	345442	320523	102	1.92391
90743	87038	81	37262	36135	79	1390	1396	14	2220	1893	26	5597	5542	39	8234	8000	46	174245	160159	91	1.92391
96388	96052	80	21927	21327	57	1653	1627	21	2919	2473	30	6199	5724	42	10994	9814	58	207821	196361	92	1.92488
230873	168336	101	93211	70348	100	4008	2588	38	6696	5018	51	15071	10541	76	25072	17824	101	524941	379757	115	1.92682
118196	107198	96	47053	41632	102	2154	1714	23	3078	2760	32	7943	6633	50	12723	10552	69	244028	217552	102	1.92682
135965	119997	86	64335	56598	86	2114	1906	26	4132	3906	35	7901	7130	49	12706	11602	59	250157	227263	95	1.92779
209295	150077	109	78166	56402	102	3573	2867	34	4967	3950	43	12020	8375	65	18781	13741	80	377367	271891	114	1.92779
51868	49917	82	24293	23931	72	342	451	0	856	871	0	2374	2145	25	3550	3348	35	70518	68053	86	1.92877
100247	90186	96	42830	38780	81	1269	1199	12	2278	2032	26	5595	5234	41	8767	7556	57	179456	163945	92	1.92974
108091	100379	84	54452	52095	82	1978	1830	22	3178	3222	31	6645	6165	44	11001	10389	55	226523	214923	94	1.93071
127360	117915	85	58385	53317	84	1991	1722	23	3668	3435	35	7394	6857	48	13089	11963	68	246438	227112	95	1.93071
166383	136912	108	64016	52007	92	2392	2100	26	4484	3931	38	8730	6474	56	13761	11450	69	275584	231759	102	1.93266
171228	150678	91	65927	55323	92	2693	2346	27	4814	4095	38	11461	10063	59	19055	16511	74	362256	311666	103	1.93266
106431	101241	84	41090	39267	80	2094	1630	22	2882	2882	27	6767	6920	39	10455	9834	62	214812	204014	93	1.9346
331851	216008	133	123501	78918	127	4643	2881	43	8832	6337	55	20105	13021	80	32891	22007	118	664288	451999	137	1.9346
132167	122841	87	52562	48665	84	1889	1616	23	4109	3769	36	7439	7222	44	13257	11920	72	247326	237477	93	1.9346
164508	129171	92	68708	53620	91	2512	1841	26	4257	3767	42	8354	6316	51	14132	11000	70	276700	223777	100	1.9346
110307	103727	86	34224	33344	82	1813	1487	21	2941	2697	30	7527	6933	51	11661	10682	63	234878	225818	93	1.93557
92096	88758	82	33315	32222	80	1062	1040	5	2591	2363	27	5434	5094	42	8836	8809	46	186188	178572	88	1.93557
168348	151681	91	75830	68136	89	2517	1924	28	4884	4793	36	11267	10245	58	18182	16516	73	381927	349555	107	1.93946
98447	90466	98	35757	31707	98	1357	1209	11	2470	2468	26	6173	5101	45	9713	9227	58	213845	185084	98	1.93946
204872	173806	100	154025	134852	96	5652	4735	39	10171	8699	52	21412	18591	84	34216	30181	92	682727	573122	103	1.94238
125921	107542	89	51972	43824	87	1749	1569	21	3423	2728	35	7064	6139	45	11921	10351	60	226483	198331	95	1.94529
41612	41222	76	24327	23830	73	376	616	0	1415	1205	17	2386	2492	26	3573	3408	35	69769	68742	73	1.94724
101615	97951	80	45393	43733	80	1478	1290	17	2826	2912	29	5791	5592	41	9231	8909	47	193511	184207	89	1.94918
99437	96526	88	43009	41555	79	1759	1557	18	2685	3037	25	5454	4983	42	9325	9428	50	183973	174891	90	1.94918
94694	90871	86	34606	33414	79	1475	1298	15	2632	2582	25	6432	6119	45	10363	10387	58	208287	200052	93	1.95113
107917	104046	82	57231	55367	81	2159	1913	25	2725	2727	29	6491	6318	40	12159	11506	60	215287	209106	93	1.95696
94236	88962	83	47363	45098	81	1368	1250	16	3082	3135	30	6092	5781	40	9865	8964	54	191080	182386	91	1.95793
98513	90748	85	50518	47245	82	1578	1406	19	2692	2818	25	6078	5447	41	9434	9360	50	187762	180597	92	1.95793
134044	121228	88	40672	35406	86	2196	1984	25	3563	3019	35	7991	7307	46	13816	12591	63	271768	248992	97	1.9589
103138	100025	84	32053	31501	79	1568	1406	16	3150	3064	30	5478	5456	38	9440	9528	56	180791	172795	92	1.9589
142433	119542	94	58384	48416	89	2172	1977	25	3488	3164	39	8232	7232	53	13375	11582	63	282455	242492	96	1.9589
81165	81662	78	35832	35477	76	942	1019	3	2247	2224	24	4426	4386	36	6468	6209	48	151663	141135	88	1.9589
103758	100572	81	29346	28599	74	1566	1699	20	3020	2955	29	6400	6430	40	10708	10449	54	208390	194822	97	1.9589
103369	97252	85	47971	45602	82	1739	1689	20	2603	2452	28	5552	5242	40	8888	8505	52	181397	165873	93	1.96279
119861	104856	90	49946	41959	87	1952	1399	22	3279	2800	31	6600	5547	47	10694	8566	65	214453	180270	98	1.96376
133982	124008	97	63085	57228	87	2380	2180	25	4199	3990	35	8920	8575	48	14884	14521	69	280606	254438	94	1.96765
178785	155694	92	89897	78051	90	2599	2264	28	4751	3674	43	10695	8586	58	17325	14708	68	358550	306272	99	1.96863
138017	112482	92	63342	51763	91	2346	1924	25	3398	3167	36	8697	7404	56	14047	11108	67	284485	233585	99	1.97154
124308	113592	95	74400	69055	84	2483	2317	25	3731	3873	34	9209	8925	50	14445	13559	69	312667	283678	90	1.97251
92274	89371	81	26961	26438	79	1667	1706	19	2247	2543	24	5450	5495	39	8391	8551	47	186272	178553	89	1.97349
218186	184307	103	97691	81985	98	3542	3207	32	6073	4970	39	11837	9931	55	17847	14775	77	496563	427121	105	1.97543
282277	209550	126	107685	80899	116	4506	3430	37	8144	5946	55	16941	12872	76	26476	20299	97	532781	431379	123	1.97543
132574	115409	95	58138	51477	86	1807	1443	21	3180	2988	30	7221	6518	45	12837	11841	60	237828	212674	96	1.97738
121359	114007	92	49306	47178	82	1939	1927	23	2615	2779	27	6156	5804	43	9792	9012	54	192861	178195	92	1.97835
103796	99963	82	32172	30274	80	1389	1363	16	3173	3019	35	5827	5812	41	9637	8781	60	191595	185903	91	1.98029
369220	257597	145	158347	115192	137	7902	5412	48	14982	10462	66	30893	21817	114	47719	33264	135	1.00958e+06	728169	146	1.98126
86286	84980	80	35477	34270	77	1262	1236	14	2271	2514	27	4648	4670	37	7117	6473	49	151558	143552	87	1.98126
306173	210241	132	134991	95554	132	5239	3755	40	8620	5893	58	19317	13942	83	31856	22274	119	614496	451229	141	1.98126
125683	112442	90	42729	37828	84	2069	1958	21	3776	3672	36	8658	8059	48	13321	12641	62	279445	262310	93	1.98612
170865	139435	95	65973	53235	94	2573	1992	27	3686	3069	36	8309	7069	50	14043	11750	63	360223	303546	101	1.9871
87441	86095	79	33473	32443	77	1315	1275	15	2371	1974	26	4508	4187	36	7134	7170	50	141089	134044	84	1.9871
171032	138772	96	61020	47949	94	2943	2335	29	4438	3852	41	9846	8121	55	17019	13400	72	338120	279452	100	1.98807
203006	150466	115	82457	62437	97	2711	2284	32	4424	3082	44	10503	7730	58	15611	11315	76	314362	233334	106	1.98904
105872	99084	98	34851	33249	80	1578	1720	19	2335	2347	24	5376	5419	38	7747	7311	47	165042	155179	87	1.99001
137230	116430	96	57597	50337	88	1612	1669	19	3172	2315	34	7267	6445	49	11414	10277	57	234747	202727	96	1.9939
252810	199117	110	119510	95008	107	4424	3766	38	7597	6023	47	16811	13487	71	28783	22838	102	531329	442257	114	1.99487
144125	124364	91	82320	73734	89	2169	1717	26	4012	3669	36	8383	7228	51	13893	12598	69	258491	231249	96	1.99487
219426	169830	100	75662	59831	98	3387	2476	35	5786	4595	46	12226	10043	60	19324	15722	79	401080	328884	105	1.99585
114718	101165	89	56652	50387	85	1764	1393	19	2790	2457	32	6440	5601	43	11266	10467	58	225243	202969	92	1.99682
181264	137973	106	73147	55649	97	3151	2414	33	4588	3715	41	11425	8922	63	18203	14785	78	386715	312647	103	1.99973
92531	89273	82	48064	46988	79	1750	1689	20	2443	2054	28	4834	4608	38	7966	7690	45	152842	147336	84	2.00168
73037	68610	80	79757	75964	80	2937	2551	29	5653	5170	39	12167	11616	62	19953	18963	78	385202	356315	86	2.00168
150187	114687	98	55217	42583	93	2751	2238	29	4121	3556	35	8873	6785	50	13735	10878	60	282166	231257	99	2.00265
103086	94669	85	40885	37340	83	1358	1182	13	2493	2354	32	5423	5213	39	8856	8020	55	186690	171053	86	2.00362
293177	147604	128	105456	57963	123	4329	2266	50	7096	3845	65	17188	9213	85	27122	14735	108	545280	264797	130	2.00362
89519	84668	85	35061	33747	80	1258	1133	10	1706	1527	21	4431	4018	39	7322	6876	45	156597	150236	85	2.0046
128474	119124	85	51791	47686	85	2450	2398	24	3763	3619	36	9129	8785	50	13823	13062	69	297346	274710	95	2.00848
217773	183033	101	104533	90593	98	3488	2833	34	6428	5185	47	13809	12459	64	22198	19496	88	451137	406489	107	2.00848
92439	88211	80	42750	39454	81	1719	1492	21	3347	2517	31	7154	6825	48	10452	9907	51	215253	204773	87	2.00848
94020	83671	85	39683	35068	82	1500	1526	17	2083	2146	27	5779	5030	43	8543	7491	49	168445	153925	89	2.00946
170006	131490	96	57445	44814	95	2662	2174	29	3334	3155	30	8305	6594	53	13352	10634	66	275298	223260	101	2.01237
97038	93722	80	31687	30413	80	1622	1402	18	2914	2899	28	5764	5600	42	9633	9327	51	194633	182799	90	2.01626
93336	90914	79	22830	22209	72	1375	1640	15	2177	2627	25	5555	5147	40	8678	8654	48	168204	163600	84	2.01723
162028	131293	94	63932	51940	92	2605	2061	31	4108	3422	38	9109	7346	53	14465	11216	65	292800	241989	104	2.01918
136672	121672	90	58019	51180	87	2157	1609	27	3123	3016	32	7346	6623	44	12743	11762	65	249829	233288	94	2.02112
188590	152731	100	70357	55442	100	3263	2640	30	4722	3705	42	10479	8630	57	17824	13888	85	375308	308957	109	2.02209
111157	104659	88	35897	34395	81	1292	1314	16	2687	2562	32	6105	5641	45	9138	8448	54	183369	169710	93	2.02307
203190	158896	97	85584	65846	97	3032	2369	31	4814	4301	40	10307	8233	57	16015	13058	69	354036	284843	108	2.02307
88322	85048	83	25335	24636	71	1228	1109	9	2828	2333	27	4832	4782	37	7816	7165	45	160280	153725	86	2.02501
103026	97887	86	43344	41446	81	1334	1185	16	2132	1769	28	5104	5023	39	7906	7914	46	168869	158414	88	2.02793
113970	106152	86	50667	46662	84	1574	1438	18	3348	3095	33	7401	7081	45	11148	9947	54	236102	223860	91	2.03084
107068	88274	91	48695	41386	87	1299	1229	14	2938	2335	33	5708	4884	45	9739	7682	57	190869	160175	91	2.03182
87721	86423	80	29971	29118	77	746	982	0	2376	2213	26	4351	4332	36	6354	6170	44	137144	132630	84	2.03279
225051	161655	110	89761	66707	106	3511	2705	35	5940	4368	47	12773	9536	68	20782	15393	84	439719	330446	112	2.03376
153750	131572	97	64929	54331	91	2462	2049	27	3248	2753	34	8972	7763	55	13800	12019	68	282176	247363	98	2.0357
113488	97990	86	51080	44401	86	1965	1593	24	3514	2967	32	7058	6072	44	11174	9747	54	220975	197383	92	2.03959
75669	75616	76	31791	31495	76	1693	1410	19	2051	1963	25	3991	3868	33	6781	6369	45	135832	133106	84	2.04154
170725	148733	93	73919	64465	93	3493	3035	32	5596	4787	42	12207	11081	60	21014	18341	76	390879	350579	99	2.04154
86879	83452	81	29873	29579	77	1018	1034	6	1723	1697	24	4644	4585	38	7477	7063	47	149853	147776	85	2.04251
150497	127473	91	60419	50112	91	2209	1601	25	3455	3236	35	7975	6937	53	12824	10988	67	268914	230905	96	2.04348
166466	118575	100	72684	53795	97	2480	1856	30	4199	3140	41	9348	6344	57	15571	11133	80	320167	236617	107	2.04445
122005	108482	92	55469	49167	86	2054	1861	22	2876	3000	30	6829	6368	46	10883	10258	57	228430	212445	92	2.04543
73540	74103	76	17760	17787	48	1330	1512	15	3671	3627	36	10076	9992	57	5998	6219	40	258915	250758	87	2.04543
172872	139152	95	69215	54992	94	2386	1749	29	4332	3716	39	8301	6994	49	14765	11791	70	277493	227890	100	2.04543
143016	116233	100	54649	44762	90	1846	1632	19	3598	2852	36	7774	6595	49	12450	10852	61	243586	207551	95	2.04543
119004	112846	84	41464	39771	81	1918	1905	23	3105	2904	29	6800	6663	44	10661	10025	55	224384	210000	92	2.04543
101801	95661	86	35356	34201	81	1322	1327	13	2197	2090	26	5499	4996	42	9166	9111	51	167389	156621	90	2.0464
162144	142773	92	74808	66518	89	2360	2129	26	4072	3248	41	8413	7820	48	13743	12356	70	269286	243226	98	2.04737
127282	112008	88	42365	38009	84	2421	1750	28	3413	3280	33	7331	6649	48	12440	11333	60	245718	229223	93	2.04834
126836	108693	106	59695	52641	89	1614	1347	21	3513	2864	36	7021	6319	51	12466	11258	60	240343	215410	97	2.0532
104031	99047	87	42956	41382	79	1717	1755	19	2843	2631	27	5978	5854	44	9677	8973	53	184227	174328	89	2.05418
188647	147427	96	62509	48251	96	2543	2172	27	5268	3893	43	10684	8544	63	19730	16528	76	368651	292716	104	2.05515
109746	99160	87	38804	35361	84	1539	1340	16	2981	2399	32	5892	5502	43	9842	8749	59	186882	169467	94	2.05515
65442	66068	76	19318	19504	49	679	765	0	1620	1756	27	4016	4015	35	6009	6597	39	128178	124995	84	2.05612
96081	93419	83	42405	40979	79	1328	1273	12	2004	1989	23	5237	5180	35	7917	7630	51	157714	151071	88	2.05612
174378	140425	102	51324	40426	95	2724	2039	30	4311	3214	43	8678	6786	50	13294	10738	65	264140	216706	99	2.05806
151806	125918	94	56371	43924	92	2415	2206	27	3716	2860	38	8370	6668	54	13059	10795	71	291888	239731	99	2.05806
93877	91069	83	35105	33640	78	1478	1306	17	2500	2330	30	5100	4745	42	7814	7133	48	161312	159059	86	2.06098
118477	99524	95	50342	42261	89	1816	1575	21	3703	2504	40	7177	5977	50	11486	9840	69	243915	201718	95	2.06098
175286	155956	92	124369	111904	90	5342	4494	37	9476	8841	60	19445	17647	79	32480	29291	84	619300	560006	93	2.06487
104539	97975	85	49901	46907	82	1997	1580	23	3004	3076	30	6741	6324	45	11154	10549	59	231025	218236	87	2.06487
105259	99543	87	32050	30653	80	1249	1272	13	2709	2808	27	6014	5847	43	8865	8482	52	193642	182117	90	2.06584
142827	110453	109	56861	45016	91	2461	1839	30	3341	3439	32	8628	6617	58	14089	10821	66	266886	217398	101	2.06876
196598	169760	94	86252	73678	94	3899	3356	35	7067	5882	50	14790	13389	68	23521	20935	89	505978	444810	100	2.06876
80189	78244	79	23719	23474	67	1025	1021	3	2328	2120	23	4155	4350	35	7339	7267	43	143141	138322	86	2.06973
84739	83812	80	40915	40268	79	875	807	0	2069	1790	23	4275	3642	39	6256	6188	40	140344	133018	88	2.06973
60492	58280	77	18948	18764	53	858	808	0	1368	1054	7	3402	3313	32	5112	5114	36	93577	91347	85	2.0707
83997	80587	87	30400	29788	77	963	1021	4	2055	2185	21	4321	3962	36	7316	6937	45	138287	130959	89	2.0707
96521	86086	87	46588	41897	82	1460	1128	12	2529	2389	28	5578	5284	42	9382	8638	55	194872	180127	90	2.0707
246540	173123	120	113361	85154	105	3600	2396	36	6736	4473	49	14831	10668	70	22747	16306	91	483260	357000	114	2.07167
162178	131560	94	71327	58657	91	2251	1853	25	4078	3057	38	8164	7204	50	13445	10528	67	271922	230537	100	2.07167
209029	154178	103	86646	63708	99	2764	2104	31	5366	4037	49	11188	8151	65	17748	12953	80	367995	269736	109	2.07751
155977	130419	93	64209	53349	90	2237	1848	26	3374	2689	36	7605	6220	50	12274	10165	62	246206	202993	96	2.07751
125368	120674	84	39785	38398	81	1978	1908	22	4085	3966	34	9672	8868	57	16320	14937	64	302277	282895	93	2.07751
168742	131892	94	67432	52206	92	2660	2007	30	4658	3653	39	9213	7965	54	14630	11786	69	295626	241634	101	2.07751
154133	132745	90	76516	65959	90	2833	2328	29	4142	3921	36	8994	8040	54	14401	11926	68	287465	256675	99	2.08237
74456	72394	82	30713	30210	76	759	1079	6	1328	1736	17	3884	3788	35	5877	5872	42	132463	128744	88	2.08334
104969	94369	94	42728	38303	83	1421	1230	13	2790	2820	26	6394	5883	46	9373	8187	61	184325	170700	94	2.08723
172188	144014	97	67526	58340	93	2644	2369	26	4245	3672	40	10062	8675	54	15895	14355	68	332864	292152	102	2.0882
99951	95649	80	39646	38044	79	1526	1174	19	2306	2285	26	5680	5572	40	8574	8434	52	176533	164929	89	2.09015
158534	127923	93	70655	59150	92	2165	1942	24	3575	3210	35	8460	7182	51	11801	10141	60	247812	212852	97	2.09015
95683	90304	83	33439	31008	81	1535	1430	17	2989	2898	30	6483	6508	44	10281	9977	58	200055	191269	87	2.09209
280605	171292	126	123301	75853	122	5937	4243	56	12145	9323	76	25761	19083	103	42549	30331	122	850809	591667	131	2.09209
124503	116558	85	35666	32692	83	1803	1618	21	2862	2699	29	5840	5446	44	10370	9478	55	205243	191583	89	2.09598
168578	133954	96	65449	52296	95	2545	1885	28	3678	2755	40	7782	6093	50	13317	11224	62	284275	225661	106	2.10181
87720	86176	80	32796	32288	77	983	959	0	2370	2274	25	4633	4607	35	7965	7073	49	159225	149800	92	2.10376
205568	170326	96	92162	76717	95	2607	2239	30	4661	3787	39	10319	8873	56	16571	13930	70	342205	297733	106	2.1057
88820	87381	79	31816	31115	77	1081	1311	11	2172	1697	23	4066	3626	34	6131	6251	44	140869	132362	88	2.10764
105937	93794	93	50266	44126	84	1667	1729	19	2451	2225	28	5722	5049	41	8849	8217	49	178632	164802	94	2.10764
99430	94996	81	36485	35049	80	1362	1310	13	2656	2293	31	5174	5185	38	8047	7226	48	167998	155584	91	2.10862
242436	183816	103	100589	76704	102	4389	3192	39	7548	5985	53	15978	11937	72	27619	21694	103	543694	439084	114	2.11056
94333	93289	81	39530	38830	78	1367	1397	15	2247	2487	24	5037	5056	37	6938	6951	46	162636	154668	90	2.11153
168761	141266	106	70895	59592	93	2468	1963	28	4957	4009	44	10884	9278	62	17672	15261	77	345329	293003	108	2.11348
145198	124936	96	51848	41993	91	2053	1751	24	3840	3418	35	8412	7344	50	13208	11362	63	256081	219418	102	2.11445
319670	220118	117	134970	94593	116	6461	4598	44	10568	7698	57	24232	16433	93	39658	26695	114	836731	583644	128	2.11445
121510	114981	84	43900	42279	82	1868	1717	19	3557	2921	32	7515	7120	48	12848	12609	63	258299	240851	95	2.11445
113332	107727	84	36561	35018	82	2032	1943	21	3477	3141	35	6995	6568	45	12534	11558	60	234467	215824	96	2.11542
90403	86126	82	43555	42432	80	1802	1540	23	2643	2580	28	6805	6442	43	10077	9850	51	211605	199357	92	2.11542
110100	105076	92	35558	34073	81	1804	1751	20	2735	2663	29	7142	7091	45	11095	10529	53	224916	212440	96	2.11737
159576	132883	95	67456	55203	92	2463	1777	28	4287	3889	36	8944	7419	55	14829	12333	67	288007	241669	102	2.11834
224772	158984	112	91123	65269	104	3426	2490	35	5818	4693	46	13221	9286	67	21487	14955	97	465112	331379	116	2.11931
284375	218538	115	99231	73389	112	4689	3580	39	8198	6043	54	16681	13470	74	26117	19575	109	517714	407229	123	2.11931
113652	108232	82	32224	30990	81	1552	1426	14	2936	2680	27	7134	6833	47	10331	9381	52	235543	224733	93	2.11931
170998	135969	99	68573	54344	93	2617	1833	32	4259	3283	41	9125	7395	57	15068	11693	70	300910	248690	103	2.12028
96392	94294	82	37390	36493	79	1843	1623	16	2916	2210	32	5375	5143	40	9243	8638	55	187554	176368	88	2.12514
101388	89469	98	43497	39752	82	1334	1354	15	2372	2116	30	6175	5949	42	9100	8572	52	196132	183406	88	2.12903
98104	95976	86	25014	24509	77	1652	1926	19	3449	3130	34	6505	6034	44	10889	10545	56	215139	208082	90	2.12903
180520	152807	95	57036	48582	90	2928	2536	30	5016	4479	39	10913	9653	56	16967	15056	77	344375	317858	100	2.13195
121410	114691	86	37049	34721	82	2424	2202	27	3382	3332	35	7478	7248	48	13025	12350	60	264958	249133	94	2.13292
192408	163018	102	106321	93660	94	3618	3134	34	6228	4942	48	13715	12124	66	20675	18228	76	447817	399662	107	2.13389
92960	87909	97	37243	36115	79	1108	1107	10	2706	2361	31	5023	4923	40	8983	8707	49	177055	167712	93	2.13778
182069	139745	99	73066	55904	95	2271	1644	28	4292	3530	39	9348	7211	55	15345	11542	84	288919	226879	107	2.13875
129790	120067	88	70874	65454	86	2345	2330	26	4680	3914	45	8819	8821	49	14694	13842	58	303372	283657	95	2.13973
83070	80460	83	27475	26756	76	1177	1194	12	2512	2407	26	4454	4400	35	6670	6706	44	143967	139537	87	2.14167
193577	172632	100	54096	46209	97	2955	2770	29	5312	4862	41	11428	10168	64	18625	15738	71	365395	329850	106	2.14361
119074	111864	84	51209	48917	82	1944	1773	25	3645	3271	33	7441	6881	47	11842	10438	66	229112	213107	97	2.14556
107332	96647	85	44047	39853	83	1733	1838	19	2841	2098	32	7227	6976	44	10981	10412	56	219123	198238	95	2.14556
139458	114154	93	53675	42139	91	2021	1775	24	3836	3199	38	8325	6703	52	12182	10472	62	254078	207068	100	2.14556
145411	130184	91	55211	49430	90	2802	2554	28	4891	4573	36	10153	9063	51	16979	15759	71	336522	302008	101	2.1475
178412	133522	111	65610	48725	97	2822	2036	31	4307	3478	46	9796	7358	59	15345	11861	68	317708	239043	105	2.14848
127668	108163	89	45120	38161	87	1873	1670	22	3814	3508	35	7507	6829	48	12411	11505	63	258969	231603	96	2.14848
246541	189197	116	73463	55210	104	4103	2911	37	6853	5510	48	13536	10523	74	21373	15925	88	418955	338979	110	2.14945
178612	141335	98	74991	60322	95	2822	2202	32	4643	4011	41	10729	8664	58	17204	14095	76	340654	278953	105	2.15042
215572	168370	102	76217	59764	99	3860	3149	34	6932	5419	53	15210	12288	69	24623	19985	89	531696	447276	117	2.15042
130669	106834	102	51222	42117	89	1712	1648	21	2865	2745	32	6937	5744	49	10901	8945	59	226638	192039	94	2.15431
91467	89865	77	22778	22052	69	1423	1533	18	2082	2114	26	5030	5144	37	7853	7374	49	157120	155103	89	2.16111
172554	139617	92	66737	52589	93	2793	1933	34	4651	3987	38	9320	7854	54	14830	11381	70	302191	247702	104	2.16306
75412	79008	66	44197	43654	76	1347	1347	15	2328	2071	27	4785	4680	37	7050	6751	45	162294	155782	90	2.16306
93224	88980	81	35164	34135	78	869	1131	8	2051	2120	22	4989	4525	38	8127	8058	49	169637	166591	90	2.16306
178803	157282	92	63165	57296	90	3388	3216	31	5362	4278	44	11304	9913	57	18418	17244	69	408797	376076	101	2.16403
158462	131831	101	57407	47189	93	2319	2219	26	4178	3742	37	9515	7714	55	14928	12777	71	298193	267743	102	2.165
189571	139425	100	85964	62280	98	2383	1866	26	4306	3231	44	10262	7340	61	15842	11905	73	330506	241033	104	2.165
102903	97289	84	38436	37055	80	1562	1473	17	2521	2364	27	4984	4666	39	8228	8098	47	154187	146419	90	2.16695
120590	110535	93	42476	39952	83	1639	1533	18	4078	3355	32	8620	7860	50	12824	12004	65	266568	251356	94	2.16792
101543	97152	82	38011	36644	79	1441	1343	16	2459	2303	28	5599	5334	41	8942	8420	58	185645	177235	91	2.16889
93178	89852	83	37123	35766	79	1400	1378	14	1894	1980	21	5671	5826	39	9442	9506	51	186676	178850	93	2.16986
137680	127897	85	71669	65959	85	1805	1646	22	3402	3025	35	8410	8009	51	11817	11447	58	256320	236650	96	2.17084
93488	83449	98	34694	29226	98	1906	1739	20	3261	2999	36	7060	6616	47	11094	9546	68	234179	208221	98	2.17084
170776	146308	91	67780	58118	91	2973	2482	30	5351	4104	45	10626	8850	61	16753	13731	72	336023	289134	103	2.17084
88034	88199	81	35115	34604	77	1722	1700	18	2629	2556	31	5323	4985	40	9201	9371	51	173305	164406	88	2.17084
177707	134752	104	73174	55937	94	2567	2194	28	3919	3328	36	9432	7272	52	14056	11568	63	290367	228448	106	2.17181
164971	140606	91	57702	47964	90	2267	2095	24	3543	3645	36	8988	7895	51	14676	13104	70	289542	259238	101	2.17181
112701	97512	93	38822	33005	87	1553	1365	20	2481	2209	27	6372	5621	43	10541	9218	57	202560	170572	98	2.17375
104636	100217	95	50765	49385	80	1657	1756	20	3004	2443	31	6148	6225	40	9922	9636	49	209272	205131	91	2.17667
119617	106842	102	29952	25243	102	1830	1394	19	3098	3078	29	7032	6527	43	10991	9648	66	228947	197453	102	2.17667
78270	77780	77	33846	32936	77	885	988	0	2579	2246	25	3562	3861	31	6793	6806	47	124517	123275	88	2.17667
134792	110588	94	56394	46505	90	1935	1608	20	3193	2741	40	7543	6275	48	13129	10269	63	261464	215867	99	2.17667
177289	150607	97	63893	55122	92	2933	2356	33	5298	4659	39	11491	9603	57	19115	16181	83	399251	346062	106	2.17764
131574	102601	93	60991	48197	92	1709	1318	19	3516	2783	35	8853	6576	56	15210	11439	69	289032	224733	99	2.1825
205481	158058	105	73841	56580	102	2881	2134	30	5527	3991	47	9981	8076	55	15971	12134	70	344698	272221	109	2.18347
96440	93991	80	38413	37352	78	1386	1142	11	2984	2404	32	5059	5261	36	8213	7782	50	170290	168739	87	2.18445
279878	197000	122	99952	67839	116	3837	2561	40	7891	5665	55	16997	11928	77	26368	19482	92	540835	396109	121	2.18445
107126	94234	89	44079	38737	84	1514	1382	18	3218	2859	33	6508	5816	45	10783	9324	59	209331	188651	93	2.18833
101448	99037	78	25140	24412	68	1581	1716	19	3681	3440	35	6143	5876	41	9895	10121	56	191506	182737	88	2.18931
54998	55504	74	22588	22370	64	1284	1027	4	1378	1344	16	3676	3865	31	5826	5960	42	133135	127603	83	2.18931
111252	104484	94	42746	41802	80	1948	1721	22	3798	2980	34	7208	6759	48	11932	11307	62	231806	219758	93	2.19125
134404	119871	88	56973	50051	87	1690	1669	20	2859	2754	30	6328	5491	45	10984	9583	56	219359	196225	95	2.19222
117598	111924	86	33892	32882	81	1948	1861	22	3641	3453	35	7560	7638	44	12500	11730	59	242837	220015	92	2.19611
181647	149729	94	76829	63325	94	3266	2495	34	5641	5107	43	11506	9829	56	19402	15983	84	347791	301466	103	2.19903
174728	143496	99	71734	58964	94	2533	2289	27	5103	4415	39	11321	9689	61	18368	16014	76	360627	317481	99	2.20097
77528	75678	80	33632	32981	76	1086	967	0	2009	2018	26	4642	4308	37	7287	6966	49	138091	134049	88	2.20194
99332	95085	82	25808	25021	78	1708	1526	21	2529	2466	29	5840	5487	47	9425	8759	49	193068	183675	95	2.20389
96242	91019	84	33685	32789	78	1554	1391	17	2205	2359	26	5365	5474	38	8692	8737	49	177458	167655	90	2.20389
90808	86423	83	34514	32496	79	1559	1683	18	2487	2261	28	6330	5675	46	9095	8516	50	206526	191879	87	2.20389
123682	108314	89	44598	37783	87	1836	1615	20	3408	2855	32	7695	6341	49	12519	10450	63	252242	221240	93	2.20389
103549	90118	84	41775	35991	83	2011	1557	26	2709	2128	28	5992	4845	45	9754	8272	55	204635	180237	93	2.20486
98862	95919	81	28775	28050	78	1829	1885	20	2555	2670	25	6139	6182	41	8386	8266	49	189709	175162	89	2.20486
124597	107620	89	52671	46939	87	2367	2102	24	2837	2341	32	7717	6681	50	11726	11501	54	232636	205792	98	2.20778
87887	85086	82	38022	37111	78	1407	1335	15	1901	1915	22	4296	4038	37	6226	6024	42	134628	127930	87	2.20778
142874	125397	89	51735	44491	88	2507	1758	27	4275	3511	39	8141	7098	48	14277	12219	65	296401	269386	96	2.20778
144600	129574	101	74060	65772	88	2099	1793	24	4073	3679	33	8489	7712	46	13548	12534	59	266312	248899	96	2.20875
172835	155990	96	52306	47897	88	3066	2699	29	4659	4466	38	10217	9188	57	16784	15207	71	326054	289508	99	2.20972
140315	127418	87	66910	60494	86	2608	2553	27	4652	4460	38	9605	9142	51	14729	13509	69	309309	292870	93	2.20972
110423	100222	86	39616	36340	84	1761	1626	20	2871	2751	32	6160	5897	42	10062	9655	55	209067	199298	89	2.21167
116969	112440	83	51606	49556	82	1870	1619	23	2867	3000	34	6070	5783	41	10537	10716	58	207660	193948	90	2.21264
114621	107824	92	25419	24459	69	1672	1704	21	2745	2941	29	6437	6101	42	9870	9458	55	210566	197769	89	2.21458
153815	124553	97	62033	50648	94	2592	1999	30	4546	3845	36	10696	8835	61	17222	14015	74	349413	292793	98	2.21458
102081	97401	86	46364	44646	81	1698	1636	18	2541	2822	26	6344	5757	43	9465	9331	56	199882	192730	88	2.21653
198303	148246	99	86046	65972	97	2544	2264	27	5085	3260	47	9791	7266	57	15578	11643	65	317861	245996	103	2.21653
257170	201996	105	127531	100973	104	5255	4245	40	9631	8220	47	22302	18136	87	35721	29505	100	701807	583442	105	2.21653
200371	147188	105	76415	56087	100	2751	2175	29	4750	3589	42	9291	6962	58	15333	11230	78	305233	229331	103	2.21847
105447	92264	87	47623	41929	85	1776	1537	21	2652	2242	28	6150	5526	43	10446	9314	60	217960	187760	92	2.22042
127930	117491	85	62567	57994	84	2614	2092	29	3862	3337	36	9037	8872	52	14321	13117	70	270693	257598	89	2.22042
182971	116817	119	78301	49775	118	2750	1776	23	5214	3591	62	11185	7357	78	17004	11400	85	345934	237117	125	2.22139
59176	58228	77	17597	17287	52	649	723	0	1441	879	0	2686	2658	27	4097	3546	37	94801	94330	80	2.22333
150754	121860	100	62193	51024	91	1826	1342	22	3761	3096	36	7272	6061	50	11886	10076	64	244394	204471	99	2.22722
89354	84460	81	26529	25359	77	1580	1526	16	2643	2498	29	6250	5932	42	9843	9417	52	198847	187389	89	2.22819
106559	99291	85	45327	42118	83	2036	1710	22	2635	2789	28	6388	6450	40	10848	9921	62	223410	211629	90	2.22916
164934	135268	94	66489	53627	92	2502	2009	28	4615	3493	40	9125	7601	57	14226	12458	71	302271	256407	99	2.23014
76682	74247	86	24351	23834	72	1244	1106	9	2422	2429	22	4365	4307	36	6372	6496	40	143827	138398	86	2.23111
114155	98509	89	46039	38737	87	1695	1612	21	2724	2735	30	6301	5442	45	9776	8509	53	191566	168804	95	2.23111
303926	200572	135	118745	78690	131	4110	2653	42	7427	4924	51	16819	11683	82	26682	18104	98	570857	407509	140	2.23208
132979	126763	84	27715	25880	82	2088	1968	23	3343	2921	34	7533	6831	47	11674	11619	60	246101	230772	96	2.235
297872	228060	133	155211	121518	121	6595	5210	43	10317	7885	59	23298	18795	85	38476	29694	119	780500	607107	131	2.23791
126657	116356	87	48958	43983	86	1969	1757	23	3756	3756	33	7618	7068	48	12573	11492	65	245910	234120	90	2.23986
196711	165040	102	78845	67686	96	3816	3294	33	7066	5861	50	15165	13258	64	24010	21106	92	447373	395056	104	2.24083
110645	105085	83	35457	33137	82	1850	1613	20	2781	2368	33	6315	6117	42	11891	11385	60	224055	211889	90	2.24277
225578	183758	102	97981	79964	99	5231	4380	37	8918	7815	57	17980	15392	79	29372	24163	97	610661	515512	105	2.24569
94757	90281	84	35439	33854	79	1893	1653	18	2845	2751	28	5662	5799	39	9892	9279	51	199488	190351	85	2.24764
318145	253945	115	245477	204047	113	9644	7941	48	15486	11781	75	32778	25651	105	54424	43168	108	1.04858e+06	870816	117	2.24861
332050	208286	124	193830	121238	124	7155	4180	53	12577	7640	69	27259	16200	112	43421	25719	120	872333	509632	128	2.24861
144206	126672	89	63459	57352	88	1866	1718	22	3504	3090	33	7136	6234	50	11634	9999	56	226381	208222	91	2.24861
98822	93770	82	47032	44110	82	1581	1321	18	2998	2986	29	6577	6505	42	9999	9779	54	213018	205612	86	2.24861
241252	167169	108	96007	66625	105	3783	2500	36	6996	4741	56	14477	10262	69	25807	17873	101	496516	357260	108	2.24958
188566	141991	104	75969	58787	98	3066	2104	35	4027	3172	39	10384	8070	54	18229	13765	84	348254	273052	106	2.25152
64355	63176	78	23656	23198	67	1005	1047	4	1947	1511	23	5096	4875	38	7245	6773	48	158922	151936	83	2.2525
83626	81855	84	34557	34041	78	1576	1261	15	2087	2417	24	4447	4445	35	6723	6738	45	148264	138414	84	2.2525
112126	104261	83	51150	47609	83	2076	1904	23	3507	2991	34	7472	6928	47	11163	10237	57	231841	225493	88	2.2525
161777	139375	95	66138	56361	91	2313	1978	26	4822	3784	42	9381	8364	52	14695	12759	68	292422	272576	98	2.25347
59849	58986	77	18212	18153	52	735	672	0	1264	1487	15	3329	3099	31	4532	4258	37	99538	97516	85	2.25444
117858	103077	89	55257	48562	86	1640	1631	17	3383	2630	33	6769	6038	45	10683	9682	56	223868	199382	94	2.25639
133030	115039	95	53815	48533	87	2715	2009	29	3613	3283	34	8090	7321	47	13686	12718	60	266623	248405	97	2.25736
75994	75080	80	26197	25512	70	939	923	0	2015	1570	21	4552	4523	36	6335	6261	41	137056	130678	86	2.25833
94221	90596	81	29011	28295	78	1748	1702	21	2843	2486	27	5440	5287	40	9038	8791	50	177714	168133	90	2.26513
180310	147963	96	75229	65173	89	3606	3045	32	5353	4606	51	12608	10208	62	20653	17228	88	426488	336313	101	2.26611
156629	133668	91	87499	73899	92	2218	1702	24	3371	3595	33	7471	6883	47	11940	10802	59	261882	227181	98	2.26611
143830	122340	90	53542	45823	88	2366	2063	25	3820	2990	37	7917	6877	47	12895	11614	61	263017	229578	98	2.26708
176889	139999	95	69762	55288	94	2612	2205	29	4170	3346	39	8765	7171	55	13293	11029	65	280399	227960	102	2.26708
91862	89163	82	30343	29591	77	1396	1448	16	2382	2406	25	5127	4902	42	8391	8343	49	166404	162560	87	2.26805
198500	170653	108	99100	86087	96	3510	3289	31	6236	5669	42	14737	13317	67	22809	20417	84	456086	410740	104	2.26902
248322	208822	104	109128	93690	103	5393	4439	40	9417	7858	55	19305	16440	76	30601	25105	102	626372	527235	112	2.26902
193310	145979	118	63917	46463	118	3013	2070	32	5247	4207	47	11674	8364	68	18961	14009	98	381859	281273	118	2.26902
159256	147642	89	65970	61704	85	3441	3201	31	5763	5100	39	13103	11553	63	20949	19089	82	438371	379599	98	2.27097
208104	154834	119	99510	77636	119	3475	2599	35	6729	5058	49	13216	9932	69	20971	15773	89	427067	322685	119	2.27097
183685	139418	100	75936	57012	99	3224	2143	33	4505	3405	42	10220	7508	59	16844	12306	74	328236	244547	106	2.27194
252845	181537	117	103059	76028	112	4076	3091	37	8432	6101	55	17944	13742	73	29831	22784	108	566568	427883	119	2.27486
119154	109525	86	38848	34630	83	2306	1939	25	2931	2935	29	6643	5944	47	10926	10387	59	220778	202843	88	2.27874
100183	97801	81	24723	24490	58	1824	1604	22	1991	2104	25	6350	5928	43	10204	9239	53	198805	186229	87	2.27874
243988	183346	109	103293	81884	103	4218	3223	38	7273	5292	49	16971	13109	73	27223	21894	101	537008	419374	114	2.28361
101241	97065	83	19830	19283	55	1528	1289	16	2633	2370	27	5640	5426	39	9425	8651	55	190298	184113	91	2.28361
119756	104504	88	47825	40981	87	1880	1682	21	2769	2106	30	6903	5738	47	11650	10315	57	231331	200084	95	2.28361
185876	150102	97	76571	62057	97	3326	2693	33	5272	4443	42	10576	8330	60	15705	12712	67	331031	280509	107	2.29041
178289	141009	96	74213	58580	95	2396	1819	29	4349	3391	38	9536	7521	57	15297	12547	69	318268	254659	104	2.29041
157788	133357	96	61998	52847	91	2766	2212	30	3705	3644	34	9018	8138	50	14008	12823	67	272352	243210	97	2.29138
211731	172565	100	85219	69297	98	3082	2746	32	5631	5084	42	11278	9148	57	19125	16556	79	383792	327942	107	2.29333
251369	207983	124	149425	128870	111	6457	5537	39	11176	9250	57	24470	21401	86	39138	31972	110	811753	676631	123	2.29624
203563	156888	100	78000	60256	98	2978	2209	31	5146	4392	41	11721	8843	61	18289	14667	78	381271	302708	109	2.29624
271969	199590	129	99557	74993	116	4003	2859	36	7577	5941	47	16568	13594	70	26511	19679	103	533902	417399	133	2.29722
140953	120846	88	45607	39234	86	2677	2520	26	4005	3712	40	8507	6845	52	13859	12096	65	277061	242468	95	2.29819
89471	85732	83	32026	31122	78	1567	1465	15	2417	2521	26	5465	5335	37	8760	8283	47	177218	168135	92	2.29819
46464	44743	80	12196	11821	45	727	819	0	1277	897	0	2338	2286	27	3917	4074	32	75609	76195	75	2.29916
183076	150381	109	65874	54449	92	2385	1888	27	4489	3700	40	9206	7805	52	14379	12499	64	290018	249674	101	2.30305
182240	143039	101	88609	70254	94	2725	2009	29	4192	3050	43	8896	7021	54	15220	12206	71	294496	240147	100	2.30305
93418	91208	80	36933	35397	79	2251	2116	24	3140	3199	30	6536	6195	43	11653	11103	59	219994	203991	89	2.30305
110746	108176	84	42295	41273	79	2046	1642	21	3235	2742	35	6740	6354	44	11606	11557	54	223856	210552	90	2.30305
77717	76016	81	30722	30460	76	1309	1246	11	1861	1882	26	3908	3736	35	5995	6436	41	123161	120722	84	2.30402
146152	133012	87	54888	48852	87	2858	2527	29	4032	3686	39	10279	9581	59	17153	15252	71	345102	308497	97	2.30402
140856	114473	99	61317	49405	92	2379	1663	28	3629	3285	32	8015	6674	50	13468	11585	69	284996	229449	96	2.30694
134368	117561	90	59058	50342	88	2241	1960	23	2787	2691	29	8531	7560	51	12664	11339	63	259399	234513	93	2.30791
147612	121884	102	55594	46805	91	2299	1919	25	3559	3236	34	8215	6717	52	13437	11014	74	271840	230231	97	2.30888
194910	141739	100	75558	55878	100	3127	2209	34	4331	3311	38	9712	7185	56	16259	11541	77	331774	243327	105	2.30888
64454	62507	80	20506	19914	57	986	980	0	977	1099	14	2967	3208	28	4481	4068	38	93475	90250	81	2.3118
113844	107900	88	27018	25767	81	1588	1542	18	3574	3367	32	6951	6570	45	11505	11333	58	217718	204776	94	2.31277
74043	72714	77	19899	19485	54	1306	1064	8	1843	1930	18	3983	3628	33	6278	6004	44	136080	129977	86	2.31374
96149	93197	81	17538	17186	54	1447	1656	16	2514	2656	26	5939	5816	40	8754	8757	55	186700	176617	89	2.31471
113792	106649	86	39708	35511	83	1954	1687	22	3499	3229	33	7530	7004	44	11208	10115	59	226484	211321	93	2.31471
75250	69915	82	99305	94835	80	3402	3271	30	5797	5586	42	13071	12084	67	21213	20219	79	419105	384928	91	2.31471
103431	98225	90	46701	45724	80	1642	1584	20	2987	2818	28	5557	5430	40	8785	8922	50	184281	178764	93	2.31569
139876	116691	93	39410	32415	88	1934	1835	23	3877	3000	36	8686	7626	51	13355	10847	65	273478	233141	102	2.31666
135868	113266	93	53329	44497	90	2050	1621	22	4430	3412	38	7668	6274	49	12568	10859	62	259751	214220	102	2.31666
119334	109365	84	38097	35802	82	1909	1686	23	2766	2428	29	6684	6585	43	10553	9662	56	205531	186605	96	2.31958
170542	146148	95	66746	56826	92	2900	2502	29	4501	3566	38	9720	8404	53	14920	13810	66	311065	275792	102	2.32055
169018	144850	109	70885	58613	109	2766	2321	28	5025	3983	46	9712	8129	57	15127	13260	68	310224	268122	109	2.32055
96336	95551	78	22024	22172	54	1738	1844	19	2351	2190	30	6127	5941	42	9183	8865	49	198086	189567	89	2.32055
78051	74006	95	29850	29071	77	1223	1048	5	1762	1909	18	4097	3642	37	5850	5530	45	125840	120149	87	2.32152
159835	128441	97	63418	51888	92	2137	1726	24	3942	2963	40	8579	6670	52	13519	10467	67	274338	222780	103	2.32444
137313	125767	88	59743	55274	85	2002	1717	25	3145	2793	34	7563	6686	48	12415	11151	64	255205	240052	97	2.32444
173906	140202	97	64606	52955	93	2931	2720	27	4982	4393	50	9613	7937	55	13296	10483	69	278630	234938	105	2.32541
77295	76337	78	35079	34596	77	1161	1165	10	1571	1794	19	3961	3976	35	6511	6823	41	130106	120986	87	2.32541
120895	112726	88	45767	42430	83	2093	1797	24	3405	3665	34	8366	7767	47	13606	12820	67	252978	245350	95	2.32833
246478	197181	105	137404	118057	101	5332	4538	38	8718	7018	52	17716	14686	74	28216	22820	98	604652	484455	115	2.32833
77753	76255	77	20581	20813	54	972	1162	8	2143	1885	27	3896	3726	34	6050	5850	41	132644	126950	89	2.32833
182475	153975	101	69507	55997	95	2809	2163	32	4915	4724	36	11033	9108	61	17702	14997	76	367261	310528	104	2.3293
114818	109329	86	31384	30602	80	1528	1611	20	2638	2777	31	6773	6423	43	10476	9592	59	208407	201409	92	2.33221
210167	168441	100	97469	77637	97	3314	2586	34	5288	3902	44	11402	9428	63	19479	15745	81	364041	305457	103	2.33416
87049	84313	82	31755	31040	78	1633	1608	16	2060	2257	25	5402	5062	41	8483	7867	49	190772	180806	90	2.33416
88062	84518	83	32968	32147	78	1192	1061	7	2149	1885	21	4194	3828	38	7121	6785	44	143436	135109	85	2.33707
191056	149248	107	75010	58834	96	2807	2207	29	4618	3787	38	9908	7583	58	15590	12514	72	333240	271342	103	2.33707
156739	139723	95	80710	73755	91	2141	2083	24	4283	4004	36	8362	7800	50	13696	12304	69	266945	248596	96	2.33805
199329	172165	102	103050	91141	95	3817	3422	32	7156	6271	45	14156	12621	64	24478	22080	90	461673	413008	103	2.33805
105812	96409	85	32390	29387	81	1308	1304	17	3031	2771	30	6499	5699	45	10972	10389	58	226611	215958	89	2.33902
98749	93438	85	30701	29261	80	1842	1598	20	3483	3153	29	5902	5699	39	9473	8924	52	204340	188763	97	2.34096
143066	121208	89	63178	53267	88	2332	2236	25	4206	3779	36	8336	6906	50	12141	9821	57	250720	213485	97	2.34291
159097	143556	89	49980	44622	89	2425	2157	26	4127	3289	39	8982	7834	52	15036	13798	71	306997	278711	97	2.34291
119343	107861	85	55696	49392	87	1599	1120	8	2816	2665	31	6176	5431	45	9834	8404	55	191280	170874	95	2.34388
127007	101756	94	58294	46239	89	2102	1582	27	3776	2662	36	7990	6390	54	13733	10351	67	257228	201349	99	2.34388
112436	93040	91	49410	41695	87	1649	1427	19	2739	2351	31	6210	5406	47	9941	8086	59	208382	173051	98	2.34388
104473	98505	82	31986	31072	79	1820	1591	17	3237	2764	34	6688	6573	42	11145	10417	55	211247	196334	93	2.34388
175120	156211	97	106386	98717	93	5510	5073	37	9330	8422	52	19229	17438	72	32381	29611	94	656259	565025	108	2.34582
146373	124840	91	53912	45112	89	1910	1690	24	3530	3120	37	7981	7018	50	12736	10553	59	256561	229179	99	2.3468
186735	147821	96	58987	46998	93	3246	2471	34	4296	4041	39	11858	9291	58	17623	14684	73	358831	293578	105	2.35068
127817	115019	89	49864	45435	85	2073	1680	22	2194	2143	28	7009	6709	42	10628	10283	53	253478	235411	97	2.35166
157345	148618	96	83640	80451	84	2379	2226	26	4726	4090	41	10856	10275	57	15254	14067	72	324262	300272	98	2.3536
129886	118835	96	50238	47259	83	2517	2065	25	3498	3753	30	8130	7539	49	12744	12012	62	258592	239925	96	2.35457
242006	192522	105	102875	83901	102	4556	3098	41	7206	6820	44	16027	13396	67	26721	21479	102	545866	458886	114	2.35652
78058	78320	79	26698	26659	65	1225	1182	10	2053	1955	24	4734	4627	37	6764	6628	44	142993	134583	89	2.35652
87646	85992	79	37178	36446	78	1152	1095	12	2284	2292	29	4654	4756	36	7685	7651	43	164871	158643	90	2.35749
100606	95905	89	28299	27574	77	1616	1320	20	2153	2113	24	5400	4965	40	8452	8390	47	169152	156102	94	2.35846
132550	123581	89	62796	59476	84	2439	2366	26	4544	4197	34	8754	8087	56	14695	13816	65	283364	267329	97	2.36041
133156	120844	88	59782	55028	86	1893	1847	20	2876	2443	30	7318	6715	47	11850	10470	58	231106	214900	97	2.36138
167348	137248	96	61067	50326	92	2596	2381	26	4712	3967	41	9154	7555	55	14945	12783	69	299581	249094	103	2.36235
76185	73304	80	27286	26845	76	1127	1124	8	2021	2362	23	3978	3885	34	6424	5886	44	125720	118970	87	2.36332
142617	120188	90	51923	43007	89	1798	1412	20	3069	2602	34	6755	5819	46	10396	8668	57	227422	192633	100	2.3643
195613	152769	99	93253	74183	98	2895	2282	32	5368	4515	40	11963	9277	60	19337	14872	82	380242	304984	108	2.3643
143933	120647	94	52692	43989	89	2651	2008	30	4332	3757	37	8147	7547	47	14481	12535	62	276896	244966	96	2.36527
200496	171169	99	73379	62624	95	2606	2274	29	5424	4745	41	11365	9694	59	17610	14555	75	402598	355597	101	2.36624
86378	82250	80	35381	34527	79	1001	1177	8	2009	2029	23	4455	4389	34	7325	6455	50	148372	142814	87	2.36818
157643	124269	111	65931	54074	93	2202	1882	26	4104	3211	38	8258	6892	52	13888	11175	67	263700	216341	99	2.36916
173394	135250	109	63090	48966	98	2944	2278	30	4580	3796	41	10048	8455	63	15959	12952	74	311194	254446	109	2.37402
88569	86203	81	17673	17206	52	1361	1411	14	2220	2293	23	4555	4616	34	8144	7710	52	155222	148739	88	2.37499
39429	38762	79	16377	16274	51	437	388	0	620	722	0	1549	1329	16	2412	2437	26	56961	54860	81	2.37596
187726	139028	102	77370	57047	97	2382	1795	28	4721	3904	40	10011	7367	63	16006	12084	73	319080	241552	107	2.37791
98026	91107	83	42482	38404	82	1471	1418	16	2591	2315	30	5515	4688	42	8465	7797	46	189993	168758	93	2.37791
130992	115166	95	55071	48033	85	1763	1499	20	3270	2727	35	7019	6555	46	10995	9400	57	227549	203350	97	2.37791
91252	87379	80	38120	37187	78	1409	1330	14	2646	2451	29	4567	4170	37	7280	6747	58	151510	144034	87	2.37888
81935	79975	79	31603	30682	78	1074	1125	9	1881	2083	24	4235	3978	35	7577	6778	53	149006	146665	88	2.38374
26525	26048	71	15516	15266	49	408	521	0	248	441	0	1321	1451	16	1759	2239	22	46202	46052	72	2.38374
131627	116679	89	53501	47897	85	1929	1591	23	3492	3127	38	7129	6683	44	12100	11251	60	227388	213027	94	2.38471
192430	152434	104	64743	52601	95	2991	2297	33	4860	3775	46	10328	8654	54	18060	14823	71	346179	298108	106	2.38665
152818	137076	91	71676	65554	88	2561	2285	26	4082	3721	37	8883	8422	50	15017	13818	65	303867	275127	97	2.38763
199614	160782	98	72839	57856	98	2794	2477	29	4644	3507	40	10087	8043	53	16152	12392	80	330520	274232	107	2.39152
152040	136695	90	58655	50849	89	2430	2373	25	4166	3832	39	9378	8488	52	14110	13123	63	293398	265486	95	2.3954
168885	136144	94	66927	54131	91	2316	1773	30	4112	3269	39	8907	6983	58	13257	10815	76	274154	230023	99	2.39638
174658	148264	94	55923	46256	92	2603	2217	29	5125	4913	42	11384	10053	64	18289	16911	72	357519	312658	97	2.39735
264151	196684	110	100941	69563	112	4597	3545	38	7772	6544	51	18113	14207	81	27275	20855	102	576086	460586	114	2.39735
212292	156195	103	83815	60771	102	3407	2494	36	5674	4124	46	13459	9857	69	22229	15663	92	462556	333659	108	2.39735
[truncated: 7,688 more rows]
