# Supplementary material for: Phenotypic heterogeneity follows a growth-viability tradeoff in response to amino acid identity
Source: Nat Commun. 2024 Aug 2;15:6515. doi: 10.1038/s41467-024-50602-8 (PMC11297284; doi:10.1038/s41467-024-50602-8)
Supplement: Supplementary file 6 — Source Data [file 41467_2024_50602_MOESM6_ESM.zip › source_data/fig6cde/240423/240423_1445_yATP_A9_MET.csv]

FSC-A	FSC-H	FSC-W	SSC-A	SSC-H	SSC-W	BL1-A	BL1-H	BL1-W	VL1-A	VL1-H	VL1-W	VL2-A	VL2-H	VL2-W	VL3-A	VL3-H	VL3-W	YL2-A	YL2-H	YL2-W	Time
238221	174826	108	101270	72767	105	3567	2542	35	6779	5265	46	14832	11580	70	25110	18387	87	490731	387507	113	0.00203645
190444	141206	103	75686	56792	98	2484	1728	30	4793	3384	42	10884	8081	60	17539	13347	93	370188	277493	109	0.00305468
121005	107681	87	39819	34120	85	2076	1850	24	3999	3367	36	7864	7171	47	13160	12939	61	266520	242612	95	0.00407291
193467	155117	105	57607	45429	96	2522	2023	28	4654	3789	41	11521	9526	62	18065	14396	75	374527	318732	114	0.00407291
109802	103065	94	29807	28370	79	1561	1296	16	2199	2175	25	5102	4612	41	8590	8259	51	150787	142996	89	0.00509113
126370	119560	86	59850	56394	83	2545	2156	28	4542	4809	35	9952	9324	50	16530	15285	72	320179	294580	94	0.00509113
120682	111061	86	52181	48224	83	1916	1677	22	3647	3454	35	7764	7195	50	13992	12544	61	266755	232891	90	0.00610936
157053	123003	102	52655	40841	91	2133	1588	26	3959	3213	39	8791	7166	55	15342	12676	71	317843	262680	102	0.00814581
178324	152244	96	67706	60647	91	3119	2555	32	5148	4435	38	11260	10178	54	18430	17596	72	343273	313569	101	0.00916404
184883	151516	98	69043	56691	95	2693	2035	30	4749	3841	45	9781	8144	61	15552	13164	69	301351	269069	102	0.00916404
157193	138516	103	73647	64447	90	2163	2025	24	4356	3725	38	8584	7190	55	14157	12142	68	272770	246516	96	0.0112005
123707	119225	90	110240	107829	83	2613	2415	27	5022	4527	44	10226	9669	53	17685	16422	68	345154	326162	91	0.0112005
122991	113497	86	53489	48013	84	1994	1843	24	3650	3536	33	7472	7208	45	12077	11195	59	254772	245342	92	0.0122187
112469	98530	94	53579	47580	85	1654	1449	18	2530	2532	30	6411	5495	47	10030	9365	52	203334	181244	99	0.0162916
92258	85826	95	22875	21941	63	1491	1433	17	2693	2529	26	5719	5252	41	9299	9332	49	183001	165819	85	0.0173098
159243	133505	92	60539	50520	90	2565	2228	26	4465	3400	40	10397	8965	54	16775	14158	77	328292	297880	96	0.0183281
93062	89921	80	29086	28461	78	1234	1072	7	2297	1899	25	5100	5001	38	7514	7638	43	159144	150502	89	0.0193463
231721	174974	112	93567	70298	104	3663	2807	37	7521	6258	48	16347	12581	75	27379	22494	102	560597	466567	115	0.022401
108526	103494	82	49983	48119	81	1741	1661	20	2719	2590	29	6864	6334	48	12094	10659	64	222040	212084	89	0.0234192
133636	120238	90	51688	46331	86	2080	1834	23	3248	2889	32	7040	6279	48	12134	11025	57	252644	234540	90	0.0244374
66469	63668	81	34751	33638	78	1268	1048	7	2212	2434	23	4451	4236	37	7434	7591	48	153985	143959	85	0.0254557
62587	61043	71	25488	24093	75	677	529	0	1637	1533	17	3290	3251	30	4935	5044	41	103118	97915	72	0.0254557
197977	158826	104	86678	70105	97	3353	2597	34	5304	3888	48	11182	9005	59	17935	14472	79	352819	288172	108	0.0295286
194067	172327	95	86692	76898	92	3991	3663	35	6516	5286	46	14652	12030	77	25730	21615	86	478031	387036	110	0.0295286
116397	111494	83	41671	40454	81	2001	1860	20	3600	3477	33	7617	7433	46	12330	11915	57	241299	230101	93	0.0305468
74616	74372	78	28290	27903	75	860	808	0	1646	1728	22	3360	3139	33	6007	5825	43	131308	127782	88	0.031565
94252	88533	81	40673	38852	79	1179	1181	9	2334	2321	25	4729	4444	39	8939	8271	57	162652	153858	88	0.0346197
117777	108518	89	57298	53434	84	1974	1624	23	3219	3283	30	7471	6792	44	13103	11624	63	246227	233695	94	0.0356379
215718	173224	115	100747	82034	99	3528	2826	33	5839	5273	40	12897	11378	56	19888	17180	75	420917	362267	108	0.0397108
165395	131831	100	65232	52672	94	2361	1739	31	4611	3717	46	10185	8471	54	15703	12739	69	331852	280297	106	0.040729
203432	170173	99	82693	69745	96	3284	2614	33	5461	4883	42	13215	12536	61	21114	18351	92	418335	381771	106	0.0417473
116615	106368	91	60407	57005	83	1563	1589	18	3214	2615	34	7067	6792	42	11845	11741	60	236085	217768	92	0.0427655
125348	110195	92	53741	47327	85	1698	1512	21	3315	3158	33	7047	6480	45	12922	12532	61	244354	225958	95	0.0468384
220461	164826	107	94808	71718	99	2987	2094	35	5663	4708	43	11669	9225	59	18887	14445	78	379732	291250	108	0.0488749
109524	102644	82	48224	45336	82	1654	1421	19	2171	2728	25	5847	5550	41	10076	8825	61	194737	183239	81	0.0498931
164203	140169	93	72250	59885	93	2308	2000	25	4867	4200	40	9144	7761	54	15340	13308	78	297808	267368	98	0.0498931
172820	137880	99	68640	55515	94	2494	1753	28	4567	3566	39	9166	7398	56	15186	12912	72	293837	256473	101	0.0509113
216512	167251	108	88479	68746	99	3151	2423	33	5361	4656	44	11627	9593	61	18741	15588	80	375635	310435	104	0.0509113
76393	75072	86	31485	30327	76	1101	1033	4	2406	2106	26	4133	4397	34	7640	7750	46	149103	144462	85	0.0519295
153709	126392	91	64876	52760	90	2227	1896	26	3656	2618	39	9695	7780	60	16305	13811	73	325578	272140	87	0.0519295
73317	71478	81	31077	30263	77	141	196	0	871	1318	11	663	725	0	203	231	0	7905	8029	43	0.0529478
172789	146456	99	71790	62323	92	2467	2041	26	4322	3431	42	9299	8037	50	15219	14052	68	301180	272830	94	0.053966
210938	166450	99	70014	54850	96	3481	2933	33	5250	4357	46	11280	9341	59	17604	14947	67	362944	313849	96	0.053966
80613	79118	80	37604	36520	77	1226	863	0	2383	2146	26	3907	3637	34	6277	6153	42	134552	129554	84	0.0549842
160654	142724	94	64686	57565	89	2247	1965	26	4280	4271	36	10031	9177	54	16794	15601	69	331071	310346	95	0.0549842
114528	103391	94	54228	49325	84	2080	1980	24	3931	3617	38	7416	7043	46	13608	12858	61	258528	233718	82	0.0560024
140595	126387	100	64382	59972	86	1772	1856	21	3335	3150	31	7134	6351	51	10906	10155	52	237290	217889	91	0.0580389
140433	119723	97	44940	38849	89	2402	2113	27	3954	3361	38	8717	7802	49	15263	13517	78	284378	255628	97	0.0580389
130819	124086	84	46451	43507	82	2287	1954	24	3527	3526	34	8863	8169	51	15781	13992	71	275388	251600	87	0.0580389
114332	105236	87	38668	36446	84	2323	1856	27	3744	3370	36	7966	7593	54	13939	13452	66	280074	262432	91	0.0590571
93736	88343	82	34577	32463	80	1486	1363	18	2015	2154	29	5736	5227	41	8686	8711	49	180521	171134	76	0.0600754
73934	68979	84	13877	13438	47	1002	1121	11	1559	1620	17	3960	3850	35	7223	7314	45	129957	126975	81	0.0651665
126967	119660	91	45106	42876	83	1587	1428	19	3244	3199	33	5546	5161	40	9232	8624	56	197254	177723	90	0.0651665
179563	143065	96	55881	44949	93	2491	1997	26	4609	3603	44	9858	8408	54	15913	12951	84	306771	259374	99	0.0672029
145524	126607	92	53771	46456	88	1885	1520	21	4726	3711	43	8984	8195	47	14318	13370	63	278778	256385	94	0.0682212
146188	123073	93	54464	46280	87	2240	1805	25	4389	3725	38	8560	7541	50	15096	13665	68	298121	273241	97	0.0682212
156731	125159	95	57954	45063	93	2764	2028	31	3666	3460	38	9399	7972	53	16014	12281	73	299817	241267	105	0.0702576
100879	95622	91	51779	50473	80	954	994	0	2397	2414	24	5107	5031	37	7184	7391	42	156932	154744	85	0.0702576
99007	95824	81	29499	28768	79	1462	1297	17	2763	2411	29	5829	5669	39	10285	9479	54	201200	194347	93	0.0712758
104285	98501	83	27807	26411	80	1794	1482	22	2950	2573	28	6357	6189	41	10333	9893	53	209433	198737	89	0.0722941
69533	69297	76	29104	28613	76	827	767	0	1633	1536	17	3506	3388	32	5978	5738	42	121948	117722	84	0.076367
168566	142762	107	61463	53242	90	3143	2587	33	5035	4389	41	10792	10110	53	18070	16489	77	376329	356885	91	0.076367
121038	106203	88	54947	48520	86	1558	1344	18	3261	2617	37	6829	5759	47	9781	8112	55	206487	171252	92	0.0784034
128222	114929	87	54176	47582	86	1946	1673	22	3925	3073	41	8630	7650	51	14188	12172	68	292964	271775	95	0.0794216
145417	129866	92	37084	31219	88	2089	1665	25	3630	3526	31	8030	7222	49	12481	11950	61	264280	240133	94	0.0794216
170058	136412	95	70138	55580	95	2023	1607	24	4128	3508	37	9209	7234	54	15018	11959	69	297167	245121	111	0.0794216
167888	142432	96	53646	46622	92	3053	2721	29	4934	4406	38	11062	9975	56	18048	16379	72	366348	333961	103	0.0814581
172181	141126	96	66172	54859	93	2729	2080	29	4033	3252	37	8499	7233	53	14578	12383	71	297017	249537	100	0.0824763
100801	96685	81	31533	30407	81	1272	1190	10	2568	2673	29	5936	5505	42	9607	9227	53	175771	166143	89	0.0824763
179977	152449	99	61161	51750	92	2924	2404	28	5107	4254	42	11139	9819	57	17128	14739	69	356934	318738	101	0.0834946
111357	106881	81	49418	46698	82	2158	1968	23	3405	3201	34	7525	7177	44	12135	11229	56	243176	224571	90	0.0834946
191818	153108	100	78398	63414	96	2762	2439	28	5169	4284	41	11428	9294	58	18739	14898	76	382354	321904	102	0.0845128
178503	156568	97	65434	56322	92	3011	2668	29	5742	5392	41	11820	10832	60	21137	19177	77	392730	363042	96	0.085531
127212	116051	87	40347	35942	85	2614	2434	27	3311	3249	33	7268	6805	48	13489	12674	58	256469	244272	87	0.085531
223757	158509	112	91060	67724	106	3556	2568	35	5632	4133	45	11280	8956	61	18481	12678	89	366033	275184	112	0.0865492
112508	107690	82	45740	43429	81	2401	2095	27	3197	3563	31	8601	8545	48	13671	13415	62	285463	263540	82	0.0875675
165147	135922	96	69540	57239	92	2251	1901	25	4534	4040	39	9039	7218	60	15325	12970	71	315015	272468	96	0.0885857
156645	145607	89	101956	95752	88	3695	3409	31	5788	5467	41	12325	11683	57	18787	17102	77	400877	359730	92	0.0885857
241229	182352	111	79467	58533	106	3690	2758	36	6232	4917	47	14647	11440	69	22785	16601	92	475590	380710	110	0.0906221
177283	150165	94	87390	75269	92	2978	2611	28	4590	3834	43	10795	9537	60	17659	14842	79	363351	326626	97	0.0926586
214014	167266	105	96480	77660	97	3034	2428	32	5825	4684	45	13169	10729	65	20641	16391	82	418281	339369	101	0.094695
87370	84205	79	22964	22606	63	1232	1212	11	2669	2179	30	4947	4461	41	7491	7254	48	147443	138697	83	0.094695
120939	109400	85	36319	31615	85	2117	1870	23	4009	3192	37	8817	8101	51	14055	12555	73	302581	281852	91	0.094695
100890	98204	82	45619	43856	81	1391	1300	15	2431	2746	24	5594	5519	41	10006	9266	55	193160	188649	83	0.0957133
125109	111504	87	38345	33742	87	2144	1844	25	3441	3448	31	7947	7565	47	13211	12319	59	268656	248197	92	0.0977497
103772	96141	97	41433	39247	80	2064	2186	22	4170	3785	36	7963	7521	47	13778	13279	61	263676	256093	87	0.0977497
107893	100128	91	49611	46898	81	1821	1666	21	3387	2932	32	7256	6900	44	12715	11711	69	241058	224616	86	0.098768
192285	157147	99	54889	45268	93	2818	2439	29	5370	4572	41	11271	9139	63	18430	15094	86	386868	298424	99	0.098768
96129	92829	84	37564	36490	78	1524	1292	19	2547	2564	27	5434	5291	40	9539	8770	52	193431	178218	86	0.101823
89946	87359	81	35456	34004	79	1171	1205	14	2297	2318	25	5751	5537	40	9776	9050	50	192470	181208	82	0.104877
281067	206928	119	152799	119017	115	5089	3511	43	8968	6464	54	20396	15381	89	32365	24372	109	662756	511661	119	0.105896
170976	151204	99	73456	64886	89	2570	2289	28	4851	4039	37	9331	8560	54	15979	14068	75	304910	286667	89	0.105896
205821	176492	111	84722	73599	93	4238	3973	34	7604	6857	45	16142	15137	71	27747	25459	85	558402	488000	93	0.106914
103418	98493	85	43012	40948	80	1485	1429	15	2715	2864	27	6069	5757	41	9422	8706	57	189507	178298	87	0.106914
72665	72895	78	36917	36900	75	801	888	0	1748	1504	22	3833	4060	30	6840	6840	45	123697	118635	83	0.10895
119933	114507	85	40608	39193	81	1732	1731	19	3284	3144	31	7020	6580	43	12366	11816	62	227874	216225	89	0.112005
125545	115053	86	59291	54644	84	2033	1833	21	2660	2457	30	6275	5674	45	10073	9052	56	205372	187553	85	0.112005
201853	177317	95	142842	129810	96	4144	3685	35	6929	6199	47	16539	14786	72	25457	22050	89	519572	440662	97	0.114041
184378	155255	92	68073	57821	91	2738	2383	28	5040	4642	38	10304	8918	54	17832	15227	74	346032	309935	94	0.11506
234489	183816	107	88535	71692	104	3749	3214	35	6537	5294	49	14203	11765	66	22488	19931	89	456015	391400	108	0.11506
191773	154681	106	78459	63551	97	2757	2374	27	5855	4449	45	11773	9990	70	18083	15457	75	384131	340688	100	0.11506
129733	116706	86	47559	42130	83	1742	1674	19	3641	2789	38	9309	8788	53	14998	13480	70	298091	281149	88	0.11506
139776	119831	90	53971	45724	88	2115	1606	25	3691	3442	37	8629	7516	53	14659	13261	68	294786	276667	90	0.116078
129813	121350	88	66851	63960	82	2185	2199	22	4903	4880	37	8674	8130	51	14128	13750	59	256752	241742	86	0.118114
101446	97159	82	55157	52987	81	1555	1589	19	2800	2950	27	6416	5954	44	11695	11008	59	209544	197596	84	0.119132
101491	98429	83	42208	40240	82	1658	1785	18	3516	3220	32	7133	6514	45	11752	11184	58	235077	220518	87	0.119132
85988	81668	84	32834	31986	79	1254	1173	13	2144	2343	24	4926	4600	41	8704	8287	46	159653	153317	84	0.122187
209343	162276	102	79009	62251	98	2612	2299	28	5476	4675	42	11106	9082	58	19885	15768	86	374793	304384	101	0.127278
216745	173437	98	87933	69003	98	3446	2736	34	5720	4722	46	12471	10198	61	19325	15794	85	389550	320373	101	0.127278
85407	81141	81	35951	35149	77	1042	1135	9	2562	2166	30	4364	4395	36	7489	7129	46	153923	145999	84	0.129315
91789	88223	85	31144	30256	78	1523	1626	17	3010	2651	29	6120	6167	38	10733	10825	53	203066	193334	87	0.129315
158474	141674	89	52757	47871	86	2232	1815	27	4491	3943	38	10053	9143	54	17010	14391	74	322645	271141	91	0.130333
127348	105929	88	53699	44406	88	2212	1877	24	2821	2321	34	6693	5887	46	10264	9203	56	229936	198376	91	0.130333
252958	179441	116	132314	101056	115	4438	3362	41	8471	6317	55	17945	14283	77	28777	23355	104	582606	460289	121	0.130333
110684	104757	84	43090	40996	81	1511	1381	17	2453	2373	29	5352	5433	38	9359	8559	53	175567	163984	85	0.131351
164213	146658	106	93310	85503	88	2643	2395	28	5274	4833	46	10556	9869	57	17811	16508	70	345437	308844	92	0.132369
225736	164731	107	88302	63650	100	3112	2323	33	4537	4104	43	11810	8557	63	18539	13618	82	407109	298017	112	0.132369
99317	95932	85	49742	47756	80	1477	1537	14	3315	3132	32	6445	6064	43	10564	10601	53	209694	198275	88	0.135424
194467	156936	102	76847	61768	95	2745	2018	32	5303	4531	41	10794	8437	58	17024	14059	81	332796	276097	101	0.135424
94185	89400	96	35178	34245	79	1359	1289	16	2040	2341	22	4584	4077	38	7980	7758	48	159492	152425	85	0.136442
95291	93978	81	32152	30980	78	1840	1673	22	2746	3062	27	7276	7343	44	11759	11673	58	222273	208548	88	0.137461
137049	119935	97	50019	43700	88	2151	2174	23	4123	3504	35	8916	7735	53	14618	12861	66	286089	267748	90	0.138479
77874	70456	96	34304	30807	96	1090	802	0	1477	1720	17	4523	4105	36	7556	6601	57	147101	124882	96	0.138479
264959	194436	111	92384	67085	109	4380	2870	42	7378	5710	52	15966	12933	68	25813	20408	88	539115	436668	115	0.138479
291846	209035	128	144452	115208	124	6577	4755	44	11642	8953	61	25872	20197	101	40489	32728	120	823434	673749	133	0.142552
115405	105928	86	47493	43974	83	2368	2231	27	3546	3541	35	7578	7097	47	12434	12112	60	241443	226660	87	0.142552
182170	149763	98	62694	51871	92	3064	2697	30	5644	5127	44	12951	11290	72	20910	18302	85	410811	377499	95	0.144588
95618	91980	84	42112	40160	80	1595	1695	17	2584	2499	31	5490	4939	44	8664	8256	46	180495	166451	84	0.146625
151526	129149	94	62491	52978	88	2528	2151	27	4159	3549	42	9256	7847	56	15000	12938	68	305775	252150	89	0.147643
88579	85921	81	32630	31528	78	963	772	0	2011	1935	21	4931	4727	39	7797	7385	48	178317	173770	88	0.150697
210994	159282	106	78695	58687	101	3131	2630	31	5932	4157	56	11650	9014	59	18713	14737	73	374321	292960	103	0.151716
138663	118084	89	43740	36490	87	2243	1880	26	4021	3420	40	7954	7136	51	13646	12259	59	287239	252142	94	0.152734
209527	151265	106	79326	58362	98	2441	1627	32	4835	3255	46	10080	7798	58	15308	11145	72	322654	242640	117	0.152734
140962	126572	90	65677	60508	85	2324	1774	27	3792	3713	34	8186	6995	52	14247	12692	66	276248	240255	83	0.152734
183890	147536	98	63176	50300	94	2410	2040	27	4611	3471	44	10128	8099	57	17046	14252	82	318867	262319	97	0.152734
161644	128543	111	65040	52308	94	2465	2020	23	3194	2920	35	8555	6783	53	14356	11280	69	283703	241984	96	0.153752
62648	58896	80	20554	20401	56	841	712	0	1215	1349	12	2973	3036	27	4539	4690	35	93802	91068	75	0.153752
109091	99819	92	49678	46838	81	1252	1148	10	2363	2171	28	5250	4818	40	8420	8786	45	179538	170546	81	0.15477
146488	136710	92	102066	96318	88	3352	3298	30	5851	5183	40	12225	11674	60	19349	17888	76	374372	337358	90	0.155789
259006	183404	112	126406	91395	111	3698	2581	37	7455	4797	52	14813	10650	67	25554	17977	89	493508	372773	112	0.156807
98778	92864	84	47136	45311	80	1467	1572	16	2064	2218	24	4712	4552	37	7077	6529	43	160018	152571	81	0.156807
98102	90780	82	42943	39522	81	1589	1475	17	2365	2228	26	5131	4561	45	8050	7419	49	178437	172298	75	0.158843
68779	64410	83	27808	26609	76	633	895	0	1565	1819	19	3720	3749	33	6492	6521	43	120867	120026	73	0.159862
126925	117430	97	48651	46347	84	1670	1403	19	3237	3120	29	6526	6396	42	10284	9690	57	210306	195811	87	0.163934
97674	91932	89	36814	34978	81	1194	964	0	2461	2359	29	4932	4254	38	8678	7920	49	160166	152863	98	0.163934
240290	191731	105	149260	125039	102	5265	4367	40	9300	7863	59	18908	15204	83	30121	24981	97	570323	457348	104	0.163934
303952	217917	125	116451	89373	123	5018	3579	41	8247	6215	57	18167	13449	78	30400	21952	119	570317	448189	126	0.164953
156868	126885	95	68067	55211	94	1975	1816	21	3900	2999	39	7962	6533	49	12663	10237	65	254524	210345	97	0.165971
96644	86571	98	43121	38220	98	2094	1934	23	2678	2600	25	6499	6157	44	11573	10271	62	221854	195823	98	0.165971
316472	228726	128	295235	238619	120	9091	7029	48	18301	15187	82	37508	30009	113	60390	49642	117	1.04858e+06	1.02165e+06	123	0.169026
139847	128175	87	58691	53430	85	2073	1905	23	3527	3466	34	8618	7827	54	14725	13472	70	292705	279133	90	0.170044
130100	112764	91	43132	37158	87	1775	1661	19	3105	2877	31	7600	6685	53	12145	11026	66	244256	217897	98	0.17208
124051	111075	86	47283	41372	85	2200	1789	26	3981	3357	42	7671	6843	47	11767	11077	59	247362	218246	92	0.17208
220009	136542	138	75791	42193	131	3417	2412	24	5465	3710	47	12605	8165	87	19901	12403	100	412891	261659	129	0.173098
99946	94666	88	38576	35300	80	1582	1560	17	2323	2445	29	5378	5142	39	8753	8122	47	192261	178200	88	0.173098
209321	147740	106	73881	51450	103	3164	2122	36	4825	3553	42	11324	8395	60	19678	13952	88	375652	276114	109	0.175135
212494	173414	102	87864	73702	98	3082	2349	31	5592	4573	43	11671	9902	57	19657	15884	77	390528	340070	104	0.176153
219766	183831	98	95326	79097	97	3950	3544	34	7090	6239	52	13744	12189	68	23259	19792	91	485003	450184	102	0.177171
197946	154652	101	73432	58013	97	2943	2348	31	5277	4200	42	10964	8859	61	17596	13585	75	353030	300540	99	0.177171
118615	108784	88	32852	31687	81	2159	1952	22	4366	3752	38	8906	8440	51	14069	12743	67	271791	249947	85	0.17819
107222	96364	84	38165	33713	81	1636	1465	19	2405	2680	26	6777	6312	45	11998	11500	55	231501	211750	89	0.181244
85153	82222	80	34741	33787	78	1173	1076	7	1654	1830	18	4459	4585	36	7455	7198	48	150587	143716	82	0.182262
101823	94077	98	30392	28889	78	1715	1870	18	2759	2740	30	6196	6142	39	10269	9774	65	204117	197705	75	0.184299
100641	94240	80	39640	37135	80	1508	1554	17	2615	2623	26	5337	5368	37	8779	8232	51	176085	167374	78	0.187354
157703	131720	94	57321	47257	92	2650	2115	29	4004	3751	35	9105	8117	51	16680	14350	81	331970	302726	93	0.18939
122886	115594	100	69004	65516	84	2205	2142	26	4174	3693	36	9303	8491	50	14403	14009	77	305642	279154	85	0.18939
100769	94395	85	48721	46194	80	1670	1664	17	2512	2368	31	5730	5171	42	8946	8893	47	188881	173200	82	0.190408
103592	98315	92	40708	39302	81	1214	1008	3	2127	2188	27	5560	5014	43	10244	9643	57	188902	179085	89	0.191427
122295	112730	85	56513	51478	84	2043	1748	26	3940	3322	34	7936	7839	46	13728	13133	60	279753	266280	92	0.191427
89956	85707	79	34826	33219	78	1197	1341	11	2574	2471	24	5310	5476	36	9049	9191	47	195020	185384	85	0.191427
222454	165932	107	84472	64345	102	3430	2648	35	6276	4496	48	13129	10220	65	19623	15292	78	411685	320897	109	0.192445
221536	166191	105	76143	57192	99	2742	2128	31	5965	4503	47	13372	10481	62	21031	16389	98	417019	326824	108	0.193463
174463	140411	96	71316	56115	95	2208	1756	27	4706	3528	45	10298	8920	56	17011	13571	68	343064	288865	101	0.194481
353239	211863	151	186793	124534	142	5525	3221	46	10435	6206	61	21404	13347	89	36299	21900	124	696107	425500	151	0.195499
69714	69739	78	34034	33848	75	1296	1222	11	1827	1876	19	4257	4174	37	6619	6405	45	132637	125001	84	0.195499
132200	117647	92	35575	32002	84	2079	2006	23	3826	3608	33	7508	6948	46	12508	11369	64	245558	238640	92	0.196518
137189	118618	100	49539	44129	88	2124	1942	23	4023	3446	36	8585	7858	49	14690	13492	66	286138	267630	95	0.197536
133918	117996	90	47894	39866	89	1652	1396	19	2733	2419	30	6726	5768	46	11110	10184	60	243426	215127	96	0.199572
183651	153129	97	81641	69093	92	2975	2736	29	4985	3923	50	10652	9371	58	15993	13010	74	337882	269699	93	0.200591
99919	97090	82	32101	30966	79	1110	1133	9	2663	2202	28	5631	5386	44	9026	8837	56	190215	178775	89	0.201609
347427	240405	141	224881	169940	142	8500	6432	48	14868	11370	64	32220	24925	114	52136	40604	138	1.01233e+06	812355	147	0.203645
87861	85924	80	32462	31437	77	1368	1324	13	2527	2312	26	5254	5001	39	8608	8095	49	183186	174470	87	0.205682
260506	190562	113	93025	68500	110	3522	2525	32	6176	4893	43	13811	10521	71	21534	17000	86	442726	352069	115	0.2067
229273	185002	111	109486	89010	101	3974	3379	34	6742	5603	49	15286	13662	67	25330	21804	96	514422	453655	107	0.207718
118608	104619	88	38048	34134	85	1568	1268	17	3837	2708	37	6432	5796	46	10269	9540	53	210631	193915	91	0.209755
109194	104045	84	45214	43760	81	1373	1288	11	2045	2150	22	5404	5438	37	8471	8029	49	168160	162556	84	0.210773
95964	91290	81	36710	35162	79	1927	1919	22	2554	2560	27	6153	5617	44	10854	10196	54	215807	198922	88	0.210773
164884	142643	97	64038	55239	93	3130	2818	29	4905	4467	37	10797	9344	55	17784	15853	75	337904	310807	98	0.211791
104235	96375	91	38740	36872	81	1515	1191	18	2620	2056	32	6156	5896	41	9894	9942	52	197079	182672	85	0.213828
238350	171518	110	84594	64294	103	3333	2358	34	6702	4886	47	12457	9562	60	21703	15708	80	450532	335310	107	0.213828
146855	125210	92	46771	39276	88	2372	2002	26	4147	3448	38	8880	7860	53	13889	12840	61	285497	261911	91	0.213828
92219	85983	81	38975	35400	81	1133	1110	7	2600	2011	28	5578	5181	41	9900	9309	56	199811	186942	82	0.213828
88188	83848	88	36416	35287	78	1068	1218	12	1897	1882	24	4414	4327	35	7147	6939	50	156149	152492	82	0.214846
73732	73987	71	39152	38753	77	718	718	0	1989	1475	26	3993	3770	34	6337	6010	41	134818	129101	81	0.215864
156873	131049	94	51523	44348	88	2824	2442	29	4310	3533	38	10242	8217	57	16585	13460	76	339920	270442	86	0.2179
112968	102186	86	45043	40386	83	1951	1970	21	3231	3113	29	8364	8355	46	12646	11831	58	268756	253480	82	0.2179
217321	155178	111	92663	63576	107	2911	2270	27	5821	3973	47	12775	9057	73	19508	14389	87	405269	292783	119	0.2179
133700	110905	104	55438	46448	89	2161	1605	24	3672	2815	36	6623	5401	46	12850	10328	72	230567	199705	93	0.219937
123563	114219	85	48186	44017	83	1804	1623	20	3280	3304	29	7006	6602	48	11697	10254	62	232227	219771	91	0.221973
92784	91115	84	27733	27175	77	1143	1218	9	2572	2336	25	5511	5262	43	8173	7193	55	153855	142301	87	0.221973
85672	84797	78	33740	33195	78	1467	1517	15	1920	1905	24	5332	4938	41	8307	8180	46	169953	162009	85	0.221973
110858	105029	84	35743	34353	81	1678	1537	21	3408	3025	34	6217	5818	43	9341	8952	50	188571	180030	87	0.221973
257637	167145	111	99092	66395	107	3810	2370	39	6412	4601	52	15909	9966	77	27846	17168	104	559683	363233	113	0.221973
94119	88850	83	26123	25562	70	1789	1813	20	2609	2407	25	6266	5793	43	10302	10021	52	205186	197093	87	0.222992
94297	92113	82	34128	33056	78	1421	1403	14	2327	2231	27	5791	5469	42	10145	10093	55	198347	187478	86	0.222992
123751	116236	84	41483	39675	81	1728	1804	17	3281	3227	32	7043	6846	47	10272	9876	52	209683	191559	92	0.22401
87446	85297	80	39109	37883	79	1122	1077	8	2163	1577	27	4597	4336	39	7547	7589	43	166555	163731	88	0.225028
159016	141779	88	71857	65263	88	2778	2402	28	5051	4317	45	11144	9545	62	18034	15674	74	387102	345649	97	0.225028
159658	133990	93	69781	58796	90	2495	2017	26	4011	3315	39	9491	8377	56	14751	12750	61	288609	255675	98	0.225028
171254	144100	94	64775	53768	91	2648	2262	27	4856	3796	42	9364	8003	52	17136	14496	69	335931	301422	97	0.226046
76513	71757	84	29500	28780	77	997	1088	7	1594	1541	16	3940	3933	32	6866	6190	43	142067	134680	89	0.226046
196092	150893	108	76661	60369	95	2522	2195	28	4434	3332	43	9375	7241	56	16140	12262	73	338572	265171	106	0.229101
231419	181978	100	84638	67639	98	4052	2971	39	6854	6147	45	14790	12164	69	24243	19752	94	489049	413579	106	0.230119
119730	111679	85	54596	51293	83	2353	2218	25	4010	3657	36	8841	8395	52	14263	13635	62	294208	272337	90	0.232156
116001	106886	86	51123	45920	83	1653	1469	18	2784	2478	34	5808	5516	41	10166	8703	57	196213	184784	92	0.234192
202653	162331	98	85360	68362	97	3032	2286	32	4799	4037	46	10274	8018	63	18044	14660	76	341510	263621	94	0.234192
116364	110669	89	50639	49572	81	1877	1763	21	3201	2791	29	7400	7076	47	11117	9938	65	221832	201439	91	0.23521
82017	80782	78	28427	27672	77	1141	1217	12	1769	1806	21	4580	4349	38	6879	6322	46	155770	151948	87	0.236228
210576	164723	102	76622	59138	97	2582	1990	29	4925	4267	40	10445	8115	60	17407	14807	70	341430	280546	104	0.238265
188869	161365	96	66883	58081	93	3527	3295	31	6034	5739	38	12189	11660	54	19389	16243	76	384172	350823	100	0.239283
242620	184344	118	115116	88591	111	3989	3033	35	7722	6136	48	16043	13040	71	26391	20909	94	549852	458683	120	0.240301
98612	95033	82	44346	43066	79	1425	1418	16	2381	2039	27	5801	5571	41	9619	8912	56	189886	176470	91	0.24132
113721	104209	87	56314	51835	84	1759	1548	21	3400	3060	40	6712	6162	44	11075	10407	57	209783	200474	93	0.24132
192597	163348	100	86835	73836	94	2985	2581	30	5283	4526	42	12319	10741	61	19100	16258	79	389272	352626	100	0.242338
194640	159508	98	75201	61145	95	3022	2245	33	4926	4092	42	10784	8767	64	17949	15428	88	354807	312337	102	0.244374
360956	238427	160	255069	186508	149	8978	6359	49	15463	11211	66	31833	23084	109	53940	39666	148	1.034e+06	793194	157	0.245393
182632	151919	97	60765	50852	94	2157	1865	25	4698	3917	40	10495	9572	59	16473	14815	72	301406	272314	99	0.246411
154176	126593	104	62186	51613	91	2366	2119	23	4660	4024	37	8796	7761	50	14887	12513	75	292617	248132	97	0.248447
186472	158249	98	72661	62497	93	2979	2582	29	5119	3963	45	11194	9465	59	17500	14995	81	336381	274434	94	0.249465
122902	105349	87	44547	38086	83	1982	1660	21	2961	2378	34	7682	6678	48	12670	11195	57	247596	216972	91	0.249465
82558	76861	80	47000	44620	79	1331	1356	14	2239	2162	19	5053	4919	40	8803	8369	52	169867	163704	74	0.250484
122057	110615	86	60167	54929	85	2019	1822	23	3680	3548	34	8454	7691	52	14332	13443	64	258155	250427	89	0.250484
51394	49007	78	23722	22563	71	714	685	0	1221	1299	12	2910	2726	29	4187	4116	34	81348	79753	71	0.25252
140711	110088	99	47448	37591	92	2004	1947	23	2838	2297	33	6859	5696	48	12084	10077	64	255923	204100	104	0.253538
98586	96317	80	29411	28551	78	1658	1465	15	2258	2458	26	5725	5740	41	9901	8959	57	189778	174269	89	0.253538
153692	142729	89	57960	53895	85	3121	2911	28	5514	4561	43	11439	10763	60	20344	19408	79	384662	347826	94	0.254557
129458	111742	90	55742	48257	89	1868	1876	21	3486	3445	30	7732	7030	46	13111	10427	63	272072	243737	95	0.254557
140938	123505	104	63971	57733	86	1908	1398	22	3242	2967	31	7243	6454	47	11185	9438	58	241414	215018	84	0.255575
154634	145013	95	88471	82254	88	3156	2704	31	5622	4553	44	12430	11343	65	19664	18249	85	392947	358218	104	0.255575
47155	48590	57	22576	22420	58	606	636	0	1545	1384	14	2612	2748	26	4904	4628	42	92076	90195	73	0.255575
127227	116018	87	55319	50471	86	2082	1583	23	3565	3764	34	8534	7593	48	13203	11771	63	269210	241158	86	0.255575
130659	123195	89	60432	57932	83	2050	1841	24	2853	3124	29	7834	6941	49	13569	12192	61	280747	263660	94	0.256593
103489	100608	97	36203	35425	79	1387	1158	14	3164	2930	29	5111	4914	38	9588	8847	53	184441	178042	91	0.257611
161364	134689	93	65132	53641	93	2253	1827	27	4216	3405	40	8685	7279	51	14369	12715	67	310058	268264	103	0.259648
196981	165098	97	89769	76841	95	2873	2416	31	4694	3666	42	10539	9214	59	17796	15026	70	351507	304033	101	0.260666
58262	58305	63	27160	26811	75	455	555	0	617	695	0	3160	2933	32	4796	4994	40	111416	110631	83	0.261684
190042	151726	97	64370	50189	95	2166	1946	21	4284	3303	38	9075	7201	54	16106	13632	68	338693	276387	104	0.263721
168043	151281	98	51423	45794	89	2254	2191	25	4846	4715	39	10755	10280	57	17602	16293	73	337849	322412	94	0.263721
196852	160752	101	75203	60793	96	2593	2213	28	4556	3817	37	9758	8266	54	15794	12593	70	314715	267504	103	0.264739
148909	127979	93	58615	50039	90	1903	1901	20	3706	3221	31	7709	6852	45	14092	11940	65	260391	228273	100	0.266775
134280	121784	90	56291	51842	85	2491	2189	27	3700	3363	35	8621	7947	52	13680	12594	66	290416	266001	91	0.266775
140923	122948	90	60358	53343	87	2246	1928	26	3704	3450	34	7819	7013	48	14048	12848	66	270114	256390	92	0.267794
198469	162463	106	90425	74735	95	3242	2724	32	5294	4496	40	12121	10265	59	18697	15210	82	383127	326825	102	0.267794
126955	118701	84	50482	46339	82	2062	1797	25	3253	3213	34	8254	7259	49	13026	12131	58	250887	238839	91	0.267794
140469	121123	96	56203	48352	88	1971	1622	24	2989	3088	32	8252	7190	51	14076	13559	72	253834	235548	96	0.26983
118232	109524	100	34830	32587	81	1863	1547	23	3212	3414	31	6724	6459	44	11423	11117	53	237929	227706	88	0.270848
234930	176069	123	84884	63863	105	3296	2379	33	5392	4431	44	13196	9810	70	21260	15981	85	424256	323157	123	0.270848
211922	164685	98	84260	65674	98	3034	2309	32	5403	4543	40	12956	10056	68	21478	16288	93	419220	339510	108	0.270848
208096	170467	101	96533	78673	95	3722	3245	32	6822	5605	44	14111	11809	64	21880	18946	81	437195	377471	99	0.273903
170386	138137	96	62318	50378	93	2337	1900	27	4351	3473	40	9022	7206	52	14338	11935	65	290118	240635	104	0.274921
139937	125838	92	51539	46640	85	2234	2028	23	4315	3931	40	10298	9431	54	17561	16185	74	315926	297089	91	0.275939
112737	106632	82	36528	34776	80	1553	1605	17	2954	2285	37	7050	6886	45	11875	11612	55	215370	202439	89	0.275939
83676	80370	82	39705	38761	79	1260	1235	10	2123	1833	23	4634	4456	37	7463	6897	54	146791	143937	84	0.276958
147418	131687	90	77430	70795	87	2474	2204	28	4482	3831	43	9355	8332	53	15382	13262	74	324170	274572	90	0.277976
112039	102368	85	41572	38129	82	2364	2140	27	3679	3273	34	7508	6852	51	12886	11946	67	257242	244316	86	0.278994
96351	93143	82	38987	37536	81	1718	1819	21	3151	2861	33	7532	7109	46	12315	12213	62	262232	244225	82	0.278994
133548	120744	90	69019	63545	88	2297	2041	25	4752	3776	41	8658	8358	49	14949	14471	64	300158	288463	86	0.278994
125415	113018	89	49205	44147	86	2284	2065	25	3585	3233	37	8126	7734	46	13765	12280	71	281467	253864	92	0.278994
72222	68011	85	29907	29330	77	1011	890	0	1429	1434	14	4088	3929	35	6162	5858	42	129654	122626	80	0.280012
158177	136916	93	68702	60929	90	2428	2277	25	5027	3696	45	10029	8652	58	16792	14397	70	322130	273768	99	0.285103
106256	100883	83	37532	36306	81	1532	1418	18	2928	2718	30	6215	6436	39	10488	9454	58	214506	206367	89	0.28714
165530	131459	96	68783	53532	93	1898	1667	19	3647	2930	41	8642	7101	56	14481	11586	73	288568	234764	99	0.28714
97989	91762	83	41677	39101	81	1712	1834	21	2583	2593	29	6741	6198	46	11658	11540	59	218183	210825	85	0.28714
106316	99104	86	50298	47512	83	1414	1611	16	3059	3087	31	6407	6392	42	12406	11637	63	217901	208827	85	0.290194
129293	119771	94	45913	42364	85	1919	1735	23	3777	3915	37	8516	8449	50	13253	12402	67	281959	262271	96	0.292231
114133	107268	87	52350	48688	82	1835	1889	22	2970	3241	29	6850	6364	48	10661	9459	61	233466	226082	89	0.292231
102976	98389	86	18481	17927	53	1694	1555	20	3099	3029	28	6009	5523	41	10855	10028	58	202860	192152	88	0.294267
251715	181676	110	94217	68782	107	3888	2874	36	7387	5601	57	14934	11259	68	24397	18585	102	484825	377667	115	0.295286
140812	127655	89	67257	61231	86	3146	2937	30	4999	4333	41	10417	9208	53	18914	16933	79	359046	303432	99	0.295286
240877	205157	115	136927	119363	107	5340	4468	37	10785	8682	58	22609	19195	97	35784	30774	106	705741	573375	118	0.29834
294632	226073	120	202576	155724	118	6438	5071	43	12547	10428	55	27891	22346	112	45456	37889	114	938685	797630	125	0.299359
139887	118413	89	63927	54586	89	1973	1748	24	3942	3496	36	7534	6653	48	12156	10107	60	243701	220448	95	0.300377
164249	137181	95	68566	57054	92	2665	2149	30	5047	3804	46	11150	9415	60	17841	15151	76	354285	307789	100	0.300377
100366	96921	83	29999	28646	79	1549	1455	19	2889	3038	28	6783	6386	43	12319	11267	71	223276	211910	94	0.301395
125755	117232	85	46802	43469	83	1623	1332	18	2851	3361	29	7373	7080	48	12658	12155	59	240934	222465	92	0.301395
123448	112974	86	51704	47228	83	1607	1375	19	2904	2378	33	7085	6670	48	12076	10941	65	226272	216095	89	0.301395
118113	109380	86	50355	47994	83	1780	1604	21	3448	3090	34	6573	6571	42	11706	11029	65	229768	210849	89	0.302413
81494	78280	80	29480	28647	77	894	992	0	1323	1752	20	3875	3546	35	6329	5719	47	128419	119641	82	0.303431
150000	132624	96	66155	59328	90	2424	2082	29	3722	3662	33	8733	8020	49	14696	13177	67	282841	268155	95	0.303431
100416	93885	94	34077	32751	80	2180	2223	23	3932	3605	33	7689	7576	47	13630	12610	67	266928	247765	89	0.305468
140714	116478	94	45900	38195	88	1780	1788	20	3595	3276	33	7420	6444	49	12160	10693	59	242914	220544	89	0.307504
169667	135417	109	56648	45760	92	2306	2018	25	3102	2911	32	9016	7519	51	12938	11006	62	271465	233560	98	0.308523
148146	127247	90	44960	37227	89	2649	2211	28	4082	3877	36	8161	6927	55	13602	11885	70	270968	248004	95	0.308523
89299	84162	86	29407	28226	78	1842	1462	23	2666	2606	28	5846	5610	39	9814	9057	56	195766	185685	87	0.309541
76181	75516	79	23809	23100	67	874	820	0	2033	1645	22	3706	3603	34	5944	5620	41	129630	128826	82	0.309541
125028	107911	88	51076	44886	87	1177	1197	13	2750	2312	32	6162	5482	45	9636	8123	54	191356	176882	90	0.310559
124613	111937	92	43348	39104	84	2077	1609	26	3867	3676	35	9302	8492	55	14558	14234	66	292143	277502	87	0.312595
110408	103120	86	51564	48543	83	1426	1517	16	2579	2297	30	6416	5736	44	10322	10168	56	197406	188960	82	0.31565
83309	78401	95	32466	30198	80	1014	993	0	2077	1767	21	4798	4706	36	7706	7365	51	155855	147281	95	0.31565
214946	157208	101	83799	60162	100	2782	2121	31	5110	3755	45	11368	8411	64	19175	14461	85	367395	277466	105	0.31565
136697	125817	86	73491	69282	85	2713	2511	26	4676	4230	39	10591	9621	57	17251	15878	72	354388	315388	92	0.316668
259535	195094	114	135196	108247	110	3993	2707	38	7094	5719	50	14959	12066	69	23891	19204	103	476823	393054	112	0.316668
162815	131733	96	74330	60398	92	2482	2068	27	4486	3195	42	9715	7615	56	16461	12430	72	307562	240411	87	0.318705
190209	157097	107	71263	58243	95	2379	1849	26	5472	4378	44	10973	9475	62	17290	14907	71	350500	305263	101	0.318705
156697	130832	93	61596	50935	92	2028	1685	26	2759	2679	29	7666	6961	49	12914	11259	68	270682	245043	96	0.321759
121559	104839	89	44741	37683	85	1827	1537	22	3174	2762	34	7030	6461	44	12372	10085	61	239161	215315	96	0.321759
161372	146728	89	86101	80230	87	2711	2669	27	5300	4945	41	11230	10608	58	16565	14767	70	338375	301306	90	0.325832
153173	139952	98	67951	63955	86	2367	2373	25	4723	4183	41	9597	8755	60	15386	15193	64	319400	292880	92	0.325832
145676	130249	90	37229	33551	84	2125	1943	23	4513	4624	35	9382	8374	52	14652	13589	75	300480	280138	91	0.326851
228186	179477	103	131666	105468	99	3864	2946	35	6500	4980	47	13898	11223	66	23032	18059	89	450288	378537	100	0.326851
166176	138561	98	64129	53688	91	2293	1803	25	4293	3563	38	10027	8495	54	16816	15294	71	324371	294034	95	0.328887
131916	113069	91	62256	53570	88	1962	1780	25	3876	3576	33	7312	6573	47	11405	9838	61	240340	217668	91	0.329905
302531	231860	119	141923	110590	115	5815	4846	41	10700	8202	57	25385	19667	92	42585	33257	113	868497	666688	124	0.329905
103395	97522	89	40727	38675	80	1311	1231	15	3109	2683	32	6015	5793	45	9684	9251	51	193849	186638	90	0.331942
156380	136860	98	70376	61377	89	2470	2050	29	4600	4008	37	10283	9445	54	17766	16959	80	352869	324256	92	0.33296
138234	118414	90	151485	139188	92	4498	3948	35	7629	6540	47	15960	14391	67	25329	22278	86	515437	440525	96	0.333978
140895	132021	86	83731	78367	85	2377	2001	26	4509	4315	40	9348	9162	51	13733	13231	60	284045	272521	87	0.333978
156093	136231	94	65965	58784	90	2705	2398	27	3719	3770	34	9460	8310	53	16412	15093	69	310508	273834	93	0.334996
108321	101521	86	28503	27197	79	1659	1630	20	3885	3878	31	7062	6743	46	12564	12147	67	252592	235040	88	0.334996
143192	127003	88	72064	65062	87	3557	3135	31	4953	4641	37	12730	11899	64	21783	19334	83	437675	397782	91	0.336015
175454	141582	99	58426	47392	95	2035	1924	25	5169	3980	44	9255	7377	56	15459	13078	69	284123	254556	97	0.341106
134706	112824	92	64183	54327	90	1926	1764	23	4115	4014	39	8507	7500	55	15079	13177	67	287919	249336	80	0.341106
110982	103107	86	73186	69831	83	1986	1833	23	3427	2834	35	6895	6592	41	10548	10111	60	207269	197613	85	0.343142
73442	71784	78	32971	31789	76	596	580	0	1914	1927	23	3674	3622	32	5426	5246	40	111357	108447	74	0.345179
92245	88045	91	26720	26338	78	1269	1137	11	2634	2412	29	4940	4719	37	8127	7730	49	164605	161660	83	0.346197
96392	90436	83	36300	34059	80	1787	1467	17	2817	2288	28	6126	5565	42	9004	8811	51	194975	189702	81	0.347215
117326	111482	86	61265	58844	83	1921	1650	20	3245	2869	30	6762	6347	47	11347	9827	67	212204	194803	89	0.348233
130589	120234	86	71790	66723	85	1761	1461	22	3532	3139	34	7152	6704	51	11404	10833	63	227052	212165	85	0.349252
249625	164787	116	97226	66451	112	3705	2541	37	6328	4443	51	14161	9428	70	21826	14682	86	471355	318297	117	0.349252
86614	81557	94	34863	33429	79	1147	970	0	1945	1359	28	3831	3771	33	6743	6227	49	139566	136058	82	0.352306
168827	144492	95	74025	62749	91	2537	2166	27	4225	3977	38	8885	7904	52	14905	13323	64	281904	248687	95	0.352306
175249	145546	94	76586	62861	93	3119	2455	30	5160	4239	41	10604	9019	57	17522	14950	70	374512	333173	98	0.353325
106136	97268	85	58800	53352	83	1258	1089	8	2949	2894	30	6319	5754	42	9672	8365	54	194083	182578	86	0.353325
114568	107240	84	56139	52775	83	1479	1485	18	3619	3073	35	6728	6480	45	11149	10165	63	226888	219836	87	0.354343
153835	136133	98	68780	60974	91	2325	1702	27	4093	3703	39	9241	8569	54	15176	13938	72	293121	271974	94	0.355361
113485	107475	84	44417	42120	82	1603	1436	20	3306	3462	30	6320	6182	42	9627	8529	57	187980	176908	89	0.356379
141997	123527	95	58584	52612	87	1943	1518	28	3617	3073	36	8410	7547	49	13290	12392	63	274428	257393	90	0.358416
101196	97883	83	28063	27072	78	1364	1352	15	3002	2883	32	6070	5965	42	8692	8289	55	197049	182968	88	0.358416
233904	184934	109	89999	70546	105	3789	3200	33	7282	6320	43	15697	13556	68	23816	19898	90	505112	428819	107	0.360452
98343	93037	81	43176	40534	81	1889	1721	21	3711	3019	34	7017	6744	46	11657	11231	57	223739	210879	82	0.362489
109898	104247	93	44937	43181	80	1973	1635	22	3961	3889	30	6757	6494	44	10946	10300	61	229640	215426	85	0.362489
173000	137919	104	69786	55309	94	2154	1783	23	4287	3126	39	9358	8209	52	15599	12243	69	288456	246581	97	0.362489
200516	165433	99	90464	75556	96	4216	3301	36	7366	6290	45	15329	13928	68	23467	20046	87	493680	446150	97	0.362489
221306	172854	120	98369	77700	109	3568	2577	34	5645	4496	40	12984	10619	68	19017	15900	77	441659	373726	110	0.364525
93399	88204	83	29240	27673	78	1502	1459	15	2555	2714	27	5676	5388	41	10120	9367	57	183264	173827	84	0.36758
100369	93584	83	27901	26420	80	1437	1210	13	2723	2751	29	6762	6535	44	11240	10450	57	219466	205486	84	0.36758
100467	96429	82	53694	51712	81	1653	1555	20	3316	3004	33	7513	7202	45	12256	11641	60	252570	235683	88	0.369616
134139	119933	93	58736	52570	87	1954	1767	23	4180	3903	34	8055	7463	46	13337	12836	60	246856	226824	87	0.372671
88116	83929	81	32199	31021	79	1168	1266	11	2003	2286	22	4378	4263	38	7071	6558	45	155517	152066	79	0.372671
155261	127440	103	49326	39907	88	2296	1763	25	4213	3772	41	9391	7880	57	16301	13723	71	342525	298419	92	0.376744
145056	126222	105	56441	49424	87	1973	1745	18	4521	4160	37	7840	7348	47	13677	12387	64	250037	234622	86	0.376744
131001	121052	86	77761	73374	85	2720	2584	26	5050	4987	41	11479	10932	58	18949	17979	75	374215	337637	85	0.37878
103926	99475	89	58163	56782	80	1969	1914	22	2750	2291	30	6498	6148	39	10775	10716	53	214906	204446	85	0.379798
119253	112639	85	51826	48985	82	1773	1537	20	2533	2873	30	7728	7158	51	11288	10201	61	238218	221943	85	0.379798
138183	123009	102	54914	49031	87	2190	1907	22	3939	3885	31	9195	8692	49	16889	15708	75	303512	286129	87	0.380817
112067	102861	89	67709	63959	82	1723	1569	20	2789	2600	34	6481	6161	45	11104	10358	66	229887	207733	83	0.381835
104208	93578	87	38741	34416	84	1769	1685	17	3123	2809	35	6240	5793	43	10587	9636	63	204720	191094	87	0.382853
156943	124004	96	67568	52787	95	2662	2180	27	4536	2998	38	8553	6520	56	13702	11063	63	288931	237362	100	0.385908
76152	72971	78	21794	21496	59	1132	1325	11	2320	2183	23	4748	4491	40	7394	7124	46	147637	141587	81	0.385908
134651	126434	94	51605	49043	84	1840	1853	22	3953	3901	32	7655	7343	47	14032	12938	67	270166	250244	88	0.386926
120279	113112	85	50903	48471	81	2617	2407	26	4173	3475	35	8394	8141	47	13493	12728	66	266075	241137	91	0.387944
222086	182662	105	110971	93372	102	3758	3035	33	6139	5251	45	11749	10434	61	18762	16303	75	392423	352129	104	0.388962
89473	86882	79	26269	25200	72	1634	1629	16	2539	2666	28	5512	5449	38	9599	9237	52	177324	164779	84	0.388962
107729	100478	86	34960	33031	80	2154	1893	26	3107	2970	33	6677	6492	42	12777	12808	61	252706	235598	87	0.389981
104052	100526	82	40880	39190	80	1340	1252	13	2700	2477	28	5951	5746	42	9225	8831	50	186132	179725	84	0.392017
116631	105815	87	59247	54954	84	2033	1869	23	2698	2844	28	6846	6279	44	11062	10354	57	234774	219813	79	0.393035
91460	86901	85	26390	25128	78	1439	1254	13	2860	2731	29	5179	5209	37	8519	7827	52	170222	157569	96	0.393035
188173	146390	107	73373	58154	94	2627	2012	28	5567	3765	51	11073	8650	64	17481	14507	65	344239	283827	99	0.393035
186473	144080	113	81581	63817	96	2448	2155	27	4948	3935	43	11481	9342	63	19154	15163	74	390606	319389	101	0.395072
123758	107890	87	51195	44089	87	1574	1362	17	2637	2585	29	6345	5948	41	10088	8818	54	226710	204020	91	0.397108
260916	198482	113	116361	89282	112	4392	3247	38	8159	6299	55	17139	13859	73	26660	20936	106	563195	462495	116	0.399145
70277	68218	79	29326	28815	76	978	1196	9	1194	1303	13	3342	3251	30	4989	4965	37	120767	119106	80	0.400163
127699	111271	89	52644	46260	86	2062	1698	24	3498	3147	34	7715	6938	48	12988	12159	63	256887	243395	87	0.400163
253356	163191	114	109167	72067	110	3054	1912	36	5804	4108	54	13749	9516	74	21794	15007	90	424016	284914	127	0.400163
95176	89800	86	34040	32402	79	1447	1303	18	3741	3458	32	7047	6242	46	11267	11214	55	222274	209935	83	0.401181
200167	165665	100	113713	96544	99	4444	3682	38	8279	7194	47	17450	15539	70	29547	26501	93	569542	495872	98	0.403218
93882	90077	80	26062	25182	64	1581	1517	19	2809	2794	28	6360	6048	46	11176	11184	60	214600	205606	83	0.403218
165406	148292	94	131154	119045	90	3398	3341	29	8367	6644	54	14729	12970	66	23677	20503	86	493130	429557	93	0.403218
84911	79991	80	38415	36531	80	1276	1220	12	2444	2384	27	5659	5424	45	9241	9337	47	183101	170711	79	0.404236
110878	103327	84	51220	47677	82	1864	1775	23	2719	2813	29	6363	6105	43	10535	9825	60	209027	195131	79	0.405254
128595	122982	88	61561	59922	81	2134	1717	25	4227	4341	34	9477	8928	54	15860	14939	67	309560	283428	83	0.405254
101105	98448	83	42945	41896	80	1770	1670	18	2359	2331	26	6201	5995	48	9412	9689	50	187834	178668	79	0.405254
118451	111562	88	48101	45083	83	2384	2148	23	3423	3441	31	7717	7323	47	13394	11857	65	262787	246018	86	0.406272
101347	98408	97	50483	49009	80	1686	1661	18	2884	2691	30	6188	5863	44	9945	10096	49	201756	191958	84	0.407291
159764	138395	100	59571	52603	90	2745	2469	28	4379	3836	40	10629	9110	57	17549	14650	71	313532	271512	88	0.408309
140554	119680	91	59186	49716	89	2012	1761	22	4009	3405	38	7774	6664	48	13172	11473	68	262156	239959	89	0.408309
68909	68467	78	32323	31030	76	1324	1208	13	1891	1925	21	3522	3340	33	6733	6634	45	125849	120072	81	0.409327
242081	170928	109	110176	80445	106	3374	2421	36	6912	5208	51	14283	10716	70	22658	17504	80	441055	350736	106	0.409327
122019	109197	89	55977	50388	85	1534	1487	18	3998	3388	38	7521	6903	47	12095	11092	63	249692	228302	82	0.412382
149593	127879	97	62422	53362	91	2538	2531	25	4069	3800	37	9068	8450	51	15835	14108	72	296006	269353	94	0.414418
131346	120495	87	48682	42878	87	2322	2196	24	3614	3077	33	8050	7179	48	13705	13475	70	265620	246398	83	0.414418
170691	145047	95	84497	71899	93	2719	2246	29	3676	3632	39	9108	8502	50	15161	13102	62	308806	271246	100	0.416455
173977	148800	94	57810	48708	93	2697	2404	28	4645	3926	43	10301	8977	58	17323	14869	69	323904	285488	101	0.417473
216175	149526	112	95963	67257	109	3290	2229	37	6046	4045	53	12043	8566	64	20759	14425	88	414533	294556	117	0.420527
179674	141363	98	68074	53867	95	2545	2221	28	3961	3503	42	9188	7844	54	15324	11323	76	315015	259500	100	0.420527
100602	93728	87	36517	33631	81	1563	1366	17	2536	2340	28	6404	5738	45	11382	10734	59	212931	204359	87	0.420527
182249	155039	93	79993	67414	92	2702	2441	28	4035	3937	39	10229	8980	59	16387	14533	66	328718	291347	99	0.421546
151213	120456	93	61362	48411	94	2143	1426	29	3952	2955	43	8345	6746	54	14251	11797	67	264919	216517	101	0.422564
183073	145483	95	71500	56387	94	2068	1811	25	4552	3395	39	9419	7405	56	15713	12587	74	306489	260469	97	0.422564
112861	108883	83	32967	32103	79	2072	1711	24	2883	3243	28	6774	6692	45	9997	9603	54	200605	185050	90	0.422564
126483	119188	85	48224	45307	83	1973	1836	23	3005	2933	32	7121	6562	46	12016	10701	61	223047	204268	87	0.423582
180608	161671	91	55739	48103	91	2922	2750	29	5805	5507	41	12628	10961	59	21763	19887	79	397968	364907	97	0.423582
96252	88643	86	42054	39932	81	1481	1288	14	2953	2625	31	5789	5800	39	9663	8720	51	194148	184629	76	0.423582
248968	192119	113	121258	95640	111	4678	3822	36	7790	6453	51	18781	15911	78	30641	25527	107	636429	555515	116	0.4246
90761	83477	84	40007	37753	80	1310	1405	13	2463	2651	27	5028	4892	39	8205	8172	47	170154	164758	82	0.426637
127589	118790	88	46044	42443	83	2435	2390	24	4296	3963	39	8928	8592	49	14593	14498	66	294953	284496	90	0.427655
161632	140416	91	57267	48668	90	2674	2368	25	5454	4154	53	10528	8908	58	18538	15298	80	354633	295913	92	0.429691
163733	125396	95	63887	48646	93	2403	1706	28	4056	2774	44	8971	6913	55	15227	10871	72	305513	235122	105	0.43071
186985	149211	111	70743	56719	95	2748	2268	29	4381	3837	36	10236	8533	56	16107	13265	79	342810	294796	102	0.43071
115719	109219	85	67533	64178	82	1837	1811	22	3599	3274	35	6887	6249	48	12359	11643	58	231574	207559	87	0.43071
60438	57901	80	19419	18878	55	878	958	0	989	1177	11	2707	2412	28	4076	4134	36	83759	80692	82	0.431728
94482	88867	84	34645	33540	78	1102	1160	9	2440	2353	25	4865	4414	37	9401	9023	57	168973	157475	88	0.431728
230384	175587	121	78611	59416	105	3429	2701	32	5762	4905	50	13108	10873	64	20513	16040	79	435214	356309	116	0.432746
167444	134185	100	50246	38956	94	1911	1487	24	3177	2600	37	8378	6788	55	14547	11971	63	282926	234229	98	0.432746
85974	79362	88	25195	24122	75	1350	1339	16	2599	2467	28	5288	5180	40	8292	7866	50	187115	179708	82	0.432746
95217	89061	81	38914	37223	79	1432	1236	15	2764	2819	25	6015	5603	44	10338	9929	61	201734	186520	86	0.435801
183230	140718	98	84683	65060	96	2506	2130	28	5174	3878	46	10092	8131	59	17571	13713	78	357204	286144	99	0.437837
68590	65108	79	24057	22982	70	741	689	0	1312	1345	13	3321	3089	32	5422	5114	40	131535	126823	81	0.438856
93922	88875	84	36791	35503	79	1376	1258	15	2089	1994	26	5147	4748	39	7824	7727	49	173563	166844	84	0.438856
106916	100359	82	49506	45943	82	1747	1453	20	2539	2477	29	6097	5608	41	10338	9839	56	195410	182945	87	0.439874
85808	81821	80	32074	31121	79	1337	1556	18	2063	1817	22	4356	4132	36	8253	8239	48	158927	154135	80	0.44191
100184	94961	86	22645	22012	64	2087	1938	22	2615	2177	29	6165	6069	42	10917	10428	52	207884	192768	85	0.443947
133480	124474	87	57783	54846	83	2082	1761	24	4124	3585	38	7817	7580	47	13667	13633	65	256963	245369	91	0.444965
136713	118107	87	52806	45490	87	1823	1645	20	3474	3041	35	7645	6833	48	11761	10540	63	236395	213729	89	0.445983
141890	130107	88	72541	66831	88	2924	2615	29	4559	4730	34	9319	8621	50	14336	13244	58	296072	278699	92	0.445983
171997	142301	94	69914	58730	93	2962	2592	29	4706	4024	37	9624	7796	57	15582	13594	61	297434	262373	98	0.445983
105678	100672	85	33351	32240	79	1537	1537	17	2497	2524	28	5647	5458	39	9286	8611	59	179649	170098	88	0.44802
169132	129622	96	61370	47655	93	2902	2051	30	3967	3080	41	9976	7848	58	16126	12737	74	327991	268067	100	0.44802
220050	177452	103	91077	75074	100	3556	3025	32	5435	4731	44	13500	11007	64	22458	19290	82	442100	382856	110	0.44802
208691	151564	105	78044	56587	102	2610	1960	28	4800	3496	40	10227	7129	61	16378	11719	72	327808	246827	111	0.449038
142336	116433	108	60856	50604	108	2077	1879	23	4783	3833	37	9029	7543	55	14256	12515	70	281615	247779	108	0.449038
167480	134393	94	62611	49488	92	2160	1862	24	4212	3436	41	8127	6542	50	14719	12260	76	280128	229876	103	0.450056
121375	106715	87	57294	50758	87	1653	1498	19	3358	2887	35	6589	5961	45	10600	9456	62	206992	188347	95	0.450056
190922	161736	97	72932	61621	94	2904	2390	30	5313	4616	39	10909	9981	57	17354	15984	73	353299	321915	100	0.451074
120390	113023	88	49085	47435	82	2037	1932	22	4672	4006	39	8221	7736	47	13266	12793	66	262525	243774	90	0.451074
93662	86989	84	48120	45610	82	1724	1685	20	3534	3172	33	7436	7043	45	12453	11649	57	217465	200597	91	0.452092
202609	171141	96	74162	64143	93	3537	3131	32	5079	4764	43	13274	12013	64	21986	20551	86	426840	392539	102	0.453111
170273	149245	93	96836	87130	91	3436	2881	31	6488	5728	46	12569	11035	64	20704	17445	81	394953	336734	97	0.453111
141996	128027	94	69444	62752	87	2483	2236	25	4210	3809	37	10135	9197	52	17255	15145	76	326296	300251	96	0.453111
123008	116964	94	55061	52477	82	1681	1582	20	3282	3039	34	7558	7061	48	13692	13209	59	266802	248143	96	0.456165
265810	204079	109	249939	204071	109	7891	6175	44	13822	11301	65	30892	24602	102	47197	38561	107	945409	739840	116	0.456165
143522	120649	93	58679	48881	90	2133	2119	23	3681	3099	36	7591	6748	47	12909	11558	65	246705	216555	95	0.457184
191377	160849	94	69658	57009	93	2685	2232	28	5354	4197	42	10177	8676	54	16351	13910	79	322361	292243	98	0.458202
146628	136448	87	68862	64566	86	2518	2227	28	4860	4350	39	9855	8723	56	14558	13692	71	284335	263640	95	0.458202
118658	101393	90	55155	46535	88	1863	1406	21	3167	2561	32	6612	5448	46	11100	9799	59	209013	182920	92	0.458202
108102	106020	80	46169	45123	79	1852	1688	20	3431	2997	33	6543	6294	43	10560	10513	56	211887	195448	89	0.458202
126248	115563	88	56191	51267	86	2125	1902	23	4042	3949	34	7913	7551	46	13011	12855	65	263670	247374	92	0.460238
106229	100034	82	44766	42232	82	1821	1401	21	3220	3810	28	7960	7857	48	11820	11315	66	240764	229289	88	0.460238
131032	115063	94	46999	40194	88	2018	1979	25	3191	2890	34	8213	7279	54	13156	11703	62	267277	247984	93	0.462275
148527	125248	93	65875	56778	88	2160	1875	23	3596	3439	35	9351	7831	55	15965	13011	70	311010	245485	89	0.464311
252128	129659	136	98939	53071	118	4030	1882	58	6795	4448	61	14925	8515	80	25959	14752	115	498086	273619	123	0.465329
214985	157932	106	90589	66886	105	2800	1918	33	5488	4087	47	10992	8634	63	18232	13879	78	355787	268607	111	0.465329
264047	173151	117	113528	72240	115	3331	2249	36	6082	3950	48	13757	9319	71	21602	14609	92	451341	306130	117	0.468384
137317	115979	91	45598	38394	87	1983	1732	22	4447	3822	44	8087	7212	48	14208	12478	63	279438	249025	93	0.469402
93267	88294	87	26928	26366	78	1478	1256	19	2709	2652	31	5545	5159	39	9621	8715	55	184777	174232	87	0.469402
116955	107657	86	34938	31642	83	1683	1372	20	3825	3454	36	8062	7633	49	13942	13849	64	268803	257016	88	0.469402
115897	109600	84	42223	40247	82	1757	1670	23	3139	2643	32	6188	5831	42	9649	9073	53	196599	184426	87	0.471439
164562	139218	95	60881	52122	92	2605	2000	29	3852	3488	34	8491	7312	53	14542	12411	62	277770	249552	94	0.471439
121603	113176	87	29216	27869	81	2316	2028	26	3465	3422	34	7888	7497	46	12570	12078	60	265354	245783	87	0.472457
118334	110433	88	37728	35467	82	1502	1629	17	3349	3057	29	6209	5770	44	9931	9505	56	188075	174658	92	0.473475
128510	117733	101	58140	54575	84	2157	1796	23	3531	3308	33	6894	6410	47	11381	10702	58	221611	208766	85	0.475512
209518	133651	124	92692	59081	108	2739	1957	31	5542	3492	49	12057	8417	67	21514	13894	99	403592	267912	124	0.475512
120769	114748	83	47998	45854	81	2194	1857	24	3402	3166	32	7071	6750	46	12636	11248	61	244306	227617	86	0.47653
81977	79497	80	33145	32782	78	966	897	0	1174	1597	18	4639	4136	40	6858	7012	47	144401	138744	88	0.478566
102635	98054	85	35303	33707	81	1593	1508	19	2728	3080	26	6207	5902	43	11599	11361	55	219199	198639	91	0.480603
109072	101460	91	48664	45938	82	2261	1937	24	3278	3321	34	7803	7260	46	14773	13618	74	264724	242977	93	0.482639
84944	81093	79	38996	37093	79	1163	1122	10	2036	1764	25	4766	4507	40	6974	6435	47	148110	140917	88	0.483657
158048	135893	99	75361	64981	94	2871	2453	29	4821	4372	38	9586	9110	52	17638	16390	77	342722	314408	108	0.483657
152913	124251	108	65426	52663	91	2523	1854	29	3820	3266	35	9450	7808	53	15934	12898	77	314177	270241	108	0.483657
126576	116423	91	72560	67642	87	2116	1958	22	4085	3733	36	9011	8642	50	14775	13224	66	330375	310095	99	0.485694
125586	110087	90	50450	43449	87	1951	1689	23	3244	2869	33	7022	6299	44	11543	9664	67	246338	222101	95	0.486712
213075	155371	116	73662	54401	100	2853	2230	30	5279	3864	45	11279	8533	64	19755	14789	85	362131	271174	109	0.48773
121351	114694	82	60936	56847	83	1833	1747	19	3795	3501	36	7556	7236	45	11421	10842	55	244954	232793	91	0.48773
132644	114795	95	50964	43381	89	1691	1518	20	3844	3123	37	8449	7447	54	13033	11590	60	269160	241334	96	0.488749
116892	104661	86	41495	36503	85	2034	1736	23	3179	2981	33	7790	7115	46	13578	12227	67	255763	239069	93	0.489767
136715	116958	106	62376	53144	89	1865	1685	20	2852	2619	31	7748	6970	47	12690	11205	65	251163	224077	98	0.490785
102089	95642	82	35350	33980	80	1932	1831	21	3389	3407	33	6862	6353	45	11816	11120	63	224632	209141	92	0.492822
126871	118784	84	82336	77576	85	2213	1932	24	3707	3779	36	7213	6587	44	11986	11472	65	248268	236242	94	0.49384
100603	92100	81	40686	37636	81	1796	1572	21	3191	3374	30	7353	6712	45	13507	12386	64	274636	262221	91	0.49384
111303	104381	85	44188	42497	81	2027	1874	23	3389	3241	31	8094	7772	49	13511	12944	61	266537	248485	91	0.49384
166505	135935	95	75835	63234	94	2532	1855	28	3243	2929	35	9184	7896	58	14481	12061	76	289906	247757	104	0.494858
207872	179449	97	140111	124388	94	3875	3312	33	7020	6354	50	15563	13998	69	24669	21973	83	487680	441268	99	0.494858
65870	63754	83	25434	24524	75	769	893	0	1710	1378	21	3126	3112	30	5142	5421	38	117688	112864	82	0.496894
97494	93072	94	30324	29517	78	1408	1567	15	2765	2281	31	6223	6095	44	10570	9847	52	200018	189683	86	0.496894
69143	68286	77	30040	29404	76	775	826	0	1803	1770	23	3427	3538	31	6545	6581	47	113825	108079	84	0.498931
70166	65813	79	29367	28317	78	1016	1010	3	1349	1420	16	3821	3501	34	6308	6267	46	128221	126757	82	0.499949
87805	86557	79	37613	36193	79	1137	1020	4	2036	2059	22	4677	4281	41	8502	8561	52	159728	149997	89	0.499949
109936	102159	84	31549	29964	81	1776	1650	20	2980	2875	28	5837	5739	39	10272	10122	53	192143	180971	87	0.500967
179122	149148	97	97015	83500	95	2514	2197	28	4884	3874	41	10370	9172	56	16205	13442	72	325749	286050	96	0.500967
108478	103833	87	31853	30213	78	1548	1419	18	2909	2761	28	5915	5545	44	9548	8399	54	201832	183873	86	0.500967
124538	116988	85	41012	38840	82	1970	1787	22	3935	3397	34	7694	7550	47	13131	12021	61	257242	241315	89	0.503004
151805	133225	91	65270	56803	90	2170	1879	25	4194	3396	35	10376	8983	59	16314	14324	70	307554	281102	91	0.508095
89018	86331	81	37739	36574	78	1485	1226	15	1554	1892	21	5048	5199	38	8478	7873	50	162070	151358	83	0.508095
85476	82664	81	40424	39361	78	1382	1301	17	3020	2788	28	5284	5175	41	9237	9468	52	186098	178622	82	0.509113
95881	88709	82	46454	43778	80	1230	1216	12	2386	2543	29	5865	5874	40	9799	9638	54	195333	190900	76	0.509113
130540	118069	88	102011	93572	88	4136	3705	35	7058	6604	52	16282	15567	76	26295	24714	83	500817	466722	95	0.513186
136627	120009	88	47804	41915	87	2032	1718	21	4100	3733	37	8424	7719	51	14318	13577	65	277500	272012	91	0.514204
126753	108812	91	47415	41047	86	1287	1140	11	2969	2328	32	6500	5537	45	11754	10262	62	220019	196773	94	0.515222
126298	113089	86	49147	45186	84	2039	1786	25	3265	2696	35	8391	6844	50	14359	12651	64	275387	231661	89	0.515222
137928	127130	87	96997	91567	86	2982	2779	29	5488	4953	42	12074	11117	61	19536	18907	70	394860	349008	95	0.515222
99320	94459	85	42323	40465	80	1363	1504	16	2854	2728	28	5129	4891	41	8825	8022	52	171435	158605	85	0.516241
99163	97299	79	52387	50949	79	1388	1545	15	2966	2854	24	5233	5021	40	8411	8586	46	163638	157569	85	0.516241
92600	92837	78	44362	43855	78	1372	1276	13	2323	2266	26	4816	4799	37	7759	7933	41	165549	159659	88	0.516241
88056	85729	90	17482	17261	48	1164	1244	13	2812	2149	32	6026	5651	51	9024	8448	55	181697	176939	88	0.516241
123438	114996	91	38894	36013	83	2276	2349	24	3711	3371	33	9191	8483	53	14389	13724	62	289617	274816	92	0.517259
205863	183598	98	123298	111099	95	5382	4650	39	9221	7689	54	18808	16079	70	32980	27876	95	612254	526040	102	0.519295
145834	124052	93	52376	43693	90	2133	1724	27	3766	2972	36	8893	7982	52	15372	14122	65	305209	272990	99	0.519295
103453	97552	89	32283	30975	80	1928	1813	19	2473	2375	26	5726	5448	42	10197	9588	47	200849	188178	89	0.520314
105673	97170	94	36109	34192	81	1785	1834	22	2988	3228	31	7346	6911	47	12415	11205	66	243064	221355	89	0.521332
98658	92530	85	36498	34841	81	1588	1285	16	1939	2054	25	5271	5272	37	7526	7535	43	164573	153933	90	0.521332
127308	120987	86	55563	53093	83	2209	1791	24	3385	3264	34	7287	6613	47	11438	11017	58	234946	222964	93	0.524387
124666	115211	92	41993	38998	83	2141	1993	23	3601	3258	35	8348	7737	47	14342	13550	60	291292	276383	92	0.525405
109344	102871	98	38223	36547	81	1850	1775	21	2756	2370	30	6229	5582	42	10898	9801	56	207010	187832	98	0.525405
119973	113444	91	48187	46145	84	1751	1665	18	2711	2609	28	6513	6001	45	10819	9456	58	215003	197930	91	0.526423
87461	87562	78	38995	38421	78	839	965	0	1977	2326	24	4465	4315	35	6346	6221	41	181901	174072	82	0.527441
69411	67337	75	26588	25903	69	1176	863	0	2348	1957	23	4441	4585	35	7561	7624	51	146121	141672	79	0.527441
238019	174022	125	101244	72749	107	3475	2596	32	6258	4393	47	12943	9708	75	21563	16401	82	428199	328714	114	0.530496
114241	108786	86	55877	53867	82	1567	1401	17	2879	3095	29	7071	6682	45	9747	9093	53	206909	202150	87	0.530496
182752	156197	93	74006	62694	92	2942	2382	31	5184	4076	41	10972	9689	56	19008	16993	74	377687	350642	94	0.534569
185385	147106	98	80326	65546	95	2905	2415	28	5459	3994	45	11244	9160	55	18128	15409	69	380355	335987	95	0.535587
114545	104645	85	31966	28131	84	1626	1448	20	3279	2539	33	7334	6723	48	12217	11581	60	251390	232698	86	0.535587
98355	91293	84	35226	33373	80	1631	1653	17	2137	2372	28	5250	4780	39	8800	8196	49	206314	192736	81	0.535587
278343	226117	109	131085	106112	107	6090	4959	41	11137	9947	58	24363	20781	88	38872	33075	102	786345	684501	109	0.535587
160568	145091	92	59933	55330	89	2391	2274	24	4905	4681	40	10043	9232	55	16867	14710	64	325147	289354	93	0.538642
117340	108113	84	49742	46856	82	1774	1689	19	3551	3162	31	7959	7137	50	12432	11077	71	239235	213530	87	0.53966
191759	162938	102	83405	70516	92	2501	2249	26	5113	4576	42	11210	9929	62	17517	14665	74	338252	308331	94	0.53966
38982	36826	73	8647	8596	41	421	595	0	1388	1474	17	2158	2374	25	1253	1387	12	32667	33029	68	0.540678
112121	107145	83	39054	37225	80	1659	1610	15	2911	3027	29	6453	6563	41	11990	11792	67	223866	210730	88	0.540678
118376	109063	84	41175	38499	83	2156	2123	25	3732	3767	31	9703	9363	54	15200	14235	67	298957	283007	90	0.542715
201849	156009	101	86868	68031	99	3035	2367	33	4983	4105	42	10643	8620	56	18311	14387	76	358667	303717	103	0.542715
126056	105603	87	48258	39576	87	1577	1272	16	2942	2751	33	7079	6111	45	13114	11444	67	238241	211433	93	0.544751
90901	87770	82	33944	33289	78	1920	1891	20	2180	2162	24	5945	5573	42	9646	9571	54	188684	178938	87	0.545769
89850	84687	90	32722	31654	79	1462	1321	16	1412	1604	19	4645	4471	39	8101	7400	49	136753	125619	90	0.545769
190570	163314	98	144782	128553	93	4538	3727	37	8575	7298	52	19473	17817	68	32942	30107	90	626653	563458	98	0.546788
80000	77094	83	31788	30469	78	1086	1157	9	1962	2245	24	3869	3895	34	7384	6614	46	147248	138389	88	0.547806
255948	191384	104	124007	89805	106	4798	3486	39	8159	6171	54	18933	14617	79	33224	25027	100	621725	479359	110	0.547806
108937	102606	86	22410	21577	65	1426	1342	16	2533	2593	24	6324	5993	43	9837	9251	53	204931	190886	85	0.549842
228049	179283	105	83655	65536	105	3172	2386	33	5363	4337	45	12779	10453	64	21732	16991	96	433412	373163	104	0.549842
164516	131084	96	60373	48253	93	2857	2131	33	3361	2403	38	8338	7345	52	14754	11988	64	289166	242074	99	0.55086
97181	91071	83	40512	38350	80	1373	1357	16	2309	2180	28	5936	5857	39	10164	9556	57	193498	181260	84	0.55086
83937	80194	80	34101	32004	78	1110	1088	8	2087	2092	24	5068	4856	39	8051	7877	51	151589	140607	72	0.553915
86639	82218	82	32843	31350	78	1457	1342	17	1915	2048	23	5043	4958	39	8102	7514	50	175509	165431	85	0.553915
66077	64356	77	27064	26205	77	911	893	0	1261	1566	16	2992	3083	30	4751	4360	38	96722	90357	80	0.554933
145621	127877	90	51546	44610	86	2776	2318	30	4033	3802	39	9738	9047	54	14801	13566	67	296426	268999	90	0.554933
173812	146801	93	57966	48840	90	3066	2164	33	5335	4852	40	11902	10113	60	18159	14977	72	376993	343191	95	0.555952
128541	118149	86	58774	55273	83	2364	2403	23	4119	3945	37	9474	9059	48	14604	13291	68	308247	291382	84	0.555952
99607	95013	81	43145	41511	80	1462	1346	16	1950	2410	25	4852	4450	40	8237	8346	47	146794	139505	80	0.555952
121363	111105	84	45952	41447	84	1957	1968	24	3390	3029	32	7507	7243	44	12611	11242	67	250114	241343	88	0.55697
176319	139686	97	71148	56993	94	2491	1837	29	4451	3375	39	9228	7789	59	15480	13549	62	289709	249500	97	0.55697
179441	149021	93	74164	60815	92	3099	2409	32	4330	3812	37	10287	9224	57	18619	16574	76	361480	325067	93	0.55697
94730	89975	84	39735	38275	79	1003	972	0	2290	2500	22	4789	4733	39	8150	7809	52	171455	163415	81	0.55697
76887	74948	79	29243	28275	77	1210	1121	10	1964	1880	24	4558	4390	38	8356	8343	57	150528	146664	86	0.561043
153090	129169	93	59745	50064	91	2241	2070	25	3731	3716	30	8373	7080	51	14282	11859	76	283805	246620	96	0.562061
249458	203161	103	113242	95033	100	5055	4329	38	10038	7853	63	22487	18030	87	35754	29625	96	697109	544419	104	0.562061
187887	151199	99	81761	66706	94	2609	2089	29	4587	3546	44	10300	8479	58	16213	15032	69	347264	314078	93	0.562061
89659	85922	80	34144	32977	79	2039	2010	22	3443	3277	31	7001	6546	45	12068	11555	63	225430	212334	87	0.563079
114673	100787	92	41766	36823	85	1679	1513	17	2781	2457	27	6055	5147	45	9906	9032	62	188023	163918	82	0.564097
136494	123461	89	61667	57423	84	2393	1982	26	3791	3481	33	7578	6907	46	12729	11459	65	247414	213074	89	0.565116
62922	63305	74	28225	27702	75	1019	1076	7	1448	1682	18	3863	3618	34	6063	5765	45	115817	109518	78	0.565116
39288	40989	56	19443	19579	56	547	651	0	1119	901	0	1834	1913	21	3122	3598	29	64420	68169	72	0.565116
196414	168938	102	89160	79170	95	4018	3529	34	6676	5756	51	15854	14360	69	25595	22427	90	536044	479807	96	0.566134
96298	91886	83	26754	25754	68	1796	1804	19	3407	3464	31	6347	6230	43	10993	10299	55	225530	221569	81	0.566134
180406	145633	106	61476	49382	95	2837	2607	28	4914	4265	40	9910	8157	63	17409	15047	78	322505	275742	90	0.566134
153661	136437	91	66601	59817	91	2672	2241	27	3798	3604	36	9762	8614	51	14261	13000	59	276281	263011	91	0.569188
123989	112434	89	40537	38019	83	1709	1555	19	3563	2884	36	7759	7026	47	12296	11412	68	235596	209397	82	0.570207
213023	163119	101	85129	66315	100	3369	2756	32	5195	4695	43	12644	10074	61	20838	16524	88	408468	326389	103	0.571225
222643	181339	99	75306	61362	97	3369	2743	32	5909	5089	44	13538	11441	69	22758	19310	90	427368	373393	97	0.571225
97678	89452	87	37046	34247	83	1601	1411	20	2968	2945	28	7218	6823	46	11543	10648	57	226002	217063	84	0.572243
136197	123057	93	34066	30043	84	2977	2492	30	5044	4579	39	10346	9743	53	16979	15187	74	353687	332439	88	0.572243
300067	199882	128	113687	75128	125	4440	2743	43	8470	5797	57	18311	13127	80	29743	20832	120	599188	427579	127	0.573261
178902	140158	96	75583	59594	93	2637	2187	28	4760	3626	42	10593	8738	55	17040	12632	78	334588	257385	95	0.573261
235684	176810	103	76126	58324	99	3067	2443	30	6836	5161	50	12866	9497	64	21385	16882	88	438966	351711	102	0.573261
113403	110488	81	41647	40627	80	1268	1407	14	2912	2951	30	6740	6527	43	11049	9870	59	201787	190534	83	0.57428
114087	107782	83	53682	49972	82	1904	1533	21	3183	2902	31	7230	6619	46	11596	10853	64	216811	208400	83	0.57428
129294	115610	96	45124	40254	85	2067	1722	25	3621	3259	33	7807	6893	52	12527	11310	63	242236	232245	87	0.57428
126883	121357	88	51654	49339	84	2036	1510	24	3790	3451	34	7400	6847	45	13002	12275	67	251420	233368	88	0.57428
102991	95318	85	45293	42746	81	1598	1461	18	2980	2871	26	6383	5571	46	8683	8088	53	190341	182326	80	0.575298
72400	69533	79	23169	22590	63	780	826	0	1551	1684	18	3286	3207	33	5263	5245	37	107496	106894	80	0.575298
98631	94696	85	37107	35824	79	1383	1199	15	2171	2076	26	4575	4386	37	8344	8256	51	167884	159696	84	0.576316
148822	119008	91	65795	52305	91	1881	1697	22	3409	2701	37	8848	6928	59	13757	11516	72	283655	237353	97	0.577334
180715	137027	102	81073	62493	99	2267	1725	31	4331	3099	41	10559	8281	61	15995	12345	78	329701	270057	101	0.580389
143938	130955	92	54711	48890	87	2617	2331	28	4083	3661	36	9899	9140	53	15578	14958	67	358285	340517	92	0.580389
98373	92183	84	38509	36734	80	1259	1451	15	2419	2303	28	4706	4679	37	8589	7961	47	164848	159975	83	0.582425
233883	175477	119	89325	66306	101	2912	2294	34	5712	4535	45	12384	9103	67	18896	14530	80	386566	302721	105	0.583444
132525	122501	92	44563	40832	83	2345	2163	24	3890	3345	38	8364	7519	47	15550	14502	70	303876	282814	86	0.583444
74482	73122	77	30582	29992	77	1066	1146	9	2404	2153	28	4733	4555	37	8152	7747	52	167363	161936	83	0.583444
230232	157666	116	96902	67863	110	3735	2488	37	6371	4654	46	13556	9940	70	22480	17187	91	459972	339059	109	0.58548
104563	98560	83	41213	38005	81	1867	1666	24	3420	3223	32	7267	6646	49	12762	12680	56	227722	218339	86	0.587517
240019	171212	102	133794	100710	103	5486	4332	43	9712	7620	60	21090	16715	90	33108	26662	97	660173	530759	107	0.588535
236253	164072	112	88657	61409	111	3496	2537	31	5695	3785	47	12968	9162	69	21431	14137	87	413814	303056	113	0.589553
116313	99905	90	48531	41004	87	1954	1706	22	2815	2543	31	7615	6764	47	12077	10445	58	255276	225738	93	0.590571
123841	115327	86	49707	46878	83	1989	1838	23	3404	3250	32	8348	7396	51	13919	12972	67	257380	240426	85	0.593626
154431	136456	91	42865	37983	88	2144	2010	23	4675	4375	38	10153	8896	55	14609	13038	65	315444	294161	91	0.596681
184774	160378	92	93740	81439	92	3128	2709	31	5690	5623	42	12235	10741	61	19526	16497	83	403207	365574	93	0.598717
89273	86208	92	37092	36191	78	1108	1202	12	1881	1856	25	4699	4699	36	8180	7443	54	153875	150171	77	0.600753
74719	69042	81	31052	29739	78	1131	1142	8	1705	1753	19	3626	3627	32	6753	7003	44	134928	129531	79	0.600753
237878	185896	104	107498	85869	101	3428	2833	35	6908	5436	48	14647	11945	64	24548	20564	87	474627	403506	102	0.60279
168240	134262	95	67421	53652	93	2281	1900	23	4477	3564	39	9321	7466	56	14869	12813	68	296586	246012	111	0.60279
125988	120142	83	67347	64502	84	2264	2281	25	4074	3684	37	8824	8234	52	14305	13656	65	270933	243268	81	0.60279
84909	80644	79	36880	35741	78	1115	1210	10	2049	2178	25	4597	4422	37	8090	8601	48	152396	143248	79	0.603808
86815	82673	83	23448	22365	72	1369	1203	13	1931	1768	25	5077	4707	39	7724	6828	53	159786	150546	81	0.604826
116893	107798	88	26307	24926	77	1874	1995	22	3537	3187	36	7805	7448	45	13894	13467	62	255540	245382	88	0.604826
204593	154263	104	93377	70846	100	3081	2320	33	5704	4145	46	12908	10169	62	20915	16163	77	416821	323258	99	0.604826
107391	101730	83	33210	31662	80	1655	1481	18	2989	3113	31	6063	5217	44	9579	9252	48	188015	182804	85	0.605845
77369	73395	78	31534	30156	78	963	873	0	1744	1685	21	4461	3927	38	7387	6927	43	148859	142690	80	0.605845
77120	73213	84	31445	30120	77	988	1125	9	1437	1530	15	3858	3764	35	6527	6133	42	123146	117438	80	0.606863
166657	143325	93	71446	61860	88	3646	3441	31	6068	5702	44	12613	10955	61	21329	17059	87	425542	356948	91	0.607881
205779	146237	109	86356	61288	100	2579	1815	30	5346	3505	45	10927	7987	57	18681	13029	79	370769	273813	106	0.608899
66294	65278	75	16238	15882	51	986	1074	8	1766	1460	23	3175	3166	30	5128	5057	37	112411	109314	82	0.609918
95523	91659	79	32231	31022	78	1644	1473	17	2738	2768	29	6156	5588	44	10067	10104	50	207844	195481	86	0.610936
129398	115925	100	45649	40657	84	1839	1542	21	3032	3190	30	7312	6517	46	12185	11591	56	259618	240333	88	0.611954
130479	109068	90	53764	44541	88	2032	1818	22	3855	3284	32	7606	6920	47	12699	11079	68	240558	207914	93	0.612972
113554	105418	87	47838	45081	82	1440	1496	17	2275	2669	26	5323	4796	40	9394	8610	53	179507	166067	85	0.61399
97327	88779	83	40810	38915	82	1704	1314	20	2409	2332	25	5082	4639	41	7891	7084	49	158165	151481	86	0.61399
90946	87294	80	24912	23866	77	1674	1534	17	2071	2392	23	6538	6565	43	10605	10537	55	223274	211329	85	0.616027
118657	112758	89	53254	50432	84	1897	1760	22	2675	2463	31	6672	6460	43	10125	9725	53	221526	209330	89	0.616027
72702	71910	77	28455	28406	72	756	712	0	1877	1751	21	3666	3402	33	5823	6016	43	113961	109825	78	0.616027
153678	122406	94	61621	48990	92	2235	1790	26	3886	3135	37	9011	7386	54	14880	12118	67	315125	266370	97	0.617045
287281	223877	121	184914	151370	120	6563	4913	44	10383	8703	58	24738	20640	88	39137	31959	114	766263	647807	121	0.617045
87294	83074	89	31734	30712	78	1165	1165	12	2055	2180	22	5319	4980	38	8863	8373	50	169651	164153	82	0.618063
115414	107254	91	43121	40675	82	1990	1639	23	2845	2771	29	6419	6014	45	10895	10864	53	214938	199369	85	0.618063
102721	92823	87	46340	42024	82	1196	1186	11	2842	2392	35	6763	6318	46	10254	9518	53	218873	201698	81	0.619082
89490	84284	92	40701	39086	80	1140	1094	9	2365	2380	27	4991	5017	35	9018	8659	54	167776	158618	86	0.6201
183355	151000	106	50476	41480	92	2622	2193	28	3875	3132	35	9970	8396	55	16725	14606	70	304275	259269	98	0.621118
111124	103884	84	42754	40659	81	1347	1301	15	2651	2010	30	5575	5195	41	8951	8350	50	183290	172844	88	0.621118
91634	88047	81	36375	34944	79	1644	1691	17	2365	2470	28	5146	5019	36	9479	8501	52	190441	181961	88	0.622136
93776	89265	86	24586	23867	77	1579	1485	19	2758	2504	28	5946	5910	41	10400	9312	62	198815	187871	85	0.623154
105166	97244	83	38999	36578	83	1356	1259	13	2802	3200	28	5641	5187	41	9932	10320	54	185587	177089	88	0.623154
95322	93307	80	39947	38603	79	1380	1383	15	2145	2163	23	5279	5041	39	8721	8193	49	167043	155063	85	0.623154
210389	172829	100	91749	78100	94	4918	3702	40	8629	7198	52	18260	16315	76	28105	24542	90	572754	500241	98	0.625191
283213	188236	130	155782	104065	121	4823	3303	41	8821	6024	59	19154	13458	77	31000	21797	107	626230	441137	123	0.625191
213339	171991	101	87297	71878	100	3107	2568	30	5963	4774	46	13372	11565	62	21560	18279	79	418263	366420	101	0.626209
141085	124181	96	56880	51454	88	2607	2302	26	4114	3591	37	9375	8609	54	15530	13535	74	306305	274454	91	0.627227
111606	107107	84	36354	34753	80	1891	1700	21	2853	2526	30	6376	6006	42	10207	9850	54	198069	189594	80	0.627227
122079	114181	85	40954	38152	84	1816	1695	22	3633	3113	35	8353	8111	48	14492	13579	71	292196	276417	85	0.628246
94717	88842	87	32539	30448	79	1820	1682	20	2633	2772	25	6013	6218	40	10631	10378	55	206843	195706	80	0.628246
122976	116120	96	71386	69440	83	2361	2361	25	3827	3676	35	8753	8003	52	13840	12870	62	274965	263336	82	0.629264
159665	133403	98	63518	52242	92	2582	2167	27	3904	3065	38	9934	8825	51	16480	14645	72	315699	284736	92	0.630282
222376	178111	105	100186	80088	99	3319	2954	33	5565	4444	44	13349	10679	67	23015	18558	94	438433	365163	116	0.630282
214081	178510	95	104506	86579	96	3195	2760	31	6611	5399	54	15792	13988	71	25872	22761	88	495487	450690	95	0.6313
109231	104719	82	33166	32686	77	2280	2388	22	3445	3446	33	7998	7481	46	12810	12212	55	252480	231513	81	0.6313
93322	86682	85	43031	40480	80	1631	1579	18	2491	2238	26	5797	5591	41	9981	9656	62	188168	184561	77	0.632318
111258	103053	91	45596	42767	83	1720	1765	17	3148	2483	34	5759	5338	43	9746	8952	65	190344	178265	83	0.632318
75765	72692	82	25978	25086	77	958	903	0	1685	1882	20	4461	4300	36	7629	7828	42	146504	138758	81	0.635373
144828	131023	90	64999	60193	88	2760	2560	26	5090	4761	35	10368	9406	57	17249	15695	69	324478	303659	89	0.635373
69496	64410	88	31437	29945	77	814	993	0	1155	1313	16	3029	3089	30	5598	5492	39	128760	125487	75	0.63741
170636	136237	97	74715	58553	94	2783	2086	32	3976	3271	42	10482	8293	60	16453	12272	74	325679	269164	101	0.639446
156361	129778	93	67729	56813	93	1824	1508	21	3092	2661	32	8010	6616	50	13191	10411	71	252366	219116	96	0.640464
174949	151508	94	71601	61403	92	2606	2088	28	4460	4203	36	10226	9325	58	18760	16145	84	350008	319933	97	0.640464
99634	94225	85	40514	38485	81	1748	1598	19	3736	3398	33	7202	6641	46	12295	11629	60	239214	213920	85	0.641483
120489	112158	87	39061	36101	83	2301	2191	25	3371	2547	32	6284	5917	44	11043	9753	61	202304	189152	87	0.641483
166396	137024	99	75765	62441	93	2202	1906	25	4227	3486	41	8524	7308	51	13496	12013	65	268002	239497	95	0.642501
117141	108972	91	55735	52793	83	2428	2385	25	3722	3436	32	7524	6873	46	12836	12262	59	252102	242187	89	0.643519
125327	109132	96	49338	43207	85	2055	1669	24	2844	2686	27	7092	6474	44	12210	11233	60	250234	220942	103	0.643519
217914	166239	101	76404	56775	99	2914	2081	32	5469	3789	48	10517	8123	58	17677	13000	74	389720	298737	113	0.643519
88850	85820	81	33649	32420	79	1731	1474	20	2524	1861	24	5033	4735	39	7786	7682	47	163005	149461	87	0.643519
90109	84263	82	45433	42780	81	1296	1331	13	2263	2043	25	4636	4445	38	7720	7909	43	167520	159972	81	0.644537
137300	115344	93	50231	41779	89	1627	1493	15	3378	3326	33	7854	6875	47	14123	12444	62	260086	225506	94	0.645555
154438	136143	92	43713	38212	89	2227	1875	24	4221	3599	40	8850	7615	53	14800	13260	73	297466	256778	90	0.64861
110758	104584	85	36279	35695	81	1696	1823	20	3329	3342	29	5912	5981	40	9610	9805	50	193841	183062	90	0.649628
255373	205548	105	102485	83793	103	4551	3959	36	8920	7520	52	19669	16706	75	30647	25028	99	631625	556980	106	0.649628
167919	140981	95	70303	60881	93	2241	2060	25	4226	3928	35	9334	7911	59	15810	14164	68	295213	269378	98	0.650647
176289	139984	99	56983	42795	96	2749	2181	27	4834	4053	39	11561	9252	57	18699	14644	81	385099	308116	104	0.651665
182164	159437	98	87630	78088	93	3333	3003	31	6504	6485	39	14190	13332	60	23644	20976	86	494838	445502	98	0.651665
153023	129039	96	51870	43912	90	2331	1874	26	4051	3926	38	9761	8532	58	16704	15032	71	323536	274246	90	0.652683
78200	73643	80	27555	26594	77	1196	1299	11	2200	1959	27	4667	4412	38	5889	6235	39	143302	134050	86	0.652683
107181	103173	82	39976	37747	81	1662	1531	19	2869	2521	28	6990	6909	44	11362	10853	60	215124	207304	91	0.654719
139411	122196	89	53025	45020	88	2371	2051	26	4707	4314	38	9408	7698	61	16130	14448	68	304018	273023	96	0.655738
101207	96300	83	28343	26913	79	1433	1315	18	2417	2787	24	6745	6330	47	11778	11489	61	230900	219090	90	0.656756
110055	103765	85	32225	30756	81	1696	1587	21	3226	2929	28	7226	6640	45	10806	10365	57	223855	213215	90	0.658792
98430	91674	87	40198	37102	81	1651	1383	18	2767	2435	30	5760	5618	42	9849	8707	58	203808	187259	82	0.659811
139349	123229	90	63234	56641	88	1748	1608	20	3450	3161	35	7947	7293	48	12620	11964	62	269838	243628	90	0.660829
154354	137813	92	58268	52340	88	2517	2130	28	3285	3337	32	7628	6659	48	11560	10538	53	256982	229502	92	0.660829
94504	89216	81	37982	35994	80	1307	1230	12	2398	2049	27	5010	4592	40	8076	7473	45	165039	156076	82	0.664902
171064	151351	95	63026	56682	89	3024	2531	30	5106	4834	40	11091	10914	55	18004	16460	70	337990	318107	88	0.66592
172230	150311	91	80505	70736	92	3330	2858	31	6067	5390	43	13758	12849	63	24447	21670	88	431681	383342	96	0.66592
171327	140063	96	84685	70386	94	2848	2487	30	4153	3449	36	9724	8074	57	15576	13900	63	316866	281564	94	0.666938
187076	148031	103	94024	77234	96	2513	2278	27	4757	3656	43	10891	8541	60	19054	15497	79	371758	314706	100	0.667956
67707	64219	78	27548	26538	76	656	547	0	1334	1483	15	3060	3040	31	4965	4944	40	120595	116638	81	0.667956
149471	120139	100	65802	53667	95	1741	1545	21	3403	3050	34	8377	6858	49	14265	11072	65	282314	246714	98	0.668975
302615	230328	116	183864	139670	114	6838	5320	43	11860	9070	60	27937	21363	108	45737	34512	113	855476	645846	119	0.668975
138809	125842	87	80408	71682	88	2011	1805	21	2891	2539	33	7104	6561	46	11158	10231	64	229101	211742	89	0.668975
194728	151770	99	70437	55163	96	3048	2509	32	4732	3688	41	11298	9302	55	18511	15501	74	373690	306916	99	0.669993
169985	137090	98	64611	52343	92	2448	1983	28	4039	3424	40	8814	7449	53	15861	12952	70	314629	271601	99	0.671011
89179	85794	82	25707	25039	77	1596	1666	17	2344	2291	26	5566	5487	40	9555	9077	47	186852	175710	87	0.672029
87060	82600	82	38099	36444	79	1177	1043	5	1908	1780	23	3868	3878	34	6733	6638	43	137520	129726	88	0.672029
268983	190108	121	103209	72217	113	3796	2438	38	8251	5547	58	14956	10451	71	25814	18658	90	481161	353295	125	0.673048
148517	132877	93	76033	68498	89	2200	1990	25	3971	3728	36	9447	8566	51	15591	14687	68	321462	299299	96	0.673048
169617	137291	94	60147	47205	92	2167	1788	24	4521	3543	41	8974	7014	54	12949	10546	64	281122	233748	99	0.673048
131361	120712	88	55325	49979	85	1827	1710	20	2924	3042	30	8517	7827	53	13563	12565	59	276589	261577	93	0.675084
100154	93297	81	46871	43903	81	1645	1350	20	2329	2023	26	4649	4531	37	7408	7061	48	158689	146853	83	0.675084
112364	105348	89	47397	45449	82	1667	1545	18	2575	2441	27	5733	5450	40	8357	8028	49	176353	169083	89	0.675084
183310	144937	105	69081	54903	96	2843	2083	32	4824	3747	41	10740	9012	57	18422	14150	74	349718	285991	103	0.676102
149885	129030	102	64039	55037	91	1908	1684	22	3274	3239	33	7804	6451	47	12322	10274	64	239937	215881	98	0.676102
94562	91387	81	52617	50869	81	1863	1985	20	2417	2809	27	6350	6104	41	11604	10970	60	209134	188846	93	0.676102
82914	79740	84	33471	32405	76	837	772	0	1990	1897	21	3614	3544	34	5871	6166	39	129892	122250	84	0.678139
154681	134154	104	57071	49942	88	2101	1716	23	3032	2733	32	7832	6621	51	11734	10439	60	234341	208377	99	0.680175
156488	141024	90	87661	79351	88	3275	3271	29	5193	4952	38	11359	10074	57	20893	19350	77	392309	355299	99	0.680175
88429	83589	82	42013	39686	81	1376	1427	16	2662	2027	30	5519	4929	42	10476	10018	56	192306	187826	82	0.681193
104774	101839	82	34722	33106	80	1418	1336	16	3011	2660	31	6694	6224	45	9864	10189	52	204461	199757	89	0.681193
82292	79608	81	33518	32462	78	1028	1176	10	2014	2206	20	3983	3913	33	7254	7031	44	128243	120646	85	0.682212
149303	129342	91	55659	47847	88	2390	1895	26	3535	3215	32	7889	7243	48	13725	11575	69	266742	237327	95	0.682212
112657	105239	87	38621	36740	81	1552	1361	15	3465	2833	35	6075	5757	43	9357	8568	49	189267	171998	99	0.68323
78668	75506	79	34839	33651	79	1283	1336	15	1550	1592	21	4411	4189	36	8003	7644	47	149793	145597	84	0.686284
115128	111520	81	37156	35150	81	2230	1890	24	4050	3557	35	8733	7816	52	13396	12032	61	276842	259360	89	0.687303
200470	163150	99	82388	66738	100	2837	2210	29	4968	3945	42	11283	9354	57	17058	14648	70	354356	310540	105	0.689339
94901	91498	83	38242	37016	79	1813	1611	20	2663	2409	28	5923	5504	40	9227	8854	53	200782	190724	87	0.690357
101733	95435	83	28556	27607	79	1933	1712	21	2975	2888	30	7193	6379	45	12827	12888	58	239313	231531	89	0.690357
119781	108525	89	64578	58549	85	1938	1612	23	3208	3197	28	7581	7264	49	11987	10911	53	252891	235936	89	0.691376
141742	130659	86	52282	49257	84	1956	1890	25	4629	3750	40	7734	7382	47	11988	10927	57	262696	237540	95	0.693412
291249	184800	123	107712	68517	121	4071	2666	41	7671	5436	58	15679	10757	75	25362	17243	98	522275	361935	127	0.693412
113603	106671	90	55987	53978	81	2030	1815	24	4023	3699	34	9151	8737	50	14014	13364	62	307456	285570	91	0.69443
64678	62188	83	26496	26017	75	588	731	0	1622	1594	19	3370	2976	33	5618	5870	42	104540	98091	80	0.695449
326410	197846	133	153220	93849	129	4989	3161	45	9083	6571	57	21618	13689	92	35902	23810	123	704307	457574	131	0.696467
129526	120591	83	45936	43744	82	1932	1850	22	3201	2895	29	7413	6943	47	11781	11241	66	237336	218519	86	0.696467
167862	137784	97	61290	49007	92	2869	2093	30	3919	3020	41	8496	7212	52	14195	12497	66	278577	236706	96	0.697485
145605	123269	95	48759	41315	90	2809	2319	29	4349	3639	37	9216	8440	51	16451	14050	73	335827	312817	94	0.697485
107051	100147	87	31751	30263	80	1510	1757	16	3228	2999	30	6735	6411	46	11724	11518	58	226149	209938	87	0.698503
89141	85067	81	35332	33850	79	1487	1435	16	3820	3050	37	6598	6586	43	9887	9806	53	217337	208916	86	0.699521
109143	103217	85	26319	25104	76	1700	1410	19	3223	2970	31	6656	6435	44	10713	9637	60	217980	200499	89	0.70054
92908	89413	85	28342	27528	78	1244	1070	11	2652	1955	30	5776	5463	42	10245	10083	61	191792	188060	85	0.701558
118211	108428	87	50755	45808	86	1604	1546	19	2249	2495	26	6722	6130	46	12018	10829	62	228239	217952	92	0.701558
111914	104796	86	37541	35905	81	1698	1491	20	2984	2728	28	6010	5678	38	9731	9217	48	181483	166155	90	0.702576
227455	173694	99	74940	55948	99	3367	2307	34	5995	4787	54	14158	11089	67	21451	16739	81	444392	331224	110	0.703594
153839	119096	94	62388	49103	93	2567	1946	27	4669	3338	47	9205	7462	54	15811	12730	69	317623	259283	105	0.704613
138577	129226	102	39089	36905	83	2133	1941	23	3655	3506	33	8106	7665	48	12689	11944	59	249562	228679	97	0.705631
160151	139473	91	78460	67836	91	2289	1990	25	4033	3429	42	7927	7046	47	13269	11588	63	263848	236797	99	0.707667
158633	128560	95	65088	53949	93	2158	1603	24	3599	3236	32	8652	7329	54	15365	13134	68	305118	266534	101	0.707667
125561	113182	87	48246	43604	84	1518	1515	20	3264	3359	29	8101	8075	49	12437	11484	65	252551	237751	92	0.708685
144825	125949	91	62032	55353	88	1930	1822	19	2846	3279	30	7906	6661	51	12365	10660	64	238262	217740	95	0.709704
182719	141545	105	73007	56951	97	2374	1660	30	4219	3216	40	9852	7301	61	14464	11736	66	302403	244974	104	0.709704
150583	135758	101	58781	53616	88	2994	2881	27	4571	4214	39	11147	10511	55	17485	16517	76	374196	348339	92	0.71174
102416	97730	83	31244	30063	80	1632	1518	16	3198	2738	30	6151	5841	40	9428	9459	52	210990	204269	90	0.71174
169646	148030	94	76757	66787	91	2610	2286	28	3501	3448	35	8951	7988	51	14027	12771	66	286721	270574	96	0.713777
138630	121793	89	52996	44641	89	2190	2213	25	3549	3127	37	8757	7743	51	15195	13412	70	295270	262430	98	0.716831
152739	137215	104	87383	80766	88	2861	2582	30	4996	4726	38	10252	9451	53	16861	14877	74	337495	310102	97	0.716831
117692	98302	89	51866	43373	88	1620	1347	17	2834	2635	30	6775	5399	50	9700	8289	57	205626	176223	95	0.717849
144043	121579	95	64269	53750	89	2416	1900	25	3687	3296	36	9005	7489	57	14865	12516	66	287053	242901	98	0.718868
164457	129873	95	60268	48221	93	2264	1760	27	3187	2808	37	9103	7376	53	14387	11423	76	283425	235925	101	0.718868
317413	206063	126	129969	84793	124	4546	3155	39	8837	5548	58	18337	12701	75	29467	19560	106	575496	402750	131	0.718868
109350	105222	82	33601	32892	79	1506	1591	17	2526	2581	27	6256	5875	42	10668	10517	54	205384	192580	87	0.719886
134626	122851	87	61747	56715	85	1906	2115	22	4483	4064	38	9803	9151	50	15502	13731	66	303910	289325	94	0.720904
139942	129151	86	53660	50006	85	2574	2212	27	3506	3834	32	8393	7518	50	13079	12807	60	279543	252794	91	0.721922
94196	91375	82	30109	29331	79	1314	1410	16	2456	2093	26	5556	5609	40	9477	8188	54	190768	183768	88	0.721922
179072	145580	98	73382	60468	94	2436	1883	28	4646	3716	41	9813	8653	53	16264	13498	71	321343	272825	99	0.721922
123257	112790	87	40280	36131	83	1570	1267	13	3398	3069	32	7460	6857	47	11843	10859	60	228523	204141	91	0.721922
119321	112936	83	69242	65297	84	1498	1302	15	3473	3564	37	6569	6286	41	8687	7965	58	263996	251800	91	0.722941
108352	101661	83	35250	33457	81	1569	1540	19	3330	3365	32	6771	6259	44	11286	10315	55	237147	222135	91	0.723959
96552	92813	81	44616	42677	80	1362	1225	11	2506	2352	26	5100	5057	39	9230	8968	49	176721	168247	85	0.723959
227125	185389	99	143867	121882	100	6061	4889	40	11014	9843	55	25981	22781	94	40069	33928	97	824269	700999	106	0.724977
150126	119009	99	54715	43882	91	2155	1911	24	3451	2521	37	8146	6735	49	15046	11729	65	288126	244841	96	0.727014
201765	144719	102	84427	61846	100	2960	2075	34	4803	3087	48	10721	7950	58	16281	11875	75	336732	251805	104	0.727014
205667	153371	102	74475	55987	99	3580	2759	34	5129	3745	42	11520	8466	64	19712	13914	80	366185	281068	104	0.727014
110262	97242	86	42079	36433	85	1703	1389	17	2683	2197	29	6288	5721	44	10888	10089	54	197470	176899	90	0.72905
105467	100497	91	33057	31992	80	1730	1748	22	3128	3016	31	7873	7684	51	13640	12955	67	255130	238006	86	0.730068
127610	117588	92	50540	47070	84	1901	1764	22	3349	3262	31	7719	7235	48	13890	13169	71	274130	260143	92	0.730068
89545	84672	89	32434	31087	78	1679	1722	19	2349	2333	27	5334	5275	39	9323	9078	53	192741	178744	87	0.731086
113654	105646	85	41750	37742	84	1870	1815	23	2656	2992	27	6098	5629	40	10606	10223	59	200507	189547	88	0.731086
112925	104910	87	41680	38817	84	1809	1416	19	2452	2610	26	6629	6059	45	12674	11078	64	216818	199145	101	0.731086
104814	102220	81	43212	41428	81	1201	1135	10	3333	2941	30	6243	5695	43	10126	9061	64	194628	188284	86	0.731086
190612	113874	109	76251	44428	103	3341	2118	40	5396	3902	60	11151	7328	68	17891	11303	86	378110	243522	107	0.731086
314150	214188	121	164328	115940	122	5857	3771	45	9681	6888	58	21133	15894	86	34124	25310	115	703186	541801	123	0.732105
102889	94580	86	43682	40377	81	1119	1051	6	2951	2898	28	5260	5282	39	8622	8180	47	172342	166207	78	0.732105
66424	64244	77	29040	28183	76	970	789	0	1756	1430	17	3664	3740	31	6185	5256	52	140882	133165	85	0.734141
135540	113999	92	52471	44110	88	1822	1613	20	3673	3195	39	7504	6500	46	13545	11793	66	250702	225271	93	0.734141
132762	115908	107	63918	56957	107	2091	1743	25	4351	3710	37	8679	7459	51	13435	12630	67	270145	231739	107	0.734141
101164	94832	92	26234	25272	77	1614	1673	21	2178	2517	23	5911	5753	42	9017	8318	51	181511	173633	87	0.736178
142895	122895	90	53021	45594	88	2155	1762	25	3256	2657	35	7994	7250	46	12083	11230	64	246874	223947	97	0.737196
119296	113052	84	21146	20268	61	1717	1521	21	3230	2947	30	6802	6368	46	10841	11152	52	228197	211830	91	0.741269
81519	77259	92	33600	32423	78	954	752	0	1866	1874	21	3532	3842	31	6604	5953	51	164035	155880	87	0.742287
193714	153540	101	79268	62655	95	2546	1940	29	4560	3478	42	10310	8899	57	15595	12366	74	305616	257389	102	0.743305
111491	107728	84	34048	32350	82	1885	1789	20	2980	2675	29	6946	6225	44	12058	11651	58	235035	225988	92	0.743305
107621	103127	82	28767	27600	79	2064	1980	21	3222	3592	32	7048	6759	45	11642	10663	57	234587	221352	91	0.743305
73426	67466	82	33990	32577	78	1281	1032	7	2145	1901	26	4107	4106	36	6446	6436	46	139995	135854	75	0.74636
44499	44715	72	18261	18342	52	526	557	0	809	1179	11	2621	2671	26	4024	3830	35	80824	78224	78	0.74636
96718	90597	92	39649	37405	81	1125	1164	11	2484	2394	29	5577	5362	40	10247	9364	53	190636	186583	89	0.74636
114167	104127	83	38612	34702	82	1830	1561	18	3139	2593	30	7366	6774	46	13164	12396	68	242862	231695	90	0.74636
109727	99598	84	43278	39563	83	1484	1359	16	2905	2761	27	6259	6066	47	10230	10287	56	234595	223306	91	0.74636
119528	112650	83	55428	52971	82	2144	2115	24	3825	3233	39	8168	7809	46	12230	11623	56	253923	240597	91	0.747378
81823	78382	87	26976	26108	77	1229	1386	14	2344	2228	26	4620	4333	37	8303	7817	54	149295	143085	86	0.748396
121948	112960	86	36323	34762	81	1920	1977	21	3524	3036	34	7121	7087	46	12391	11291	60	228929	216688	88	0.748396
160246	133262	96	62180	51775	91	2238	1850	24	3055	3049	33	8713	7270	50	14080	11597	63	280506	239563	99	0.748396
147744	137569	89	48628	47026	85	2207	2235	24	5083	4401	38	10545	9991	51	17919	17261	68	337757	299721	96	0.749415
96791	89328	86	27940	26596	81	1939	1641	20	2843	3128	30	6933	6779	44	11790	10750	62	228967	217465	91	0.751451
107399	98749	91	43301	40420	81	1496	1488	15	2451	2459	27	6033	5520	43	10588	9570	57	217644	201326	97	0.752469
120369	111930	93	40473	36595	83	2012	1782	24	3619	3270	33	8906	8223	50	15537	14301	76	288583	267446	92	0.753487
118588	106966	91	48324	44291	82	1816	1695	20	3442	3096	35	7532	7007	46	12843	11962	65	256147	237889	84	0.753487
98307	93936	83	40824	39007	81	1475	1528	16	2605	2268	24	6027	5733	40	9590	9118	54	172456	165090	86	0.753487
114730	103479	88	53965	48437	84	1760	1690	19	2386	2163	28	6320	6282	41	10609	10388	51	211852	202428	88	0.754506
49346	47655	78	22348	21651	65	528	685	0	724	938	0	2153	2227	24	3849	3854	32	72238	69187	76	0.756542
115942	110744	82	40004	38857	80	1745	1592	20	2857	2781	31	6702	6819	41	11679	10680	65	213718	194011	90	0.756542
102798	94192	84	45084	41908	82	1621	1310	16	2891	2961	30	6707	6309	43	10965	10655	54	210865	195440	86	0.758579
274495	188565	122	119063	80603	122	3462	2213	38	6688	5226	51	15915	11314	80	26516	19012	108	543081	381760	126	0.759597
151430	138714	88	59400	53469	87	2835	2873	28	4865	4606	37	10168	9700	57	17354	16789	66	343618	325388	91	0.76367
108411	101623	82	42016	40104	81	1505	1246	14	2393	2056	28	4929	4442	38	8191	7863	47	159868	147998	83	0.764688
107770	99953	85	39355	36404	82	1829	1685	22	3459	2621	33	6895	6515	46	11291	10905	61	225677	212351	89	0.764688
119415	107219	99	65260	60762	88	2339	2135	24	4093	3596	37	8498	8225	50	13966	12884	68	273891	258057	91	0.765706
151188	137530	90	70393	63944	86	2092	1784	24	4092	3708	35	8643	7881	52	14285	13512	64	286567	268268	93	0.766724
140148	128847	85	47393	44455	84	2612	2542	26	4989	4323	46	9946	9661	57	16798	15279	74	339099	304067	92	0.766724
91951	88696	82	37022	35824	78	1509	1507	16	1940	2120	28	5013	5379	36	9007	8627	49	172607	165293	83	0.766724
126363	112268	102	94774	88142	87	2739	2424	29	5125	5304	37	11247	10576	60	17800	16953	69	339698	321478	91	0.767743
224252	162779	111	92383	67221	107	2866	2359	30	5517	4138	43	11881	8727	65	20054	15492	84	392176	313429	111	0.767743
105679	98041	99	50630	47914	82	1598	1708	18	3806	3424	32	7567	7160	47	12219	11377	60	249127	229632	87	0.768761
176893	145358	96	88121	71042	94	3086	2677	30	5651	4604	43	12050	10641	60	20862	17078	90	387935	342881	96	0.770797
219892	167295	102	97013	72619	99	3236	2404	33	5100	4026	44	12260	9954	63	19678	14831	82	365917	292104	104	0.771815
110265	103706	85	34670	33557	81	1847	2050	20	2762	3111	29	6918	6678	43	11613	10842	57	227841	212871	89	0.771815
150988	129092	96	59589	49893	91	2052	1671	22	3055	2744	34	8042	6693	53	12287	11427	60	243253	217966	93	0.772834
160108	141528	94	72893	64532	89	2697	2285	28	4391	3882	39	9723	8757	53	18763	15838	83	337241	315347	95	0.773852
280151	216002	112	192695	153527	112	5537	4191	40	9764	7829	54	22443	16867	85	34943	28041	108	711564	556057	115	0.77487
91199	86710	83	23721	22989	66	1289	1351	13	2512	2590	25	5078	4622	40	8116	7756	49	173405	163217	83	0.77487
106632	99285	87	32802	31100	80	1821	1772	22	2819	2712	29	7180	6506	50	10715	9636	58	221344	203183	86	0.775888
147352	117143	97	66701	52982	93	2001	1657	25	3447	2918	36	6834	5474	51	11736	9786	63	223463	180260	98	0.775888
130830	116050	89	55293	49095	88	1794	1746	21	3531	2845	35	8009	7234	49	13199	11352	71	254386	243854	89	0.775888
124568	114489	91	36929	34452	83	2012	1914	21	4289	4152	36	10364	9912	50	16679	15176	77	318150	295871	83	0.778943
161868	130983	96	66444	54531	92	2616	2067	29	4403	4005	35	10492	8930	58	17738	14982	78	349341	301029	99	0.778943
92713	88480	80	34741	33377	78	1861	1748	22	2850	2964	28	6726	6138	44	11433	11473	59	214645	199292	84	0.778943
124185	114820	86	32408	30744	81	1589	1564	19	3459	2836	34	7618	6956	45	12765	11462	60	246667	232913	89	0.778943
265489	176413	117	96804	64089	109	3747	2563	37	7018	4396	56	14942	9941	75	23912	15246	95	501916	344508	118	0.78098
141718	119574	90	61558	51114	89	2150	1885	26	4419	3777	40	8676	7436	53	14021	12396	72	277763	244639	93	0.781998
135513	113421	98	51398	43509	88	1923	1631	23	3176	2810	32	7933	6639	50	12769	10935	75	255131	221788	95	0.783016
151226	125327	92	52594	43398	90	2208	1665	25	3614	3352	36	7900	7221	47	13149	11777	69	279727	244618	95	0.783016
133641	123041	89	55288	51013	84	2854	2583	28	5542	4986	40	10976	10440	55	16902	16532	69	363327	344588	87	0.784034
77083	73900	79	30580	29299	78	872	802	0	2233	2120	22	3970	3946	35	6686	6410	43	136974	130424	82	0.784034
161204	137900	93	68004	59205	90	2534	2234	26	3820	3335	34	8776	7698	48	14700	13478	73	289986	262167	96	0.784034
116515	105891	93	36194	32780	83	2200	1823	24	3224	3308	32	8583	8056	50	13777	12673	65	273045	258176	88	0.786071
147075	125298	91	56297	47151	90	2471	2025	28	4137	3536	38	8320	6845	55	13340	11671	69	263926	229550	95	0.788107
99964	94963	83	22054	21393	61	1626	1620	16	2887	2666	31	6874	6672	44	11621	10949	65	229983	219002	85	0.788107
118199	108929	100	39961	37731	83	1776	1935	19	3911	3213	36	7357	7110	48	11483	11157	55	239032	228403	87	0.789125
209438	162443	102	90588	70170	102	3201	2556	32	5333	4325	44	11922	9550	57	20613	17000	87	385514	328996	101	0.790144
86420	80180	95	28099	27297	77	1028	1110	9	2214	2300	27	4955	4977	38	8178	7983	48	177022	168527	81	0.791162
84970	79462	84	38246	36475	79	1048	907	0	1531	1654	21	3907	3876	34	6156	5605	43	134908	130800	75	0.791162
193103	162612	94	72801	61470	91	3089	2720	29	5877	4965	46	11491	10044	61	19903	18422	82	399480	369676	90	0.795235
105976	98198	84	47544	45285	81	2191	1941	25	3901	3854	34	7838	7246	48	13560	13261	61	258916	239138	83	0.795235
171051	145197	108	53799	45141	89	2889	2384	30	4343	3987	37	10634	9151	60	18193	16565	79	354055	323794	90	0.795235
241753	178953	108	102455	76376	103	3247	2473	34	5695	4516	46	12134	9319	61	20497	16207	80	388914	298608	103	0.796253
251843	177091	107	93630	64454	105	3794	2178	40	6180	4151	52	14404	10045	81	20788	15079	88	404585	300450	103	0.796253
79742	78400	78	35502	34860	76	1151	1099	9	2223	2245	24	5511	5335	40	7888	7586	47	179174	171243	75	0.796253
289704	201777	122	125365	89887	116	4519	2949	42	8117	5548	52	16122	11359	75	27829	20594	110	572554	424892	118	0.797271
109408	97258	87	40982	36711	85	2029	1935	21	3007	2723	29	6772	6364	44	12248	10887	65	227804	205353	85	0.798289
94160	89392	84	39279	37503	80	1718	1615	19	3261	2667	32	6468	6480	42	10887	9932	59	222532	209386	89	0.800326
216463	166639	110	72698	55092	98	3554	2598	35	5797	4630	49	13398	10850	68	23109	18802	89	430811	348261	106	0.800326
93198	87227	82	34674	32916	80	1182	1042	7	2441	2341	30	5402	5187	39	8841	8138	53	175404	166111	84	0.801344
121249	113677	85	47551	45210	84	2138	1916	24	3729	3869	32	8606	7955	51	13511	12464	65	252204	236047	92	0.801344
115821	106354	92	56114	53104	84	2299	2362	23	4244	3606	37	7963	7574	52	12698	11620	62	272156	252244	92	0.802362
83872	80330	79	36668	35101	78	1093	1135	9	1779	1704	18	4456	4261	35	7392	6303	58	146202	138036	86	0.802362
124689	113594	86	47774	43575	85	1877	1818	23	3634	3359	30	8130	7498	49	13681	12498	61	266316	259352	87	0.803381
107129	102498	86	27036	26303	79	1510	1455	20	2824	2761	28	6734	6667	41	9583	9457	52	202180	186260	86	0.804399
140742	127915	87	44796	41144	85	2473	2141	26	4968	4795	38	10160	9421	56	16778	15744	76	321267	293129	90	0.805417
78806	79536	78	34192	33601	77	905	837	0	2009	2131	22	4371	4610	35	6943	7117	44	144752	137338	82	0.805417
81877	76329	85	28626	27462	78	1167	1088	9	1787	1779	22	4202	3993	36	7053	6686	51	130890	124512	82	0.807453
150019	122058	108	63734	50852	108	2081	1919	23	4077	3227	42	8714	7547	51	15008	12427	74	304768	255338	108	0.807453
137299	119660	93	47960	42014	86	1769	1657	23	4059	3709	38	8701	7653	50	15263	13799	61	287722	264472	91	0.808472
93800	90607	81	37329	36283	78	1579	1484	17	2485	2240	34	5617	5353	39	9951	10283	47	195660	184470	84	0.808472
112988	105890	85	50560	47448	82	1536	1434	19	2197	2192	28	5760	4971	45	8418	8165	49	184464	172367	86	0.80949
110483	101928	97	42233	39352	82	2030	2074	23	3013	3468	31	8244	7967	48	14586	13708	63	281348	268353	91	0.80949
168858	140797	98	70214	60342	92	2492	2003	29	4710	4083	39	10367	9012	53	17179	15141	73	325979	300956	94	0.80949
142461	118075	97	52998	43836	90	2013	1765	25	3679	3022	35	7998	6764	50	13542	11369	67	288403	234755	93	0.810508
86677	81272	94	36432	35055	78	1201	967	0	1951	1901	21	4748	4449	37	7838	7580	42	161479	156050	81	0.811526
103269	96611	83	56016	53299	82	1516	1661	17	3166	2812	30	5579	5379	38	8981	8866	54	183342	173735	86	0.811526
178161	140217	101	73182	58149	92	2620	1972	29	4588	3370	42	10205	8000	58	15490	12938	70	322844	263990	98	0.811526
113012	104037	84	33388	32090	80	1498	1466	17	2361	2384	26	5269	4886	42	7920	7936	46	174857	164249	85	0.811526
114638	107455	88	43782	41050	82	1696	1646	21	3418	2768	34	6775	6127	46	9995	9118	55	218949	206923	88	0.813563
153627	134880	90	63958	55663	88	2385	2297	22	3945	3668	32	8441	7592	50	14456	13167	70	285199	261502	90	0.814581
91049	87912	83	18589	18052	54	1293	1318	14	2407	2406	28	5737	5245	40	9112	8862	46	171560	164495	84	0.814581
126622	111455	92	49093	43901	86	1740	1773	19	3723	3103	36	7466	6867	48	13019	12055	63	250795	236012	88	0.814581
154921	132984	107	66698	58430	89	2398	2441	23	3478	3306	35	8777	8366	49	15097	14228	71	287107	274425	85	0.815599
199501	163292	103	87375	71371	99	3387	2770	30	5441	5102	41	10866	9419	57	19070	16322	79	370250	332427	99	0.816617
95389	90859	87	25555	24817	75	1593	1461	16	3353	2713	33	6306	6533	41	11957	11113	64	232965	220917	84	0.818654
244410	159327	113	97769	64853	110	3850	2381	41	7172	5237	59	16096	10720	83	28307	18636	105	520949	345448	116	0.818654
113906	104737	84	50654	46292	85	1907	1616	21	3571	3364	33	8010	7799	49	13548	13503	66	247617	234111	83	0.819672
171479	144678	97	73791	62354	92	2927	2370	32	4393	4006	36	10064	8414	58	17008	15398	72	336332	303459	92	0.82069
192800	153637	107	79352	65047	97	2742	2433	29	5340	4369	43	10683	8409	59	17859	14379	79	349023	301904	98	0.821709
99683	92579	89	41807	39283	81	1410	1292	16	2606	2475	28	5754	5462	44	9894	9461	55	194034	182515	84	0.822727
155769	129752	94	63048	53640	89	2279	1728	27	3932	3222	38	8509	7413	50	13188	11164	66	253073	228761	89	0.823745
95717	91433	82	29396	27974	79	1575	1256	19	3056	2952	29	6075	6008	42	9783	9554	57	201707	188400	81	0.825782
100157	95900	81	35967	34522	79	1461	1335	16	2315	2459	23	4996	4513	39	8467	7981	46	175407	166116	80	0.8268
129493	116903	91	46012	41298	85	2459	2016	27	3870	3821	33	9396	9537	50	15286	14787	64	299845	289172	83	0.828836
167935	131840	102	69561	56171	96	2379	1634	28	4106	3153	38	10165	7990	61	16864	13269	83	343511	273003	104	0.829854
211917	182662	94	115119	101395	95	4249	3600	35	7980	6714	53	14584	12938	69	24812	21002	87	497103	411603	97	0.829854
126143	117837	89	52646	49469	81	2581	2323	27	4660	4200	35	9683	8754	54	14671	13216	69	293906	266454	87	0.830873
175050	138557	98	66570	51424	96	1943	1268	27	5054	3284	46	10020	8020	58	15974	12915	73	333028	273743	100	0.831891
115485	106649	85	48877	45973	83	1609	1453	16	2631	2188	26	5573	5093	41	8754	7882	55	184892	171182	88	0.832909
84273	80565	83	35841	34416	78	1032	1011	2	1369	1828	21	4136	3902	35	7198	6996	46	129369	123292	83	0.833927
178635	148294	101	61754	52084	93	2760	2082	29	4309	3500	38	9562	8091	54	15991	13659	72	322067	271889	98	0.834946
147599	121762	92	65827	54549	91	1972	1483	21	3095	2272	34	8057	6783	52	13288	11347	62	262126	224243	94	0.835964
207301	165798	106	174907	149179	96	6141	4981	42	10796	8387	60	24421	20425	89	39252	33914	92	775019	658859	103	0.838
71223	69236	79	33184	32579	76	1028	1086	7	1460	1443	17	2875	2910	29	5401	4879	39	111131	106546	80	0.839018
58219	55901	90	26475	25891	74	961	986	0	1426	1509	15	3020	2959	29	3921	4426	35	90996	86920	77	0.840037
104595	101510	81	47825	46312	80	1201	1330	13	2144	2195	27	5614	5672	39	9633	8896	56	184722	178206	86	0.841055
92381	87736	82	34556	32960	79	1823	1656	20	2495	1975	32	5776	5684	40	9004	8693	51	180114	170180	85	0.842073
123326	101813	89	45643	37457	86	1764	1444	21	3206	2378	36	7064	5981	48	12829	10863	61	231072	186527	95	0.842073
93155	91586	84	30462	29740	77	1459	1506	18	1645	1873	22	4700	4717	36	8185	7630	50	170292	165360	85	0.84411
102165	96173	83	26280	24998	79	2012	1933	22	3929	3311	40	8051	7401	49	14704	14015	71	260414	239165	84	0.845128
139781	119726	90	56077	48083	88	2174	1807	21	3703	3104	38	8580	7640	51	14970	13438	73	298260	264263	93	0.845128
151564	128885	90	50513	40999	90	2169	1970	24	3925	2782	38	9223	7800	55	14822	13437	68	305196	257991	96	0.846146
82221	78475	84	36696	35819	78	1371	1207	12	2291	2274	26	4590	4402	37	7905	7673	44	165227	158976	83	0.847164
135599	119909	104	60405	54194	88	1752	1711	22	4111	4024	33	7839	7145	47	14602	13252	67	272418	248154	93	0.848182
83615	81090	82	40656	38935	79	1341	1315	15	2105	2095	27	5408	5224	41	10172	9939	49	202178	190769	84	0.850219
75938	72153	79	26029	25239	76	1070	1128	7	1826	1941	23	4163	3752	36	7770	7883	48	138689	135775	81	0.852255
337111	212974	136	158233	100933	136	5964	3811	46	11928	7841	67	24442	16318	98	38483	25340	131	776057	530150	136	0.853274
94916	89564	82	35387	33137	80	1806	1526	17	2498	2818	25	5716	5597	41	9861	9250	55	196699	185527	84	0.85531
97187	93145	80	28237	27131	78	1335	1299	15	2351	2363	25	5852	5452	45	9637	8976	55	193291	181770	82	0.85531
90191	85878	83	36363	35547	78	1467	1220	14	2896	2269	29	5064	5220	36	9805	9272	51	187657	180849	84	0.858365
124297	116138	100	50979	48051	82	2212	1837	24	3515	3259	31	8244	7817	47	13582	11839	71	263400	253141	86	0.858365
176609	140534	103	71962	56978	96	2771	2278	28	4545	3648	43	10192	8184	57	19176	15380	78	359426	301051	97	0.859383
198838	168543	97	73646	60965	92	3166	2597	31	5511	4948	41	12141	10901	61	20784	17846	80	407238	366467	96	0.859383
111489	104439	90	51113	48029	81	1900	1843	20	4373	3595	42	8467	8360	49	14174	13634	65	276367	266252	89	0.861419
150916	134074	92	65894	60701	87	2537	2556	26	4894	4600	38	10278	8985	55	17366	15715	74	342841	313784	94	0.863456
181980	144400	102	74089	59580	95	2998	2126	31	5034	4481	43	10838	8598	62	17583	14724	71	351933	289292	98	0.863456
186622	147631	103	68685	54283	96	2648	2208	29	4836	3789	45	10087	8543	58	18461	15369	75	373335	320770	102	0.865492
141981	129689	97	47678	44700	85	1681	1617	20	4643	3470	42	8020	7113	48	11086	10113	61	252983	231078	93	0.867529
93086	89549	81	40711	39555	79	855	893	0	2216	2154	25	4298	4183	36	7486	7307	50	164164	155782	87	0.867529
142517	119369	92	58608	48066	91	2266	1840	27	3762	3404	36	7939	6957	48	13658	11500	66	275189	240506	95	0.868547
123625	110241	90	46540	41511	86	2137	1828	23	2960	3046	30	7623	6589	46	12824	10727	68	254311	229952	94	0.869565
188012	146896	99	75715	58785	98	2386	1810	28	4951	3864	41	10418	8585	58	17096	13875	73	329019	275237	101	0.870583
106372	93310	85	41061	35665	84	1219	1185	14	2190	2310	26	5831	4930	45	9362	7574	60	185350	162690	89	0.871602
177229	138033	99	77733	62377	94	2523	2123	29	4311	3707	39	9619	7750	57	16440	13425	81	318193	258957	100	0.871602
134939	126782	87	79629	74790	86	3165	2773	30	4666	4498	33	11192	10555	56	18810	17862	79	367352	342695	92	0.871602
101630	97799	81	34869	33946	80	2244	2067	23	3581	3418	31	8345	8344	51	13790	13578	62	276956	264511	87	0.87262
75587	72997	82	38695	38034	78	931	788	0	1954	1683	22	3603	3768	32	7238	6898	45	130729	126612	84	0.87262
108117	102658	82	52526	50217	81	1731	1723	18	2674	2928	28	5897	5731	40	8920	8721	50	204008	187829	87	0.873638
138182	122821	101	54490	48680	88	2558	2552	25	3963	3630	35	8601	7714	50	13294	11576	71	267329	252780	91	0.874656
147450	137179	88	46114	43649	85	2615	2396	27	4394	4130	36	9455	8891	53	15829	14367	70	298931	273485	92	0.875675
185940	143207	98	75987	58640	94	3416	2581	35	4144	3506	38	10057	7700	58	18282	14591	73	349227	278398	104	0.876693
111505	100418	101	40996	37470	83	1742	1690	18	2943	2687	30	6698	6131	45	11560	10751	53	214225	200036	101	0.876693
121176	113540	94	43223	41578	82	2030	1665	24	3473	3079	34	7210	6784	45	11790	10913	58	221424	207437	92	0.876693
114499	101616	98	37575	33325	82	1938	1786	21	2969	2416	29	7222	6405	47	12149	11549	53	259015	243673	90	0.876693
218115	164681	103	85862	63622	102	3385	2805	33	5570	4325	48	13148	10439	66	21449	16171	93	444252	345898	109	0.877711
96130	88008	95	35330	33699	79	1289	1252	14	2770	2744	29	6223	6130	42	10130	10325	50	190911	174580	86	0.878729
106539	96119	93	42534	37884	84	1683	1414	18	2850	2827	31	6000	5526	42	9668	8808	51	202509	185264	91	0.878729
111852	104149	84	34709	33626	80	1915	1827	22	2699	2654	27	6208	5715	43	10119	9101	58	190039	181496	88	0.878729
92593	88050	84	39610	38263	81	1480	1086	16	2605	2295	25	5156	5159	39	10003	8958	52	183238	178605	86	0.879748
129833	115705	89	51027	44881	88	1833	1520	22	3206	3280	31	7589	7050	47	11036	10560	53	255114	238681	89	0.884839
97860	92792	83	37011	35252	79	1544	1294	17	2708	2509	27	5921	5536	41	10082	9760	49	203950	196188	81	0.885857
97239	91066	86	31356	30352	78	1766	1829	21	2880	2606	30	7223	7246	44	11597	11051	56	213563	205657	83	0.886875
82138	81544	78	20771	20698	59	1342	1379	13	1887	1948	22	4604	4584	37	8485	7730	54	157134	151842	81	0.886875
98981	94828	83	40204	38224	80	1435	1412	15	2349	2108	28	6174	5514	42	9742	9585	51	183529	176071	81	0.886875
75919	74409	79	33771	32866	76	1026	882	0	2234	2011	27	4256	4092	35	7804	7654	47	145974	139602	77	0.886875
97135	91318	82	33925	32734	80	1387	1067	8	1931	2184	23	5382	5105	41	9789	9123	54	174786	169730	84	0.888912
217040	175341	108	97807	78698	99	3386	2668	35	6011	5147	43	12600	10424	65	21113	16922	88	418400	365471	105	0.891966
95438	88471	82	41923	39230	80	1318	1270	14	2391	2475	24	5088	4770	39	9177	8524	49	181093	170277	81	0.892984
194080	139577	103	73302	51989	97	2655	1908	33	5669	3902	51	10706	7369	60	16388	11637	78	352063	253266	104	0.892984
168873	139647	91	74641	60703	92	1834	1714	21	3895	3186	37	8912	7343	54	14972	12773	68	323898	265594	97	0.894003
132210	120735	90	66752	63187	83	2514	2309	27	4463	3800	37	8787	8614	48	15522	14486	68	300723	271555	91	0.894003
92363	89660	83	36371	35620	77	1506	1630	18	2604	2483	24	5899	5567	42	10126	9169	56	191215	180476	87	0.90113
103576	100482	85	45398	44504	81	1441	1442	17	2081	1964	20	5880	5767	41	7992	7614	49	171640	161910	91	0.902148
185973	148622	103	77813	63049	95	3103	2326	32	6263	4637	45	12708	10784	62	20391	17286	85	425670	366626	102	0.902148
143667	122682	97	48715	41271	89	2019	1753	21	3692	2911	37	7799	6373	50	13209	11266	67	248035	216264	98	0.904185
150971	133883	98	58491	53070	87	2674	2370	28	3515	3581	31	9681	8827	55	16235	14294	69	317427	288450	98	0.906221
128252	111388	90	60886	53124	88	1745	1482	20	3790	3152	36	6201	5423	46	10960	10419	58	218820	200615	95	0.908258
107424	103020	84	54755	52276	81	1498	1502	16	2640	3023	27	6234	5992	43	10899	10936	53	218010	205867	92	0.909276
91747	86515	86	46912	45429	79	1468	1441	15	1951	2118	23	4572	4407	34	7556	7217	44	164613	158624	87	0.909276
210615	171369	114	100851	83733	108	4277	3871	35	7542	6365	47	14513	11953	63	23804	21022	101	484643	418214	116	0.911313
168889	143246	94	69437	59272	92	2395	2166	27	4518	3381	41	8971	7777	55	14999	12505	67	292573	257697	100	0.911313
99089	95754	82	46544	43948	82	1308	1325	15	3067	3207	32	6467	6410	43	10784	9683	57	203356	191589	88	0.912331
177121	142551	103	57582	46355	94	2877	2410	29	4564	3871	39	10898	9312	59	17926	15580	84	357201	311341	101	0.912331
137104	120483	90	53531	47876	88	1856	1961	21	4487	3968	40	8652	8069	51	14363	14203	67	297143	286322	95	0.913349
218343	143792	114	87770	58062	107	3075	2074	36	7125	4473	54	13470	9028	74	22007	14171	99	441534	296553	115	0.914367
135545	124590	98	32452	30459	83	2098	1709	24	3022	3018	32	8345	7635	54	13774	12572	63	276473	257695	93	0.916404
95540	89820	97	30998	29109	79	1581	1550	17	3047	2566	31	5700	5362	43	10564	9972	53	194765	179802	97	0.916404
234928	177247	101	86706	64179	99	3652	2491	37	5867	4699	45	13454	10755	62	21353	16240	79	427219	334205	108	0.917422
245530	173439	125	86819	59854	108	3676	2581	37	6204	4190	52	13334	9664	65	23293	15951	89	446930	317843	116	0.91844
171480	140056	94	68542	54173	92	2364	2058	28	3774	3116	44	9003	7402	54	14412	11322	73	280340	229837	97	0.91844
88691	84140	85	33467	32459	78	1241	977	0	1883	2213	24	4739	4730	38	8090	7429	49	153171	149941	83	0.919458
194512	166052	98	60157	50345	97	3108	2566	29	4819	4390	43	11587	10765	59	18205	16347	81	368433	335870	100	0.919458
90007	83054	81	36071	34486	80	1271	1141	8	2507	2475	22	4337	4462	35	7927	7642	49	141025	132795	81	0.920477
350767	247040	135	267802	199383	131	11019	8146	50	20651	14948	84	43896	32488	126	69245	49888	129	1.04858e+06	981729	141	0.920477
132275	123480	86	50057	47203	84	2737	2262	29	4991	4452	37	10231	9939	56	18716	18006	74	361363	339386	92	0.922513
100349	94353	98	32299	30279	81	1797	1758	20	2260	1921	26	5948	5654	41	10409	9733	50	201102	184270	98	0.922513
99157	93915	79	32054	30727	79	1959	1796	23	3379	3125	31	6813	6430	46	12350	11833	64	235010	228282	87	0.923531
93449	88077	88	33249	31672	80	1753	1483	19	1994	2012	26	5625	5558	41	9113	8510	55	195847	187204	86	0.923531
124383	117164	85	50296	47984	83	2172	1899	25	3188	3127	33	7206	6476	50	10822	9896	59	222315	206095	88	0.923531
134463	116373	89	57835	49313	88	2032	1649	24	4005	3409	38	7626	6821	49	11975	10168	63	259346	228207	91	0.924549
322038	234250	125	158245	118523	124	6100	4133	45	10159	7350	57	22092	16073	94	35496	26227	120	730480	547488	129	0.924549
175651	153242	106	84723	75553	89	3319	2958	31	5160	4668	39	12167	10358	65	18974	15379	74	397217	330121	95	0.925568
91776	86829	97	33405	31030	83	1099	1017	4	2044	2223	21	5385	4698	45	9097	8298	52	181133	162267	97	0.925568
145057	131185	88	61023	54148	88	2160	1902	24	4261	3882	35	8986	8260	49	15105	13596	64	307077	285401	92	0.925568
87574	84460	95	33886	33289	78	1173	1178	10	2344	2552	23	4711	4766	35	8495	8352	50	170056	161702	82	0.925568
180411	143226	98	77631	62834	95	2831	2485	28	4711	3759	41	9783	8222	53	16223	13792	68	322752	273815	101	0.926586
68747	65258	79	25176	24501	76	811	758	0	1248	1297	11	3136	3203	31	5096	4842	39	117286	115025	84	0.928622
94775	91445	79	37893	35921	80	1585	1465	20	3469	3080	36	6972	6829	45	12312	11635	60	228754	220212	89	0.928622
170598	145516	103	79665	69186	92	2315	2101	25	4621	3791	38	9853	8538	54	16996	14860	67	364129	334876	101	0.930659
172130	134288	97	67869	53438	94	2772	2234	30	4757	3907	40	10408	8762	56	17339	13779	72	364834	299052	103	0.931677
113813	105443	86	48625	46083	82	1541	1422	18	2730	2647	28	6292	5752	46	10067	9266	52	210015	196668	88	0.931677
90314	85044	85	29867	28474	80	1194	1155	10	2890	2924	36	5997	5583	43	8864	8257	51	190674	171109	85	0.933713
101329	94485	85	43718	41176	80	1519	1357	17	2231	2383	27	5828	5372	40	9092	8728	61	179990	176256	79	0.933713
143086	117275	92	51474	43048	90	2492	2017	26	4397	3717	42	8867	7278	54	15613	13946	63	284204	244413	97	0.93575
203075	164298	98	105788	87715	96	3610	2926	36	7027	5208	53	13627	11153	63	23269	19809	92	469240	396799	102	0.93575
103714	101406	85	49039	48048	78	1948	1920	20	2654	2968	26	7218	6541	44	11043	10779	59	226729	218711	87	0.93575
154579	127138	93	60318	49344	91	2233	1928	27	3246	2847	34	8501	6950	56	13909	11839	72	277658	232926	97	0.93575
149401	125036	107	62763	53410	90	2234	1781	24	3254	2679	35	8203	6864	49	13982	12099	71	271186	240667	99	0.936768
171546	128309	114	63706	47381	103	2635	2032	29	4390	3267	46	10375	7507	60	17423	13264	83	351297	276782	114	0.936768
237996	206062	100	140198	126459	97	5384	4527	37	10465	9521	56	23304	21043	81	37735	32613	98	705073	601981	108	0.936768
237063	202164	109	132882	115564	100	3049	2833	31	7653	6609	48	13851	11565	66	21308	18683	86	456166	381510	107	0.937786
98387	93984	89	30429	29308	79	1551	1577	18	2804	2678	29	6605	6187	47	10703	10458	57	204749	191381	87	0.939823
155677	123155	100	67496	54028	94	2401	1888	28	3508	2667	39	8109	6844	52	13529	10482	68	260075	218552	101	0.940841
141367	126470	97	60195	54658	87	2273	1997	25	4734	3978	37	8601	7250	54	14063	12277	70	287137	255823	104	0.940841
188263	165030	94	106520	93787	94	3173	2686	32	6599	5404	50	13936	12409	67	24478	22020	89	481537	435796	100	0.941859
137266	117460	92	46002	38783	89	2014	1651	25	3876	3283	36	8084	6957	52	13799	12086	66	279538	248302	96	0.941859
205761	166494	113	81470	66816	95	2879	2794	27	5101	4442	44	11612	9512	61	18701	15818	76	359491	308830	103	0.942878
254582	188134	112	119644	89331	112	4280	3235	38	7057	5758	50	15701	12562	75	26133	19976	108	523115	427318	116	0.942878
98770	93394	83	38056	36237	81	1583	1412	16	2253	2214	24	5488	5020	41	8911	8675	51	176645	160903	86	0.943896
98275	94125	84	35974	34336	80	1440	1429	16	2100	2379	25	5762	5327	41	8547	8333	49	173669	161625	89	0.943896
246471	197416	114	223660	193392	104	7143	5675	45	14136	11339	69	29817	24328	99	47226	39727	102	950311	757109	115	0.944914
105902	99303	85	53146	50351	81	1754	1683	21	3394	2985	35	6617	6314	45	11672	10826	64	238818	225522	88	0.944914
157259	132914	93	65768	56157	91	2182	1875	26	3661	3355	37	8237	7192	53	14586	12392	69	280761	250211	96	0.945932
144263	126833	91	62570	55023	88	1613	1549	21	3296	3159	34	8196	7306	49	12821	11542	68	252762	226315	93	0.94695
155176	125413	94	68290	56355	93	2019	1612	23	3589	2969	35	7357	6567	49	12293	10188	73	255019	219906	96	0.947969
112219	103802	89	46904	44688	81	1803	1739	19	3094	2879	30	6995	6605	45	10972	10231	62	221481	207891	85	0.948987
175770	144227	112	59760	49068	95	2276	1900	26	4004	3623	37	8724	7388	53	14346	12417	71	299200	262063	97	0.948987
107706	99894	90	48800	46240	81	1999	1858	22	3368	2851	31	7380	6824	47	12938	11666	63	239218	230394	85	0.950005
239479	208247	100	117886	104619	98	4682	3971	36	8291	7604	49	18525	17087	73	29717	26584	93	616380	560836	100	0.951023
119951	113722	84	33910	32444	81	1867	1879	21	2925	3105	32	6919	6505	43	11567	10980	58	228614	214734	85	0.954078
111823	104959	84	41951	39413	82	1676	1651	20	2981	2966	29	7009	6577	45	10603	10482	48	245431	230443	86	0.955096
229995	186206	99	97932	79194	98	4007	3490	36	6920	5520	47	16042	13799	71	25296	21416	93	500365	448428	102	0.955096
99215	94461	83	35643	34773	80	1064	1169	9	2433	2475	26	4595	4390	40	8103	7929	46	150913	141773	83	0.955096
138905	117541	92	59498	50432	90	1986	1702	24	3844	3200	35	7990	7089	48	12890	11460	66	255779	215554	96	0.957133
171609	153155	98	68886	61420	92	2748	2515	30	5516	4692	41	10237	9281	53	16807	14852	76	328463	298972	96	0.958151
84781	80161	81	34581	33290	78	1383	1514	16	2223	2268	22	5208	5023	37	8005	7489	46	161912	152773	82	0.959169
150943	129663	107	62075	52421	91	2364	2191	26	3796	3439	35	8340	7112	51	14249	12392	66	287802	253713	97	0.960187
123714	108704	93	39041	34764	84	1717	1652	18	3278	3396	31	7232	6689	47	11331	10600	67	243693	228173	90	0.960187
69976	68605	79	26511	26199	75	894	897	0	1616	1474	19	3814	3504	35	5769	5430	40	129111	123852	85	0.960187
90035	86017	83	35309	33548	80	1487	1496	17	2826	2559	28	6825	6749	43	10958	10719	54	230792	217221	90	0.961206
110690	100558	85	39690	35588	82	1861	1496	21	3103	3002	31	7027	6332	45	11094	11195	54	233125	214928	93	0.96426
83341	78083	92	23915	23300	69	1033	1005	1	2285	2285	22	4498	4522	35	7174	6459	47	146865	139908	84	0.96426
106677	100932	90	38886	37554	81	1784	1539	20	3109	3134	32	6783	6604	44	10900	9638	62	227213	213030	90	0.965279
149554	128247	93	59390	49806	91	2576	2141	30	3830	3253	37	9828	8688	58	14434	12667	67	311125	272669	98	0.967315
110713	105628	84	47940	46131	82	1636	1558	19	3153	3363	26	6449	5894	45	10009	9792	49	210754	201271	91	0.967315
152117	124820	94	51421	40821	92	2291	1998	25	3874	3122	39	8033	7388	49	13067	11078	68	286279	255422	95	0.969351
77360	76600	77	30153	29912	75	1006	1014	3	2000	2015	23	4536	4524	35	7793	7638	50	162214	156799	81	0.97037
148220	127137	96	43600	36857	87	2389	2154	25	4433	4114	37	9463	8723	55	16069	14719	71	324957	298596	95	0.971388
117779	104964	86	41938	37103	87	1362	1318	16	3369	3029	36	7283	6727	48	12210	11117	65	232044	219350	90	0.972406
102667	97386	98	41123	39728	81	1618	1195	13	2348	2616	26	4762	4758	37	8655	8277	49	161292	149733	91	0.973424
78281	74723	83	27010	26463	76	1490	1521	18	2383	1931	25	5602	5518	39	9650	9795	51	184126	174807	87	0.974443
168881	147949	91	63784	54639	89	2306	2157	28	4290	3498	39	10592	9521	62	16480	14282	68	316069	291598	97	0.975461
113661	99722	87	43245	37658	85	1961	1522	22	3186	2640	29	6474	6051	43	11818	10555	59	238399	224674	90	0.976479
161169	139552	91	60929	53994	90	2486	2110	27	5013	4399	38	9613	8747	57	15395	15017	65	311986	294863	95	0.976479
162619	134371	102	58725	49078	91	2209	2051	24	3723	3267	38	9459	8312	57	14806	13712	69	284657	255617	96	0.978515
139873	126359	88	66035	59937	86	2671	2456	27	3729	3505	35	8512	7962	54	14151	12972	64	292373	279073	92	0.978515
171477	136106	95	71512	55663	94	2974	2271	31	4053	3698	36	10418	8433	57	15635	13409	69	350867	288252	102	0.979534
117638	104895	87	46443	41904	85	1537	1410	15	3075	2997	31	6712	6368	46	10795	9492	55	211126	195559	85	0.980552
92753	87551	86	33242	32095	79	1389	1446	14	2057	1981	23	5521	5260	41	8895	8708	54	173827	168385	84	0.980552
160621	137582	93	52898	44498	90	2536	2108	27	4116	3633	37	8906	7423	53	13766	11698	65	283968	252446	96	0.98157
141123	123157	98	57677	49821	89	2135	2035	23	3824	3110	37	7856	6992	48	12820	12046	64	257020	236281	91	0.982588
191166	150639	99	84810	67506	97	2557	2098	27	4600	3168	38	8949	7355	56	15669	12506	72	314579	252123	102	0.983607
150442	123890	92	64914	53531	93	2320	1909	27	3250	2759	32	7690	6605	47	13579	11478	70	270983	240124	93	0.984625
158370	128830	98	61574	49016	93	2312	1698	28	3544	3116	38	9269	7565	52	15050	12105	78	305295	264031	95	0.984625
87982	86416	91	32961	32515	77	1378	1247	12	2455	2199	24	4088	4043	35	7188	6707	43	134142	137069	77	0.985643
183448	149352	104	70093	58697	93	2803	2297	27	4310	3700	44	10419	9002	55	17478	14577	78	334562	298555	98	0.986661
92166	88130	81	37652	35644	81	1775	1472	20	3234	3462	30	6370	6253	40	10373	9798	62	215071	200737	97	0.986661
112565	106912	84	36276	34684	81	1073	1146	12	2655	2741	29	6217	6122	42	10955	10131	61	216945	203205	84	0.987679
147669	118065	102	64657	51148	92	2185	1725	27	3376	2771	34	9296	7354	56	15330	12069	68	317232	258786	98	0.987679
73030	68512	83	27781	26792	77	1076	984	0	1908	2110	19	4406	3903	39	6607	6696	39	131159	129633	78	0.988698
163443	137957	91	73524	61798	91	2533	2129	26	3730	3671	36	9291	8564	51	15300	13346	68	292551	272828	92	0.990734
104401	101010	88	22675	22411	57	1883	1960	21	3344	2958	32	7165	6834	43	12260	11318	60	246024	235679	89	0.990734
186109	158852	94	68173	58384	94	3035	2506	31	5475	5057	41	12604	11412	65	20558	18170	86	419862	382891	98	0.993789
106784	103042	80	36688	35313	79	1876	1596	23	3107	2798	31	7163	6836	49	12818	12548	57	243215	216718	87	0.993789
53456	52516	76	16710	16437	51	645	629	0	1248	1710	15	3298	3312	31	4688	4483	35	111368	105101	79	0.994807
110695	100517	86	42907	38572	84	1826	1718	21	3527	3105	33	7098	6550	44	11893	10500	62	242699	228451	88	0.996844
120430	103436	90	43462	37769	86	1840	1664	19	2538	2461	26	6725	6133	45	11819	11047	59	235015	206844	91	0.997862
116975	107987	88	37423	33990	83	2347	2055	25	3450	2878	34	7704	7369	48	13261	11871	62	252796	222135	82	0.99888
108741	103200	90	43957	42866	80	1866	1848	20	2536	2544	30	6157	5934	42	11096	10372	61	211850	195113	86	0.999898
160320	136396	97	65538	54233	92	2093	2032	22	4232	3770	35	8741	7884	50	14648	12376	72	282102	250035	94	0.999898
87455	81608	81	36419	34535	80	1009	976	0	2505	2356	30	4675	4300	36	8671	8371	55	157250	147969	82	1.00092
118836	105927	89	39930	35969	83	2072	1932	21	3178	3381	32	8624	7935	52	14156	13509	74	281295	268424	87	1.00295
104522	98751	83	36953	34926	80	2103	2089	21	3369	3147	34	7767	7232	46	12959	12261	59	251220	238620	92	1.00601
103577	98135	81	41575	39602	81	1657	1657	19	2687	2585	31	5652	5488	43	10011	9522	53	191788	183402	88	1.00703
111595	105876	88	29252	28597	79	2333	1943	26	3189	3209	31	8228	7570	47	14181	13202	65	278034	261400	87	1.00804
94739	94916	80	51658	50741	78	2026	1762	21	2666	2727	26	6938	6420	45	11395	10733	61	232945	227248	84	1.00804
182279	142404	104	78964	62993	97	2499	1953	29	4393	3377	38	9093	7137	55	15357	12636	67	308224	247277	97	1.01415
142780	116401	97	57241	46342	91	2078	1564	26	3917	2864	39	7675	6432	49	13870	12017	64	264107	224228	90	1.01619
136252	124370	87	50047	45822	84	1979	1836	22	3576	3554	33	8924	8402	49	14701	14722	68	280987	259242	88	1.01721
177107	140721	97	66484	51080	96	2653	2398	29	4360	3447	41	9593	7780	56	16012	13030	75	321886	268440	95	1.01823
111646	95519	91	50471	43669	85	1377	1197	16	3045	2129	35	6191	5639	44	10642	8939	62	211280	188575	88	1.01823
117009	103975	86	33689	29172	84	1762	1571	17	3122	2894	32	6796	6231	45	9763	8975	51	209170	195339	85	1.01924
179453	141890	96	61410	46906	94	2897	2092	29	4774	3682	40	9761	7783	60	16937	13533	74	305931	255190	95	1.02026
114594	106740	98	54016	51250	82	1576	1350	18	2755	2618	27	5371	5258	42	8876	8380	55	186052	171782	88	1.0223
128189	115982	94	52629	48100	86	2207	1960	24	3489	3354	31	7656	7248	47	13852	13068	63	259041	242572	90	1.0223
112177	105301	82	34074	32272	80	2063	1848	20	2826	3069	29	6849	6694	43	11088	10376	55	227864	220820	85	1.0223
119564	105867	94	54093	48155	84	2123	1843	24	2445	2652	28	5821	5578	43	9911	9132	59	209993	198836	85	1.0223
78062	78095	77	27977	27681	71	1146	1191	10	2112	2268	22	4847	4420	41	7449	7592	44	153808	148361	79	1.0223
105991	99339	89	33822	32418	80	1616	1485	18	3586	3356	32	7356	7201	48	10720	10906	52	232336	222614	84	1.02434
140148	130134	86	68553	63212	86	2169	1874	25	4599	4305	38	10090	9447	54	16196	15647	66	312489	296696	88	1.02434
95960	94031	80	27086	26238	77	1523	1633	16	2755	2441	29	6487	6262	42	10939	11010	63	207527	189490	87	1.02637
100114	98920	81	24495	23855	70	1615	1703	19	2970	2687	28	6393	6164	45	11103	10960	57	218047	203249	87	1.02841
90118	88208	80	25110	24455	76	2012	1866	22	2982	2850	29	7199	6664	52	11301	11307	59	238918	225985	84	1.03044
125906	116973	100	35995	34516	83	2410	1996	25	3347	3001	31	8434	7689	51	12296	11148	64	264618	239011	92	1.03146
133005	120849	88	77393	71162	86	2250	1877	25	4156	3994	38	8541	7958	47	12813	12743	56	290480	275937	88	1.03248
161603	130667	99	65129	53412	92	2352	1936	27	4304	3574	44	8564	7408	51	14768	12015	64	284071	237108	97	1.03248
225325	194895	115	110996	97570	97	3824	3019	35	7389	6294	43	14488	13115	75	23085	20813	92	445626	388750	102	1.0335
120477	114313	85	35042	33074	81	1946	1641	20	3939	3374	35	7547	7308	46	13222	12469	67	271218	257077	92	1.0335
147962	129154	93	52394	45795	87	2327	2036	25	4017	3133	42	8300	7402	54	13455	11979	60	271140	243629	93	1.0335
112903	107163	83	55401	51582	83	2140	1847	22	3306	3168	34	7334	6949	47	11003	10469	54	231209	212421	99	1.0335
326930	237173	149	211572	162868	133	8111	6418	47	16190	12172	80	33969	24989	127	55030	39427	130	1.04858e+06	796599	139	1.03452
77787	76308	76	25243	24856	64	1591	1529	19	2558	2395	27	5811	5484	40	8878	9139	48	184220	178759	80	1.03554
77611	74180	94	31233	30833	76	1085	1059	8	1602	1662	17	3982	4053	32	6717	6723	43	136825	129142	84	1.03554
121429	114350	88	36751	35457	82	1667	1677	19	4038	3890	35	8015	7666	47	13602	12352	67	256160	239496	90	1.03554
103771	99257	84	42701	41389	80	1553	1532	16	2556	2435	29	5880	5491	44	10431	9554	59	188160	176032	90	1.03757
89283	83426	82	42177	39058	81	1118	1219	11	2037	2001	23	4248	4047	37	6763	6421	47	148506	142685	74	1.03859
89521	85650	83	25888	25474	74	1395	1331	16	1962	2140	28	4557	4541	35	7624	7108	50	160589	152820	83	1.03859
108480	104047	86	42426	40376	81	1244	1249	15	2349	2222	27	5746	5344	40	10239	9530	56	184235	172630	85	1.03961
192778	156990	99	88760	71413	97	3233	2451	34	5042	4505	40	12033	9859	60	20023	16313	76	389550	332800	101	1.04266
108831	102436	84	31828	30813	79	2126	1862	24	3672	3627	33	8425	8306	48	14708	13601	73	266985	256383	87	1.04368
102360	95777	91	42859	39288	81	1488	1297	15	2994	3258	29	7220	6852	48	11452	10784	61	224700	213059	82	1.0447
135650	109688	93	52864	43439	89	1969	1462	22	3517	2349	39	7831	6744	49	13394	11080	67	252480	213508	91	1.0447
172619	139251	102	71344	58875	94	2503	2135	29	4274	3762	38	9995	8451	55	16691	14439	77	314004	274817	94	1.04775
104755	99087	84	37639	36338	80	1551	1466	20	2766	2852	30	6522	6185	41	10078	9685	55	217026	203807	83	1.04775
153405	124842	92	62862	51926	92	2271	1682	24	3044	2894	33	8223	6349	54	13880	11368	70	261488	220258	91	1.04877
142433	128115	88	69992	63373	89	2507	2235	26	3996	3672	39	9598	9025	54	16458	16069	67	312465	298017	88	1.04877
111238	102751	85	32206	30946	80	1870	1801	19	3597	3435	32	7527	7053	46	11898	11852	51	252173	237040	83	1.04979
156159	132971	102	63730	55117	92	2739	2249	28	4645	4168	40	9443	8060	52	14363	12144	74	266194	248419	91	1.05081
117991	113154	82	56311	53829	82	2052	1896	23	2827	2667	28	6450	5951	47	10804	10043	61	222254	210643	85	1.05081
96273	91297	83	34630	33349	79	1439	1391	15	2556	2479	26	5750	4977	43	9690	8786	51	182612	173984	86	1.05386
136199	122814	89	43467	39271	85	2319	2139	24	4279	4212	37	9016	9052	47	15554	14506	73	286418	269908	92	1.05692
328427	239796	140	146020	106421	131	5620	3849	42	11104	8474	63	24540	18695	94	38469	29204	125	790793	625686	134	1.05794
134844	120931	93	56304	49767	85	2043	1720	24	3019	2850	31	7751	7239	54	13924	12512	68	265235	246058	90	1.05896
179672	143766	98	85168	68626	94	2246	1719	26	4816	4009	44	10208	8440	56	15908	13459	72	333908	288256	98	1.05997
251631	181105	116	116168	84514	114	3860	2565	39	7289	5559	56	14923	10777	69	25889	20189	105	513206	379566	117	1.05997
111039	106832	84	43388	41578	80	1849	1804	21	3262	3336	31	6855	6390	44	10991	11085	60	207756	201298	86	1.05997
263915	183074	127	100130	71911	118	3660	2303	36	6665	5052	44	15379	10837	72	24116	17396	88	502649	372382	122	1.06201
102691	96407	87	30153	28704	79	1941	1961	21	3056	2825	31	6750	6232	44	10268	9618	53	214506	207405	85	1.06303
118531	111815	89	64948	61681	83	2212	2429	22	4729	3721	41	8477	7777	54	14355	13874	66	290581	270027	87	1.06405
128208	106948	105	53884	46272	88	1674	1388	18	2887	2045	35	5837	5178	41	9832	8434	60	205094	181625	92	1.06506
26428	26213	55	72011	68363	74	1390	1244	15	42980	39910	78	2537	2255	28	1711	1446	15	1029	1278	10	1.06608
80859	79489	80	32749	30536	80	873	962	0	3380	1747	35	3671	3460	33	6240	6393	42	122425	117461	84	1.06608
93820	88992	81	18590	18149	54	1647	1555	18	2361	2277	26	6055	5995	40	8394	8139	48	178080	172469	87	1.06608
95732	90822	81	31720	30023	80	1859	1612	17	3156	2988	32	6084	5756	42	10345	10551	51	211044	197820	86	1.0671
173889	140497	97	86611	69053	93	2533	1907	28	4424	3807	42	8485	6827	49	13965	12226	66	272660	225486	96	1.06914
305586	211482	122	143879	102216	120	4918	3471	43	8163	6050	55	17358	12493	79	28371	20983	114	573208	431820	125	1.06914
282728	185437	110	115331	73363	110	3822	2283	42	7178	5406	52	16699	11271	75	26842	17892	100	526206	355087	117	1.06914
94017	94359	79	35900	36071	78	1842	1756	21	2920	3111	31	6287	6577	40	10916	9944	57	206848	201193	87	1.06914
109579	109228	80	46041	45237	79	1635	1714	19	2984	3331	25	6700	6321	45	11038	10731	54	213149	205748	87	1.06914
121226	112617	96	38612	35358	84	1532	1613	17	3064	3154	31	7117	6560	47	10918	10021	57	216035	209183	91	1.07219
98489	91640	84	37382	35724	80	1427	1447	13	2526	2462	28	4781	4489	38	8471	8115	48	165697	152989	86	1.07219
79243	78653	79	30827	30319	76	1051	896	0	1961	1838	24	3532	3536	31	6223	5845	44	117460	112493	79	1.07219
179164	151333	96	62822	52102	95	3718	2880	35	5009	4858	37	12314	10457	62	21119	19177	82	404519	364225	97	1.07321
86634	85051	83	32890	31332	78	1337	1231	16	2140	1857	26	4731	4670	38	8710	8329	56	176821	167507	87	1.07525
165827	132259	97	66941	53354	93	2487	1891	28	4012	3197	38	9744	8270	59	16770	13349	72	322090	270073	94	1.07627
143643	123585	89	57602	48776	88	2026	1675	25	3618	3081	33	8659	7323	52	12339	11299	57	265730	240692	89	1.07627
167042	140645	91	80710	66323	92	2813	2368	29	4399	3699	43	9598	8445	57	15009	12785	69	322097	285673	92	1.0783
98649	94974	92	37610	36441	79	1539	1570	18	2446	2725	26	5968	5443	44	10504	10005	58	218432	211269	85	1.08339
114980	109249	83	63149	60006	82	2509	2375	26	3512	3671	30	9653	9400	52	15119	14319	66	288613	264678	81	1.08339
156977	125873	98	60171	47691	92	2392	1913	27	3861	3171	38	9780	8195	57	17062	14167	77	342823	293158	97	1.08441
111979	103805	88	49005	45902	82	1992	1799	21	3132	2582	35	6819	6572	44	10794	10118	64	225088	217636	85	1.08645
170085	136173	95	68119	54273	93	2004	1568	25	4268	3502	38	9688	7957	56	15255	12530	74	325441	272635	101	1.08848
264884	202924	113	95502	72808	109	3967	3027	35	7957	6426	54	15776	12326	75	26158	20735	98	515000	434188	114	1.08848
142780	125335	96	56622	49378	88	2602	2194	27	4531	4309	37	9055	8000	56	15228	14039	66	295961	274158	93	1.08848
95258	96762	78	43192	42199	78	1425	1401	16	2819	2414	32	5743	5330	44	9194	9170	50	180987	169919	87	1.08848
90454	86394	80	35855	34155	79	1216	1405	13	2504	2412	25	4795	4460	40	8694	8032	49	162047	151711	87	1.0895
114935	109172	82	34591	33186	81	1628	1645	16	3271	2951	31	7459	7079	47	11861	11536	52	243602	232047	91	1.09052
186330	141582	98	72971	55438	96	2675	1834	33	4860	3884	43	10254	7778	59	17856	13835	78	353910	275382	103	1.09256
88297	85979	79	33811	32812	77	1206	1162	12	2745	2652	27	5306	5501	38	8422	7797	45	181912	171440	91	1.09256
150628	124425	95	54572	44807	91	1792	1428	23	3768	3482	35	8760	7130	55	14312	12427	66	270485	233379	96	1.09256
100100	97418	81	38473	37665	79	1380	1426	16	2354	2433	27	5947	5674	43	9568	9204	53	190927	185539	85	1.09358
85454	82830	82	36411	34968	77	1217	1310	12	1988	1783	22	4477	4517	35	8148	7653	48	154043	150765	84	1.09459
95399	89166	84	36744	34731	80	1476	1414	16	2872	2702	29	6330	6051	42	10763	10472	51	210371	198674	77	1.09663
109106	105922	82	38127	37083	80	1404	1384	17	2207	2171	27	5608	5357	42	9734	9307	58	171879	159733	81	1.09663
202963	161493	97	76353	61585	95	2890	2139	32	6185	5702	44	13334	11271	65	21913	17889	87	468472	402299	103	1.09765
97380	95967	78	37145	36337	78	1765	1443	21	3151	2858	30	6093	5770	45	10460	10170	53	192790	182494	86	1.09765
137305	127203	88	50371	47944	84	1814	1748	19	3400	2833	39	7926	7245	52	13444	11995	65	276378	262531	89	1.09765
87706	82322	86	36884	35313	79	1023	1240	12	1846	2070	21	4793	4508	40	8103	7411	50	153548	146325	83	1.09867
100418	94461	88	41067	39338	81	1416	1366	14	3044	2515	29	5429	5119	40	9739	9504	54	184501	173032	87	1.09968
175687	144603	97	96289	83255	91	3050	2774	30	5096	4495	41	11081	9617	59	18863	16094	76	359320	304209	101	1.1007
53502	52611	72	26310	25629	65	854	765	0	1096	1235	11	3073	3118	30	4655	4408	37	93661	94792	78	1.1007
134354	116456	90	60335	52593	88	2400	2063	26	3060	2918	29	7242	6802	48	12494	11413	61	265010	245276	91	1.10172
90945	87375	80	39103	37815	79	1447	1377	17	2747	2375	27	5343	5247	38	9681	8898	52	187644	179406	88	1.10376
96325	91800	84	29905	28452	80	1896	1921	22	2589	2736	30	7354	6550	48	11629	11131	57	234445	219945	98	1.10376
132386	122724	86	73355	69207	85	1948	1830	22	3489	3305	32	7371	6908	46	13134	12200	60	252143	241013	88	1.10478
54447	52775	85	15115	15031	49	547	528	0	943	897	0	2373	2408	25	3420	3282	35	76785	72494	77	1.10681
90773	85228	84	39089	37270	79	1205	1158	11	2105	2026	24	5469	5511	40	9104	9201	50	180044	169320	83	1.10681
138257	120963	93	44305	38437	88	1716	1423	21	3394	3083	33	7473	6654	48	12611	10574	63	253122	220106	91	1.10783
212171	178246	103	123489	106957	98	4735	4363	35	8089	7110	48	18936	16788	74	29875	25523	94	594231	518204	105	1.10783
146693	135671	88	63559	58709	87	2141	2000	23	3541	2893	33	8198	7140	49	13267	12404	64	264643	242380	89	1.10885
97190	92244	84	35747	34502	79	1435	1666	18	2639	2514	28	7148	7019	45	11636	11227	59	228642	219495	82	1.10885
118382	112472	84	50297	48746	82	1166	942	0	3666	3437	35	5773	5232	41	8645	8264	49	190956	181064	83	1.10885
235470	177073	118	74539	57061	110	4171	3325	37	7534	6014	49	16798	13595	71	26615	20933	98	561777	468945	116	1.10987
232507	170445	111	106260	82232	105	4030	3140	35	6776	5583	47	13279	10956	60	22070	17401	83	442011	354816	104	1.10987
166117	131911	99	68732	55349	94	2277	1948	26	3618	3094	39	7757	6305	51	13155	11406	61	255196	206299	95	1.11088
226584	173390	105	102155	79116	105	3675	2898	36	5823	4428	49	13378	11046	62	23139	19023	83	423488	358125	104	1.11088
123976	111453	88	57768	52710	86	1865	1450	20	3437	2800	37	7140	6735	45	11419	10542	60	224756	208577	86	1.11088
299805	228287	134	185230	143028	128	6482	5018	44	11927	8581	59	25195	18874	86	41342	29859	120	793430	580337	130	1.1119
172926	155124	88	87816	80013	88	3269	2978	31	6094	5807	40	13073	12114	59	20595	18381	77	406784	372764	90	1.11292
84869	81816	83	17007	16670	51	1646	1570	18	2857	2733	28	5621	5657	40	9946	10146	48	186914	180826	85	1.11496
237104	163146	114	102774	71830	107	4245	3013	39	7991	5922	57	16172	11749	72	26822	19651	100	517805	401149	110	1.11699
84170	84336	78	32152	31491	77	1961	1780	22	3632	3137	35	6662	6744	45	11849	12343	54	235965	234406	84	1.11699
87733	83587	91	40631	39330	78	1601	1390	16	2337	2603	25	6087	5693	41	9210	8795	50	192643	183131	84	1.11903
129449	111963	89	51963	45499	87	2925	2248	31	3978	3439	37	9502	8817	50	16077	13744	78	319762	299565	92	1.11903
84668	81458	87	28793	27722	77	1221	1166	10	2221	1824	24	4187	3913	36	7465	6833	46	142110	137663	87	1.12005
145391	131327	91	66994	58545	88	1886	1672	23	3297	3241	32	8001	6870	54	12908	11573	62	263303	237591	95	1.12107
114456	109411	86	59260	56681	83	2101	1786	25	2929	2774	30	6892	6947	44	11409	11104	58	232991	220572	91	1.12107
39459	39138	64	19405	19168	56	683	671	0	365	755	0	1642	1743	19	3049	3241	31	57980	56836	78	1.12209
141085	111909	95	59332	47037	91	1132	792	0	2884	2135	32	6514	4947	50	11640	8827	64	257936	205698	101	1.12412
246122	193182	111	125984	103204	103	4497	3529	37	8080	6761	54	16776	14110	76	26767	22680	99	573563	490385	110	1.12412
133608	119657	98	32623	29279	84	2481	2099	27	4094	3333	37	9150	7901	53	15391	14228	67	310410	278483	90	1.12514
89790	86911	91	35644	33927	78	1432	1377	16	2169	2226	26	6206	5782	41	10073	9695	53	201568	192741	90	1.12718
100014	95546	84	33160	31953	78	1425	1260	15	2364	2430	26	6173	5853	42	9210	9155	52	194603	184322	86	1.12718
69205	66584	78	30863	29671	77	1049	889	0	1892	1722	24	4501	4452	35	7180	6248	46	136672	131690	84	1.12921
53950	53399	79	19359	19064	55	793	660	0	985	1232	12	2851	2849	27	5603	5527	42	103653	100905	84	1.13329
141711	120171	89	63167	53393	89	2125	1828	25	3814	3275	39	9677	8708	53	15463	13927	72	315240	282787	95	1.13329
188462	143070	98	72298	54568	96	3020	2200	34	5439	4328	46	11873	9043	62	18308	14302	74	357808	285925	105	1.1343
84123	81651	78	25203	24345	77	1238	1152	11	2023	2281	22	4746	4727	38	8168	8261	46	164454	157847	86	1.1394
43060	42781	72	7126	7098	39	542	532	0	1201	1319	12	3329	3650	30	2600	2457	25	57809	56815	77	1.14143
148377	120503	97	43554	34566	89	2360	2096	26	3037	2407	35	6796	5867	48	12587	10756	65	239974	207390	91	1.14347
67691	67337	77	28589	27647	75	1041	994	0	1515	1565	17	3533	3701	31	5072	5251	40	118678	113303	81	1.14449
95308	92168	79	41260	39368	80	1598	1396	17	3012	2406	34	5342	5207	38	10079	9931	50	190162	179266	86	1.14754
99839	96705	81	21610	20884	61	1712	1497	20	2338	2508	26	6651	6106	46	10374	10363	47	201064	189516	87	1.14856
102524	95001	82	32901	30154	81	1694	1436	19	2840	3035	28	6492	6326	43	10844	10350	57	224789	210208	91	1.15263
161875	129358	92	70936	55372	94	2164	1750	27	4053	3390	39	9126	7526	54	16595	14109	72	314960	260414	100	1.15365
90570	86273	87	40203	38821	80	1893	1465	22	3336	3076	32	6993	6691	45	11932	11519	59	240400	228068	90	1.15467
125046	113109	89	68524	62963	85	1182	1309	13	2474	2294	28	5793	5032	46	8811	8147	53	190727	171391	92	1.15671
110959	106333	86	41786	40628	80	1716	1758	18	3286	3160	28	6145	5837	43	10805	9682	55	213742	197463	92	1.15671
112043	107458	82	41675	39420	80	2104	1781	22	3038	3115	30	7856	7155	49	13921	13881	62	285928	272842	91	1.15874
179369	138789	104	75232	59474	95	2753	2182	30	4904	4009	43	10700	8629	57	17654	14071	68	347987	280557	101	1.16078
89515	84185	82	24945	24129	71	2014	1838	22	2799	2679	28	6106	5894	41	9422	9364	51	193263	188960	88	1.16078
115329	105574	86	42245	38488	82	1983	2052	20	3554	3515	33	7742	7473	48	14952	14172	68	283553	271852	89	1.1618
199694	150686	97	80738	59856	96	3316	2363	34	5640	3837	45	11997	8775	66	20013	14671	87	387722	298959	104	1.16383
193148	144973	101	74117	54642	98	2586	1912	29	4658	3642	43	9788	7261	60	18015	12951	84	337790	247528	115	1.16383
101945	96579	86	18509	18074	58	1155	1223	13	2699	2423	26	5626	5352	39	8803	8741	49	180651	168957	88	1.16587
122930	113649	86	38785	34724	85	1995	1764	23	3339	3042	30	7426	6980	48	11269	10508	53	236893	222318	93	1.16689
98205	92061	84	36119	34899	79	1566	1474	18	2404	1901	26	4955	4397	40	8266	7920	55	165232	157960	88	1.16791
108214	101086	91	44914	41936	82	1903	1907	21	3122	3411	31	8316	8125	48	14088	13682	69	273046	260025	89	1.16892
122788	111678	95	42499	38427	85	2126	2042	21	3679	2990	35	7527	7117	50	12931	11783	68	252718	230701	88	1.17401
122954	113760	100	48296	46002	82	1560	1440	16	2823	2651	33	6393	6306	44	11703	10682	63	229015	214870	85	1.17605
163090	137640	96	67393	57336	91	2378	1930	26	4269	4369	37	9178	8038	55	16156	14595	68	303080	273858	94	1.17911
107513	100955	83	51437	49162	81	1897	1810	21	2748	2842	29	7183	7243	43	12077	12090	60	222574	219316	85	1.18012
155421	134256	104	54436	45819	88	2525	2153	28	3343	3051	33	8889	7687	56	15412	13736	77	285032	258480	95	1.18114
95185	91627	88	28044	27230	78	1430	1304	16	3089	2718	27	5298	5196	41	8675	8259	47	166455	156633	86	1.18522
102878	96852	82	39553	37558	81	1433	1323	14	2683	2765	28	5455	5342	42	8071	7423	49	165724	157475	88	1.18623
142022	122710	105	47482	40553	88	2070	1753	22	3614	3554	32	8109	6990	48	13725	11646	72	276885	255116	105	1.18623
181572	141814	100	64636	51714	96	2678	1885	30	5930	4360	51	10028	7843	59	18170	14483	89	348523	285914	103	1.18623
174335	152698	92	85802	76087	90	3658	3550	32	6748	5732	46	14015	12574	65	22194	20549	80	444048	405615	97	1.18623
169822	147612	93	86830	76851	90	3398	3063	32	5717	4742	44	12389	11361	62	20473	18506	77	417106	383659	96	1.18725
103339	100250	79	42927	41576	80	1870	1639	18	2697	2510	27	7146	6502	46	11227	10570	62	214965	205970	90	1.18929
127503	108990	90	55450	46439	89	1861	1180	19	3174	2534	34	6714	5672	46	11636	10569	62	217514	193069	94	1.18929
87132	82703	82	28866	27632	79	1568	1530	18	2610	2540	30	6110	5765	42	9519	9248	53	189481	181608	85	1.19438
104901	103464	80	39929	39035	80	1773	1543	19	2881	2591	31	7052	6210	49	10693	10584	54	212585	197512	90	1.1954
163925	128332	95	67608	52917	93	2574	1805	31	4045	3179	40	9359	7417	57	16070	12278	71	314338	250293	101	1.19642
105403	100964	82	41078	39548	81	1742	1658	17	2827	2509	31	6321	6169	43	9150	8788	53	198427	186572	89	1.19947
148762	128287	106	55379	47905	88	2198	1637	26	4040	3755	37	7876	7250	49	14155	12920	64	264705	244368	92	1.20049
128105	118552	86	58441	55323	83	2250	1781	26	3632	3298	32	8310	7985	51	14289	13235	63	272282	254719	87	1.20151
155590	134410	105	63668	55534	89	2460	1989	25	4228	3917	38	8888	7638	55	15212	13581	72	303755	272191	95	1.20253
180632	146102	96	78247	63819	94	2440	1871	27	3962	3124	39	9173	7741	57	15752	13027	67	292049	251651	99	1.20253
156747	133505	91	72885	61482	90	2094	1924	26	3898	3460	37	9424	8384	53	15819	14164	60	309305	271357	92	1.20253
205991	157490	102	82284	63175	99	2930	2541	30	5411	4029	48	12230	9879	65	18106	14539	76	372115	293546	102	1.2066
65810	62246	79	33517	31735	77	850	829	0	1739	1647	19	2978	2760	32	5102	5092	40	97149	95836	68	1.2066
171671	147460	110	63518	55216	92	2682	2137	30	5217	4992	37	11348	10642	61	18476	17266	78	345686	317636	96	1.21271
241079	195670	105	108131	88345	102	4761	4187	36	7749	6703	49	17202	13824	71	26985	21815	99	514351	412033	107	1.21373
153183	126194	98	59360	48597	91	2092	1885	24	4164	3757	39	8867	7989	55	15724	13597	69	299684	261874	92	1.2178
79028	74481	81	34506	32934	77	1229	1398	12	1888	1790	24	4389	4427	36	7405	7875	45	162150	157719	70	1.2178
177198	143536	94	80518	65711	94	2580	2015	28	4034	3618	41	9945	8013	57	15206	12859	66	295363	258589	96	1.2178
107438	100960	98	28671	27440	79	2059	1917	22	3288	2872	31	7596	7368	45	11942	10891	55	234708	225110	87	1.21882
225411	173061	103	83525	62464	102	3443	2880	32	7082	5586	51	15014	12230	69	26068	20832	97	531382	430454	107	1.21984
171517	141992	93	72425	60426	92	2468	1853	28	4320	3429	41	9253	7725	51	14417	12557	64	284343	246042	95	1.22289
195994	151028	100	78911	60875	97	3098	2234	33	5208	4464	41	10618	8839	57	18026	15088	72	347332	289018	99	1.22493
97436	92819	84	29007	28268	77	1131	1258	12	2218	2408	26	5956	5702	43	9088	8798	50	174732	163019	85	1.22696
100326	96054	86	36372	35112	79	1122	1048	7	2449	2503	26	5200	4849	41	7733	7068	45	166373	155222	86	1.22798
105485	99291	91	30577	29503	80	1363	1231	12	2330	2527	25	5886	5485	42	9885	9074	61	175520	164783	87	1.23205
83972	83186	82	39759	38853	78	1687	1451	19	2315	2073	29	4546	4000	38	7245	6804	46	161247	158948	83	1.23511
115863	106749	89	46879	43211	84	2056	2065	22	3200	2937	28	7726	7117	47	13364	13155	64	245409	232320	88	1.23613
63097	63904	75	18580	18657	52	786	847	0	1413	1173	15	3098	3221	29	5338	4689	47	102302	101920	74	1.23613
148707	119596	93	62533	50241	92	1774	1776	20	4327	3179	35	7944	6328	55	14591	11468	76	268797	219078	93	1.23816
192743	141156	107	69697	52221	96	3116	2233	33	4989	3768	43	10800	7850	63	18644	13396	84	348690	262417	100	1.23918
89637	85368	87	33156	31770	79	1889	1668	20	2453	2828	26	6475	6617	42	10684	10409	54	225875	217875	84	1.2402
181924	149300	97	64698	52972	93	2530	1842	31	4452	4066	39	10127	8839	61	15947	13669	76	336542	297680	95	1.2402
109215	101751	96	28291	27195	80	1912	1911	22	2919	2945	32	6050	5566	44	10854	10078	56	216637	209822	85	1.24325
137058	125364	98	61366	57623	86	2429	2137	26	4405	3947	40	9182	8624	49	14420	13587	60	307836	289313	91	1.24631
41511	40013	70	19609	19005	53	367	510	0	745	906	0	2002	1987	23	3245	3708	30	62291	61271	65	1.24733
155500	138772	94	59187	52687	90	2267	1784	27	4379	3801	42	9294	8082	58	15058	14223	65	288299	261381	93	1.24936
80223	79901	77	28045	27176	76	877	898	0	1435	1788	17	4065	4029	36	6432	6864	42	133900	130567	80	1.25038
286884	207940	135	167476	124210	118	6023	4440	42	10811	8404	58	22413	17771	83	36247	29151	113	721062	592491	118	1.25038
224029	170573	105	79326	62448	97	3442	2440	34	6715	5093	48	15080	12759	77	24366	20221	86	476724	414120	101	1.25344
222136	182286	97	104327	86882	95	3349	2624	34	6009	5676	43	14152	11991	67	22825	20285	83	450193	400250	99	1.25344
120263	108910	87	59273	54173	85	2062	1709	25	3831	3449	36	8218	7708	49	14241	13366	66	283794	267266	86	1.25751
130021	119295	88	44250	40580	84	2124	1790	23	3613	3316	35	8579	7808	51	13374	12548	65	281930	268087	88	1.25955
161959	132419	93	66361	54007	92	2334	1814	28	5055	3748	48	9033	7442	60	14921	12402	73	294273	256229	95	1.25955
108358	103955	83	61071	59243	82	1354	1380	16	2828	2477	30	5737	5366	40	9768	9148	50	198793	183189	88	1.25955
264650	197261	119	103558	76080	111	4500	3368	41	8595	6469	49	16741	13557	72	28053	21701	106	554714	469421	112	1.26566
164664	137800	95	70890	57587	90	2430	1914	29	4316	3823	37	10459	8754	56	17660	14015	74	364703	311367	93	1.26566
144719	123533	92	57243	49314	89	2431	1987	24	3832	3726	32	8795	8002	52	15450	14372	69	295096	276018	91	1.26769
153768	127894	92	62118	50967	92	2413	2065	27	4025	3716	36	9614	8111	59	16283	14139	75	303288	268554	92	1.26973
97492	92387	83	41363	39284	80	1437	1279	16	2241	2133	27	5198	5132	42	7337	6882	48	163617	154180	82	1.2738
101782	95763	83	34043	32627	80	1998	1529	24	3309	3347	30	7402	7056	46	13234	12458	60	251638	236961	81	1.2738
105497	98100	84	39162	37415	82	1884	1645	22	2979	3068	30	7184	6623	46	11245	11013	59	221815	208827	86	1.27584
126562	108623	87	49349	41836	85	2040	1692	24	4321	3579	36	8191	7231	51	14670	13792	63	290753	266793	90	1.27686
164621	124366	101	76010	57466	95	2626	2005	28	3852	3304	39	9211	7066	57	16409	12028	72	310450	242835	98	1.27889
127382	120029	86	46904	45256	83	1812	1882	20	3950	3627	38	7107	6726	45	11624	10611	53	243203	229591	89	1.27889
96327	90825	83	32887	31596	80	1555	1503	18	2223	2482	28	5705	5830	39	8838	8638	48	198823	187252	85	1.28195
104650	98261	82	42984	40967	81	1615	1638	18	2649	2399	27	6637	6209	44	11412	10684	58	211998	193361	86	1.28195
117244	110538	88	43508	41435	82	2095	1897	23	3207	3300	31	7088	6543	47	12134	11123	68	232805	214166	87	1.28297
179485	146519	96	74407	59782	94	2471	2169	28	4891	3644	44	11082	9155	61	17265	14789	75	364655	308687	103	1.29213
141046	125959	87	75016	68789	86	2368	1992	26	3602	3439	34	7907	7273	49	12796	11535	69	274522	256570	90	1.29518
185018	151444	102	62478	49121	96	2439	2081	26	4445	3897	36	9176	7500	57	14839	12483	72	318353	265077	100	1.2962
85207	83423	78	31113	30042	78	707	738	0	2128	2019	27	4065	3796	34	6771	6778	41	133576	125426	82	1.2962
117437	110301	85	53617	50337	83	2392	2453	24	3983	3873	33	9112	8792	48	16558	16064	69	309749	293135	88	1.30231
59540	58638	75	24318	23783	71	700	748	0	1453	1141	17	3021	2846	31	5688	5690	41	97893	97269	78	1.30435
119558	108666	85	41143	36549	84	1828	1864	21	3612	3306	34	8214	7650	47	14211	12955	63	272788	257960	88	1.30944
105455	100266	82	33261	31807	80	1498	1300	16	3173	2494	32	6313	6109	41	10051	8896	64	188548	182877	87	1.31046
159360	135161	107	63999	55656	90	2301	2151	26	4963	4551	36	9609	8578	49	15978	13966	63	315177	293543	98	1.31249
138003	117189	87	58860	49867	88	2238	1840	27	3480	3130	35	7952	6580	50	13322	11484	59	277279	231207	96	1.31351
110395	102205	89	44627	42277	82	1956	1819	23	3595	3311	35	7500	7075	48	13699	12498	67	252217	236655	91	1.31453
178369	144906	94	70252	56800	92	2384	2003	27	4668	3985	41	10155	8380	61	18062	14175	84	338205	293427	98	1.31555
97986	92446	85	36210	33628	80	1576	1599	18	2556	2274	34	6008	5733	42	11216	10525	56	200602	189424	90	1.31555
120021	111450	98	83980	79274	84	2140	1846	23	3867	2972	34	8144	7746	49	13403	12546	65	256313	239884	94	1.31555
91126	87099	87	28335	28082	71	1350	1350	16	2633	2477	26	5240	5028	40	9249	8895	58	177674	171296	85	1.31657
106378	101038	94	28387	27712	79	1580	1558	19	3110	3045	31	6327	6108	41	10504	9507	62	220890	211281	87	1.31657
172887	140948	109	63612	52255	95	2765	2114	30	4260	4072	37	9997	8840	55	16670	14541	68	340105	293675	100	1.31962
191704	149185	98	85677	66974	98	2887	1822	31	5173	4000	43	10423	8321	63	16512	12952	75	348619	282049	103	1.32064
87111	82394	82	31208	30499	78	1224	1213	14	2248	2080	23	4707	4819	36	8053	7979	44	159633	150081	85	1.32064
161846	133425	94	66998	56339	91	2322	2133	25	4196	3412	39	9080	7809	53	15366	12508	75	307402	257462	99	1.32064
145919	134520	87	57801	54098	86	2546	2265	26	3402	3178	34	9005	8674	52	13188	12708	61	277992	250162	100	1.32879
107583	101029	84	43018	40723	81	1876	1851	22	2890	2850	29	7266	6243	47	11982	11181	61	236454	220030	83	1.33693
94298	90427	82	26934	25736	78	1588	1556	18	2893	2583	27	5741	5499	40	9517	9399	49	181954	179207	83	1.33795
203122	155977	97	81149	61136	96	2768	2143	31	4967	4198	39	11668	9295	63	18944	14898	72	384940	311649	103	1.341
141313	128945	89	61833	57728	85	2107	1952	24	4907	4653	39	7957	7525	49	12595	11850	60	270998	236393	93	1.34202
137703	118362	90	46172	39044	85	2275	1725	25	3388	2814	34	7468	6853	50	12119	10429	58	243332	212655	92	1.34304
190578	150599	113	89938	73177	96	2226	2052	25	4522	3935	38	10112	8150	54	17680	14474	80	351865	297183	105	1.34508
104953	99058	81	32847	32134	79	1803	1729	19	2986	2414	28	6514	6222	48	12293	11402	67	229843	210337	93	1.3461
173077	147779	94	71748	61967	92	2310	2044	23	4217	4178	37	9487	8485	57	15115	12865	73	309410	275663	100	1.34711
152153	122120	96	65620	54005	91	2224	1633	27	3844	3106	37	8165	6060	55	13638	11186	72	283536	235026	100	1.34711
161524	133358	97	65599	54798	91	2570	2251	27	4640	3691	39	10382	8681	58	16701	14948	67	350810	308268	98	1.34711
96075	91585	82	32771	31231	79	1802	1647	21	2555	2866	28	6838	6615	44	10934	10823	54	216908	206348	89	1.35017
191181	145843	104	72737	54548	96	2840	2171	29	5286	4602	42	12154	9939	61	19889	16478	87	400152	331374	102	1.35119
147213	131651	91	67138	59320	89	2274	2041	26	3638	3610	31	9318	8404	55	15859	15022	63	315924	295189	97	1.35322
109889	103960	81	43921	41180	82	1717	1435	20	3081	2708	33	5652	5536	40	10023	9153	55	193000	179630	89	1.35628
152718	124976	92	58314	47009	90	2191	1817	24	3772	3254	37	8005	6758	49	13453	10581	68	278810	236100	99	1.3573
236731	198110	113	135730	114761	100	5297	4646	38	10221	8801	57	23419	20496	85	36232	31343	96	719192	602210	107	1.3573
262694	166878	111	117530	78671	111	3416	2239	38	6565	3840	55	13537	8286	69	21708	13603	99	444745	260030	119	1.3573
151707	140164	89	64264	60716	86	2969	2789	28	5124	4601	37	11235	10029	59	18851	17311	75	364488	329553	95	1.35831
85620	82173	81	23923	23716	66	1243	1168	12	2071	2024	24	4793	4625	39	8137	7902	46	152606	141840	87	1.35831
110996	104957	83	64357	62560	82	1773	1746	22	3944	3767	39	8235	7736	50	12710	12068	64	262322	240604	88	1.35831
274534	185853	111	103158	67488	109	4025	2910	41	6818	4498	53	15906	10973	75	27013	19049	97	526078	370559	116	1.35933
108852	100562	94	37320	34493	82	1931	1717	21	2998	3270	27	6988	6224	47	11690	11075	58	233550	221871	89	1.36035
154609	119757	95	57703	44240	92	1901	1536	25	3794	2535	40	8224	6281	53	13877	10713	67	282732	224903	99	1.36035
206656	155212	106	89984	68281	100	3122	2174	33	5370	3928	41	11303	8555	61	19488	14622	79	346784	268755	104	1.36035
107710	101835	87	37796	36273	81	1708	1585	20	2789	3018	28	6835	6641	44	11048	10357	54	205269	190050	89	1.36137
93053	89472	87	31870	31210	79	893	1000	2	2088	1764	28	4921	4573	39	9547	8757	53	186508	174219	89	1.36239
121500	110706	87	48792	45557	83	2139	2072	25	3513	3598	35	8096	8057	43	13558	13551	55	262315	252885	88	1.3634
145946	130175	91	77709	70614	88	3210	2635	32	4885	4401	40	11225	9685	58	18670	16629	78	353312	309578	94	1.36544
201275	139822	106	90597	64705	102	3229	2297	33	4787	3653	42	11638	7965	63	19622	13981	92	391021	278998	108	1.37053
121944	114556	83	36891	34888	81	1910	1682	21	3174	2941	30	6954	6432	45	11274	10951	57	205752	187566	90	1.37359
164777	141896	93	68783	59238	90	2331	1890	27	4101	3856	39	8503	7492	49	15257	13549	79	282393	255407	99	1.37664
131287	120529	86	55064	50925	85	1990	2208	23	3854	3406	33	7926	7338	44	12532	11558	64	250094	230734	92	1.37766
107130	100142	83	38578	35974	83	2068	1735	24	3671	3212	42	6689	6378	43	10186	10077	52	213198	204492	88	1.37766
147983	133675	90	85881	78700	89	2985	2694	29	5033	4577	38	10878	9860	59	16892	15434	74	337994	309743	96	1.37766
166025	147330	99	84226	76406	90	3307	2883	33	6385	5877	51	12934	12145	64	20846	19419	82	398308	364986	100	1.38071
104066	99693	82	31782	30884	79	1432	1309	15	2257	2083	29	5663	5507	39	9835	8636	52	202490	186192	91	1.38071
166310	131402	94	67349	52356	92	2763	2308	28	4010	3169	37	9672	7366	55	15770	12217	70	312491	253143	101	1.38071
236807	183331	105	123974	100889	102	5506	4538	40	9781	8022	53	21770	17626	92	34919	28309	102	686925	553830	110	1.38173
81102	79699	82	32973	32254	77	1319	1161	12	2130	2132	23	4727	4469	38	8049	7689	49	161813	155900	84	1.38275
127196	117649	101	62341	59396	83	1571	1554	18	2903	2703	32	7688	7406	45	11633	10889	60	231566	217628	93	1.38275
72359	70640	78	25619	25293	68	1199	1047	6	1309	1266	17	4408	4308	35	8193	8144	51	142011	139186	86	1.38275
231947	171119	105	89130	63145	104	3769	2710	38	5948	4510	51	13042	9545	69	22554	16636	99	441962	337739	111	1.38377
160727	136971	94	53718	45294	90	2538	2154	27	3795	3395	34	8360	7485	49	14286	12747	63	280083	252092	98	1.38479
110062	103592	82	43196	41114	81	1361	1294	14	2677	2558	26	5279	5026	41	8339	7643	54	170746	162242	88	1.38581
91696	88543	80	42741	41157	80	1580	1451	18	2623	2524	27	4686	4637	37	9747	9459	47	175822	165667	88	1.38988
129491	113699	91	54952	48285	89	1461	1398	16	3125	3115	32	6776	6203	44	11595	10041	63	224033	207940	94	1.3909
142679	122251	91	49148	42014	87	2500	2295	26	4178	3689	37	9006	8287	49	14798	12945	69	312539	279670	96	1.3909
273189	223454	133	111063	92919	116	5725	4471	41	10315	8182	52	22005	18458	84	34498	28654	112	678932	564356	124	1.39192
199366	148358	104	75324	55258	100	2624	2179	32	5254	3591	47	10839	8545	59	17687	13960	75	365092	286883	106	1.39293
83460	79910	81	32304	31157	78	1332	1197	10	2035	2171	25	4654	4298	38	8441	8174	57	155843	149148	83	1.39497
211871	164175	102	84358	65036	98	3189	2495	35	5493	4130	44	11977	9471	64	20424	15462	89	403117	318072	105	1.39497
135087	122933	87	54087	49158	86	2740	2551	30	4192	4033	37	9966	9318	52	15967	15689	66	325839	313902	89	1.39497
61885	61655	75	19187	18892	58	862	830	0	1279	1393	14	3473	3106	33	5323	4386	39	107953	105408	78	1.39701
66149	65242	81	26634	25874	68	899	731	0	1951	1556	25	3096	3104	30	5858	5906	41	119603	114832	80	1.39701
138693	117848	92	51367	43452	90	2160	1775	24	3049	2789	29	7068	5869	50	11492	10466	61	240468	209355	95	1.40108
125557	115950	87	35846	33121	84	1790	1608	21	3150	2777	33	6823	6604	46	12167	11526	59	227997	220757	86	1.40108
152867	118973	95	51857	39159	93	2402	2182	24	3479	2663	39	8675	6836	54	14900	12170	67	301542	247030	96	1.4021
121836	116934	85	67725	64247	83	2304	2363	24	4127	3864	37	8943	8934	49	16275	16146	74	316287	298443	88	1.4021
135080	124678	90	55020	51591	85	2223	1994	23	3546	3144	35	8169	7685	49	12317	11618	63	239388	220048	93	1.40719
108312	102815	86	44390	42276	81	1578	1484	19	2637	3013	27	6259	6242	40	10348	10158	57	217189	204929	89	1.40719
107260	101005	92	35615	34063	81	1784	1648	19	3152	2800	30	6570	6246	45	10815	10513	55	216898	203122	89	1.40821
128217	113612	90	53994	48585	86	2021	1650	24	3523	3738	33	7115	6834	45	12201	10969	62	246554	237176	93	1.40821
146724	121566	92	58396	48432	91	2107	1729	22	3751	3140	35	8737	7429	52	14108	11501	66	280263	240833	96	1.41024
112822	104325	91	45191	42806	82	1603	1459	17	2079	1939	24	6145	5600	43	10132	9909	51	181816	169742	90	1.4133
207958	181394	104	109824	95928	95	4655	4188	36	7479	6896	47	17252	14842	69	29340	25766	92	549151	476149	103	1.42144
164274	138690	89	66635	54259	91	2344	1713	27	4723	3694	40	10554	9240	55	16605	14264	72	343145	298345	96	1.42144
147300	117736	89	61161	47075	91	2495	1600	33	3434	3086	37	8785	7063	53	14347	11507	70	329540	264279	97	1.42144
110244	100647	86	43501	40606	84	1225	1176	9	2510	2408	24	5939	5709	41	9733	9106	56	193944	185813	87	1.42552
177006	137377	101	50498	39985	94	2808	2310	30	4482	3390	40	10551	8569	61	17019	13714	78	328304	266698	98	1.42755
200608	156712	116	81099	65383	97	2755	2211	28	5484	4635	49	10545	8984	57	17477	15375	72	338426	295826	100	1.42959
166199	142798	97	59747	52804	89	2838	2690	29	4571	4681	36	11215	10206	59	18090	17113	77	360415	333458	92	1.43061
141091	125120	91	59441	53868	87	1778	1615	22	3732	2847	38	7019	6375	43	11857	10886	58	247927	217278	88	1.43061
111392	99100	96	43018	39148	84	2177	1881	25	3425	2730	32	7052	6025	48	12104	10551	67	242008	210947	90	1.43264
193503	154173	98	77995	62268	95	3354	2345	34	4864	4003	41	11048	8889	64	18510	14899	76	370214	309946	96	1.43264
107307	97396	92	25961	23369	86	1959	1705	23	3177	2505	30	7516	6931	46	13574	12500	67	252482	228130	101	1.43264
105341	101810	81	35326	34310	79	1282	1274	12	2855	2915	27	5775	5089	41	8272	7858	47	176625	167603	85	1.43468
105733	98228	93	34316	33001	80	1340	1217	16	2328	2251	28	5342	4666	43	7327	6625	47	148204	141589	84	1.4357
95749	90577	83	35391	33632	80	1575	1796	18	2931	2458	31	6257	5900	47	10854	10472	55	209790	202975	84	1.4357
212707	164066	98	86150	64759	98	3418	2731	33	5569	4653	46	13105	10104	69	20548	16695	92	395574	317181	101	1.4357
100353	94898	84	33612	32090	78	1809	1752	19	3198	3100	32	6837	6789	44	10901	10313	52	232071	219643	84	1.4357
108122	95014	86	48490	43285	84	1711	1510	18	2446	2753	26	6380	5256	49	11435	10987	65	210325	193707	88	1.43672
129051	117890	97	54955	52034	82	1831	1890	21	4199	4037	35	8487	7495	52	12828	11302	68	264383	236495	89	1.43774
117149	106577	90	49751	45991	84	3664	3402	31	6368	5793	42	16841	15549	68	12881	11893	60	376169	337101	90	1.43774
90782	88347	80	34339	33413	78	1417	1442	14	2415	2211	27	6044	5772	43	9366	9293	54	181315	173905	85	1.43977
133941	122751	101	46618	41831	88	2118	2012	22	3864	3434	37	8298	7686	49	13417	12322	70	271376	237764	102	1.43977
131800	115323	88	46294	40422	85	2003	1417	25	3846	3685	35	7333	6599	50	12533	11398	59	251612	229758	89	1.43977
170668	145937	91	72624	61179	91	2514	2074	30	4383	3933	42	9962	8702	53	18207	15086	75	341483	305319	93	1.44079
95764	93353	80	31037	30349	78	1338	1265	15	2282	2218	26	5376	5152	40	8546	8608	45	167288	161116	84	1.44079
91029	84490	95	37092	35399	80	1716	1508	20	3087	2824	30	6744	6035	46	12027	11935	59	232666	217287	89	1.44181
98992	93437	83	33268	32351	79	1842	1736	19	2481	2495	27	6148	5614	46	9130	8600	55	179050	172288	84	1.44181
102150	93127	94	40321	36757	82	1659	1449	17	2287	2449	24	6080	5721	42	10471	10542	54	203857	193850	87	1.44283
176288	156670	90	85184	75976	90	2666	2350	27	5132	4782	37	11012	10026	62	18341	16743	75	374203	343478	92	1.44486
325508	241481	153	151976	112722	142	6457	4667	43	12495	9951	62	28233	22242	96	46153	35524	139	889901	707139	144	1.44486
227845	193409	98	104327	87521	97	4840	3994	37	9038	7917	52	18673	16388	75	29994	25639	93	571733	507807	114	1.44486
122144	111443	85	51762	46637	84	1740	1497	20	2977	3438	29	7395	7261	46	12393	12370	58	248515	235756	85	1.44486
150087	118704	94	55400	43083	91	2145	1527	25	4395	3452	44	8146	6680	49	13822	10807	68	284930	234403	94	1.4469
73796	72356	79	31506	30675	76	1240	1109	9	1498	1550	18	4219	3874	36	7260	7353	44	140130	135756	82	1.44894
156649	130522	93	69604	57735	90	2331	1952	28	3111	2630	34	9224	7914	51	14676	12102	67	292516	249725	96	1.44995
89486	87154	82	36667	36043	78	1232	1079	9	2152	1598	20	4788	4338	38	8274	8021	49	155931	151183	85	1.44995
248269	194664	110	127096	102008	105	4470	3181	38	6991	6007	47	16662	13728	68	26659	21327	97	547285	459671	108	1.45097
69145	68434	79	23256	22801	63	959	894	0	2062	1852	23	3657	3697	31	6625	6308	47	126975	125426	80	1.45199
95315	92711	83	41237	39699	80	1419	1102	8	2418	1866	22	5098	4989	37	7858	7499	47	151832	141939	87	1.45199
95888	90615	94	28810	28038	78	836	997	0	2440	2326	25	4558	4483	37	8443	7961	51	152036	144005	85	1.45301
102530	96130	84	40246	37856	81	2231	2099	25	3842	4058	32	8506	8098	49	14794	13476	74	286865	267150	86	1.45301
230290	177147	109	106651	81316	108	3444	2634	34	6849	5171	50	14459	11165	70	23095	18021	90	476922	381719	111	1.45505
62269	59037	76	14703	14520	48	826	849	0	1727	1646	22	3760	3602	35	5071	4876	38	126775	120321	80	1.45505
76083	75555	78	19624	19418	52	1170	1051	6	1723	1564	21	4320	4172	35	7120	7321	43	138085	135758	82	1.45505
114371	97693	100	40763	35144	84	1771	1767	20	2999	2929	32	8227	7479	54	13036	11594	67	253539	230506	91	1.45606
200928	162511	104	80650	63699	96	3343	2812	30	6089	5021	45	12728	10508	62	22313	18091	88	422084	349768	112	1.45606
74962	74925	77	38522	37753	76	1265	994	0	1694	1419	24	4761	4706	36	7220	7162	42	153911	147130	82	1.45708
102901	96541	84	36771	35207	81	1472	1442	19	3301	2951	29	6639	6250	45	10147	9666	60	218193	202657	88	1.45708
207659	166109	103	95787	78698	97	3149	2505	31	5930	4697	46	13390	11118	65	22212	18258	87	418778	361063	98	1.46523
146060	119633	93	61893	51223	91	2144	1825	21	4103	3228	37	8541	7274	53	14222	11833	71	284351	250160	90	1.46523
177345	153439	97	85779	76509	91	3128	2689	32	5082	4868	42	11290	10467	60	18737	17730	84	359669	335380	91	1.46523
169426	128382	97	72713	54927	96	2249	1734	23	4356	3415	45	8759	6649	55	15298	11294	63	313854	246219	99	1.46625
134576	105786	93	52963	42547	90	2176	1820	28	3853	2858	39	7849	6529	52	14336	12016	63	278982	235257	95	1.47236
77507	75881	78	37518	36763	78	1228	1330	11	2272	1785	23	3969	3982	35	7262	6965	51	143607	143110	83	1.47236
233490	194165	116	95796	80726	103	4348	3608	36	8413	7058	52	18056	13974	77	29169	23516	94	549805	431669	116	1.47236
105847	97328	82	33831	30529	82	1524	1273	16	3113	2694	32	6722	6478	46	11136	10185	64	218565	209728	85	1.47236
102658	98657	83	24193	23528	59	1912	1839	21	2886	2077	34	6074	5645	45	9856	9211	62	210478	200722	86	1.47236
100476	95460	84	30572	29472	80	1592	1514	17	2758	2889	32	7447	7301	45	11929	10297	66	230535	220626	86	1.47337
155345	131527	91	67541	55550	91	2492	1952	27	4889	3862	47	9132	8082	49	15157	12938	71	311739	274318	95	1.47541
158351	136232	100	58222	50269	90	2602	2321	25	4038	3812	34	9594	8424	57	15320	14130	65	297518	268051	92	1.48254
208808	170399	96	95092	77835	96	3435	2320	37	5934	4935	45	11954	9382	61	19537	16833	76	390318	332388	99	1.48457
148014	134295	89	67084	60624	87	2413	2372	26	4103	3706	39	9268	8954	52	16171	15458	66	315482	299052	89	1.48457
110203	105025	88	40541	38478	81	2013	1796	22	4261	3529	37	7501	6999	49	12612	11338	55	243116	228186	88	1.48457
107794	103468	83	28166	27246	78	2115	1785	22	2899	3035	28	6633	6415	41	11251	11076	52	217242	204799	86	1.48559
101639	96390	81	26888	25140	78	1335	1142	14	2454	2249	26	5167	4897	41	8747	8223	46	182791	171581	85	1.48559
242774	166033	114	111434	79839	107	3550	2217	39	6013	4059	61	13146	8965	66	23277	16450	99	456680	319349	111	1.48661
112093	104603	84	37169	34857	82	1412	1559	18	2680	2871	27	6719	6363	45	11940	10686	57	224606	209604	89	1.48865
77226	75757	80	33326	32525	77	967	972	0	1755	1595	20	3718	3565	34	6003	5857	41	111175	109027	79	1.48967
87795	83318	81	32288	31039	78	1344	1050	8	2667	2213	27	5156	5186	38	8493	8418	47	182271	175285	81	1.48967
102686	93761	89	44552	42573	81	1599	1539	17	2276	2378	27	6251	5619	46	10496	9442	53	185004	178450	80	1.4917
112766	107579	82	44893	42178	83	1982	1802	21	3664	3245	34	8153	7578	47	14061	13229	61	282783	268130	98	1.49272
164832	129278	94	73989	57749	93	2486	2075	27	4164	3155	39	9835	7993	61	15688	12572	77	293833	232841	93	1.49272
94594	92079	81	31000	29846	79	1689	1490	19	3243	2949	31	6920	6156	45	10982	10366	54	226888	217174	82	1.49577
112791	106170	84	36612	35209	81	1623	1219	16	2892	2516	28	6217	5843	45	9563	9192	51	197754	186328	85	1.49883
107158	102383	82	33581	32004	79	1384	1325	16	3048	3160	30	5242	4904	42	8270	7686	50	177920	170378	84	1.49985
88209	84755	89	36399	35009	78	1251	1255	11	2963	2230	31	4846	4899	37	7446	7435	41	156102	150138	84	1.50087
114986	106170	86	41974	39040	82	2022	1932	24	2987	3021	29	7816	7727	47	13416	12419	73	267140	249149	84	1.50087
106846	97642	84	37894	35002	82	1953	1925	22	3732	3683	35	8061	7937	48	13699	12874	68	287096	276412	88	1.50188
201088	154400	99	77192	58989	98	2595	2138	30	5562	4378	45	11924	9600	60	18494	14029	77	382488	294840	104	1.50188
103983	99454	81	32441	31349	79	1510	1234	14	2349	2512	27	5131	5316	38	9082	8229	58	171953	168978	86	1.5029
91766	87815	80	37863	35842	79	1495	1502	17	2167	1904	25	4639	4394	39	7436	7161	48	142023	132218	83	1.5029
142285	117244	103	61532	49999	92	1954	1848	24	3394	2961	36	8250	7096	49	13224	11446	68	266018	227090	99	1.50596
180317	142813	103	65755	51331	94	2744	2416	31	4602	3753	40	11019	8870	66	18594	15757	75	373574	311874	100	1.50697
90126	85700	82	35359	33805	78	1272	1358	15	2069	2171	25	5057	4431	40	7799	7884	47	161978	159789	84	1.50799
80781	78790	79	34960	34795	77	1490	1353	13	1699	1821	21	4681	4620	37	7876	7842	47	156143	147295	84	1.50799
121078	110413	90	45532	41650	85	1964	1725	25	3604	3312	35	7525	6866	47	11287	11074	55	249082	235117	92	1.51105
91621	87485	81	29004	28126	78	1040	993	0	2583	2238	27	5020	4799	38	8381	8253	49	162003	157740	85	1.51308
76197	72403	82	33528	32678	77	1013	1077	6	2255	1921	26	3549	3401	32	5949	5677	43	124896	119721	80	1.5141
109684	103681	89	27074	26317	73	1754	1787	21	3679	2933	36	6767	6496	43	11421	10946	58	230572	214014	90	1.5141
95749	88598	86	41244	39256	80	1485	1239	13	2610	2382	27	4985	4647	40	8674	8431	56	166192	154869	82	1.51614
58443	56593	86	30521	30205	74	659	625	0	1154	1535	13	2713	2787	28	4552	4522	35	102575	98888	77	1.51818
117601	111488	83	64558	61567	82	1422	1430	15	3467	3051	32	6064	5286	43	8818	8725	49	198784	183904	86	1.52327
85589	83778	78	39993	38561	78	1267	1063	7	2237	1992	29	5111	4745	39	9348	8845	52	162109	158022	79	1.5253
105256	97194	85	44318	41997	81	1489	1411	17	2400	2039	26	5555	5236	42	10024	9422	59	189105	180366	83	1.52632
84096	78922	80	28760	27100	78	1290	1338	13	1560	1967	21	4881	4916	39	9047	8547	52	180396	173297	74	1.52734
186244	141729	98	91306	71790	98	3105	2377	30	4792	3994	39	10738	8168	60	16566	12504	72	344745	281429	100	1.52938
106462	100794	91	26437	25676	79	2000	1735	24	3521	3406	32	8049	7580	49	13371	13048	53	244325	228389	86	1.53039
148940	136324	90	57924	53826	86	2835	2557	29	5106	4712	41	11403	10298	63	18867	17135	81	362466	337785	91	1.53243
106323	96519	87	44375	40044	84	1803	1684	20	2854	2627	32	7321	6294	51	11001	10656	61	228113	209609	90	1.53447
103954	95321	88	54862	51923	82	1744	1619	19	3505	3288	30	7238	7195	46	12146	11795	65	248643	233439	87	1.53549
142038	133945	83	48337	45629	82	2116	2268	23	4201	3950	34	9788	9013	55	15734	14955	68	315893	285824	91	1.53549
209163	155329	105	80705	61203	101	2936	2143	31	5174	3987	44	10772	7845	61	18128	13485	76	379392	290647	107	1.5365
68936	68425	76	21953	21720	64	652	820	0	1855	1691	18	3015	2675	32	5876	5378	40	117127	116669	81	1.5365
128777	120585	84	24853	23656	79	2340	2309	25	4119	4056	37	8707	8364	51	14224	13120	70	280096	255722	92	1.53752
101008	97245	84	44323	43246	80	1483	1587	16	3032	2775	28	6465	6303	44	11049	10915	50	210789	194317	87	1.53854
96662	92869	85	38803	37116	80	1547	1209	17	2166	2211	24	5896	5916	40	9610	8857	54	188084	179826	85	1.54058
112969	105096	94	46819	44697	83	2183	1844	23	3305	3069	30	7764	7798	49	13786	13315	57	264817	251759	88	1.54363
135758	122221	89	56966	50307	87	2150	1805	24	4197	3253	39	8413	7213	53	13630	11848	70	273589	253132	92	1.54363
114751	101814	95	36615	32333	82	1843	1757	19	3154	3117	30	7954	7249	48	13399	12392	64	254769	236785	90	1.54465
159982	135564	94	88315	76110	92	2600	2000	28	4644	4330	42	10328	9183	55	16930	14585	74	339327	303131	94	1.54567
129875	116672	86	49408	44368	85	1958	1822	24	4775	4151	40	8423	8008	51	14760	14053	64	305832	286718	90	1.54669
155012	124550	96	60681	47712	92	2837	1830	33	4310	3025	43	9234	7869	52	15603	12039	76	303875	256725	98	1.54669
108643	103018	99	51158	49409	81	1522	1544	18	2312	2291	30	6201	5783	44	9525	9189	56	198552	189622	88	1.5477
148391	130906	91	59924	52478	88	2456	1933	27	3866	3348	34	8550	7656	54	13571	12065	65	300317	275844	95	1.54974
129427	122451	84	58885	56251	83	1794	1914	20	4694	4535	37	7941	7240	47	13280	12843	61	260163	240316	91	1.54974
80828	77646	84	27555	26606	76	1320	1275	14	1472	1626	21	3955	3643	37	6664	6417	52	135153	126320	81	1.55076
42835	42388	80	18757	19134	55	541	549	0	1317	1059	5	2175	2174	25	2958	2666	30	64105	61758	76	1.55178
80580	78188	79	27861	26565	77	1510	1316	16	1818	1787	19	4736	4636	38	7893	7513	47	157853	151281	84	1.55381
153074	123893	95	66581	54137	92	1978	1324	25	3011	2557	36	7139	5793	50	10570	8113	57	242041	197894	96	1.55381
100495	94944	82	33093	30474	81	1799	1719	20	3765	3558	33	6722	6043	46	12063	11768	57	221934	215773	84	1.55483
88926	84155	93	40336	38066	80	1588	1363	17	2388	2690	25	6273	6027	42	9816	9466	52	196956	182374	79	1.55687
127257	101220	92	48072	37146	91	1629	1131	13	3415	2935	35	7548	6256	53	13061	10037	70	252901	202709	106	1.55687
140480	122117	89	52489	44810	87	2530	2170	26	4132	3593	38	8719	8065	50	14967	12588	75	283399	250376	91	1.55789
85390	80828	84	29642	28609	78	1115	964	0	2074	2112	23	4573	4337	36	7704	7307	48	161814	155106	82	1.5589
106548	99268	82	40697	38337	82	1731	1462	23	3083	2735	30	6078	5684	42	9782	9234	51	210836	196701	88	1.55992
119157	104327	87	52570	46322	86	2059	1953	22	3395	3128	35	7609	6863	47	12448	11737	59	244103	226566	86	1.56094
146550	127655	89	64472	56643	88	2327	1852	27	4069	4028	35	8239	7562	48	14502	12876	65	272214	250003	91	1.56196
181862	139629	105	78969	61136	96	2883	2140	32	5035	3966	43	10047	8034	63	17906	14346	78	350237	285482	99	1.564
93364	91077	80	29044	27967	78	1503	1404	17	3050	2550	28	6041	5868	43	11061	10011	63	196567	186559	89	1.56705
188083	149161	99	73480	58728	95	2812	2160	31	4751	3813	44	10379	8395	59	17199	13650	73	340049	271301	104	1.56807
81768	79529	78	27876	27062	76	937	718	0	2505	2497	25	4688	5131	33	8188	7545	49	158729	155120	87	1.5701
104183	95393	84	47702	44461	82	1817	1616	18	2743	2847	28	7318	6960	46	11203	9985	66	224391	216596	91	1.5701
164818	130339	97	58320	46885	92	2282	1871	22	3930	3033	35	7864	6267	54	14883	11820	69	298581	242203	102	1.57112
111294	102647	83	47162	43422	82	1709	1634	20	3316	3278	34	7359	7109	46	13268	13152	62	246533	233938	92	1.57316
100311	96356	84	44998	43676	80	1376	1535	16	2737	2705	27	5935	5365	44	9793	9324	54	200619	189415	92	1.57418
270612	206195	114	114674	85208	112	4670	3484	39	8884	6717	51	19181	15279	79	32014	24442	110	617171	492861	120	1.57723
110339	100654	100	43053	38830	100	1850	1412	18	3580	3273	30	7196	6564	46	12944	11699	65	255603	228550	100	1.57723
109947	104548	84	30997	29644	80	1573	1354	17	3304	2960	33	6826	6780	43	12051	11507	60	234486	217038	89	1.57825
155436	128934	93	59425	48093	91	1970	1825	22	3727	3043	33	7878	6676	55	13055	10744	64	247173	213461	97	1.57927
171907	142032	95	64276	53370	92	2542	2135	29	4330	3591	41	10565	9263	58	18426	16819	82	350386	305719	103	1.58131
218827	163397	125	91903	68580	125	3231	2150	33	6004	4675	48	11629	8510	66	19823	15141	88	385098	283682	125	1.58131
184857	149774	96	76153	61421	96	2633	2127	30	4664	3703	41	10610	8541	62	16530	13357	78	352012	290328	104	1.58436
44600	44961	72	14431	14403	48	753	695	0	945	1504	13	2440	2400	27	3580	3566	32	69579	69041	80	1.5864
262882	182386	129	102144	71525	117	3180	2376	35	5923	4281	48	14322	10325	71	22126	15410	96	464563	324005	124	1.58741
158190	118884	97	61567	45642	96	2075	1411	23	4548	3484	40	9775	7753	62	16186	11708	79	308084	236728	101	1.58843
111498	104717	84	35313	33046	82	2151	1810	22	2809	2664	30	7144	6264	45	13224	11330	69	244458	221564	89	1.59454
140094	124612	88	55155	46964	87	2164	2012	23	4148	3462	36	8350	7563	47	14255	12740	63	297831	266809	93	1.59556
88792	84018	84	25883	25182	77	1793	1511	19	2783	2272	31	6135	6047	42	10055	9504	54	199979	191374	87	1.5976
112990	103012	88	34041	32771	80	1865	1777	21	2757	2481	30	7531	6847	46	12221	11156	60	241611	227783	93	1.5976
97255	97713	80	43555	42483	79	1934	2051	21	3113	3109	31	6813	6770	44	11765	11467	57	239641	225035	88	1.5976
157025	135294	92	63519	56257	89	2535	2203	26	4032	3208	38	9152	8414	53	16146	14543	69	289339	264516	93	1.59862
106007	98575	83	43264	40523	82	1665	1434	20	2151	2296	26	5674	5346	41	10553	10128	60	198023	183709	90	1.59862
299988	227127	121	125839	94132	117	4181	3007	38	7537	5921	49	17538	13403	74	28521	22327	106	558267	446364	125	1.60371
102292	85277	101	36301	29250	101	1589	1309	18	2860	2478	28	6312	5168	44	10711	8584	74	207161	170340	101	1.60371
100563	95883	85	42261	40282	80	1794	1570	21	2406	2764	23	6500	6460	45	10276	9684	56	203581	187261	88	1.61083
92526	89619	81	31767	30629	79	1833	2025	21	2459	2913	28	6101	6100	45	9654	9168	55	181616	169082	88	1.61083
90762	88005	81	37591	36429	79	1024	1045	6	2550	2358	27	4863	4745	38	8798	8326	55	160033	153932	86	1.61694
179503	140861	100	80582	64147	96	3312	2557	35	6800	5460	50	13460	11731	64	23124	19856	88	470542	418654	100	1.61796
56887	55663	78	22006	21755	62	798	904	0	1119	1191	9	2774	3234	26	5115	5286	35	102390	100489	79	1.62102
92536	86792	86	31920	30691	79	1453	1465	17	2257	2223	25	5592	5546	41	9918	9282	57	183388	176049	83	1.62102
135291	116297	97	50145	42896	88	2000	1663	23	3243	2490	33	7149	6102	48	10664	9484	57	222339	196976	92	1.62203
92793	89444	83	43102	41823	80	1235	1236	12	3072	2550	34	6210	6237	42	10086	9482	56	197574	188274	87	1.62305
110520	97501	87	43504	36706	86	1421	1283	16	2315	2427	32	6664	5976	46	9475	8828	58	202639	185188	88	1.62305
57776	59291	75	18719	18555	51	1132	924	0	1147	1180	11	3271	3625	29	6167	5644	43	104254	101094	77	1.62305
148351	127172	93	60586	52217	89	2278	1797	26	3725	3373	38	9547	8423	52	15206	12878	76	314662	285498	91	1.62407
151330	128353	94	70501	60561	91	3003	2546	29	4092	3634	36	10172	8916	56	15491	12900	72	311900	284121	93	1.62611
140287	115026	89	67893	56251	89	1966	1592	21	3738	3176	36	7378	6200	51	14295	11536	69	258578	219248	94	1.62611
225446	161072	111	90708	64079	109	2994	2425	28	5220	3930	45	11980	8946	59	19068	13767	79	390950	297079	113	1.62611
149720	133768	91	48548	42478	86	1956	1845	23	4051	3771	34	8221	7841	46	12312	11401	59	253311	247589	95	1.62916
111411	104403	88	47376	44727	83	1625	1744	19	3138	2998	33	6282	5343	45	10505	9858	53	218381	201538	89	1.63018
97366	92316	94	29312	28562	78	1212	1214	14	2141	2120	23	5563	5089	41	8499	8225	48	177241	167666	86	1.6312
147471	130936	105	65409	58741	87	2246	2172	24	4427	3693	40	11100	9727	57	17489	17164	84	344232	316764	94	1.6312
89253	88533	80	23301	23119	57	1439	1446	16	2485	2454	26	5858	5387	42	8603	7573	49	193137	179351	86	1.6312
95088	89657	81	38726	36897	80	1694	1654	19	3200	2691	33	5890	5943	40	10693	9695	59	207036	192043	88	1.63425
148380	122228	97	57724	47905	91	2315	1977	26	3870	3127	40	8974	7600	51	14489	12841	63	301171	257959	97	1.63425
51607	51776	63	19453	19393	52	613	698	0	905	1197	8	2449	2343	25	4100	3716	36	84480	82343	80	1.63425
146588	123238	94	57996	48164	89	2253	1872	26	3585	3211	34	8044	6828	49	12678	10390	67	264675	228552	97	1.63731
146804	134257	91	70494	63881	89	2066	1723	25	4432	3830	38	9226	8397	53	14062	13283	65	292628	264500	95	1.63934
173820	141240	103	60775	49768	92	2198	1659	25	3524	3175	36	7963	6617	50	14128	11339	71	272690	223935	99	1.64036
231478	175372	106	96069	72513	103	3509	2742	36	6602	5239	50	14290	11381	62	23788	19422	93	461725	382402	107	1.64036
105523	99051	86	42100	39715	82	1506	1327	19	2564	2601	29	6040	5654	45	9394	8903	49	207690	192334	90	1.64647
198600	161297	98	91184	76222	96	3345	2729	35	5692	4750	43	12867	11382	60	19057	15857	76	416398	364300	103	1.64953
195384	157311	99	75118	59668	97	3206	2479	34	4876	3630	47	11171	9494	57	18630	14699	82	352909	301491	99	1.65054
140832	119839	96	58758	50109	88	2145	1663	22	3493	3020	36	7588	6457	52	11296	9361	58	238240	202804	94	1.65054
104866	97232	88	35546	33902	82	1988	1459	22	3629	3485	31	8702	8378	52	13975	13364	62	291694	280008	89	1.65767
192463	151689	98	95877	74761	99	3212	2728	33	5299	4483	41	11327	8418	61	18749	15040	76	374537	312546	99	1.65767
176831	135171	96	74846	57860	95	2704	2147	28	4317	3369	39	8653	6620	52	14879	11756	71	297458	242421	98	1.65971
176371	145188	98	60333	49917	93	2592	2415	26	4708	4134	39	11385	9883	66	17558	15278	75	368693	324369	103	1.66073
109092	104088	86	34076	32270	81	1591	1389	19	2644	2446	28	6645	6137	47	10140	9307	56	210855	198061	89	1.66073
105975	98546	100	40249	38129	82	1851	1789	20	2549	2162	28	5805	5331	42	9462	9233	49	187357	176195	89	1.66175
242940	199824	110	121972	105008	104	5567	5041	38	10402	8768	58	22860	19414	82	36453	31787	102	720084	623356	109	1.66175
81772	82468	80	33377	32955	77	1129	1115	10	1691	1685	23	4872	5018	35	7884	7707	57	165201	160557	83	1.66175
92847	88056	81	56472	54520	80	1263	1235	12	2343	3022	24	5219	4877	41	9461	9665	48	183571	171154	83	1.66378
240310	181849	122	111549	84613	109	4118	3238	36	7273	5705	52	15251	12997	66	24655	20229	102	502838	431145	112	1.6648
86577	83599	79	25882	25055	76	1568	1473	18	2220	2072	23	5234	5183	38	9293	9087	46	199961	191959	84	1.66582
211909	167189	102	93945	75116	98	3037	2255	33	5130	4231	41	12193	10025	63	21191	16922	94	406483	346838	103	1.66684
116972	107436	85	58055	52720	86	1967	1792	21	3748	3643	33	7682	7537	44	13564	12991	67	264949	248840	89	1.66785
81623	79169	81	33271	32234	79	1004	1171	10	2750	2328	29	4306	4104	35	8010	7579	51	158178	148687	84	1.66785
139739	126302	88	65781	60357	86	2445	2361	25	3870	3560	34	9742	9197	58	16428	15027	69	319420	297904	90	1.66785
117163	109409	84	55154	51545	83	1633	1600	19	3193	2853	34	7099	6444	47	12081	11187	59	233246	217384	86	1.66785
180592	140545	97	66520	50679	95	2747	2161	31	4522	3638	42	10145	7606	63	17385	13329	73	336965	260495	111	1.66785
44507	50531	50	12828	13778	43	589	564	0	672	763	0	2028	2148	24	3626	3754	31	76561	74780	75	1.66785
71598	69279	81	35033	34098	76	1142	1022	6	1537	1960	20	4046	4165	33	7082	6951	50	136656	131812	80	1.66887
125789	111199	88	45565	39088	86	2141	1922	23	3817	3001	37	8248	7335	52	13526	11680	61	277782	246565	90	1.67193
73184	71773	76	31408	30444	77	839	848	0	1820	1509	20	3678	3472	36	6177	5748	44	127767	122247	83	1.67498
103247	98702	84	39740	37572	80	2129	1764	21	2775	2561	31	6693	6049	44	11031	10601	59	213981	198034	86	1.676
209908	161369	103	75536	57426	100	3201	2543	32	5252	3984	43	11290	9480	61	16228	13015	73	346586	274230	103	1.67702
78618	75558	82	37342	35868	78	1244	1166	11	2023	2459	25	5052	4421	39	8139	6969	54	164552	159540	80	1.67804
195619	157598	98	84753	67741	96	3199	2470	33	5217	4602	41	10940	9220	59	18403	15366	76	339665	290466	99	1.68211
153022	123951	94	65077	52879	92	2180	1729	28	4451	3775	41	7945	6839	52	13817	11450	65	272466	236119	90	1.68516
180957	155599	93	68371	57973	92	3002	2707	29	5216	4524	41	11096	9755	58	17043	15565	68	367064	324589	92	1.6872
102483	97812	86	28189	26655	79	1252	1269	11	3575	2773	38	5422	5359	40	10073	9671	58	180810	169764	82	1.68924
70182	68743	76	36283	35463	77	1043	915	0	2142	2039	21	4006	4079	34	6650	6874	42	146429	144273	81	1.69331
164116	133893	94	57377	45909	93	2084	1719	25	3726	3147	39	8899	7133	56	13809	11057	61	286362	242581	95	1.69331
122743	102919	89	50367	41740	86	2179	1841	22	3456	2730	35	7260	6216	50	12594	10628	60	271372	236113	88	1.69331
110073	101206	91	36313	34989	81	1342	1291	15	2519	2373	29	5637	5415	40	9790	9504	49	196934	193031	87	1.69738
70876	69254	89	14859	14587	50	981	934	0	1956	1766	23	4148	3870	37	6456	6352	39	128212	123092	81	1.69942
144364	124233	97	57018	48887	89	2240	1653	25	3510	2806	32	8171	6960	48	13547	12174	68	264999	225180	96	1.70146
211164	183507	108	113364	99826	95	5555	4894	38	9037	8315	50	21499	18436	80	35007	31124	89	671208	573124	100	1.70349
122329	111579	84	56744	52185	85	2408	2135	26	2786	2993	29	8244	7624	49	13053	12259	59	255984	245338	89	1.70553
171301	128190	107	72702	54079	95	2743	2086	31	4895	3864	40	10542	8087	65	18335	13389	78	367806	276856	99	1.7096
70906	70049	77	25395	25197	71	750	890	0	1498	1365	16	3502	3239	32	5703	6060	40	111828	111254	78	1.7096
100658	94794	90	41337	39725	80	1548	1493	19	2542	2429	29	5499	5041	43	8667	8330	52	174058	165862	86	1.71062
309093	203478	153	141179	95944	136	4113	2845	38	8158	5971	53	19371	14064	81	31203	22335	120	629247	452965	137	1.71164
198376	163463	96	91680	75948	96	2851	2564	27	4828	3669	41	10650	9028	59	17394	15205	72	343139	295050	93	1.71164
98376	92151	82	29813	28211	79	1759	1587	18	2799	2519	27	6534	6193	47	10432	10257	57	207625	201711	84	1.71266
118530	105394	89	49971	42971	86	1680	1455	17	3318	2874	34	7205	6219	49	11329	9719	64	238958	207121	88	1.71367
95228	90935	83	31859	30895	79	1672	1516	19	2503	2398	27	5567	5462	42	9019	8429	51	180070	179167	82	1.71367
104046	99093	89	40104	38113	79	1418	1265	19	2893	2811	29	6469	6142	42	11396	10344	63	224859	215604	83	1.71571
135893	108899	94	62663	50259	91	2095	1601	28	3666	3375	33	7508	6050	50	12885	10533	68	271532	229206	89	1.71673
99441	91511	88	46515	43859	81	1646	1501	19	2329	2402	29	5445	4953	41	9407	8389	51	193589	180430	81	1.71673
109765	103526	83	29690	27988	80	2232	2237	24	3716	3150	36	7666	7025	47	14058	12863	65	261566	247790	85	1.71775
101688	96378	83	38060	36637	81	1618	1501	19	2879	2756	30	5647	5210	41	10072	9519	53	189960	178109	83	1.71877
112719	100232	86	57400	51478	85	1722	1549	20	2455	2447	28	6897	5740	47	11228	10353	52	206107	186475	86	1.71877
91337	89731	80	24134	23575	62	1587	1445	17	2553	2525	28	6882	6488	48	10471	9442	67	208416	195921	81	1.71877
113498	100454	88	39619	35473	84	2105	1722	24	2829	2484	34	6594	6033	42	11995	11137	64	237971	228111	84	1.72182
80547	78076	81	38488	36729	79	1045	1017	5	2308	2055	26	4596	4353	40	7197	6805	44	148768	141875	76	1.72182
211770	164840	103	95665	74212	103	3446	2856	32	4907	3855	40	11619	9044	61	20302	16284	78	400909	323940	103	1.72182
107872	104459	81	32226	31141	78	2006	2033	22	3479	3229	31	7456	7243	44	12478	12020	60	258304	247799	81	1.72182
166976	135966	92	65264	52450	91	2744	2017	32	4083	3431	39	10045	8228	55	16519	12940	75	324560	274011	91	1.72182
109739	106876	80	37121	36214	80	1387	1219	12	2919	2845	29	5974	5572	42	10493	9910	60	204213	195444	81	1.72284
151353	115855	97	62486	47334	93	2197	1814	25	4427	3578	41	8281	6753	50	15274	11859	72	295761	229761	99	1.72488
129651	120994	88	58148	53924	85	2182	1942	24	3378	3170	31	7533	7173	44	11326	10455	57	245084	232044	89	1.72793
228934	176414	113	121739	97218	107	4493	3919	36	8224	6802	52	18974	15876	81	30139	24376	102	616577	519055	112	1.72895
155620	134898	92	68850	60570	90	2077	1745	22	4602	4188	39	8912	8333	50	14837	12883	77	298007	281003	94	1.73098
208574	153462	116	88533	64238	116	3005	2106	30	5507	3806	43	11126	7734	66	18876	13729	96	367385	261221	116	1.73098
87826	81851	91	34607	33601	78	1228	976	0	2474	2152	30	5289	4964	41	7660	7338	46	157190	145910	83	1.732
159220	136235	97	68248	58766	92	2273	1868	23	4521	3986	40	8499	7595	52	13884	11782	72	275482	250442	95	1.73404
113858	107622	83	40112	38653	82	1660	1606	20	3257	2643	31	7961	7419	52	11846	11530	55	240639	224539	89	1.73506
116505	107064	86	57858	54080	85	1985	1568	25	2957	2774	29	8040	7551	50	12184	10541	64	245934	218717	90	1.73608
46752	47618	76	28198	27940	72	705	577	0	1324	1170	9	2333	2314	26	4000	3781	38	73817	73713	76	1.73608
115215	100675	91	41772	35382	86	1498	1081	11	2958	2792	33	6660	5924	46	11111	10398	54	219384	195537	94	1.73709
139189	120270	91	56139	48532	87	2124	1526	24	3148	2953	32	7875	6634	51	13311	12043	62	245745	222257	92	1.73811
120368	111430	94	40483	37725	84	1819	1643	23	3265	3109	28	6306	5757	46	11167	10470	62	215075	196271	93	1.73913
198441	144487	103	81196	58963	97	3023	1897	34	4761	3427	48	10326	7753	60	17693	13492	79	364170	272354	103	1.73913
146418	120875	93	64717	55000	91	2057	1651	24	3409	2923	35	6871	6308	47	12639	10230	62	254498	223906	95	1.73913
182042	136915	102	66492	50479	96	2477	1797	28	4168	3428	41	9973	7726	61	16058	13466	75	331490	261567	101	1.74015
111582	104243	86	32466	30931	81	1650	1554	18	3030	2917	27	7109	6034	46	10969	10431	59	211850	197789	90	1.74219
76392	71373	83	28617	27240	78	1105	1014	3	1328	1342	14	4282	4379	34	7441	6809	44	136361	128001	81	1.7432
153342	124458	109	64075	53759	92	2412	1946	26	4009	3835	36	8808	7647	54	14355	12141	64	273228	239218	96	1.74422
81739	79715	87	24307	23875	64	1268	1263	12	2258	1941	27	4926	4575	38	7657	7836	45	158948	154330	84	1.74422
114969	107863	97	50997	48525	82	1709	1475	19	3191	2896	31	6493	6051	41	11093	10157	58	210563	197211	85	1.74829
133636	116081	104	49311	41769	89	1990	1587	22	3283	2850	32	7508	6227	51	12471	11459	59	242181	221084	88	1.74931
185430	151908	96	73928	60587	95	2925	2385	31	4353	3731	39	10164	8532	58	17697	14592	73	329889	275034	95	1.74931
166696	138757	109	55287	46309	90	2338	2177	25	4353	3592	39	8529	7840	54	14138	11881	70	299434	269107	92	1.75033
93659	88577	81	39937	38425	79	1179	1275	11	2029	2067	23	4816	5215	35	8772	8224	52	168151	157210	82	1.75237
156672	138260	90	74907	65466	90	2697	2271	27	5226	4369	42	9830	9147	52	16362	14724	71	350081	325698	93	1.75237
114121	106844	86	52643	49328	82	1954	1759	21	3537	3404	34	7483	6750	48	12479	11469	56	259916	240735	83	1.75339
172605	147199	93	74813	64349	92	2322	2105	26	4496	3790	40	10353	9443	51	16931	14236	75	339026	302025	94	1.75339
102623	98387	81	33664	32344	80	1479	1190	14	2611	2335	29	6088	5624	42	10121	9516	53	193892	181866	87	1.7544
139124	120090	99	47946	40453	88	2209	2056	24	3841	3840	31	8974	7747	55	13578	11559	68	279378	246932	90	1.7544
140432	125684	105	68578	63396	88	2718	2507	27	4625	4443	37	9112	8376	47	16073	15576	64	327747	301404	91	1.75542
114211	101642	89	38974	33908	85	2040	1611	23	3128	2457	33	6268	5815	43	10476	8736	56	211006	195024	90	1.75542
179709	140797	96	82487	66272	94	2585	1930	28	4064	3346	35	8997	7605	53	13741	11100	68	295701	239773	99	1.75542
150721	124720	93	65223	53196	92	2646	2128	29	3718	2990	37	9049	7333	55	14492	12253	68	299210	245732	98	1.75542
105644	99277	84	35666	34447	80	1587	1584	18	2788	2315	32	6037	6061	44	9991	9166	61	193627	180042	90	1.75644
168303	133908	99	71673	56788	95	2271	1919	24	3046	2950	32	8091	6587	49	13449	10437	65	266239	214392	98	1.75644
181442	153442	95	77462	65870	94	2876	2617	30	5276	4438	40	11393	10118	55	20125	17626	83	379332	345170	99	1.75848
52015	51816	75	19858	19574	55	749	695	0	1296	1154	17	2280	2255	25	4523	4140	39	76122	73499	78	1.7595
84944	81092	81	37614	36541	78	1455	1198	16	2385	2029	25	5247	5114	38	10359	10596	56	184228	177275	87	1.76051
103438	97973	84	32465	31048	80	1518	1535	19	2725	2588	31	5838	5830	38	9223	8574	53	181591	171423	90	1.76255
138131	117038	95	58164	48132	91	1999	1602	22	3483	3408	33	7944	6583	50	11931	10488	59	256072	225684	96	1.76357
173516	151076	98	54505	48473	93	3470	2841	32	4360	4391	33	11997	10917	59	18779	16961	77	370835	337803	100	1.76459
190384	142122	98	73727	54211	97	2272	1650	26	4817	3629	42	9520	7457	57	16105	12883	66	313738	234863	100	1.76459
105366	98889	89	31574	29986	80	1877	2058	20	2988	3221	30	7151	7002	42	11991	10894	57	234803	223586	88	1.76764
197470	141805	102	71442	49364	100	2718	2035	31	4927	3277	45	11217	8319	62	18452	13130	76	399148	294450	110	1.7707
99320	93526	87	45699	44473	80	1680	1688	19	2683	2667	27	5664	5460	41	9705	9501	51	192318	184016	87	1.77171
146704	121852	96	56174	46864	91	2107	1798	23	3452	3056	36	7688	6513	48	13905	11772	65	239722	202832	98	1.77273
86889	82722	82	27049	25880	77	1397	1138	12	2268	2369	25	5935	5314	42	8653	7845	49	179815	173347	82	1.77375
105188	93661	92	33093	28889	83	1728	1504	18	2606	2153	31	5845	5275	43	9840	8872	57	209743	191192	88	1.77986
249054	186925	117	115850	86399	115	4088	3230	36	8266	6040	50	16548	12350	70	26223	18842	108	502685	351201	116	1.7819
322121	243021	114	200169	157967	113	7148	5427	44	15045	11723	71	29498	23161	106	48184	38367	108	992819	798351	118	1.7819
185065	159820	91	94709	81427	92	2985	2659	29	6254	5624	42	12082	11254	60	19039	16869	74	377999	342653	90	1.7819
107845	98913	84	52902	49876	84	2115	1772	22	3132	3232	30	7239	7030	44	12488	11814	63	239548	220894	85	1.78393
159858	132044	94	58815	48838	91	2999	2415	32	4600	4008	41	11288	9776	57	18621	16458	76	375443	342774	90	1.78393
106982	101309	85	33494	31950	80	1942	1799	23	3194	2703	34	6406	6159	43	11019	10190	53	218975	203536	90	1.79004
185724	146391	97	80044	63223	96	2359	1905	27	3245	2929	37	9490	7710	63	14552	11847	69	293645	240725	103	1.79004
111730	105399	87	60754	58085	83	1781	1715	20	4436	3817	34	7345	6823	46	12172	11439	60	229654	214557	91	1.79106
169040	133968	99	67375	54011	93	2466	2028	26	4178	3107	39	9449	7521	53	15505	12647	70	316968	260057	101	1.79208
112980	102924	93	40602	38058	82	1904	1618	22	2903	2439	29	6513	6133	43	11858	11260	69	219687	206140	91	1.79208
91756	87297	84	29288	28062	79	1649	1906	18	2331	2498	26	5661	5372	39	10004	9777	51	205433	197825	88	1.7931
81218	78833	81	29246	28480	77	965	1085	8	2214	2069	21	4677	4599	38	7485	7072	46	156665	146580	86	1.79513
323469	199700	148	186819	124935	140	7350	4968	48	13477	8871	72	28737	19968	104	45162	31948	135	896655	655777	144	1.79615
120905	106989	89	51548	46136	85	1978	1712	24	3818	3812	33	8411	7873	51	15298	15086	57	281656	262293	93	1.79717
95150	91677	81	34175	33352	78	1462	1167	11	2479	2470	24	5577	5565	41	9014	8514	55	190380	176772	89	1.79819
207299	159089	103	138044	113792	102	3071	2178	34	5434	4662	47	11955	9441	60	22134	16999	89	417829	337102	107	1.79819
111714	98146	91	45952	39799	84	1428	1352	16	2806	2386	31	6450	5638	44	10344	9777	61	210042	186463	91	1.79921
59334	57465	76	18207	18035	53	852	903	0	1947	1798	19	3200	3341	31	5984	5881	41	128448	127449	82	1.79921
115442	111038	82	35596	34165	80	2140	2058	24	2907	2926	29	8061	7576	49	13757	12842	69	271132	250506	91	1.79921
81709	79362	79	35089	34536	77	812	703	0	1764	1858	19	4129	3735	37	6312	6370	45	144691	139132	85	1.80022
105260	98784	83	46538	42084	83	1783	1728	18	2955	2783	29	5975	5562	44	10451	9272	57	197846	191178	99	1.80022
159178	137151	98	51798	44586	89	2329	1758	28	5021	4646	41	11733	10880	59	19761	17914	76	375470	353505	97	1.80124
155750	134326	95	60754	52152	92	2509	2027	27	4156	3615	38	9340	8376	50	16442	14337	76	318468	286652	100	1.80226
137235	120514	104	41322	35341	87	1690	1503	19	3765	3152	35	7637	6724	50	12732	11919	58	246300	226756	96	1.80226
150538	138905	98	46846	44254	84	3067	3013	29	4810	4533	36	10469	9792	59	15801	15657	68	339910	316600	92	1.80226
159023	140593	90	75060	67900	89	2575	2274	27	4842	4178	45	9985	9063	55	17516	15998	81	328432	303940	96	1.80226
94233	92135	79	41479	40279	79	1891	1778	22	2774	2853	27	6074	5766	41	9516	9215	54	202316	193905	86	1.80328
133296	125891	89	32814	31966	81	2442	2463	25	4334	3962	39	10579	10354	53	16417	15149	69	328119	309958	92	1.80328
139481	117434	101	53847	45590	88	1913	1775	22	3647	3192	36	7816	6417	46	13599	11801	63	271247	239075	98	1.80633
178311	157604	94	84179	75142	91	2551	2618	25	4535	4072	39	10569	9206	53	18096	15866	77	344973	310270	96	1.80939
109620	104432	82	37194	35856	80	1478	1534	15	3038	2896	28	6244	5896	44	11879	11358	58	213323	195910	89	1.81142
177214	151567	92	70474	60612	91	4099	3473	34	7238	6269	49	13477	11948	62	23403	20625	90	448607	396239	99	1.81142
164429	145908	95	73936	66927	88	2757	2466	28	5463	4490	41	10223	8758	53	16995	14522	75	345458	301590	94	1.81346
117955	109217	86	54847	50371	86	2232	2149	23	3929	3102	35	7949	7563	49	14631	13508	67	283522	261508	101	1.81346
112107	108548	82	45562	43492	81	1771	1818	21	3188	2922	34	6922	6507	45	11822	10613	63	217329	199334	86	1.8155
253801	165276	112	209782	142059	111	6535	3968	52	10919	6925	65	24183	14961	103	39796	24226	106	784265	477966	114	1.81652
175391	132382	112	73337	56223	95	2486	1839	29	4375	3500	38	9346	6955	60	15815	12086	86	305364	235572	100	1.81855
157627	132435	93	62788	53562	89	2220	1788	26	4158	3917	35	8125	7421	47	13353	12321	65	262014	240939	92	1.81957
109357	101771	90	31841	30161	79	1926	1897	21	2971	2798	30	7796	6891	49	12214	11445	64	253488	244934	86	1.81957
103807	99484	86	24740	24004	74	1511	1406	16	2522	2498	25	5405	5513	37	9076	9261	46	184717	177320	89	1.82263
86937	83763	91	40663	39390	78	1030	1013	3	1753	2031	23	4035	4039	35	6878	6847	41	143870	140068	85	1.82364
97349	94338	82	32572	31896	78	1889	1627	22	2673	2844	29	7416	7153	44	12386	12064	60	241375	227358	89	1.82364
118445	114199	83	59715	56901	82	1677	1672	19	3278	3053	34	7638	7126	49	12661	13186	54	263025	249041	91	1.82364
337165	210821	139	128776	78603	137	3892	2525	41	9074	5755	59	19188	12594	87	30970	20271	122	623059	407466	144	1.82466
81145	81097	75	34324	33856	76	1355	1345	15	1953	1767	22	4680	4692	35	7429	6794	52	144447	141240	85	1.82466
177924	158025	96	128189	115940	93	4204	3801	33	9345	8107	56	19008	17522	74	30459	27893	89	590984	524234	101	1.82772
64553	64014	75	20587	20308	62	731	746	0	1760	1618	18	3387	3271	32	4837	4991	36	115836	114906	83	1.82873
168261	145409	94	65443	55033	92	2422	2013	28	4202	3268	43	9022	7633	51	15091	13150	71	291992	260223	101	1.82873
176855	148378	99	53822	41970	94	2782	2285	29	5022	4363	40	10295	8830	57	16780	14584	73	342494	298414	101	1.82975
142675	121795	92	50041	41975	90	1982	1890	20	3782	3042	30	8077	6906	49	15351	13509	69	280805	243083	97	1.83179
150718	128762	104	53504	47224	88	2437	2016	26	4850	4328	41	10140	9150	57	15728	14430	64	318464	301862	95	1.83281
156270	129291	96	70191	60067	90	2120	1574	25	4418	3580	41	8901	7507	52	14740	12296	67	296171	257637	97	1.83383
222156	157211	107	88515	62091	103	2726	2320	32	6162	4390	50	12353	8953	63	21147	15579	91	390186	298500	109	1.83484
132762	113976	97	60884	52506	89	1885	1643	22	3378	3234	33	6809	6234	44	11159	9847	57	231142	209793	94	1.83586
83093	79276	84	35494	34672	78	1847	1459	19	2746	2643	27	5768	5667	40	10304	9901	55	192751	186542	88	1.8379
184555	149234	106	58779	46676	92	2573	2113	29	4752	3605	44	10096	8345	59	15977	12778	73	333288	281749	100	1.83993
125704	115297	89	47101	42323	85	1762	1784	20	3503	2696	41	6614	6004	44	10885	10289	59	220694	207063	93	1.84095
132113	111760	93	58578	49919	89	2296	2063	23	2972	2616	31	7241	6482	49	12704	10698	64	260711	231334	94	1.84197
188636	156704	94	95819	82013	92	2937	2368	30	4930	4411	40	10837	9487	63	16954	14345	77	336321	292724	94	1.84604
230598	178552	106	149106	123867	103	3133	2439	31	6333	5204	44	13075	10647	63	22235	18225	85	445753	374029	104	1.84604
90309	86046	82	31340	29819	79	1687	1563	19	2778	3030	28	6614	6248	44	9847	9523	56	224069	215964	83	1.84706
107237	103016	83	27677	26537	79	1841	1950	22	3233	3051	35	6883	6730	43	10843	10292	60	222105	212670	85	1.85012
130288	119001	88	57016	52553	86	2438	2438	24	4549	3772	39	9316	8720	53	15223	14046	66	314918	299687	93	1.85114
163532	141041	94	69596	60884	91	2486	2002	27	4759	4110	37	9330	8565	50	15635	13824	69	302942	281909	96	1.85215
84040	81149	80	28353	27399	77	1468	1322	15	2270	2298	27	6145	6044	42	9918	9885	54	197755	185058	83	1.85317
156026	122931	97	54695	42552	92	2124	1644	25	3605	2949	34	8140	6701	53	12890	10546	69	272714	222666	100	1.85724
118435	112689	83	43348	41167	81	1275	1360	14	3024	2590	32	5919	5607	44	9183	9009	48	203562	189630	86	1.86132
126606	114219	88	49521	45235	86	2063	1772	24	2826	3069	31	7747	6928	46	12584	12370	64	238267	221331	93	1.86234
93329	87442	88	36770	35299	79	1304	1075	11	2630	2468	25	5176	5013	38	8286	7773	50	160416	151419	84	1.86539
114517	105855	87	56881	52472	83	1903	1567	25	3011	2659	32	6605	6011	45	10482	9679	63	215369	206070	89	1.86845
270476	198227	133	105477	76295	115	3943	2931	36	7228	5454	52	15842	11853	72	25023	18430	107	485840	385616	121	1.86946
199274	166340	98	88368	73540	95	2767	2149	32	5231	4744	40	10862	9363	59	19827	16237	70	389601	339611	104	1.87048
211091	176884	104	100386	85549	100	2723	2463	28	5813	5156	40	12197	10447	61	20124	16999	85	391413	340378	105	1.87048
150667	138076	86	61731	55769	85	2303	2167	25	3937	3364	36	9107	8400	55	15691	14118	67	312763	290055	91	1.87048
237983	187294	110	116484	93627	105	3846	3082	37	8412	6732	56	17565	15099	71	27672	23074	97	529880	462069	111	1.8715
143096	133337	86	78365	73860	85	2995	2852	28	5074	4691	41	10060	9422	54	16740	15746	75	349751	328256	92	1.8715
294457	205202	135	115147	84571	125	4368	3180	41	7890	5861	52	18361	13601	76	31678	22091	115	619104	465101	133	1.87252
99009	91834	98	39328	35904	98	1506	1532	17	2163	2011	23	4884	4535	36	8582	7452	52	166712	144122	98	1.87252
179758	150864	93	83500	72038	91	3431	2927	33	5710	4788	47	12579	10372	61	20747	17463	79	412658	340146	98	1.87354
197886	139986	101	84020	59655	99	2752	1803	33	4758	3534	43	10186	7120	58	16883	12546	74	308306	227288	102	1.87354
99948	95839	85	26397	25258	76	1582	1708	20	2717	2684	26	6257	6128	39	11612	10917	55	215309	202534	85	1.87455
88336	83760	86	23899	22980	77	1477	1446	15	2333	1981	28	5440	5135	41	9575	9377	48	181704	172627	82	1.87557
91107	86736	83	37558	36270	80	1513	1292	15	1665	1926	19	4819	4647	36	7917	7409	47	160549	150578	84	1.87557
116080	108904	84	45690	43165	81	1663	1492	18	3093	3103	29	6902	6742	44	11053	10664	51	215905	201333	84	1.87965
146514	129801	90	55818	49295	88	1854	1741	22	4009	3326	39	8122	7472	48	14507	12830	58	279892	240829	94	1.88066
105415	98166	86	51137	48062	83	1839	1624	22	3837	3603	36	8134	7479	47	12455	11983	55	260197	244026	86	1.88168
153634	126082	95	74989	63199	93	2271	1593	25	3141	2875	35	8198	6536	50	13112	11207	60	254724	215342	95	1.88168
76599	73034	83	34084	33022	78	862	842	0	1605	2087	20	3314	3654	30	5781	5527	43	115755	111150	77	1.88474
159464	129743	100	68129	54604	94	2246	1578	22	3938	3495	33	9131	7360	57	14840	12628	68	305073	262489	100	1.88576
158231	129271	109	66789	53886	109	2248	1944	26	4295	3780	40	9090	7401	55	16053	13092	67	319562	266465	109	1.88576
200849	156218	99	61856	47405	97	3222	2400	33	5643	4602	44	12746	10646	64	20490	15913	93	416709	338081	106	1.88881
112758	100842	84	41804	38228	84	2006	2079	21	3573	3160	36	7359	6975	44	12576	10984	70	241072	220441	90	1.88881
96877	91194	97	35283	34046	79	1516	1121	15	2370	1948	33	5279	5053	36	8764	8364	55	167575	161741	86	1.89186
230473	163747	106	93912	68938	104	3225	2081	36	5616	3712	46	12349	8855	64	21005	15107	97	425087	312841	108	1.89696
102410	98660	81	39676	38458	80	1537	1559	16	2413	2663	30	6079	5797	43	9787	9891	55	205393	192944	84	1.89696
111991	100273	85	44208	38938	84	1953	1727	22	3136	2630	32	7836	6935	47	12505	10956	65	243612	236810	85	1.89797
98333	92144	82	50745	48100	83	1880	1821	20	3559	2864	36	7211	6629	47	10832	10345	59	223469	205231	90	1.89899
148932	127346	92	79466	69288	90	3444	3300	29	6405	5496	46	13649	12511	66	23094	19825	88	457494	394285	97	1.89899
53474	51055	75	13497	13198	47	821	800	0	1097	1267	15	3572	3630	33	5426	5361	38	101543	101348	76	1.90103
94005	88824	82	46743	44666	80	1749	1509	21	3426	3568	31	7600	6941	46	11777	11787	58	243508	223437	87	1.90306
83486	80862	79	34421	33025	78	1360	1320	15	1735	2037	20	4742	4393	38	6984	6507	46	153954	149329	83	1.90306
148623	120243	94	62862	51245	91	2250	1582	27	4324	3670	39	8657	7279	54	14470	11418	66	270183	232972	94	1.9051
84298	80682	83	24798	23995	71	1408	1361	16	2497	2278	25	5637	5196	41	9659	9410	50	184158	173629	83	1.90612
82365	78451	80	29859	28936	77	1283	1108	10	1846	1592	21	4271	4167	36	7255	7153	47	150903	147708	80	1.91019
90856	87714	83	32419	30951	78	1424	1282	14	2728	2575	32	5359	5098	39	9207	8305	53	184499	177120	83	1.91834
165552	138858	92	68789	55761	93	2736	2340	29	4712	4100	42	9151	7399	54	15254	13976	72	314367	276718	95	1.92037
163499	140057	96	77383	68137	91	3228	2809	31	6137	5309	44	11733	10453	59	20246	17525	77	412072	365010	94	1.92241
142060	129505	90	43222	39894	82	2401	2550	26	4203	4007	35	9339	8381	52	16328	14833	73	305334	269167	94	1.92445
145458	124951	93	46404	38563	90	2209	1942	23	3419	3067	37	7964	6868	49	15005	13024	70	289902	255814	93	1.92648
108582	104187	83	31299	30021	80	1640	1664	19	3171	3279	29	6230	6308	43	10361	9625	58	201345	188259	86	1.92648
99505	96102	81	22486	22081	61	1924	1863	21	2376	2107	29	5936	5689	40	9485	9520	53	181596	175209	83	1.92648
212769	162041	101	87660	66054	100	3219	2716	31	5721	4277	49	12303	10270	61	19608	15669	84	392162	312456	106	1.9275
160025	144903	91	77131	71081	89	3020	2747	29	6045	5823	42	12861	11919	65	20459	19210	82	387761	352114	94	1.9275
98425	93004	91	33382	32398	79	1401	1469	15	2363	1943	32	5448	5429	40	9651	9198	53	188489	180764	85	1.92852
105053	97090	83	34053	32102	80	2065	2072	21	3513	3218	34	7545	7294	47	13185	12480	63	251949	242210	91	1.92954
134477	114329	104	52930	45388	89	2095	1763	24	2891	2905	34	8018	7012	48	13411	12089	59	246695	216109	95	1.93158
121648	113717	85	41353	39587	81	1599	1509	22	3358	3047	34	7526	7257	46	12701	11518	65	244713	227432	87	1.93158
180298	144034	99	65337	51222	95	2508	1935	28	4035	3551	37	8848	6915	51	13973	10941	69	295067	234139	112	1.93158
102437	97072	81	37385	36352	79	1097	1107	9	2700	2763	28	5610	5319	42	9439	8773	56	176175	166479	84	1.93259
183115	96839	126	53921	32517	123	2149	1376	18	4603	2170	62	10426	5502	82	17565	9706	98	333859	191553	128	1.93768
82989	79961	84	35031	34326	77	1141	1268	11	2123	2055	25	4901	4622	39	8007	7335	49	164581	158729	81	1.93768
70139	68158	77	26519	25841	75	737	870	0	1884	1776	22	4033	3707	35	6020	5260	45	116505	111343	79	1.93768
83559	83729	78	24549	24067	61	1276	1079	8	1501	1799	17	4792	4456	41	8089	7436	50	149956	142063	79	1.93768
198741	152806	109	85286	68661	99	2743	2150	29	4997	4048	41	9926	8008	59	16334	12730	74	326720	269877	100	1.93768
251472	162841	123	105787	70394	109	3628	2338	39	7140	4573	54	13777	9140	64	24606	16476	93	487610	332425	114	1.93972
124304	110311	93	39856	34606	87	1743	1697	19	3750	3513	34	7868	7049	47	13310	11933	66	251472	231677	89	1.94176
96434	92193	97	20972	19790	63	1345	1282	11	2632	2548	26	6061	5779	43	10867	10020	69	200497	192912	79	1.94379
151959	119242	93	60302	46736	92	2057	1558	26	3057	2416	37	8553	6394	56	15948	12504	77	280433	223838	94	1.94685
172524	148428	99	60304	52949	90	2418	2224	26	4180	3530	38	8602	7636	51	14866	13698	67	290617	260232	93	1.94787
102372	98244	86	43320	41549	79	1655	1558	18	2630	2073	30	5206	5003	40	8133	7610	48	160021	150636	83	1.94787
119153	112447	85	45896	43341	81	1773	1557	20	2978	2689	33	7261	6583	49	12269	11703	55	235437	223598	88	1.95703
127814	112138	92	46778	41499	86	2132	1867	21	3171	2648	29	7611	6838	48	11766	10310	59	251183	225895	92	1.96518
118862	112400	83	34701	33141	80	1673	1771	20	3154	2935	31	6622	6237	44	10689	10251	56	217718	206200	87	1.96518
129679	121560	85	32385	30609	81	2106	1940	23	4643	4412	41	8622	8356	50	14323	13795	76	304038	295308	90	1.96619
95833	90641	85	34885	33321	78	1211	1052	12	2604	2591	31	5336	5098	40	8980	8035	59	165738	159860	81	1.96823
130567	113087	91	52832	45911	87	2049	1665	24	3666	3059	39	8561	7854	49	15466	13903	71	283843	254383	91	1.96823
135213	115734	92	51723	44936	87	2455	2062	27	3563	3197	33	8131	7389	50	15033	13354	68	283119	257269	93	1.96925
172416	141511	94	76921	63016	94	1993	1853	24	4806	4297	40	9681	8336	61	16019	13660	71	324716	289070	96	1.97027
108825	100052	89	38123	34738	83	1837	1726	21	2888	3083	29	6413	5730	42	12602	11667	64	227198	217752	86	1.9723
111411	106595	83	41662	39712	81	1818	1705	22	3347	3264	35	7445	7584	45	12639	11975	60	252780	244479	84	1.97332
72053	69854	79	19661	19071	57	1099	1120	8	1509	1396	17	3959	4092	33	7707	7492	45	141773	134765	77	1.97332
155766	138298	91	74271	65122	90	2705	2181	28	4436	3896	37	9284	8277	55	11990	11040	61	271816	252353	92	1.97536
175213	151579	94	81656	72531	92	3232	2926	31	5645	5476	41	12154	11256	62	20185	18267	80	405886	373360	96	1.97841
112275	104129	92	39007	36916	83	1774	1666	21	3991	4030	34	7713	7306	45	13283	12770	59	246704	228784	86	1.97841
109712	102565	98	42883	40757	81	1743	1682	19	2495	2366	26	6290	5887	42	9822	9195	54	183587	169078	85	1.98045
188015	123080	115	68897	40958	113	2908	2194	24	4953	3040	58	10308	7431	68	17584	12560	90	343528	250562	117	1.98147
126682	109535	92	34141	29352	85	1819	1547	21	3445	2945	32	7679	6900	47	13819	11594	73	267100	250783	94	1.9835
140119	122885	95	56519	49863	88	1679	1400	20	3354	3025	33	7270	6821	48	12125	10450	63	238897	211836	95	1.98452
85642	83540	79	32032	31226	77	1046	982	0	2603	2544	26	3977	3521	35	7706	7004	49	147669	139977	83	1.98452
187512	140242	103	83997	64970	97	2860	1875	34	4631	3349	46	9998	7972	58	16881	12923	78	331774	254678	103	1.98452
137231	115274	90	70012	59987	89	1838	1381	21	4164	3668	35	7724	6626	48	14313	12217	65	278477	246421	96	1.98554
187855	143725	104	65582	50232	96	2633	2297	28	4420	3072	44	9904	7991	55	17369	13202	75	338975	270498	100	1.98758
166227	143137	92	95022	85172	90	3289	3076	31	6159	5030	50	12855	10784	64	20376	17821	78	397926	339224	97	1.98961
158048	136744	93	58141	50111	90	1839	1800	20	3972	3813	38	8850	7707	54	14131	12055	61	279957	248730	95	1.99369
125596	108176	104	43526	36296	91	1964	1841	24	3706	3215	39	8342	7456	49	14509	12975	63	284005	246443	104	1.99369
79816	77637	79	32502	31618	77	944	789	0	2067	1843	23	4568	4142	37	6822	7165	40	133032	122884	91	1.99471
312377	223242	146	135677	98427	128	5270	3872	42	11626	8807	59	23684	18544	88	40587	30781	125	805165	643070	137	1.99572
92544	89086	83	26622	25266	79	1646	1659	18	3223	2982	29	6891	6552	45	11143	9541	63	223713	208095	97	1.99572
143436	125689	93	57973	50032	90	2045	1755	24	4358	3688	35	8750	7970	51	13621	11900	59	280786	255177	92	2.00285
91016	86711	81	36624	34855	79	1028	1269	10	2463	2003	27	4156	4200	34	7367	7130	45	132743	128761	83	2.00285
113914	107532	83	37815	36634	80	1876	1718	21	3202	3082	33	7591	7039	46	12340	10980	68	239195	224312	88	2.00285
160580	136514	91	58055	49338	89	2409	2045	25	3997	3809	34	9937	8679	60	14959	13271	71	294029	254481	92	2.00387
119975	108935	96	47188	43398	85	1905	1544	20	4123	3496	36	8104	7274	49	13511	12781	61	263410	246365	86	2.00387
228164	186063	124	171070	146116	114	5029	4280	38	11850	10335	61	24706	20765	89	41052	33256	109	855046	696030	115	2.00387
94353	89197	81	32476	31171	79	1708	1640	19	2485	2422	26	5625	5441	38	9313	9342	48	184295	174203	82	2.00591
114384	97796	89	35163	29326	88	1293	1019	5	2677	2192	26	5369	4548	42	9641	8609	55	188932	169979	87	2.00591
101991	97527	84	31750	30132	79	1625	1532	18	2358	2373	26	6166	5908	43	9729	9806	56	194819	186756	81	2.00692
162795	134677	92	69740	57432	91	2797	2057	31	4525	4090	39	10870	9174	58	17712	15078	75	342810	300423	93	2.00692
62768	62504	71	19620	19796	54	1086	953	0	1832	1935	19	3649	3719	31	4926	5066	38	124675	123243	75	2.00692
73289	71914	81	33051	32116	77	1140	1085	9	1875	1528	27	4102	3908	35	7929	7622	44	151794	142860	79	2.00896
120094	110232	87	47920	43426	84	1922	1815	20	3416	2849	35	7920	7171	49	12906	11355	62	247862	231760	88	2.00896
97107	90858	83	37685	34826	80	1609	1616	18	3299	2917	33	6227	6047	42	11860	10945	65	215531	202345	88	2.011
74335	74890	77	42168	41227	77	859	943	0	1956	1661	20	3920	4054	34	5707	5478	41	125096	120141	78	2.011
134292	123262	87	52978	48472	84	2128	2091	23	3230	3300	31	9081	8764	54	12624	11879	62	254053	242157	87	2.011
108638	102903	88	38000	36284	81	1707	1596	22	3518	3099	36	6911	6506	45	11415	10552	62	235390	219441	89	2.01202
179288	150620	96	73892	63046	94	2705	2115	31	4997	4295	49	9670	9078	50	16931	15456	74	335943	305003	97	2.01202
157654	131169	99	60766	50752	93	2364	2128	26	4368	3604	42	8905	7244	53	16273	13468	71	305314	265169	97	2.01303
101371	96475	81	37411	35805	79	1512	1335	15	2459	2193	28	5804	5402	42	9915	9025	51	184579	172137	87	2.01507
208930	173731	108	104480	89143	98	5141	4709	38	9556	8656	53	21694	18293	82	33902	27613	99	689110	576521	108	2.01609
224470	170229	116	88422	68003	105	3060	2251	31	6320	5000	47	13549	11029	67	21538	17892	86	451668	375129	109	2.01812
107945	103242	83	56538	54262	80	1657	1742	17	2859	2894	31	6306	6205	40	10788	9925	62	204797	195870	88	2.02118
97560	92680	87	35967	34466	79	1326	1221	11	2370	2090	21	5141	5040	39	8340	8522	48	168212	160739	89	2.02423
104562	96498	85	36125	31741	84	1514	1241	14	2555	2356	30	6108	5687	42	10066	9524	57	200036	183398	90	2.02423
83782	81415	78	34031	32707	77	1330	1336	16	2075	1927	28	5181	5147	38	9041	8818	54	181485	169690	83	2.02627
89482	86261	88	40063	38710	77	1374	1196	12	1914	2171	25	4363	4385	35	8287	8463	45	151470	144790	87	2.02729
188065	158261	95	80596	68701	93	2576	1924	28	4318	4058	36	9537	8292	55	15901	13762	72	313596	275125	103	2.02831
97482	89828	82	115529	110741	86	3765	3271	33	5375	5092	42	12742	11895	62	19771	17994	76	382971	345756	94	2.02933
110541	106183	82	32976	31975	79	1758	1833	19	3277	2794	34	6194	5788	44	10657	9709	57	205767	192762	91	2.03136
113780	106714	99	37955	36400	80	1570	1512	21	2542	3017	28	6172	5691	45	10910	10762	52	219475	204461	89	2.03238
127672	113697	91	55431	49702	86	1889	1568	19	3343	2793	32	8313	7479	52	13431	12204	67	265098	245357	91	2.0334
81395	79562	82	27163	26530	76	1360	1123	12	2160	1880	26	4791	4901	36	7690	7386	46	160583	156922	84	2.0334
84230	81501	79	23764	23478	59	1201	1120	11	3041	2659	28	5649	5174	42	8931	7797	51	185216	174844	89	2.0334
235529	198429	99	152288	130940	99	6979	6146	39	13446	11831	66	30493	26286	93	47095	40163	97	974815	819146	108	2.0334
101961	99230	87	34187	32383	80	1757	1475	20	2818	2528	28	6149	6000	42	10724	10812	51	214149	206139	86	2.0334
324194	209902	136	133610	87158	131	5211	3322	43	9997	6644	65	21683	14938	89	35597	24190	125	717314	511002	136	2.03442
105343	97901	87	43698	41206	82	1424	1373	17	2815	2814	27	6276	5957	41	10607	9766	55	211548	196343	88	2.03645
126631	108457	96	49542	42173	88	2101	1889	24	3382	3032	35	7772	6870	48	12451	10541	66	275860	246016	92	2.04154
146569	136166	91	45724	41648	87	2467	2145	28	4220	4471	34	10585	9965	56	15998	15521	66	322341	300800	93	2.04358
105498	101325	82	35969	34683	80	1754	1780	20	3136	2820	33	6778	6530	44	10515	10547	53	216696	199921	91	2.04663
139677	111356	93	50390	40069	90	1467	1374	14	2617	2295	28	6403	4900	49	9820	7896	56	231091	182968	99	2.04765
117262	113083	83	28850	28107	78	1875	1832	20	3544	3190	35	6669	6361	45	11066	10638	56	222687	211805	90	2.04765
193560	144567	110	80627	59562	97	2620	2079	29	5011	3697	41	11312	8489	61	16779	12891	74	327324	241982	105	2.04867
149923	117969	96	64374	50806	92	2180	1468	26	4069	3250	36	7559	6125	51	12620	10336	64	242479	195067	101	2.04969
133928	120978	103	48325	43895	86	2127	1714	25	4126	3582	37	8741	8010	54	14686	14317	68	298300	278673	96	2.05173
99587	95468	85	35838	34786	78	1279	939	0	3065	2877	27	5893	5377	42	8861	8573	47	176739	165764	89	2.05478
142638	120932	91	55588	47912	89	1736	1620	19	3470	3021	31	7789	6640	51	13513	11298	64	246449	220365	94	2.0558
70688	69375	80	32597	31413	77	1093	1079	8	1758	2032	22	4087	4105	33	7135	7326	46	140636	134667	79	2.05682
109264	103270	84	30472	29073	78	1573	1511	18	2372	2302	26	6296	5686	44	8903	8833	51	190266	174975	87	2.05987
174783	140606	99	64898	52074	97	2776	2455	29	3798	3860	34	9593	7823	57	16830	13730	75	314381	267246	105	2.06089
120998	113080	82	82901	77781	85	1949	1950	23	3587	3500	31	7077	7217	44	12598	11631	60	221947	210079	90	2.06191
100843	98993	82	40444	39344	79	1405	1463	16	2575	2542	31	5602	5203	40	9517	9381	51	198181	190194	88	2.06191
232095	191540	109	110101	95304	100	4750	3782	37	9105	7057	63	18076	16280	73	29931	25769	97	568269	506887	109	2.06293
170301	136642	97	71262	56877	93	2356	1977	26	3804	3430	37	8331	6663	52	14564	12004	70	287112	232046	99	2.06293
262387	193463	121	118973	89282	110	4299	3220	38	7762	6039	53	16889	13789	72	26024	21036	99	531412	440012	113	2.06496
183763	145590	98	79500	64549	95	2575	2091	28	4336	3427	37	9980	7893	59	15013	12431	66	320307	270383	98	2.06598
126036	115432	90	42624	39804	84	1819	1609	22	3894	3603	36	7583	6993	48	12403	12446	57	253816	246776	91	2.067
83494	80222	80	22432	21581	71	1065	876	0	1934	2076	21	4830	4735	35	7806	7385	50	155435	152688	81	2.06802
83928	83045	85	27069	26664	76	1035	1002	1	2222	1909	27	5440	5609	39	8837	8805	50	168898	162571	87	2.06802
127126	111736	90	54515	48349	87	2058	1905	23	3732	3363	36	7384	6563	48	12252	11635	58	245796	232406	89	2.06904
87861	86038	80	26827	26224	78	1195	1043	6	2169	2169	25	4228	4212	37	6871	6815	45	146591	140719	85	2.07107
224180	165869	103	89979	66386	100	3050	2489	31	6208	4361	54	12961	9951	67	20553	16232	87	405529	321450	102	2.07413
142373	121289	97	61054	52732	90	2325	1995	26	3937	3365	31	8553	7493	50	14213	12308	67	278019	258173	91	2.07515
138658	121225	87	54773	47956	86	2223	1914	26	3793	3433	37	8501	7423	50	12312	10570	68	259464	242607	88	2.07515
145034	118509	96	61358	50384	91	1698	1295	21	3284	2785	33	7083	5888	48	12163	10073	60	251937	220869	93	2.07616
81721	82433	78	33613	32832	77	1453	1617	17	2377	2049	22	4633	4576	35	7399	7006	48	143644	140366	83	2.0782
164723	133328	99	66820	54329	93	2321	2009	27	3833	3562	33	9068	7729	53	15134	13072	64	295082	253089	95	2.07922
230881	160497	124	96503	67500	107	3325	2521	34	5987	4021	49	12088	8630	66	20199	14407	84	394811	286454	112	2.07922
171337	155936	89	58890	53389	87	3112	2773	29	6429	6334	43	13633	12312	66	21747	20001	85	422472	385350	94	2.07922
182343	152218	95	87268	72168	95	2536	1989	26	4738	3959	42	10560	8461	61	16439	14160	72	339554	290840	101	2.08024
144666	121784	91	47153	39604	89	2031	1807	22	4186	3491	36	8494	7515	49	14636	12397	68	296138	266851	95	2.08125
102006	98290	82	29785	28736	78	1211	1262	13	1877	1933	23	5411	5033	39	8784	8642	48	184576	174189	89	2.08227
137904	128843	86	40488	38263	84	1721	1781	19	3677	3226	35	7995	7729	44	13527	12492	65	258054	233324	90	2.08533
86256	83220	83	38001	36181	79	1479	1433	17	2132	2335	25	5104	4624	40	9294	8499	51	179167	166708	86	2.08635
126703	111759	87	44943	38886	87	2171	1934	24	3123	3001	32	7695	6894	48	13165	11599	65	251952	227559	92	2.08736
90468	85107	83	21820	21119	64	1531	1249	15	2611	2314	31	5717	5444	41	9689	9214	47	187240	178405	85	2.08736
128997	109365	91	54434	45645	88	2014	1862	20	3160	2430	34	6689	5753	48	11836	9888	60	238051	203634	94	2.08838
91383	88124	82	29186	28510	76	1331	1211	13	2434	2696	25	5865	5538	43	9151	8527	54	178803	172299	87	2.09042
138805	125712	86	54054	50168	85	1953	1715	23	3790	3674	36	8268	7786	48	14235	12581	72	279701	265082	93	2.09144
166348	147836	107	82561	74801	92	3181	2718	31	5329	5174	41	11705	11227	55	19881	19088	80	410411	382504	100	2.09144
250785	183532	115	102878	77334	110	3353	2244	35	6045	5137	43	13963	10874	75	21697	15696	101	461455	366735	115	2.09551
239304	183401	110	101521	79307	101	5510	4630	40	9530	8227	55	21356	17961	79	35411	30162	98	714900	600104	109	2.09551
170141	133872	95	77748	60946	96	2148	1892	24	4473	3537	39	9745	7912	56	15320	12377	72	304969	249836	97	2.09856
108611	102631	82	64919	61854	82	1361	1508	16	3305	3111	31	6566	6223	43	11867	11367	59	219580	210867	86	2.10467
227468	170258	107	87544	68335	104	4172	3193	36	6934	5260	50	16368	13185	74	26795	21160	98	530992	408008	111	2.10773
327570	225721	126	146399	102175	125	5457	4232	42	9726	7246	57	21620	16487	94	34243	24830	119	696110	530901	128	2.10875
141071	119491	93	37091	30394	89	1841	1707	22	2970	2577	32	7456	6461	51	12190	10130	64	265714	233552	93	2.11078
78694	77250	78	32535	31740	75	1379	1346	17	2136	1797	25	4781	4866	37	8087	7979	48	156024	145859	82	2.1118
123295	113767	85	60608	56568	85	2216	2082	23	3812	3790	37	8055	7676	51	14552	13994	64	272467	250853	88	2.11486
111861	103715	85	39075	37100	83	2484	2159	25	3002	2877	31	6723	6288	43	10628	10013	51	223502	205914	90	2.11587
171192	143804	98	65767	55720	94	2315	1888	26	4542	3157	44	9132	7927	51	16063	13371	76	314041	280548	97	2.11791
84159	82448	79	37049	35973	78	967	787	0	2274	2205	26	4524	4435	37	7847	7217	48	168242	157677	83	2.11995
137399	111574	96	55480	45478	90	2054	2027	23	3633	2982	33	8106	6839	51	13783	12461	65	289483	246320	108	2.11995
159809	133756	93	76083	64889	91	1958	1655	23	3449	3333	33	8884	7910	49	14226	11674	69	293575	261184	92	2.12097
99778	94067	82	40716	39118	80	1507	1223	17	2304	2123	26	4706	4288	36	8521	8327	47	178803	165205	86	2.12097
149642	123695	94	65396	53641	89	1891	1522	21	3662	2624	37	8114	7010	54	13953	11137	66	270147	228610	95	2.12097
198268	158698	100	93314	76264	96	2613	2256	29	5323	4236	47	11835	9690	58	19287	16712	81	385891	329129	100	2.12198
151841	137023	104	52291	48168	87	2460	2201	26	4689	4153	41	10257	9369	55	17719	16433	73	338529	314889	92	2.12198
79894	76358	87	29542	28783	77	1424	1235	12	2232	2023	21	4302	4374	34	8029	8115	49	154423	149742	84	2.12402
129801	114085	88	49935	44379	85	2147	1740	26	3729	3624	34	9169	8585	53	14572	13689	64	283138	268052	90	2.12504
178982	152693	106	64174	54950	90	3022	2388	31	4950	4510	40	11187	9538	59	17532	15416	73	353771	324496	95	2.12606
103327	98007	84	30550	29788	79	1987	1921	21	3299	3307	32	6572	6071	45	10831	10458	57	226398	211220	85	2.12606
90385	85851	82	27883	26975	76	1391	1207	16	2869	2530	27	5693	5226	42	10198	9681	53	188956	181691	83	2.12606
111238	101456	89	37435	33930	84	1756	1545	21	2737	2604	27	7677	6865	49	11395	11234	54	223866	208899	89	2.12707
134622	112470	93	48494	39422	90	2327	1847	26	3556	3101	38	8337	7316	53	14338	12004	68	278118	240226	97	2.12707
137860	127459	89	42934	39387	86	2191	2075	23	3566	3257	35	8546	7851	50	14594	13938	63	284787	268578	91	2.12707
131538	111009	88	57385	47398	89	2160	1474	24	3612	2961	35	7407	6444	47	13125	10807	66	267175	231929	93	2.12707
87248	82113	88	19937	19104	59	1160	1086	10	2353	2182	24	5536	5472	38	9211	8773	55	186466	174171	84	2.12911
203630	156786	113	88613	69836	100	3427	2716	33	6081	5179	47	13534	10993	68	23948	20145	86	450167	384638	102	2.13013
192602	148367	116	62254	47575	99	2994	2209	31	4523	3895	39	11267	8837	61	19466	14899	82	370660	303978	101	2.13115
80751	76882	88	35419	33931	78	1164	1134	12	1965	1747	23	4563	4432	36	7309	7146	45	143929	139636	81	2.13217
158021	142682	88	69150	63447	87	2447	2461	25	3583	3357	39	10024	8655	56	15099	13223	64	292693	263699	93	2.13217
88992	85519	84	38266	37356	79	1441	1304	16	2179	2062	24	5041	4518	40	8001	7200	49	148357	140540	79	2.13217
141113	124409	90	58588	50484	89	2116	1775	24	3505	2890	37	8931	7841	51	15293	13834	69	307441	287628	87	2.13318
152905	135853	90	72143	64119	90	2622	2367	27	4103	3723	40	9220	8255	52	13978	12469	65	295631	273821	88	2.13318
90568	86183	91	36148	34518	79	1185	1154	10	2383	2127	26	4602	4137	40	8209	7689	48	153248	143746	81	2.1342
104088	98635	82	42445	40997	80	1310	1082	9	2588	2215	31	5933	5800	41	9474	8818	54	213635	202773	86	2.13929
119908	104409	89	50348	43042	87	1582	1439	16	2981	2878	31	6523	5976	44	12209	10893	67	240825	213979	89	2.14031
77548	73904	94	29550	28684	77	887	893	0	1451	1605	19	4095	4180	33	6754	6381	43	140414	136794	87	2.14337
86631	87496	78	38290	37472	78	1375	1254	11	2714	2830	27	5186	5243	39	8539	7910	54	181457	169435	83	2.14846
85887	84666	79	36167	35345	77	1242	1236	11	2648	2432	23	6207	5837	42	10450	9963	58	185720	180920	81	2.14948
121608	113346	84	40911	39009	83	2406	1995	24	3628	3703	33	9672	8972	58	15789	14828	65	303773	286557	89	2.14948
124314	111151	93	49810	44954	85	2004	1714	22	3293	3047	32	7848	7437	49	11708	11305	55	247619	228248	89	2.15049
139112	127007	89	60994	53155	88	2144	2031	24	3310	3637	29	7115	6834	44	11336	10529	60	234244	218315	89	2.15151
59190	58308	76	25809	25010	74	714	799	0	921	1165	11	2562	2766	27	4834	4739	39	98290	94624	80	2.15253
157039	125100	105	62713	50762	92	2646	1944	30	3435	3030	36	8741	7263	55	15622	12359	72	278936	226569	99	2.15355
61692	62103	74	26075	25262	74	769	755	0	1730	1382	21	3783	3646	33	6164	5762	47	115432	109696	78	2.15559
118633	113802	88	36882	35256	83	2122	2077	23	3438	2985	33	7596	7610	52	13251	12060	64	248702	242252	89	2.15559
143345	118918	93	59963	50314	90	2033	1680	21	3419	2955	36	8332	6902	51	13368	11854	65	276369	239840	93	2.15559
176553	149349	95	68001	58136	93	2798	2262	30	4084	4431	37	9539	8200	58	16038	13928	71	308498	270421	95	2.15559
186980	145354	95	73925	55206	94	2762	2212	33	4268	3494	40	10166	8143	58	17114	12968	77	351486	277517	97	2.15559
156773	144879	89	102933	95870	87	2890	2780	28	5236	4781	38	11562	11428	54	18563	17243	72	387659	373819	91	2.15559
86432	82391	82	26819	26067	78	1580	1395	17	2840	3004	27	5261	5337	38	8357	8230	54	177128	166270	81	2.1566
123864	109301	89	49573	43274	85	2008	1736	24	3568	3311	35	8102	7304	48	13471	12261	70	262189	243143	90	2.15762
146727	124514	91	64279	53707	91	2035	1675	25	4494	4051	44	8870	7865	59	13996	11393	65	281747	243881	94	2.15966
116046	108706	84	36104	34779	81	1588	1669	19	3047	3535	27	7536	7445	47	11724	10858	57	233186	217832	86	2.16068
147074	126990	91	65659	58498	89	2175	2020	23	3613	3556	34	8426	7694	47	12990	11684	61	272168	251557	91	2.16068
141729	124513	90	66901	60655	87	2887	2244	31	5405	4897	39	9891	9318	55	16197	15053	70	293467	274740	89	2.16068
99896	93777	84	51377	48761	81	1788	1648	20	2863	2397	32	6149	6322	41	11774	11484	58	230176	221359	84	2.16169
97438	91697	83	40303	38069	80	1218	1335	15	2396	2384	24	5833	5625	39	10085	9275	54	191241	178456	81	2.16271
265732	197472	133	124849	93141	118	5502	3914	42	10541	8466	53	22073	17678	79	38992	30842	114	751797	615420	118	2.16373
145539	120364	103	64445	55214	91	2129	1569	24	3706	3194	40	8371	7076	50	13976	11666	71	273801	241804	89	2.16679
95752	87894	91	38721	36104	81	1150	925	0	2460	2546	26	5250	4810	40	9084	8457	50	177147	163791	82	2.1678
77098	74671	79	21901	21284	61	1278	1123	10	1940	1855	25	4100	4004	33	6761	6344	43	133962	128384	79	2.16984
109885	104258	84	29969	28329	81	2089	2076	21	3665	3433	32	7560	7241	46	11935	11232	58	246327	235034	86	2.17188
118589	112195	83	53857	51414	82	1484	1649	18	3226	3285	30	7750	7496	49	11961	10737	62	241182	224664	89	2.17493
80838	77878	82	23957	23469	68	1134	1074	7	1243	1157	17	4364	3944	37	6582	6130	48	133437	129765	81	2.17799
83609	78966	83	48943	47391	80	1188	1208	11	1852	1732	25	4276	3977	35	6824	6969	45	135283	130997	84	2.179
169721	140315	100	56238	46096	93	2697	2476	28	4600	3659	41	9971	8460	59	15939	13416	67	319499	281074	98	2.18002
145871	131783	89	64886	59434	87	2705	2526	26	3576	3432	36	9488	8757	54	15903	15817	70	317176	301771	91	2.18002
123726	110560	89	60092	53971	86	1486	1651	17	2600	2333	29	6058	5390	42	9865	9334	51	191209	173527	88	2.18308
127439	111281	89	58613	51073	88	2309	2108	24	3481	3286	31	7614	7011	46	13498	12137	64	252783	229292	91	2.18308
131660	111385	95	53518	45478	91	2102	1853	25	3980	3501	40	8139	6828	55	13032	11148	62	265004	225256	107	2.18308
224413	169478	108	80701	61157	103	3009	2312	33	5737	4017	47	13458	10501	70	20785	16050	90	417831	330154	109	2.18308
176684	140020	96	75858	60562	95	2333	1935	25	4626	3514	44	11196	9551	63	17069	13972	72	355729	289051	98	2.18511
147719	113511	97	59428	45912	91	1877	1572	24	3915	2686	44	7888	5691	52	13281	10385	67	263755	211922	95	2.18511
201087	157780	98	68602	51833	97	2479	1769	28	4812	3632	42	10472	8221	58	16207	12472	66	340254	272463	100	2.18613
187825	152804	103	90614	77557	96	2992	2599	28	4166	3885	41	10612	9196	56	17346	14495	72	325960	293080	98	2.18919
94324	90166	81	32839	31549	79	1455	1429	14	2904	2493	26	5216	5150	40	8505	8128	54	168898	161616	82	2.19326
159552	134439	92	67011	58219	90	2692	2080	27	4089	4162	35	9093	7721	56	14255	12488	65	271494	242958	90	2.19937
55915	54803	77	24431	24089	70	759	728	0	1613	1311	16	3035	2816	31	4913	4854	40	92392	91014	73	2.19937
170020	140128	95	62599	50360	92	2027	1723	24	3968	3144	37	8508	7194	52	14585	11998	74	308544	264449	90	2.19937
145889	118001	96	64743	53602	91	2295	1932	27	4180	3452	38	8408	6945	54	13219	10951	65	262319	225619	92	2.20039
93321	93908	78	32139	31101	78	1334	1333	14	2024	2043	26	4947	4984	38	8543	8328	56	174904	162878	80	2.20039
99047	94952	80	33466	32459	79	1637	1625	20	3411	2990	35	7030	6926	47	11971	11547	65	225029	216301	84	2.20242
154533	131128	95	52104	44637	89	1975	1743	21	4273	3595	41	8162	6886	50	12330	10458	62	250662	221495	92	2.20548
118379	110746	100	40189	37606	85	2033	1937	23	3638	3207	34	7959	7392	51	12699	11609	66	256201	237553	100	2.20548
119751	113478	86	36221	35574	80	1890	1796	23	2731	2802	32	6779	6821	43	10188	9594	58	209875	196453	87	2.2065
98977	97434	80	32731	31946	79	1280	1083	8	2627	2524	29	5729	5358	42	9495	9360	55	172615	160519	87	2.20955
184203	157675	93	77183	64014	94	2956	2623	30	5517	4681	47	11885	10374	63	17487	15609	79	349438	315485	98	2.20955
95898	89778	83	40105	36801	80	1907	1601	20	3099	3132	31	6406	6324	44	10969	10138	54	206536	195089	88	2.21057
123192	117067	95	29853	28262	80	2003	1957	23	3521	3349	30	6816	6435	47	11226	10870	60	223642	206571	89	2.21261
176527	136870	96	68764	53624	94	2557	2128	28	5083	4000	43	10485	8331	58	17421	12850	82	346793	277214	99	2.21261
94704	91213	81	32192	31010	78	1277	1254	15	2626	2538	27	6079	6101	40	9499	9491	58	195443	187577	86	2.21566
170904	144292	95	61588	52324	92	2927	2695	29	5396	4429	46	11452	10068	60	20229	17478	74	393038	342158	97	2.21566
109821	103871	84	26304	25434	80	1813	1735	19	2660	2360	32	6199	5858	43	9837	8969	56	204180	189860	87	2.21668
94333	89876	85	30484	29372	79	1113	1155	9	2422	2180	28	5261	4957	37	7839	7044	49	165265	154664	88	2.21871
[truncated: 7,740 more rows]
