# Supplementary material for: Phenotypic heterogeneity follows a growth-viability tradeoff in response to amino acid identity
Source: Nat Commun. 2024 Aug 2;15:6515. doi: 10.1038/s41467-024-50602-8 (PMC11297284; doi:10.1038/s41467-024-50602-8)
Supplement: Supplementary file 6 — Source Data [file 41467_2024_50602_MOESM6_ESM.zip › source_data/fig6cde/240423/240423_1845_yATP_F11_GABA.csv]

FSC-A	FSC-H	FSC-W	SSC-A	SSC-H	SSC-W	BL1-A	BL1-H	BL1-W	VL1-A	VL1-H	VL1-W	VL2-A	VL2-H	VL2-W	VL3-A	VL3-H	VL3-W	YL2-A	YL2-H	YL2-W	Time
98084	93608	85	38322	37626	79	1383	1344	14	2355	2188	28	5421	5250	40	5754	5814	38	216303	214314	72	0
181153	146200	101	60226	47600	94	2606	1922	30	3785	2721	42	7765	6503	52	11074	9197	59	299681	253017	96	0
63789	59603	92	33626	31650	83	649	393	0	1411	1153	12	2485	2419	25	2917	2480	27	98278	86813	92	0
65795	62278	77	28868	27945	75	551	787	0	1444	1497	14	2014	1839	25	2998	2430	31	88028	85343	71	0.000983526
144802	132317	89	60295	54695	89	1945	1826	23	3065	3152	30	6758	6267	43	10364	9182	54	261563	249124	90	0.000983526
54100	54947	75	21271	21714	54	516	440	0	687	667	0	2034	2126	23	2980	3098	30	84962	80619	75	0.000983526
181785	160675	94	80440	69413	92	2257	1852	23	4279	4096	39	10193	9364	57	12040	11073	58	418015	397908	89	0.000983526
248244	184341	108	110514	84856	106	2137	1584	28	4399	3745	42	11140	8519	59	11573	9647	61	421087	336376	107	0.000983526
147687	125781	91	55588	46953	91	1324	1140	11	3006	2945	38	6876	5987	45	7538	6278	53	265209	223953	94	0.00196705
45045	42574	84	17727	17855	54	403	502	0	982	1018	4	1534	1609	17	2761	3041	29	74347	74851	70	0.00196705
59676	61071	75	23083	22782	67	941	824	0	1504	1343	15	2800	2921	28	3664	3873	33	120140	114924	73	0.00491763
129852	118031	86	38023	33399	85	1580	1409	16	2802	2403	27	5402	4934	43	8051	7298	52	202588	186866	76	0.00491763
81113	81045	81	21679	21426	61	824	895	0	1411	1232	11	3267	3334	31	4794	4633	35	125949	122814	79	0.00590116
86567	85625	80	20730	20232	63	806	906	0	1506	1756	16	3258	3221	33	5127	4286	46	131442	127126	77	0.00688468
86195	84427	81	29305	28701	76	702	798	0	1516	1405	17	2852	2862	28	4305	3714	36	128186	124925	83	0.00786821
147183	127097	90	60040	52131	88	1216	905	0	2825	2646	30	6905	6098	46	6968	6572	47	263965	236154	91	0.00786821
214471	170088	103	87576	70786	99	3274	2709	32	4427	3659	40	9481	7841	57	13533	10794	67	386901	309298	92	0.00885173
129590	120332	88	53859	49791	85	1496	1481	17	2785	2863	33	6849	6621	42	9555	8881	54	247900	240267	84	0.00983526
81340	79806	80	26183	25672	76	939	788	0	1582	1400	13	2913	2825	30	4476	4244	36	123893	121042	81	0.00983526
116545	110515	94	55842	52792	82	1365	1220	13	2723	2741	30	6402	5638	47	5910	5844	41	259908	240295	87	0.0108188
124732	106311	96	51537	43786	88	1446	1520	15	1972	1621	26	5639	4718	43	8989	8033	57	241546	206294	94	0.0118023
122774	108529	89	41118	35008	85	1673	1513	17	2521	2188	25	6054	5097	44	8528	7146	55	208733	189197	84	0.0118023
70056	69527	78	24235	24509	61	569	578	0	852	930	0	2572	2629	26	3806	3796	34	101956	100569	80	0.0118023
172253	156077	94	60330	53407	91	2139	1852	27	4116	3598	39	8974	7931	51	13001	11812	62	325807	303802	93	0.0127858
189271	164027	93	83317	72542	94	2547	2419	27	4241	3418	37	9298	8601	51	12487	9923	65	345504	316921	95	0.0137694
70305	69689	84	23446	23431	64	662	761	0	1244	1239	12	2612	2466	30	3940	4036	35	100644	102051	69	0.0137694
192260	156659	104	71982	58938	96	1756	1394	18	3861	3203	40	8198	6948	48	8998	7390	59	365440	308946	98	0.0147529
384095	270515	139	281582	212268	138	7147	5340	45	13132	8689	65	27614	20278	101	38217	28125	129	1.04858e+06	774770	143	0.0147529
267410	176961	113	95489	59868	112	2505	1880	27	5641	4069	49	13415	9694	73	13942	9749	66	522839	374844	112	0.0157364
128817	116633	102	47710	42799	102	1602	1596	16	2898	2417	33	6468	5359	44	9299	8361	50	245782	212994	102	0.0157364
70237	73296	75	23402	24367	54	642	583	0	1122	1179	10	2631	2511	28	3965	4518	33	117235	117203	75	0.0157364
80341	82433	80	66033	66382	77	1107	1102	8	1702	2148	22	3975	3922	35	5751	5518	42	158519	151225	78	0.0157364
138123	123933	87	62610	56108	86	1601	1437	20	2835	2751	30	6141	5988	43	6613	5792	46	237047	217872	86	0.0157364
47219	48282	73	19769	19949	53	771	569	0	552	481	0	1654	1829	20	2353	2352	26	75477	72608	72	0.0157364
113753	108413	84	49701	48258	81	1045	887	0	2274	2044	27	4897	4363	39	6020	5823	45	169511	158778	83	0.0157364
39224	38308	74	13167	13107	47	395	307	0	-32	360	0	1333	1233	17	1705	1544	21	51847	52663	70	0.0167199
28583	27134	66	16235	15802	54	263	324	0	635	599	0	1306	1311	13	1393	1526	20	49672	50676	68	0.0167199
130761	115467	87	66899	58550	87	1488	1320	14	2477	2562	29	5826	5348	42	7886	7301	49	205773	185275	85	0.0177035
73697	73226	78	26472	25824	77	804	714	0	1343	1414	12	2803	2797	29	4383	4463	37	125768	121888	78	0.018687
162724	144116	95	86326	78895	89	1937	1809	23	4112	3763	35	9042	8138	50	10831	10478	54	400538	374180	91	0.020654
82888	78249	86	29187	28301	78	867	1055	6	1468	1459	14	3308	3179	32	5077	5605	36	127409	124444	78	0.0216376
48671	46152	76	21478	21272	61	634	509	0	904	1268	10	1751	1897	24	2339	2454	28	77840	79967	59	0.0226211
92727	89363	81	29489	28652	77	865	938	0	1461	1208	14	3999	3891	35	4968	4767	38	139681	134245	77	0.0226211
29824	29543	73	10838	10735	43	410	260	0	748	610	0	1298	1273	14	1830	1865	21	48420	46439	64	0.0236046
42635	41786	73	18641	18396	56	437	497	0	256	725	0	1533	1818	19	2450	2425	28	69223	67472	64	0.0236046
163299	136046	92	80394	65532	90	1928	1562	21	3471	2949	34	7848	6495	50	11686	9178	68	334804	288292	92	0.0245881
110257	105304	85	36604	35776	79	1738	1700	21	2417	2414	28	6598	6373	49	7313	7061	43	257360	246510	81	0.0245881
365706	237232	161	236476	171630	144	7295	5198	43	12835	8115	66	28414	19626	117	37556	26095	134	1.04858e+06	735564	144	0.0245881
49564	50530	71	12970	13483	44	602	406	0	618	1058	4	1852	1877	22	2354	2508	24	81971	83091	71	0.0245881
138259	120596	89	44910	38903	86	1148	1055	6	2288	2271	26	4901	4603	40	6813	5915	47	204253	190257	80	0.0255717
104063	100997	84	39682	39386	79	1160	1192	9	2090	2258	21	4462	4411	36	6138	5811	40	167483	161484	76	0.0255717
119622	113796	99	52246	49736	82	1155	970	0	2020	1863	21	4857	4240	44	5622	5117	43	174106	167042	71	0.0265552
71901	69496	82	25743	24851	77	944	1052	6	1068	1005	3	2946	2911	29	4352	4336	36	109865	111184	78	0.0265552
77906	76349	78	30747	29906	77	983	858	0	986	1365	13	3235	2916	32	4235	4002	35	119075	116325	76	0.0275387
118733	109633	95	60482	56763	85	1868	1767	21	2867	2685	32	7497	7153	47	8327	7947	51	303802	290018	82	0.0285223
103004	100125	82	34640	33976	79	1129	1237	13	1732	2060	22	5102	5156	37	5246	5256	43	215357	205212	82	0.0295058
155094	129613	94	61738	50991	90	2012	1659	21	3274	2825	33	6452	5221	47	8933	7160	53	277796	245254	90	0.0295058
88733	87670	81	34241	33766	77	1263	1119	10	2203	2177	25	4319	4114	38	4520	4486	35	167855	158846	79	0.0295058
372959	253768	142	292450	216988	141	10275	7270	50	14746	11196	66	32517	24615	128	49075	38315	131	1.04858e+06	990474	142	0.0295058
159900	145403	99	42150	39134	85	1754	1750	22	3012	2823	31	8066	7585	47	10121	8994	56	323800	306372	85	0.0314728
100446	89093	88	45922	39157	86	1287	1006	4	1871	1492	25	4084	3458	38	5793	4366	46	170659	148847	94	0.0314728
139217	121992	90	47808	39794	89	1889	1536	20	3217	2752	35	7339	6455	46	9431	8850	57	317019	288022	90	0.0314728
241256	129371	217	109810	62538	202	3230	1902	24	4973	3242	35	13550	9149	103	15804	9587	121	533683	362678	209	0.0354069
182754	149357	94	66587	54317	93	2238	1840	26	4367	3780	39	10188	8546	58	11580	9734	66	431060	356496	98	0.0363905
116091	109496	89	54815	52909	82	1331	1358	16	2867	3120	28	5613	5548	39	8089	7768	47	212262	199363	83	0.037374
55830	54796	79	11109	11191	43	695	598	0	877	1062	7	1849	1786	19	2969	2923	28	77034	80974	74	0.0383575
86717	82171	89	29971	28858	78	1269	951	0	1590	1703	19	3766	3605	33	5192	5115	44	161791	154213	96	0.0383575
113668	106723	83	52472	49595	82	1436	1231	14	2340	2268	26	4341	4453	36	6699	6392	44	198673	188001	85	0.0383575
56448	56705	76	21245	20499	66	899	789	0	1478	967	0	2344	2226	25	3707	3597	34	96461	95350	89	0.0383575
182236	149412	105	92967	77748	97	2318	1688	23	3919	3268	38	8899	7950	55	11737	9562	60	344526	291178	99	0.039341
143672	115147	98	59026	48281	92	1685	1387	20	2406	2238	25	5618	4283	44	7913	6365	50	213509	174150	93	0.039341
63249	64177	77	28079	27577	74	516	495	0	1391	908	0	2460	2142	27	2846	2720	30	97873	94218	81	0.039341
24231	23484	76	9839	10050	42	178	181	0	801	551	0	1279	1080	8	1669	1744	23	42811	41974	68	0.0413081
36509	38617	66	15621	15467	50	197	357	0	844	607	0	1673	1405	18	1722	1546	21	64373	64994	70	0.0413081
174622	142926	106	70294	57083	95	2352	1931	23	3296	2460	35	7830	6341	51	9840	8002	61	336088	271476	95	0.0422916
128653	123661	97	53148	51276	83	1253	1278	12	2679	2459	34	6730	6263	43	6303	5596	44	254428	249471	85	0.0422916
94205	90539	88	40477	38322	82	1249	1168	10	3067	2596	27	5831	5486	41	5616	5048	43	245963	229074	97	0.0422916
51578	53903	63	17106	17654	49	534	487	0	643	829	0	2048	2008	24	2877	2854	29	75928	72106	74	0.0422916
69010	67342	80	17746	17640	54	468	650	0	1340	986	0	2591	2707	28	2842	3090	27	98694	95054	77	0.0432751
110545	101685	100	45351	42002	84	1110	814	0	2400	2218	25	4172	3962	34	6174	5357	44	170097	158637	100	0.0432751
57212	58337	74	26411	26359	70	468	378	0	1115	1280	11	2135	1975	24	2540	2468	24	77343	74234	74	0.0432751
135631	126937	89	52281	48915	84	1819	2098	19	3164	3161	34	7636	7184	49	8590	8250	52	306203	289724	84	0.0442587
116058	112256	85	35593	34767	80	1344	1158	12	2967	2819	30	7446	7072	49	8130	8054	46	293156	275488	86	0.0452422
169914	143501	98	66644	55696	95	1516	1095	10	3139	2949	33	7323	6332	50	10303	9269	58	276502	237827	97	0.0452422
63981	64706	79	21325	21427	59	657	668	0	928	1247	12	2617	2614	28	3772	3557	34	98438	96159	77	0.0452422
168953	138098	101	78750	64819	91	1612	1279	18	3880	3552	39	7810	6639	51	10289	9333	61	310659	265115	89	0.0472092
94806	93068	81	32453	32277	76	1007	903	0	2405	2153	28	4807	5049	35	5052	5000	36	188878	184961	78	0.0472092
95811	92269	82	30686	29696	79	1053	921	0	1136	1483	16	4524	4386	36	6767	6092	43	163504	151301	82	0.0481928
267016	177793	118	105039	72669	112	3506	1990	39	5997	3893	53	11313	7901	67	17965	11936	79	454061	326817	111	0.0481928
89797	89134	84	34699	34267	77	1012	1002	2	1695	1630	20	3870	3637	36	5259	4638	43	138469	133061	76	0.0491763
119343	107432	94	52561	46747	86	1391	1180	12	2399	2189	29	4962	4894	37	5838	5447	39	185750	179271	82	0.0491763
180332	153571	94	66928	54497	93	2268	1726	28	3183	3142	32	8407	7288	51	9706	8605	60	311665	285635	89	0.0491763
201592	160655	101	91522	72894	97	2021	1720	24	4037	3293	37	8402	6637	55	12932	11134	60	347507	286823	93	0.0521269
92347	81314	83	46697	40699	84	1346	1141	11	1937	1532	27	3703	3108	36	5352	4838	42	149431	134523	78	0.0521269
46846	46973	75	19161	18762	56	266	336	0	611	768	0	1817	1771	21	2283	1799	25	68222	69678	62	0.0540939
152497	136568	95	66268	60629	89	1690	1513	22	3280	2449	34	5875	4890	46	8170	6524	51	221346	190478	84	0.0550774
74197	74082	79	35655	35768	76	1041	1178	9	2855	2690	31	5043	4727	39	7215	6790	56	195989	189942	77	0.0550774
114572	104602	88	54762	51137	82	1685	1510	18	2524	2409	32	6880	6561	42	9860	9245	57	263610	255016	81	0.056061
31770	31185	83	16715	16908	50	406	456	0	1104	594	0	904	1178	8	956	1110	8	45786	46259	67	0.056061
142430	123343	92	59723	51159	89	1502	1286	14	2185	2061	29	5185	4713	40	6061	5038	47	205246	187441	85	0.058028
27770	28777	63	11692	11955	44	389	316	0	511	510	0	1054	843	0	1121	1027	5	42723	43266	64	0.058028
125884	119726	91	52220	49940	83	1772	1687	20	2108	2119	23	5966	5248	43	7425	7250	55	233868	229655	83	0.0590116
51149	49785	76	19053	19097	56	337	354	0	301	862	0	1750	1673	22	2321	2411	26	79908	78394	72	0.0590116
196861	169203	104	165720	149069	97	3140	2546	31	6201	5256	42	11818	10399	61	16640	15564	70	436372	388220	102	0.0590116
71642	72722	76	47493	47781	76	607	612	0	1287	1076	9	2725	2637	28	3941	4243	32	109822	109536	74	0.0590116
47905	49652	71	10028	10710	41	748	652	0	933	1183	7	2195	2069	24	2793	2995	28	83386	84745	71	0.0590116
80152	78696	94	24862	24662	67	454	750	0	1737	1236	17	3165	3180	32	4474	4163	35	115329	115714	76	0.0599951
61757	60709	78	21509	21417	61	773	672	0	1176	937	0	1962	1864	25	3060	2834	32	84086	85664	72	0.0599951
203927	169344	99	117830	100522	98	3450	3029	31	5792	5074	42	13431	12008	65	19289	17405	81	548370	477206	93	0.0599951
76067	76045	76	25038	24832	71	763	807	0	1716	1339	18	2665	2647	29	4294	3858	40	114230	107684	79	0.0609786
171719	154301	107	105128	96297	90	3037	2806	29	4200	3897	38	9774	8594	54	13993	12374	68	379569	354974	89	0.0609786
124392	116903	87	41178	39093	82	1155	1319	14	3038	2371	30	5752	5362	40	6914	6226	45	241198	221840	82	0.0619621
59108	57396	76	25107	24745	73	494	458	0	1157	1579	13	1975	2055	25	2601	2369	29	81485	81734	72	0.0619621
207506	163752	105	74880	59663	98	2300	1570	29	4318	3699	38	8950	7203	55	12756	10327	63	342727	283882	98	0.0619621
71608	67729	83	14223	14113	48	761	668	0	959	1210	10	2789	2399	31	4495	4293	37	109155	107782	78	0.0629457
125816	119284	84	61462	58929	83	1552	1511	15	2738	2490	29	6284	5808	43	8486	7773	59	242198	230075	83	0.0629457
155596	140493	96	153482	142405	90	3262	3067	29	5425	5388	39	11941	10853	55	15875	14356	76	473576	427310	96	0.0629457
128976	119436	86	64252	59131	85	1754	1553	18	3290	3252	34	7307	6759	47	8661	7983	48	284655	265513	83	0.0629457
145319	127837	92	60462	54491	88	2004	1606	21	2436	2483	26	5804	5065	45	9584	7778	57	254594	219134	78	0.0639292
50342	48064	73	16224	15919	54	698	581	0	635	871	0	1959	1875	23	2990	2769	28	85069	83651	72	0.0639292
96165	91770	83	37780	36308	79	1185	1281	10	2464	2301	26	5397	5155	41	5852	5996	40	214544	206109	78	0.0639292
257137	199813	110	93278	69935	108	2952	2296	30	5458	4085	51	11223	8684	65	13748	10788	65	419337	346373	106	0.0639292
166044	153124	89	95687	87627	89	3262	2826	30	4933	4027	44	10113	8875	55	14593	12652	67	406950	349850	84	0.0649127
153615	139855	89	47003	42089	86	1763	1612	21	3660	2808	36	7362	6400	47	8592	7777	52	288446	250004	79	0.0649127
137846	128963	89	55296	51570	85	1404	1162	11	2467	2125	28	6836	6489	44	7014	6286	47	258206	250660	83	0.0649127
185669	153714	113	62302	51664	94	1775	1582	20	4027	3704	36	8618	7627	49	9611	7260	64	355578	303122	94	0.0658962
30424	28491	73	18534	18850	54	255	385	0	365	246	0	1022	987	0	1801	1386	14	41652	42037	65	0.0658962
129987	113161	95	55547	48867	87	1138	1104	10	3036	2301	33	5965	5330	45	5782	5146	42	224698	204601	84	0.0668798
158507	136579	92	69118	58953	91	1994	1703	23	2821	2334	34	6129	5255	46	8940	7818	51	256418	229210	86	0.0668798
38549	36867	85	13479	13362	47	683	703	0	385	501	0	1635	1791	19	1725	2353	22	60821	61990	69	0.0678633
39819	40647	69	8776	8924	41	249	376	0	600	652	0	1705	1676	20	1788	1687	24	59683	60100	69	0.0678633
148519	136418	90	56436	50107	89	1822	1506	19	3126	2799	33	7336	6804	45	7482	7051	49	265543	245914	88	0.0688468
166989	143903	95	69891	60003	90	2011	1467	23	3604	3252	33	8092	7167	49	9848	8959	52	378100	350178	93	0.0698303
69938	70167	77	29239	29213	75	970	776	0	1431	1574	16	3109	3160	31	4152	4489	34	117037	115845	73	0.0708139
60412	58833	79	18578	18540	53	406	598	0	589	865	0	2388	2596	25	3691	3384	36	97855	98550	74	0.0708139
64680	66937	74	25560	25681	68	822	817	0	1156	787	0	2375	2430	25	2949	2774	30	89557	86586	74	0.0708139
186785	161240	94	80757	70331	92	2276	2070	24	5256	4827	39	10596	9627	56	11150	9882	57	434380	396671	90	0.0708139
293888	199966	134	153359	99167	127	7073	4333	50	11208	7161	62	25977	16968	97	38326	25481	120	1.01331e+06	700861	131	0.0717974
80248	79762	85	27490	27284	75	666	854	0	1448	1254	13	2877	2883	28	4789	5103	36	116240	112377	76	0.0717974
24183	23582	72	8543	8634	41	177	269	0	318	376	0	791	875	0	1393	1163	15	39424	40323	61	0.0717974
101670	95610	97	27695	26714	79	1066	1168	12	2006	2108	23	4926	4575	44	5659	6093	38	198178	187938	82	0.0727809
33003	32254	71	11894	11887	45	373	486	0	305	520	0	1213	1083	8	1633	1670	23	51829	52668	66	0.0727809
234981	190807	112	114062	94576	101	2897	2252	27	5543	4377	49	13784	11958	63	15665	12910	67	577763	509145	103	0.0737644
162622	136719	94	47383	37544	90	1843	1519	19	3361	2891	35	8870	7525	54	8764	7656	51	340495	304099	93	0.0737644
103695	102251	79	42227	39676	82	1251	1005	2	2073	2154	26	4766	4743	39	7021	5979	50	196878	189950	84	0.0737644
117956	111634	86	45066	43137	82	1634	1446	19	1767	1717	23	5309	5069	39	7869	7838	44	223156	214283	82	0.0737644
33638	34885	57	12698	13189	43	149	190	0	378	574	0	1534	1408	17	1764	1940	18	50624	50559	68	0.0737644
247203	193512	105	170536	144249	105	5455	4353	39	8802	7904	52	20284	16815	93	28606	24865	97	752016	610547	106	0.0757315
67017	63738	88	23021	22475	71	531	532	0	1234	1385	14	2071	2333	22	2956	2880	29	98649	99212	76	0.0776985
94945	92411	79	32513	31298	78	974	1006	2	1718	1656	22	4134	4045	36	5262	5094	40	150319	140738	79	0.0776985
124814	119707	81	51127	49492	81	1587	1664	17	2745	2557	29	7287	6898	47	10284	10046	57	295408	282505	84	0.0776985
87467	87199	85	27451	27519	68	984	770	0	1040	1454	13	3614	3499	33	4380	4321	37	142161	137399	74	0.0776985
76910	76427	78	21716	21515	60	715	745	0	1538	1680	17	3479	3011	34	4390	4359	36	120214	118963	75	0.0786821
227428	163293	126	99464	74443	110	1979	1619	22	4544	3256	41	11871	9601	66	12677	8787	72	463733	353933	107	0.0796656
178577	157139	90	85627	72405	92	2702	2281	25	3483	3520	34	8047	7449	48	12172	10994	57	323455	307309	80	0.0796656
127256	119998	87	50932	47474	83	1851	1734	22	2754	2844	28	6605	6054	46	8811	8907	48	263865	254785	79	0.0796656
173982	155649	90	71526	63064	91	2096	2157	21	3876	3526	38	8303	7276	49	9709	8122	56	336344	307407	86	0.0816327
152512	127571	109	66024	54331	93	1598	1238	14	2849	2911	31	7416	6507	49	8726	7631	51	312106	271259	87	0.0826162
101269	95554	82	44638	39936	82	931	787	0	1521	1540	23	3648	3338	35	5610	5311	41	156052	144164	70	0.0826162
91893	88151	87	36479	35404	79	1102	984	0	1414	1469	14	3694	3384	33	4915	4876	36	141383	134623	76	0.0835997
64777	64535	91	16256	15963	51	710	682	0	1544	1349	13	2654	2604	26	4131	3919	38	110799	110333	71	0.0845832
152000	133107	92	56265	48426	90	2090	1664	24	2892	2969	27	6773	6360	45	9175	8195	53	263034	240443	88	0.0845832
180687	145184	105	68217	53636	94	1770	1564	19	3269	2666	34	7142	5652	49	9813	7894	60	273216	223964	89	0.0845832
40226	40492	69	16160	15812	52	312	365	0	347	544	0	1341	1468	15	1632	1525	22	51592	53114	56	0.0855668
121017	109635	91	53412	49383	84	1603	1682	16	2641	2784	26	5456	5068	40	7531	7421	47	236382	226293	77	0.0865503
111275	107017	83	50108	48140	83	1450	1158	19	1953	2189	23	5699	5653	40	6577	6338	45	241302	229368	81	0.0875338
55800	56046	80	27954	27713	74	613	413	0	1036	765	0	2170	2081	26	2438	2462	24	71460	71341	59	0.0885173
183724	158578	96	84390	71455	94	2321	1946	27	4827	3955	44	9892	9051	56	12375	10429	63	420929	371855	92	0.0885173
134712	121623	89	46784	40816	88	1305	1277	15	2605	2281	29	6644	6230	45	7892	7043	52	250602	233877	84	0.0895009
40951	40904	85	15859	15873	49	737	614	0	297	732	0	1527	1552	16	1931	1914	22	65069	68809	67	0.0895009
129218	122525	85	46891	45063	82	1719	1476	21	2875	2577	29	6856	6571	44	7682	7359	50	281344	272884	83	0.0904844
135106	129801	82	71504	69171	83	2065	1949	23	4243	3747	39	9175	8548	52	10583	9836	55	376163	355807	85	0.0914679
268929	191981	122	115228	82834	115	3505	2438	36	4950	4264	44	12073	9156	62	17133	12860	87	483729	364095	112	0.0924514
60247	57845	87	21716	21407	62	642	585	0	1351	1125	7	2079	2118	20	2939	3151	28	90583	90685	75	0.093435
65234	63724	83	25438	25195	74	881	935	0	1195	1210	11	3232	3307	29	4840	5065	36	129295	124559	81	0.0944185
220062	173011	102	85093	66204	98	2841	2174	31	4919	4222	41	11692	10205	58	11262	9176	57	458279	392908	95	0.0944185
86380	85993	80	16989	16958	49	849	773	0	1665	1549	22	3473	3130	33	4889	4880	35	136854	131500	76	0.0944185
116352	111623	83	35164	33698	80	1800	1681	22	2635	2531	29	5475	5297	41	9166	9056	51	237598	227339	80	0.0944185
103453	98985	83	41107	39802	79	1263	1058	6	2206	1790	24	5243	5250	36	6056	5511	44	232207	229173	80	0.095402
201907	166963	98	103937	86284	94	2198	1776	24	3633	2702	39	9141	7519	53	11672	9167	65	343777	284771	81	0.095402
49293	50443	74	14991	15139	48	393	540	0	919	871	0	1839	1674	20	2242	2550	23	74777	73946	69	0.0963855
42506	42572	61	13872	13964	46	264	352	0	866	435	0	1723	1756	19	1709	1651	17	60122	60681	69	0.0973691
227980	182706	116	115661	96803	106	4146	3169	36	7126	5747	49	14636	12285	65	20549	16906	86	569993	445251	107	0.0973691
78250	78130	77	21703	21386	59	957	849	0	1743	1553	19	3198	3304	30	3942	3931	31	126206	123792	75	0.0973691
19662	20985	53	5162	5747	33	53	289	0	376	390	0	778	993	0	863	882	0	36129	38479	61	0.0973691
64382	63653	78	23299	22921	69	662	755	0	872	999	0	2188	2284	25	3692	3991	30	103760	103392	65	0.0983526
159244	140086	94	68449	59750	91	2000	1425	21	2982	2538	32	6903	6352	45	7621	7119	55	269265	247632	87	0.0983526
298874	218740	119	207799	165332	118	7587	5917	45	10962	8774	55	26409	21197	92	37797	29831	109	1.00309e+06	830436	117	0.0983526
112386	106022	92	37274	35846	82	1059	1084	7	2257	2075	22	4215	3970	36	7009	6793	49	171672	165241	74	0.0993361
56360	55159	77	20381	20050	59	333	277	0	1060	842	0	1909	1902	24	2332	2311	25	76568	75087	71	0.10032
105643	103586	86	64496	63336	81	1257	1114	10	2262	1872	25	4278	4098	34	5716	5702	44	173172	168628	80	0.10032
103584	98540	84	40532	38303	80	885	776	0	1933	1528	22	4095	4017	33	6015	5841	43	155897	148029	75	0.101303
138699	121379	89	65790	59015	88	1456	1214	13	2780	2345	30	5880	5363	41	8107	6895	54	226244	205280	89	0.101303
41581	40914	71	12171	12189	45	494	552	0	355	476	0	1015	1087	7	1679	1789	19	54814	55475	72	0.102287
179888	151384	104	78270	66756	94	1927	1639	23	3086	2547	32	7277	5953	50	9649	7964	60	293648	254417	93	0.102287
197682	155125	118	79079	61834	102	2206	1764	28	4100	3313	38	9061	7122	55	12466	9509	67	343826	282511	101	0.104254
76696	73393	80	25136	23638	72	508	481	0	1114	1291	15	3018	2870	31	4038	3531	34	130407	124659	78	0.104254
78354	79926	78	23278	23193	63	533	676	0	1283	1230	18	2973	2987	29	3569	3580	31	122335	117385	75	0.104254
132115	119276	90	67369	60747	87	1805	1540	22	2829	3065	28	6969	6750	47	10732	10481	60	278558	266880	86	0.105237
234483	184371	106	92858	73907	101	2617	2194	28	4299	3782	41	10581	8488	59	14783	12699	68	386688	331395	99	0.105237
23078	24871	49	13709	13936	46	320	339	0	72	317	0	1036	1057	6	1774	1944	23	43362	43660	62	0.105237
131117	116287	94	61858	55644	86	1325	1316	11	2399	2256	25	5388	4993	43	5837	5101	43	213627	198317	77	0.106221
181066	159062	92	107031	96582	89	3049	2852	29	4906	4667	41	10966	9388	59	14932	12655	62	408732	348393	85	0.106221
135953	121206	88	54879	47697	88	1618	1467	17	2745	2241	36	6587	6183	45	8134	7781	49	297411	270844	86	0.106221
71995	71955	77	17994	18094	50	849	855	0	982	956	0	2685	2812	27	3932	4132	31	107996	106174	76	0.107204
108872	101541	89	57352	55309	83	1384	1361	14	3350	3324	30	7109	6664	47	8461	8259	51	293757	278692	84	0.107204
72518	72807	79	27437	27228	76	523	633	0	1027	993	0	2580	2718	28	3317	3180	33	96196	92512	73	0.107204
149345	141547	95	58224	54973	87	2151	2015	24	3044	3187	31	7176	6411	48	11158	10492	53	296244	267437	81	0.109171
190156	165407	98	159302	143845	96	2938	2686	29	5849	5081	47	13515	12176	60	15663	13864	65	463717	415083	96	0.109171
126386	104700	95	40231	33402	87	1378	1245	14	1890	1494	26	5403	4743	42	6933	5592	51	207801	182568	88	0.110155
145302	121626	102	60493	51250	89	1626	1434	19	2305	2318	29	6662	5846	44	9039	7870	50	246003	217008	88	0.111138
68697	67389	89	21747	21625	64	724	739	0	740	1163	11	2198	2237	24	2980	2974	32	89352	88563	67	0.111138
64677	63561	79	20485	19769	57	784	553	0	1308	1155	11	2945	3085	27	3780	3868	34	115564	113330	70	0.112122
83802	82227	79	29800	29183	77	554	803	0	1865	1609	20	2948	2950	29	3524	3341	35	111866	112027	66	0.112122
185257	161704	96	51831	45001	92	2110	1870	26	3782	3585	36	8392	8012	50	11566	10723	62	306602	285567	88	0.112122
39944	40231	72	18501	18561	54	514	475	0	934	653	0	1303	1507	16	1772	1849	18	59030	57635	65	0.113105
216560	162709	110	79094	58854	101	2860	1886	33	4405	3762	40	10321	7944	59	11310	9041	59	418901	322911	97	0.113105
125417	117865	86	46792	44250	84	1597	1435	19	3343	3117	35	7225	6896	47	7869	7380	46	287483	265812	77	0.114089
191515	163442	96	75138	64096	94	2493	2248	27	3693	3654	34	9851	9098	53	10747	9740	56	382454	354218	87	0.115073
58915	56514	81	29381	28499	75	760	708	0	1050	862	0	2687	2549	27	3126	3048	32	98580	102104	59	0.115073
38262	37904	65	14416	14686	46	360	397	0	833	771	0	1325	1292	13	1386	1281	11	54009	53468	67	0.115073
87378	86569	79	40974	39292	78	984	744	0	1655	1785	19	3790	3747	33	5009	5345	38	143034	144870	71	0.116056
150064	124686	100	57089	46396	90	1944	1429	22	2461	2152	30	5921	4931	44	8019	6185	52	242286	210914	84	0.116056
91193	79826	84	34040	30464	82	927	689	0	1737	1547	18	3743	3475	34	5132	4602	41	149204	136351	81	0.11704
52350	51472	76	20743	20739	58	595	478	0	883	795	0	1616	1673	22	2287	2256	26	68590	66958	68	0.118023
140178	126920	91	53896	47539	88	1959	1762	21	3779	3392	34	8664	8019	46	9857	9015	53	379149	359863	87	0.118023
242259	181846	108	111443	83477	108	2513	1828	30	4438	3325	41	10365	8188	59	12088	9267	62	438088	356703	103	0.118023
71817	70076	93	30657	30191	76	614	580	0	658	927	0	2709	2697	29	2908	3101	29	102872	102897	73	0.119007
31639	29343	67	8929	8798	42	293	347	0	477	529	0	1137	1075	7	1523	1414	17	46593	46677	67	0.11999
197709	173047	95	96612	84876	96	4226	3495	35	7271	6309	49	15514	14356	70	22519	20155	84	589188	537494	93	0.11999
87262	76128	87	42510	37866	82	478	710	0	2233	1577	21	3698	3203	37	4082	3726	36	135350	120363	80	0.121957
83001	76956	87	32814	31038	79	994	984	0	1737	1723	19	3474	3303	35	4736	4313	40	131033	126154	69	0.122941
146629	133672	91	44418	38570	88	1396	1280	14	3029	2476	32	6425	5550	43	7844	7499	52	227279	215694	84	0.122941
57484	57791	73	24406	24392	67	585	534	0	778	944	0	1841	1787	22	2145	2482	24	73592	72544	58	0.123924
88840	88568	79	35065	34252	77	919	1016	4	1895	1576	23	3885	3699	35	5030	4700	36	140623	137244	78	0.125891
135428	126658	87	69882	65691	85	1683	1654	19	3177	3223	32	7453	6680	49	11327	10755	62	282275	261601	83	0.126875
44262	44750	70	15410	15278	50	453	624	0	846	721	0	1869	1899	22	2896	2907	29	69159	68512	70	0.127858
232458	163273	120	100093	73540	112	3691	2570	35	5029	3618	41	11242	8345	64	16260	11396	76	450739	337192	113	0.128842
63302	64279	75	21485	21157	59	387	440	0	1080	896	0	2286	2356	25	3400	3005	31	97348	91485	91	0.128842
104504	100124	82	43034	40722	80	885	882	0	1850	1873	22	3973	3799	34	5552	4079	43	155911	147081	98	0.128842
145685	127254	90	56299	47933	87	1827	1656	20	3514	2792	34	7260	6211	47	10308	8791	55	293877	269942	85	0.128842
137501	132618	83	58876	56530	83	2030	1741	24	3256	3149	33	6892	6634	45	10570	10394	53	278987	264333	84	0.128842
28544	27930	70	6932	7021	39	249	207	0	386	728	0	952	1142	10	1688	1562	22	44384	41083	68	0.129825
39870	40970	71	20030	20181	56	357	439	0	846	886	0	1566	1628	19	2290	2165	27	60970	62182	68	0.129825
96664	92057	81	43276	41329	80	751	873	0	1841	1739	26	3775	3717	35	4528	4241	36	166888	160229	79	0.130809
72320	73081	78	29089	28701	75	511	541	0	1408	778	0	2433	2384	27	3332	3387	29	99498	100697	76	0.132776
51585	51194	77	24074	23772	70	564	652	0	1064	880	0	2028	2134	25	3019	3144	27	85031	80594	73	0.132776
24493	25485	62	5224	5431	35	-17	244	0	1063	670	0	1328	1216	14	1467	1750	17	45176	45442	65	0.132776
113368	108890	87	45418	44885	81	1550	1438	18	2986	2683	31	6992	6787	45	7292	7268	50	281705	271193	83	0.13376
96506	95118	82	40401	39675	79	1251	1207	14	2110	1966	24	4577	4580	38	6452	6230	44	177061	172947	75	0.13376
278048	204706	109	104975	78352	107	3150	2288	33	4984	4284	40	13698	10122	74	14132	10626	73	532955	410534	108	0.13376
138530	128426	91	48953	44477	87	1655	1543	19	3383	3133	32	7408	6589	51	6405	6390	44	254033	247098	89	0.135727
170142	151772	90	55966	49489	88	1946	1744	23	4451	3807	36	9184	8593	52	10208	9467	56	387105	360039	89	0.135727
29368	30030	71	10187	10538	41	388	300	0	281	690	0	1203	1199	13	1561	1563	20	52889	53781	68	0.135727
111172	106345	86	49160	47461	81	1385	1605	15	2426	2030	26	5880	5576	42	8713	7730	58	231650	222053	83	0.135727
31235	32270	60	13563	13644	48	449	326	0	574	831	0	976	1202	10	1510	1607	15	45638	46231	65	0.13671
203084	164454	101	91113	73708	94	3089	2307	33	4377	3849	39	10814	8998	62	14139	11790	68	425920	370920	95	0.13671
125040	109278	93	40145	34077	86	1051	973	0	2344	2180	25	5096	4442	40	5222	4712	40	193560	170010	87	0.137694
155147	139279	91	70822	62760	89	1785	1382	20	3932	3716	36	7924	7127	50	9036	8580	57	357266	326685	89	0.137694
140724	130830	85	49230	46138	85	1478	1562	16	1996	2242	26	6119	5725	42	8205	8036	53	240207	220565	87	0.137694
69890	69005	78	28028	27854	75	487	467	0	1407	937	0	2487	2635	26	2496	2628	27	97754	95618	65	0.137694
39637	40180	73	18940	19073	52	312	267	0	918	740	0	1495	1768	18	1503	1379	16	55254	55708	66	0.138677
185369	157743	100	96165	81273	95	2839	2461	28	4612	3665	40	9809	8160	61	14344	12650	69	390283	342838	94	0.138677
200834	165421	98	87480	71871	95	2315	1767	29	3476	2683	36	9334	7799	55	9988	8659	55	351639	300400	91	0.138677
105795	102043	82	34237	33266	79	1047	1107	8	2244	2210	21	4908	4492	41	5624	5384	41	192056	184979	80	0.139661
134648	123284	99	54728	50489	85	1603	1749	18	3146	2889	30	7244	6462	45	8750	7863	48	263740	235359	78	0.141628
271149	204422	118	115639	85696	115	3909	2630	39	6999	5380	51	13421	10897	61	19288	15438	78	520233	434107	110	0.142611
183607	165323	94	93450	83316	92	2489	2369	26	3845	3833	35	9372	8583	58	12807	11114	59	362229	324688	86	0.142611
134224	127730	86	94700	90288	86	1518	1464	17	3761	3234	31	7227	6862	49	8011	8059	46	282692	269759	75	0.144578
268998	203828	128	89762	68726	119	3808	3034	34	6548	5135	42	14354	11263	65	20750	16661	90	553252	461897	116	0.144578
118946	114449	87	47082	45451	82	1325	1161	12	2158	2170	27	5468	5579	38	5710	5478	46	212451	208515	71	0.145562
121202	110671	87	43109	38742	85	1548	1363	17	2643	2175	31	5240	4885	41	5728	4972	46	209478	192526	80	0.145562
151350	130763	90	66234	56307	89	1623	1483	18	3736	3214	34	7858	6924	54	8711	7561	58	333339	292165	86	0.145562
229992	198815	102	102708	88442	99	3235	2692	31	5611	5002	44	12162	10865	62	16744	13599	80	443500	389774	90	0.145562
234416	200324	119	129324	112396	103	3753	3419	33	6228	4597	50	12881	10214	65	18729	15643	78	487438	390959	94	0.146545
24601	23658	59	13835	14050	49	429	326	0	379	497	0	1050	1201	10	1538	1695	16	43084	43363	65	0.147529
103013	100168	81	32127	29895	80	1416	1090	12	1629	1754	23	5038	4509	41	6949	6561	48	182195	178837	77	0.147529
166964	151174	94	84683	78326	88	1824	1821	22	3380	3328	29	8149	7493	50	11711	10226	63	320707	310171	84	0.147529
133303	125211	90	53193	50518	84	1875	1820	19	3200	2875	35	7576	7298	46	9471	8146	54	319912	305553	76	0.148512
175943	153601	97	62998	54944	90	2200	1741	25	2933	2544	34	7763	7430	48	9597	8522	57	283555	263159	86	0.148512
109872	104977	84	38785	37274	81	1345	1427	14	2633	2870	27	5589	5234	42	5132	4692	42	204998	202181	76	0.148512
72141	70838	78	24868	24607	66	808	685	0	1578	1643	20	3464	3610	33	4584	4459	35	131904	128620	79	0.148512
109708	100483	85	52716	48350	84	1672	1401	18	3008	2720	31	6015	5338	43	7613	7234	48	232031	220655	81	0.149496
50125	46244	81	18740	18537	57	599	655	0	838	565	0	1789	1914	21	2540	2592	28	69005	68100	67	0.149496
53696	52170	90	15069	14722	50	205	241	0	1197	854	0	2015	2141	23	2860	2699	27	73298	74077	69	0.151463
130703	121616	87	67033	62340	86	1812	1701	22	2636	2818	27	6198	5883	43	8851	8000	62	244056	232965	84	0.151463
276492	182557	121	101853	66896	113	2437	1518	29	5705	3647	46	12167	7829	67	14293	9428	72	445060	293215	113	0.151463
38370	38259	72	14426	14638	48	415	452	0	1075	941	0	1095	1371	13	1696	1699	20	51645	53578	59	0.152447
100407	96568	82	36212	34740	79	1159	1024	4	1871	1923	22	4928	4568	37	5118	4900	40	192813	190385	77	0.152447
46679	49627	57	18483	18192	54	666	588	0	855	1076	6	1948	1953	22	2591	2387	30	78352	80721	69	0.152447
102631	103566	80	37418	36388	79	925	1130	10	2572	1896	30	6082	5624	41	5740	5824	40	237054	234810	77	0.152447
182834	145832	101	92828	79087	95	2361	2026	24	4087	3114	36	8589	7239	56	12002	10790	66	335561	291951	86	0.15343
229821	169707	118	86794	63546	111	2228	1706	24	5698	4097	45	11693	9010	66	13012	9846	63	491322	376931	114	0.154414
56104	56091	76	23866	23890	65	448	559	0	696	801	0	2229	2329	21	2695	2883	28	82758	84110	71	0.154414
85519	79511	82	32102	29458	81	1111	1051	5	1881	1587	17	3258	3168	30	4546	4159	36	130564	121698	82	0.154414
61123	60748	77	22733	22639	62	438	473	0	1364	997	0	2385	2331	26	3567	3436	31	91608	88866	75	0.155397
170022	150338	107	95321	87290	92	3077	3170	29	6031	5208	44	13386	11822	66	18860	16705	81	517619	469204	93	0.155397
89629	85029	84	35179	32781	79	1123	1085	7	1824	1744	18	3918	3943	35	5278	4868	42	145908	137173	75	0.156381
105573	97641	86	46971	43481	82	1441	1239	12	2422	2121	30	5616	5323	40	8240	7479	58	220135	207279	86	0.157364
28056	29498	68	10477	10572	44	337	340	0	469	319	0	663	1038	4	1113	1159	9	40763	41236	62	0.157364
144687	126919	93	60414	53065	89	1631	1507	17	2844	2183	28	5823	5035	44	7922	6754	52	216520	192376	88	0.158348
50753	51319	72	31596	31490	74	719	699	0	616	565	0	2572	2651	27	3090	2870	32	99233	96021	73	0.158348
102185	89382	91	34428	30594	84	1245	1353	15	1561	1783	20	4467	3937	39	6256	5229	48	181174	161703	86	0.159331
169072	146998	91	57794	49106	89	2556	2302	27	3845	3392	32	8777	8140	56	11879	10126	61	347439	321614	88	0.159331
210224	153078	118	74161	47773	103	1760	1383	15	3749	2864	41	8454	6328	56	10559	7960	59	336751	247272	100	0.160315
166042	145563	96	61819	53428	91	1568	1658	19	2952	2569	33	6909	6352	46	9112	8751	50	277345	260441	90	0.161298
84769	80722	81	32361	30732	78	1178	1119	10	1833	1745	21	3890	3804	35	5740	5528	41	162094	157499	81	0.161298
152224	124212	95	67975	55519	92	2198	1911	27	3404	2409	35	7295	5878	51	10810	8312	65	291943	241592	79	0.161298
219338	152533	106	83874	59667	102	2530	1552	33	3798	2726	41	8645	5991	60	13359	9388	68	356755	249356	102	0.161298
148256	129929	94	53206	46693	88	2005	1730	23	3387	3015	33	6953	6467	47	9581	8998	50	276091	253219	89	0.162282
117260	103593	88	49366	42034	86	894	931	0	2361	1652	30	3973	3235	37	6182	5163	51	168834	149429	87	0.162282
111803	106844	91	45163	43801	81	1341	1318	13	2559	2266	24	6367	6074	43	6854	6990	47	251280	244448	83	0.162282
122380	119658	85	47549	46665	81	1574	1667	19	2165	2243	24	5009	4921	39	7487	6583	47	211603	203939	83	0.162282
67754	68505	76	11605	11885	44	1313	1358	13	1637	1618	22	3649	3786	32	5193	5154	38	137459	134746	74	0.163265
240179	171158	122	122745	90239	104	2772	1885	34	5476	4248	46	11744	8376	63	15754	11743	71	451970	343655	105	0.163265
44412	42837	87	17394	17808	50	300	327	0	1041	901	0	1488	1429	20	1723	1661	22	81008	80177	70	0.163265
55000	54228	75	23222	23424	69	571	603	0	493	607	0	1372	1347	13	2386	2478	23	68176	65521	77	0.164249
164067	141007	93	60654	51954	91	1572	1283	15	3038	2500	34	7095	6139	47	8483	7780	51	260852	232465	92	0.165232
130160	117418	103	63187	56693	88	1395	1232	14	3137	2723	32	5114	4380	40	6562	5921	45	198421	184120	88	0.166216
125782	102483	91	56177	46531	89	1374	1230	17	2567	2014	33	5529	4144	44	8055	6463	58	210290	184512	90	0.166216
76847	75220	75	30226	29183	76	539	646	0	1723	1402	22	3255	3146	34	5153	5036	39	141127	134209	82	0.166216
80449	74448	84	34178	31663	79	1038	948	0	1434	1600	18	3729	3606	33	3541	3735	28	125145	122645	80	0.167199
26484	25681	65	11504	11664	44	371	298	0	239	515	0	1102	1022	4	1010	1012	4	44493	43513	69	0.167199
50196	52539	72	15092	15345	47	498	604	0	335	582	0	1886	1838	24	1875	1970	23	69100	65031	76	0.17015
106902	104791	81	41641	40720	79	1398	1496	15	2373	2338	25	6127	5885	45	6193	6098	46	232985	225871	81	0.17015
262903	200417	113	137076	109082	109	4372	3392	38	7701	5714	52	16701	13853	73	20163	15696	88	627260	513683	110	0.171134
35529	36795	71	15132	15582	47	241	301	0	605	859	0	1376	1256	12	2847	2620	35	51084	51412	66	0.171134
135411	123350	91	69558	63862	86	1665	1423	19	3391	2608	34	6369	6515	42	9807	9329	55	256877	242743	85	0.173101
50650	49826	76	24439	24014	72	395	466	0	693	906	0	1397	1468	16	1971	1671	22	58324	57260	67	0.173101
46461	43919	78	16529	16190	55	177	162	0	630	619	0	1355	1426	16	2138	2405	25	66716	67707	65	0.174084
125067	115005	88	37587	35106	85	1818	1833	19	3063	2593	33	5801	5372	42	7871	7117	52	211563	198061	80	0.174084
122788	110753	88	38926	35065	84	1033	965	0	1992	1849	27	5763	4938	44	7618	7340	50	209702	201028	81	0.175068
103740	78089	97	44933	31874	94	988	717	0	1745	1260	12	3823	3065	44	5761	3989	54	157413	115789	89	0.175068
111705	109442	83	32223	31418	79	1619	1561	16	2103	2043	22	4496	4278	37	7017	6976	44	195373	183931	77	0.175068
67083	65700	76	29059	28336	75	605	556	0	1589	1705	17	2605	2512	29	3349	3051	34	114916	113532	75	0.175068
186580	168576	94	111008	100417	92	2757	2547	28	5645	5407	41	14155	13051	70	15164	14326	64	544242	500967	90	0.175068
80714	76500	89	25969	25245	77	584	518	0	1316	1364	18	2692	2750	29	3373	3321	31	116603	115607	75	0.177035
119215	109829	89	54174	48606	87	1193	1324	13	2465	2249	27	5174	5034	42	5898	5853	41	224413	212013	81	0.177035
143650	130139	90	67729	62308	87	2011	1818	22	3675	3087	34	8003	7669	49	9324	8436	54	342320	322414	85	0.178018
27381	26172	64	9093	9430	41	61	282	0	480	359	0	873	1080	7	1784	1826	18	44373	44915	62	0.178018
383919	226355	155	177750	108852	147	5574	3013	48	9331	4938	62	17340	10679	73	24753	14932	91	683479	440592	147	0.178018
134251	122188	89	86278	80777	88	1439	1416	17	3750	3223	32	7595	7368	49	8346	7759	51	308438	284433	84	0.179002
129784	117435	88	51782	45845	87	1400	1293	15	2868	2632	29	6882	6296	45	6438	6039	44	242620	222475	84	0.179002
156672	126458	102	67641	55100	92	2348	1932	24	3114	2841	37	6641	5778	47	9100	7535	56	265110	225017	89	0.179002
182124	163731	104	86662	77797	91	2888	2390	31	4914	3752	37	11085	10417	59	13104	11832	67	464841	434408	85	0.179985
118972	104796	102	46773	39352	88	1186	1018	4	2014	1534	20	4481	3696	39	5933	4847	45	182465	157762	95	0.179985
153163	137649	90	65137	58720	87	1889	1557	21	3247	2826	35	7734	7319	47	9094	8448	46	327224	315433	84	0.179985
189502	167089	111	91056	82245	94	2809	2281	28	4401	3957	40	9597	8787	53	13473	11774	70	392630	340338	86	0.180969
108154	105183	82	35316	34290	80	1251	1297	12	2255	2382	29	5490	5315	41	6294	6077	45	228748	218633	80	0.180969
271990	200178	116	97747	67754	111	3349	2502	36	5091	3444	45	10603	8288	59	15908	11844	79	419344	326750	110	0.180969
60540	61055	74	21032	21303	55	744	768	0	1030	1086	8	2635	2488	26	3066	3088	31	89325	90746	74	0.181952
89066	85897	90	29894	29293	77	631	616	0	1307	1658	18	3256	3432	32	4693	4713	38	133379	131258	79	0.181952
72016	69797	89	37536	37348	76	656	659	0	1187	1100	6	2842	3103	25	4122	3778	35	106415	104802	71	0.181952
117304	112951	93	35711	33203	81	1269	1333	13	2046	1898	22	5416	5331	40	5545	5217	42	209503	198871	84	0.182936
154467	136486	105	65933	60331	88	1346	1235	13	3675	2899	38	7784	7345	48	9222	8064	50	289037	256690	82	0.182936
33325	34054	68	15846	16276	47	360	341	0	932	915	0	1516	1674	19	2127	2106	24	52571	53135	61	0.183919
122225	110710	90	63231	57408	86	1580	1451	16	2164	2362	25	5530	5488	39	7168	6103	47	203960	197576	84	0.183919
151125	139603	88	53224	50617	85	1924	1794	23	2814	2676	29	7326	6851	49	10259	9529	61	266162	241378	89	0.184903
93512	92253	79	35440	34246	78	1213	1195	11	2040	1789	24	4685	4509	38	5460	5289	46	177564	169741	96	0.184903
241014	177137	104	93010	67262	102	2740	1814	33	5441	3816	44	13364	10415	67	14227	10692	72	535924	409284	100	0.185886
160494	133678	96	70170	59135	93	1593	1440	16	3177	2742	30	6611	5441	49	9282	7671	58	250027	217897	90	0.18687
116742	109461	84	56692	52339	84	1057	981	0	2072	1903	26	4621	4254	38	6555	5860	48	183734	169292	83	0.187853
176186	159041	96	73309	66281	91	1833	1768	20	3802	3731	35	9289	8155	52	10424	9976	56	366057	336547	93	0.187853
132279	116681	90	56047	49414	85	2066	1890	24	2156	1921	29	6195	5360	45	8614	8025	49	239193	196981	74	0.187853
165366	153064	91	87140	80734	89	1996	1800	26	4589	3610	38	9309	8780	62	9609	9411	59	356281	337785	84	0.187853
72856	71543	82	15762	15406	49	467	467	0	799	838	0	3320	3217	33	2980	2577	33	112732	110210	73	0.188837
70935	64367	80	30010	26907	79	886	784	0	1181	1065	5	3155	2509	33	4349	3817	39	109864	99775	78	0.188837
164332	146166	101	52233	46629	88	2137	1833	23	3843	3614	36	8930	8547	51	9702	9175	56	374195	346996	88	0.188837
37399	36424	64	14024	13909	48	423	444	0	684	634	0	1746	1631	22	2399	2314	24	64745	66887	65	0.18982
351544	214003	138	158099	93890	136	4254	2941	42	6826	4370	52	14775	9812	71	20966	12933	90	566080	348516	134	0.190804
136542	128935	85	48671	45182	84	1447	1383	17	2785	3072	31	7248	7117	45	7599	7079	52	284558	273571	86	0.190804
62729	66382	64	24755	25017	62	697	648	0	1136	1220	10	2501	2475	27	3926	3692	35	108962	108840	75	0.190804
26644	28666	48	16606	17073	50	483	351	0	209	384	0	1477	1293	15	1501	1908	20	51299	51503	66	0.190804
43436	43436	71	16878	16990	50	280	291	0	526	794	0	1447	1619	17	2256	2278	25	65064	62388	70	0.190804
148053	125497	90	53038	45004	88	1689	1417	19	2858	2952	28	6515	5479	45	8907	7455	55	268712	236782	90	0.191788
68031	66703	80	25861	25516	75	627	647	0	700	1221	10	2237	2207	23	2986	2921	29	92389	90417	74	0.193755
48195	46820	72	16570	16600	50	682	641	0	1078	1036	5	2106	1959	21	2496	2569	28	65013	64193	70	0.193755
109503	103981	87	42129	39952	81	1275	1110	10	1782	1825	20	4683	4442	37	7303	6702	48	189762	179461	83	0.195722
145148	125093	97	60405	52130	88	1868	1694	20	2698	2719	29	6843	6166	50	8346	6605	53	291886	253853	93	0.196705
339841	217121	134	184951	126878	132	6609	4293	49	10450	6669	60	20407	14541	81	29910	21024	106	798535	568962	136	0.196705
159301	146458	89	97826	90635	88	2282	1811	26	4101	3758	34	9393	8667	48	12195	11394	62	346211	318252	90	0.196705
103394	97986	82	46899	45361	79	1394	1405	18	2088	2092	26	5094	5026	39	6944	6229	45	192307	182982	81	0.197689
91459	87547	97	35161	33029	82	668	784	0	1338	1298	16	3604	3453	32	4786	4086	39	157498	142305	97	0.197689
210882	159664	103	86102	65511	102	3245	2970	30	3800	3281	43	9681	7500	56	13750	10362	70	369170	294855	107	0.197689
143278	133870	91	83277	78541	88	1839	1688	17	3398	3396	31	8400	7972	50	10171	9939	56	353656	330857	88	0.198672
106085	98392	84	35023	32730	81	1034	1000	1	1388	1583	17	3480	3313	34	4675	4315	40	145847	131349	76	0.198672
153997	132617	93	63880	54942	90	2051	1544	22	3316	2758	34	8219	7549	48	11091	10613	55	320532	293862	90	0.199656
68182	68285	79	13976	13792	47	758	721	0	1411	1256	10	2201	2344	25	3369	3202	29	91896	89602	76	0.200639
112158	109793	82	48775	47585	81	1655	1523	21	2479	2753	28	6380	6586	41	8009	7960	47	286279	279885	83	0.200639
131459	126361	87	67387	64979	83	2093	1831	25	3684	3411	34	8305	7643	50	9845	9388	57	342491	320784	84	0.200639
128828	120902	95	28816	27868	75	1748	1648	18	3294	2872	32	6116	5974	44	9360	9050	55	247096	237107	83	0.201623
195817	154291	102	104612	85701	98	1992	1480	20	3929	3046	42	8039	6800	52	12004	10018	65	321556	265640	100	0.201623
80995	78430	79	34272	33054	77	1052	1103	9	2000	1752	22	3455	3263	35	4563	4597	38	133462	126784	80	0.202606
144004	131200	87	59039	52682	87	1858	1693	18	3140	2682	32	6040	5409	44	9506	9020	55	247293	230746	87	0.202606
158993	129216	96	59770	48916	91	1969	1434	24	3384	2705	35	7526	6178	52	10878	8747	59	284173	231868	91	0.20359
143087	131030	88	61822	54936	88	1691	1470	20	3169	2988	33	8229	7545	53	8438	7402	54	340862	318900	86	0.20359
100113	93465	97	38371	35818	80	1150	1211	11	1842	1767	20	3860	3412	35	6228	5221	43	147159	144736	77	0.204573
69079	69308	74	31924	31631	76	682	705	0	893	1087	5	2739	2635	29	3953	4038	35	90694	89956	73	0.205557
151223	126850	96	57934	48773	89	1715	1568	19	2842	2781	32	6670	5663	49	9754	8394	56	270461	239821	86	0.207524
205386	173870	96	115322	99623	96	3913	3176	35	5895	4918	44	13248	11640	67	18103	15721	70	501579	445240	94	0.207524
127115	118531	87	67549	61820	86	1721	1423	18	2724	2621	31	6702	6296	45	8073	7128	46	255704	234922	83	0.208507
168194	154780	92	62592	57413	88	2434	2188	26	4626	4005	43	9770	8433	55	11631	9788	62	413288	358390	83	0.210475
95834	94578	79	24494	23790	67	908	845	0	2221	1565	31	3989	3908	34	5747	5567	42	158791	152835	77	0.210475
226778	179165	105	81541	62971	104	3058	2469	31	3691	3485	35	10284	8192	55	14155	11177	64	373916	307258	102	0.210475
227486	190092	103	114963	98733	101	4594	4088	36	7946	6662	51	17217	15260	72	24917	22478	91	649178	567052	101	0.211458
197512	166347	119	127141	110343	119	2323	1933	23	5254	4018	41	11070	9103	64	14504	11288	76	429623	349261	119	0.211458
53309	51877	77	19902	20299	53	583	575	0	1229	1316	13	2138	1915	24	2932	2805	30	81535	80118	71	0.211458
87615	86854	80	31004	30723	77	652	798	0	2085	1983	26	3892	3785	34	3413	3336	33	144711	143798	77	0.212442
112514	106243	84	46103	41895	83	1582	1284	14	2232	1793	27	3749	3545	35	6189	5961	45	175947	165756	85	0.212442
132116	119007	100	41693	37049	84	1193	1252	13	2778	2564	32	5640	5316	40	7909	7536	52	219401	205710	83	0.217359
66236	67887	75	15445	15533	49	589	650	0	1253	985	0	2869	2587	30	3661	3445	34	106453	110475	78	0.217359
96471	94442	82	45452	44472	80	1184	977	0	1895	1728	25	4240	4111	36	6097	5890	43	170631	158291	82	0.22031
188281	162733	95	80672	68881	94	2605	2453	26	4013	3378	39	8791	7324	55	12646	10491	71	356180	292649	90	0.22031
137385	125181	88	74245	68586	88	1575	1304	18	3349	2919	34	6890	6337	46	9409	8572	52	268945	252328	90	0.222277
48863	48143	80	15164	15242	48	592	401	0	1090	1157	10	2037	2202	24	3189	2852	30	83995	82025	76	0.22326
45383	44475	75	17725	17606	52	402	384	0	686	792	0	1378	1366	16	2065	2157	23	60602	61334	76	0.224244
93173	91248	94	100802	99175	82	1128	1290	12	1746	1792	22	4999	4776	42	6868	6616	45	200421	185989	75	0.224244
135512	119407	106	47811	39890	91	2016	1695	23	2526	2357	26	5953	5402	43	8735	7713	56	243536	233611	106	0.224244
165871	150209	92	63632	56257	92	2510	2352	25	4522	4170	37	10267	9633	52	11193	10465	57	427763	399686	97	0.225227
122712	116653	87	47395	45885	81	1398	1394	16	2804	2215	32	6127	5494	44	6140	5771	40	240256	225237	87	0.226211
204152	151122	115	106608	76424	98	3267	2427	35	5504	4403	45	12992	9576	65	18908	14120	79	494153	363809	105	0.226211
120412	109474	86	58157	53018	86	1525	1421	17	2988	2328	32	6903	6554	44	7417	6970	45	292600	277776	89	0.227194
94669	92212	82	30674	30440	77	996	924	0	1713	1621	21	3871	3682	34	5870	5557	43	159171	156931	83	0.227194
155779	134608	107	64153	55767	90	1419	1349	13	3314	2129	35	7404	6440	46	8647	7258	60	279691	250186	93	0.228178
178376	148717	106	79615	66595	94	1835	1812	22	4947	3595	44	8857	7184	53	10443	9238	58	385117	321633	97	0.228178
77295	72518	94	31312	28402	94	995	906	0	1572	1133	10	3685	3143	34	4702	4266	36	142281	126851	94	0.228178
125490	111291	89	55582	50922	86	1247	1053	7	2685	2311	34	5381	4559	45	7286	6689	48	203525	186170	89	0.228178
99558	98466	81	51990	51000	81	1336	1223	12	2107	2208	22	4909	4634	39	7712	7406	51	203535	192325	77	0.229162
79417	77863	79	28712	27979	77	975	1076	8	2001	1830	21	3786	3523	34	6026	6011	40	156119	152034	78	0.230145
40973	40540	70	19173	19277	54	353	306	0	777	846	0	1195	1183	10	1805	1707	24	61965	63125	69	0.230145
93180	86202	89	39263	34685	83	1322	1189	14	1708	1544	18	4026	3619	36	4596	4157	39	144706	131973	87	0.230145
222693	177052	102	83674	65016	100	2859	2213	32	4475	3452	42	10129	7926	63	14740	11941	71	403567	333335	99	0.231129
133154	126509	87	58952	56210	84	1627	1809	20	3441	3616	31	7998	7350	49	9432	9386	54	342084	309980	80	0.231129
89616	85462	96	25655	24998	77	959	1053	5	1334	1698	18	4033	4094	34	6402	6454	45	157090	156728	79	0.232112
124071	118051	89	58217	56611	82	2046	2156	22	3325	3282	32	7748	7526	48	8661	8408	51	309317	291346	86	0.232112
200853	154048	114	72111	54078	98	2049	1380	23	4195	2892	42	9541	7232	59	11902	8571	69	404332	320241	114	0.232112
139226	134974	84	75250	72402	84	3275	3312	29	3421	3454	30	7274	6990	46	10875	10182	56	306706	295342	86	0.233096
159742	137643	93	78159	70439	89	1817	1783	21	4200	3709	36	8555	7203	58	9240	8036	51	351027	309522	90	0.235063
37163	39938	60	15680	15805	48	539	594	0	1151	1141	9	1464	1630	17	2106	2071	25	60293	60332	68	0.235063
29887	29738	67	10562	9909	46	365	313	0	1060	831	0	1051	902	0	1225	1519	15	49075	44808	83	0.235063
96686	95116	82	45269	44535	79	1097	1123	8	1688	1512	21	3538	3508	35	6156	5792	41	143738	141619	75	0.235063
57452	57229	80	24444	24675	67	640	638	0	535	859	0	2240	2296	26	2284	2530	23	88921	86503	71	0.235063
171097	123231	122	81507	59321	117	2173	1571	22	4254	3130	47	7864	6246	68	10006	7556	68	308084	232020	115	0.235063
91105	88590	80	16545	16201	50	1054	1137	9	1727	1815	20	3820	3673	34	5425	5714	38	144907	145821	76	0.236046
81875	78812	88	38837	37880	77	606	595	0	1256	1427	15	2879	2806	30	3829	3523	32	126412	120447	74	0.23703
57924	56515	75	22769	22959	67	777	727	0	687	1349	11	1911	1953	19	2828	2884	27	81255	79556	66	0.238013
129954	104272	97	117498	101966	93	4942	4391	37	8476	7724	50	18567	16073	74	22035	19253	81	638979	550281	91	0.238013
37916	39238	69	15347	15495	49	546	352	0	667	541	0	1781	1889	21	2295	2252	26	61876	64522	66	0.238997
190424	153281	98	69489	57985	91	2472	1796	27	3458	3273	34	8326	7122	51	11556	9432	62	331132	280298	89	0.238997
53015	53486	74	10774	11125	42	286	384	0	733	1023	4	1715	1609	19	3139	2923	32	70202	71019	69	0.238997
105826	91101	86	48339	40733	86	1048	855	0	2080	1623	22	4149	3289	39	5557	4599	43	161670	138589	79	0.238997
86465	84243	85	31708	31128	77	898	981	0	1445	1287	19	3087	2981	31	4645	4515	37	125052	122567	76	0.23998
82654	75567	81	37917	34693	81	640	587	0	1238	1086	10	3368	2982	32	4425	4222	38	123339	116618	76	0.240964
55434	55362	75	21541	21222	61	379	371	0	715	748	0	2032	2097	24	1859	1853	22	68172	65479	61	0.240964
39489	38835	74	16881	16931	52	330	341	0	456	763	0	1469	1386	18	1655	1771	21	54725	53982	67	0.240964
82408	81230	78	26909	26479	76	1102	926	0	1189	1587	17	3486	3365	33	5222	5160	40	155682	151804	75	0.240964
64214	63226	76	19572	19556	57	407	438	0	998	1090	8	2252	2218	26	2536	2606	26	92556	92473	73	0.241947
68711	66853	79	32773	32371	75	879	757	0	1050	885	0	2700	2597	29	3236	3123	30	115283	113396	74	0.242931
180257	153893	101	90998	79323	99	3258	2523	32	4497	4229	39	10110	9144	54	14848	12911	67	399077	355871	98	0.242931
144405	132185	86	49059	42889	84	2022	1576	26	3563	3324	38	8000	7020	49	9034	7854	55	343759	298775	75	0.242931
168979	141219	93	81748	69792	91	1557	1324	16	3026	2855	33	8441	7171	53	11688	9916	62	311274	268879	90	0.243914
90049	89836	81	40814	40425	78	891	995	0	2188	2104	25	3448	3381	32	4557	4443	34	134549	130294	75	0.243914
70722	70303	78	30455	30098	76	572	481	0	812	1219	8	2703	2513	28	2352	2644	24	96862	95110	76	0.244898
70117	70535	76	23046	22744	64	633	810	0	1012	1211	11	2630	2344	28	3823	3835	37	104428	105911	71	0.244898
48108	47462	84	19639	19373	56	461	572	0	1055	1183	13	1632	1836	22	2726	2694	27	75286	75813	73	0.244898
154319	102104	127	63943	45328	110	1780	1122	11	3202	2014	27	6452	4637	62	8169	5487	66	231300	166566	105	0.245881
151076	135535	106	71457	63773	94	2062	1743	22	3116	2925	31	6821	6014	46	9721	8474	57	270125	245952	106	0.245881
119721	100336	104	55761	46610	88	1370	1230	11	2190	2029	25	5524	4658	44	7808	6345	50	230364	198000	88	0.246865
142037	132530	88	59227	55232	84	2068	2184	21	3751	3263	36	7918	7832	44	8863	8159	51	340393	316636	86	0.246865
40643	39892	79	17975	17936	53	700	552	0	681	801	0	1659	1722	21	2237	2329	25	68466	67361	70	0.246865
159406	148380	87	97889	92951	87	2064	2000	23	3916	3065	38	7706	7175	48	11486	10562	57	304221	273810	86	0.246865
114028	106614	86	48186	45708	81	1350	1216	15	2558	2226	31	5563	5495	39	7877	6879	46	226181	221521	79	0.247849
122003	114921	85	53545	50790	83	1722	1647	19	3089	2631	35	7000	6272	50	7404	6390	55	308811	298196	83	0.247849
180286	144672	97	58665	46336	95	1655	1389	21	3879	3062	37	9255	7910	53	10726	8693	61	386635	317331	95	0.247849
200899	161397	106	110861	93169	98	1803	1618	20	3373	2942	35	8990	7805	53	9536	7600	64	335272	289339	96	0.249816
138714	130993	91	55509	52878	84	1628	1472	17	2514	2601	27	6446	6168	47	8768	8522	49	257122	240398	85	0.251783
28098	28858	58	14993	14456	57	326	417	0	475	370	0	1235	1217	10	1389	1200	13	49190	46620	82	0.251783
243297	165183	118	135101	105263	105	4359	3276	42	8161	6022	55	18403	14194	79	21970	16145	89	690654	519188	114	0.252766
34298	37905	58	17755	18528	48	339	404	0	952	702	0	1293	1452	15	1354	1374	17	56513	56161	70	0.252766
105386	99890	93	50346	48889	82	1210	1213	9	1766	1705	23	4507	4596	36	5827	5688	47	208000	198769	84	0.25375
117641	110153	90	49416	46294	84	900	1006	2	1723	1268	19	4241	3994	35	6351	5363	48	185809	169804	99	0.25375
300316	226103	123	176036	137482	122	4712	3624	39	8632	6550	53	21933	16036	82	23332	17515	105	877141	658577	124	0.25375
226669	164375	106	87193	62902	102	2109	1652	25	4277	3470	41	9350	7043	57	12238	9413	66	381445	293290	103	0.254733
55940	54335	79	12950	12945	48	551	542	0	620	804	0	2003	2236	22	3211	3212	30	77144	77171	75	0.255717
117486	112063	84	54383	52236	82	1540	1305	14	2373	2532	24	4971	4850	38	7416	6987	47	217615	203886	83	0.255717
131687	115104	90	51227	44753	88	1753	1630	20	1774	2110	22	5313	4753	41	7478	6990	45	203900	186751	89	0.255717
84396	79641	83	31519	29294	79	636	622	0	1388	1313	22	2949	2860	31	3602	3647	30	122025	119405	77	0.255717
104243	97816	88	37096	34516	81	615	605	0	1540	1184	12	3577	3550	34	3954	4184	32	138576	131866	78	0.2567
33939	34079	60	11593	11654	44	612	445	0	1037	999	0	1890	1855	21	2020	2049	24	62100	62286	66	0.2567
29499	29238	66	12896	13000	46	461	231	0	204	582	0	964	1135	10	1356	1485	15	43148	43305	70	0.257684
143706	123277	100	71414	62231	88	1315	1133	8	2539	2318	27	5754	5180	45	6583	5798	46	207967	184100	93	0.258667
116258	111387	87	56337	54581	83	1263	1285	13	2485	2511	28	5539	5267	43	8793	8003	50	230759	206124	75	0.259651
209185	168007	103	82661	68411	97	3087	2576	30	4249	3698	37	9785	7834	55	15557	13321	72	410420	349021	100	0.259651
103346	102172	81	50188	49842	79	1780	1647	19	3009	2227	37	6066	5707	42	6770	6788	45	258623	249734	82	0.259651
92340	93240	81	42775	42680	78	955	940	0	1881	1846	22	4850	4905	39	5314	5084	40	177274	175946	75	0.259651
56949	52770	89	27108	25218	77	671	486	0	1208	971	0	2703	2668	28	3658	3365	36	101030	95069	78	0.261618
76581	74316	77	28699	28096	76	620	645	0	1391	1136	17	2712	2604	28	3615	3692	36	114869	111437	70	0.261618
149882	139229	94	67039	63873	87	2040	1935	22	2496	2224	27	6737	6512	44	8494	7888	46	237573	222600	78	0.262601
64960	65639	82	21325	21240	61	598	621	0	1426	1123	11	2402	2319	27	3665	3733	32	103252	100877	78	0.262601
113189	103652	85	49606	45677	83	1339	1335	12	2124	2221	24	4583	4150	39	6438	6005	45	193885	180323	83	0.262601
107061	91126	91	48236	41405	85	982	857	0	2099	1607	24	4732	4433	39	4536	3947	40	171358	151190	86	0.263585
114009	104832	90	55057	51853	82	1285	1209	12	1909	2069	23	5541	5079	45	5613	5767	39	201787	195593	81	0.263585
202055	150777	107	75928	56868	97	2089	1604	29	3869	2903	43	8888	6791	54	11104	8507	65	328307	254061	96	0.263585
147682	131198	94	60777	53956	89	1816	1393	19	2378	2239	29	7134	6748	47	10767	9874	53	290750	266965	86	0.264568
90203	84771	91	29568	28898	78	837	913	0	1829	1329	20	2705	2881	27	4576	4650	35	128390	126083	76	0.264568
40632	40500	76	17436	17597	54	316	402	0	687	798	0	1788	1727	20	2138	2297	24	62330	61886	70	0.266536
100386	97611	82	38521	37239	79	948	891	0	1773	1942	22	4196	4163	36	5770	5172	41	159134	152062	79	0.266536
50319	49458	77	8586	8564	40	538	712	0	1219	1085	6	2326	2012	26	3534	3515	33	85425	83544	73	0.266536
103091	101318	80	43529	42008	80	995	872	0	2644	2400	25	5075	5219	38	5465	5256	40	207608	198204	78	0.267519
177097	158004	99	79330	71746	89	1672	1702	19	2987	2949	32	7777	6823	50	9839	8180	65	307103	293987	84	0.268503
159946	137972	89	110615	97097	91	2499	2224	26	4597	4380	38	11646	10663	57	13849	12631	64	387196	355128	86	0.268503
175626	148687	96	75471	65925	92	2287	1885	25	4201	3327	39	8619	7838	48	11640	10650	62	311179	285656	87	0.271453
44492	43492	71	17333	17295	51	454	375	0	822	977	0	1478	1552	17	2357	2611	22	68254	69675	68	0.271453
156087	136154	98	93248	80821	92	3190	2615	32	5460	4543	42	12263	11144	57	15539	13266	74	463150	410829	89	0.272437
79157	78886	78	30469	29699	74	919	920	0	1417	1475	16	3867	3507	34	5289	4984	40	147662	140157	78	0.272437
50052	48661	79	18218	18307	55	417	581	0	1096	636	0	1744	1526	20	2068	2021	23	64262	63707	74	0.274404
83237	82141	79	38727	37419	79	743	812	0	1385	1702	16	3231	3050	32	4429	4575	37	120197	120710	77	0.274404
49429	50636	69	16876	16921	50	518	569	0	616	688	0	1635	1889	19	2474	2522	25	72690	72824	70	0.274404
55100	55463	80	23423	23441	63	360	473	0	827	708	0	2031	1872	24	2745	2226	26	67091	64423	70	0.275387
162038	140085	94	77340	68096	90	1969	1800	22	3205	3194	33	7545	6930	48	10027	9741	52	282957	257887	90	0.276371
163512	153533	92	74464	70972	89	2087	2198	23	3919	3745	34	9494	9143	52	9523	8984	50	342734	323563	91	0.276371
189450	149045	101	66559	52192	94	2481	2036	27	4037	3146	40	9166	7589	55	9882	7503	59	401519	337012	95	0.278338
78134	76567	78	35971	34965	76	562	581	0	1353	1505	14	3103	2637	31	4144	4237	35	118136	113137	73	0.279321
111324	107469	85	54985	52988	81	1479	1543	18	2853	2646	28	6272	6238	43	6743	6211	44	275871	272179	83	0.279321
216843	172166	105	73330	57278	98	2599	1849	31	4359	3555	42	9982	8311	56	12872	9297	62	371912	311172	94	0.279321
131885	122824	87	63135	59128	84	1586	1491	17	2909	2983	31	7024	6699	46	9146	8288	54	254132	243381	82	0.280305
91370	88169	84	45499	44630	79	1135	1111	9	1444	1540	17	3838	3826	34	4345	4152	34	152640	146307	71	0.282272
110533	104799	91	33412	32528	80	1088	1141	8	1737	1775	23	4410	4384	38	6506	6272	44	168039	166545	72	0.282272
64234	62804	77	26659	26246	74	309	461	0	436	963	0	2338	2395	26	2966	2903	33	90045	87894	74	0.283255
85392	83443	82	25420	25400	71	591	803	0	1626	1352	15	3673	3670	31	5477	5114	40	151065	150835	77	0.283255
119473	113112	84	55037	53383	84	1905	1755	19	3444	3109	33	7444	7337	45	7477	7381	45	286365	268081	85	0.283255
192991	152177	106	74741	59591	98	2006	1534	20	3431	2846	34	8489	6949	55	9757	8288	53	344332	290313	95	0.285223
49377	48519	74	16115	15979	50	282	410	0	705	918	0	1821	1937	22	1846	1750	21	75386	74581	69	0.286206
43957	44549	71	17885	18005	52	520	478	0	641	836	0	1593	1637	19	1863	2087	24	71724	72806	73	0.28719
190854	174135	97	71438	65026	91	2185	1932	25	4102	4076	35	8426	7608	51	9085	7711	50	337354	318274	91	0.28719
115236	108932	85	54998	51010	85	1561	1484	17	3613	3495	30	8323	7815	49	7975	7482	46	328111	317585	83	0.288173
191404	165664	95	67533	59345	91	2134	1728	26	4407	4074	34	8999	8265	51	11059	9871	56	398669	370079	91	0.289157
52547	54110	78	16476	16447	50	597	528	0	1074	1274	11	2478	2526	28	3101	3434	30	112422	110291	72	0.289157
93382	89519	86	40270	38611	81	781	802	0	1610	1530	20	4122	3906	35	5639	5097	43	157239	149299	80	0.29014
159353	144731	98	100744	92865	90	3120	3011	29	4582	3887	35	9345	8846	53	13739	13003	69	368815	332361	91	0.29014
127044	121335	84	40465	39279	82	1539	1368	19	3552	3000	31	6520	6096	45	7384	6805	45	291096	275953	76	0.29014
191323	167623	100	105893	95663	92	2143	1753	24	4714	4189	42	11649	10533	59	12791	11277	67	465681	401960	90	0.291124
75605	72466	79	24471	23621	68	1059	1112	7	1696	1721	18	4073	3918	35	5699	5278	41	152172	145019	78	0.292107
196625	166589	103	115260	101427	98	3819	3439	32	6158	5480	49	12791	12033	59	18532	15783	78	518506	456398	95	0.292107
147109	130259	89	57742	48943	89	1615	1553	18	3559	3012	36	8340	7139	51	9403	8468	57	347998	305325	89	0.292107
44176	46419	78	18390	18840	53	452	464	0	111	531	0	1765	1933	19	2237	2271	25	74220	77862	60	0.292107
118409	112714	87	56316	53683	82	1415	1446	15	3351	3221	30	7144	6540	46	9061	8033	52	305906	285942	82	0.293091
97610	96247	84	25517	25032	68	1226	1218	13	1608	2209	22	4525	4330	37	6113	6151	43	201318	191235	75	0.293091
133824	123489	90	50776	48116	85	1624	1675	18	3670	3107	38	8267	8067	50	9490	8566	57	363420	339722	88	0.294074
45503	43707	74	15744	15503	50	470	501	0	475	348	0	1589	1615	21	1896	2110	23	67311	65836	70	0.294074
79295	76444	83	22742	22660	68	846	615	0	1481	1602	18	3517	3558	32	4090	4208	34	139368	134217	77	0.294074
71872	68123	91	30029	27010	77	1220	1038	5	1500	1478	21	3002	2962	31	5233	4829	40	138892	126313	78	0.294074
136906	129921	87	81323	77075	85	1457	1263	13	2787	2481	26	6154	5878	43	7476	7177	44	256118	246612	79	0.295058
74159	74822	78	44438	44162	76	579	736	0	996	1065	6	2740	2806	28	3377	3253	33	112742	110432	74	0.295058
276824	211162	129	85174	64145	122	3099	2699	31	6293	4617	50	13352	10018	61	18363	14934	77	517883	407457	121	0.296041
147346	127587	99	65628	57774	87	1336	1355	15	3337	2422	39	6738	5969	47	6873	6202	45	261552	233356	86	0.296041
49987	49391	73	11480	11126	45	539	536	0	1440	887	0	1674	1570	20	1949	2180	21	76274	74629	69	0.297025
156908	132491	92	75672	64356	90	1661	1459	18	2333	2547	25	6155	5058	47	7632	6889	50	252066	224190	85	0.297025
20349	21462	62	9295	9588	41	140	141	0	369	728	0	1163	1166	10	1654	1462	23	44360	47048	57	0.298008
61408	61427	80	27804	27476	73	446	251	0	1284	1306	10	2171	2238	26	2289	2645	24	83826	82922	68	0.298008
91317	88881	85	32536	31867	78	1199	1137	11	2251	2132	24	5211	5071	39	5140	4812	40	202170	202693	73	0.298008
39975	40499	67	18078	17612	53	458	393	0	595	624	0	1356	1187	11	2370	2285	26	56225	57169	62	0.299975
24438	24273	60	7993	8061	39	285	201	0	402	592	0	1014	904	0	817	1180	9	35670	36555	62	0.299975
106896	95023	85	40682	35933	84	1112	1015	4	2064	2020	26	4882	4360	39	6054	5359	46	179291	155708	73	0.300959
75698	73032	79	28813	28265	76	807	830	0	1631	1565	17	3175	3168	31	3979	3580	35	124486	120085	71	0.300959
123946	119973	84	59615	57648	83	1547	1499	19	2791	2655	29	7260	6870	49	7914	7253	51	292612	282556	80	0.301942
127234	119666	86	60922	56660	85	1764	1550	18	2899	2679	29	5947	5868	44	7774	7602	48	230414	222490	82	0.301942
35528	35434	83	13371	13523	47	322	286	0	533	400	0	1304	1377	15	1492	1347	14	50008	51572	68	0.302926
178186	156185	89	88787	75493	90	2517	1821	31	3896	3400	37	7998	7205	49	10419	9513	59	306079	274554	85	0.302926
65819	67596	76	31487	31368	75	704	774	0	1177	1363	13	2418	2197	26	3448	3294	31	91558	90572	70	0.30391
46145	45546	76	16835	16562	54	578	728	0	849	747	0	1717	1998	20	3065	2850	31	72609	71514	66	0.304893
115720	109976	84	32706	31416	80	1195	1047	7	1506	1458	18	4910	4746	36	6548	6626	43	171502	160300	79	0.305877
140752	124392	89	56060	49782	87	1635	1478	19	3161	2744	30	5402	5061	41	7482	6676	51	223987	205257	83	0.305877
86908	86605	79	35264	34916	77	714	823	0	1573	1637	19	3669	3272	34	4892	5236	36	138929	136255	76	0.305877
66997	66107	88	14285	14506	47	773	825	0	1476	1114	8	2913	3006	28	3486	3306	34	102187	100043	73	0.30686
87558	86698	80	32137	31831	76	992	821	0	1978	1962	19	4553	4642	37	4510	4309	38	172645	171631	70	0.30686
108496	103331	86	41560	40195	81	1310	1252	12	2419	2349	25	5080	4954	37	5447	5465	38	222520	213091	81	0.30686
204558	169312	106	88757	74774	97	3370	2937	31	4760	3816	42	10567	9368	57	14566	12523	65	417977	376051	95	0.307844
67167	65927	77	19309	19034	64	619	678	0	1256	1337	12	2419	2733	26	3736	3660	32	104685	104456	76	0.308827
110528	101484	87	41527	37985	82	1233	1243	13	1614	1791	22	5056	4597	41	6160	5229	44	178142	170873	81	0.308827
237735	192502	102	226155	195677	103	6089	4914	42	8958	7398	55	20454	16735	83	29444	24283	93	771251	632849	101	0.308827
21568	24920	42	6097	7041	35	134	212	0	539	599	0	1020	1238	11	1418	1344	14	44996	46959	60	0.308827
183290	147011	98	74804	60897	94	1625	1066	7	3574	2804	38	7168	5800	50	8140	6457	56	302276	249530	90	0.309811
230452	179283	108	104550	81307	102	2341	1732	29	4691	3906	45	10209	7963	58	10632	8172	54	384645	324129	118	0.309811
66342	62366	86	26406	25734	76	548	502	0	849	1068	6	2114	2460	24	2627	2802	30	95800	93467	70	0.309811
64160	60864	92	40066	39774	75	540	843	0	1778	1264	13	2848	2576	29	3940	4478	31	114472	116663	75	0.310794
102482	98618	83	39403	38256	79	1086	1097	7	1821	1928	23	4839	4626	39	4428	4306	38	184731	180968	81	0.310794
82625	79830	90	16605	16353	52	948	868	0	1511	1392	18	3442	3198	33	4593	4698	36	139632	133298	76	0.311778
220083	176135	106	84233	67575	102	2664	2276	28	6224	5256	49	13542	11306	65	13816	11165	72	525653	453018	103	0.311778
152353	129618	95	53945	45584	89	1731	1516	21	2830	2777	28	5352	4952	41	6292	5404	46	217216	187921	89	0.311778
104458	94682	85	44156	40263	82	1213	1170	10	1867	1484	24	4248	3853	36	6543	6000	48	162963	147585	83	0.314728
53619	54276	78	16364	16295	51	635	570	0	795	734	0	1887	1795	21	2522	2331	28	68481	66099	73	0.314728
80075	77292	81	31772	29997	79	911	873	0	1242	1357	15	3118	3090	29	4762	4460	37	121473	118935	77	0.314728
164241	149447	90	56220	50139	89	2128	1829	24	3232	3135	32	8362	7622	49	11813	10643	61	320771	297304	89	0.316695
76985	77990	78	31586	31604	76	833	725	0	1398	1072	8	2950	2950	28	4127	4191	38	121651	119610	77	0.316695
91364	87656	86	31046	29074	80	1109	1068	6	1824	1570	23	4545	4450	37	6117	5999	40	162918	156373	82	0.316695
37075	35861	70	14458	14291	48	608	487	0	838	965	0	1324	1617	17	2178	2223	25	62358	62853	65	0.317679
75892	76393	77	16549	16275	53	980	1079	6	1302	1770	14	3084	2719	32	4422	4084	36	124884	124302	78	0.317679
159242	141992	94	52437	46374	89	1884	1651	21	3746	3303	36	8439	8039	47	9181	8765	55	353164	327295	91	0.318662
121064	110656	90	62503	58052	85	1355	1487	16	2326	2529	26	5730	5703	40	6401	5938	45	236657	222504	82	0.319646
208530	164127	103	81692	63214	102	2199	1914	25	4023	3502	39	10025	8506	58	11693	9214	63	451073	371240	105	0.320629
122926	111241	87	56208	50520	86	1685	1558	18	1876	1833	25	5148	4490	45	7132	6197	50	203231	185273	89	0.320629
111808	102225	88	41554	36851	85	1827	1531	17	3043	2697	31	5298	4758	41	8561	8154	50	224999	208840	85	0.321613
191924	168271	107	102886	89912	92	2637	2470	28	4337	3562	41	9334	8135	56	12698	10816	65	354209	314735	93	0.322596
133491	127260	94	41679	40171	80	1839	1653	21	3701	3053	35	8196	7728	51	8066	7418	46	335358	307427	88	0.322596
73268	71477	77	26141	25925	75	1015	963	0	1272	1364	15	2929	3023	28	4814	4547	40	124170	120309	77	0.32358
83089	79586	94	23469	23005	71	505	563	0	1612	1353	19	3075	3155	29	5002	5063	38	122715	122769	76	0.324564
77258	76876	82	30374	30177	76	657	768	0	1163	1389	14	2633	2694	27	4050	3790	36	105087	99435	75	0.324564
45778	43717	80	18704	18519	54	418	481	0	949	765	0	1637	1565	21	2485	2589	28	69914	71543	68	0.324564
49660	48476	74	19597	19389	53	265	451	0	924	1065	7	2020	1806	25	2507	2276	29	69990	69575	68	0.325547
106401	104338	81	36855	35704	80	1839	1686	20	3347	2894	33	6505	6378	43	6816	6504	44	264083	248720	83	0.325547
135455	120598	94	44859	39465	85	2136	1869	23	2350	2399	29	5982	5495	42	8007	7614	50	241615	221774	86	0.326531
104886	98268	88	37693	35837	81	952	969	0	1662	1640	18	4161	3882	35	5737	5242	39	154911	145336	80	0.326531
90598	85407	83	39639	37439	79	806	636	0	1612	1752	18	3632	3424	32	5953	5856	41	152982	146977	78	0.327514
226835	175382	100	96592	73868	100	2543	2247	28	4479	3926	42	11559	9328	64	12894	10868	63	491198	433697	93	0.327514
68623	67271	77	17679	17639	51	679	582	0	1169	1412	20	2631	2658	28	3804	3848	35	113426	110849	70	0.327514
119348	113933	87	44441	42697	81	1402	1455	17	2771	2622	27	6948	6509	47	7949	7551	47	287635	293922	71	0.328498
192612	158888	99	72765	60019	94	2476	2208	27	4648	3388	41	8769	7739	51	10455	8964	57	314876	280495	90	0.328498
290609	216379	127	172146	135180	122	3626	2965	33	6933	5572	47	13978	11753	62	20648	16195	86	538202	469681	114	0.329481
184382	159911	96	100503	89278	94	2218	1885	26	4236	3372	40	10932	9009	61	12426	9725	60	465095	387890	82	0.329481
38687	43178	51	16017	16938	47	331	371	0	483	713	0	1482	1375	17	1562	1534	22	58166	58352	59	0.330465
189556	148563	99	73032	57039	97	1971	1563	23	3217	2398	40	7218	5681	50	8511	6803	54	273866	221092	92	0.330465
137576	115459	91	58880	49878	90	1397	1078	13	1943	1984	28	5031	4138	41	7046	6194	45	191720	170441	86	0.330465
52939	52600	75	10828	11206	42	598	544	0	919	1006	2	2033	1949	25	2614	2940	28	72723	72539	67	0.330465
54282	52424	82	22596	21967	68	471	401	0	832	786	0	1705	1704	20	1794	1686	24	65537	64970	69	0.331448
61903	60874	87	23307	22685	74	698	535	0	1087	892	0	2164	2134	25	2623	2928	27	91075	88846	73	0.331448
62845	59215	81	17345	16943	52	669	770	0	1036	1360	14	2946	2785	30	3349	3917	29	99366	94830	69	0.331448
55938	52388	80	22178	21511	67	378	408	0	1282	1073	5	1875	1858	21	2397	2368	28	66793	65662	70	0.332432
42049	40362	76	18170	18063	57	233	282	0	505	658	0	1369	1545	15	1616	1566	22	58339	60367	68	0.333415
98771	95649	82	32364	31381	78	1140	1071	7	1554	1218	15	3641	3390	33	5007	4883	37	137431	131879	73	0.333415
107105	101652	86	34599	33225	79	1928	1877	22	2607	2937	29	6615	6270	43	9338	8474	52	259976	240604	75	0.334399
42195	43531	64	13292	13548	46	371	560	0	509	835	0	1462	1739	16	1659	1680	20	59343	58634	61	0.334399
212104	155182	107	90448	66820	101	2943	2228	33	4073	3210	41	10819	8064	62	14770	11013	74	391586	300095	102	0.335382
161230	139360	92	65217	55202	90	2522	1840	28	2785	2610	31	7154	6325	44	10482	9155	64	266516	236752	91	0.335382
177533	150635	100	54669	44026	93	2278	1808	24	4647	3729	38	10202	9118	59	10754	9308	53	416925	372298	91	0.336366
74591	73836	78	29644	28645	76	672	612	0	939	1477	15	2686	2667	29	3230	3217	29	109881	106857	76	0.337349
43784	44821	65	22166	22260	63	380	335	0	688	692	0	1621	1807	20	1810	1731	23	66018	66120	70	0.338333
154319	132651	96	66686	56490	92	1995	1968	25	3387	2743	32	7727	6891	53	10996	9926	58	302095	281454	90	0.338333
249429	191369	107	109912	83212	105	2920	2070	32	5006	4323	41	13526	10748	64	15906	13210	71	513853	428635	102	0.339316
76095	74377	79	30754	28643	73	833	787	0	1924	1725	20	3130	3150	30	5097	4299	45	128978	123713	77	0.339316
49953	52027	72	24656	25223	56	497	445	0	895	997	0	1451	1229	15	2305	1950	29	57496	56016	66	0.339316
203777	164547	100	85795	69316	97	2480	2053	29	3848	2963	42	9383	7421	53	12884	11432	68	359875	302010	95	0.339316
97747	90051	85	47207	44997	80	1044	983	0	2226	2168	29	4948	4815	39	5291	5237	37	183761	170451	78	0.339316
77336	74557	88	28565	28429	76	516	528	0	1759	1328	13	2917	2940	30	3685	3282	35	119885	117297	76	0.3403
212900	178110	103	68717	56783	97	2345	1739	29	4008	3363	36	8562	7343	51	10906	9999	58	326232	300454	92	0.3403
219542	150038	108	80413	53983	107	2434	1551	31	4031	2699	40	10019	7116	61	14095	9637	72	394194	272397	105	0.3403
148489	139289	99	56621	53440	85	1910	1609	22	2929	3159	30	6733	6348	44	9961	9149	56	260658	245801	86	0.341283
144533	127255	92	49035	43084	88	1399	1260	14	2378	2216	27	6379	5946	46	6517	5575	49	240282	222924	87	0.342267
133638	110379	91	54770	45232	89	1046	916	0	1918	2034	22	5262	4513	41	6158	4730	50	194266	163890	93	0.342267
67507	65607	79	29246	28881	75	628	643	0	1028	1090	9	2644	2555	29	3558	3736	32	92139	92988	72	0.342267
114664	111375	83	50166	48625	81	1257	1262	11	2466	2284	27	5743	5307	42	6450	5645	44	251500	243742	82	0.342267
66774	66191	75	21509	21342	63	573	673	0	1147	1060	6	2616	2703	27	3110	3098	31	97183	94312	79	0.346201
174010	158855	96	72972	66582	89	2745	2198	27	4837	4594	36	10582	9923	57	11801	11497	67	416091	393799	91	0.346201
174319	147599	93	82073	68923	91	1974	1466	25	3537	2800	35	7335	6236	52	9450	7853	57	268476	230516	80	0.347185
76731	72981	87	28151	27526	77	750	671	0	1349	1587	18	3245	3260	32	3775	3532	34	122903	116241	77	0.347185
149952	139681	88	140055	131262	89	3879	3395	33	6802	6362	46	14581	13647	68	18293	16513	75	523782	476713	90	0.347185
82844	80278	94	14153	14034	47	755	953	0	1556	1374	14	2896	2737	28	4749	4352	37	116016	113691	75	0.348168
139167	111754	97	52808	43817	90	1196	1011	3	2783	2538	33	5036	4155	42	7581	6086	51	206053	173917	93	0.349152
168820	138511	105	67102	56064	92	2157	1539	24	3861	3058	34	7365	6026	51	9923	7686	64	266847	229985	94	0.350135
56916	55455	83	17838	17908	50	489	530	0	750	630	0	2291	2238	27	3889	4015	32	101034	97543	78	0.351119
174783	154223	94	94878	82169	90	2361	2079	25	4449	3847	43	10328	9127	57	15258	13212	69	398542	359064	92	0.351119
223812	169120	103	84334	63582	101	3377	2569	34	5042	3726	43	11787	8972	64	17141	12061	82	469476	360863	104	0.353086
106845	103425	85	50532	47864	81	1281	1186	12	1874	2280	21	4443	4200	37	5136	4678	40	159662	155062	78	0.353086
175629	163507	87	75819	69992	87	2648	2281	28	6308	5380	44	13767	12368	64	16019	13073	83	584401	510065	91	0.354069
100546	99631	80	39172	37735	79	1401	1508	17	2124	2137	24	4863	4642	38	6811	6430	48	180563	176284	79	0.354069
118935	114278	84	43045	42075	82	1443	1073	9	2079	1868	24	5092	4622	41	6280	5668	45	182316	169851	80	0.354069
96545	89121	92	37742	33591	83	959	978	0	1740	1326	13	3837	3376	35	5236	5215	38	150491	137373	82	0.355053
364692	205678	211	181395	112788	191	5498	3099	40	8874	5657	52	18984	12726	100	26995	16807	118	755863	471011	204	0.356036
217009	175612	108	99510	81493	97	3031	2479	31	5397	4690	44	11580	9202	62	16013	14071	70	427272	368598	97	0.35702
39031	39533	71	16401	16804	49	433	477	0	675	1012	2	1670	1664	21	2102	1944	26	56438	59031	63	0.35702
119151	112177	84	49673	46927	83	1493	1597	17	2148	1925	24	4645	4324	37	7974	7423	48	200964	193456	81	0.358003
37073	39344	58	12842	12984	46	367	423	0	795	951	0	1689	1704	20	2608	2733	28	63663	64841	66	0.358987
207566	177455	96	90182	78232	93	2741	2417	28	4596	3962	37	9952	8037	58	13702	10648	69	372137	298616	87	0.358987
49965	49710	67	16256	15757	51	497	642	0	954	809	0	2159	2011	24	2645	2857	27	78504	76274	69	0.360954
107221	102872	82	43949	41882	81	1122	897	0	2278	1678	26	5048	4883	38	6749	6520	43	194375	190502	75	0.361938
54525	52464	74	15890	16104	48	419	449	0	1081	1220	12	1826	1633	22	2184	1867	26	67967	69609	67	0.361938
185000	161540	101	82229	72455	92	2436	2273	24	5063	4816	39	11436	10503	63	13270	12129	60	478594	446849	89	0.361938
137689	131312	86	54084	49948	85	1796	1493	20	3222	3135	34	7842	7373	47	8678	8145	51	316937	302805	81	0.361938
65081	66623	68	21251	21086	60	492	479	0	1361	1565	13	2451	2328	27	3502	3376	34	96688	96593	71	0.363905
80266	77869	80	39736	39292	78	1264	1301	12	1143	1357	14	3690	3627	33	4941	4911	40	136883	133504	77	0.363905
155255	128041	97	58497	48831	95	1723	1231	15	2981	2262	32	6057	5134	45	9399	8143	52	244020	208654	94	0.364888
223378	173441	105	98612	77933	102	2647	2205	27	5608	4538	46	11888	9777	66	12560	10136	64	421548	351965	99	0.364888
39567	40488	61	18094	18497	50	341	313	0	540	626	0	1538	1423	19	1768	2065	19	64090	67545	69	0.364888
114809	108776	83	57807	55298	82	1804	1793	21	3433	2933	32	6419	5855	46	8313	8003	48	250096	237446	80	0.364888
204670	150533	108	84438	64552	98	2457	2058	29	4186	3071	42	10191	7054	62	12298	9187	66	430632	331086	97	0.365872
60518	60959	90	28692	28417	74	290	435	0	1130	1051	6	1952	1776	24	2534	2847	26	83142	82850	74	0.366855
38720	41948	65	16963	17538	49	437	316	0	773	726	0	1191	1255	13	1261	1052	7	50307	50478	64	0.367839
103822	93313	85	47733	42354	85	809	866	0	2018	1843	20	4408	3620	40	5604	5305	41	169494	155845	81	0.367839
40456	40454	82	11506	10586	50	362	443	0	790	618	0	1290	1180	12	1842	2105	19	67772	61604	87	0.367839
132146	111154	98	45366	37074	87	1264	989	0	2905	1951	33	5701	4640	47	8396	7165	55	227168	197344	86	0.368822
104600	101314	83	38649	37605	80	1467	1393	14	2642	2505	27	6441	6196	45	6277	6304	43	268047	260790	82	0.368822
187702	168799	91	118744	105907	93	3285	2744	31	4338	4119	36	11198	10211	58	16941	15624	71	447329	410998	90	0.368822
61835	62246	75	33534	34017	74	841	713	0	939	1079	6	2725	2632	28	2930	3097	28	105603	104909	72	0.368822
133739	126687	85	39698	37823	82	1261	1259	13	2049	2087	24	4840	4410	40	6625	6495	42	182435	169245	85	0.369806
70328	68773	80	40265	40435	76	567	554	0	1094	1324	12	2812	2577	30	3420	3736	30	103763	100687	75	0.369806
111271	98414	86	48317	43300	84	1266	1222	11	2135	1748	26	4250	4124	35	5600	5468	45	169094	159272	82	0.369806
97321	93343	82	38180	36949	80	836	900	0	1541	1401	15	3762	3526	37	4655	4175	37	149375	149864	71	0.370789
29049	29452	56	7871	7884	40	332	362	0	761	671	0	811	921	0	1279	1296	16	40052	39035	68	0.370789
66560	64406	84	27897	27146	75	841	781	0	560	941	0	2920	2870	28	3855	3627	33	116402	119279	74	0.371773
282242	226629	118	174399	142074	112	4604	3526	35	8101	6640	51	17853	15325	74	19171	15873	81	634128	538259	110	0.371773
54182	52732	77	24143	23857	69	650	581	0	923	786	0	1594	1864	19	2225	2545	23	71033	67717	68	0.372756
49955	49225	73	13894	13901	47	478	489	0	770	849	0	1504	1603	17	2584	2726	25	66728	67337	67	0.372756
106531	104741	82	34696	34085	80	1520	1486	16	2440	2251	28	6278	6145	42	6370	6308	43	248356	238352	81	0.37374
128922	125925	84	85801	84270	83	1802	1670	21	2769	2512	33	6199	5961	45	8515	7767	53	255958	245225	82	0.37374
103183	96268	84	36864	33323	83	1062	1231	10	1038	1482	15	4328	4017	36	5657	4792	45	165224	156581	83	0.37374
177302	162303	100	76718	70713	88	2388	2147	26	3480	3210	33	7969	7275	50	10518	10222	53	287949	265176	88	0.374723
182873	153920	96	57904	48913	91	1768	1615	20	3384	3367	33	7793	6924	48	10002	8503	55	335312	296902	93	0.374723
124315	113343	87	39208	33792	88	1529	1341	14	2933	2361	35	5405	4806	40	6586	5547	49	237878	219875	86	0.374723
150178	122027	108	62893	52320	91	1988	1654	22	2864	2388	36	6513	5270	48	9580	7317	57	266619	219536	108	0.374723
53788	53626	74	19475	19422	54	647	684	0	905	953	0	2579	2607	27	3632	3686	32	94995	95956	74	0.375707
103093	97878	83	47897	44831	83	1212	1160	9	2503	1946	27	5526	4841	43	7046	6106	47	197242	189755	81	0.375707
158032	129295	94	60362	49607	92	1564	1485	14	2576	2289	30	6719	5682	48	8729	6942	51	243212	212723	84	0.375707
153684	136147	91	88776	80970	90	2291	1957	25	3499	2953	34	6715	5979	45	9693	9002	56	268807	244469	89	0.37669
113965	110685	89	48151	46165	81	1704	1568	19	2986	2680	31	6326	6359	39	6954	6801	43	263931	254487	84	0.37669
44021	43965	71	12125	12243	44	600	611	0	1298	1288	14	1774	1842	20	2451	2163	29	79244	77605	71	0.37669
114792	110177	96	48953	47246	81	1213	1067	10	2044	1936	22	4197	4222	37	6404	6011	51	172862	164544	84	0.377674
116017	105397	90	51053	46289	84	861	904	0	2523	2164	28	4690	4230	39	7326	6267	49	197042	177359	88	0.377674
111745	108079	85	50755	49772	82	985	1166	9	2295	2592	26	4776	4616	37	6798	6661	43	210878	204247	84	0.378657
118520	109423	84	46080	42450	82	1242	1231	13	2350	1973	27	4399	4506	36	5899	5386	44	189271	187115	77	0.378657
168494	150019	90	91771	81599	91	2965	2652	29	3830	3776	34	9502	8253	54	13758	12843	62	352763	308788	90	0.378657
159107	136395	98	78066	67301	91	1729	1220	18	2954	2850	31	6480	5556	50	8018	6954	50	235900	207116	91	0.378657
248603	122578	257	96312	49427	208	2655	1348	18	4710	3110	38	11084	7054	86	13345	6689	104	445253	278101	239	0.379641
155474	135203	93	63799	56134	88	1347	1225	14	3180	2666	31	6043	5164	46	7675	7087	47	257810	232015	89	0.381608
84391	76273	96	18063	14423	96	907	813	0	1188	1090	8	2979	2712	29	3701	3379	33	126629	108870	96	0.381608
70333	66661	92	26598	24918	79	658	544	0	1482	1417	15	2836	2872	27	3315	3018	30	114148	98597	92	0.381608
59735	58944	76	20845	20743	60	633	626	0	979	865	0	2355	2427	25	3813	3923	32	98519	93906	78	0.382592
123468	114976	85	44604	41619	82	1671	1442	19	2131	2085	25	5134	5021	39	5688	5589	38	187444	178790	82	0.382592
148340	131871	89	48038	41511	88	1127	905	0	3111	2604	34	5983	5772	41	6979	6554	47	223372	199765	89	0.382592
219931	168040	99	80466	59788	98	2382	1771	23	3880	3405	42	11268	9067	60	13080	10441	74	472343	369745	102	0.383575
59889	58050	80	24441	23490	74	634	581	0	781	889	0	2301	2049	23	2716	2758	29	79793	74529	67	0.384559
63762	62089	80	20781	20555	58	736	799	0	1062	1144	11	2776	2929	28	4242	3886	35	123969	120265	77	0.384559
137494	120092	90	75702	64898	87	1729	1174	15	3229	2578	35	6353	5752	43	9014	7859	50	249110	218300	88	0.385542
54114	53839	73	13623	13737	46	600	556	0	796	856	0	1959	1974	22	3054	3127	31	75128	73594	74	0.385542
105721	101589	82	20864	20396	60	1437	1650	15	2603	2373	34	6522	6474	43	7042	6506	43	283108	276621	82	0.385542
62119	60699	78	16475	16219	52	970	844	0	944	1553	14	2723	2886	28	4172	4319	33	116481	115360	75	0.386526
253278	196234	111	89718	69520	110	2811	2175	30	6235	5118	48	12801	10211	62	13546	10472	63	514706	434603	110	0.386526
77932	78425	77	36421	36433	77	517	501	0	1393	1693	18	3032	3069	31	4423	4151	40	125450	128106	75	0.386526
73562	71096	93	19547	19219	57	709	829	0	1315	899	0	2954	3120	29	3568	3376	32	115148	115266	76	0.387509
49712	48958	74	20128	19848	59	566	626	0	712	685	0	1549	1642	18	1827	2092	20	65601	64640	70	0.387509
117515	103006	88	37741	33268	85	1221	1110	8	2145	2026	27	4755	3962	41	6487	5542	44	184072	162086	87	0.387509
147552	129290	92	57755	49785	90	1661	1272	19	2343	1990	29	5753	5109	43	9005	8010	55	234555	210204	88	0.387509
145340	133930	88	67035	62364	87	1835	1473	20	3785	3138	41	7866	7451	53	9027	8369	53	340867	326856	89	0.388493
155837	129975	95	62109	51692	91	1615	1485	16	2768	2450	28	6205	5026	45	9137	7811	51	254105	219591	90	0.388493
240018	177231	107	85229	62424	102	2224	1730	26	4544	3446	42	10944	8026	59	11827	9082	65	439066	339638	101	0.389476
321475	214909	135	347858	272347	120	12479	9414	51	19670	15130	83	44428	33418	108	62164	46345	111	1.04858e+06	1.04291e+06	115	0.389476
85830	77581	86	37814	33495	81	1112	1265	12	1517	1459	17	4127	3920	38	5497	5345	39	167270	155052	79	0.389476
228388	167543	104	87258	64376	102	2831	2032	31	6006	4532	44	11211	8182	63	16290	11804	73	463942	365432	98	0.389476
149402	137383	88	59637	56336	87	1469	1370	16	3405	3089	36	8231	8113	50	9440	8799	51	339278	321352	86	0.39046
134319	122184	102	49055	46912	86	1646	1456	18	2679	2571	27	6070	5760	40	9619	9219	52	272424	252651	86	0.391443
110990	104478	86	59235	55720	82	930	1147	9	2132	1639	28	5506	5221	42	6889	6818	45	202053	190865	77	0.391443
111404	105679	90	43904	41010	83	1007	1153	10	1861	1719	23	3979	3683	35	5329	4944	41	156217	152865	75	0.392427
76522	68172	96	30172	27365	96	837	766	0	1557	1346	17	2688	2708	27	4190	3555	39	113302	99868	96	0.392427
149312	140613	88	52248	48249	87	2250	2081	28	2713	2628	28	7103	6802	51	11139	10163	56	283835	262151	85	0.392427
124967	114652	101	47105	43090	101	1605	1669	16	2406	2265	24	5930	4934	49	7650	6487	53	229568	196635	101	0.392427
74248	76317	75	15477	15746	47	560	521	0	907	1258	14	2930	2713	31	4543	4344	36	117544	116090	70	0.392427
66811	67957	76	26146	25762	74	606	570	0	1025	951	0	2269	2365	23	3274	3120	32	86049	84465	71	0.39341
229994	190482	113	108773	93420	105	3415	2815	31	5338	4818	43	12195	10711	64	17538	15475	73	463098	428556	97	0.394394
169841	150136	92	57534	50932	90	2457	2284	24	3984	3515	36	8406	7834	53	10949	10458	58	318413	302088	108	0.394394
101805	99012	82	53925	52982	81	1277	1197	12	2400	2186	27	4769	4768	36	6302	6006	43	177382	169453	76	0.395377
87801	82175	84	28184	26620	78	1353	1121	9	2113	1708	21	3780	3714	32	5207	5448	38	150729	148227	73	0.395377
96537	92746	82	32892	31328	80	1095	1040	5	1531	1822	18	3559	3636	31	5358	5526	38	150345	143839	77	0.396361
51582	52718	70	9483	9304	42	515	589	0	577	794	0	2242	2416	24	3211	3039	32	83602	81662	66	0.396361
111370	108176	82	34845	33868	80	1297	1293	12	2261	2056	28	5459	5253	42	6690	5984	45	246996	237772	80	0.396361
107604	103108	82	43929	42332	80	1592	1432	16	1972	1869	26	5034	5058	36	7317	6339	50	204015	199857	79	0.397344
196071	159489	97	71299	58240	94	2330	1657	30	4382	3404	37	9096	7494	50	12176	10424	57	359202	309838	93	0.398328
96252	94892	81	35915	35506	77	1102	1061	7	2272	1943	27	4871	4934	36	5155	5091	38	203652	197744	78	0.398328
211518	165354	100	85845	66971	98	2832	2290	27	4990	3609	45	12645	9789	62	14106	11310	68	516752	417611	99	0.399312
235704	184962	103	156318	128115	102	3189	2582	32	5290	4396	48	12845	10337	63	18331	14915	74	511412	416112	101	0.399312
107597	104584	80	41500	39918	79	1132	1086	7	1968	2036	25	3826	3851	33	4619	4722	37	160239	155856	80	0.400295
115895	108624	86	45575	43707	82	953	941	0	2497	2140	24	4082	3816	36	5451	4755	44	163593	148558	83	0.400295
80502	80422	87	25496	25232	76	785	765	0	1650	1403	17	3585	3499	32	4961	4401	40	144512	143143	77	0.401279
79999	78127	78	34139	33143	76	682	703	0	994	1256	12	3031	3038	29	3824	3585	32	129691	126710	75	0.401279
72379	71453	78	24393	24121	72	817	854	0	1745	1718	18	3532	3659	32	5472	5110	41	142348	142391	76	0.401279
130027	121073	91	56931	54513	83	1911	1730	23	2947	2644	31	6545	6383	45	9354	8984	54	266716	242727	86	0.402262
201370	160809	104	70124	55121	98	2039	1906	22	4411	3312	41	9181	7334	56	10878	8716	67	385307	321604	98	0.402262
129351	127235	85	42732	41755	82	1437	1269	16	2351	2284	29	6500	6459	43	7053	6857	43	269739	252726	83	0.402262
63197	63838	90	19157	18874	59	552	605	0	795	889	0	1993	1965	23	2658	2515	28	84509	83607	73	0.403246
123697	112547	102	30945	27972	85	1304	1278	14	2930	2821	25	7175	6594	50	8127	7393	51	293863	276117	88	0.404229
38967	38225	84	15114	15032	49	431	350	0	625	784	0	1360	1515	17	1392	1385	17	66046	66623	66	0.404229
101395	95520	86	34581	33634	81	1232	1210	12	1980	1906	20	3764	3336	36	5997	5085	43	153842	146536	80	0.405213
99225	96336	81	28089	27552	78	1023	957	0	2395	2074	28	4716	4349	39	5407	5232	38	196135	191919	81	0.405213
288126	207239	122	139575	101597	114	4945	3281	42	7268	5353	53	15828	11099	72	23347	16837	99	683274	520418	113	0.40718
154182	131688	96	77776	67855	92	1522	1234	15	3329	2859	32	6735	6166	45	8052	6973	53	281466	242917	88	0.408163
115491	107730	87	41537	38236	83	1123	1182	13	2459	2196	29	4979	4500	40	5299	4378	41	179380	164919	75	0.409147
97788	93343	85	42263	41444	79	1469	1280	15	2224	2456	24	5624	5585	42	6136	5416	47	231121	232398	79	0.41013
40773	40203	72	14218	14298	48	341	294	0	637	538	0	1380	1482	14	1798	1677	19	53952	53896	71	0.41013
76101	76596	77	27223	26900	76	727	924	0	1474	1207	9	2707	2663	29	3718	3758	33	115298	114879	80	0.411114
65797	60499	81	31840	29127	78	697	631	0	1080	1115	10	2787	2789	26	4335	3793	38	108918	102053	75	0.412097
144188	135555	89	71113	68006	87	1796	1949	20	3697	3674	36	7435	6629	46	11186	9673	59	288784	264034	84	0.412097
128541	123286	88	44317	42173	84	1077	1132	8	2246	2061	25	4746	4600	37	7173	7083	47	191550	181722	85	0.415048
24310	24123	60	17690	17630	52	160	173	0	646	736	0	779	908	0	1303	1523	15	36375	37798	64	0.415048
248018	197275	110	86335	69029	108	3810	2982	35	5751	4309	45	11722	9744	61	17838	14656	74	470261	392619	111	0.416031
178457	149750	97	108146	94140	95	2526	1969	27	3912	3549	40	9638	8649	53	14016	12127	62	418516	370613	96	0.416031
226498	167959	110	81201	59654	102	2713	1891	31	5387	3848	45	12208	9170	69	14055	10420	68	529748	407855	105	0.417015
113168	108670	83	44531	42884	82	1139	1012	3	2004	1978	22	4174	3967	34	5627	5455	42	170331	162282	77	0.417015
304132	215959	194	161147	117881	168	4972	4159	38	9666	7489	46	21345	17348	95	31416	25003	122	821162	662856	190	0.418982
87217	83014	87	33238	32447	77	886	1071	7	2198	2011	23	4080	4085	34	5666	5155	42	154796	156210	77	0.418982
87589	87382	80	37720	37372	77	961	983	0	1751	1636	20	2939	3263	29	4982	5014	37	131204	131115	74	0.4239
120213	113260	90	46349	44676	82	1576	1248	15	2829	2326	30	5697	5524	41	6372	6333	40	202115	185630	80	0.424883
46743	45546	74	17191	16933	51	463	493	0	844	758	0	1902	1998	20	2223	1804	28	70719	70915	66	0.424883
112552	109404	85	58056	56945	81	1798	1626	19	2369	2227	29	5326	5111	41	7173	7253	46	209132	202763	75	0.425867
43967	42537	80	16649	16639	51	239	424	0	804	906	0	1425	1634	17	2333	2298	24	56433	58025	61	0.425867
129073	116053	87	48783	43866	86	1638	1465	19	3977	3860	36	8434	7552	55	9464	8740	50	356420	344462	84	0.425867
151523	125184	108	72853	61223	97	1900	1445	24	4301	3342	38	8653	7120	50	10134	8842	63	361895	304713	108	0.425867
60075	59445	75	20810	20753	58	346	360	0	1132	1197	9	1944	1909	24	2569	2592	27	74465	73073	73	0.42685
66499	65856	77	32655	32824	75	512	686	0	1314	1194	12	1944	1906	23	2498	2394	28	97421	96030	65	0.42685
280988	157766	154	120711	89676	135	4303	2754	45	6958	4313	65	15869	9310	105	21440	13451	111	624552	349947	132	0.427834
62659	65401	62	23564	23844	60	570	346	0	878	1005	3	2081	2393	23	3002	2920	32	93248	93238	75	0.428817
92369	88897	82	43353	42012	80	1030	888	0	1887	1579	24	3846	3479	36	5148	4954	41	142466	139328	76	0.428817
81834	76131	83	29998	27717	80	877	854	0	1906	1463	21	3580	3141	36	4305	4599	34	128950	124401	80	0.429801
79602	79912	80	20293	19804	57	704	708	0	857	1332	11	3828	3811	33	3917	4318	34	139508	138815	77	0.429801
69268	65532	81	30138	28414	77	576	530	0	620	1114	7	2464	2419	28	3515	3401	30	102335	97379	69	0.430784
189711	152222	104	83769	66681	98	2268	1876	27	3875	3380	36	7577	6486	50	11096	8784	65	308773	257060	98	0.430784
91286	89080	83	33382	32657	78	1068	1088	7	2448	1947	22	4633	4502	38	5966	5415	41	202788	197251	78	0.430784
79974	78481	78	24851	24348	76	672	731	0	1481	1661	16	3175	2865	31	5000	5000	36	125031	120259	77	0.431768
56456	54027	74	24784	24961	73	699	688	0	956	1112	7	2145	2117	25	3078	2798	31	84165	81630	76	0.431768
68468	66381	78	21680	21290	62	973	845	0	753	964	0	2648	2626	27	3997	4016	34	101231	99019	76	0.432751
89407	85890	82	27399	26645	75	1076	945	0	1490	1382	20	3744	3598	34	6013	6341	44	157558	152411	77	0.433735
45569	48811	52	18779	18622	57	336	377	0	731	943	0	1618	1773	18	1589	1954	19	60740	60420	65	0.433735
64139	62705	81	19578	19218	56	898	914	0	1172	1124	9	2758	2656	31	4045	4069	35	102629	98097	76	0.434718
156209	135761	107	55404	50325	87	2184	1750	26	2692	2484	30	6657	6147	42	9527	8894	54	260481	234342	86	0.434718
89897	82304	83	33753	29984	82	911	759	0	1897	1490	22	4279	3877	37	6425	6046	43	167403	159112	82	0.434718
110894	105334	84	54908	51117	82	797	880	0	1427	1691	21	5044	4810	40	5282	4783	44	195767	185087	87	0.434718
136426	122933	89	68966	61136	88	1736	1365	16	2644	2209	32	6568	5464	44	7629	7025	49	231909	204901	90	0.435702
139319	120457	92	73874	64248	90	1756	1652	20	2691	2500	31	6474	5862	44	8283	7469	50	291158	256550	94	0.436686
194920	166369	95	80136	67460	95	2666	2410	27	4802	4491	35	11855	10747	59	12779	10743	66	482052	435366	96	0.437669
97828	94797	79	42156	40477	80	959	1214	9	2073	2050	21	5403	4948	41	6192	5750	45	219981	213632	78	0.438653
80839	79845	80	22795	22055	64	524	592	0	1198	1430	13	3028	3025	31	4236	3962	36	122834	120831	79	0.438653
134993	122343	86	67165	61122	87	1334	1148	9	2176	2245	25	5456	5321	39	5665	5047	42	205608	193794	87	0.438653
29838	29958	69	8551	8612	40	338	257	0	164	305	0	1051	1198	9	1252	1403	18	45392	46080	69	0.439636
88413	84832	88	31321	30250	78	673	771	0	1195	1038	7	2781	2629	30	3504	3330	35	113134	108825	71	0.439636
182512	145487	107	87402	68690	98	2665	1872	31	4324	3251	39	8247	6981	52	11271	8791	65	329068	267718	98	0.44062
164382	142751	92	87590	77775	90	2034	2042	23	3225	2995	36	6768	5880	48	10629	9038	56	267787	233302	86	0.44062
46097	48638	64	28325	29286	65	264	341	0	575	868	0	1645	1776	18	2716	2829	29	73928	72760	74	0.44062
23476	27138	44	9120	9251	41	375	272	0	157	438	0	740	867	0	1466	1727	17	40773	41157	64	0.44062
107814	97361	88	45889	40213	85	985	995	0	1924	1393	26	4197	3825	35	6628	5532	46	171161	152333	87	0.442587
92229	88391	82	36815	35681	78	1072	840	0	1322	1509	18	3785	3526	34	4750	4692	36	142790	132904	83	0.44357
83942	83150	79	28149	27817	76	894	936	0	1670	1625	23	4808	4695	37	4163	4023	37	193822	185533	84	0.44357
120281	115026	83	36353	34714	81	1380	1436	14	1574	1862	20	4536	4491	34	5897	5701	42	163566	151679	84	0.44357
162254	143460	92	58731	51831	90	2033	1954	24	2705	2217	33	6381	5768	45	9577	8054	54	249415	230920	94	0.444554
156723	144968	95	44401	41916	85	1954	1578	25	3361	3033	33	7394	6783	47	9729	9012	50	271175	249047	89	0.444554
35789	35992	61	17047	16964	49	205	297	0	443	543	0	1702	1736	20	1600	1812	17	53645	53269	86	0.444554
152870	132196	95	55964	48469	90	2215	1807	23	3139	2799	31	6388	5931	43	9722	8433	56	271124	245468	91	0.445537
149459	141583	86	62158	58189	85	2326	2188	24	3008	3378	31	8668	8825	47	10116	9092	56	368998	352225	85	0.445537
44968	44560	79	16971	17058	51	492	532	0	1216	1085	5	2029	2107	23	2597	2510	26	69174	68451	69	0.446521
169916	152089	93	63662	56436	90	2543	2288	26	3627	3181	37	9360	8677	52	12484	10775	65	347400	328242	89	0.446521
120839	118201	85	42077	41496	80	1391	1299	12	2611	2340	26	5399	5331	38	5458	5458	38	213640	207128	84	0.446521
218902	177352	105	78738	62723	101	2640	2041	29	4695	4303	39	11292	9973	58	12557	10510	63	464949	412949	97	0.447504
254711	202353	118	125924	103282	109	5607	4645	39	8127	7070	51	18687	15775	78	27124	22884	101	735487	630440	110	0.448488
111945	100279	99	45483	40851	82	1456	1189	12	2482	1890	29	4625	4133	40	6672	5782	49	192968	173772	85	0.448488
163538	137025	95	66774	58117	94	1949	1537	20	3983	3582	37	9127	7997	55	9144	7780	58	357878	313915	95	0.449471
111238	105126	87	36958	35798	80	1222	1152	11	2042	1813	24	4734	4847	36	7191	7229	44	176536	170489	72	0.449471
124076	116950	88	42270	40903	82	1807	1720	21	2947	3205	31	7239	7177	42	7764	7704	45	292290	279167	86	0.449471
74608	75025	77	43538	42974	78	613	601	0	2019	1628	19	2837	2969	28	5611	5571	42	125089	123703	75	0.449471
96564	95714	80	41825	41517	78	901	745	0	1625	1691	23	3668	3650	35	5234	5171	41	148169	142796	78	0.449471
107926	102501	84	37879	36176	81	1594	1296	19	1640	1659	20	4748	4591	38	7233	7190	47	186437	182014	79	0.450455
193559	142753	118	78392	58955	118	2761	1902	31	3975	2936	42	8758	7023	53	10104	6711	56	365078	272417	118	0.450455
101718	91111	96	41593	37525	84	1107	954	0	2326	1647	27	4333	4010	37	5981	5544	42	164240	153346	84	0.451438
111227	105961	85	46515	45093	82	1523	1680	16	2396	2166	25	5302	5019	40	7248	7199	48	201751	195450	81	0.451438
152547	135729	90	54888	49298	88	2057	1869	22	3343	3032	32	6890	5849	48	9433	8267	49	282265	237006	83	0.451438
147763	133648	98	54515	48125	87	2111	2020	22	3632	3523	35	9399	8664	54	11355	10242	62	392891	370721	84	0.451438
48486	49256	75	22065	21915	59	558	476	0	729	595	0	1967	2191	24	3360	3167	34	82823	86796	57	0.452422
203586	165750	106	69105	57418	93	2461	2000	25	5021	3674	43	10733	8313	64	12387	9602	61	471649	377226	95	0.452422
113941	109529	84	49192	47652	82	1489	1705	19	2193	2649	24	6226	6042	43	6960	6492	45	259550	254895	83	0.452422
56332	55265	71	20374	20263	54	336	424	0	1270	867	0	1752	1741	21	2284	2116	27	72565	70439	71	0.452422
125266	121786	82	51794	50168	82	1423	1314	16	2273	2286	21	5758	5224	42	8994	7903	61	241961	230770	78	0.452422
136446	118885	90	65117	58198	87	1152	1296	13	1844	1879	22	4338	3852	37	5559	5074	42	187481	166168	83	0.453405
57493	56609	76	21399	21618	56	700	760	0	873	1347	12	1968	1899	25	2919	2791	31	86892	89619	63	0.453405
61188	57202	86	22499	21943	68	640	598	0	596	917	0	2282	2092	27	2695	2505	30	73381	74188	72	0.453405
124699	114197	102	51944	47656	85	1278	1142	10	2308	2419	25	5149	5208	38	7112	7353	44	232029	222751	82	0.454389
46695	46802	76	12133	12092	44	512	529	0	561	536	0	1583	1506	21	2139	2139	22	63927	62438	69	0.455372
156757	135107	96	78336	68013	90	1924	1621	21	3259	2959	35	7032	5936	50	8527	7278	54	277788	237891	84	0.455372
43566	43480	78	13815	13789	48	619	674	0	300	449	0	1908	2056	24	3035	3118	31	83325	83482	71	0.455372
50944	50508	71	16579	16126	50	936	813	0	902	1399	13	2367	2149	27	3428	3870	32	100552	101935	68	0.456356
77959	75741	85	31691	31442	77	995	856	0	1446	1759	19	3237	3215	30	4794	4303	37	133386	127437	74	0.456356
90041	86518	83	30610	29534	79	702	545	0	1903	1713	21	3845	3653	33	4245	3803	34	172403	165337	96	0.456356
79462	76572	78	28583	28101	77	737	799	0	1350	1513	18	2848	2975	29	5259	5100	38	123772	121524	76	0.45734
34853	35746	68	15134	15462	49	208	348	0	314	554	0	1006	1274	13	875	1083	6	44866	48287	62	0.45734
60054	58485	80	15489	15201	54	664	649	0	821	865	0	2668	2492	26	3007	2783	32	80032	79378	73	0.45734
226315	173533	98	91665	70704	99	2811	2220	32	5126	4070	48	11343	9208	58	13631	10559	73	488059	395021	102	0.45734
128135	121911	86	52687	50545	84	2089	1826	21	3373	2906	32	7480	7096	45	8954	8886	49	342501	327518	88	0.46029
99115	95981	84	39709	38755	78	1198	1197	10	1659	1684	20	3860	3769	35	6031	5936	39	168087	159905	80	0.461274
70868	67870	80	22124	21615	62	788	746	0	1036	1161	10	2175	2177	24	3593	3170	35	93767	91253	73	0.462257
96470	94333	79	55750	54152	80	1255	1047	7	2078	2110	23	4846	5131	35	6671	6296	44	202583	190000	81	0.462257
34914	34984	72	13870	14209	46	292	399	0	641	675	0	1511	1378	17	1311	1361	14	48668	49344	65	0.462257
50721	50318	65	17414	17576	50	460	534	0	577	582	0	1723	1848	22	2373	2014	28	71519	68994	68	0.462257
48462	48124	73	19058	18394	61	362	522	0	829	842	0	2174	2170	24	2288	2264	27	83213	81818	87	0.462257
100692	98155	82	41051	40058	80	1159	1038	7	2014	1988	22	4834	4679	38	6313	5943	48	185257	176958	82	0.463241
187891	161206	96	90068	78217	94	2737	2401	27	4124	3643	38	10076	9112	51	13458	12564	58	382368	346280	92	0.463241
106655	103150	84	42547	41443	81	913	1187	9	1774	1919	23	4699	4546	36	4926	4603	39	197122	192450	78	0.463241
175792	148357	97	67414	57964	93	2043	1671	21	4435	3995	35	8662	8042	53	10011	9249	56	401366	351867	93	0.464224
95422	91233	87	31346	30553	78	784	673	0	1313	1188	11	2999	2862	31	4503	4162	41	114515	107913	78	0.464224
35453	36356	57	12640	12465	47	300	269	0	423	613	0	1739	1505	21	1363	1470	16	49332	49513	63	0.466191
46532	46889	73	17573	17687	51	503	525	0	1068	1161	9	1504	1603	18	2254	2167	26	66887	63694	73	0.466191
164785	136888	94	59817	49108	92	1664	1348	20	3380	2798	34	8531	7522	52	8990	7449	55	346446	287433	108	0.466191
184887	150920	95	81638	65554	94	2316	2012	25	4180	3275	40	9242	7760	55	10509	9206	53	323980	274463	91	0.466191
87695	85351	78	28636	28468	73	1382	1134	10	1220	1427	15	3286	3497	31	5295	4954	39	144803	141132	67	0.467175
75583	74640	85	32465	31875	76	648	761	0	745	937	0	3301	3378	31	4354	4170	40	147938	148352	64	0.467175
314109	200434	133	124297	78535	128	4702	3061	43	7177	5303	51	15750	10723	79	26397	17641	101	693228	453560	125	0.467175
147837	127765	93	90237	79883	90	1705	1517	21	3687	3026	36	7033	6265	47	9861	9663	54	276728	248192	86	0.468158
207621	163016	115	80164	62682	97	1865	1559	20	3665	3180	34	7622	6300	51	9916	7852	57	296414	239721	96	0.469142
72856	73209	77	31316	30631	76	872	885	0	1772	1715	19	3068	3333	31	4580	4172	37	130589	132001	75	0.469142
156078	140222	93	59205	53193	89	1787	1816	19	4070	3534	40	8276	7615	50	9439	9036	52	340786	306858	85	0.470125
103886	102361	81	35103	34897	78	1057	956	0	1990	1629	23	5168	5107	39	5333	5458	40	199011	194449	78	0.470125
122292	113866	100	77411	73813	83	1997	1988	23	3109	2867	33	8649	8018	54	9922	9129	52	342473	322215	88	0.471109
63778	63501	76	20670	20268	58	729	774	0	1448	1490	14	2995	3018	30	4333	3997	38	120085	112283	72	0.471109
89393	87270	80	33361	32678	77	1255	1163	12	1726	1601	23	4335	4401	36	4392	4258	38	176002	172350	80	0.471109
44240	43276	85	20987	20999	62	417	457	0	782	897	0	1827	1714	19	1884	1598	22	69997	68841	65	0.472092
149808	135975	103	100792	94220	88	1779	1417	21	2787	2424	33	7685	7035	50	7724	7008	51	279578	262681	86	0.473076
100997	94646	87	46950	44296	82	1145	994	0	1715	1890	21	3789	3461	34	4952	4856	39	150166	143459	81	0.474059
42578	44021	64	18008	18260	51	242	459	0	834	902	0	1881	1967	23	2523	2427	29	83391	81630	71	0.474059
93870	90999	81	34783	33811	80	763	783	0	1442	1471	17	3022	2815	32	3787	3846	34	118792	114560	73	0.474059
119249	110576	85	64744	60865	83	1970	1712	20	2539	2229	28	6165	5729	43	9242	8002	52	229728	205146	83	0.474059
226988	180865	122	79110	64794	104	2342	2022	24	5131	4015	44	12626	10430	68	13494	10678	68	487750	402300	98	0.475043
85126	81865	80	30596	28512	80	768	795	0	1131	1387	14	3671	3573	32	4881	4666	38	125511	121832	79	0.475043
80555	78412	85	35230	34869	77	518	535	0	1186	1044	7	2398	1916	26	3464	3406	30	102688	98378	76	0.476027
105484	102537	93	49109	48456	80	1105	1400	12	2657	2815	27	5943	5695	42	8116	7537	53	225233	218878	80	0.47701
78024	77653	78	29110	28685	77	665	566	0	1743	1394	14	3156	3309	29	3264	3312	30	117611	116094	79	0.47701
75575	74102	80	28829	27753	76	937	1039	4	1367	1165	16	3002	3137	29	4176	3976	38	118189	117759	76	0.47701
208491	167882	100	82212	65904	97	2509	2139	28	3941	3709	33	8533	6504	57	12758	9950	63	315911	263953	97	0.477994
226667	165756	110	80200	55161	103	2562	1971	28	5020	3852	45	12557	9098	66	14052	10176	69	532560	407651	105	0.477994
76224	65699	82	35344	31532	80	941	845	0	1653	1530	17	3211	2974	33	5233	4433	44	132891	119352	80	0.477994
189656	153091	95	74470	59203	94	1893	1631	22	4834	4002	44	10607	9111	61	11410	9379	61	426192	363709	94	0.477994
73498	74534	77	23746	24227	58	698	611	0	1555	1342	14	3093	2890	33	4271	4335	36	119783	118545	75	0.477994
151546	131597	91	62851	57548	88	2568	2328	28	4722	4342	39	10766	9718	59	12733	11707	64	482203	428185	90	0.478977
115395	105961	87	55582	52741	83	1166	1109	8	2648	2424	29	6014	5695	42	7328	6891	46	221541	207214	80	0.478977
191671	157621	98	67806	58125	93	2339	1898	26	3849	3325	37	7612	6607	48	11315	9102	59	317811	269215	92	0.478977
203384	174792	97	97854	85004	94	3006	2576	30	4589	3886	43	11729	10102	63	13135	11808	70	498550	455232	93	0.478977
109290	100133	100	46367	42236	82	912	869	0	2084	1707	24	4481	4488	35	5535	5268	45	174904	161903	80	0.479961
166968	143433	105	56082	47172	92	1769	1618	22	4156	3441	39	9043	8081	56	8989	7445	53	345546	300838	95	0.480944
142710	125861	94	70720	63005	89	1251	1222	12	2588	2314	30	5410	4665	44	8121	7033	52	237336	218813	85	0.480944
277508	190681	121	143892	97033	116	3789	2762	35	6519	4273	47	14676	10217	72	17437	12117	84	586760	416447	117	0.480944
127567	121636	87	47936	44869	83	1744	1724	21	3317	3437	33	7266	6737	47	7882	7641	47	307444	293580	85	0.480944
56920	56869	78	20645	20526	59	488	529	0	1315	1350	13	1705	1761	20	2258	2196	26	75478	76184	58	0.482911
38414	39906	73	13262	13611	45	637	523	0	776	812	0	1403	1619	17	1857	2001	20	63276	63012	64	0.483895
235525	165490	126	95872	68569	108	2826	1954	29	5386	3883	47	12415	8848	66	14334	11084	66	536720	389684	105	0.483895
67914	65438	80	13704	13609	46	410	493	0	834	1097	8	2491	2352	27	3531	3302	32	90522	90138	69	0.484878
188500	154663	98	83023	68428	95	1907	1458	24	3754	3310	41	9136	7806	53	9526	8287	52	367884	321118	90	0.484878
118833	111790	83	43668	41647	82	1204	1229	10	2332	2378	25	4363	3929	40	5616	5525	41	163973	159646	75	0.484878
142007	123355	95	84976	75346	90	2723	2294	29	4924	4045	45	10578	8923	57	12399	10981	71	411937	357984	87	0.485862
135054	127088	87	70475	67190	84	1787	1810	20	3438	3218	36	8196	7693	48	10633	10092	58	362833	333733	83	0.486845
126077	113769	88	47771	44139	82	1667	1286	16	2694	2583	27	6767	6202	47	7783	7449	52	257384	242122	83	0.487829
138240	114071	92	60448	49644	90	1334	1019	5	2481	1801	31	4934	3811	45	6318	5428	51	182219	156977	85	0.488812
70056	62457	84	37111	32775	81	1178	871	0	1521	1398	12	3360	2981	34	5049	4996	37	135887	120466	79	0.488812
70734	71372	76	25414	25192	74	650	580	0	1207	1223	10	2779	2758	29	3427	3169	34	105427	102693	72	0.488812
327193	222856	128	187789	122362	127	5744	3687	46	10050	7137	65	20285	14155	90	29709	21162	115	789231	574538	124	0.489796
65103	66969	74	27366	27359	74	652	586	0	1101	1038	6	1843	1947	23	3387	2960	34	92884	92175	69	0.489796
32522	31190	72	9772	9948	41	520	287	0	83	344	0	1268	1250	10	1670	1621	20	53258	53657	63	0.489796
144979	120244	93	64403	53967	91	2035	1630	21	2784	2306	34	6942	6260	48	10624	9049	61	263681	232701	88	0.489796
251012	192332	111	102327	75498	109	4547	3958	36	7158	5712	49	16167	13166	69	22103	17484	91	611001	509869	102	0.489796
213168	166171	101	78414	61589	97	2593	2015	28	4659	3897	41	10157	7646	59	11759	9576	63	428398	359794	94	0.490779
33850	34995	58	14372	14086	51	383	516	0	447	478	0	1103	1351	15	2530	2274	28	54539	53378	66	0.491763
118194	113105	84	54704	52387	82	1155	1007	3	2875	2627	26	4734	4297	38	7277	5837	50	183163	163928	74	0.491763
90118	88293	83	44434	43149	80	989	890	0	1997	2178	22	4552	4554	35	5975	5605	44	200143	195677	79	0.491763
200292	154355	106	70518	54300	97	1857	1398	21	4572	3408	43	10123	7894	57	11945	8892	70	416905	344460	98	0.492746
169802	140458	100	63675	50003	98	2508	1915	29	3773	3207	36	7982	7099	51	12965	10958	66	351588	296365	95	0.49373
38796	39717	71	17796	17667	51	533	564	0	967	861	0	1821	1920	20	3044	3158	29	68551	66875	68	0.49373
119726	107958	87	45289	40113	86	1444	1148	13	2106	1761	25	5465	4589	43	6963	6255	51	207730	190451	83	0.49373
81182	78708	81	27729	26907	77	839	665	0	1511	1079	9	3010	3136	29	3862	3653	35	109154	104809	75	0.49373
136238	126462	88	58257	54570	85	1918	1822	21	3861	3647	35	8693	8303	48	9380	9034	48	391066	370317	84	0.49373
44838	45020	73	17555	17790	52	229	355	0	848	715	0	1787	1677	20	2118	1992	23	73563	75278	72	0.494714
106013	101933	84	20706	20453	56	1205	996	0	2593	2021	26	4127	3892	34	5987	5515	43	165494	160143	80	0.494714
52490	51204	75	18615	18975	54	429	313	0	828	1090	9	2156	2220	24	3341	3935	30	89409	88511	73	0.494714
124641	114528	86	48567	44086	84	1651	1204	16	2662	2872	30	7113	6444	48	7010	6458	50	285212	266518	86	0.495697
89094	85515	80	27997	26930	77	1151	853	0	1352	1137	11	4372	4225	40	5978	6532	39	182174	175512	81	0.496681
63786	59943	91	20935	19527	76	859	754	0	1300	1178	12	2867	2440	31	4584	4598	36	128164	121338	91	0.496681
40945	41963	66	15255	15199	49	574	577	0	843	796	0	1618	1698	18	2464	2451	23	68395	67072	69	0.496681
159965	151747	85	42570	41017	82	1871	2043	20	4667	4508	41	9691	8812	53	11156	10214	62	395152	377712	84	0.496681
100413	95361	93	40697	37975	81	1245	1332	11	2884	2337	29	5200	4747	39	7393	6991	45	193365	182750	98	0.496681
225896	175058	108	82852	63586	100	2699	2274	31	4610	3452	42	11093	8529	61	12848	9301	68	488817	405512	97	0.497664
109156	97977	99	47611	41507	86	1090	894	0	1511	1532	17	4764	4238	41	5700	5437	42	176192	158926	84	0.498648
177295	144423	107	77790	63413	95	2784	2193	29	3271	3091	34	7931	6825	49	11077	8842	61	295969	262845	94	0.499631
75656	74735	77	28318	27808	76	785	841	0	893	1292	14	2676	2683	28	3484	3333	34	111721	111492	77	0.499631
67002	68906	74	26515	26355	74	446	586	0	871	1136	8	2184	2150	26	2940	3016	29	90174	86973	74	0.499631
31031	31601	62	13808	13598	48	205	312	0	848	742	0	1735	1695	19	3003	2400	32	56985	56948	59	0.500615
155701	137179	91	63637	56608	90	1798	1437	20	3695	3090	36	6688	5982	45	8990	8395	58	267837	242783	89	0.500615
141046	131987	87	72674	67255	88	1913	1597	23	3875	3442	32	7495	7164	47	7666	7126	48	308736	288366	87	0.501598
201415	151137	98	73604	53492	97	2320	1553	32	4680	3776	44	11325	8345	61	12640	9326	62	471070	358790	99	0.501598
149202	130809	98	60022	52667	89	1715	1721	19	3097	2700	32	6693	5535	46	9419	8175	53	243802	219983	86	0.501598
151727	136527	88	54756	46496	87	1800	1525	21	3381	3045	34	7398	6740	47	10965	9730	58	311615	279539	92	0.504549
33106	31934	71	10292	10254	43	135	462	0	532	729	0	1363	1617	18	2147	2442	23	54899	54241	67	0.504549
173581	150275	93	80301	70511	92	2738	2347	28	3974	3339	37	8969	7939	54	12475	11525	58	332450	297158	93	0.505532
126466	119916	99	64622	62834	83	1622	1479	17	2509	2664	24	6343	5995	47	9161	9090	51	241105	228232	84	0.505532
131948	126382	82	92546	90034	83	2150	1868	24	4761	3928	40	9015	8819	53	10594	10015	62	367138	351974	86	0.505532
85092	86752	77	35689	36065	77	1223	1211	13	1874	1685	18	4151	4034	35	5260	5345	39	153416	153620	77	0.505532
99809	93283	81	33818	32328	79	867	896	0	1544	1540	16	3230	3201	31	4911	5052	35	127372	122836	78	0.505532
84711	83104	77	20449	20517	54	1051	879	0	1634	1740	21	4407	4156	38	4248	3845	35	169216	164743	79	0.505532
194477	154626	96	57738	45588	93	1845	1376	17	3800	2735	38	7757	6334	54	9070	7056	57	318300	261288	97	0.507499
326820	204242	158	156491	100722	141	4490	3087	40	7095	4560	55	16959	11090	73	23224	15349	104	645767	426906	141	0.508483
153399	130001	96	55509	44098	93	2030	1445	21	2576	2317	28	6120	4798	50	8696	7239	53	251765	212111	99	0.508483
80208	76088	83	22412	21405	68	1209	1302	13	1862	1590	20	4187	4043	34	5994	5512	46	162710	159282	74	0.51045
254845	178884	119	81111	55779	112	2883	2076	31	4795	3476	50	10976	7776	59	13741	10220	66	415688	310737	111	0.511433
205133	149375	100	77951	56424	99	2111	1913	27	4435	3110	39	9910	7346	59	11035	8719	64	419036	315607	100	0.512417
86309	75463	83	38038	33539	82	759	775	0	1324	1236	13	3605	3544	32	5072	4685	38	158485	146873	81	0.5134
50486	51162	75	20524	20345	58	473	440	0	927	976	0	1896	1808	23	2823	2958	28	74871	75846	67	0.5134
44506	47130	62	25518	25460	72	222	303	0	348	787	0	1656	1794	19	2265	2103	26	75522	75942	70	0.514384
188961	155983	101	75250	62659	96	1815	1545	19	3189	2515	31	7020	5637	49	9339	7190	57	258681	214501	92	0.514384
112876	104345	83	70283	66120	84	1422	1497	18	2316	2493	25	5754	5144	42	7447	7164	46	231493	214845	81	0.515368
93528	91843	85	25184	25337	60	1506	1485	15	2232	1934	23	5192	5065	44	7491	6956	47	193363	186514	76	0.515368
111698	105565	97	41377	39152	81	1347	1197	13	1898	1937	24	4833	4685	37	7083	6858	46	192541	186609	74	0.515368
171484	146728	96	93485	81161	94	2693	2334	28	4740	4167	38	10761	9524	57	13179	11388	64	386231	352810	88	0.516351
118080	103260	89	45381	39099	86	902	646	0	1966	1696	24	4640	3954	40	5307	4869	48	157122	143717	84	0.516351
199248	169054	104	114951	98194	101	3277	2863	32	5100	4199	44	11945	10304	64	16689	13802	82	470067	403877	95	0.517335
179303	163189	98	76753	72080	88	2436	2262	26	5356	5090	40	11976	11271	66	13245	13188	59	485390	457418	85	0.517335
101369	84447	101	53347	45303	85	1298	1140	11	2048	1806	22	4922	3874	41	6349	5457	45	182333	162233	80	0.517335
190130	157458	105	83322	66803	95	3004	2428	30	5210	4749	40	11582	10382	64	15464	12697	75	431919	369075	89	0.518318
172903	144254	96	58757	48825	91	1756	1584	20	3309	2594	32	6699	5288	47	10475	9246	57	278424	236631	92	0.519302
165704	145397	97	76103	66625	92	1851	1409	21	4302	3712	39	9484	8221	59	9808	8822	55	365914	349025	87	0.520285
257051	192591	114	105456	79276	108	4794	3262	41	6524	5112	47	15848	12406	71	22920	17136	93	633232	493849	111	0.520285
131189	125144	90	40803	38895	81	1256	997	0	2562	2516	24	5501	4917	41	7402	7356	42	212020	202066	81	0.521269
142478	116211	90	54065	43253	89	1662	1243	21	3260	2338	35	6579	5811	46	9650	8368	54	271519	226963	87	0.521269
50249	50684	72	21431	21384	56	299	549	0	1238	1133	8	1692	1759	21	2106	2188	25	71204	70991	70	0.521269
171040	141259	107	80987	69136	93	2424	2140	28	5311	3977	42	11370	9704	62	13415	11849	67	481473	430737	93	0.521269
122815	112060	94	38422	35313	84	922	817	0	2036	2328	26	4822	4382	39	7121	6809	45	198186	188437	78	0.522252
129732	123854	93	45088	43150	84	1990	1800	22	3126	2820	30	5946	5499	44	9026	8894	48	247834	236110	82	0.523236
100553	96257	85	26581	25768	77	1286	1416	15	1906	1934	21	4924	4865	40	6690	6677	47	189485	182205	80	0.523236
132504	120398	91	53709	48393	87	1422	1244	15	2839	2564	31	5801	5241	45	7961	6865	53	233894	210935	76	0.523236
125368	118839	84	37568	36561	82	1933	1885	20	3287	3117	33	7446	7099	45	7838	8084	42	318270	300137	84	0.523236
84836	84588	82	23673	23373	66	683	813	0	1557	1785	18	3069	3017	30	4589	4077	38	133571	131129	74	0.523236
164525	144490	91	63002	56194	91	1791	1646	20	3935	3686	33	7724	6894	52	8058	7259	55	308061	288254	93	0.524219
87253	85638	82	18782	18380	54	1206	1048	7	1678	1947	21	4274	4430	34	5288	4878	40	169917	167042	73	0.524219
68642	69081	79	22091	21875	63	563	551	0	873	924	0	2070	2164	23	3186	3045	30	89064	88471	70	0.525203
68541	67982	75	21300	21252	57	876	699	0	1746	1285	15	3100	3016	29	3897	3909	33	115551	112035	74	0.525203
100607	89413	99	32753	28630	83	683	586	0	1457	1413	16	3276	3060	33	4330	4035	37	139480	124377	84	0.526186
147178	136532	92	52128	49434	85	2562	2089	27	3252	3219	31	8263	7879	53	12357	11599	64	338626	325451	87	0.526186
103441	93294	99	24017	20228	99	1670	1268	15	2154	1493	28	4826	4233	39	7075	6031	51	191640	162056	99	0.526186
143256	119867	107	47661	39113	90	1752	1558	20	2377	2022	27	5428	4770	43	7524	6263	51	217341	185929	90	0.52717
28036	28015	69	13219	13500	46	302	210	0	668	756	0	1255	1314	14	1150	1284	10	50906	50065	63	0.528153
165877	145119	94	49988	42475	92	1747	1599	21	3606	3044	34	8270	7222	50	11293	9242	56	359750	326624	92	0.528153
139259	123739	91	55938	49564	87	1202	1063	8	3484	3057	33	7510	6765	47	8220	7655	51	332786	309011	88	0.528153
100312	96659	90	23747	22930	63	1239	1020	5	2273	1793	25	5269	5117	38	5285	5510	39	213706	203649	77	0.529137
40948	40137	79	12371	12079	46	863	877	0	681	886	0	2157	1900	21	3259	3198	31	83383	83269	70	0.529137
255083	197445	108	162056	134440	105	4785	3577	39	7023	5458	51	16764	14534	68	23985	19688	95	659001	558720	105	0.53012
51783	51597	67	23254	23270	67	315	349	0	401	754	0	1524	1758	18	2164	2096	27	66190	67168	72	0.531104
254950	198324	105	143509	115955	102	3828	2955	36	7193	5290	57	14534	11709	67	18904	14898	87	534520	410392	102	0.531104
183256	151574	96	69624	57287	95	1770	1500	22	3309	3227	31	7912	6449	49	11094	9853	54	294086	254244	91	0.531104
64414	62440	84	23162	22940	75	606	603	0	561	701	0	2224	2354	27	2649	2656	27	87888	88125	68	0.532088
103494	101440	80	26135	25623	72	1346	1357	15	2358	2305	31	6173	6186	43	6272	6247	39	264283	253440	82	0.533071
371524	235662	145	145098	91086	141	5865	3590	47	8791	5726	56	21729	13757	89	32119	20710	120	825374	566298	142	0.533071
118952	113857	87	46237	44672	81	1263	1385	14	2327	2104	25	5039	4944	39	6990	7148	45	202276	198012	84	0.534055
65739	63292	93	23867	22838	70	437	490	0	1096	901	0	2217	2198	24	3122	2742	31	90329	88308	93	0.534055
192821	148726	97	77651	59597	95	2469	1707	32	4578	3713	42	10721	7908	60	11650	9286	69	441589	347293	96	0.534055
243653	182783	107	93906	69452	103	2603	1825	31	4128	3573	41	13145	10062	66	14011	10439	71	541590	423650	102	0.534055
66964	65082	86	27670	27087	75	623	733	0	849	1061	6	2066	2049	24	2788	2957	32	82719	78943	68	0.535038
261267	181059	115	123021	90109	111	4026	2614	39	4712	3744	44	13115	9268	68	17071	12443	76	520268	385864	113	0.536022
74987	75279	78	24499	24194	76	785	679	0	1163	1109	9	3581	3442	32	5241	4986	41	128872	124319	78	0.537005
122563	111396	87	46799	42726	85	1561	1301	14	3121	3054	28	5831	5261	45	6514	6377	45	260578	237805	86	0.537005
17487	19145	50	5654	5915	35	354	483	0	398	642	0	1095	1190	9	1329	1217	10	33717	35046	63	0.537005
114031	100932	89	70668	64432	86	1189	1006	2	2677	1831	32	5043	4393	41	6432	5505	43	182517	164307	83	0.537005
144825	129907	91	52032	46613	87	1772	1652	22	2777	2809	31	6938	6370	47	7951	7348	51	301694	284374	88	0.538972
205871	146068	110	94631	69441	104	3169	1985	34	4001	2617	50	9257	7233	55	13621	9880	79	373041	278315	103	0.539956
318558	172010	143	131106	72677	140	3570	1918	51	6250	3814	60	15684	8679	85	18240	9918	88	614965	350463	140	0.541923
140094	136951	85	71441	68568	84	1788	1715	20	4421	4070	41	9363	9027	55	11619	10418	62	400932	372759	81	0.541923
116684	109249	84	52521	50083	82	1673	1362	20	3479	3213	33	7716	7220	45	9080	8348	58	323488	311806	80	0.542906
73933	68491	80	25652	22856	71	553	537	0	848	753	0	2424	2118	29	2916	2969	29	95333	91195	77	0.542906
198969	170903	96	120950	107314	94	2855	2621	28	4506	3566	44	11003	9465	58	14338	12243	66	421563	356997	94	0.542906
211727	151717	119	83444	58769	102	2343	1636	27	3544	2427	38	8733	6747	57	8995	6418	57	347857	261641	103	0.544873
208253	169904	97	59995	47913	95	2245	1854	25	3891	3413	37	9385	7679	57	12157	9701	63	346632	293456	90	0.544873
258317	199829	114	115816	88921	113	3585	2812	35	5970	4929	46	13356	11028	60	17595	14091	76	550138	461052	107	0.544873
125976	117791	89	50088	47167	84	1285	1148	10	2046	2079	26	6026	5577	42	7188	6601	47	242194	241171	81	0.545857
152230	138203	92	66639	61004	87	2498	2173	26	4047	3919	34	9136	8049	52	11454	10703	62	334600	316294	80	0.545857
109726	103248	91	30225	29211	80	1148	1212	11	1848	1765	24	4410	4242	38	5169	4910	40	163271	151361	78	0.547824
106379	94035	85	39655	34680	83	955	884	0	1706	1515	19	4503	3922	38	6097	5428	42	165540	152526	82	0.548807
113782	105121	98	51738	48858	82	1537	1306	15	2119	2380	26	6387	5944	42	6756	6393	45	263083	252956	99	0.548807
141487	127504	96	81526	75268	86	2311	2097	24	4138	3982	40	9771	9044	53	11700	11165	63	405318	380016	82	0.549791
43125	44563	72	19185	19353	56	579	454	0	456	534	0	1500	1650	18	1671	1656	18	64736	64571	68	0.549791
219503	186576	99	139867	123470	98	3043	2908	28	6413	5736	43	14387	12616	72	17122	15289	67	518316	456457	96	0.551758
197313	165261	98	118976	100932	96	4197	3472	35	7405	6418	47	16645	14626	70	23788	21222	86	609513	510458	93	0.551758
135662	127590	92	71606	67200	86	1252	1299	14	3174	2847	31	5971	5521	43	7302	6881	49	238505	218293	79	0.551758
67446	66816	78	24652	24741	60	390	476	0	1286	1561	14	2334	2348	24	3823	4163	31	100450	99945	63	0.551758
112879	110322	82	43185	41817	81	1032	1035	4	2810	2526	28	6225	6285	40	6878	6545	44	253798	247594	80	0.552742
143450	135721	91	32575	31110	82	1522	1416	18	3173	3229	29	8489	8055	48	10048	9046	60	325371	308380	85	0.552742
63415	62534	87	33070	33084	74	567	716	0	1184	1130	6	2387	2400	26	2161	2339	25	86988	85593	72	0.552742
120364	109716	102	57690	53402	85	1804	1607	19	2257	2316	29	6159	6041	43	7625	6911	52	213021	203311	82	0.553725
164254	142050	99	75859	66059	91	2244	1970	23	3730	3403	34	6888	6327	46	9121	8233	54	284573	257109	87	0.553725
186731	161672	101	62439	53899	93	2501	2160	25	5340	4480	44	11446	10135	56	11629	11110	60	445037	412719	89	0.554709
159824	141650	99	78734	71630	89	1856	1649	21	3053	2740	31	6927	6284	48	9545	9196	56	287637	267385	86	0.554709
202030	162561	112	69758	56197	99	1951	1715	23	5043	4402	38	9208	7569	52	12447	10628	55	385765	343222	98	0.555692
136051	128080	87	64971	60798	86	1507	1477	16	2814	2484	30	6602	6323	43	8405	8464	56	260370	253816	84	0.555692
130860	114652	90	65368	58382	87	1571	1391	18	2465	2112	28	5852	5144	40	8870	7434	54	230260	209570	85	0.555692
99892	95359	87	30681	29890	79	957	916	0	1835	1693	23	3784	3547	34	4443	4359	37	140208	131790	80	0.555692
184109	157506	96	62959	53476	93	2277	1880	26	3408	3218	35	8839	7641	55	12486	10625	64	343093	310977	89	0.556676
228289	176127	106	73742	61619	103	2832	2261	31	4576	3869	40	11179	8700	57	16619	13104	73	457742	378902	100	0.556676
233351	173272	114	109262	84709	102	3418	2803	33	6305	5019	43	12358	9630	65	14834	11685	61	543112	448441	101	0.556676
29850	31440	49	12365	12866	43	335	246	0	493	539	0	1257	1272	14	2071	2029	25	56090	57871	61	0.556676
143462	135654	86	72186	67628	84	1599	1435	17	3464	3186	34	8370	8271	48	10823	9930	55	347699	343885	78	0.557659
166503	138567	104	55297	48086	90	1744	1711	20	3129	2482	35	6041	5069	45	8482	6768	59	250177	209994	90	0.557659
126698	119477	86	50441	47746	82	1551	1411	17	2925	3129	29	6613	6441	45	8718	7897	55	302943	292869	81	0.557659
38415	39939	58	9717	9983	41	255	435	0	650	893	0	1584	1842	20	2603	2971	25	68933	71043	67	0.557659
180791	153004	96	98814	86470	93	3079	2887	29	5532	4536	44	12833	11950	66	18927	17425	75	513946	462411	89	0.557659
91626	86621	89	33791	32562	78	643	794	0	1616	1217	12	3264	3304	31	4333	4094	35	136458	131970	75	0.558643
52640	52077	78	16462	16105	52	310	365	0	347	679	0	1639	1736	15	1855	2236	21	73383	74808	71	0.558643
76969	68942	91	33518	30827	79	748	690	0	1317	1300	13	2931	2612	30	3643	3541	33	117343	111954	67	0.559626
45971	45613	70	15454	15596	48	386	354	0	763	593	0	1496	1376	19	2611	2304	28	63214	63574	64	0.559626
71026	69892	77	27264	26755	75	544	717	0	1018	939	0	2886	2786	29	2975	3167	28	98305	97528	73	0.559626
40027	39680	74	13832	13456	48	436	358	0	411	623	0	1406	1445	14	2238	2168	28	60367	62504	62	0.559626
144676	122590	100	60701	51454	91	1860	1604	20	2734	1992	32	6231	5527	44	8661	7078	54	242702	216733	108	0.559626
175384	147243	98	75445	64314	94	2644	2383	27	2693	2944	32	7595	6615	51	12619	10535	73	331383	309766	86	0.56061
100069	90321	87	42443	38266	83	1302	1108	12	1552	1405	15	4406	4020	37	5676	5365	48	173317	164324	80	0.56061
58963	59153	90	17676	17376	53	494	770	0	1032	962	0	2547	2402	29	3108	3244	31	93603	91663	71	0.56061
77537	74746	79	24799	23553	70	1036	1056	7	2075	1951	25	3496	3225	32	5413	5406	37	146335	143713	75	0.561593
138101	128080	87	50699	46599	86	1310	1459	14	3079	2486	31	5962	5559	42	8511	8130	50	245411	230704	85	0.561593
121035	110589	84	63403	59606	84	1220	1204	11	2259	2267	27	5651	5487	38	7111	6436	48	208949	201840	82	0.561593
78114	75014	92	42193	40881	77	1006	967	0	2235	1948	24	3631	3790	32	5337	5277	41	151170	154702	75	0.561593
228952	177295	118	112475	86771	104	3346	2409	35	5902	4790	42	12804	9986	65	13870	10248	77	479795	395356	118	0.561593
158124	138071	95	53261	46240	90	1610	1323	18	3844	3382	38	7660	6864	49	9375	8460	56	324337	298043	91	0.562577
128490	118478	87	50264	45258	87	816	987	0	2472	1979	32	4740	4061	39	6112	6176	41	210874	202836	83	0.56356
186780	162588	105	94940	82512	95	2740	2396	31	5283	5042	43	11626	10932	55	16247	13955	85	461669	418137	94	0.564544
90612	86643	81	54077	50788	81	1521	1419	14	2821	2443	30	5088	4817	41	7012	5766	50	191233	180111	82	0.565527
125271	115816	87	56976	54423	84	1118	1111	9	2733	2612	26	6737	6410	45	7264	6691	50	250017	229881	87	0.566511
150210	131915	90	50682	45116	87	1819	1581	19	3372	2790	34	6890	6353	45	11356	10521	56	278092	259044	87	0.566511
177126	147317	97	73342	60588	93	2231	2253	24	3170	2963	33	7497	6261	47	10017	8211	62	298259	255743	92	0.567494
146151	132635	88	71569	63587	88	1266	1168	12	2983	2935	25	6683	6434	46	7540	7346	46	273067	254175	88	0.567494
62820	64795	75	27321	27207	73	663	640	0	1217	1135	11	2568	2480	28	2760	2632	26	94106	94350	75	0.567494
126103	120132	85	54166	51703	83	1429	1155	14	2863	2634	29	6896	6559	43	7701	6937	51	279621	267710	76	0.568478
42018	43965	67	17992	17970	54	316	382	0	175	548	0	1021	952	0	1790	2110	19	53112	52121	69	0.568478
220990	159616	113	78970	55702	108	2620	2084	31	4000	2825	37	9286	7136	59	14000	10152	83	375817	284768	107	0.569461
183635	169342	92	113735	103910	92	2190	2004	24	4585	4641	37	11151	10115	58	12667	11493	68	427336	389948	93	0.570445
122861	110018	86	59971	53977	86	1459	1324	15	2097	2291	25	5275	4822	41	8726	7853	53	226703	210024	84	0.570445
126968	113051	92	57046	49522	87	1728	1387	19	2362	2187	25	5798	5286	42	6987	6437	48	215233	193229	83	0.571429
176402	147646	111	61644	49499	107	2323	1995	22	3531	3318	35	9261	8079	56	10670	9193	58	414738	354705	111	0.571429
205451	157967	110	58640	44629	98	2818	1875	34	4613	3549	40	9930	7995	58	14409	11151	69	408383	325950	98	0.571429
64534	64404	77	32680	32916	74	712	787	0	1384	1124	9	2854	2920	27	3990	4469	34	112506	111817	71	0.572412
106633	101164	85	31709	30921	80	1352	1275	15	1438	1423	19	4132	3974	37	5511	5382	37	156256	147799	79	0.573396
97947	89488	83	38206	35145	81	687	592	0	1969	1470	19	3912	3735	35	5485	5374	42	145267	127487	71	0.573396
208296	156012	110	69975	51547	101	2890	1958	34	3588	2524	38	8467	6295	55	12022	8861	61	337878	258395	98	0.574379
224528	164210	108	76933	55403	101	1997	1311	24	5361	3881	48	11196	8135	60	12314	9497	65	471730	355308	100	0.574379
47165	46793	66	21770	21728	64	450	512	0	713	885	0	1535	1455	19	2373	2269	25	71795	70919	68	0.574379
113638	107254	88	51062	47093	83	1721	1585	20	2516	2237	31	5208	5053	41	8206	7503	52	233771	225561	73	0.575363
33141	33010	75	15696	15676	51	372	444	0	646	1042	4	1152	1089	10	1511	1803	18	47876	44527	66	0.57733
77603	77669	78	36790	35708	77	868	735	0	1558	1422	13	3277	3558	31	4874	4602	37	134050	134212	73	0.578313
127811	118462	88	47961	44124	86	1654	1790	18	3266	3114	33	6673	6347	47	7559	7629	46	284660	272848	83	0.578313
174276	157152	90	65680	59608	89	2240	2125	26	3551	3189	36	7399	7040	46	11476	11209	63	300580	287454	84	0.579297
69146	67601	86	24789	24161	66	546	479	0	1305	1323	12	2115	2235	25	3064	3327	31	91757	87435	62	0.579297
117451	111645	89	41702	40096	80	1282	1443	13	2635	2155	27	4730	4228	40	7018	6289	51	185339	181774	72	0.58028
117887	113810	84	45936	44904	80	1211	1425	15	2911	2778	29	5938	5601	40	6869	6256	46	246566	231307	80	0.58028
327646	195067	143	197135	131982	135	6715	4748	48	10770	7676	57	23609	17807	91	34312	25191	121	886761	680266	126	0.58028
177498	149479	92	63291	54069	91	2114	1865	26	2814	2328	32	7448	6815	48	10917	8958	62	293165	257604	88	0.58028
101680	95544	84	35713	32866	80	1390	1178	19	2017	2002	23	5159	4844	41	6984	6428	48	193009	189510	80	0.58028
95449	84775	89	38883	35500	83	1473	1089	10	1302	1457	23	3930	3892	35	5442	5133	43	166624	156034	77	0.581264
119756	110171	89	72660	68593	84	1618	1753	19	2755	2713	29	6228	5571	45	9266	8320	57	245015	211183	79	0.581264
55171	54719	75	22247	22506	57	349	341	0	1158	669	0	1832	1798	22	2016	2266	23	64966	67340	58	0.581264
76881	76580	78	21497	21392	71	673	575	0	1025	1269	11	3373	3255	32	4225	4321	37	129071	125420	76	0.583231
110059	106880	85	16352	15877	51	1427	1315	17	2634	2468	28	5490	5114	39	7195	7325	42	248706	237830	84	0.584214
88750	85001	78	35446	34326	78	855	1090	7	1896	2007	24	3528	3479	32	3617	3186	37	123075	119817	76	0.585198
184732	118048	121	81090	61173	118	2242	1317	17	3273	2189	31	7857	4967	67	10751	6983	74	295728	187567	113	0.585198
100016	94438	85	39242	36884	80	1182	1130	9	2442	1944	28	4537	4013	36	6884	6013	44	185621	179683	81	0.585198
104730	101513	85	46148	44054	81	980	1002	1	2098	2015	23	5218	4834	40	6329	6418	44	228094	218649	82	0.585198
119936	113476	89	54251	50372	82	1260	1311	16	3369	2754	33	6540	5947	43	7864	7332	48	291932	277016	86	0.586181
136193	123812	94	64609	57831	87	1870	1695	19	2435	2443	29	6256	6049	43	8958	8845	48	237420	224201	84	0.586181
111312	103412	84	49356	45201	83	1239	1092	8	2364	1887	27	5272	4949	41	6840	6096	51	196721	188298	79	0.586181
151795	126357	92	71774	61103	91	2322	1891	22	3412	2940	32	7687	6494	51	8946	7954	49	277530	243210	91	0.586181
35983	36872	56	15615	15787	50	445	593	0	464	701	0	1606	1749	18	1666	1612	20	67144	70025	66	0.586181
182432	139308	102	79104	60634	97	2271	1964	25	3587	2885	39	7313	5708	53	11380	9339	58	318655	247920	98	0.587165
205756	162883	105	102304	82048	99	2507	1881	28	4523	3709	43	10223	8322	60	14900	11444	74	416796	353077	100	0.587165
53457	54412	76	17613	17906	50	646	516	0	1295	1144	9	2172	2234	25	3263	3256	32	91514	92319	73	0.587165
63326	61565	76	22070	21955	59	639	732	0	1028	1341	12	2510	2413	26	3830	3964	34	99286	98705	77	0.587165
30541	30909	58	11776	11994	44	270	246	0	426	599	0	954	994	0	1444	1738	16	49009	48123	65	0.588148
57393	55919	85	15844	15925	47	672	654	0	782	756	0	2303	2462	27	2604	2895	25	89810	86811	73	0.588148
207087	167436	97	87801	69737	96	1961	1496	19	3633	3017	41	9443	7758	56	9004	7626	52	354871	292441	96	0.588148
135021	118017	94	44731	39600	87	1705	1373	17	2599	2203	29	5657	5107	42	6928	6577	43	235111	216750	87	0.589132
120819	106441	88	34228	29302	83	1493	1372	13	2026	1783	28	5400	4709	43	7267	7112	47	202706	185362	84	0.589132
200511	167502	100	89485	74280	97	1991	1575	22	3760	3136	37	8714	7614	51	11529	8912	70	349625	296275	97	0.590116
58897	58946	76	14627	14791	49	412	392	0	741	1162	7	2266	2278	23	2608	2849	26	81470	82320	75	0.590116
66269	64295	81	25379	24820	74	733	711	0	1067	1043	5	2644	2834	28	4046	3871	36	104534	100158	74	0.590116
107851	96685	85	29076	24012	85	1271	1207	12	1998	1885	26	4174	3672	38	5547	4830	44	160488	138639	87	0.591099
110378	99757	85	34803	30591	81	1260	1286	12	2346	2099	26	4731	4105	39	6640	6151	49	184741	171389	81	0.591099
55869	57296	70	25575	25573	73	444	597	0	870	925	0	1728	1600	17	2165	2154	24	75335	75218	66	0.592083
161999	149667	91	61697	57849	86	1897	2099	20	3068	2794	31	6456	6342	43	9403	8538	53	254533	232684	89	0.592083
52238	53919	75	18846	18995	52	511	612	0	713	841	0	2155	2190	24	2699	2993	26	89623	88961	72	0.592083
19760	21168	64	7012	7285	38	331	258	0	425	424	0	1000	1272	13	1128	993	0	34853	37776	54	0.592083
85415	81907	85	27164	26641	76	854	710	0	1488	1616	16	3641	3686	33	4097	4308	34	158492	154396	78	0.592083
68852	68538	78	21385	21091	60	777	588	0	834	1011	3	2419	2474	27	3300	3361	31	106304	106231	77	0.593066
21416	21320	63	9625	9715	42	115	135	0	338	486	0	929	897	0	909	1172	11	34727	34914	67	0.593066
76476	73330	85	25021	24204	76	863	878	0	1219	1392	15	2971	2959	29	4284	4313	35	127621	129428	77	0.59405
87216	81907	92	40071	38363	80	1659	1545	16	2267	2028	24	4622	4207	38	6910	6278	47	168260	156334	75	0.595033
81277	79560	77	30314	29742	77	738	661	0	1309	1396	16	2762	2752	29	3738	3516	36	113671	110126	78	0.596017
57545	57505	77	24896	24696	67	564	577	0	1122	998	0	2129	1925	25	2683	2530	27	83318	82608	76	0.596017
95523	92272	80	31320	30246	80	912	882	0	1981	1998	27	4558	4345	36	5460	5435	38	180369	168633	84	0.597
44153	47260	58	12595	12607	44	434	545	0	202	500	0	1272	1373	16	2346	2206	28	57096	59415	71	0.597
64505	64403	76	20917	21024	60	705	684	0	902	940	0	2073	2341	25	2719	3056	30	90552	92328	68	0.597984
95072	92405	80	36508	35624	80	1245	1128	15	1610	1533	23	3716	3655	31	5219	4848	38	159598	154533	78	0.597984
55371	55706	72	23284	23471	73	195	371	0	1145	893	0	2296	2256	24	2396	2479	25	81841	81029	75	0.598967
195554	168861	94	92348	81928	92	2992	2777	28	4683	4754	41	12272	11059	59	13936	12715	59	477624	434094	96	0.598967
60524	61214	77	22368	22594	59	485	469	0	923	1040	4	2168	2341	24	2432	2562	26	80695	80531	74	0.598967
105826	97162	83	32741	29537	83	1030	916	0	1909	2053	22	4279	3866	35	5347	5215	40	165437	152824	84	0.599951
88460	87350	79	46912	46463	79	868	943	0	1849	1670	19	3666	3658	31	5014	4854	41	135545	131003	75	0.599951
111655	104756	85	49662	46903	82	1369	1405	14	2606	2158	25	4778	4495	40	6764	6299	43	182355	174398	83	0.599951
134206	120523	88	66351	60930	87	1477	1254	14	2611	2381	25	6384	5781	43	9098	7932	55	254697	239972	90	0.599951
200075	170689	93	143915	126128	95	5381	4371	39	7641	6699	51	17395	15108	70	24127	19568	86	655032	542238	97	0.599951
154881	136544	94	71352	64247	89	2156	1972	24	3984	3412	38	9347	8528	53	9897	8452	61	386052	351786	94	0.600934
145121	134175	90	78444	74092	87	2371	2353	25	4788	4354	39	11004	10369	56	12974	11213	64	461321	422664	90	0.601918
167855	145835	92	68684	59605	90	1524	1342	16	3045	2264	33	6807	6270	43	6784	6277	44	265814	233518	89	0.601918
174760	152219	104	71617	64834	90	1880	1706	24	4050	4147	35	9290	8744	54	10072	8574	56	389270	351642	92	0.601918
127916	122793	83	43750	41179	83	1534	1611	19	2760	3227	26	7424	6997	46	8049	8070	46	303236	295072	84	0.601918
116430	114078	85	41187	40352	81	1510	1513	16	2350	2778	25	7303	7124	43	6917	6857	44	271497	251835	79	0.602901
90654	82744	84	33855	29185	83	1484	1236	14	1893	1661	21	4149	3651	37	6844	6317	45	160595	147178	80	0.602901
61078	61899	82	14962	14826	48	807	610	0	1249	1059	7	2055	2130	23	2911	2957	30	91597	92729	75	0.602901
53184	52692	75	19853	19677	59	696	686	0	908	735	0	2397	2246	25	2890	2470	31	87075	85358	71	0.602901
34627	34126	78	6923	6862	38	123	131	0	447	539	0	1190	1332	14	1714	1723	19	46217	45800	66	0.602901
65252	64728	79	28648	28220	74	213	417	0	878	807	0	1620	1550	19	2203	2478	24	78361	76624	73	0.603885
62348	61636	78	14386	14365	48	739	784	0	782	951	0	2531	2525	26	3388	3122	33	95480	95123	74	0.603885
62827	61900	80	14166	13611	50	1077	1071	6	936	958	0	2979	3013	30	4470	4235	40	130369	130915	71	0.603885
124964	116738	86	48978	45532	84	1457	1450	16	2190	2281	24	5108	4981	39	6015	5376	44	212171	205279	78	0.604868
82060	84900	74	45086	44613	78	859	781	0	1539	1561	22	3925	3747	35	5192	5086	45	145267	144366	77	0.604868
130835	115500	94	58485	51262	90	1013	897	0	2166	2018	24	4736	3962	41	5995	5250	46	168644	156165	86	0.604868
213603	175085	107	213995	187705	98	3559	2970	31	6016	4997	48	14030	12035	68	19080	16555	75	553935	462831	97	0.604868
113405	97143	89	46617	40737	85	1596	1422	16	2560	2245	28	5142	4591	41	8061	7369	53	216645	196102	82	0.604868
81897	77566	83	34641	34304	77	834	724	0	1017	1077	7	2708	2767	27	3593	3528	34	117773	115855	73	0.605852
146641	132203	96	68758	62062	89	1481	1374	16	3101	3119	29	7173	6350	45	7754	7719	50	272756	256470	87	0.605852
37239	36619	70	14559	14402	48	592	631	0	912	543	0	1734	1685	21	2417	2424	25	63192	67169	53	0.606835
78106	74229	83	25761	25164	76	685	695	0	1103	1232	9	2662	2520	28	3921	4039	34	101872	103500	65	0.606835
157400	138170	93	62649	54027	90	2223	1993	24	3802	3282	36	8079	7367	49	9826	7890	61	348267	318072	88	0.607819
152973	131559	92	57019	47855	88	1732	1401	22	3743	3483	40	8503	7353	51	9907	8464	55	355011	316333	85	0.607819
204318	169239	100	65539	53676	94	2456	2015	27	4813	4416	41	11443	10194	60	12720	10967	69	458086	390917	92	0.607819
47800	48110	71	20340	20348	54	291	293	0	829	792	0	1528	1593	17	1602	1670	21	56140	58404	64	0.607819
73207	70552	93	44453	44397	77	554	569	0	1530	1160	23	3244	3004	32	3629	3798	32	106340	111465	58	0.607819
79572	78796	78	37800	36991	77	778	746	0	938	962	0	3862	3980	34	4641	4327	38	152029	152416	72	0.607819
126999	115597	87	63161	58740	86	1893	1478	22	3542	3464	31	7278	6747	46	7112	6307	47	288804	267538	81	0.608802
158087	124782	96	67861	54282	94	1217	1049	7	2818	2407	28	6444	4976	47	6420	5170	46	254160	207456	90	0.608802
93925	85595	92	39906	35341	83	1085	830	0	1387	1153	11	4290	3992	36	6577	5992	44	158624	147851	79	0.609786
87468	84436	80	35554	34309	78	707	651	0	1396	1614	14	3440	3425	33	4540	4641	36	141847	136762	71	0.609786
33262	34919	61	11406	11499	45	243	227	0	679	646	0	1121	1254	11	1601	1865	18	52863	53845	56	0.609786
84784	80608	82	28709	27372	78	997	1092	7	2252	1839	24	3325	3374	30	4964	4721	40	137817	136493	76	0.61077
36395	35887	78	14248	14204	50	377	328	0	833	1013	3	1356	1497	16	1694	1830	18	54144	55028	66	0.61077
83417	80784	81	33531	32668	78	730	847	0	1453	1529	17	2884	3070	30	3903	4335	34	124627	121556	67	0.61077
62360	60606	77	26678	26248	74	486	567	0	891	1062	5	2210	2016	23	3413	3244	34	92897	88135	70	0.61077
120051	113811	88	45340	42205	83	1596	1489	19	2969	2687	30	5348	5325	40	8213	7409	49	223878	215372	83	0.611753
92975	84388	83	40951	36872	83	986	965	0	1738	1312	12	3411	3190	35	4444	4052	38	146402	135059	80	0.611753
83129	81430	87	29211	27842	79	832	808	0	1015	1340	15	3793	3630	32	4307	4540	33	137706	136407	76	0.612737
35503	34761	77	9085	9142	40	441	551	0	594	859	0	1390	1410	13	1962	2164	24	57895	60355	68	0.612737
138743	124920	91	59367	52719	87	1283	1243	11	3032	2860	28	7182	6625	45	8017	7290	51	309666	288551	85	0.612737
142814	136111	87	101828	98306	85	1982	1701	24	3474	3276	36	7263	7180	44	10767	9926	65	282281	265178	82	0.61372
104845	100658	83	35770	34954	80	1220	1171	11	2895	2274	30	5681	5298	41	5806	5469	41	224444	215103	83	0.61372
120413	105867	88	64544	56935	87	1405	1171	13	2249	2153	25	4596	3941	38	7365	6371	48	198392	185924	86	0.61372
91933	87928	81	31360	29550	79	1019	974	0	1562	1931	18	4727	4451	36	5689	6046	42	163562	159298	74	0.614704
103431	90484	86	42059	37495	83	1337	1333	13	2453	1823	26	4679	3879	41	6168	5704	47	166795	147485	71	0.614704
140623	122710	89	53147	44684	87	1308	1306	14	3820	2963	35	7637	7259	47	8050	7181	47	321632	289695	89	0.614704
42279	40276	77	11847	11788	45	502	613	0	464	764	0	1737	1963	23	2733	2879	28	84892	86962	70	0.615687
234183	184675	115	118226	94629	100	3838	3032	36	6105	4884	46	14247	12210	67	19479	16378	80	540950	461511	100	0.615687
46283	49580	65	14425	14649	46	283	309	0	397	602	0	1299	1286	13	1774	1849	20	57611	57437	67	0.615687
144419	135177	85	51331	47292	83	1803	1784	22	3880	3812	36	8576	7988	58	9168	9065	51	341027	325037	86	0.615687
17565	18769	54	8227	8815	39	58	140	0	269	468	0	799	839	0	1076	916	0	32717	35154	57	0.616671
221423	184209	104	99333	82813	104	2716	2312	27	4921	4603	39	12679	11238	61	14955	13076	65	533660	478610	104	0.616671
67097	67584	77	29915	29678	75	439	449	0	840	753	0	2064	2219	25	3107	2902	32	90154	89456	74	0.616671
50518	49728	78	20345	20076	60	565	397	0	936	837	0	1445	1551	16	2280	2389	26	64105	63119	62	0.617654
52842	50555	74	17800	17467	53	603	683	0	654	833	0	1763	1550	20	2428	2460	29	69298	68778	73	0.617654
95224	91464	81	29942	29281	78	933	929	0	1681	1602	21	3792	3800	32	5059	5181	37	155391	144402	79	0.617654
62385	60748	78	19599	19711	55	711	753	0	831	781	0	2974	3097	29	3783	3713	34	112872	110436	76	0.617654
171056	148840	93	87312	77466	93	1950	1731	23	3258	2825	35	8395	7187	53	9591	8015	53	301457	278273	90	0.617654
59300	59498	78	20877	20655	56	635	724	0	1417	1267	11	2177	2292	23	3573	3346	32	100564	99174	72	0.617654
41186	42263	72	17423	17437	52	686	448	0	639	561	0	1631	1707	19	2017	1875	24	63918	64007	70	0.617654
134471	120165	93	59074	53755	87	1013	1002	2	2552	2143	29	4614	4126	41	6045	5086	45	184612	162505	78	0.618638
118617	116868	83	80471	78907	81	1393	1391	16	3936	4368	29	7969	7632	48	8649	7642	58	328955	309510	81	0.618638
92836	88609	84	23593	23130	58	1172	1142	9	1996	2083	22	4137	3945	36	5854	5756	41	165078	160341	73	0.618638
207546	178101	96	58883	51931	91	3236	2902	32	4946	4141	39	10801	9229	58	15424	13655	65	430947	412267	93	0.618638
35740	33969	72	13108	13352	45	424	405	0	758	684	0	1670	2003	19	2214	2476	25	63127	64388	66	0.619621
192909	166346	105	70326	60331	97	2322	1971	24	3685	3541	32	8805	8300	49	11711	10702	62	337689	309029	94	0.620605
95028	91909	82	37252	35566	80	1197	1187	10	1488	1413	19	3820	3605	35	4864	4557	41	147630	142203	73	0.620605
111315	109728	81	69405	67718	82	1124	1094	9	2233	1933	27	4907	4734	37	5957	5607	45	199923	196599	80	0.620605
89793	82742	83	39049	35584	81	850	682	0	1724	1817	17	3397	3191	31	4058	3841	36	149098	134471	79	0.620605
147182	137997	91	69119	66521	85	2249	2123	24	3711	3432	35	8319	8054	48	12110	10781	56	334969	309342	84	0.620605
276968	181895	113	106869	69212	109	3837	2492	38	4383	3140	43	11358	7702	65	16415	11362	78	468183	321228	105	0.620605
25255	28768	44	9079	9914	39	82	281	0	749	615	0	594	876	0	1436	1189	15	51203	52791	61	0.621588
107262	100892	85	34224	33181	80	1262	1427	15	2656	2769	29	5610	5680	40	6297	6467	42	256885	246377	84	0.621588
54945	56244	76	18231	18129	54	355	553	0	661	708	0	1964	2096	25	2732	2517	30	82120	82499	71	0.622572
291923	205167	141	165560	116349	130	4981	3669	41	9443	6783	51	21479	15749	79	28790	21810	111	866080	700478	130	0.622572
82698	82155	79	22626	22115	60	913	886	0	1386	1334	13	3790	4191	33	5270	5001	40	148054	146801	76	0.622572
133166	127058	86	30335	29459	81	1528	1483	18	2392	2414	27	5610	5539	39	8354	8356	48	220724	212187	82	0.623555
85760	82152	84	56761	56067	80	706	716	0	1639	2007	22	3219	3097	31	4377	4094	36	123560	118950	74	0.623555
67300	66746	86	22188	21597	72	328	668	0	858	1072	7	2465	2115	26	2890	2979	30	102718	99778	74	0.625522
83035	81461	79	30131	29739	77	1043	997	0	1513	1898	16	3445	3514	32	4626	4569	39	130555	130237	80	0.625522
227805	178106	111	73131	56525	106	2559	2045	27	5158	4155	39	12144	9760	66	12811	10319	63	495705	418415	105	0.626506
49673	48947	74	19010	19071	56	630	592	0	658	726	0	1967	1915	23	3167	3331	30	82776	83395	72	0.626506
187629	152021	96	83770	69138	96	2190	1773	22	4129	3486	44	8316	6886	51	12173	9671	61	342537	292666	95	0.626506
76029	74482	81	20499	20403	54	962	1138	8	1729	1416	16	3119	2927	32	4680	4641	37	127734	125177	73	0.626506
110894	107129	83	37672	34290	83	1454	1380	14	2416	2204	24	6352	5648	45	7441	6572	45	239011	229039	83	0.62749
182804	97674	124	73240	41670	121	1971	1015	3	3325	2063	48	7303	4105	74	10626	5166	81	297056	165496	122	0.62749
56799	55286	80	20374	19910	62	647	651	0	944	691	0	1799	1847	22	2870	2556	28	73220	73226	75	0.628473
35758	36810	54	13200	13214	46	508	435	0	553	651	0	1605	1605	19	2462	2380	24	57340	58467	68	0.628473
193019	152695	103	67572	54503	98	2178	1597	27	4009	3109	37	8467	6734	53	10501	8804	52	357003	297892	99	0.628473
122935	115339	86	50293	46534	85	1560	1440	17	3292	3097	32	6627	5842	46	7128	6296	50	277096	248180	79	0.628473
121397	120007	82	64623	63429	82	1650	1634	20	3114	3198	29	7712	7223	50	8727	8012	63	304418	288963	84	0.628473
145442	137273	87	71969	68709	85	2075	1972	22	4112	3306	39	7836	7345	47	10976	10428	58	292585	277160	83	0.628473
134986	123712	87	52165	48089	84	1363	1336	17	3072	2974	29	6936	6151	48	7583	7199	47	291959	278511	83	0.629457
79597	77278	80	31248	30854	77	736	1015	3	1111	1159	10	3761	3376	34	2944	2910	30	112722	113101	75	0.629457
43253	40943	85	16425	16514	49	294	310	0	557	642	0	1096	1189	11	1476	1580	18	52395	53685	69	0.63044
54345	52897	80	14076	13937	50	645	591	0	643	1148	9	1991	1855	26	2470	2404	26	77837	77574	77	0.63044
202000	166672	103	83548	68678	101	1950	1659	23	3871	3441	37	9519	7786	54	10168	8572	56	387571	329753	104	0.63044
203247	154172	102	79309	60357	98	2113	1960	22	4039	3522	39	9767	7935	56	11667	9717	65	437274	347224	101	0.631424
241653	191983	105	145227	117010	105	2582	2101	32	5721	4279	45	12189	10105	61	14222	12254	66	469977	395909	104	0.631424
134440	128844	94	71097	69093	83	2031	1783	24	3878	3766	38	9648	9077	55	10791	11314	54	397645	377930	86	0.632407
35508	35461	79	18671	18701	55	493	478	0	1198	880	0	1734	1819	19	1781	1839	23	61926	59162	70	0.633391
104183	99819	85	60815	58486	81	1555	1515	18	2551	2489	27	6380	6093	43	7881	7274	48	237973	223050	80	0.634374
101191	92050	87	35911	33291	83	882	766	0	1719	1846	19	3870	3645	34	4486	4469	36	155054	144205	84	0.635358
43221	44824	69	17138	17135	50	191	201	0	738	779	0	1690	1884	20	2282	2477	25	66770	67116	72	0.635358
178529	150075	98	117508	95767	96	2697	2354	29	4725	3969	42	11785	9885	62	14707	12024	71	449267	368420	96	0.635358
66533	64724	77	31326	30425	76	552	533	0	1390	1186	9	1884	1759	24	2919	2906	27	92671	91131	72	0.636341
78485	78499	82	36350	35913	77	628	695	0	985	1026	4	2464	2609	28	3481	3653	33	103651	100450	65	0.637325
62015	59620	79	16303	16309	50	804	555	0	1560	1619	19	2966	2823	30	4151	4008	36	113664	111064	70	0.637325
35799	35495	70	17526	17543	53	341	400	0	785	830	0	1562	1485	16	1380	1652	18	54552	56752	63	0.639292
133845	120661	89	47875	43192	84	2572	2431	25	3369	2598	38	7611	7127	49	10376	9922	52	284833	273526	80	0.639292
321779	207001	138	149450	98904	135	4239	2379	44	6868	4628	53	14943	10025	67	20773	14728	79	569442	385653	130	0.640275
114127	109958	84	54286	52402	81	1572	1551	16	1883	2311	22	5298	5321	38	6193	6145	42	186447	179521	75	0.640275
47326	49862	65	24485	25066	58	264	616	0	1423	1213	11	2058	1981	24	2756	2867	26	76535	78210	64	0.640275
166981	140959	97	64273	53847	92	1692	1656	19	3693	3476	31	8634	8082	50	9695	8352	55	373385	340611	92	0.642242
150577	129924	104	66321	59231	89	1757	1487	16	2528	2234	28	7649	6990	45	6977	6191	45	265261	232827	87	0.642242
76858	74991	93	42930	42509	77	714	643	0	1456	1529	19	2681	2834	28	4375	3969	36	116617	115274	73	0.642242
224477	181776	116	82271	66008	99	2838	1984	32	4975	3922	49	9845	7999	57	14390	11348	64	392720	337650	98	0.643226
137999	123618	90	63803	57751	87	1638	1542	18	3381	2642	37	6711	6115	46	7944	7200	49	249117	224537	84	0.643226
97510	88291	84	46195	41284	84	671	756	0	2280	1772	34	3778	3134	36	4669	3664	40	152153	137818	81	0.643226
31001	34906	51	14675	14556	49	286	432	0	670	762	0	1474	1554	17	1352	1767	18	48323	46641	68	0.645193
42326	45507	66	27528	28482	67	663	423	0	827	996	0	1502	1489	17	2042	2056	26	59747	60878	68	0.64716
167671	137976	92	72594	59077	91	2391	1871	29	2680	2364	32	7270	6119	51	10654	8661	55	285596	231236	91	0.64716
185753	159628	98	77904	65556	94	1823	1690	22	3821	3308	37	10368	8636	56	10889	8824	61	416517	356643	88	0.648144
127996	119743	86	65016	61220	84	1526	1456	17	2086	2315	23	6096	5869	43	7852	7815	48	240619	226048	83	0.648144
101745	99211	84	42837	42422	79	843	992	0	2645	2467	28	5188	5362	38	5340	5228	42	216018	209855	74	0.648144
57992	58184	80	24249	23977	73	582	492	0	1361	1123	12	2284	2156	25	2702	3061	27	82367	78592	70	0.650111
107043	104890	80	34595	33239	79	990	1139	7	2314	2049	24	5459	5254	38	6157	6101	42	232058	224556	82	0.650111
50993	53647	73	18857	19306	55	588	726	0	589	931	0	1866	1981	20	3093	2892	31	70072	67415	67	0.650111
34418	34233	60	17002	17031	51	398	555	0	959	911	0	1631	1683	20	2489	2653	27	68848	67946	70	0.650111
90089	88376	80	31942	30827	79	1053	920	0	1795	1916	18	4190	4132	35	5937	6084	41	148072	144085	96	0.651094
136980	127437	86	51221	47143	85	2110	1877	24	3144	3179	34	7846	7419	47	10305	9167	56	294867	273272	87	0.651094
215794	180242	97	63473	53517	94	2855	2429	29	3544	3296	37	9718	8789	52	13476	12544	69	381749	341057	95	0.651094
211219	175728	100	82628	68182	100	2368	2068	28	4159	3485	40	8502	7465	55	11710	9555	62	344480	304084	95	0.651094
185323	156634	116	93710	81039	102	2306	1916	24	4275	3593	37	9374	8313	53	13223	10834	70	351990	318444	116	0.651094
124902	118327	88	58144	55704	83	1485	1535	16	2615	1779	27	5523	4874	42	7926	7154	48	214480	192924	76	0.652078
147838	136518	92	64301	59536	88	1848	1819	23	3248	3115	31	6980	6418	46	9596	9158	53	268212	256177	86	0.653061
238155	165773	116	122549	88033	108	3279	2404	32	5371	4382	42	14996	11422	74	16397	11943	78	592007	440838	110	0.653061
147977	132887	88	63973	58268	86	2033	1784	23	3223	2837	35	6946	5908	47	9826	8086	54	268903	231787	91	0.653061
125877	123509	82	46811	45734	81	1658	1614	20	3205	3050	33	7049	6891	44	8277	7726	53	321106	304389	83	0.653061
144394	125769	96	53942	47328	88	1712	1415	15	2777	2830	28	6409	5635	48	8937	8228	50	251522	235990	90	0.656012
99551	98191	81	46757	45802	80	1354	1293	14	2007	2122	21	3965	3740	35	5664	5785	38	158180	147043	81	0.656012
107251	105796	85	21389	20949	60	1229	1143	13	2076	1604	25	4984	5191	38	6481	6444	41	177377	167759	82	0.656995
119208	112371	85	52476	49436	84	1788	1782	20	3439	3509	33	8802	8154	50	9107	8824	49	359569	345677	89	0.657979
102999	99347	82	61262	58489	83	1362	1214	13	2684	2356	35	4429	4001	37	6456	5387	47	173901	153384	77	0.659946
71436	70049	82	26762	26759	75	536	571	0	760	841	0	2148	2093	24	3043	2819	28	97851	92694	78	0.659946
185679	162502	94	83170	73320	93	2683	2527	27	4283	4029	37	10460	9250	59	15624	14528	71	406341	379436	96	0.660929
121490	112264	86	57006	52492	83	1595	1469	16	2719	2398	30	6529	5959	45	7470	6685	51	294880	269685	86	0.660929
88194	88146	79	25083	25310	59	929	1076	6	2112	1507	28	3344	3402	32	4725	4845	39	133989	130806	78	0.660929
108290	105073	87	47412	46548	81	1244	1301	13	2177	2367	25	5486	5223	41	5795	6166	39	222400	214899	83	0.661913
105445	100579	84	63732	62000	82	1784	1840	20	2516	2461	27	6474	6254	43	8705	8184	52	246113	224136	84	0.661913
90383	86216	85	30472	30311	77	881	913	0	1451	1349	14	3164	3200	30	4980	4591	40	145508	140220	81	0.661913
170514	144494	104	58961	50001	93	1374	1270	14	3625	3257	32	7164	6532	48	9437	8244	53	322492	280577	97	0.662896
113749	111279	81	46978	45767	80	1336	1316	12	2631	2304	30	5713	5680	43	6453	6504	45	224101	215861	78	0.662896
89392	85530	83	41320	35842	81	572	701	0	2206	1564	21	3460	3188	31	5346	5297	40	141967	134421	81	0.662896
43898	43154	75	17585	17834	51	301	459	0	376	703	0	1792	1772	21	2435	2198	29	75662	76560	73	0.662896
76796	70366	84	34524	30942	81	1058	839	0	1128	1357	15	3799	3471	34	4904	4192	42	142922	125511	82	0.662896
30985	31499	64	11885	12221	45	224	348	0	429	737	0	1096	1047	5	1397	1219	11	49011	48724	67	0.662896
117128	111753	89	28263	27758	79	1833	1646	20	3042	2695	31	7004	6963	44	7743	7304	44	290251	273712	87	0.66388
39513	39794	74	14646	14906	47	349	301	0	945	1060	5	1276	1546	15	2288	2117	26	63511	64204	72	0.66388
93816	92017	88	29781	29531	78	903	843	0	2016	1751	21	3809	3787	35	5388	5258	38	183184	174938	82	0.66388
115293	98883	88	54723	47230	86	1048	1076	8	1770	1692	21	3893	3370	37	5402	4787	42	164492	141016	84	0.66388
86107	85179	79	23019	23181	57	767	758	0	1953	2102	22	4100	4109	35	4987	4718	39	171343	168699	79	0.66388
125372	115360	88	44142	40611	86	1742	1861	18	2229	2381	21	5224	4976	38	7933	7553	45	202110	186279	85	0.664863
160365	133051	111	60983	51209	97	1852	1649	19	3043	2736	35	7584	6560	48	10230	7815	60	292271	250940	111	0.664863
90463	84834	95	18241	18037	52	752	957	0	1641	1653	20	3222	3212	32	4309	4320	35	127655	124967	81	0.664863
107172	100670	88	45367	43345	80	1238	1189	12	2382	2544	25	4910	4982	38	5990	6188	38	230634	215577	80	0.665847
85939	84605	81	52578	50720	81	1425	1281	13	2026	1646	21	4741	4861	38	6463	6142	43	173326	163198	76	0.665847
133829	112108	94	47142	40111	86	1821	1394	20	2103	1902	29	5354	4865	43	8542	7571	52	227277	201852	84	0.665847
107252	101202	94	38060	36610	80	1221	1352	12	1847	1715	18	4018	3763	34	4955	5140	39	173949	170194	79	0.666831
127679	120079	91	63963	61658	84	1032	971	0	2413	2642	28	5875	5683	42	6888	6219	48	242844	228305	83	0.666831
65566	63719	76	19085	18499	57	423	492	0	1375	1332	16	2351	2431	26	2703	3106	28	112883	108909	75	0.667814
196514	158294	105	70027	55292	97	2537	1874	29	4770	4251	39	10555	8841	59	11567	9661	68	441144	371454	95	0.668798
134321	126272	93	51469	48991	85	1589	1569	20	2139	2348	26	5598	5513	39	7753	7125	52	214380	201017	83	0.670765
72481	70207	78	19877	18814	55	947	882	0	572	835	0	3455	3503	32	4670	4338	39	135066	135675	70	0.670765
157142	144547	91	68235	62857	87	1747	1682	20	3673	3724	34	9205	8539	50	9859	9095	56	370243	357215	87	0.670765
197802	156438	102	81494	65240	97	2036	1506	24	3159	2482	35	7158	5744	53	9068	7418	57	273517	225309	94	0.671748
73325	74257	78	27014	27215	72	742	614	0	1057	1360	15	2973	3117	28	4250	4312	36	120384	122201	75	0.671748
40970	44718	55	19992	20325	52	407	331	0	17	598	0	1762	1945	21	1786	1759	22	68421	71548	63	0.671748
80163	77746	74	21442	21433	54	939	1147	7	1701	1602	21	3858	3576	36	4586	4518	39	140444	136410	74	0.671748
94178	87733	85	52809	50233	81	1129	1085	9	3037	2200	32	4625	4475	36	5817	5847	41	184935	179196	76	0.671748
73482	68698	80	31090	29733	78	649	601	0	1463	1559	18	3193	3009	31	3880	3768	35	120074	121573	76	0.672732
197498	166542	99	103558	89323	95	3316	3028	32	5856	5527	46	13554	12094	61	14779	12734	64	493482	433230	94	0.672732
265745	204996	116	101492	81520	109	3777	2960	34	4734	4148	38	12616	9707	64	16355	13150	75	472835	392258	108	0.673715
199645	158858	99	79042	64234	96	2602	2116	26	4196	2888	39	10341	8696	60	12960	10546	76	374643	318097	93	0.676666
185865	160652	105	104201	91827	96	2304	2159	25	4486	3642	38	9875	8881	59	10169	9172	55	385749	357519	96	0.677649
69994	70723	77	16351	16557	49	768	725	0	1369	1407	14	3296	3032	31	3969	3463	34	115292	114623	74	0.677649
28537	27672	72	15114	15440	48	234	356	0	628	402	0	1171	1386	14	1455	1889	16	47856	48384	67	0.677649
102592	95243	84	44868	42321	81	1166	1153	13	2098	2225	25	5470	5478	41	6938	6857	51	208433	199645	78	0.678633
56087	55522	75	31869	31896	75	504	482	0	1073	908	0	1978	1843	24	1941	1715	20	67665	70010	72	0.678633
72822	69223	79	24219	20940	78	1014	1082	6	1415	1279	14	3636	3592	34	5029	4791	39	146600	134648	81	0.679616
137780	123907	91	67260	61011	88	2438	2019	25	2960	2977	31	6459	6024	43	10084	9656	49	262163	240848	85	0.6806
108699	104218	83	44496	42747	80	934	1037	5	2080	1778	22	5111	4886	40	5507	4882	42	206950	196192	80	0.6806
172276	144358	96	72050	58797	96	2522	2109	23	3539	3278	35	7701	6583	53	10433	8886	54	293789	252732	92	0.6806
106949	102417	90	51743	50508	81	1390	1308	16	2013	1617	21	4554	4555	38	6183	5967	41	177251	167612	81	0.681583
158186	139468	91	53751	48018	89	1826	1832	21	3729	3176	33	7283	6369	47	8674	7750	50	264634	248514	87	0.682567
83987	82718	81	35340	34788	76	1022	871	0	1125	1155	8	3270	3299	30	4534	4120	38	136022	133237	74	0.682567
90233	86794	82	36456	34439	80	1128	953	0	1728	1849	19	3330	3396	32	5621	5652	41	158896	157205	80	0.686501
180194	151672	100	67483	56060	92	2095	1962	22	3728	3045	35	7347	6538	46	10009	8732	58	286785	253698	92	0.686501
65553	64281	80	23012	23432	60	520	422	0	1094	1056	7	2114	2235	25	2407	2271	28	107330	107368	66	0.686501
146740	127248	93	79156	69763	89	1985	1637	24	3338	3064	33	7477	6528	49	10074	9088	63	279808	257559	91	0.687485
130346	112553	94	48152	40535	89	1541	1364	16	3211	2731	33	7511	6515	49	8032	6630	53	308413	278200	92	0.687485
222460	175415	105	79215	60415	101	2663	2258	29	5742	4458	48	13294	11338	69	15121	12623	66	553375	455863	103	0.687485
134678	126297	88	46514	44413	83	1723	1839	19	2854	2543	29	6019	6029	42	8180	7175	51	242046	228044	87	0.689452
43569	41624	74	16680	16533	53	535	714	0	591	602	0	1619	1742	19	2579	2664	27	68962	65954	72	0.689452
77550	75997	82	22726	22353	71	885	834	0	1459	1422	18	3039	3113	30	4635	5074	35	142602	142699	80	0.690435
240177	183271	124	109006	84556	109	2811	2227	32	5186	4056	42	10421	7907	54	13787	10626	70	407020	327130	111	0.691419
155375	135041	90	62580	52789	89	1625	1293	19	3458	2881	36	7665	6611	54	8575	7075	53	312301	280957	90	0.691419
48332	41158	89	19662	16206	89	631	573	0	963	756	0	2065	1657	21	3079	2488	29	88615	70027	89	0.691419
100987	100503	79	23068	23096	58	1103	1161	8	2175	1795	27	3999	3857	35	5198	5376	38	157184	156222	79	0.691419
110427	107612	82	46667	45882	81	1612	1463	17	2745	2511	30	7598	7359	46	7850	8038	51	296630	287848	86	0.691419
47823	49541	70	17212	17718	49	505	329	0	796	1082	7	1970	2072	23	2274	2277	26	73920	73749	70	0.691419
59467	58105	91	7756	8194	38	602	681	0	990	821	0	2054	2063	22	2847	3085	29	91199	89418	77	0.692402
50721	51062	76	21876	21774	59	615	559	0	387	671	0	1636	1657	17	2351	2421	26	66957	66185	70	0.692402
175721	141105	100	75624	58872	98	1988	1521	25	3790	3105	42	8609	7393	53	10205	8627	59	373467	306479	98	0.692402
74104	75730	78	22755	22203	62	762	880	0	1505	1407	14	2978	3005	29	4491	4370	36	128172	126206	93	0.692402
96166	91621	88	34091	33030	80	1124	847	0	1948	1828	21	4433	4029	37	5791	6157	41	186774	179632	81	0.692402
234641	173909	119	92375	69797	106	2611	2023	28	5026	3741	44	11625	8902	65	12634	10284	64	490222	384793	107	0.693386
78622	80157	78	28185	28388	75	763	774	0	1255	1347	14	2960	2811	30	4064	4310	32	114282	111935	76	0.693386
240992	189471	108	104065	82341	103	3840	3136	35	5726	5071	42	13176	11324	67	18520	15797	71	499478	428643	102	0.693386
103692	100136	83	44765	43573	80	1218	1303	13	2287	2303	28	5379	5249	38	5884	5959	40	223112	213671	82	0.693386
216063	181276	112	74104	60265	103	2546	2236	27	5229	4836	39	12290	10306	66	14775	13260	72	515934	452527	102	0.693386
290707	214571	138	133693	101498	128	4047	3200	35	5811	5096	44	14270	11123	64	20972	17222	93	546353	444343	127	0.694369
135776	126586	87	51150	47370	83	1328	1338	13	2735	2501	27	5636	5235	41	8462	8057	51	237217	224454	81	0.694369
213034	174984	102	79540	65219	101	2614	2320	28	4625	4103	36	9493	7797	55	13677	11573	71	368714	324461	100	0.695353
122037	115508	89	46068	44608	82	1307	1307	14	2950	3005	27	7273	6687	52	7735	7624	43	294591	279468	84	0.695353
42977	43407	68	13226	13293	46	336	274	0	685	702	0	1560	1721	18	2677	2955	28	60010	61664	69	0.696336
180712	152394	97	85986	72070	96	2776	2074	31	3874	3572	37	9302	8220	54	12359	10575	69	333909	308120	92	0.696336
304330	180431	208	109798	66665	191	4045	2289	33	6156	3950	52	14357	9403	89	19840	12750	103	537617	351182	188	0.698303
107940	101613	88	62148	59980	84	1139	1012	4	2165	2156	26	5048	4658	41	7253	7104	50	194123	173382	75	0.698303
88173	87743	83	22710	22896	60	781	772	0	1401	1533	16	4001	3858	36	5055	4991	37	149012	145050	74	0.699287
149264	128218	90	60024	50160	89	1872	1331	21	3508	3143	37	7341	6477	51	10367	9167	55	283853	240636	86	0.699287
170261	141454	92	97898	83484	93	2222	1858	25	3147	2559	37	7442	6470	47	10437	8814	58	271210	241526	89	0.699287
127654	115464	92	59218	52944	86	1307	1320	13	2485	2182	27	5335	4880	43	7387	6707	46	213706	189017	82	0.699287
40312	38829	74	15528	15871	48	299	403	0	438	966	0	1264	1397	15	1764	1949	19	60895	61260	65	0.70027
59547	58407	75	21754	21464	64	794	910	0	1264	1342	14	2337	2306	27	3394	3342	32	93076	93058	69	0.701254
107416	102958	82	40111	38878	80	1601	1494	21	2896	2747	29	7679	7420	45	8504	8368	47	300438	293078	80	0.701254
178645	142917	110	57861	45712	93	2295	1766	27	3533	2822	37	8394	6650	51	9661	7753	57	350516	289957	95	0.702237
98456	96047	82	19556	19068	55	1143	1085	7	1702	1563	20	3997	4135	35	5985	5853	44	168709	165440	78	0.702237
187671	166358	98	170294	155508	98	2992	2546	29	6240	5537	41	14087	13302	66	19374	17333	77	570742	511391	92	0.703221
59001	56852	77	20993	20405	58	797	942	0	1332	1885	20	3095	3104	31	4145	3893	40	123548	121263	73	0.703221
68162	67819	77	25956	25606	75	484	563	0	1766	1227	14	2855	2680	29	3794	3711	34	100995	97979	71	0.703221
60289	60700	75	22964	22624	62	706	547	0	881	955	0	1946	1971	23	2355	2323	25	68813	66979	71	0.704205
76581	76541	78	30261	29222	78	1018	840	0	1295	1269	14	3372	3282	33	4464	4031	38	149271	148611	78	0.704205
60649	59758	77	11428	11120	44	803	778	0	1428	1180	14	3217	2770	32	4920	4561	40	124984	117479	76	0.705188
209185	160736	110	69275	52354	99	2606	2125	29	4503	3610	41	10194	8645	53	11173	8488	67	418260	347267	98	0.706172
246289	160333	119	96400	63906	107	2464	1465	32	4314	2530	44	8910	5765	60	13693	9219	68	364995	244162	105	0.706172
159210	136994	91	79370	67233	91	2144	1635	24	3018	2929	39	7127	5943	50	9630	8003	56	269808	230985	89	0.706172
67302	66323	76	23092	21830	58	1097	807	0	1392	1075	6	3244	3304	33	3720	3396	35	123769	121884	74	0.706172
53015	55727	73	16660	16940	48	677	676	0	641	885	0	2186	2146	26	3160	3324	30	87448	86698	63	0.706172
114479	107141	84	51638	48199	82	985	1166	9	2836	2278	29	5370	4796	41	5475	5638	40	205749	195042	81	0.707155
57827	55020	89	23557	22001	76	544	651	0	954	1103	7	2369	2278	25	3567	3293	34	97743	91436	91	0.707155
153192	102517	128	67274	42774	121	1745	1169	15	2905	1887	25	6834	4979	64	9520	6925	82	270889	190826	121	0.707155
157781	146199	89	61440	57254	88	1911	1640	22	2932	2443	30	6451	5957	44	9805	8727	56	261273	239493	84	0.707155
57805	59440	59	26149	25627	63	829	702	0	955	878	0	1943	1886	24	2751	2623	31	83274	80447	70	0.707155
52469	52800	74	22301	22113	68	613	671	0	977	669	0	1765	1738	20	2774	2484	32	76055	74658	74	0.708139
174244	137393	108	60661	49483	95	1784	1368	16	2741	2442	33	6407	5006	49	9008	7237	53	247484	204520	93	0.709122
126914	116783	87	89578	84116	87	2275	1930	24	2953	2944	29	6301	6191	41	7666	8192	51	261737	237873	86	0.709122
28983	28680	68	10427	10538	43	97	291	0	300	355	0	1198	1327	11	1445	1544	14	50061	51853	63	0.710106
168942	147405	94	76094	66666	91	1555	1276	15	3332	2896	33	7132	6115	49	10141	9034	62	303520	269917	89	0.710106
68247	68699	77	24857	24092	73	1066	1019	4	938	902	0	2498	2465	24	3029	2988	30	97558	97703	74	0.712073
98003	98175	78	36446	34966	78	1247	1146	12	2602	2359	28	4481	4110	39	6497	5810	46	193093	186161	79	0.712073
69974	70345	79	30759	30663	76	895	688	0	1347	1419	14	3110	3118	30	4731	4862	35	127123	119678	74	0.712073
33733	34142	60	15980	16178	48	438	356	0	598	716	0	1541	1608	16	1991	2201	24	55951	56919	63	0.712073
117434	114512	86	46778	46036	81	1542	1547	18	3029	2556	31	6316	5732	43	7519	7598	46	281325	269923	82	0.713056
107810	100878	87	49742	47612	82	1740	1571	19	2196	2175	25	4984	4799	41	6907	6309	48	188844	181144	79	0.713056
53241	52990	82	22357	22330	64	510	451	0	906	888	0	1721	1573	22	2204	2205	23	74315	75435	70	0.71404
77069	75218	80	32928	32083	78	813	744	0	1104	1391	13	2357	2288	29	3124	2937	30	88593	87851	72	0.71404
48541	48639	75	15639	15703	50	391	540	0	425	597	0	1462	1316	14	2341	2006	28	72191	75631	61	0.71404
79618	76664	79	29061	28317	76	642	634	0	1575	1323	12	3075	3045	30	4637	4653	36	128079	125139	75	0.715023
88545	86619	83	42005	41289	80	822	864	0	1585	1406	16	3362	3283	32	4460	4054	38	136150	138818	76	0.715023
174933	149638	99	81998	71818	91	2374	2197	25	4074	3176	37	7844	7062	49	10652	9333	61	310893	279515	90	0.716007
91918	90486	79	30473	29731	78	1244	1058	7	1917	1311	27	3526	3211	35	5047	4690	46	159824	150915	77	0.716007
234819	186751	104	110855	93238	100	3876	2932	35	4979	4542	40	12931	10519	68	17888	15472	74	505692	434380	98	0.716007
126509	112044	104	49450	43831	86	1031	1024	4	2262	2166	25	4582	4432	35	6145	5537	44	193601	179790	83	0.71699
131053	110992	92	58982	49284	89	1701	1483	16	2664	2412	30	6099	5616	42	8724	8015	53	244045	221770	84	0.71699
31189	30456	67	12230	11931	47	177	179	0	466	461	0	1313	1384	15	1108	1558	14	52589	52023	83	0.71699
109574	99549	90	51488	48166	85	926	981	0	1560	1795	19	4096	4045	35	5771	5931	41	150084	143972	83	0.717974
120406	109556	97	48217	44586	84	1111	1044	5	2346	1984	24	4910	4673	39	5720	5598	44	195183	188962	88	0.718957
62675	63061	77	24838	25026	68	498	509	0	1308	1395	13	2393	2416	26	3082	2999	32	92744	94099	73	0.719941
106590	103718	84	31794	31067	79	1119	1146	10	2304	2459	24	5939	5675	41	7040	6307	51	244446	237136	82	0.719941
117192	112750	92	57285	55421	82	1229	1301	13	2285	2438	25	5529	5607	39	5709	5701	39	213896	207772	79	0.719941
81965	80594	79	27681	26930	72	1040	1010	3	1375	1625	18	4050	4006	34	4794	5156	36	176725	174072	72	0.720924
120829	117116	84	35240	34438	80	1515	1475	19	2189	2309	27	6386	6312	42	9670	8987	49	259786	251253	83	0.720924
181007	146916	97	77255	63173	93	1877	1535	21	2904	2661	34	6653	5150	48	9207	7917	57	261875	216552	94	0.720924
95276	93700	80	38739	37715	79	1321	1248	13	2130	2255	25	5313	4803	42	5510	5039	40	215581	208859	80	0.720924
187254	159929	99	81085	70833	93	2750	2476	28	4618	4149	38	9584	8759	50	13453	11567	61	379491	346256	92	0.721908
116537	103842	93	47827	42945	84	1258	1154	12	1757	1823	23	4987	4532	39	6441	6051	44	177014	159332	81	0.722892
127340	114599	91	52977	45736	87	1398	1373	14	2219	2296	26	5022	4672	40	7230	6518	46	203174	186036	87	0.722892
101523	94727	87	51011	48911	81	1113	1163	9	2227	2345	27	4976	4776	38	6064	5730	45	196484	183709	80	0.723875
104161	102385	80	47060	45457	80	1528	1522	15	3339	2733	35	7043	6809	44	7194	7384	46	278362	264177	87	0.723875
71563	70735	76	25720	24673	75	673	583	0	1429	1150	13	2798	2652	27	3849	3862	35	112064	108630	93	0.723875
110317	101012	84	48777	43369	82	1248	1126	7	2256	2073	23	4640	4161	39	6530	6121	47	186897	170466	82	0.723875
128231	115267	88	60921	54622	87	1160	1194	9	2336	1975	24	5325	4878	41	5777	5648	44	217055	198392	86	0.723875
161784	127345	96	74217	60052	93	1915	1819	21	4736	3792	43	8335	6958	57	10244	8913	55	321521	270676	94	0.724859
76904	74373	84	21213	20863	61	758	809	0	870	1063	6	3453	3235	33	3882	3606	34	113871	106171	79	0.724859
75864	72479	93	19945	19508	59	730	797	0	1281	1346	12	2995	3087	30	2990	2946	32	120596	118686	77	0.726826
100544	98875	83	20998	20576	69	1189	1266	14	2172	2274	25	5376	5470	40	5976	5519	41	212038	210763	73	0.726826
155731	134056	94	69342	58858	91	1549	1254	15	2757	2651	28	7166	6043	47	10341	9300	55	284166	247564	89	0.727809
237617	161992	121	107837	74972	120	3330	2299	33	5758	4273	48	11121	8707	73	15655	11665	78	451689	343206	115	0.727809
66980	64265	81	17712	16868	56	881	731	0	1001	1141	7	3016	3065	30	4089	4242	34	113792	112244	70	0.728793
152013	141253	90	54839	50101	87	2386	2250	26	3647	3386	34	8454	7859	51	13008	11400	63	346132	314037	85	0.729776
65042	62372	89	25091	24776	75	521	402	0	791	886	0	2538	2365	28	2702	2291	30	101594	103939	71	0.729776
206053	133015	105	118439	83227	107	2812	2230	29	4883	3830	48	11234	8019	64	13360	9514	74	407591	289901	101	0.73076
273642	204329	122	138579	104590	111	4464	3269	40	6924	5372	49	16520	12472	74	23814	18484	94	629139	510392	106	0.731743
53658	53644	72	22899	21809	75	570	624	0	1623	1335	14	2328	2322	27	3359	2980	35	94832	89526	90	0.731743
108533	101883	82	32860	30309	80	1268	1152	10	1991	2088	21	4712	4517	38	6986	7036	44	191298	189804	77	0.731743
210065	174154	113	117491	98548	113	3122	2772	29	4983	4448	40	11254	9377	58	15988	13921	72	448363	379459	113	0.731743
138040	127213	87	46430	42374	85	1591	1210	15	2974	2686	32	6607	5698	46	8693	7406	52	260415	244149	82	0.731743
118374	112598	87	49315	47097	81	1450	1494	14	2574	2531	27	6104	6050	40	6905	6520	49	272541	262945	76	0.731743
177506	138861	98	67323	52328	96	2471	1924	27	3389	2963	35	8703	6842	54	13032	10050	68	339431	278329	91	0.731743
82109	78764	82	14263	13770	49	747	653	0	1484	1555	15	3618	3640	31	4296	4073	38	139784	135402	74	0.732727
191692	164192	113	77082	67159	94	2205	1930	26	4725	4383	37	10024	8848	55	11297	10016	63	422934	383713	113	0.732727
127237	120278	87	49420	47199	84	1488	1368	18	3243	2913	29	6895	6872	45	7651	7226	46	298912	287562	77	0.732727
183218	161643	95	77620	68766	91	2330	2054	26	3833	4025	33	8702	7847	54	9738	8585	52	318757	285876	87	0.732727
52058	51807	75	25716	25693	71	401	462	0	953	715	0	1510	1517	16	2605	2454	28	74866	75009	64	0.73371
182255	145046	104	67983	53768	94	1882	1630	22	4051	3313	32	8961	7443	61	9692	8300	56	368332	316321	89	0.73371
43991	43898	73	13637	13485	48	483	514	0	998	901	0	2196	2262	23	3138	3271	31	86029	86702	70	0.734694
125672	113321	94	42369	36271	88	1876	1674	19	2341	2557	26	5768	4962	45	7230	5492	50	222005	208880	84	0.735677
181685	147409	97	84679	70373	95	2565	2014	28	4621	4049	37	10165	8748	56	11149	9673	62	428340	373882	92	0.735677
103152	92841	85	45501	40953	84	1231	1140	9	2778	2426	29	4666	4019	39	6474	6080	46	193499	171420	82	0.735677
137452	121140	92	69475	62010	89	1403	998	0	2913	2758	27	6137	5770	44	8269	7370	50	261809	234232	104	0.735677
218815	177229	104	86950	68201	103	3116	2631	31	5794	4700	43	14609	12298	65	15545	13285	64	560465	491743	98	0.736661
231756	189984	106	116300	97460	99	3337	2688	33	6236	5572	49	15040	13008	69	16476	15139	72	617272	556715	93	0.736661
108311	103457	87	38918	37893	80	1456	1376	15	2027	2342	22	5801	5209	42	6392	6210	43	242944	232756	79	0.736661
93715	88158	82	38337	35113	80	638	656	0	1902	1331	22	3422	3130	35	4065	3531	36	130298	122927	79	0.737644
44714	43465	77	17444	17183	57	493	355	0	706	701	0	1412	1362	16	1932	2038	23	59095	57967	70	0.737644
119698	110820	86	47780	43663	83	1593	1386	16	2123	2033	25	4910	4708	38	7739	7236	49	194193	186679	79	0.738628
116768	112805	84	63779	61770	84	1622	1436	17	3126	3145	29	6771	6093	45	8299	8288	44	289395	280862	83	0.738628
173046	154194	100	65571	57370	91	1967	1943	22	3494	3577	32	9218	8076	52	9140	7800	52	346457	320220	89	0.738628
148238	127162	94	58818	50350	90	1870	1598	21	3122	3029	29	7263	6418	51	8506	7403	49	259234	234911	88	0.739611
99268	94681	81	35322	34161	79	585	671	0	2271	1932	27	3744	3451	35	4972	5232	36	142611	135412	79	0.739611
159945	140254	92	51351	45679	88	2201	2141	22	3235	3028	32	9334	8370	53	12263	10994	64	347190	318983	89	0.740595
80740	80749	78	43844	43599	77	915	931	0	1455	1157	11	3437	3363	32	3521	3614	32	148286	143465	78	0.740595
71342	68078	83	26431	26211	75	707	726	0	1386	1580	14	3125	2969	32	4808	4776	37	132650	133776	75	0.741579
63749	61268	79	24496	24037	74	887	554	0	638	1129	8	2531	2458	25	2878	3333	26	89280	86136	67	0.741579
187014	168349	98	94878	84740	90	2477	2287	29	5062	4854	39	11450	10164	58	13806	12251	66	433672	390762	92	0.741579
153697	137702	89	66552	60028	88	2434	2354	27	3562	2924	34	7907	7386	50	12483	11419	63	293371	282598	86	0.741579
78973	80518	75	29960	29883	74	1199	944	0	1267	1452	12	4264	4383	34	5739	5931	40	163155	162270	78	0.741579
218121	172105	102	99649	76723	99	2518	2067	29	3565	3007	36	9646	7691	58	12966	10507	66	384371	307938	98	0.743546
87003	86017	80	17498	17096	53	814	837	0	1253	1380	12	3405	3218	34	4869	5025	37	129045	125018	78	0.743546
357543	223173	145	170439	108503	141	4651	2893	41	7976	5381	58	16295	10732	73	24718	15985	106	647900	442245	138	0.745513
95585	89958	97	39561	35119	97	961	1086	5	1781	1687	21	4183	3640	37	5323	4443	42	163787	142525	97	0.745513
154803	143326	90	68627	61779	88	1781	1585	19	2648	2693	30	7727	6919	49	8056	7490	50	263141	245508	104	0.745513
63543	65641	71	26944	27382	58	793	771	0	1418	1248	12	2567	2566	27	3479	3474	35	112626	116471	61	0.745513
110763	100055	84	51697	46690	83	1234	1164	10	2268	1976	27	4882	4179	40	6415	6204	43	194162	180879	81	0.745513
82998	76160	96	20610	17771	96	706	764	0	1803	1262	12	3134	2941	30	5253	4941	41	141041	121924	96	0.745513
132142	122403	86	56244	51097	85	2015	1916	23	3227	2942	31	6664	6241	43	9036	8352	55	241710	230409	80	0.745513
76167	73611	80	25144	24761	75	714	880	0	698	898	0	2774	2630	29	3568	3293	32	106736	101001	75	0.746496
196704	143488	112	72146	54287	100	1923	1440	20	3080	2378	30	8112	6420	53	11757	8695	62	329082	244042	98	0.746496
105290	100052	84	39019	37942	81	1072	908	0	1900	1631	26	5264	4923	40	6114	5795	45	236283	227263	82	0.74748
65791	62940	92	24436	24233	65	543	402	0	846	772	0	2315	2230	26	2701	2720	29	90441	88491	69	0.74748
54395	56001	65	19726	19558	53	642	729	0	1360	1220	12	2545	2637	27	2921	2836	30	90325	87629	72	0.748463
57045	57724	76	28550	28354	74	365	242	0	499	809	0	1893	2123	24	2841	2706	28	79892	78250	74	0.749447
58627	58387	78	25221	24854	74	812	832	0	1067	1026	4	2321	2299	24	3745	3869	32	91240	88563	74	0.749447
162400	141911	92	54241	45297	91	1897	1764	21	3081	2740	33	7763	6515	52	10945	9273	58	309852	269145	93	0.75043
64636	64710	76	21135	21486	56	582	524	0	1049	910	0	2115	2272	25	3116	2766	31	84594	82796	74	0.75043
153181	143726	87	95152	90531	87	2387	1882	26	3664	3042	35	7738	7126	51	11036	10200	56	307779	280328	89	0.75043
240341	180382	112	85902	65330	105	3334	2553	35	4757	3546	42	11121	8542	61	15714	12034	68	426287	324326	107	0.75043
97900	92263	98	38730	36511	80	1087	938	0	1703	1483	15	3866	3926	34	5329	4707	43	160075	153650	71	0.751414
70586	67208	80	29820	28390	78	633	534	0	1082	1007	3	2754	2540	26	3760	3928	31	121092	111682	80	0.751414
115816	110926	94	42343	40642	82	1242	1220	14	3069	2549	27	5334	5338	41	6119	6065	44	242529	226744	84	0.752397
59080	58305	76	21796	21934	68	680	818	0	1237	1115	7	2661	2331	29	3382	3075	34	88165	85052	68	0.753381
199350	154932	109	81027	63213	99	2329	2009	27	2924	2627	33	8262	6133	52	12414	10101	65	338698	273075	101	0.753381
50189	51775	63	21847	21825	57	452	582	0	606	877	0	1649	1639	18	2715	3266	26	69358	67856	66	0.753381
49221	49489	69	17736	17793	51	174	305	0	992	667	0	1799	1795	21	2330	2558	25	78757	78454	74	0.754364
105350	103867	82	51054	49695	80	1703	1517	20	2690	2582	27	6075	5970	42	6976	7272	42	252051	239180	84	0.755348
136937	114300	94	56722	47934	89	1638	1294	17	2657	2257	30	5810	4553	48	7735	6415	51	219847	185723	89	0.755348
163862	133000	96	56501	45537	92	1662	1526	18	2452	2355	30	6658	5675	47	9086	7539	57	251169	212116	92	0.756331
87828	84089	81	25884	25425	76	809	930	0	1316	1305	18	3057	2899	30	4714	4476	38	128651	127036	77	0.756331
77698	77069	81	18111	17761	54	829	768	0	1260	1388	15	3297	3189	31	4617	4511	34	128723	124626	77	0.757315
53101	52503	75	13356	13258	47	383	425	0	731	772	0	1897	1890	19	2975	2943	29	80150	80059	72	0.757315
62075	63651	76	28202	28251	74	675	502	0	989	1049	5	2420	2237	28	3398	2920	41	92975	92327	73	0.757315
114965	109708	87	55487	53068	81	1804	1855	19	2208	2386	26	6651	6255	44	7160	6978	43	265457	251257	81	0.757315
97005	96101	80	41734	41366	78	1126	1263	12	2129	1782	24	4634	4582	36	5916	5668	43	205437	198500	77	0.757315
157046	122527	97	79455	60645	95	1336	1128	11	3151	2316	35	6684	5232	51	6625	5728	53	266517	209689	95	0.758298
67913	67163	84	11199	11071	45	766	623	0	1417	1335	17	2690	2895	27	3346	3423	31	99314	95458	72	0.758298
47400	45617	83	17070	16990	54	602	439	0	809	663	0	1385	1395	13	2297	2057	26	60670	62141	69	0.759282
133388	115191	89	54540	47313	88	1101	917	0	2451	1678	30	5840	4850	48	6696	5826	47	224733	196763	75	0.759282
116404	109801	88	46946	44642	83	1862	1602	21	3056	2697	28	6160	5770	43	6756	6318	45	256446	243825	73	0.760266
124303	117143	85	40552	37030	83	1813	1750	22	3601	3175	34	7628	7100	49	10276	9125	58	350313	333701	80	0.760266
161793	147535	98	48694	45089	89	2324	2103	26	4221	3222	38	8124	7436	50	12119	11620	65	326263	296099	106	0.760266
190240	152826	103	86628	67886	95	2465	2005	26	3637	2554	41	9238	7508	56	13137	10693	71	362592	307954	91	0.760266
63109	61026	78	18403	18188	55	725	754	0	657	908	0	2159	2096	25	2845	2746	31	85981	85921	70	0.762233
96647	91379	84	37018	33958	82	1061	1007	2	1245	1368	15	3937	3728	34	5323	5563	39	154663	148961	79	0.762233
126336	108814	90	51226	43642	88	1879	1762	22	2304	2552	30	6260	5581	46	9335	7905	54	268988	247282	84	0.763216
87297	83898	83	25731	25313	69	843	874	0	1438	1388	13	3641	3492	33	5003	5018	37	145137	145422	75	0.763216
91133	84031	85	29375	26016	82	1100	993	0	2075	1702	24	4097	3617	39	6130	5695	52	178011	167853	77	0.763216
117464	102466	87	53196	46348	86	1141	1265	12	2156	1854	24	4548	3876	39	6636	5635	45	194073	176488	79	0.7642
49406	50442	73	18234	18260	52	368	490	0	667	838	0	1651	1723	21	2231	2294	24	59626	63050	69	0.7642
110009	99188	95	43745	38525	85	1251	936	0	2373	1867	29	4183	3737	37	6331	5976	42	171554	149909	80	0.7642
120342	106913	89	39094	34243	84	1257	1120	9	2065	1862	25	4525	4143	40	7176	6562	45	194829	181117	85	0.765183
188807	168303	94	114996	104336	94	3363	2973	32	6648	5945	50	15433	14096	70	17386	15715	77	623556	563808	91	0.765183
210769	166180	108	134251	114788	99	2887	2509	30	5243	4254	41	10223	8735	53	14731	12074	67	401552	346271	93	0.766167
95413	83348	92	40661	35933	83	908	939	0	2276	1488	31	3989	3626	37	6173	5683	45	171190	154200	78	0.766167
172682	141872	96	55285	45473	91	2006	1746	21	3715	2922	36	7650	6340	51	9386	7976	53	278382	243401	89	0.766167
79625	72116	92	37737	34828	80	716	628	0	1992	1529	21	3092	2968	30	4757	4726	38	131874	127701	72	0.76715
61628	61414	81	15183	14969	49	527	453	0	1245	1205	13	2139	2218	22	3165	3067	31	89186	87254	70	0.76715
165201	125317	114	62052	47250	97	1848	1346	22	3142	1969	33	6846	5368	49	9628	7188	62	277856	208533	114	0.76715
185679	141289	103	162018	139100	97	3501	2723	35	6382	5187	49	13915	11900	68	18045	14820	78	515312	418137	94	0.768134
193066	157598	98	68618	56051	92	2292	1688	26	5124	3841	40	10749	9699	56	13010	12004	58	439799	381587	92	0.768134
46156	45010	71	12966	12640	47	620	458	0	486	658	0	1880	1746	22	2010	2305	24	68700	69803	65	0.768134
170650	149731	109	93013	81748	93	2629	2073	30	5073	4803	43	10334	9296	60	13240	11895	66	439352	402270	91	0.769117
81034	78180	82	14254	13635	50	845	786	0	1914	2004	22	4005	4032	34	5297	5027	40	146995	141905	79	0.771084
71251	69906	78	32669	32357	76	663	648	0	1578	1001	1	2547	2621	26	3739	3840	32	103566	97634	71	0.771084
299665	219260	125	97568	68406	121	4112	2994	39	6367	4594	45	15369	11407	74	22585	17261	84	628150	480238	123	0.771084
139031	124457	89	55416	49862	86	1504	1233	17	3069	3269	30	7366	6853	47	8234	8671	49	314428	299862	85	0.773051
227240	160740	105	97309	71359	102	2474	1723	30	4095	2688	42	8765	6212	60	13414	9188	68	407327	297528	103	0.773051
26689	25103	77	11978	12038	45	243	268	0	202	457	0	752	842	0	1367	1455	13	34647	34150	60	0.774035
97264	92722	97	36974	36016	80	1288	1407	14	2122	2237	28	4964	4961	37	5638	5565	40	222825	213909	80	0.774035
191748	155850	98	98014	80956	98	2241	2030	26	4510	3601	43	9296	8298	50	9503	7577	54	387681	339602	105	0.774035
57790	55155	81	14849	14841	49	631	609	0	1241	1060	6	2605	2356	28	3781	3666	33	104271	101544	73	0.775018
70694	71595	77	24902	24695	71	614	737	0	1196	1022	5	2808	2826	30	3872	3772	38	102662	97164	74	0.776985
156827	131719	101	62777	53055	93	1803	1668	21	3717	3368	34	8733	7818	54	10480	8547	59	380540	342618	91	0.776985
75816	77051	77	26329	26371	72	901	1103	9	1044	1255	15	3418	3314	34	4298	4143	37	131866	125284	74	0.776985
73250	70416	88	25749	25678	76	928	1008	2	1218	944	0	2208	2366	25	3231	3391	29	96501	91618	78	0.777969
163164	147130	103	87443	80924	89	3285	2811	30	4251	3660	37	9343	8562	50	14348	12962	67	367803	333625	91	0.778952
43694	43809	77	20709	20478	62	572	585	0	1342	1000	1	2029	1909	24	2703	2290	33	73641	70306	73	0.779936
77034	74763	83	28361	27569	76	907	697	0	1530	1135	19	2939	2792	29	4441	4295	38	106745	103146	73	0.779936
119070	112970	86	38795	37538	81	1303	1301	11	2973	2858	26	6369	6061	43	6833	6698	45	270347	263743	84	0.779936
195790	161040	98	91715	74430	98	2397	2091	26	4410	3492	40	9635	8248	55	12868	10927	67	389654	319016	113	0.779936
169647	148414	98	70503	61966	92	2221	1918	26	2942	3017	32	8156	7230	49	9061	8806	51	307001	275268	92	0.78092
147566	124534	104	62276	52329	90	1559	1582	17	2579	2273	29	6483	5506	44	8393	6964	51	231473	191912	91	0.78092
115772	108774	89	49838	47022	83	1137	1227	13	2450	2331	29	6604	6275	42	8127	8018	46	277851	270718	85	0.781903
200740	155878	120	79216	61569	120	1720	1143	13	4619	3536	42	10912	8374	61	11412	8621	66	432827	344312	120	0.781903
70482	70942	81	18718	18932	51	554	558	0	1378	1279	11	2893	2769	30	4628	4592	38	119075	119424	75	0.781903
107865	101630	85	43177	42207	80	1093	1334	12	2016	2095	22	4933	4483	40	5643	5250	43	214622	203270	84	0.781903
166231	136793	100	61735	51041	91	1381	1120	10	3146	2901	30	7489	6592	47	8550	7525	52	307986	267323	92	0.782887
315726	204017	134	102715	62960	130	3941	2608	40	6974	4376	53	14970	10029	72	20942	13929	86	604619	403426	131	0.782887
81743	81151	79	36960	35941	77	862	837	0	1116	1398	14	3169	3342	31	4872	4497	40	123633	127422	70	0.782887
123145	117552	86	37274	36862	80	1693	1734	21	3294	3301	31	8159	7943	49	8405	7835	47	330538	317893	87	0.782887
243511	189151	105	99642	80470	104	3697	2710	35	5851	4517	43	11994	9750	60	15746	12304	76	456310	379154	104	0.782887
131951	118438	103	45716	40203	103	1285	1165	12	2817	2638	28	6556	6053	43	6958	6063	47	256408	230291	103	0.782887
139193	119639	92	59603	51240	91	1332	1279	14	2510	2083	26	6319	5746	46	8430	7351	62	230590	206595	89	0.78387
54866	56384	71	16142	15931	51	533	615	0	762	784	0	1967	1932	24	3017	3498	28	85955	88799	73	0.78387
183587	151962	98	72671	61849	94	1961	1833	22	4319	3881	40	10611	9190	60	11422	9642	59	443947	406763	93	0.784854
215981	169928	104	79021	61159	99	2738	2336	29	4657	3588	41	10593	8857	59	14516	12045	69	419684	358656	98	0.785837
142270	123539	101	54274	47309	89	1529	1329	15	2700	2061	33	5403	4432	49	6742	5915	44	212844	195071	87	0.785837
69895	70779	78	25725	25846	70	863	962	0	826	1217	11	2331	2194	28	3217	3299	30	104618	101934	74	0.785837
166624	143232	105	63340	52995	91	2200	1812	24	4167	4013	36	10157	8612	56	11353	10597	58	411239	363091	92	0.785837
110488	104900	85	39900	38385	82	1389	1110	9	2429	2549	27	6454	6067	44	7100	7188	44	252897	238332	85	0.786821
171250	138438	100	63345	50800	92	1664	1476	18	2702	2568	31	6330	5405	46	8104	6677	52	261342	226108	91	0.786821
202613	160167	100	92714	73845	97	2473	1842	28	4341	3426	43	10437	8141	60	11080	8256	56	440836	372188	95	0.786821
118992	114680	82	47335	46182	81	1109	962	0	2440	2670	29	5274	4962	41	5408	5227	39	208541	197850	80	0.786821
30914	30690	64	13232	13273	45	220	325	0	954	1080	7	1341	1201	11	1439	1734	16	48278	48103	63	0.786821
157373	127308	94	80390	66409	93	1892	1558	22	3093	2238	34	6634	5506	50	8007	7311	55	253748	212091	91	0.786821
175369	156557	92	60341	53947	90	2311	2057	24	4897	4220	39	10615	10234	58	11595	10289	58	435796	413101	89	0.787804
131709	113839	91	58865	51279	89	1385	1383	13	2596	2025	29	5745	4874	46	7884	6646	57	234244	208647	88	0.787804
122793	115740	100	49741	46082	87	1128	1094	9	2437	2466	21	5752	5392	44	6228	5897	42	229469	214994	100	0.787804
42802	42987	69	19206	19439	52	156	236	0	719	930	0	1534	1378	18	1966	1706	26	63975	65113	66	0.788788
77470	67261	88	38072	33385	81	712	829	0	1165	996	0	3363	2925	36	4535	3911	42	124995	115525	78	0.789771
251493	192230	116	81085	60308	106	3089	2205	32	4734	4275	40	12315	9840	65	16902	13204	74	485102	390565	107	0.789771
269060	206471	123	190143	155759	115	5914	4539	42	7522	5737	58	17587	14257	69	25196	21112	86	702414	590924	111	0.789771
112252	101638	101	42604	36362	101	1442	1253	14	2567	2541	27	5359	4443	42	6520	5611	45	220202	191126	101	0.789771
109760	106476	83	38247	36846	80	1367	1316	16	3302	3512	31	7065	6709	48	7709	7004	49	287428	277633	77	0.790755
89690	86231	86	20553	20275	57	1042	946	0	1714	1463	20	3928	3905	35	5582	5233	41	160560	157445	73	0.790755
97609	93465	83	20988	20577	60	1296	1334	14	1993	1576	22	4454	4183	37	6203	6081	47	170434	162396	76	0.790755
104953	99283	97	41137	39640	81	808	718	0	2260	2327	26	4716	4423	38	5277	5010	39	199320	189612	79	0.792722
33118	33989	70	15050	15088	48	272	200	0	318	234	0	928	1006	2	1323	1614	14	47390	46897	66	0.792722
89170	85269	80	41954	38862	81	971	951	0	2214	2061	23	3441	3162	33	5021	4920	38	134280	125332	74	0.792722
98511	92784	83	41973	38339	82	1009	939	0	1977	1569	26	4327	4250	40	5171	4958	42	182530	166631	78	0.792722
37537	34985	85	10197	10055	43	350	316	0	287	388	0	1709	1567	17	1750	1998	20	54159	56936	63	0.793705
71395	69128	81	27290	26601	77	637	539	0	1493	1434	16	2743	2781	26	3423	3243	33	101202	99545	71	0.793705
84699	81824	81	41032	39994	79	1048	804	0	1709	1797	23	4163	4021	33	5713	5561	41	160822	156471	76	0.793705
119555	112545	87	44229	41783	82	1225	1107	13	3062	2483	31	5082	4901	40	7478	7124	45	208247	196952	80	0.793705
127245	122711	84	52411	50635	83	1625	1388	15	3471	3372	31	6696	6332	46	6864	6369	45	276433	269418	79	0.793705
71406	70700	77	29737	29522	76	812	663	0	1080	1079	6	2710	2482	28	3616	3487	32	116235	112261	71	0.793705
80542	80511	78	21263	21453	57	903	954	0	1580	1616	16	3372	3356	29	5098	4561	43	119780	120660	74	0.794689
175333	154582	103	75381	66472	93	2124	1792	20	3209	2697	32	7226	6134	47	9640	8487	56	283808	251518	90	0.794689
126241	112953	92	55065	47281	88	1617	1309	20	3076	2394	33	5603	5424	42	7082	6858	45	251986	236829	84	0.794689
132402	121011	98	49608	46326	85	1726	1595	20	3122	2852	33	6683	6248	46	7717	7135	47	298953	287883	81	0.795672
26827	27507	58	14405	14844	46	175	244	0	631	966	0	1064	1339	11	1624	1501	19	43574	44512	64	0.795672
68434	68421	79	28312	27765	75	592	547	0	941	1151	9	2456	2333	27	3472	3680	31	101555	101258	74	0.796656
118013	111734	87	67494	65356	84	1618	1510	18	2475	2126	27	5867	5517	44	7778	7065	48	212407	201993	79	0.796656
131428	111887	105	49103	42348	87	1926	1490	21	2750	2429	27	6452	5244	52	8273	7285	50	242397	228221	86	0.798623
116166	111583	84	38636	37288	82	1386	1384	15	2733	2763	28	6523	6440	45	7449	7016	53	294497	280622	82	0.799607
147411	128429	91	57209	48714	91	1691	1544	19	2564	2479	26	6972	6017	47	8073	7375	50	291087	262220	90	0.799607
42358	41712	72	17479	17025	54	492	627	0	571	727	0	1778	1668	22	1970	2283	25	67055	65647	71	0.80059
190170	147832	101	59699	45756	95	2332	1858	27	3624	2925	43	8701	6750	53	12097	9600	60	330112	274593	97	0.80059
258521	179329	112	94592	63301	109	3007	1962	33	5396	4294	51	13948	10114	68	18317	12700	77	549621	390353	108	0.80059
132132	121872	87	39685	36684	84	1420	1242	17	3423	2285	43	6705	5946	49	9072	8333	49	244069	227470	86	0.802557
76749	75452	78	24688	24612	64	751	650	0	1242	911	0	2404	2465	28	3381	3174	33	101577	103201	73	0.802557
40704	40492	71	17405	17285	53	609	628	0	531	753	0	2021	1976	22	2798	2475	27	80485	76333	69	0.803541
121149	105543	91	51230	45095	87	984	943	0	2114	2287	23	4716	4299	36	6611	5704	45	184723	163786	86	0.803541
171737	145636	103	71968	61965	94	2044	1859	22	3863	3336	38	7643	6185	51	10328	9124	56	285684	260429	97	0.803541
117447	112339	86	52456	51179	81	1114	1104	8	2015	1991	20	4422	4364	37	6708	6152	43	184729	179480	82	0.804524
82332	77760	85	35266	34447	78	609	659	0	1531	1619	20	2233	2057	26	3410	3093	33	105349	102609	76	0.804524
150031	125598	97	80880	69786	91	1160	1094	8	3060	2554	34	5736	5037	42	6203	5628	42	204227	173965	88	0.805508
85701	80559	91	32451	30981	78	985	1035	4	1562	1560	15	3630	3650	33	5039	5104	38	134567	130817	80	0.805508
43339	44135	66	7830	7820	40	315	287	0	698	1104	6	1690	1498	16	2106	2284	23	62615	59953	71	0.805508
67965	66201	82	31036	30738	75	794	670	0	929	1401	11	2510	2418	26	3945	3942	35	105106	105267	77	0.806491
123286	114999	91	50185	47070	85	1331	1335	12	2555	2231	32	5724	5362	47	7858	7423	50	225129	208003	82	0.806491
89856	85741	81	47565	45565	80	776	923	0	2097	1700	26	4320	3962	37	4276	4016	35	155321	145516	79	0.806491
103361	93830	84	50478	46180	83	1337	1209	12	1999	1797	20	4470	3868	38	5924	5569	44	163761	147861	83	0.807475
80605	75795	80	31104	28396	78	708	799	0	1224	1265	19	3478	3464	36	4911	4349	38	128508	121555	79	0.807475
69647	69565	77	21164	20913	62	746	550	0	1098	1137	10	2424	2377	29	2634	2516	27	92146	90964	74	0.808458
131030	113524	95	53380	47287	89	1379	1295	15	2203	2055	25	4960	4475	39	7490	5933	52	198111	173391	82	0.808458
114793	103798	88	54897	48926	86	1475	1184	11	2127	1800	24	4332	4124	40	5999	5098	45	174789	164813	85	0.808458
138645	130413	97	62216	58869	85	1940	1781	22	2785	3070	29	7259	6746	46	10504	9807	53	306639	290878	88	0.809442
66477	66168	78	27217	26548	75	531	560	0	1180	1052	6	2689	2569	29	3236	3331	31	102167	98572	75	0.809442
240840	173536	121	117590	88959	105	3173	2452	32	5237	3811	43	12123	9092	64	16509	12578	82	471885	359518	121	0.809442
128285	119764	92	58850	54723	86	1541	1418	17	3111	2571	30	7061	6192	48	9228	8467	53	291621	269089	88	0.810425
84463	77354	82	37812	34841	79	852	808	0	1284	1266	15	3036	2669	35	3538	3114	36	129797	121288	79	0.810425
148064	118613	95	61661	51526	91	1798	1504	20	3163	2846	32	6365	5217	47	9065	7183	56	263598	223600	89	0.811409
107553	92738	87	48562	42467	85	1295	1142	11	2061	1862	23	4628	3845	39	6847	5820	45	183345	158304	87	0.812392
77405	78656	84	24639	24199	72	537	719	0	1482	1574	18	3379	3022	30	3901	3898	33	124539	123179	77	0.812392
130340	124551	90	45225	43754	82	1729	1506	16	3386	3454	29	8408	7602	53	9746	9166	53	366192	338354	87	0.813376
35290	35237	73	22168	22252	69	526	305	0	465	739	0	1511	1192	15	1478	1180	17	44226	43982	66	0.814359
88811	87588	79	27087	26526	76	1020	931	0	1663	1578	17	3792	3808	33	5458	5537	40	145873	142118	81	0.814359
115000	110554	84	61763	59667	83	1419	1359	15	2465	2229	28	5648	5282	42	6150	5679	42	212319	192911	84	0.814359
195058	173488	98	102628	92053	95	2869	2652	27	6192	5517	44	13466	12196	62	15853	13750	69	592140	537050	100	0.815343
95906	90300	86	29493	28498	78	903	903	0	1793	1431	25	3574	3701	33	5196	5310	35	151412	143440	80	0.815343
89145	82382	86	28791	26341	80	1091	1071	9	1673	1529	21	3811	3572	33	5324	5172	42	153558	146087	81	0.815343
260946	186866	115	93035	66637	112	3584	2354	35	5539	4291	48	12545	9230	66	17634	12531	89	495499	380570	115	0.815343
19248	21575	49	10244	10741	43	149	274	0	363	450	0	799	909	0	1204	1023	5	34932	34486	54	0.816326
108942	98012	84	37098	32393	82	1144	997	0	1991	1755	27	5208	4584	41	4904	4664	39	204423	190632	85	0.816326
51825	51495	75	23455	23380	72	536	488	0	699	975	0	1985	2029	25	2435	2292	29	82890	83363	75	0.816326
32384	31967	65	14443	14577	48	275	396	0	302	547	0	1069	841	0	1441	1452	17	38708	40305	59	0.81731
36833	34776	74	14411	14465	49	278	289	0	1049	762	0	1393	1294	17	2020	2003	22	61052	60965	72	0.818294
158140	126083	109	104647	89541	94	3144	2851	29	6765	5555	48	15548	13805	74	17601	16206	78	558257	495287	109	0.818294
184123	151067	95	80333	65717	93	2498	1955	27	3951	3045	34	8348	7059	54	10134	8560	65	374019	320008	93	0.818294
114280	107255	83	48511	44484	84	1423	1362	16	2290	2647	27	5754	5035	42	8388	7219	55	222357	214011	100	0.818294
104350	98304	83	45649	41895	81	1049	850	0	1981	1729	22	3852	3529	35	5034	4888	37	145707	138292	80	0.818294
141073	125832	100	56270	51420	86	1782	1673	19	3201	3208	31	7723	7480	47	10162	9379	57	290951	278641	86	0.819277
71076	67509	94	25006	24055	76	978	705	0	1261	1499	15	2646	2602	29	4210	4013	36	123497	117355	94	0.819277
86701	80032	83	34890	31880	80	1123	1007	3	2383	1888	25	3371	3184	33	5183	4783	41	142475	135621	79	0.819277
264139	189873	111	92043	68623	108	3137	2198	34	4442	3573	45	9977	7056	57	13918	10846	67	433596	319818	110	0.819277
158560	135541	91	85372	75029	90	1976	1738	23	3164	2744	32	7641	6626	47	10259	9056	57	284437	256508	88	0.820261
36771	36364	74	17338	17326	53	724	593	0	900	886	0	1801	1977	22	2789	3177	26	68608	68012	62	0.821244
140008	130433	88	51464	48597	86	1716	1507	19	2765	2395	29	6290	5639	44	8718	8074	49	231932	213024	83	0.821244
98687	96820	80	41026	39674	79	1071	1138	9	2333	2457	24	4831	4713	36	5403	5317	42	185442	178844	75	0.822228
87509	83543	86	30738	29971	77	831	742	0	1600	1442	17	3854	3769	34	5570	5916	40	140726	135394	78	0.822228
89457	86755	81	29760	29113	77	592	558	0	1358	1109	8	3281	3169	33	4983	4561	40	143827	141598	77	0.822228
118624	109980	84	52768	49190	83	1311	1213	11	2230	2459	30	6392	5851	44	7056	6657	48	267438	258829	85	0.823211
77878	76729	80	28121	27483	75	878	919	0	1217	1656	18	3109	3434	30	4088	3847	36	145485	147303	73	0.823211
94515	87820	84	32456	30150	79	904	896	0	1816	1701	20	3803	3747	34	4934	4584	40	162505	155955	76	0.823211
85901	84379	81	16202	16295	49	891	895	0	1051	1334	13	3312	3191	33	5644	6193	41	147654	146149	74	0.823211
31733	34248	53	9532	9696	42	531	535	0	506	646	0	1501	1502	18	1774	1715	22	56062	55527	62	0.823211
60763	61023	75	20132	20095	61	568	540	0	950	1023	4	2163	2107	24	3183	3467	30	91195	90762	70	0.824195
139011	124676	94	50350	45383	87	1582	1417	19	2255	2050	28	5713	5079	42	7994	7261	54	207828	188892	81	0.824195
32223	33670	70	9553	9592	42	198	210	0	876	879	0	1315	1263	16	1748	2039	19	53661	53784	65	0.824195
171562	144764	95	66573	55810	93	1838	1376	21	2435	2000	30	6036	5253	44	8312	7018	52	243148	209786	88	0.825178
107501	100370	90	49866	47632	81	1728	1527	19	2411	2228	24	5371	4695	43	7165	7544	43	214787	201275	76	0.825178
112027	111940	81	39818	38001	81	1400	1361	17	2479	2045	30	5730	5413	42	7785	8368	45	234081	234225	77	0.825178
290284	198862	121	85638	56198	118	3633	2968	36	7122	4981	54	15001	10278	69	20367	14263	93	551739	405204	115	0.826162
317726	187106	141	149965	91140	139	4995	3160	43	7024	4316	53	16671	9756	79	24395	15311	107	643421	417371	139	0.826162
93129	91583	82	29542	29892	66	864	799	0	1752	1912	20	4686	4305	37	5652	5489	39	191854	191986	75	0.826162
47014	48727	67	17968	18500	49	661	556	0	1086	1052	6	1655	1905	19	2555	2688	25	71736	72102	67	0.826162
54267	55249	71	16258	16532	49	278	523	0	985	923	0	1807	1999	20	2616	2836	26	73962	72762	68	0.826162
39875	39629	81	17931	17771	53	206	343	0	212	394	0	1461	1439	17	2187	2466	23	53096	51109	86	0.826162
108787	107012	82	35970	35219	79	1175	1115	8	2360	2193	23	5880	5491	43	6516	6157	43	232748	222888	80	0.827145
129067	123134	91	56404	54370	83	1756	1652	18	3477	2930	33	7610	7391	45	8980	8016	60	331220	319961	78	0.827145
69394	69913	76	27363	27341	71	856	989	0	1406	1268	16	3017	2725	32	3295	3051	32	99918	99984	68	0.827145
166927	144154	97	66669	56895	90	2246	2053	24	3378	2510	32	7920	6925	49	10488	9484	60	307300	287882	87	0.827145
67662	66222	80	27718	27525	75	758	881	0	1256	1150	12	3056	2959	31	3694	3492	35	129095	129093	71	0.827145
148351	130391	91	79380	71690	90	1785	1467	16	3092	2829	33	6300	5667	43	8211	7022	55	250805	233377	90	0.829112
90648	88495	81	22602	22183	70	883	903	0	1216	1460	14	3416	3369	32	5407	5526	40	144709	140574	78	0.829112
36271	35968	69	15377	15321	50	526	526	0	437	842	0	1331	1394	18	2519	2557	27	69682	70083	68	0.829112
212347	167288	100	79178	62107	98	2581	1955	28	4128	3571	39	10015	8088	54	13006	10476	66	376533	307673	98	0.830096
97078	92703	83	40455	39081	79	884	830	0	1062	1333	13	4311	4168	35	5199	4966	39	177599	172212	79	0.830096
108785	96880	86	48603	42665	84	1229	1236	11	1811	1767	23	4432	3989	39	5543	5426	41	174728	156297	84	0.831079
118677	114530	87	55765	53783	82	1423	1457	14	3383	3000	35	5751	5351	45	7705	7499	43	211318	193262	84	0.831079
302825	231367	128	157191	121294	121	6046	4756	42	9736	6806	58	19988	16291	81	28242	22207	114	760236	613017	120	0.832063
113417	108370	84	50088	48066	81	1041	1174	9	2522	2432	30	5378	5260	39	5984	5913	42	229147	220772	81	0.832063
35145	35306	63	8783	9112	40	577	802	0	506	562	0	1302	1553	13	2254	2092	28	57716	58216	69	0.832063
205707	157007	102	102055	79273	100	2166	1764	24	4405	3075	39	9704	7509	55	13771	11062	67	394776	313598	100	0.832063
167851	145646	96	71780	62127	92	1984	1691	23	4743	4030	41	7817	6515	52	10053	9136	54	327664	293135	92	0.832063
72608	68927	81	30776	30170	77	566	544	0	1200	1014	3	2389	2457	26	2975	2889	33	89846	89406	76	0.833046
29723	28874	71	13825	13602	49	249	395	0	369	467	0	1043	1101	7	1194	1415	14	44815	46644	64	0.83403
193611	165421	106	82592	71943	98	3572	3009	34	4551	4625	39	11576	10876	58	17458	15762	74	476560	428774	100	0.83403
212294	158333	103	77513	55518	101	2879	2159	29	5711	3896	49	11265	8457	63	12694	9461	69	451070	341266	107	0.835997
43402	46988	48	13686	13732	45	556	758	0	623	1033	4	2186	2194	27	3111	2808	36	85821	84608	71	0.835997
172317	158712	89	64557	60445	88	2454	2388	25	5461	4808	40	10753	10197	54	14263	13053	60	432064	394493	92	0.835997
116247	110640	85	37832	36584	81	1173	1169	11	2531	2315	26	6082	5453	43	7471	6904	50	257594	243473	84	0.835997
33086	34206	57	12960	12910	46	257	456	0	357	588	0	1606	1661	20	2364	2532	22	65207	64970	69	0.836981
226713	172179	105	85004	65459	103	3519	2632	35	6191	4665	49	11757	8851	63	17756	14106	80	508938	405191	102	0.836981
109756	102489	86	48941	45347	82	1368	1301	12	2350	2582	23	5293	4883	40	7748	6693	47	213692	201194	83	0.836981
164887	136503	103	55521	46346	92	2201	1900	25	3434	3076	31	7672	6549	51	10049	8671	56	275864	236613	96	0.837964
134353	112466	89	44778	37378	89	1348	1055	10	2131	2026	25	5485	4561	43	7854	6500	52	209207	189311	88	0.837964
160290	134468	95	62922	52095	92	1793	1485	20	2868	2515	30	7119	5860	52	10249	8532	59	289243	246774	91	0.838948
136524	126252	94	65257	61347	86	1270	1367	14	2760	2842	29	5289	4601	41	6566	6342	44	191916	173361	103	0.838948
94787	91283	82	38376	37092	79	1320	1323	13	2066	2000	25	4530	4671	35	5315	4966	40	200408	197250	81	0.838948
46141	44806	68	12684	12451	46	599	384	0	449	406	0	1668	1567	20	1802	1516	19	54915	51420	79	0.839931
124571	113820	90	61364	56838	84	1487	1351	14	2899	2950	29	6861	6554	47	6315	5876	45	250810	234666	84	0.839931
131050	118616	86	45046	39451	87	1616	1457	17	2960	2437	33	5726	5352	43	7543	6924	45	232368	212794	87	0.839931
48380	47000	86	18938	18708	55	621	547	0	1071	1042	5	2158	2156	23	3102	2979	32	81101	77990	71	0.840915
71339	69897	76	35252	34790	75	703	567	0	1388	1481	17	2740	2724	30	3129	2917	35	119656	118875	78	0.840915
90040	84170	91	33815	31847	80	756	848	0	1314	1640	17	3952	3569	35	5583	5480	40	154528	149501	80	0.841898
35135	34040	71	19164	18440	57	429	456	0	1076	966	0	1407	1482	18	1469	1568	17	58098	58056	63	0.842882
225650	170146	101	81095	61077	100	3035	2427	29	4974	3879	47	10855	8167	60	15020	10855	71	404394	297815	102	0.842882
111171	106155	83	32103	30496	81	1477	1432	18	2336	2631	25	5383	5377	42	7755	7641	46	226112	220401	83	0.842882
161240	147693	93	73910	67988	88	2398	2185	23	3827	3285	38	9377	8715	55	9434	8528	53	376254	359628	89	0.843865
55655	54174	75	25151	24912	74	445	466	0	902	1138	8	1925	1686	22	1917	2166	20	69212	69982	74	0.843865
69192	64600	80	25968	25017	74	512	693	0	1462	1308	15	3087	3337	31	4230	4219	37	129082	127651	77	0.843865
311971	225474	125	158869	117225	122	3742	2662	36	6315	4272	50	13264	9437	69	17585	12161	77	505291	375253	123	0.844849
130157	112993	91	46742	39973	87	1628	1387	17	2136	1981	24	5864	5040	44	6561	5381	46	207536	183451	88	0.844849
160783	140909	94	54844	49103	90	2117	1875	23	3963	3423	38	9303	7922	55	10908	9384	59	340964	310103	91	0.844849
196143	164209	95	100447	84871	93	2551	2212	25	4625	3763	38	9018	7974	52	13473	12014	64	393657	354018	94	0.844849
29012	29954	54	11493	12221	42	159	230	0	794	471	0	973	1196	14	1397	1821	20	46641	48617	65	0.845832
126881	120412	91	52707	50493	84	1330	1243	18	2843	2487	31	6580	6124	45	8046	7574	50	289159	271416	85	0.845832
139095	122291	92	54429	49452	86	1847	1732	20	2618	2595	28	6625	6354	46	8202	7339	52	293250	270424	89	0.845832
97566	85190	84	36743	32028	83	1113	814	0	1674	1394	15	3323	3068	35	4201	4028	35	145995	134519	79	0.845832
140381	118206	94	63343	53905	90	1798	1403	21	2801	2333	30	5703	5174	40	7445	6699	45	233436	199350	90	0.846816
73539	72957	80	18628	18343	56	508	626	0	1805	1240	13	2801	2681	29	4118	3963	35	117402	114803	81	0.847799
124498	117801	88	52410	48867	84	1745	1512	21	3641	3819	31	8242	7928	46	8927	8493	52	346386	333874	83	0.847799
148150	130315	91	67642	58090	90	1774	1484	19	3449	3275	36	8427	7398	52	8874	7640	58	343431	312217	90	0.847799
42854	43110	75	22279	22389	59	301	378	0	1203	977	0	1475	1482	18	2066	2263	22	65172	67687	69	0.848783
93815	81811	99	37849	33426	83	1104	1220	12	1573	1815	21	4587	4025	39	6649	5786	50	174222	162648	82	0.848783
29003	29082	56	15337	15507	49	186	276	0	490	455	0	1346	1293	13	1494	1493	18	55116	54621	68	0.848783
114200	110735	84	56194	54454	81	1753	1871	18	3345	3192	31	6973	6960	48	7915	7588	50	280296	266993	85	0.848783
92853	87241	92	33998	33032	79	1000	921	0	1348	1521	16	3626	3292	34	4345	3882	44	123391	119122	80	0.849766
107473	104141	81	23653	22776	66	1094	1012	3	2795	2337	35	6502	6996	40	6642	6039	45	243500	234087	84	0.849766
119316	111030	84	38014	35477	81	1563	1590	18	3745	3355	37	8231	7645	48	8509	7874	49	318162	307894	82	0.849766
96432	88019	84	41153	37153	81	1176	1079	7	2107	1338	26	4189	4196	36	6129	5078	45	160336	150313	81	0.849766
81540	82662	76	27454	27340	68	1137	1189	10	1427	1361	13	3253	3415	29	4797	4970	36	137601	132486	75	0.849766
127052	110839	94	48398	41517	88	1598	1452	17	1788	1607	24	4744	4109	39	6819	5503	51	183316	157836	87	0.849766
36642	39389	57	17323	17724	52	314	391	0	507	539	0	1159	1178	9	1770	1586	17	44310	45550	57	0.85075
219787	177511	108	103774	84126	102	3079	2362	31	4931	3640	42	9572	7807	54	12555	10406	66	338876	293560	98	0.85075
79880	78941	86	46746	45533	77	1216	981	0	1722	1359	22	3729	3529	34	6092	5076	45	156768	152680	77	0.85075
373513	220368	143	133049	78545	140	6247	3673	47	8413	4754	54	19069	10662	80	27677	16415	101	743541	454262	140	0.85075
65755	63235	79	17901	17441	54	872	803	0	919	1126	8	2443	2558	26	4294	3978	36	99310	97034	72	0.851733
120459	114781	85	62824	59838	83	1735	1621	19	2988	2889	31	7482	7027	45	8812	8511	49	296807	286023	84	0.852717
90320	85805	86	38345	37505	79	824	874	0	2048	1776	24	4488	4250	38	4387	3763	41	171773	167855	77	0.852717
191554	164840	97	74082	64019	94	2381	2199	26	3709	3458	34	8591	7810	55	11519	9660	61	327211	306877	87	0.852717
110749	103794	86	49616	47333	83	1511	1604	16	2107	1992	26	5600	6047	38	6958	6771	41	239049	236022	80	0.852717
161795	141491	92	64682	55281	92	2169	1836	23	3995	3609	37	9171	8381	54	10523	8980	63	382988	342141	92	0.852717
95762	92573	76	34638	34441	79	1098	1037	6	1786	1880	23	4069	3751	36	5312	5107	41	155964	149600	75	0.852717
76393	75477	78	18099	17712	56	639	572	0	768	1481	13	2633	2817	26	3702	3630	35	109327	107765	72	0.8537
101302	91905	87	56853	53434	84	1134	1048	5	1767	1829	21	4303	4173	35	5375	4908	41	178037	173260	78	0.854684
122719	118096	87	46434	43510	84	1606	1498	17	2894	2630	29	5568	5179	40	7811	7750	45	219930	210081	79	0.854684
104069	95225	89	47459	42320	85	1018	820	0	1803	1416	21	4188	3565	40	5235	5115	39	160023	143239	100	0.854684
116685	111224	84	48739	45291	83	1228	1173	11	2444	2093	30	5501	5434	41	7374	6634	49	213482	203602	77	0.854684
198696	150021	98	76870	57009	97	2203	1656	24	3604	2854	38	9343	6906	56	9799	7491	56	373891	284344	93	0.854684
51188	50218	77	20706	20695	55	575	660	0	1095	1244	10	1691	1866	19	3000	3331	29	73180	75818	64	0.855668
32300	31040	75	11053	11667	43	440	333	0	631	730	0	969	1261	9	1748	1702	20	53061	52692	64	0.855668
100048	96825	82	41934	40954	78	1126	1095	9	2225	2300	24	5098	4845	39	5483	4621	44	211103	211893	75	0.855668
74149	72561	84	20352	20009	61	445	492	0	1254	1326	15	2057	2132	24	2796	2757	28	90233	86614	74	0.855668
149602	129942	97	67707	58817	89	1709	1342	22	2995	2646	29	7202	6517	46	9132	8425	53	257281	233082	85	0.856651
51206	49578	79	26968	26841	73	448	452	0	857	832	0	2280	2244	24	3169	2747	30	83719	80052	72	0.856651
83146	78574	86	33531	32672	77	619	538	0	1234	1040	7	3088	2793	30	4235	4130	35	118972	112267	74	0.857635
133831	123936	87	54103	50323	85	1971	1869	21	2772	2712	27	6331	6368	43	9059	8003	53	250196	235815	83	0.857635
138293	110820	94	64653	52438	92	1470	1332	15	3230	2740	36	6518	5575	48	8464	6764	56	250273	202711	89	0.857635
117078	108067	101	53085	49642	101	1215	1125	10	2404	1705	24	4684	4159	37	6030	5032	44	164141	146705	101	0.858618
98081	95780	81	43730	42275	80	860	878	0	1840	1851	21	4523	4046	36	5573	5193	42	179748	163045	72	0.858618
127988	118251	89	55339	51946	85	1289	1000	1	2288	1996	24	5471	5141	41	5971	5497	44	181957	169337	82	0.858618
189330	141686	100	65386	49246	98	2963	2220	31	4677	3630	40	10001	7704	59	14161	10965	67	387541	308221	116	0.858618
40251	40730	73	16919	16987	52	443	506	0	427	398	0	1429	1477	14	1709	1836	19	50077	54201	59	0.858618
79577	79786	77	21748	21768	59	820	833	0	1533	1627	18	3364	3331	32	3992	3910	36	135154	134761	73	0.858618
76180	72842	94	26685	25382	79	747	621	0	1103	1065	6	2783	2602	28	3988	3550	38	117733	105928	94	0.859602
243803	198103	111	104350	84203	102	3591	2814	34	6275	5352	49	14534	12170	69	16451	13746	70	597923	505629	101	0.860585
36284	35043	85	15956	16285	51	436	334	0	621	747	0	1479	1485	18	1349	1269	16	48568	49355	64	0.860585
71764	69440	88	28901	28380	76	704	696	0	1079	789	0	2654	2467	30	3181	3278	32	95530	94684	74	0.860585
98319	92352	82	40597	37148	82	1273	1020	6	2285	1627	23	4222	4084	35	5444	4906	44	164606	155594	78	0.860585
101534	98702	86	30040	29353	78	1169	954	0	2626	2623	29	5861	5760	41	7104	6605	47	262619	252801	80	0.861569
68217	66540	82	12344	12094	45	629	576	0	1304	1151	9	2364	2435	25	3518	3546	33	98273	96505	77	0.862552
172411	150282	93	59530	51993	92	2096	1812	24	3663	3421	33	10389	9243	57	10712	9496	58	409774	368147	94	0.862552
130238	114248	91	45629	39717	86	1677	1329	19	2406	2208	28	5760	4925	44	7129	6481	50	224337	204457	88	0.863536
119986	109738	87	53890	48925	84	1403	1408	17	2821	2515	27	5119	4952	41	7686	6771	48	213997	201528	83	0.863536
237803	151255	110	82049	51159	107	2589	1781	29	4546	3092	44	10812	7587	68	14016	9271	75	466174	321765	108	0.863536
219382	147169	108	106870	70714	107	2780	1854	31	5001	3050	48	10815	7576	65	13876	9205	75	409444	273867	111	0.863536
268550	181582	107	115495	79526	107	2942	1863	35	5977	3556	52	12025	8166	63	19138	13231	86	464664	318520	107	0.864519
159583	129404	97	64267	54213	92	1807	1372	22	3769	2865	34	7189	6268	48	10445	8949	56	280976	241485	96	0.864519
155298	130834	96	55297	44183	93	1354	1085	9	3116	2611	33	6160	5290	43	7127	5400	58	248907	210405	109	0.864519
69309	67449	77	21540	21479	69	414	463	0	987	955	0	2433	2444	27	2883	2447	32	90994	87676	76	0.866486
146193	135311	90	80117	73199	88	1597	1479	16	3655	3310	33	7221	7106	43	8102	7329	49	325185	304302	88	0.866486
58787	57129	90	20813	20526	67	352	571	0	1029	1181	11	2166	2472	24	2557	2799	26	86763	86443	74	0.866486
67864	68616	77	27473	27134	74	681	555	0	710	1003	1	2277	2179	26	3308	2926	31	97044	93588	76	0.86747
105359	97050	87	58466	55418	84	1204	990	0	2313	1860	26	5013	4709	36	7040	6362	44	192221	176577	86	0.86747
25568	27896	53	12320	12743	43	206	272	0	827	507	0	1233	1288	15	1833	1663	21	52775	54930	67	0.86747
270573	218799	106	183143	163334	102	3417	2857	33	7546	6691	49	16360	14023	73	19397	16195	75	647290	545580	104	0.86747
112917	110499	81	52864	52160	79	1547	1270	18	2370	2385	24	5627	5340	43	7385	7068	47	220553	202736	75	0.868453
27813	28913	62	13551	13649	48	440	596	0	484	568	0	1560	1590	16	1874	1902	22	63772	63060	66	0.869437
291083	169179	133	128498	77232	128	3700	2568	39	6455	4053	52	14843	9486	73	20318	12618	88	570804	384932	127	0.869437
42777	44733	71	8981	9183	41	365	270	0	1142	1120	9	1383	1471	17	2163	1982	26	76219	76234	72	0.869437
189271	153528	98	70163	57586	94	2537	2020	26	4283	3478	39	9670	8189	55	11001	9835	56	386230	343999	96	0.87042
47754	48987	72	12852	13072	46	447	662	0	107	583	0	1713	1778	19	2777	2546	31	70790	70404	73	0.87042
76729	76687	79	16031	15979	49	451	720	0	1262	1294	16	3140	3081	32	3394	3715	32	110895	109613	80	0.871404
30575	31347	62	15238	15135	52	323	405	0	432	383	0	1415	1587	17	2157	2538	21	57087	59486	70	0.871404
78097	75083	81	30978	30385	77	957	704	0	1944	1808	24	3115	3545	28	5590	5250	40	146014	142877	81	0.871404
123399	115173	84	51872	46392	85	1361	1115	11	2366	2312	29	5326	5038	40	6826	6233	47	221272	208744	83	0.872387
118914	114082	85	36803	35501	80	1328	1445	15	3282	3014	32	7485	6923	46	7670	7254	44	311636	301467	86	0.872387
45929	46822	72	13853	13834	47	542	454	0	575	755	0	1582	1953	20	2128	1860	24	71400	73171	72	0.872387
54940	55410	74	20178	20167	57	724	548	0	844	757	0	1736	1833	20	2484	2408	28	71006	70982	66	0.872387
44285	41486	76	10936	10773	44	298	519	0	812	830	0	1900	1551	23	2592	2734	27	77362	75217	74	0.873371
117152	113242	86	35512	34291	80	1555	1491	16	2456	2450	26	5973	5387	44	7336	6994	51	233838	222969	86	0.873371
125863	115325	87	44472	39407	86	1172	1132	8	2029	1924	23	4773	4349	40	7711	6920	48	206291	199438	87	0.873371
114076	106332	100	65633	58850	87	1221	1312	13	2754	2292	27	4306	3876	37	6629	6172	45	196461	178737	100	0.873371
94441	88895	81	40838	38469	80	1147	1188	11	1938	1862	29	4468	4062	37	6424	6062	49	181023	169011	85	0.873371
125838	108298	91	59476	51340	87	1764	1403	18	2332	1887	26	5365	4708	41	7670	6700	50	216585	187235	88	0.874354
112471	107586	90	27335	26889	77	1270	1149	14	1901	1945	20	4807	4427	38	5761	5432	41	174022	164094	84	0.875338
47681	47133	76	14028	14252	46	664	547	0	873	968	0	2039	1900	25	2622	2690	27	72830	72379	72	0.875338
184444	148269	112	80771	67728	96	2387	1997	27	3224	3018	34	8375	7061	50	11256	9868	62	330302	291163	97	0.875338
108139	100667	85	47296	42889	82	1321	1157	12	1812	1510	25	4552	4189	37	6173	5889	43	187707	165403	75	0.875338
96418	95388	78	51101	49076	79	1108	1108	9	1962	1835	21	4790	4794	34	6206	6340	44	184194	180968	81	0.875338
59341	65300	53	19636	20000	51	990	945	0	1763	1706	18	3097	2878	32	4131	4343	33	121348	118982	75	0.875338
78984	80362	72	32872	32191	76	954	774	0	1985	1535	22	4125	4104	36	5627	5623	43	162017	162055	80	0.875338
33596	33971	60	10121	10746	42	329	387	0	378	574	0	1371	1390	16	1901	1599	21	48316	49904	68	0.875338
189858	148821	97	92029	75066	95	2650	2341	28	4061	4141	35	10580	9097	57	12058	10199	58	450222	374194	100	0.876322
167418	113927	124	77056	53297	124	1438	1069	8	3172	2480	29	7227	5567	70	8390	5720	74	316456	236927	126	0.876322
84418	82393	80	33657	32982	78	820	827	0	1536	1371	18	3212	3288	30	4281	4453	36	121442	117560	77	0.876322
307279	230939	125	182259	141085	124	6953	5627	44	10339	7817	57	21872	17192	83	29819	22477	104	866767	661009	127	0.876322
95956	88308	86	36031	32881	80	1052	936	0	2541	1759	28	3837	3601	36	5760	5103	43	155815	141085	81	0.876322
297911	192929	128	107391	69081	126	3665	2332	40	6390	4589	50	15603	9931	71	22586	14802	98	594248	396764	128	0.877305
107682	105370	85	33166	32731	79	1362	1402	17	3262	3287	29	6430	6275	41	7207	6937	44	273606	262270	84	0.877305
93018	91815	81	44473	43933	79	1044	948	0	1702	1524	25	3771	3643	35	4154	4353	35	147920	145443	78	0.877305
344355	220759	137	134453	92082	132	4979	3228	42	7121	5040	59	18471	11994	84	27377	17880	100	704533	482969	137	0.877305
115815	104423	87	49783	45742	83	1260	1167	11	2485	2330	27	4964	4956	38	7270	6261	47	196151	183611	86	0.878289
53118	52071	76	31014	30939	74	226	355	0	743	550	0	1579	1698	21	1871	1620	24	72203	72531	73	0.878289
204944	168394	102	99477	83697	98	2613	2072	28	4663	4728	37	10178	9727	53	13013	11786	58	425683	384960	96	0.878289
110093	95953	90	49427	43092	85	1381	1212	11	1707	1556	17	4523	3820	38	6307	5605	46	188778	168400	86	0.879272
237302	182821	125	93817	71511	108	3460	2675	34	4482	3269	42	10846	8531	59	14655	11348	70	406727	326453	108	0.879272
142814	131578	89	65624	60157	86	1519	1469	18	3160	2817	31	7675	7067	46	8380	8082	50	306840	287108	85	0.880256
130901	112806	88	41578	35035	87	1277	1235	13	2114	2052	21	5193	4657	42	6614	6113	46	212495	190946	90	0.880256
133204	126502	86	73836	70658	87	1990	1884	24	3488	2345	38	6570	6166	46	9562	8814	53	265539	233177	77	0.881239
182108	145236	99	65216	53810	95	2218	1678	24	7132	5446	49	13151	10807	67	6264	5181	46	191827	154630	112	0.881239
88680	87119	79	44712	44390	78	866	875	0	1921	2014	22	3839	3739	35	5544	5453	39	160667	154665	79	0.881239
97722	94131	88	53923	52896	79	1087	1168	9	2270	2014	25	4375	4284	37	6091	5483	47	171710	163234	73	0.881239
125616	116635	92	44523	42218	83	1530	1621	16	2706	2471	29	6797	6097	48	7281	6673	47	277615	267332	83	0.882223
68555	71009	74	25265	25130	74	433	346	0	873	856	0	2541	2361	27	3662	3743	30	94325	94858	72	0.882223
64233	65113	80	28816	28761	74	603	625	0	651	881	0	2228	2192	25	3217	3414	32	84422	84866	68	0.883206
119193	109480	96	54755	50498	83	1264	1058	12	2547	2900	26	5943	5893	42	6150	5480	43	218079	207291	84	0.883206
84240	81106	91	30565	30059	76	1066	1130	8	1758	1857	20	3707	3768	32	6046	6255	39	154031	148859	76	0.88419
94885	88899	83	40486	38617	80	1090	1136	9	2267	2082	24	4255	4107	37	5158	4778	42	159204	155384	76	0.88419
50817	49939	76	19696	19342	59	516	515	0	1091	883	0	1872	1856	21	1989	2193	25	80031	79489	70	0.88419
156758	137300	94	70973	62255	90	1054	1056	6	2805	2456	29	5482	4836	44	7064	6303	46	222534	202927	87	0.885173
182905	146717	96	55787	44222	92	1929	1365	19	3643	3360	34	7109	5801	49	11155	9374	55	285676	241560	90	0.885173
32872	32833	64	10470	10858	41	211	308	0	1045	1162	9	1387	1297	16	1831	1899	20	55893	56576	63	0.885173
43013	41226	79	14767	14455	51	568	426	0	685	788	0	1510	1576	16	2154	2377	26	65678	62788	72	0.886157
192208	150150	108	74293	57839	98	2257	1811	24	4669	3926	39	9660	8032	55	12159	9965	63	435770	356787	97	0.886157
149287	123770	104	62988	52318	92	1646	1718	19	2942	2156	31	5825	5088	42	9122	7764	52	253648	219367	86	0.88714
265009	213384	106	132418	112495	106	4918	4192	37	7658	6686	49	16635	14480	67	23347	19515	94	663557	568560	103	0.88714
105500	97684	98	28029	23347	98	923	641	0	2801	2634	24	6310	5414	47	7137	6434	47	270114	238861	98	0.88714
123199	118356	84	46323	44369	81	1820	1629	21	2568	2302	25	5586	5388	41	8524	8396	49	221432	212060	79	0.88714
104705	101085	84	53466	52066	81	1241	1083	10	2069	2090	24	5697	5351	42	6657	6116	47	203329	194094	76	0.88714
208078	165087	104	80755	64413	100	2160	1800	26	3735	3153	40	8772	7057	53	11820	10473	60	338514	290990	101	0.888124
136001	118736	89	60555	51332	89	1659	1458	18	2663	2392	27	5649	4884	45	8446	7122	51	225096	207121	86	0.888124
229349	174618	110	80062	61407	102	2540	1927	28	5010	4062	45	12224	10345	60	14515	11272	77	504801	411425	101	0.889107
160355	138524	94	58640	49765	89	1887	1596	22	4472	4743	37	9166	8187	51	10669	9898	62	392257	357068	90	0.889107
164889	127304	101	83521	67314	95	2414	2065	25	3929	3174	40	8648	7240	54	11736	9758	60	343735	293886	93	0.889107
201928	161538	106	76425	59360	101	2422	2038	26	5026	4205	42	10728	8851	60	11967	9879	60	456687	392434	102	0.890091
64501	62404	82	15761	15711	49	398	546	0	1051	1187	9	2414	2286	24	2626	2795	27	83075	79878	74	0.890091
87476	81516	96	26014	24561	77	1215	1153	10	1944	1621	22	3797	3780	34	5527	5376	40	150953	146876	76	0.890091
110880	105636	94	42701	41164	81	1275	1131	9	1791	2154	23	4622	4527	37	5447	5096	41	213455	205405	82	0.891074
52363	52905	75	18888	19102	54	406	357	0	978	795	0	1821	1864	22	2490	2421	28	69584	70863	64	0.891074
79523	76458	78	18181	17856	55	820	660	0	1156	1146	9	3252	3580	30	4473	4373	36	127641	123942	77	0.891074
143181	129443	106	74164	68242	90	1958	1620	19	3627	3157	33	7844	7094	51	8849	8165	49	326728	307316	88	0.892058
66747	64935	77	19014	19017	55	357	519	0	1101	964	0	2422	2323	28	3039	3096	30	98840	98133	75	0.892058
167493	146224	98	53076	44897	91	1956	1771	20	3713	2707	32	7923	6955	53	11521	9773	60	319049	293444	90	0.892058
124633	90266	123	48467	35202	108	966	670	0	2512	1886	20	5876	4288	62	6207	5009	61	247106	188909	106	0.894025
53981	54186	73	12387	12503	45	506	512	0	973	699	0	2048	1873	23	3324	3233	30	84807	82539	75	0.894025
170616	137111	94	86019	69298	94	1995	1508	22	3855	3141	37	9089	7537	54	13184	10681	68	372604	303594	94	0.894025
126776	111079	89	57250	52146	86	1689	1450	18	3025	2798	30	6634	5691	45	9676	8563	53	243832	226877	83	0.895009
97118	88066	84	44056	41064	81	1124	792	0	1621	1657	20	4101	3679	38	5845	5713	40	154917	143546	80	0.895009
107911	105379	81	48235	47156	80	1420	1311	14	2582	2447	27	5278	4757	39	5865	5556	42	218159	207506	80	0.896976
128265	116532	88	53130	47653	85	1574	1287	17	2924	2584	33	6600	6305	43	7025	6046	47	276761	255824	84	0.896976
142204	116051	96	63792	51035	91	2150	1797	25	3331	2901	35	6419	5195	49	9414	8502	55	283122	240301	91	0.896976
357119	227521	137	143131	95882	129	6056	3935	46	9585	6237	59	19334	12636	82	28290	18560	106	774709	505052	130	0.897959
232948	185451	104	87473	68744	103	3058	2375	33	4979	3768	39	10043	7996	57	13517	11185	63	394994	323474	103	0.897959
47682	46625	76	18569	18417	52	546	314	0	964	1119	7	1575	1592	18	1802	1687	21	67322	70377	68	0.898943
77861	74448	87	25875	25712	72	461	532	0	1091	1287	12	2634	2509	28	3252	3009	32	100129	95086	73	0.898943
152691	136388	95	54567	49740	88	1780	1544	21	3307	2961	32	7787	7481	51	8444	7334	57	317095	286248	88	0.898943
112107	101707	90	38112	35556	83	1335	1375	17	3034	3028	32	5926	5446	44	7100	6680	52	261923	249904	83	0.898943
118621	112174	86	42112	40748	81	1515	1475	18	2330	2122	22	4236	3942	37	6714	5849	50	181031	171535	80	0.899926
78603	77405	80	35818	34974	78	647	732	0	902	1473	15	3295	3422	33	4912	4590	40	130914	122162	67	0.899926
175071	140797	97	80433	63818	93	2383	1930	26	3751	3079	37	8158	6164	56	11547	9217	60	309200	261359	91	0.899926
56900	55920	81	29825	29953	74	455	411	0	1122	953	0	2143	2219	24	3521	3211	34	83169	83979	74	0.899926
98998	89190	85	39030	36162	80	746	806	0	1843	1752	23	3708	3833	34	5457	4947	41	156181	148348	80	0.90091
56856	52903	90	20433	19038	76	567	521	0	1318	1139	9	1901	1904	19	2374	2087	25	79650	78936	90	0.90091
131016	121509	88	41416	37595	87	2006	1953	21	3290	3056	30	6345	5966	41	9782	8830	52	264179	243317	86	0.90091
192324	150246	118	95410	77296	100	1914	1434	26	3593	3160	36	8011	6611	51	10879	8488	57	315322	264241	101	0.901893
51799	51512	74	16249	16125	54	717	683	0	504	1064	4	2023	1922	26	3681	3839	34	86028	84890	79	0.902877
266455	166400	220	93792	56949	194	2659	2016	21	5894	4077	39	13897	9073	97	15936	11083	112	568620	402584	216	0.905827
91136	83897	90	37501	33469	82	756	760	0	1754	1504	16	3533	3094	34	5456	5319	41	147030	128650	97	0.905827
153209	131592	94	56367	49639	90	1651	1394	15	2632	2170	30	5644	5062	40	6649	6037	42	222938	202706	92	0.905827
32506	32165	69	8811	9012	41	333	388	0	561	685	0	1483	1366	13	1410	1552	16	48075	46321	67	0.906811
93269	90788	82	43863	43382	79	1225	996	0	1672	1649	22	4431	4407	35	4583	4417	40	189832	184969	80	0.906811
198589	163098	94	84612	68651	95	2737	1900	30	4231	3319	41	10529	8103	60	12163	10433	60	449773	382025	95	0.906811
160877	137513	92	64010	53710	91	2154	1596	24	3598	3224	38	7882	7148	49	9713	7995	60	326407	282927	89	0.906811
59990	59434	77	23243	22881	73	602	663	0	322	709	0	2374	2519	26	2066	2432	23	93049	91081	76	0.907794
183366	146725	97	62006	49490	93	2003	1759	25	3704	3009	36	9080	7463	53	9595	7461	65	362176	300993	96	0.907794
72482	72184	77	26331	26035	72	979	723	0	1488	1535	13	2863	2784	28	3904	4177	34	125262	123599	78	0.908778
86162	84620	90	32861	32338	77	732	924	0	885	881	0	3120	2843	30	4549	4407	39	121893	116366	80	0.908778
225416	165598	101	122495	96231	101	3488	2518	35	5794	4427	43	13375	11078	61	17069	13768	73	541135	458532	101	0.908778
138211	119257	92	49866	42506	86	1644	1480	17	3237	3713	30	8086	7215	51	8209	7138	49	312091	286453	88	0.908778
85889	82613	83	24179	24134	70	972	958	0	1630	1553	18	3437	3250	35	4807	4248	37	126035	123835	76	0.909761
104902	96080	93	61414	57921	83	1335	1198	11	2024	1644	25	3288	3250	32	5134	4740	41	131900	119248	81	0.910745
112797	106604	90	37732	35984	81	1158	1319	12	2401	1904	29	5273	4993	42	5472	5007	42	208264	202774	79	0.911729
60786	60370	75	23430	22946	65	950	970	0	1268	1209	10	2474	2517	26	3376	3005	35	96350	97539	68	0.911729
112202	104454	83	47544	46408	81	1658	1648	19	2235	2192	28	5039	4924	37	7574	7406	45	206833	200109	81	0.912712
37244	40298	48	17194	17532	51	332	182	0	694	644	0	1194	1329	12	1326	1485	13	49742	51012	68	0.912712
98783	93811	82	42874	41604	81	1115	1139	8	1553	1671	19	4868	4814	37	4996	4975	38	202092	196575	81	0.912712
96934	89763	84	41356	38055	81	1211	996	0	1987	1430	24	4402	4282	39	4787	4465	37	155633	147999	78	0.912712
57524	57805	75	19851	19743	56	388	272	0	1215	1322	12	2076	2098	24	2200	2500	25	84187	84585	70	0.913696
66141	65249	79	29844	29400	76	477	438	0	1016	1219	12	2887	2993	26	2639	2333	30	99081	99754	73	0.913696
93443	92295	80	28894	28120	77	957	756	0	1954	1877	24	4409	4684	34	5220	5601	41	186186	183946	78	0.913696
85851	84183	82	27572	27384	76	859	703	0	1164	1467	13	2885	2742	32	4597	4322	37	132723	127121	72	0.914679
62723	61288	77	26311	26148	74	316	457	0	459	701	0	1818	1909	23	2569	2735	26	76143	76901	67	0.914679
79480	78911	76	34531	33271	77	947	1153	9	1238	1187	9	3138	3165	30	4515	4583	38	132800	133560	75	0.914679
60164	60206	77	26307	26249	72	383	336	0	1028	1059	5	2040	1966	24	2006	2391	22	90715	89305	69	0.915663
94536	91761	81	29633	29138	78	1454	1521	14	2081	2007	23	4094	4229	34	5850	5542	52	168506	166596	77	0.915663
167480	136427	97	64174	52391	94	2289	1868	23	3650	2920	35	6674	5741	50	9650	8165	65	262793	228420	87	0.915663
98524	93939	84	37771	36629	81	1020	1078	6	2002	2387	23	5340	5418	38	6199	6115	44	204741	196395	77	0.916646
143228	129563	87	53838	47685	86	2113	1590	24	3633	3372	35	8496	7686	51	10641	8851	59	370211	347643	84	0.916646
101482	102274	80	43250	42449	78	1210	1258	13	2285	2439	24	5597	5033	44	4984	4867	39	220848	217143	76	0.916646
103490	98708	84	40241	39343	80	1312	1124	11	2546	2803	24	4943	4827	38	6392	5999	42	181971	174609	72	0.916646
116620	111948	85	37993	36522	82	1493	1239	16	3002	2708	27	6971	6680	47	7247	6641	47	257184	245517	100	0.916646
116246	103864	101	51381	45166	101	1527	1382	15	2555	2447	26	6295	5195	45	8135	7149	50	233494	202146	101	0.916646
139297	124653	93	50143	44830	89	1317	1146	13	2397	2400	28	6024	5657	43	8323	8042	55	231160	217749	82	0.916646
[truncated: 7,665 more rows]
