# Supplementary material for: Phenotypic heterogeneity follows a growth-viability tradeoff in response to amino acid identity
Source: Nat Commun. 2024 Aug 2;15:6515. doi: 10.1038/s41467-024-50602-8 (PMC11297284; doi:10.1038/s41467-024-50602-8)
Supplement: Supplementary file 6 — Source Data [file 41467_2024_50602_MOESM6_ESM.zip › source_data/fig6cde/240423/240423_1845_yATP_E12_LYS.csv]

FSC-A	FSC-H	FSC-W	SSC-A	SSC-H	SSC-W	BL1-A	BL1-H	BL1-W	VL1-A	VL1-H	VL1-W	VL2-A	VL2-H	VL2-W	VL3-A	VL3-H	VL3-W	YL2-A	YL2-H	YL2-W	Time
209080	184578	94	110247	97687	94	2514	2274	26	4438	3848	39	10536	10031	53	16145	14255	71	501102	470955	93	0
168767	152492	99	117193	109207	91	2307	2105	25	4121	3895	36	9965	8759	52	11172	9969	59	420120	350237	80	0.00100575
290205	208023	121	134071	97063	122	3209	2324	34	5261	4049	43	14070	10226	68	21019	16161	82	663377	502953	124	0.00301724
181964	165811	93	74909	69744	89	2329	2333	23	4060	3925	36	11351	10488	59	13234	12057	68	495134	464923	91	0.00502874
213045	182649	104	87207	74965	97	2104	1854	23	3887	3586	34	8671	7898	51	12010	10973	68	425424	387096	95	0.00704023
122476	116211	89	45296	43272	81	1451	1480	15	3174	2864	33	8231	7657	53	9094	8383	50	335706	314363	84	0.012069
211532	186526	108	79773	69660	106	2789	2355	27	4973	4468	41	10970	9871	59	15628	13609	71	524393	468713	107	0.0130747
91830	90080	82	35945	35205	78	613	767	0	1161	1150	8	4193	4134	35	5002	4672	39	180938	172484	80	0.0150862
150409	138339	102	44672	41680	84	2067	1787	23	3742	3720	32	8360	7951	48	10488	9544	58	375369	358274	87	0.0181034
125749	118807	88	36741	35305	82	1616	1369	16	2845	2435	32	6565	6075	42	8941	9293	49	304715	291514	85	0.0181034
121865	117481	82	40666	38848	79	1349	1224	12	2282	1678	25	4360	3852	40	7151	6364	49	224771	212848	82	0.0211207
218538	179306	105	113039	96144	102	2339	1836	28	5015	4330	43	10976	9526	58	12771	11108	60	491876	434140	104	0.0211207
183201	163894	95	66807	59367	90	1609	1209	14	4076	3436	39	9224	7773	59	10830	9338	60	414049	364890	84	0.0251437
126201	120107	88	40675	38891	82	1342	1222	11	2260	2257	25	4619	4159	38	6735	6230	47	235144	224904	82	0.0402299
279840	207916	110	92155	67297	105	3227	2546	34	6368	4474	52	13263	10102	71	17212	12214	79	596089	477492	104	0.0402299
296078	222272	130	132814	98287	123	3580	2692	36	6212	4608	47	14165	10743	74	21100	15111	85	685499	536851	120	0.0452586
147422	138590	89	56658	53880	85	2018	2028	23	3512	3350	32	8028	7670	49	10607	9895	62	353038	326922	91	0.0462644
155904	144087	87	46460	42124	85	1868	1729	20	3447	3147	32	7962	7254	50	10649	9338	59	395665	377000	88	0.0502874
138022	130563	92	44554	41363	86	1681	1744	19	3123	2913	30	7472	7058	47	10661	9280	62	361848	346486	86	0.0512931
137229	127751	87	42985	40546	84	1567	1624	15	1901	2128	23	6460	5881	45	9282	8282	52	303880	282813	79	0.0553161
143008	132302	90	58472	53683	86	1270	1423	13	2914	2688	30	7418	6647	48	8784	8297	51	323088	309912	80	0.0613506
170595	155563	89	62805	57997	87	1634	1303	17	2971	2511	30	6923	6297	44	10271	8526	57	321067	289659	89	0.0663793
155829	144055	93	52261	48075	87	2038	1738	19	3448	2973	32	7792	7217	51	10256	9288	52	372921	355798	86	0.0673851
157438	147822	93	61371	57500	87	1543	1426	19	2450	2776	25	6854	5861	46	9550	9008	56	325908	299441	89	0.0673851
210535	187375	96	129496	118822	97	3330	2821	35	5142	4894	38	12506	11519	58	17222	15146	67	595613	523407	98	0.0673851
145001	136319	98	69552	65955	87	968	1152	9	2928	2548	28	6046	5622	43	9851	8995	50	300646	279032	89	0.0693965
169262	150945	92	83592	75622	91	2241	1918	25	3281	2858	33	8589	7644	51	13472	11178	68	415055	365119	91	0.0704023
287728	224611	134	133389	107042	121	4235	3452	38	7574	6525	53	17946	15259	71	25247	20426	82	848060	741753	115	0.071408
161219	150961	89	58550	54145	86	2001	1804	21	2642	2594	30	6887	6077	46	9910	9332	52	329736	295666	86	0.0724138
140176	125987	89	45858	40561	86	1495	1300	18	2365	2417	26	6441	5577	47	9618	8889	56	315229	300415	88	0.0764368
117879	112277	84	47508	45766	82	1258	1337	14	1384	1759	15	5158	4931	39	6823	6508	43	235438	222926	85	0.0784483
204100	165367	101	82924	65975	99	1878	1572	24	3759	3183	38	9959	8402	56	12680	10507	61	460899	396073	94	0.0864943
305374	211566	133	103498	69019	130	3347	2392	34	6852	5363	47	14294	9867	66	22605	15202	85	733319	513935	127	0.0875
152829	141157	93	79064	73910	87	1756	1403	21	2761	3330	32	7336	7001	46	10946	9637	57	351580	328311	84	0.0905172
164846	147400	92	72475	63254	90	1762	1724	22	3088	2799	38	8044	7505	45	10443	9606	50	373628	343117	91	0.0945402
296136	226857	126	95270	73985	115	3449	2785	32	7104	5832	47	16108	13148	71	25229	20448	104	807302	702093	112	0.095546
73739	73829	76	29288	29397	74	361	545	0	1156	1066	7	2073	1819	23	3052	2840	33	108832	107828	74	0.095546
125054	118348	91	52874	50607	82	1333	1096	14	2576	2367	30	6201	5971	41	6197	6168	42	244319	230562	80	0.095546
304723	232297	120	88778	64242	118	3835	2699	36	7389	5442	57	16692	12604	76	21424	15970	94	732503	543924	108	0.0975575
216196	165682	105	88905	68761	99	1849	1616	22	3647	3174	35	9414	7242	63	11609	9363	66	431377	354759	100	0.100575
196215	159917	103	67553	55083	94	2469	2014	26	4583	3723	39	10674	8973	57	11844	9505	61	441413	388615	97	0.10158
192472	160610	97	71592	59377	93	2136	1860	23	3718	2912	38	8673	7247	55	11139	9322	67	385369	336641	92	0.103592
110195	108446	82	51977	50182	81	1145	1162	10	2943	3037	27	5858	5476	41	6336	6059	42	258560	249534	83	0.108621
321842	224230	126	126125	86804	124	3493	2405	34	6730	4335	51	15092	10839	70	23072	15946	89	698780	514821	123	0.108621
186903	163767	93	67886	58322	90	1931	1843	21	3664	3323	32	7726	7016	50	12223	10559	61	395061	353565	108	0.108621
145997	135003	102	51291	48123	84	1407	1344	14	2381	1986	29	5777	5548	40	9502	8352	58	286382	265840	78	0.109626
218181	183821	103	69697	58714	97	2440	1675	28	4769	3692	35	9543	8020	53	15050	13260	64	478460	428524	99	0.110632
139394	133836	88	84856	81559	85	1676	1711	19	4321	3930	32	8023	7555	48	8846	8085	50	329414	319968	83	0.110632
287578	201490	119	260830	210949	115	8225	6385	45	14086	11132	64	34261	27179	105	48364	36955	110	1.04858e+06	1.0385e+06	121	0.110632
173536	158460	98	44122	41914	86	2095	1911	25	3981	3639	32	8377	7692	48	11344	10958	59	409081	369999	91	0.111638
197542	174095	98	84764	73721	94	2573	1915	29	4025	3548	37	9961	9218	50	14576	12539	71	474647	434873	96	0.113649
151641	142408	88	64552	60398	87	1802	1557	19	3475	3395	29	7190	7155	44	11334	10395	61	356103	328073	87	0.115661
156910	142296	93	61712	57061	88	1732	1560	22	3078	3169	30	6589	5731	46	10604	9795	57	303654	269476	87	0.116667
310326	221964	127	107895	73112	126	3135	2199	34	5680	4137	45	11812	8763	63	20592	15039	82	644284	482933	124	0.116667
142751	128475	99	59870	54770	87	1348	1225	13	3460	2577	32	6943	6126	49	10199	9705	54	343338	321955	85	0.117672
172355	151778	94	62778	55051	91	1844	1661	21	3401	3510	32	9112	8266	54	10780	10583	59	387694	361835	88	0.12069
375135	233140	156	171930	103832	151	4161	2315	39	7666	5086	56	18427	11852	87	28119	18139	105	870563	557703	145	0.12069
153873	137378	93	64945	55679	92	1655	1180	17	2871	2647	28	7152	6337	48	8634	7513	59	326369	301538	89	0.126724
161610	141901	93	52957	46267	89	1713	1343	19	3117	2434	36	7624	6404	51	8489	7667	51	318169	269309	82	0.126724
140159	131128	88	61083	57615	85	1629	1652	20	2507	2465	29	7073	6792	44	8360	7510	54	320353	304047	81	0.12773
149568	140082	92	41607	39128	84	2055	1847	22	3349	3276	34	7887	7404	48	11537	10943	65	392343	361758	86	0.129741
212821	190118	94	110568	99141	93	2009	2001	22	5065	4657	38	12299	11527	63	15197	14252	70	531439	499581	92	0.131753
182917	152751	93	64012	51859	92	1523	1014	8	2854	2237	32	6988	5957	47	10310	8350	62	345892	293236	109	0.131753
56095	57275	74	24080	24189	65	185	364	0	766	823	0	1683	1883	21	2192	2173	25	78578	76964	74	0.131753
124061	120105	85	45006	43988	82	1265	1258	15	2270	2123	24	4748	4270	38	8171	7773	47	259034	243051	82	0.131753
151463	140745	105	60399	57157	87	1595	1579	17	2787	2232	35	6875	6430	42	9059	7562	57	304308	282042	90	0.138793
182199	164609	96	79828	73678	93	2528	2330	25	3164	2997	32	9241	8401	53	14014	12275	67	435791	391878	99	0.140805
142558	137961	87	83964	81745	83	2008	1529	24	3488	3448	34	7769	7214	48	11297	10471	58	389527	357509	86	0.140805
196782	168403	98	81978	71004	92	2059	1726	19	4275	3813	34	9261	7902	50	14704	12902	65	448705	406333	99	0.14181
246860	190674	109	107009	81431	107	2726	2144	29	4788	4130	40	11893	9383	61	13896	10511	73	534948	432926	112	0.14181
168492	152877	91	64481	57507	89	1805	1574	19	3512	3179	32	6919	6515	44	10442	9780	56	358051	318244	87	0.142816
123654	118480	90	46760	45420	82	1399	1595	16	2608	2765	29	6357	5976	42	8967	8319	50	294713	271060	88	0.142816
129083	123599	88	43859	41955	83	1353	1219	13	2336	2100	26	5320	4907	41	8435	7844	50	268989	252879	86	0.142816
224380	176449	108	87302	68515	105	2141	1595	24	4089	3596	36	10610	8718	60	14393	11707	65	532459	444225	108	0.144828
170775	156336	94	78728	72554	90	1911	1906	22	3667	3060	39	8713	7944	50	13509	12286	72	449096	412403	96	0.146839
133888	127346	90	71104	67123	84	1446	1455	16	2939	2412	31	6148	5783	46	8439	7926	52	285482	273720	83	0.150862
121920	115028	85	41892	39776	83	1170	1181	8	2244	1869	27	5375	5085	40	7431	6419	49	244366	228109	83	0.151868
144082	128495	95	50518	45295	87	1846	1615	18	2792	2664	31	6787	6415	44	9097	8496	57	328824	314883	85	0.151868
239766	192212	107	95190	78016	101	3095	2369	33	6776	5636	49	12831	10327	65	13086	10613	68	318818	264378	95	0.156897
141656	125719	88	43429	38594	85	1317	1009	4	2720	2347	31	6686	6036	43	7873	6919	48	301071	274936	89	0.158908
153944	142900	91	75488	70061	88	1699	1529	20	3512	3099	31	8512	8163	49	10022	9332	58	371087	354050	92	0.164943
222775	159615	110	88091	62893	107	2013	1458	21	3474	2640	37	9155	7220	55	11152	7569	61	406851	299835	108	0.164943
192176	167647	103	84268	75167	98	2076	1981	22	3733	3237	34	9288	8668	49	13418	12180	69	446511	410135	96	0.165948
231851	177503	110	81519	67889	103	2276	1885	26	4384	3143	42	9432	7605	55	14074	11274	66	490063	400950	108	0.16796
110368	104999	100	42963	41877	82	919	933	0	1761	1704	20	5187	4990	45	7573	7481	54	246623	238041	84	0.168966
151036	141259	92	82808	78962	88	2131	1781	22	4735	3849	40	8646	8164	49	10362	9407	55	396177	357284	87	0.169971
205201	164788	98	80930	64360	97	1935	1603	24	2743	2206	34	8130	6380	53	10663	8835	59	387940	323033	97	0.169971
159356	149802	94	108087	102003	88	2261	2001	24	4323	3970	36	10249	9830	59	11773	10633	59	442987	393528	86	0.175
127650	121333	86	81162	79626	85	1574	1579	16	2951	2872	32	7153	6196	48	11152	10321	60	338621	302749	83	0.175
119292	116220	84	33842	32821	80	905	1086	6	2548	2443	28	5837	5462	42	7399	6682	49	262585	253726	87	0.177011
134830	124871	93	57146	52879	85	1151	953	0	2264	2070	22	5756	5341	39	9130	8433	52	288822	273807	83	0.18204
203471	160719	100	81603	63958	98	2345	1792	28	4652	3732	40	9731	8177	61	12715	9676	66	473604	399453	95	0.18204
175807	150836	93	66131	56227	92	1898	1677	21	3035	2448	32	7894	7010	51	10057	7924	57	364215	318303	82	0.184052
188088	165367	108	52557	47074	90	2601	2419	25	4114	4015	34	8508	8091	49	14480	13498	69	436553	406656	90	0.192098
106770	104144	83	30781	29761	79	1009	1209	10	2042	1800	28	5047	4654	40	7255	7171	48	238056	223000	85	0.197126
88100	85525	81	34597	34056	78	866	797	0	1234	1203	14	2850	2911	30	4258	4145	34	156882	150400	84	0.205172
153418	124417	93	71607	59702	92	1838	1546	21	2949	3007	30	7401	6149	53	10910	8978	60	369824	310911	95	0.207184
152331	143320	88	50904	48545	84	1854	1623	20	3008	2850	34	7398	6508	50	9855	8970	52	335319	306232	90	0.209195
213682	182293	103	55338	46757	95	2715	2075	31	4019	3854	36	10512	9384	60	16299	14020	75	527287	479773	95	0.21523
170972	156260	91	44485	40870	86	2615	2347	27	3624	3759	34	9212	8612	53	13674	12246	66	425012	393157	86	0.216236
337540	207618	143	182247	124167	129	5913	4071	48	8731	6261	58	22506	16490	87	29665	22383	106	1.02575e+06	783735	123	0.217241
152018	142372	90	50752	47975	86	1718	1650	18	2715	2536	31	7324	7037	45	9334	8653	50	321162	302102	85	0.217241
162963	142775	98	80256	70769	91	1682	1347	16	3528	3065	33	7462	6612	50	9337	9023	54	323147	304528	88	0.218247
283263	217188	117	127576	102632	114	3936	3160	34	6444	4864	46	12865	10154	64	18282	14265	74	621649	478076	116	0.220259
151107	142002	91	64484	60805	86	1247	1421	15	2546	2237	26	6541	6161	45	9597	9325	56	311277	285167	89	0.221264
114137	108314	86	42231	40325	81	1200	1075	7	1828	1733	21	4489	4157	39	6969	6791	46	229293	217783	85	0.22227
175386	155811	98	68755	62290	91	1672	1843	19	3574	3492	32	7522	6381	50	9644	8459	58	355976	328468	90	0.223276
151719	139843	98	73290	67828	87	1327	1119	12	3121	2784	29	6877	6171	49	10088	9194	57	327513	296520	87	0.227299
185268	166817	102	85255	78910	90	2187	1987	25	4616	3883	39	10354	9370	56	14017	12724	69	484320	440570	92	0.228305
155659	139408	93	48380	42925	87	1650	1556	20	3667	3317	32	8111	7339	51	9928	9468	52	354931	333030	86	0.228305
231304	176540	104	89419	69968	100	2496	1789	29	5141	3465	54	11252	9244	59	14720	12106	73	520608	424583	100	0.22931
173099	154177	94	91764	82953	93	2580	2302	28	4209	3993	35	10660	9805	55	11619	10194	68	434190	406043	92	0.230316
318632	222637	135	233027	183005	127	5502	3879	40	10455	8621	57	23852	18551	92	35783	28097	120	1.04858e+06	920218	127	0.231322
179873	150644	98	69705	57006	93	1917	1655	25	3085	2476	40	8542	7644	54	9800	9074	52	351968	311996	93	0.233333
167028	146451	96	66573	56996	91	1913	1893	22	2883	2740	31	7065	6213	46	11079	9720	55	394183	356588	94	0.234339
171674	143711	102	75328	64705	95	1757	1493	19	3600	3513	35	8477	7384	50	8653	8136	55	371700	335048	98	0.236351
134067	127986	86	48223	46183	83	1778	1564	21	3605	3236	30	8187	7799	53	11514	10703	58	392929	370974	86	0.239368
139188	132442	84	72915	69445	84	1819	1716	20	3165	2508	35	7732	7158	51	9123	8833	48	353299	331541	86	0.240374
145077	135775	85	57396	53068	85	1669	1765	19	2975	3296	29	7665	6809	49	9340	8634	51	333213	299778	87	0.240374
156697	140956	90	58415	51305	89	1788	1506	21	3077	2893	32	7711	7253	52	9749	8535	58	352547	329998	90	0.240374
182202	165339	93	100357	91959	92	2418	2187	26	4886	4062	41	11950	10859	60	17855	15694	74	568225	511924	92	0.241379
147468	137050	92	65507	60771	85	1741	1480	19	2607	2611	29	6569	6554	43	10675	10529	58	334751	313546	83	0.243391
121667	115012	94	49253	46878	82	1479	1526	16	1948	2276	25	5100	4511	40	7315	6582	47	245760	232406	78	0.24842
164573	151518	88	87424	80477	88	2047	2067	22	4343	3945	38	9001	8143	51	14506	13593	68	441616	405004	87	0.249425
136936	126050	97	59250	55388	86	1250	1230	13	2298	2162	26	5471	5058	44	8694	8525	49	293962	273978	84	0.252443
203199	163897	101	92954	76059	96	2130	1978	23	4481	3634	39	10178	7749	58	11900	9978	61	436540	364593	96	0.252443
202346	167926	104	67622	56464	95	1960	1684	22	4025	3293	40	8716	7411	56	9724	8329	58	367583	333022	95	0.253448
162237	144786	90	83524	76466	90	1816	1661	21	3181	2654	33	7425	6908	48	9631	8652	55	336692	317295	89	0.253448
164764	139870	92	79378	68177	92	1574	1442	19	2968	2259	30	7013	6029	48	10902	8827	59	371278	331124	94	0.25546
193776	167893	98	94101	81154	93	2209	1957	26	4322	3887	36	9663	8847	55	10903	9868	56	438351	394381	92	0.258477
233317	189638	111	140901	119970	106	2212	1838	24	5368	3741	41	9698	7840	59	15751	13190	74	513210	411618	100	0.261494
265340	184737	110	110220	76182	110	2998	2034	31	4505	3532	45	11492	7787	64	18544	12567	85	568238	409729	110	0.264511
200995	173124	98	72060	59309	97	2409	2213	26	4486	3544	39	11069	9614	59	12788	11278	64	487964	445663	97	0.265517
239673	191191	103	93773	72886	102	2444	1840	27	4161	3484	40	10894	9190	64	15354	12486	73	522227	453539	102	0.270546
137029	124294	88	60733	54559	85	1391	1379	15	2937	2543	28	5344	4964	38	8447	8276	46	273721	256742	86	0.271552
193320	173649	97	85169	77772	94	2027	1872	23	3535	3049	37	9764	8572	54	13578	11798	64	448281	398698	92	0.273563
209301	174316	102	80871	67512	98	2171	1837	25	4118	3965	36	9308	8634	59	12484	10993	63	461853	416773	96	0.274569
138138	130436	87	64278	60965	84	1443	1187	11	2358	2081	28	5868	5512	40	8609	7869	50	290382	271598	80	0.274569
107829	106382	83	34026	32509	80	795	719	0	1713	1524	22	4320	4058	37	6622	6330	45	199126	184252	79	0.27658
148199	140515	88	49831	47504	84	1518	1713	16	2911	2534	27	7571	7583	43	10178	9861	53	365778	343017	86	0.27658
167652	150341	93	67492	61588	92	2618	2418	26	4358	3603	37	9382	8626	58	14120	13034	63	477164	437659	87	0.278592
167402	152063	90	57971	51719	88	1744	1686	20	3635	3139	36	7745	7528	50	9780	8834	56	347825	327709	85	0.284626
162162	152213	87	90297	84484	87	2394	2034	26	4114	3364	46	9020	8400	56	12945	11336	63	426309	394429	86	0.285632
150063	141797	87	68866	65451	84	2164	1951	25	4134	3515	43	8681	7929	52	10803	10588	55	386637	366918	85	0.285632
183803	166547	96	98576	89281	93	1776	1303	19	3515	3046	37	8167	7541	46	11470	10362	61	382439	361232	87	0.287644
245923	195789	109	117881	92811	107	2938	2358	29	6261	4744	47	13632	10861	69	14750	11918	68	579465	476130	104	0.289655
178675	154558	98	66393	58687	92	1974	1712	22	3340	2808	33	8071	7436	53	12426	11295	59	398513	368020	89	0.290661
170526	154217	93	69312	62967	90	2166	1980	25	3677	3205	35	8379	7227	51	11332	9595	65	384626	340277	88	0.294684
160307	145513	93	68134	62637	88	1646	1514	19	2937	3001	30	6727	6411	43	10362	10033	52	327667	288003	86	0.298707
125315	120828	85	49956	47843	81	1113	978	0	1991	2109	26	5365	5269	43	7468	6753	56	262462	240479	83	0.300718
195492	170621	96	97495	84733	95	2391	2160	25	4044	3670	34	9040	7963	54	13433	11887	65	449558	409959	94	0.301724
116221	108620	86	45093	43474	83	1354	1184	14	1959	2071	25	4825	4679	38	6178	6012	40	227488	212202	85	0.301724
171117	151301	99	49900	43202	91	2028	1838	22	3429	2858	34	8639	7780	52	10445	9513	55	387948	356636	90	0.30273
110045	108123	81	45914	43622	80	1282	1093	7	2774	2078	29	5362	4928	39	6970	6287	45	216626	204886	98	0.303736
271353	206897	128	105976	80189	123	3475	2633	34	6422	4638	46	15162	12533	75	17444	13667	69	687344	575186	122	0.305747
159323	143433	99	80629	73889	89	1719	1601	19	3698	3727	31	7986	7867	49	12180	11040	66	379488	347892	86	0.306753
128177	119506	87	82682	78606	85	2331	2154	25	3243	3030	28	7798	7561	49	9846	9688	53	344708	314282	78	0.308764
179769	162079	91	68476	62314	89	2187	1964	25	3296	3191	32	7826	6902	51	11840	10151	62	374310	327832	90	0.312787
121467	116026	89	34614	32832	81	1447	1361	13	1632	1421	22	4498	4447	34	6542	5391	50	221146	202859	84	0.315805
106318	103330	83	41972	40758	79	1110	1197	11	1923	1513	23	4294	3863	37	5349	4477	43	188567	183913	70	0.31681
182873	158939	104	98751	86025	93	2368	1895	28	4484	3806	37	10094	8574	55	11894	10416	60	440226	400885	94	0.319828
132562	124567	85	36446	34007	81	1451	1425	17	1951	2186	27	6500	6103	47	10358	10285	59	314346	295399	86	0.331897
128578	118424	102	63470	60337	85	1656	1568	16	2941	2725	29	6168	5615	43	7843	7872	48	275576	258320	84	0.333908
208675	179882	98	90348	76505	98	2296	1704	29	3573	3463	35	9043	7913	53	13293	11704	61	443563	395194	96	0.334914
243102	194357	107	101942	82563	104	2813	2201	31	5117	4470	40	13409	11332	66	15710	13574	74	538254	485102	97	0.341954
165025	145707	97	66916	59403	90	1568	1462	17	3356	2665	32	6712	5994	45	10291	8907	59	347577	315010	86	0.343966
118961	113517	83	49734	48737	82	1066	952	0	2585	2450	27	6010	5932	41	6677	6612	40	255952	243318	81	0.345977
82223	79788	79	30899	30324	76	800	524	0	1456	837	0	3260	3132	32	3729	3715	35	160145	155115	82	0.347989
51827	51682	78	9337	9327	42	1248	1136	10	2550	2471	31	7841	7401	50	3214	3773	29	177258	178834	72	0.348994
121192	115094	86	44183	43031	82	1698	1366	18	3394	2774	33	6789	6269	46	7392	7085	47	282932	272046	85	0.352012
305476	222084	118	117422	83312	113	3221	2740	32	6629	5404	47	15890	11799	74	22863	17252	102	754577	574707	112	0.352012
188323	172335	91	81755	74998	90	2720	2455	27	5581	5551	39	12541	11811	61	18639	16749	83	601714	546025	89	0.352012
87887	87147	79	41224	40894	78	645	682	0	1767	1742	20	3413	3256	34	4736	4901	39	157611	148748	78	0.352012
221141	171768	102	86529	66311	99	1801	1356	20	4046	2985	42	9454	7653	54	13934	11186	66	455360	393515	102	0.356034
226735	185554	121	101455	83201	104	2713	2156	29	5699	4511	47	13202	11173	64	16227	13054	80	597296	524857	106	0.359052
184127	161781	108	87948	77426	92	2077	2000	22	3954	3526	39	8790	7990	52	13080	11474	66	425054	380186	94	0.362069
175094	148383	97	73554	62745	91	1812	1654	21	4097	3603	37	9037	7788	55	11358	9959	61	393154	357016	96	0.362069
131767	124452	91	45177	42854	82	1415	1388	15	2978	3101	30	6745	6391	43	11689	11197	61	358718	338817	86	0.363075
142630	135239	87	76037	72953	85	1548	1687	18	2750	2968	30	6397	6070	43	10398	9957	56	323922	298805	88	0.36408
74225	72525	80	34350	33869	76	535	539	0	1223	944	0	2379	2350	24	4166	3999	35	121399	118573	74	0.367098
193555	150706	98	83538	64623	97	2285	1592	27	3583	2943	37	8696	7225	55	11153	8236	64	402008	325165	100	0.367098
225959	183823	104	109686	89826	104	2090	1748	22	3787	3029	37	8039	6231	52	11772	10066	59	405713	347697	107	0.368103
358616	254334	136	215803	169967	135	6675	4652	42	12255	9172	70	29245	23197	98	42006	32265	125	1.04858e+06	1.01281e+06	131	0.372126
142007	132664	86	56375	52681	85	1358	1322	11	2314	1714	26	5662	5301	43	9521	8774	52	275296	257479	75	0.375144
188908	166266	99	74065	66246	92	2438	2258	26	3597	3459	36	8165	7464	50	13446	12603	65	394502	371570	90	0.377155
265917	188778	126	106800	75495	122	3128	1951	35	5066	3429	44	11416	7862	65	15849	10069	76	528867	354570	124	0.378161
137266	127209	100	54866	52220	84	1309	1236	13	2106	1992	25	5514	5091	40	8908	8388	56	260669	240680	84	0.379167
281310	231326	103	139643	114314	103	4330	3478	37	8312	7040	55	18525	15939	76	26805	22004	93	871415	714773	103	0.379167
243563	189457	107	95942	74844	103	2207	1685	27	4563	3748	38	10952	8708	59	15312	12923	71	498029	418957	103	0.380172
124878	116500	96	61396	58207	84	1683	1354	19	2141	1973	25	5851	5344	42	6435	5421	44	234296	218335	86	0.382184
136551	127699	85	44788	42198	83	1503	1523	19	2574	2414	29	7061	6788	45	10334	10463	51	334747	317279	83	0.389224
231634	200926	101	96318	85680	97	2803	2403	28	5492	4781	46	14005	11912	66	21394	17126	91	663366	556776	101	0.39023
94903	79075	101	36699	32801	82	1744	1302	17	4561	3749	43	6304	5429	47	3777	3013	36	250424	237114	77	0.394253
167306	142789	90	62322	51024	90	1768	1460	19	2930	2429	33	7878	6582	55	9469	8060	58	368234	321381	106	0.394253
208135	179782	103	102871	89750	93	3255	3242	28	5238	5242	40	14033	12258	63	16514	15385	72	611388	552293	96	0.39727
254285	200339	115	102830	80984	113	2641	2112	29	5696	4432	43	14444	11947	69	16688	14060	75	613710	525895	110	0.402299
153237	138416	96	55969	51360	87	2036	1873	21	3375	3271	32	8365	7588	52	12945	12491	67	417129	384843	87	0.403305
132172	128464	85	57294	54961	84	1262	1485	16	3202	3054	32	6568	6122	46	8085	7807	45	298415	285798	77	0.40431
194939	161578	108	74271	62396	94	2065	1716	25	4407	3920	39	9299	8138	58	13949	12184	70	444396	389022	94	0.405316
215351	162731	107	81235	60550	103	2208	1867	24	3542	2831	36	8900	6747	54	12189	9492	64	418126	337685	100	0.407328
142540	128679	92	48803	44719	85	1911	1825	19	2801	2615	32	7786	7314	47	9286	9116	49	337000	316346	87	0.411351
257282	196126	114	96375	73298	108	3224	2312	33	5558	4417	44	12054	8765	68	16572	13132	71	554715	457120	114	0.413362
214873	169269	103	74807	56755	100	2539	1808	32	4950	4135	46	11463	9120	58	12788	10266	66	453225	365277	100	0.414368
162161	145755	97	63556	58086	88	1416	1715	16	3105	2845	33	7069	6024	49	11609	10244	54	362554	321497	91	0.417385
140479	132358	88	35709	33785	82	1760	1872	20	3275	2923	33	7267	6989	47	12424	11176	62	368234	340721	91	0.419397
144890	136877	88	66646	63196	85	1337	1294	13	2509	2046	28	6007	5756	41	8503	7527	51	286388	266520	88	0.421408
166739	154967	92	43612	41919	88	2346	2292	24	4851	4219	41	10887	9958	59	16560	15578	71	533730	484254	94	0.421408
181972	149403	95	60050	48106	94	1867	1452	17	3052	2425	30	6166	5224	43	10214	7939	62	326346	274798	95	0.421408
113068	108920	81	39093	37705	80	1067	1070	5	1559	1531	18	4243	4157	35	6238	5478	43	225130	213273	82	0.422414
167145	139079	93	66507	55932	92	1847	1482	20	2830	2393	35	7436	6265	51	9125	7776	58	332076	285956	94	0.426437
124780	118672	98	41090	39487	82	1334	1150	12	2598	2727	24	6282	6193	45	8125	7582	48	279271	269166	83	0.431466
344947	259878	136	179330	141278	124	5957	4646	41	12308	9854	74	28734	22875	114	39409	31827	115	1.04858e+06	1.02108e+06	126	0.432471
218653	190275	100	107061	94713	96	2824	2545	27	4904	4563	41	12164	10730	66	18442	14885	86	590566	492108	100	0.433477
276386	207892	119	99932	72663	119	2798	2039	29	5027	4034	43	12227	10134	65	17821	13658	80	571250	464309	114	0.435488
141817	133029	98	53931	51126	84	1524	1447	18	1964	2053	24	6639	5661	45	9299	8403	49	306119	281560	85	0.4375
87094	85839	78	30766	30230	76	934	779	0	1580	1227	19	3968	4382	32	5751	5549	41	182956	173582	75	0.438506
177598	161851	90	71825	66203	88	2114	1884	24	3452	3197	37	9028	8455	53	14965	13815	75	448523	404961	84	0.438506
231412	191457	108	84562	69512	105	2417	1914	29	4532	3868	42	11591	9885	61	13789	12071	66	492262	443855	97	0.439511
214877	183841	113	98629	86220	96	2187	2010	24	3527	3625	35	9182	7674	55	13706	11080	65	446332	376591	94	0.440517
184614	169652	103	73372	67724	90	3134	2902	29	5595	5183	41	12403	11073	61	19114	17103	75	612377	543296	93	0.443534
186222	172423	91	61611	56742	88	2317	2153	26	4214	3265	41	9435	8406	54	14269	12734	70	458422	399927	93	0.44454
235637	188693	101	122184	97295	100	3107	2385	33	5120	4265	44	12512	10663	70	14667	12172	69	536517	468442	97	0.44454
280404	226955	117	176917	147518	115	5980	4549	43	11540	9893	63	27712	23103	104	40982	33240	107	1.04858e+06	1.01726e+06	116	0.446552
222970	172063	107	88897	67408	107	1722	1438	19	4001	3260	38	9220	7529	52	11394	8759	64	440277	365522	104	0.448563
188622	160791	99	59385	48503	96	1822	1366	17	4259	3717	38	10056	8911	57	11005	9664	54	421764	376872	93	0.453592
102363	101527	80	37395	36346	79	716	715	0	1118	1322	15	4929	5189	38	5127	4529	37	199628	193200	81	0.453592
127882	119724	92	40868	38715	82	1428	1552	16	2537	2619	27	7479	6602	49	10016	9653	50	351446	325999	85	0.455603
168446	152322	95	90380	82675	90	1966	1850	23	4638	3774	39	11380	10227	60	14818	13575	74	520362	469649	87	0.465661
228561	170651	114	85726	64664	102	2846	2128	30	4782	3523	41	10209	8487	58	13733	11119	66	488991	406918	95	0.466667
159603	148441	94	94221	88444	88	1949	1895	20	3441	3067	31	7612	7167	48	11985	11709	65	374091	347217	86	0.468678
258850	189443	115	114526	85966	113	2533	2046	28	4048	3079	42	9755	7659	56	15149	11159	68	469841	371976	105	0.468678
267231	195968	112	108716	78339	107	2495	1847	27	5399	3925	45	10491	7834	64	15755	11230	78	522788	398488	123	0.468678
115450	112965	83	99763	96858	83	1795	1447	19	3255	3069	33	7251	6503	48	10168	9213	60	319722	295197	99	0.468678
167503	151632	91	57531	52789	88	2056	1775	22	3585	3535	32	8976	8133	60	10439	9356	56	374941	351706	82	0.469684
165830	153445	92	72708	67796	89	2058	1768	21	4588	4020	39	9454	9039	60	13294	11663	69	434667	396938	86	0.469684
342401	231345	148	131361	81694	145	3833	2981	37	6408	4967	49	17226	12571	83	25821	18481	101	848664	616604	140	0.471695
74120	74864	77	30382	30201	75	659	499	0	1196	998	0	2409	2516	26	3017	3300	28	117501	113309	75	0.473707
144858	134276	94	28457	26687	84	1925	1575	21	3123	2892	30	7263	7088	46	12046	11415	64	368319	343509	90	0.473707
125812	116172	90	50016	47295	83	1376	1305	15	2847	2238	32	4996	4852	41	7020	6848	44	259382	242418	84	0.474713
161701	136278	96	64100	53031	90	1716	1582	19	3877	3460	37	8259	7433	51	10353	8584	60	364998	329697	91	0.475718
149495	140154	88	63936	60829	86	1902	1635	23	3597	3304	37	9143	8520	52	14265	13063	63	457016	418170	88	0.476724
156487	146461	93	56547	53379	86	1931	1658	21	2811	2681	30	7710	7130	48	9556	8415	53	334805	313362	78	0.476724
163243	154105	89	80406	75435	87	2193	2136	24	3517	2775	35	7780	7073	51	10257	9175	55	371919	330558	81	0.476724
127807	120140	85	45013	40822	86	1523	1389	17	2996	2579	30	7801	7389	46	8586	8292	46	321872	307813	85	0.478736
220100	166576	109	92896	69237	101	2517	2006	27	4471	3278	43	10285	8210	63	13185	9836	70	459233	372840	101	0.480747
159593	144204	88	77134	70344	88	1789	1674	20	2828	2580	30	8288	7572	51	9481	9029	52	353107	334777	83	0.481753
166392	151509	90	93516	86924	90	2111	1943	23	3812	3793	38	9986	9306	55	13377	12302	59	458886	434587	89	0.482759
221657	196867	104	71897	64501	98	3508	3081	31	5931	5008	45	14890	13097	64	23387	20331	86	747560	635997	103	0.48477
88244	83811	81	36027	34348	79	1223	1147	9	1577	1472	17	3534	3310	34	5219	5125	41	175753	170898	77	0.485776
204429	169889	98	76510	62724	95	2108	1812	22	3751	3337	39	9459	8226	56	11991	10169	70	419215	369321	96	0.488793
149148	136929	88	57114	51746	86	1830	1739	21	3579	3171	32	8814	7448	55	9114	8712	52	357734	338927	87	0.488793
247648	173020	115	98432	70273	110	2332	1563	31	4517	3142	43	10761	7330	64	14341	10835	67	512130	368899	111	0.488793
171421	156276	94	55629	52249	87	1866	1811	20	3755	3765	36	8682	7831	50	13752	12207	68	452850	414575	95	0.49181
171416	150539	97	85627	76187	92	1686	1769	20	3387	3127	29	8860	8165	49	11783	10761	59	403698	372931	91	0.493822
112365	109383	82	46654	44356	81	1112	1188	10	1991	1818	22	4878	4740	39	5302	4874	39	202958	193244	78	0.497845
159365	138266	94	66789	57690	89	1680	1636	21	3342	2766	33	7667	6718	49	11106	9960	54	372998	336184	87	0.497845
117350	111570	87	44695	42620	83	1041	960	0	2528	2295	25	4933	4325	41	6255	5847	44	231677	225617	75	0.500862
186689	162118	94	65319	55523	93	1861	1347	20	4483	3534	36	8670	7503	50	11166	9424	61	399743	369423	93	0.501868
126911	120111	85	44420	42489	83	1189	1242	12	2450	2071	28	5355	4947	42	7585	7179	43	267937	245013	84	0.505891
153497	142773	90	94921	88987	88	1931	1552	21	2933	2725	32	7900	7100	48	12306	11373	61	382159	342997	88	0.506897
227856	177363	114	100285	78244	109	2364	1769	25	3791	3456	37	8918	7154	52	13084	10547	64	446212	366431	107	0.511925
121282	117436	81	37482	36611	80	1322	1462	15	3051	2738	30	5635	5314	40	7899	6815	52	280782	261998	85	0.511925
119051	117770	81	39879	38867	80	1243	1228	12	1952	2005	23	4320	4087	36	6588	6691	41	211819	203939	76	0.511925
269205	191173	132	101333	71795	114	2845	1773	35	5353	3680	45	12572	9021	63	18005	13325	82	625531	457148	114	0.513937
147932	135904	98	80581	76715	88	2358	2122	25	4056	3456	36	9891	9177	53	12136	10874	57	451360	418605	88	0.514943
336462	212792	130	143855	91693	129	3281	2119	35	6784	4207	46	14582	9607	71	23086	15717	101	745641	504421	124	0.514943
373392	260295	132	189663	136826	131	5278	3773	40	9986	7069	60	23322	18830	95	34920	26433	121	1.04858e+06	910107	131	0.522988
212168	173262	103	83313	67980	100	2374	2071	27	4492	4021	38	10507	8823	60	12898	11396	62	478837	414067	99	0.526006
150213	139985	88	60358	56810	86	1428	1287	17	2727	2079	31	6911	6395	46	9698	9319	55	314854	294620	83	0.530029
139536	129710	87	56710	53134	86	1547	1480	14	2308	1961	25	4784	4270	41	7524	7328	45	247984	230014	82	0.531034
167255	150913	93	66679	61182	89	2021	1855	22	4459	3964	38	10011	9712	52	11923	11183	62	445482	424749	85	0.531034
369846	264380	125	196520	148686	125	8049	6352	44	13013	9889	75	35072	28096	113	51129	39031	116	1.04858e+06	1.04114e+06	122	0.533046
196235	168962	98	108249	93830	97	2311	2177	27	4744	4271	41	10967	10009	55	12844	11904	58	467550	429897	93	0.534052
217294	176797	99	84594	68001	98	1982	1525	23	3779	3229	37	9195	7758	54	14052	12085	71	458029	394083	97	0.535057
162966	148160	91	66935	62243	88	1721	1433	20	2766	2542	26	6857	6025	44	10149	9567	56	329112	293885	88	0.537069
247278	180510	113	120516	89695	107	2790	2089	32	6208	4514	46	14064	10860	62	16409	12314	74	622700	467852	107	0.53908
156432	144343	104	68948	64090	87	1740	1751	20	3358	3217	33	7538	7075	50	11799	10206	60	366093	336892	87	0.540086
180955	143567	103	66430	52069	95	1924	1506	22	3349	2944	32	7834	6544	49	10285	8637	59	335324	272800	97	0.542098
152062	142511	90	77977	73842	87	1279	1307	12	3075	3341	26	6282	5873	40	10180	9305	56	309714	290766	85	0.543103
145091	132469	97	49088	45991	85	1213	1249	12	2449	2716	27	6754	5964	47	8169	7272	53	301745	276264	88	0.544109
301875	227391	130	147820	118536	120	5902	4583	39	9691	8146	54	25457	20933	90	40827	33428	112	1.04858e+06	996796	121	0.545115
172089	159962	90	50277	47009	86	2046	1771	23	3579	3250	36	9031	8007	48	12297	10917	67	412860	371915	91	0.547126
288194	205081	120	105486	72954	119	3745	2571	38	6484	4909	45	14762	10791	73	22293	15894	83	680404	511758	118	0.547126
102952	101447	83	44472	43745	79	774	683	0	1096	1377	13	3521	3018	36	5344	5063	38	174661	168882	74	0.547126
150636	140591	87	71890	66479	87	2480	2010	28	4613	4411	37	9884	8967	53	15000	14445	70	486049	458479	87	0.548132
113530	111771	81	46583	46068	81	1284	1192	12	1625	1339	16	4308	4061	37	6620	6112	48	217046	207397	79	0.548132
123605	118174	84	51448	48717	82	1260	1311	14	1924	1892	25	5604	5081	42	7834	8033	48	264278	247886	84	0.550144
154535	142504	91	57395	54071	85	1797	1707	17	3186	2724	30	6149	5651	45	9970	8795	50	315338	288015	88	0.553161
148809	136427	91	56683	50525	88	1853	1731	19	3233	3155	31	8604	8265	50	10320	9503	58	348888	327724	88	0.555172
183758	161952	99	67631	61975	97	3175	2771	30	6350	5621	45	15385	13843	71	19859	17320	75	692131	618725	101	0.557184
227491	174221	107	84313	63226	103	2364	1811	26	4563	3465	45	11422	9274	59	13072	10313	59	511378	416854	104	0.55819
123717	117753	85	43167	41294	82	1363	1395	16	2359	2092	30	7563	7477	45	9681	9219	53	336541	313749	81	0.55819
229936	204952	98	102804	92646	96	3246	2854	31	5864	5024	46	13897	11912	70	21852	18989	75	647372	556532	96	0.560201
170548	152477	92	144759	130394	93	3765	3138	33	6835	6194	48	16087	14661	68	23595	20967	82	767752	697621	91	0.561207
266845	214966	112	108489	88603	108	4237	3491	36	6225	5583	50	15141	12799	69	22217	19053	85	743938	658111	104	0.563218
226797	197599	101	114936	101593	98	3504	3046	32	6347	5359	51	15289	13264	74	22938	19424	89	742864	640918	97	0.566236
168477	149333	97	65722	58277	90	1949	1694	24	3255	3191	32	8353	7452	53	11671	10310	58	386654	359530	89	0.567241
89898	88565	80	30271	29188	77	688	623	0	2053	2066	21	3209	3160	30	4853	4847	34	156186	153671	76	0.568247
147373	138866	86	47026	44662	83	1553	1452	17	3033	2774	33	6360	5975	43	9931	8994	55	333664	307982	84	0.570259
105405	102577	82	58121	56374	81	1063	986	0	1988	1806	25	5472	5324	40	6450	6311	43	232474	223273	83	0.570259
104267	101005	81	45379	44040	80	1231	1200	14	1911	1866	23	4261	4037	37	5582	5405	40	210862	199858	80	0.570259
232077	199442	102	143304	127966	100	3605	2977	33	6488	5027	45	13840	12155	61	20743	17914	74	651500	589122	103	0.573276
117175	110931	86	41731	40575	82	1033	849	0	2240	2473	25	5142	4619	38	6351	6140	42	227423	217637	76	0.574282
139945	132434	87	85769	80308	88	1995	1826	22	3114	2725	27	6804	6090	45	10483	9159	64	339590	308902	85	0.575287
172190	159174	92	64211	59846	88	2151	2030	25	3403	2993	35	8646	7547	48	13486	12056	67	435801	383809	93	0.578305
308608	214757	142	125740	85817	132	3643	2475	36	6630	4481	52	15411	10758	70	22853	16185	86	750309	550186	136	0.57931
294870	201609	126	124522	85357	121	3035	1972	35	5482	3947	51	12986	8895	64	20288	13970	94	672481	480035	124	0.581322
234692	181348	106	106534	83183	105	2682	2077	29	4729	3586	44	11935	9746	62	14203	11406	71	529695	436598	109	0.582328
142929	124350	92	49210	40504	90	1554	1299	18	2452	2584	29	6472	5532	44	7798	6435	50	313504	275359	95	0.587356
186840	170091	98	102436	93603	92	2562	2262	27	4475	3943	41	10349	8735	63	15534	13677	65	490211	428990	97	0.588362
138081	131001	85	68443	65495	85	1299	1369	13	2856	2666	28	6314	5594	51	10150	9095	55	324834	301879	88	0.589368
153425	138436	93	50617	45767	89	1258	1117	12	2938	2562	30	7370	7201	46	8703	7735	55	322372	308152	90	0.590374
338433	262800	152	246656	187920	135	7721	6034	45	15468	11852	71	35885	26450	125	54231	38104	127	1.04858e+06	1.04302e+06	136	0.591379
141928	137263	85	49020	47281	82	1546	1346	19	3168	2591	34	6576	6153	47	9991	8696	57	323983	301498	84	0.591379
169626	147563	94	68201	60209	90	1741	1561	19	3217	3038	29	7979	7351	50	9603	8734	50	345445	335656	84	0.592385
370304	244649	143	182467	122927	136	4529	3512	40	7601	5628	51	19203	13341	83	28612	19364	108	898001	675033	133	0.593391
134198	125882	88	44990	42525	84	1308	1052	13	2317	2295	27	5804	5242	45	7853	7710	47	262169	240876	84	0.594397
134113	126363	86	52291	49401	83	1621	1487	19	3017	2756	30	6769	5935	47	7978	7516	49	290743	270294	81	0.594397
330282	233099	123	169520	119073	121	4874	3828	41	8634	6683	54	20389	14659	85	27896	20809	109	970028	736792	117	0.594397
239117	181484	116	95384	74065	105	2201	1686	26	4129	3172	43	9319	7707	51	14159	11656	64	467160	394725	98	0.594397
130734	124655	87	48560	46610	82	1855	1905	21	2863	3158	30	7996	7323	50	10262	9533	52	356169	322731	77	0.594397
113998	107562	91	42712	40944	81	1072	937	0	1856	1770	22	4293	4174	35	5781	5427	44	205666	199348	80	0.596408
148087	137526	89	53551	50230	86	1712	1465	20	2532	2218	33	7621	7134	48	10712	9977	56	350680	332606	85	0.596408
279671	204989	118	103594	75446	110	3347	2379	35	5845	4175	45	14199	10917	71	16083	11254	69	603580	492177	105	0.597414
225875	142232	107	173571	116045	109	2204	1587	25	2533	1774	22	1714	1278	18	1190	945	0	13015	9643	58	0.59842
268361	186404	120	105498	76674	115	2719	2011	28	5623	3850	46	11112	7959	59	18067	13214	71	548889	414925	113	0.59842
252696	188367	126	93207	69168	118	2703	1942	28	4705	3855	39	11047	8380	60	16956	13948	70	514427	416447	119	0.600431
120808	113255	89	52556	50189	84	1155	1177	11	2735	2641	29	6271	5918	43	6937	6218	47	278242	259412	88	0.601437
112393	109173	83	49871	48478	81	1335	1368	15	2484	2570	23	5546	5257	42	6273	5889	47	232771	222912	85	0.602443
219997	171127	103	109498	88383	100	1962	1665	24	4568	3632	41	10516	8219	59	12012	10084	60	445501	373925	101	0.602443
259219	212223	117	124596	106636	108	3116	2894	28	7168	5902	47	16706	14735	67	25532	21022	101	832853	731315	110	0.603448
173612	158811	97	55037	52312	86	2092	1883	24	3106	3357	29	8715	8199	51	10536	9806	52	363720	331860	92	0.604454
268704	205319	113	93270	71897	105	2766	1990	32	4616	3726	41	12737	9771	67	16755	12765	80	556644	461461	103	0.604454
234191	184098	118	81304	62718	100	2543	2176	27	4020	3575	35	10264	8268	55	15283	12413	81	495868	414773	100	0.60546
99390	93065	90	36096	34715	80	648	711	0	1393	1422	21	3332	2872	32	5000	4743	40	162323	157312	79	0.607471
167452	146457	92	70812	62795	91	1589	1368	19	2483	2208	36	7578	6563	51	11000	9747	54	359738	322446	95	0.607471
116497	110381	84	46019	44047	81	1293	1331	15	2534	2212	29	5699	5210	42	7623	6996	51	273995	261578	85	0.608477
218912	184866	100	227232	199912	101	5804	4768	40	12078	9978	73	23055	19474	91	34172	27520	93	1.04858e+06	932484	104	0.609483
214336	162634	104	73677	55787	100	2307	1604	26	4064	3300	41	9802	7715	56	14488	11680	63	480379	401064	99	0.610488
111736	107948	85	48118	46986	82	1200	967	0	2400	2212	24	5476	5410	40	7050	6637	49	247050	234539	85	0.610488
96741	94977	80	40235	40097	78	814	769	0	1718	1810	23	3749	3746	34	4256	4613	36	161242	158275	77	0.610488
177483	164017	91	63966	60043	88	2035	2214	23	3936	3810	35	8442	7899	49	13939	12586	66	451143	392393	90	0.610488
144630	138418	85	56460	53901	84	1324	1441	13	2883	2601	27	5646	5289	41	8863	7978	52	278311	255453	83	0.610488
157965	146774	92	119464	110194	88	2903	2484	30	5753	4340	50	12550	12220	63	18266	16673	74	594279	542999	92	0.611494
332628	211891	136	136388	87150	135	3714	2357	37	6814	4247	55	15509	10325	71	21814	15304	90	708074	494913	138	0.6125
339933	219619	131	123136	79220	129	3967	2538	38	7233	4811	48	16003	10608	74	25478	16367	106	753480	514521	131	0.613506
376301	242356	149	215254	144920	143	7212	5184	47	14688	10687	70	34408	25103	130	52407	37945	135	1.04858e+06	1.04141e+06	146	0.614511
82552	80653	81	27800	27139	77	691	613	0	1041	1533	13	2614	2607	28	3761	3600	33	135808	132735	79	0.614511
254698	195800	107	110808	84196	107	2505	2019	27	4698	3853	43	10971	8642	56	16218	12565	73	526713	424494	107	0.616523
266074	203873	110	101034	76029	105	2679	2114	29	5452	4133	44	12337	10044	63	17183	13983	74	574601	493913	106	0.617529
326068	236235	134	202612	153935	132	4754	3691	39	9789	6976	62	20770	14591	83	27388	19582	104	954543	690107	134	0.617529
347403	232238	131	130210	84014	129	3811	2683	36	8139	6239	56	18698	13130	79	28497	19387	122	872552	621508	146	0.617529
372989	231347	150	159714	102716	146	3915	2389	41	9285	6061	60	22290	14710	89	32252	20070	122	1.03977e+06	703326	150	0.618535
146847	135277	89	89561	83335	87	2011	1763	21	3562	3287	34	8129	7456	50	11521	10102	60	360829	333855	87	0.623563
207368	176897	99	66198	55112	95	2002	1763	22	4524	4082	43	9066	8101	51	11691	10522	61	411104	379992	88	0.624569
148121	140187	87	46892	44239	84	1343	1354	15	2749	2411	31	6655	6374	43	10064	9097	57	347723	324687	82	0.625575
145224	135610	85	68040	63622	86	1648	1533	17	2939	2611	30	7307	6807	44	9691	8850	51	326265	303558	85	0.62658
209024	173520	102	84444	70819	99	1699	1518	18	3842	2911	43	8800	7533	56	12023	9649	63	409983	352810	95	0.627586
116703	111678	90	43329	41773	82	1333	1299	14	2355	2473	24	6216	5582	45	6383	6112	45	240756	230646	79	0.629598
323918	223217	142	132244	89474	139	4011	2905	36	6248	4502	47	15220	11234	69	21480	16402	80	710282	539088	139	0.632615
298141	216992	141	131259	99703	131	2847	2390	30	5924	4705	48	14142	10719	62	22375	17063	88	671186	525932	134	0.636638
39640	39611	70	5435	6155	33	945	761	0	1531	1504	18	3346	3178	30	1895	1779	23	148148	147258	67	0.636638
285925	209086	118	126908	93397	116	2719	2035	26	5437	4259	46	14146	10699	69	18043	14246	74	631060	486046	117	0.636638
100926	99397	81	36911	36225	79	1272	995	0	1407	1684	17	3777	3736	34	6501	5872	46	202403	192990	80	0.637644
124239	118304	89	46416	45147	80	1209	1458	13	2388	2407	26	6576	6291	43	8470	7928	49	306419	282390	82	0.637644
137753	128277	88	50344	48063	84	1535	1327	13	2277	2444	29	5900	5371	44	8875	8027	53	296680	283204	87	0.637644
187445	165549	100	74495	64950	94	2397	2073	27	3842	3756	36	10110	9255	54	13064	11804	59	442672	404249	95	0.638649
162090	148167	89	77543	71693	88	1925	2012	21	4216	3925	32	9664	8666	58	13821	11927	62	440203	399465	90	0.639655
284957	213386	116	169941	131778	112	3976	2830	37	6610	4845	49	15894	11974	75	23461	18246	92	765208	607832	130	0.639655
168156	148336	102	63574	55513	90	1721	1668	20	3183	3300	31	8168	7251	54	12435	10736	69	399977	365483	92	0.640661
373600	230434	151	157776	98594	149	5344	2914	46	8525	5703	56	20501	12701	84	32109	19729	133	984853	633087	165	0.640661
205452	159878	99	94123	74495	96	1944	1652	24	3658	2931	38	7993	6357	52	12513	9513	67	384380	311658	96	0.640661
102269	98094	88	35253	34195	79	1067	906	0	1522	1309	10	4445	4025	38	6159	5901	41	206853	199146	73	0.641667
230334	190645	109	91957	75670	107	2378	1959	28	4972	4563	45	10551	8547	62	15811	12956	68	511217	449170	106	0.641667
170871	162137	90	52341	49375	87	2123	1934	23	3463	3184	31	8864	8155	53	13238	12516	67	413864	380011	93	0.648707
159071	150276	87	58704	55176	87	1857	1700	21	3209	2860	33	8632	8643	49	12771	12428	66	413702	385330	91	0.649713
120681	117032	87	28908	28407	76	1439	1300	17	2795	2433	29	6277	5932	41	8644	8196	56	315740	303265	87	0.650718
220381	178208	109	81743	67743	102	2755	1819	29	4254	3814	41	11293	10466	56	14556	12433	69	510780	451933	102	0.650718
151405	145660	85	52165	49894	83	1740	1773	19	3733	2985	43	7458	7305	48	11720	11080	63	374337	349277	90	0.651724
149965	138465	104	64510	60530	86	1656	1466	16	2671	2734	27	7014	6335	45	9288	8306	51	334185	312504	88	0.651724
250359	200337	129	118834	96965	116	2456	2108	27	5099	3746	43	11016	8916	61	17604	13985	74	569658	474687	129	0.651724
273676	188213	129	106581	72001	113	2124	1660	24	4596	3443	44	10813	7616	58	16897	11195	83	537974	383461	114	0.65273
181291	155971	110	63057	52555	93	1755	1532	20	2923	2645	31	9165	7830	56	12205	10719	64	414572	376956	91	0.65273
65708	63709	83	24113	23668	69	666	610	0	857	834	0	2135	2151	24	3041	3214	31	115260	114007	72	0.654741
353813	244511	139	322361	237446	136	6162	4248	45	10157	7271	59	23577	16842	88	35119	24394	123	1.04858e+06	849571	131	0.654741
126184	120454	86	44674	42130	83	1346	1398	15	3070	2626	33	6197	5449	44	8772	8191	54	305037	288450	83	0.656753
197269	159520	101	71549	58144	98	1792	1737	21	3841	3167	37	8542	7525	50	11012	8805	59	385671	332542	96	0.657759
238195	197208	103	102443	85750	102	2388	1954	27	4566	3849	41	10886	9303	62	17723	14974	75	543238	483276	99	0.658764
236359	180246	109	105230	82487	101	2766	2139	31	5158	3687	49	11383	8700	59	15079	12366	65	535618	417984	101	0.661782
156915	144884	92	65190	60334	89	2233	2326	24	3756	3588	34	8513	7865	48	13459	12618	62	432133	396943	92	0.662787
241591	186602	103	97801	74919	102	2161	1704	23	3734	3263	37	9137	7065	53	13678	10196	75	441703	356020	100	0.66681
142408	132559	88	46230	43886	83	1323	1351	14	3546	3435	31	5916	6096	38	6205	6250	40	247901	236854	84	0.66681
372104	244247	148	236966	169269	146	6597	4542	47	12867	8511	60	27734	19916	100	41435	28732	136	1.04858e+06	933505	162	0.66681
176185	157761	101	65051	59452	92	1712	1658	20	2744	2609	29	7310	5969	47	11380	9681	61	357933	321973	95	0.667816
198312	180231	94	67799	62647	89	2837	2350	28	5440	4558	41	11444	10026	60	16020	14053	64	521565	461151	91	0.668822
112930	109833	86	35861	35394	80	1603	1383	18	2478	2347	30	6746	6406	43	8813	8504	48	302311	282585	84	0.668822
300238	190020	126	113070	70401	123	3074	1888	34	4888	3727	43	12443	7924	65	18878	11822	90	594443	383606	123	0.668822
148898	129172	104	64338	57205	88	1793	1618	17	3300	2992	34	6620	6079	44	10127	9122	57	338592	317543	88	0.669828
378660	257954	142	286128	205033	140	7087	5038	45	13341	9558	67	31282	24349	114	47085	35999	130	1.04858e+06	1.03530e+06	137	0.670833
151935	140064	96	45962	43771	85	1537	1351	15	2310	2253	23	6366	5609	44	9197	8528	52	294621	275546	88	0.671839
181052	155975	97	69472	60516	93	1849	1653	20	3207	3385	30	9040	7940	54	10260	8999	61	390563	360684	94	0.676868
113297	109389	84	53781	51900	82	1053	1141	9	2513	1888	31	5058	4786	38	7326	7167	51	244954	235540	86	0.677874
276391	200089	113	117896	84355	109	3319	2542	33	5980	4701	51	14979	11121	66	17313	13228	78	632612	496437	106	0.686925
148399	139538	86	64311	60495	84	1656	1590	19	2909	2870	25	6170	5859	44	8967	8344	49	296165	274956	83	0.688937
282112	202606	117	101464	72223	112	2855	2023	30	5872	4085	57	12877	9041	67	19106	14436	78	627228	479856	108	0.688937
239323	186902	105	88211	67854	104	2733	2254	29	4697	4008	40	10336	8863	54	16894	13816	75	522602	436009	100	0.689943
145693	135834	91	55571	51937	85	1515	1430	17	2847	2433	31	6186	5930	42	10577	9819	57	317504	287467	85	0.691954
138211	132566	89	90856	86299	85	1847	1642	22	3157	2447	36	7583	7502	47	9183	8716	54	337066	319661	84	0.693965
81791	79426	89	30378	29366	77	675	595	0	1675	1518	15	2646	2348	31	3855	3553	35	131891	126208	80	0.694971
226227	194249	101	140865	123774	100	3804	3492	32	7554	6228	50	16790	14403	72	25049	22302	89	808276	676250	103	0.694971
133761	125194	91	52849	49755	85	1013	964	0	2842	2355	30	5734	5383	42	7448	7209	46	272916	257320	86	0.696983
188928	170984	95	68872	63071	92	2544	2237	26	3619	3419	35	8575	7846	47	13303	11834	63	463464	407476	94	0.696983
206446	173993	99	82117	69240	98	2155	1869	24	4360	3482	40	8621	7450	52	11597	9657	70	387749	340244	98	0.697989
260881	197881	115	96148	71236	112	2189	1733	24	5083	3497	46	10965	7926	61	15883	11990	75	521311	411190	111	0.701006
323277	209623	135	127142	82308	133	3556	2387	37	5865	3712	50	14683	9184	71	23262	14650	92	729388	487284	134	0.702011
143279	136922	85	63259	59227	85	2168	1885	25	2940	3039	30	8638	8376	50	12351	11300	66	395188	373236	88	0.704023
107943	102256	88	52232	50191	81	951	1022	3	1867	1577	23	4138	3902	35	6873	6387	49	204841	194002	80	0.706034
132721	123749	85	54993	51628	84	1940	1850	21	2863	2952	29	7606	6951	51	10871	9652	62	379684	340614	86	0.708046
207188	175592	97	138644	117129	97	2803	2407	30	4619	3908	42	10673	9460	57	16672	14940	72	553283	493163	94	0.709052
142428	124482	87	46924	40411	85	1840	1586	22	2236	2253	25	6959	6295	46	8525	7046	50	324637	293657	86	0.709052
194715	179621	91	68094	64343	89	2567	2538	26	5020	4047	39	11404	10361	61	17706	16242	75	572109	514366	97	0.709052
70859	70028	79	29059	29147	75	379	431	0	1149	841	0	2693	2445	28	3698	3203	36	113496	115913	76	0.710057
193039	171411	91	68306	58040	91	2178	1924	23	4219	3472	39	9247	8444	54	13257	12143	69	454091	415343	90	0.710057
129587	123727	85	63023	59914	84	1472	1291	14	3038	2414	28	6271	5866	43	7174	6980	42	273670	258664	89	0.711063
108972	103471	83	42909	41128	81	981	1029	4	1914	1919	24	5059	4584	41	6573	5824	52	218669	211236	80	0.715086
139108	125510	87	48794	42519	87	1445	1265	15	3100	2545	30	7249	5927	49	8643	7710	57	317062	284413	85	0.715086
349439	215186	140	140109	88057	136	4526	3192	40	8378	5387	59	18386	12570	81	26948	18530	115	887252	610041	136	0.716092
171009	154419	94	67910	62331	89	2116	2171	23	3997	3771	34	9341	9009	53	11224	9932	59	422580	395928	88	0.717098
105574	101347	84	38916	37433	80	941	814	0	1750	1419	17	3297	3095	31	5054	5274	36	180863	172202	78	0.717098
156198	145881	95	45644	43359	86	1738	1614	21	3733	3153	33	7589	7146	47	11111	10469	64	375774	349619	89	0.718103
157681	137020	92	59824	52572	88	1972	1575	22	2899	2024	36	7004	6071	48	8894	8099	54	326666	294629	85	0.719109
190101	147675	114	71994	57429	96	2125	1446	24	3300	2813	32	8193	6509	53	10857	8863	63	375787	320226	92	0.720115
172059	152671	93	81129	73391	93	2334	2089	25	3469	3183	32	9069	8239	48	12945	11669	65	444730	418253	86	0.722126
258617	213950	118	113480	95676	116	3347	2801	32	7179	6036	45	14717	12114	65	19262	17342	81	634927	566915	110	0.723132
186173	152084	96	59805	49126	92	2104	1751	26	3068	3071	33	8509	7417	49	12352	10368	68	401961	358780	92	0.723132
228283	184159	105	88888	70897	103	2161	1583	24	4225	3026	43	8968	7972	52	13485	11583	65	429660	380786	96	0.724138
225792	173587	105	84317	66333	102	2285	1614	25	4415	3107	41	10054	7885	55	14003	11025	69	474860	391119	98	0.724138
158497	146417	91	62872	58097	87	1633	1533	18	3642	3062	34	7437	6893	47	10581	9485	57	349882	327126	78	0.724138
221765	167893	104	91842	72565	98	2540	1850	31	5818	4332	45	12170	9991	63	13466	11229	61	524711	435267	93	0.724138
155555	141327	105	60068	55198	87	1690	1585	18	3642	3680	35	9048	8606	52	12229	11323	64	405262	386847	83	0.725144
164187	149078	107	76820	71383	89	2116	1987	23	3742	3685	34	9590	9087	53	11661	10185	59	410825	386173	87	0.727155
200889	159344	104	83703	65717	102	1940	1733	21	3329	3180	31	9124	6915	57	10523	8913	54	402451	338241	102	0.728161
130858	120721	85	57858	54451	84	1451	1609	17	3006	2893	30	6581	6117	44	8630	7840	50	298869	277070	82	0.728161
137833	123723	92	53374	47418	86	1441	1304	17	2476	2262	27	6828	6175	45	8427	7728	49	302920	281151	85	0.729167
370042	236556	140	278541	189655	135	6058	3845	47	10679	7160	66	24245	16520	94	38207	24660	125	1.04858e+06	767339	133	0.730172
173784	152315	93	92875	80929	93	1626	1525	19	4290	3303	39	8333	7375	51	11742	9875	65	411939	371611	92	0.732184
259688	199864	114	103080	78765	111	2689	2184	27	4961	3607	49	11891	9434	63	19240	16241	78	596732	499664	111	0.738218
158063	147930	90	64697	60695	86	1900	1480	22	3160	2729	28	7341	6633	45	11359	10155	65	357308	315762	87	0.738218
149794	139268	86	57629	51542	87	1629	1617	17	2384	2615	27	6435	6062	46	9896	9069	50	301124	284061	85	0.738218
164581	156495	88	85114	80240	87	1755	1460	21	3534	3319	35	9704	8873	51	14254	12793	69	464753	432972	88	0.739224
272748	202507	120	88637	62612	117	2641	1940	29	5481	3706	49	9935	7740	54	15403	11715	72	484281	382603	116	0.739224
111417	107443	84	50190	48474	80	1275	1272	13	1675	2137	22	5229	5288	40	6447	6174	44	224087	210869	82	0.745259
376248	228186	152	149936	94616	148	5161	3456	43	10886	6905	65	26241	17112	97	37018	23664	137	1.04858e+06	788290	148	0.750287
110152	105135	93	64135	61829	82	984	1118	8	2022	1785	24	4922	4674	39	6864	6499	43	212032	205216	80	0.751293
106277	102590	85	42575	41324	81	1241	1156	10	1872	2172	22	4582	4204	38	5735	5115	43	197736	194078	73	0.751293
251889	188459	107	97619	73022	104	2472	1950	29	4045	3557	38	10520	7990	60	14706	10647	79	514221	401858	99	0.751293
138308	127612	104	57097	53706	86	1564	1493	18	2946	3009	27	7260	7148	47	8633	7772	55	321567	301760	88	0.753305
199176	169562	97	92977	81195	93	1729	1580	21	3731	3195	38	8462	7444	52	12930	11800	63	403265	362603	88	0.75431
105087	104621	83	48764	47059	79	1003	806	0	1879	1812	19	4288	4009	38	6085	5646	43	200838	196179	77	0.75431
216436	162517	110	73650	54455	101	2321	1701	28	3656	2959	35	9967	7947	60	12909	9898	65	449849	351950	102	0.758333
146160	132997	94	57168	52925	87	1499	1233	17	2876	2713	28	7764	7283	49	10708	9691	53	359452	331386	89	0.758333
129080	120295	101	42453	40041	82	1523	1390	18	1945	1756	26	5622	5292	41	8209	7584	55	292725	276632	81	0.759339
176650	163678	90	85025	78495	91	1953	1950	23	3742	3551	36	8507	7775	47	12811	11712	63	399690	365858	89	0.759339
111916	107642	81	58865	56843	82	1391	1339	15	1581	1861	19	4870	4873	38	6215	5359	44	225858	219267	81	0.764368
52869	53330	77	22634	22520	69	665	585	0	734	977	0	2069	1928	24	2787	2917	28	90561	92313	69	0.765374
258453	174768	136	108740	75932	118	2303	1741	27	5469	3297	53	11887	8635	65	14799	11233	72	512266	378455	117	0.765374
216920	170926	103	88817	71495	102	2450	1813	25	3917	3171	37	9119	7401	56	13444	10618	64	425477	349204	100	0.766379
281581	198561	149	150223	112668	149	3878	2774	36	6812	5502	48	15059	11639	73	23124	17336	99	718822	565137	149	0.766379
149832	139308	96	74884	70735	87	2241	2074	25	3764	3730	35	9270	8553	52	12881	11479	65	423297	388885	87	0.768391
168490	154044	94	66283	61501	89	1559	1501	19	3650	3282	33	8693	7905	55	11699	10897	63	395725	372420	93	0.770402
131773	124166	89	47232	45301	84	1252	1021	4	2686	2538	32	5851	5408	42	7466	7041	46	262024	242023	84	0.770402
123675	118206	85	53009	51124	82	1252	1364	13	2515	2588	26	6082	5672	42	8897	7547	49	278647	264691	90	0.772414
289935	212785	117	117201	85402	111	3427	2437	33	5857	4764	44	14656	11569	63	22117	16819	95	695830	558095	112	0.77342
265706	200968	111	84324	65921	105	3136	2861	31	5245	4501	47	12403	9761	62	18540	15183	76	592476	497521	108	0.776437
376551	219062	157	157259	94051	154	4109	2554	40	8775	5132	62	19865	11811	88	30594	18723	122	988058	620924	155	0.776437
208965	155528	108	133323	99690	103	3655	2519	36	6677	5174	54	15878	11739	73	18842	14505	81	707920	542813	102	0.781466
121187	115192	85	40280	38712	82	1239	1332	11	2252	2230	28	5288	5224	39	7700	6996	55	259007	248902	79	0.782471
150846	141800	97	57429	55067	84	1776	1376	20	3233	3000	31	6939	6285	48	10205	9962	58	348938	319841	82	0.782471
160582	146605	93	59754	56174	87	1658	1513	18	3558	3304	36	8070	7495	50	10342	9406	51	395937	367100	86	0.783477
142900	132593	88	58708	54902	86	1619	1365	14	3382	3356	29	7083	6493	46	7792	6757	53	303255	281169	83	0.784483
160901	145468	95	74831	68277	91	2363	1813	26	4102	3479	34	8782	8097	59	13035	11844	68	386105	360647	88	0.785488
172971	145619	92	79827	65543	92	1761	1546	19	3476	3022	34	8278	7239	50	10085	8753	53	372469	328656	90	0.785488
218448	169331	100	92916	70959	100	2232	1867	26	3959	3027	39	9698	7483	55	12002	9937	68	452867	379959	98	0.785488
128395	125650	83	55593	54646	81	1780	1665	21	3199	2870	33	7729	7876	49	8763	8275	54	319571	301629	78	0.785488
255605	183721	115	108138	78811	112	2339	1978	27	4555	3799	43	12409	9414	66	14817	10494	70	545624	410310	108	0.786494
128537	119656	87	44999	42796	83	1630	1602	18	2760	2397	33	6402	5961	43	7096	6796	45	261635	245578	80	0.786494
119452	112612	100	46162	44255	82	1059	991	0	2512	2209	28	5265	5003	41	6433	6080	44	237449	223441	81	0.7875
131006	125573	86	60649	58146	83	1684	1361	18	2950	2849	30	6672	6473	44	8927	8324	50	298275	282802	82	0.788506
155359	143103	92	63049	59265	87	1855	1684	19	3670	3251	36	8393	7946	53	10635	9840	60	373927	341167	91	0.789512
167527	154253	96	59370	55087	87	2386	2041	25	4430	3375	40	9285	8538	50	13579	12055	60	408473	372027	88	0.790517
340544	225165	146	133970	88621	144	3881	2926	36	7224	5416	48	16873	11544	70	28040	19774	106	850816	634731	145	0.790517
285308	198430	129	101333	70746	113	3090	1847	35	4823	3349	44	13686	10037	65	19140	13082	72	644255	470002	114	0.791523
367435	233333	145	158839	103674	144	4517	3020	42	8411	5893	56	20769	14482	85	28774	20014	113	965306	684341	146	0.793534
65220	65196	78	26224	25939	73	561	541	0	559	915	0	1984	1952	25	3741	3706	34	101496	98736	73	0.79454
200178	172305	100	78663	69096	93	2177	1868	24	4319	4045	38	10860	9997	54	14470	12044	67	513230	475629	96	0.79454
162061	149903	87	67906	60082	88	1746	1523	18	2947	2737	32	6138	5456	44	10847	9438	63	320222	303946	90	0.800575
100341	97904	81	44054	42896	79	1147	1205	8	1626	2001	22	4272	4069	35	5443	5291	40	196689	191951	83	0.800575
148700	138756	91	87776	82649	86	1820	1501	21	3511	3171	34	7560	6509	46	11280	10098	56	371868	350650	89	0.800575
363236	245875	151	141559	94698	144	3412	2237	37	7681	5335	48	18059	12309	79	27187	18500	97	883137	614293	150	0.803592
309055	205482	121	133532	87422	119	3745	2408	38	6767	4660	49	15286	10200	71	22298	15095	85	726688	527462	121	0.804598
86027	84664	94	43661	43038	78	946	908	0	1122	1017	4	3700	3469	34	3774	3594	32	149936	144901	80	0.804598
401675	261272	158	336947	248086	156	9113	6864	49	17710	12642	77	39889	28332	143	55562	40213	147	1.04858e+06	1.04531e+06	161	0.806609
280166	205525	133	195502	153094	119	3432	2700	34	6733	5048	47	14165	10988	66	21217	15975	89	694581	541370	121	0.807615
140860	129996	88	55325	51938	86	2045	1633	24	3906	3682	35	8268	7670	48	12694	11312	65	397186	370149	90	0.809626
132821	125995	93	48786	46455	84	1595	1588	18	2645	2041	25	5787	5245	44	8534	7627	51	276165	262452	82	0.813649
41775	41864	75	19455	19766	55	309	291	0	538	651	0	1599	1546	21	1879	1761	22	62979	63333	65	0.816667
54127	53606	76	25394	25519	71	383	354	0	1076	948	0	1832	1816	22	2319	2478	26	86779	86172	66	0.817672
96462	94452	80	36833	35337	79	990	910	0	1871	1696	20	3035	3000	30	5633	5702	41	174248	166400	78	0.817672
205667	171813	96	107763	91651	96	2749	2321	28	4917	4870	41	12246	11085	58	14827	13001	71	548736	497927	93	0.819684
296770	201553	131	128131	88168	117	3284	2267	37	5912	4202	46	14506	10178	69	21136	15240	88	694536	515205	117	0.82069
265521	195503	120	180261	143533	112	5675	4554	42	10583	8306	57	22963	19400	81	35321	29314	102	1.04858e+06	917401	109	0.822701
137282	128518	89	60672	57477	83	1807	1904	18	2337	2763	28	7038	6432	48	10715	10061	60	342111	318927	88	0.825718
235714	188981	99	106045	82961	99	2733	2356	31	4814	3789	41	10752	8791	59	15872	13579	74	506808	427535	99	0.825718
154048	142159	89	55584	51969	87	1912	1657	21	3939	3129	39	7608	6811	51	10689	9661	56	369988	337310	89	0.830747
147270	138197	86	73523	69234	86	1443	1336	17	2838	2913	30	7132	6991	46	10805	10186	57	331074	313129	88	0.831753
144238	136696	87	60411	57501	86	1951	1602	21	3798	3392	34	9248	8491	54	13339	12047	63	439145	403460	88	0.832759
143446	135349	88	75290	70601	88	1492	1352	15	2197	1767	26	6842	6590	44	8161	8178	47	302611	283743	87	0.83477
130450	126925	84	68812	66007	83	1558	1579	16	2548	2027	26	6520	6303	41	9253	8820	54	309482	297837	87	0.836782
142800	132658	91	74539	70894	86	2384	2387	23	3603	3337	36	9589	8968	54	12629	12538	61	452139	424351	90	0.837787
171126	137774	96	62985	49962	96	1945	1656	21	3746	3144	34	8646	7304	54	10774	8508	58	402459	322225	97	0.837787
218979	173396	98	108338	87293	98	2049	1580	24	3999	3360	37	9055	8046	52	13788	11311	75	453003	387297	99	0.839799
171533	153663	96	75957	68150	92	2603	2053	28	3879	3128	39	9536	8310	53	13242	11598	71	437936	410276	91	0.844828
91462	87385	85	23210	22742	63	702	764	0	1466	1227	16	3439	3521	33	4785	4676	38	156256	152531	76	0.845833
131495	123219	92	45254	42667	84	1393	1309	14	2413	2252	28	6561	6006	47	7711	6933	48	293098	278257	84	0.846839
144175	133566	89	57766	54105	86	1384	1276	15	2760	2482	26	6259	6054	43	9494	9600	55	317363	288433	85	0.848851
340643	205830	147	268619	185996	147	6837	4297	49	12611	8269	72	27119	17569	112	38261	24757	135	1.04858e+06	820625	140	0.849856
123244	117023	88	70473	67371	83	1732	1667	19	2266	2058	25	6587	5957	44	9771	8829	52	344555	328729	86	0.854885
219065	190719	105	72206	64051	97	2788	2593	28	5688	4959	41	15504	14118	70	17033	15146	77	654079	596265	102	0.856897
385315	250399	146	138548	89831	143	3700	2761	38	7489	5248	52	18312	12762	83	29877	20810	112	914089	633487	144	0.857902
139703	129700	92	49852	47094	84	1555	1503	15	2175	2139	27	6223	5646	42	8277	7563	60	290073	272906	87	0.858908
369103	242021	145	181751	124533	144	4007	2722	38	8544	5948	56	18684	12663	80	26595	17097	97	910592	652493	148	0.858908
177741	161225	98	72061	66541	90	2461	2351	24	4345	3947	35	8928	8629	52	13109	11817	62	433050	406782	91	0.859914
108381	103095	83	36756	34509	83	1118	1248	12	2911	2458	31	5512	5182	40	8266	7586	52	268265	248375	88	0.861925
210802	175507	111	86382	74568	98	2492	2166	28	4125	3313	44	10121	8455	57	16317	13897	75	502898	452400	101	0.863937
120903	116363	83	78119	75333	83	1793	1645	20	2653	2719	26	6474	5944	45	7885	7307	54	311085	302175	86	0.864943
259377	184810	109	97450	69684	108	2504	1816	28	4127	3221	41	10123	7648	62	15999	12280	73	519953	393997	113	0.865948
135048	129951	84	52620	51221	83	1364	1472	15	3190	2508	29	7391	6740	47	10517	9836	60	333982	316930	86	0.865948
285118	204377	124	106485	75019	119	3084	2243	29	5759	4496	43	13448	10189	66	18153	13816	85	623538	480404	122	0.865948
185917	168038	94	71061	63541	93	2053	2006	26	4294	4141	39	10759	10051	54	14414	13475	69	499868	467854	94	0.865948
155079	144094	89	61011	54716	87	1661	1558	19	3358	2832	35	8216	7651	50	12597	11501	64	405817	384873	89	0.865948
103506	100302	82	50475	48812	81	918	827	0	1792	1618	15	3927	3768	34	5855	5485	41	195453	185922	98	0.865948
222732	168999	109	75812	56159	103	2543	1681	31	4612	3810	40	10962	8454	62	13611	11034	72	495312	383580	108	0.86796
117797	113846	83	65063	61862	87	1477	1583	16	2574	2525	24	5800	5447	41	9603	8877	56	301658	270049	99	0.86796
221745	182832	101	88121	74510	98	2102	1680	22	3313	3518	31	9302	7722	54	14280	12224	70	466007	416699	100	0.86796
120360	113734	87	49017	46494	83	1338	1422	16	2620	2808	30	6179	5876	45	8089	7390	47	288408	275859	89	0.868966
205032	174903	100	70038	58706	96	2597	2060	28	4687	3756	41	9563	8468	51	13130	11831	62	461451	415329	99	0.870977
105440	102462	84	38960	37838	79	1098	1022	3	1738	1776	22	4535	4357	38	5016	4679	39	184088	175363	81	0.871983
120576	114360	85	60953	58056	83	1896	1696	22	3263	3079	31	8573	8345	50	10144	9778	53	365654	346158	87	0.871983
187087	162123	110	80274	68965	110	2640	2252	27	4531	3756	37	10748	9509	56	14269	11845	77	490926	431499	110	0.871983
138173	128515	90	50562	48074	85	1285	1276	12	2572	2006	25	5383	5416	38	8212	8072	47	283461	266591	88	0.873994
106951	102399	88	53516	51065	81	1320	1357	13	2158	2197	23	5094	4937	36	5840	5772	41	212939	207738	79	0.875
117850	112911	85	22926	22004	68	1562	1349	14	2846	2430	29	5366	5149	40	7867	7679	44	268998	258089	82	0.876006
146708	134778	93	51083	48027	86	1096	985	0	1909	1836	24	5675	5373	43	8368	7705	54	282903	256963	88	0.876006
203775	163586	103	83470	67346	101	2201	2089	23	3614	3297	35	8916	7810	48	13787	11749	72	441971	391890	97	0.878017
172484	157709	103	121013	112845	94	2309	2063	25	4442	3752	42	9462	8812	52	13807	12217	62	433654	388367	91	0.879023
181359	160808	101	71923	62282	92	1851	1838	22	3255	3069	32	7504	7177	46	10186	9199	57	348602	325874	87	0.880029
215136	169571	103	108402	91905	100	2749	2251	28	5350	4323	45	10633	8764	59	15655	12641	71	525403	438534	97	0.881034
110048	103529	99	48726	47060	81	1062	960	0	1611	1964	21	4742	4490	38	5300	5347	37	212270	204377	81	0.883046
145823	136148	90	59290	56164	85	1573	1357	18	3544	3220	32	8037	7560	49	9450	8944	57	375137	348801	86	0.886063
96476	92058	89	30955	30454	79	821	798	0	1325	1435	16	3705	3459	35	6092	5582	43	182403	179708	78	0.886063
285075	205024	112	114603	79632	111	3091	2047	35	5143	3495	45	11238	9038	62	18588	14043	87	574486	431943	111	0.88908
99999	96365	83	46549	44812	82	973	893	0	1728	1677	18	4293	4483	35	5569	5247	40	206305	197362	82	0.891092
87257	84365	84	21231	20466	64	1015	904	0	1596	1890	20	3491	3548	31	5259	4809	37	176014	171465	82	0.894109
193066	162053	94	114422	99036	94	2080	1702	25	5131	3823	49	9539	8190	56	14584	12168	70	462737	406356	93	0.895115
252425	189005	108	98727	73735	106	2326	1780	27	5279	3685	45	11164	8550	65	17279	13390	95	538794	411847	107	0.895115
144269	136810	88	64401	60359	87	1332	1421	14	2618	2470	25	5790	5395	41	9082	8795	55	289774	269995	91	0.896121
61633	59547	79	12054	11658	45	375	335	0	923	1060	5	968	914	0	590	648	0	18405	17739	63	0.898132
116544	111896	84	39663	37628	82	939	1001	1	2102	1871	21	5328	4918	42	6695	6786	42	243663	232103	86	0.898132
136620	129173	90	60228	57133	84	1838	2045	20	2505	2543	27	6932	6353	46	10365	9525	56	333327	305169	89	0.899138
158207	145881	99	57472	53797	85	1779	1527	18	3587	3106	41	7808	7504	49	9307	8875	53	339148	317164	90	0.900144
183256	158912	102	64558	56227	93	2039	1607	24	4786	4318	37	9574	9050	54	11664	9740	64	424146	387479	99	0.900144
152717	140830	99	46811	44351	86	1255	1184	11	2958	2366	34	5972	5356	43	10307	9506	54	307965	288766	90	0.901149
247534	180808	118	92596	68458	110	2587	1759	30	4885	3559	44	11064	8815	63	14513	10529	70	512312	388430	111	0.902155
251745	199774	109	108086	83737	107	2520	2302	25	4889	4044	39	13736	11055	64	16495	13651	76	600079	514359	107	0.903161
246096	184502	107	97036	70779	105	2678	2111	31	5962	4496	46	13778	10280	73	15259	11056	71	575025	442703	106	0.903161
219414	178254	109	71137	58185	99	2327	1647	24	4294	3995	37	10977	9422	59	12477	10394	62	491349	435330	98	0.904167
108581	104942	81	32500	31960	79	1176	1048	6	2227	2086	20	5354	5205	39	6557	6246	46	248596	235628	82	0.905172
122382	118742	87	49803	47710	83	1383	1248	15	1905	2375	26	5535	5551	39	8818	7706	51	254040	238206	84	0.906178
96181	91260	90	29894	29081	78	1166	1004	2	1880	1532	22	3433	3300	32	5087	5130	39	174685	169090	75	0.90819
202617	161414	107	89837	70043	104	1502	1291	17	3832	2777	37	9118	7179	54	11081	9273	66	396046	336229	97	0.909195
132750	122954	86	54021	50342	86	1467	1312	14	2787	2635	30	6070	5814	41	7368	6964	46	272562	263697	80	0.909195
139010	129239	90	72944	67994	87	1442	1506	15	2766	3120	31	7383	7105	47	9567	9397	50	325613	317415	84	0.912213
212379	177685	105	88283	73806	97	2329	2006	27	4469	3549	41	9828	8595	56	15828	12828	73	475407	432548	94	0.913218
121213	114641	85	49553	47286	83	1324	1290	13	2902	2362	29	5606	5406	42	7164	7172	43	244289	232155	82	0.914224
307417	204224	141	121539	77886	137	3435	2234	39	5626	3701	51	14054	9348	70	20466	13623	86	679990	469076	150	0.91523
99129	97165	82	37822	36854	79	1229	1030	4	1612	1302	20	3389	3152	34	6286	5524	54	188382	185279	82	0.91523
167448	145782	95	110436	98118	94	1937	1704	23	3973	3505	34	9085	8222	55	11359	10505	55	412218	374567	93	0.916236
89443	88938	80	29049	28523	76	896	950	0	1400	1905	17	4041	3638	36	5980	5785	41	199549	195892	87	0.916236
145171	125090	88	50798	41868	89	1193	1254	13	2259	2223	30	6441	5503	46	7905	6767	53	301679	257344	87	0.916236
168176	148978	93	76770	67037	91	1654	1214	21	3124	2866	33	7368	6622	46	11021	10177	59	374842	347701	88	0.916236
184588	159843	107	83651	72848	100	2064	2248	23	3860	3370	36	8412	7486	49	13341	10766	68	430765	389789	102	0.918247
169496	155253	101	55851	52415	87	1836	1660	22	3342	3481	32	8556	7486	52	11817	10871	56	393802	355301	94	0.920259
211300	163605	102	86791	67014	99	1917	1554	22	4564	3470	41	10146	7996	60	12346	9437	68	469762	385942	99	0.921264
276189	200649	124	105730	78758	121	2796	2254	29	5708	4096	46	13726	10679	64	19398	15304	75	662332	525678	121	0.923276
101237	98151	81	36688	35368	80	959	1132	9	2012	1656	23	4019	3747	36	6544	6070	46	209136	201885	81	0.927299
175881	156015	97	61047	54507	91	2175	1820	26	3799	3505	35	7989	7430	47	11093	9661	72	381323	349718	88	0.928305
238301	190552	111	101310	82603	105	2721	2325	30	4987	4120	45	10677	8909	58	17889	15474	70	565277	487981	104	0.92931
186216	161696	95	69625	60299	92	1981	1843	20	3219	2776	32	7593	6967	50	11501	10080	58	378569	348825	90	0.92931
61837	60021	78	21870	21369	64	713	662	0	1207	1028	8	2943	2974	29	4481	4603	38	152911	147447	77	0.931322
255631	201437	112	128497	104668	109	2594	2116	30	4710	3750	43	10653	8617	57	15539	13271	68	514557	448185	109	0.932328
260141	196083	114	90074	64460	113	2634	1906	28	4251	3199	36	10546	7765	58	16961	12789	74	543244	415012	113	0.933333
52716	54665	62	24268	24646	61	334	346	0	1108	1136	8	2012	1756	24	2205	1958	26	83790	85110	70	0.933333
175847	151642	98	64936	56554	93	2031	1707	22	3485	2630	36	7692	6664	49	11610	9825	55	391788	350046	95	0.934339
210857	184423	94	101772	90199	94	2599	2361	27	5130	4534	41	12710	10862	64	18001	15884	80	598533	519106	98	0.935345
245557	209516	112	109760	97228	103	3988	3305	33	6017	4856	46	12674	10904	64	20188	16910	82	625562	535532	103	0.936351
120046	112943	86	35298	34370	81	1479	1327	13	2140	1905	21	5146	5155	36	8226	7729	49	246644	226404	83	0.938362
168740	150479	94	66833	59031	92	1725	1686	19	3820	3503	33	8336	7383	49	11294	10189	51	398847	377988	87	0.938362
140570	130769	88	46081	43563	84	1667	1462	18	3178	3185	30	6496	6159	44	9961	9356	55	319747	298097	81	0.940374
138029	129140	88	64009	61086	84	1515	1481	15	3131	3127	33	7328	6943	45	10616	9830	59	356990	338290	82	0.942385
382673	253395	158	205633	146139	146	7407	5328	47	13509	9710	67	31374	23127	116	48581	36167	137	1.04858e+06	1.03549e+06	142	0.943391
111298	105182	88	45134	42950	81	1216	1134	9	2320	1678	28	5458	5685	38	6674	6495	44	247360	241138	77	0.943391
141458	132480	91	52802	50347	84	1506	1409	15	3300	3176	28	6836	6907	43	9216	8685	51	312024	294203	81	0.945402
184124	154579	97	78558	66213	95	1717	1456	21	3137	2654	32	8322	7099	52	9000	7283	55	368067	324488	94	0.946408
167202	149469	91	50623	44115	86	1969	1865	22	3022	2681	36	7593	6742	49	11322	9743	64	364273	339561	85	0.946408
118763	111431	86	48097	45853	81	1187	1195	11	1750	1663	23	4828	4343	41	5933	5921	40	225232	215470	81	0.954454
194547	174737	95	90813	81775	94	2903	2384	30	5026	4569	41	10521	9440	61	15461	14068	69	515670	476359	95	0.961494
89494	84850	81	32840	31859	79	1042	942	0	1688	1788	23	4188	4004	36	4396	4671	33	180129	178169	81	0.9625
154603	139973	92	83972	76907	90	1966	2112	23	4013	3651	39	7351	7239	44	11852	11517	58	386135	350475	92	0.965517
118328	113191	86	47771	45991	81	1491	1335	14	2381	1937	26	4306	4204	37	8257	7347	47	241015	228230	83	0.966523
156085	138141	95	72895	63862	89	1328	1288	16	3405	2973	36	6774	6209	43	7994	6530	47	303417	276111	89	0.966523
98376	97254	81	39458	38351	78	1059	711	0	2386	1834	26	3962	4006	34	4881	5083	36	185013	173773	80	0.967529
133358	124766	100	55807	51527	86	1897	1893	21	3576	2932	32	7610	6683	49	10677	10053	57	361852	342564	84	0.96954
313474	208628	133	114671	76256	125	3593	2427	36	6216	4383	45	15874	10836	69	20668	14800	81	693373	468367	121	0.974569
343298	232853	136	138741	92961	134	3758	2494	37	6935	4786	47	16558	12316	73	24176	16237	96	803035	588159	129	0.975575
242868	200845	106	133950	115313	101	5285	4668	38	9573	8675	58	26049	23175	91	36018	31760	95	1.04858e+06	998488	102	0.978592
329686	210536	128	130058	83414	125	3160	1860	36	5466	3129	48	10859	7024	62	17399	11027	80	551567	376535	124	0.979598
109368	102672	98	44064	42842	81	761	626	0	1367	1421	13	3715	3481	34	5922	5447	46	191872	182044	81	0.985632
99878	95392	87	41723	40462	81	994	893	0	1677	1564	24	3752	3655	32	5712	5583	41	189082	176767	80	0.987644
196586	175327	100	99558	88755	98	2786	2604	27	6186	5292	43	13829	12069	65	15927	13782	70	615457	542630	97	0.988649
90702	88180	79	33929	33621	79	1167	1002	1	1537	1695	20	4088	3842	36	5042	4625	39	171430	163406	78	0.988649
203180	154491	104	82152	62280	97	2205	1728	27	4318	2958	44	8553	6617	53	9980	7714	57	384395	305904	94	0.988649
128770	119204	91	55777	53466	85	1528	1612	16	2765	2424	30	6240	5794	44	7404	7010	45	279888	265913	88	0.991667
195806	152903	102	74176	57913	97	2037	1715	24	3245	3128	32	8708	7218	52	10716	8548	64	415586	344488	97	0.991667
127866	121576	85	52634	50126	83	1150	1142	8	2821	2516	31	5107	4904	37	8113	7975	51	252753	235780	85	0.992672
222537	164523	105	83871	62118	104	2406	1956	29	3692	3141	36	9060	6639	59	11854	9706	56	429630	341757	105	0.992672
165164	144123	108	52814	45517	90	1881	1508	23	3323	3058	33	7130	6447	48	9195	7799	55	347406	318560	90	0.993678
216103	163484	117	86014	64510	99	1767	1336	20	3586	2708	39	9762	7791	58	11360	8870	63	417579	336763	100	0.994684
179938	161778	90	67122	58632	90	1962	1869	22	3319	2970	35	8343	7528	47	10410	9376	59	364349	329173	93	0.99569
377886	248906	166	139645	95394	155	4057	2803	37	7303	5401	53	17498	12106	75	27006	18052	98	909399	627028	155	0.997701
185623	158403	94	88348	76219	91	1607	1351	19	3703	3032	32	7197	6321	48	10994	10030	55	345859	308887	91	0.997701
203883	176444	97	88307	77476	94	2083	1634	24	3641	3003	34	8418	7456	48	12711	10641	64	419811	385118	94	0.998707
185836	146794	96	81323	64545	94	1371	1209	11	2808	2614	36	7866	6155	52	8418	7119	51	321857	279173	92	0.998707
131866	127819	90	29536	28406	80	1292	1440	14	2460	2395	25	5432	5178	39	8224	8463	46	264929	250426	81	0.998707
235056	180141	115	98120	73830	110	2166	1659	26	4067	3365	39	9493	7825	60	14236	11567	68	437400	345459	108	0.999713
394976	273161	152	234699	169766	148	8570	6423	49	15624	11633	77	34590	24395	129	54046	37748	139	1.04858e+06	1.04231e+06	149	1.00072
189697	154016	97	73679	59508	94	1683	1461	19	3337	3300	30	9534	8263	52	10536	9220	56	402298	349073	92	1.00474
162025	134475	96	59007	48243	93	1414	1136	13	3202	3033	33	7527	6700	50	9821	8963	55	354831	309281	89	1.00776
286461	199666	119	95056	64806	114	2913	2009	33	5944	4255	48	14495	10242	69	20358	14643	81	691087	512632	114	1.00876
212139	188711	99	83676	76490	95	2860	2371	30	4919	4059	40	11661	10037	58	18304	16033	78	560064	491479	94	1.00977
174872	159695	91	65731	60369	90	1796	1758	22	4085	3753	33	9483	8507	54	13636	11754	67	422334	384338	90	1.01078
303194	254377	111	148230	127742	110	5190	4494	35	9336	7910	62	23422	19959	92	34270	29885	101	1.04858e+06	932476	110	1.01078
229623	176308	106	89109	67323	105	2375	2031	25	4117	3152	42	10920	8711	60	13783	11282	73	493836	398689	105	1.01279
377423	243164	152	175266	114097	146	5144	3322	43	10968	7130	69	24124	15974	95	37715	24944	137	1.04858e+06	891598	146	1.0148
204291	165134	113	70118	55344	98	2099	1822	21	3378	3065	32	7682	6509	49	11525	8295	68	395635	331985	97	1.01681
208290	163452	107	89359	71409	100	2487	2129	27	3997	3362	43	11723	9701	58	12102	9884	64	476900	404556	102	1.01882
203687	171672	101	73007	60725	100	2298	2173	24	4042	3310	35	9838	8538	56	14978	13429	71	483185	429322	100	1.01983
141668	132410	97	59781	56143	86	1998	1913	23	2682	2657	32	7487	7204	45	11933	11103	64	359073	332757	85	1.02083
214490	173324	106	116968	99200	100	2505	1980	27	4590	4054	38	10130	8574	54	14667	12330	60	474696	422860	99	1.02184
208722	176795	104	110457	94127	102	2225	1689	27	4231	3397	38	9368	8214	55	14060	12463	67	457962	411090	104	1.02184
161804	142652	101	70611	63873	87	1610	1379	18	3538	3210	33	9316	8753	50	11528	10405	58	413122	394398	89	1.02184
128446	123600	89	62423	60080	85	1382	1469	16	3256	2899	32	6990	6919	46	8844	8224	49	319164	299432	87	1.02385
138105	126605	101	53742	49855	85	1456	1158	16	3473	2851	33	7093	6438	45	8571	7946	51	310812	284987	88	1.02486
181668	167510	107	95159	88637	90	2178	2002	24	4047	3361	35	9512	8710	49	13117	12219	65	456816	414516	93	1.02586
109097	108407	81	35656	34382	80	1230	1114	12	2525	2309	28	5615	5572	40	7009	6898	47	267974	257002	89	1.02586
228733	178324	112	98101	76255	104	2083	1692	26	4224	3202	40	11467	9700	61	14137	10941	70	502779	416624	106	1.02687
166653	153151	95	98543	91727	90	1960	1973	20	3565	3559	34	8613	7766	50	12487	11350	61	428830	386193	92	1.03089
203761	165981	101	90976	73194	97	2179	1734	25	3705	3244	38	10521	8821	57	11713	10433	64	451265	391335	95	1.03491
128584	121774	87	60438	57570	84	1489	1218	18	2823	2381	28	6535	5880	45	7205	6592	46	272709	257371	82	1.03592
138194	129136	90	48736	45644	87	1901	1745	19	3169	2664	34	7020	6653	44	9164	8174	54	312004	288776	87	1.03693
162220	150258	89	75850	70961	88	2039	1976	20	3273	2845	34	7426	7053	47	11087	10636	54	366592	344636	88	1.03994
189401	171691	91	88314	81607	91	2572	2444	27	5146	4678	37	12371	10750	62	17693	15875	71	597926	540588	94	1.03994
143225	135714	88	49359	47150	83	1436	1657	16	2453	2170	28	5098	5011	39	9925	8684	66	286098	268171	84	1.04095
123014	117446	95	47714	45661	82	1002	1031	5	2143	2108	26	4966	4765	38	7402	7174	46	241036	227063	86	1.04598
291263	193984	119	118213	78104	116	3366	2102	39	6857	4559	56	15097	10149	70	17229	11780	76	658787	464160	118	1.04598
274633	206304	124	135016	101703	122	3180	2208	33	5583	4420	45	13119	10860	64	19998	15951	79	628367	505166	121	1.05
148018	136681	88	61770	56976	86	1677	1682	20	2701	3049	29	6970	6608	46	9419	8458	60	345432	325387	87	1.05201
179441	156416	95	77447	68049	92	1784	1589	22	4324	3612	44	8660	7962	55	12499	10573	67	404113	376505	97	1.05503
81416	79562	86	33158	32414	77	538	581	0	1202	1307	13	3501	3241	31	3735	3549	34	147027	140553	77	1.05503
231993	172940	109	64856	49156	107	2300	1698	25	4836	3688	43	11146	8419	63	14522	10851	73	533835	418572	109	1.05805
148843	141618	85	59784	57056	84	1840	1817	19	2432	2500	27	6623	6252	46	8252	7911	47	296679	272404	88	1.06006
203843	158087	102	75978	57348	99	1999	1626	21	3246	2873	31	8778	7083	53	10103	7408	65	384232	310784	98	1.06106
57484	56922	76	11550	11293	43	759	681	0	1120	933	0	2550	2442	27	2555	2651	28	64515	61676	70	1.06408
260446	203418	112	88942	66377	109	3149	2432	34	5507	4147	43	11654	9303	60	18943	14970	74	597104	481722	110	1.06509
142117	132206	88	53044	50086	86	1967	2068	21	2965	3089	29	7534	6948	46	9689	8810	63	324169	304579	87	1.0671
135933	126916	87	51366	48862	85	1621	1501	17	2990	3026	31	6822	6357	45	7853	6736	48	304736	282584	84	1.07213
280214	203175	123	116949	91058	115	3240	2238	33	5138	3573	44	12793	9982	70	19679	14354	78	611411	471263	116	1.07414
128034	124495	84	66166	63575	83	1189	1049	5	2426	2380	26	5078	4887	38	7926	7474	49	266446	249850	84	1.07716
192039	164754	95	72823	60588	95	1900	1671	22	4891	3756	38	9824	8329	56	13336	11937	75	481413	434192	97	1.07816
231602	198629	101	120230	102691	102	3217	2691	29	5269	4381	45	11052	10158	59	17102	15176	74	539999	487888	102	1.07816
329399	218146	121	142447	93984	119	3563	2436	39	7425	4581	52	18822	13160	78	25435	17019	94	875256	623125	122	1.08017
130526	124636	84	64851	61928	85	2067	2260	21	3375	3041	32	6893	7003	44	8449	8031	47	305526	290323	87	1.08118
182551	161756	93	84730	74734	93	2433	1905	28	4517	4056	38	9268	8408	51	10931	10244	52	422790	391062	93	1.08218
129529	125732	84	74294	71808	83	1731	1797	19	2857	2859	30	7081	6488	48	10313	9343	56	340999	319133	84	1.08218
231155	177549	108	101972	78784	106	2288	1768	26	4481	3806	40	11336	8943	60	14875	11998	67	516316	424609	107	1.08218
231652	184911	100	97948	79620	97	3163	2314	34	5356	4490	41	12717	10450	63	15688	13393	67	557779	476975	96	1.08218
113978	113676	80	51085	50207	80	1164	1088	7	2476	2386	24	5726	5258	44	6742	6586	45	248307	236329	81	1.08319
274304	206727	111	113017	85256	109	2723	2177	29	4593	3484	41	10746	8773	60	15565	12557	66	523212	427679	108	1.08319
119879	115929	84	64054	62018	83	1408	1327	16	3127	2828	27	6273	6183	40	8941	8230	58	316517	295211	84	1.08319
140411	127785	91	52046	47822	86	1869	1961	20	3488	2822	37	7351	6902	48	9681	9133	52	357378	338219	89	1.08922
126743	120514	88	36248	35552	80	1744	1366	20	3103	2814	29	8080	7436	48	9694	8986	59	348671	324307	89	1.09023
129254	126124	84	80118	77424	83	1814	1622	19	2421	2487	22	6680	6577	45	9828	9593	52	320077	300620	85	1.09023
192444	162437	101	62437	50888	98	2196	1760	24	4267	3398	36	10350	8975	59	12940	10891	60	443549	397003	103	1.09124
214286	166823	101	92306	71074	101	2555	1757	29	4356	3215	42	9096	7279	54	15180	11482	83	478870	382360	103	1.09224
136823	131522	84	47139	45134	83	1505	1452	16	2199	2009	25	6451	6236	41	9829	8983	57	309748	294526	86	1.09325
195608	162516	98	83677	70784	95	1869	1483	22	3880	3169	35	9298	7799	56	11777	9962	68	418327	379861	95	1.09626
123859	119271	84	40326	39232	81	1433	1345	14	2940	2766	30	6080	5809	44	8058	7860	46	280594	266521	86	1.09626
188015	156336	110	51274	42349	92	2004	1727	22	3335	3239	35	7928	7052	47	11066	9094	61	388511	341678	90	1.09828
105560	103252	83	39561	38301	81	901	884	0	2067	1865	19	3946	3807	34	4838	4951	38	179966	168997	80	1.09828
352440	234138	134	178011	120682	134	5630	4042	43	10540	7996	53	27566	20167	97	38439	29232	125	1.04858e+06	997450	128	1.09928
173693	149228	94	83500	70634	94	1663	1368	18	3139	2789	32	7690	6370	52	10068	9107	58	363145	318688	88	1.09928
143493	132970	101	62521	58476	87	1675	1486	21	2666	2755	30	7262	6715	47	10690	10552	58	327327	301302	84	1.10431
293782	210765	129	136238	105557	123	3029	2245	33	6428	4637	49	14055	10352	70	21624	16302	81	739070	565788	123	1.10733
155653	146295	87	72638	68593	85	1912	1729	24	3952	3672	35	8681	7746	50	11559	11189	61	407999	378923	86	1.10733
236484	185467	108	118811	98033	107	2797	2282	28	4439	3868	39	11640	9907	61	14791	13007	73	532921	463306	103	1.10833
405119	269688	168	201448	133402	157	4198	2972	37	8340	5494	52	17434	12089	71	28795	20956	105	896792	663346	152	1.11034
190240	166479	98	80284	69374	92	2027	1858	23	3017	2927	33	8793	7648	49	13141	10867	65	409676	378940	90	1.11034
207093	167477	114	91587	73503	104	2206	1737	26	4234	3788	37	10530	9063	57	13275	10592	63	465907	412071	101	1.11135
171553	154704	95	70158	61930	92	1567	1619	17	3616	3133	36	7772	7296	50	10416	9354	61	370511	345427	90	1.11135
166545	149532	96	69878	61737	90	1664	1418	18	2920	2751	34	7149	6620	48	9883	8766	54	363546	338436	89	1.11135
56010	53451	88	23926	23701	69	679	566	0	1089	611	0	2008	1669	23	2239	2344	24	84974	84532	69	1.11437
180331	153214	106	67391	57854	92	1902	1434	22	3981	3551	34	8936	7797	55	11424	10458	59	392010	352244	90	1.11537
198067	175719	99	83438	74100	93	3013	2617	27	5534	4869	44	11378	10272	54	16987	14850	72	603545	557521	94	1.11638
213554	178508	104	93876	79256	101	2462	2100	25	3756	3656	33	9435	7955	53	15472	13750	72	480743	430550	100	1.11739
119344	115467	87	60520	58887	81	1496	1333	18	1806	1911	25	5101	4569	39	8173	7461	55	241718	233959	80	1.11739
73993	67979	94	20495	19804	69	832	976	0	1070	1242	13	3438	3059	31	4210	4083	35	88744	88540	76	1.11839
131875	124304	92	61902	59497	83	1933	1984	23	3281	3067	34	8742	8133	54	10017	9741	54	381758	355376	88	1.1194
191131	164622	94	79106	69539	92	2322	2130	25	3513	3354	33	9541	8677	53	12506	11563	61	443126	409930	95	1.12141
16479	16697	60	11044	10822	44	5	70	0	226	313	0	271	270	0	-11	247	0	2737	3556	28	1.12241
250238	194386	117	104321	81260	115	2581	1998	27	4979	3673	40	11244	9112	59	17561	13779	78	549858	449899	116	1.12241
261716	198757	124	105386	78775	116	2984	2026	34	6066	4912	44	12537	10591	60	16132	12447	80	584689	476101	117	1.12342
216727	188344	102	106117	92943	96	2448	2306	27	4451	4190	35	10655	9665	58	13854	11735	68	480284	442247	97	1.12543
238549	196942	100	72337	60500	96	2870	2267	30	4728	4319	39	10420	9041	56	16304	13933	81	507595	453307	99	1.12543
146765	136205	95	54714	50708	85	2025	1886	25	3002	2946	31	7746	7701	46	11801	11351	52	380294	357871	87	1.12543
184582	154753	100	82196	69817	92	1734	1412	20	2918	2537	32	7483	6669	48	11868	9743	65	376957	336998	90	1.12543
141906	133377	90	71767	68292	86	1702	1583	20	3503	3320	33	8581	7728	53	12298	11901	63	405133	376278	87	1.12744
224024	165198	111	87008	64061	107	2661	1670	28	4236	3185	38	11140	8650	60	16433	11373	69	511522	401909	110	1.12744
106717	101736	91	42753	40616	80	737	761	0	2904	2528	26	4292	4324	35	5473	5360	41	213140	205915	78	1.12845
157701	144453	93	57541	53857	88	1970	1847	23	3389	3192	33	9186	8122	52	13360	12692	59	459689	420701	89	1.13247
177542	152133	94	66962	57188	91	1892	1557	23	4418	3699	39	8175	7113	48	11067	8922	66	392149	346308	91	1.13348
247102	190394	113	108473	87641	111	2470	1955	28	4209	3430	38	9062	7360	57	14436	11581	71	459939	384628	109	1.13549
129943	123764	90	44488	42317	83	1214	1127	10	2475	1868	30	5033	4781	40	7922	7757	46	263331	246121	83	1.13649
129013	118986	92	58545	55606	85	1742	1419	20	3300	2985	31	6527	5921	49	7519	7032	47	265192	254212	85	1.13649
100541	100746	81	50432	48705	81	1251	1302	12	2207	2130	21	4145	3897	36	5487	5219	40	164193	152166	82	1.13951
146540	135368	88	54634	51534	87	1143	965	0	2565	2198	30	6156	5640	44	8062	7091	48	300655	277665	89	1.13951
121290	115219	83	37207	36051	81	1255	1132	8	2428	2105	30	5919	5710	43	7800	7288	50	269899	256828	85	1.14052
223552	163035	113	89984	65837	111	2393	1463	29	3570	3072	41	9811	7315	59	14076	10101	67	460207	345882	111	1.14052
106955	100585	98	29341	28563	79	1034	1065	5	2082	2158	20	5208	4776	42	5723	5293	42	222537	210392	83	1.14253
258172	208640	106	147384	122186	106	3611	3027	33	9051	7436	61	19904	16113	78	23070	18490	88	821633	666562	105	1.14353
372874	230828	154	167293	105588	153	5273	3506	44	10859	7010	69	26754	16830	114	36850	23563	127	1.04858e+06	787819	152	1.14353
95213	90553	97	24469	23765	77	996	847	0	1327	1325	16	3522	3513	32	4478	4307	38	168586	160408	82	1.14454
294428	207457	120	131673	92550	116	3001	2248	34	6220	4839	52	15008	10780	72	19037	13207	95	717441	525581	114	1.14454
167537	152572	94	58848	53903	88	1792	1587	20	3265	2957	35	7646	6835	52	10328	9306	64	364096	323215	90	1.14655
254789	191332	122	108408	79304	109	2636	1970	29	5704	4452	48	13686	10795	69	16348	11638	74	591499	452682	108	1.14856
127036	119177	92	39303	37302	84	1060	1143	9	2967	2467	26	5291	4841	44	7660	7262	46	252612	238155	89	1.15158
143303	136690	85	36759	35068	83	1987	1811	21	2615	2349	29	6323	5753	43	9713	9420	51	299682	277032	89	1.15359
316639	246698	129	185702	151571	126	5550	4300	41	10691	9304	62	26007	22102	97	35049	28544	116	1.04858e+06	967456	125	1.15359
142468	132843	90	53328	50452	85	1625	1465	17	2861	2391	29	6384	5720	45	8639	7600	50	301227	277699	87	1.15661
113152	106141	100	56383	54039	82	1347	1243	13	1731	2006	20	5611	5586	39	6400	6249	43	244776	233005	83	1.15761
358360	216320	148	127920	73594	146	3808	2199	41	6802	4005	53	16206	10099	75	23881	14988	101	801334	496082	144	1.16063
296621	213443	132	119296	83262	123	3239	2441	31	5935	4907	46	12664	9743	61	18949	14730	78	643048	494835	116	1.16365
356867	230366	147	137969	92997	145	5728	4054	46	12056	8008	64	26595	18705	92	36479	24938	136	1.04858e+06	873557	144	1.16667
179440	146574	94	72872	60029	94	1877	1399	18	3400	2878	36	8289	6490	56	11222	8951	68	385313	330647	111	1.16667
233263	172462	111	97216	73803	103	1926	1598	23	4633	3219	40	10788	8118	61	16082	11611	75	515011	403791	100	1.16667
182261	150249	97	80805	65890	95	1862	1464	18	4374	3168	41	9585	8161	56	11879	9710	61	423893	369382	90	1.16767
319126	221574	129	187719	142688	126	4563	3450	40	7912	5843	62	16930	13162	73	25367	17846	101	806651	626235	122	1.16868
131985	124437	86	45982	43609	84	1280	926	0	2587	2502	27	5643	5429	40	8438	7952	46	266475	250319	84	1.17069
123784	115851	94	59175	56399	83	1149	972	0	2112	2100	23	4364	4281	36	6172	5438	44	220899	211347	79	1.1717
203141	159573	108	86161	68426	100	1569	1156	18	4127	3210	33	8386	6645	50	11040	9251	58	381786	319477	98	1.17371
149606	139243	88	58290	54774	87	1619	1413	17	2946	3065	31	6382	6305	41	9280	8511	52	307980	289249	85	1.17471
374429	262970	135	147482	102692	135	5063	3616	41	10641	6741	58	25252	15831	100	37204	22915	129	1.04858e+06	756542	136	1.17471
201298	173221	103	93470	80616	97	2022	2045	22	4768	3951	43	10718	9543	62	13159	11264	63	479579	441798	92	1.17672
208479	184888	99	80412	71022	94	2488	2309	26	4329	3699	40	10983	9758	58	16222	15085	70	542548	495810	92	1.17672
139514	128735	95	68398	64533	86	1298	1348	13	2209	2192	25	5336	4720	41	8893	8184	47	273058	257685	87	1.17773
153441	134222	94	62539	55199	89	1559	1668	14	2682	2950	29	7328	6524	50	8618	7456	52	332111	312017	88	1.17874
127977	118483	90	86713	79976	88	1743	1608	21	3487	3798	31	8641	8655	48	13634	12093	62	437106	398914	86	1.17974
177928	153254	96	82059	69019	95	1548	1113	18	3550	2961	31	8453	6841	56	9399	8293	52	363395	321905	93	1.18075
275196	198272	111	106513	78344	109	2957	2284	32	5585	4099	46	11949	8875	63	17771	12454	75	588478	443123	110	1.18175
344431	207595	135	164042	101452	132	3724	2307	40	8012	4930	58	18992	11774	77	27936	17018	108	932227	589519	140	1.18376
376476	264774	138	260098	171562	136	5828	4365	42	12387	9008	70	28494	21222	109	42362	30793	124	1.04858e+06	984662	146	1.18678
133804	123648	87	70768	66377	86	1386	1270	13	4066	3652	37	7593	7410	46	7927	7218	52	319158	293423	87	1.18779
210551	165756	103	92864	73053	100	2371	1823	28	3922	3126	38	10510	8929	57	13564	10483	67	472834	398390	98	1.19181
221088	171888	113	88758	69929	99	2167	1796	25	4368	3512	40	10625	8361	60	12762	10285	62	465269	390359	100	1.19181
212738	166796	106	78713	61047	101	2082	1450	25	4334	3095	39	8152	6516	56	13151	10021	66	412872	331309	98	1.19282
150098	137819	92	49262	44687	88	1703	1455	18	2740	2459	29	7177	6755	44	10034	8492	59	329472	309256	86	1.19382
108362	103195	87	51274	49179	81	1266	1276	14	2131	2121	25	6000	6030	42	6723	6288	51	251809	243493	79	1.19483
160563	147978	88	59833	55751	87	1780	1617	18	2970	2662	28	6507	6027	43	9218	8927	53	310627	283664	86	1.19684
118956	114260	85	46765	45121	81	1081	844	0	2285	2260	25	5268	5117	39	7155	6985	47	264781	246600	80	1.19684
120713	116973	84	71350	68399	83	1671	1593	17	2096	2181	24	5914	5356	44	9177	8402	54	304096	289072	86	1.19885
353699	217233	146	133397	81805	134	3638	2424	37	7230	4398	53	15360	10266	75	22320	13873	90	748294	501165	132	1.19986
304093	227261	129	130692	100473	126	4502	3300	38	7459	6034	47	16356	13195	74	26283	21159	92	823220	701246	125	1.20187
174487	141532	96	69643	57200	92	1753	1614	20	4339	3726	38	8518	7029	57	10314	8574	56	386407	328025	93	1.20287
166552	144694	95	53064	44840	92	2315	1552	29	3408	3389	32	9027	8349	53	10823	10152	60	386003	358243	91	1.20287
184242	156158	98	59277	50313	92	1642	1685	20	3397	3435	29	9131	8004	54	11331	10171	55	417398	376556	93	1.20489
177328	153656	95	76769	66131	92	1912	1626	24	4006	3208	37	9596	8352	59	10441	9756	54	396575	361897	91	1.20489
270268	203064	111	102030	77064	109	2882	2146	32	4669	3853	40	12658	9992	63	16019	12065	70	597523	470447	108	1.20589
231459	178573	102	92918	70834	98	2629	2051	30	4971	4181	45	10698	8437	60	13338	9528	69	443120	365175	107	1.20589
56800	58793	72	28107	27702	67	460	565	0	1314	1052	6	2247	2376	27	2424	2486	28	102847	107730	65	1.20589
241438	203640	111	99018	83606	110	2869	2367	29	5574	4546	44	12273	10677	65	17984	15873	77	560852	487951	106	1.2079
122750	117657	84	39073	37732	80	1468	1400	15	2527	2545	26	6652	6457	48	7145	6874	47	280884	264601	80	1.2079
187249	162022	99	76268	65526	96	1829	1699	22	3505	3974	33	9618	8726	59	11280	9826	61	436921	395332	92	1.20891
116355	110830	86	40761	38881	82	1386	1150	9	1733	1868	24	4557	4273	38	6089	5297	45	216805	209111	83	1.20891
154946	142622	88	55635	51718	85	1818	1665	21	2419	2956	30	6822	6455	44	9755	8394	58	324423	293767	88	1.20991
119114	113387	86	45463	43466	83	1407	1257	13	2089	2162	29	6323	5840	47	7435	7323	48	262050	253707	82	1.20991
91789	88450	83	28751	28323	78	799	749	0	1599	1245	13	3353	3482	32	5611	5642	42	180217	175411	78	1.20991
250326	210116	119	143098	122866	109	4519	3772	36	7907	6839	51	19408	16321	81	22249	19582	76	818068	695665	108	1.21092
135850	127379	97	59160	56720	82	1774	1554	20	2281	2410	26	5887	5542	43	9224	8552	57	286160	267261	85	1.21092
148988	130842	89	59761	53516	87	1163	1056	13	2625	2564	33	6991	6223	46	9514	8481	55	343089	319756	85	1.21092
104154	101330	93	60557	59050	81	1032	897	0	1746	2164	21	4616	4666	36	6997	6583	49	235843	223618	80	1.21092
216158	183353	100	83339	68712	99	2952	2475	28	5860	4620	42	12450	11141	65	14986	12360	70	558316	506683	98	1.21997
171382	157693	90	68573	64116	88	3129	2614	30	6075	5530	44	13607	12068	62	21681	18456	82	637696	587053	91	1.22098
120452	112595	87	46407	43818	83	1277	1138	10	2477	2085	26	5267	4851	39	6255	5721	44	226853	211578	80	1.22198
134979	127543	87	83408	79492	85	1270	1352	13	2661	2263	28	6261	6025	41	8499	7269	53	293270	275419	82	1.225
123329	116927	90	44729	42688	81	1097	1032	4	2031	2165	25	5133	4886	38	7034	6431	45	252095	240378	80	1.22701
219464	172998	99	80243	60616	97	2105	1579	27	4173	3235	41	10581	8624	63	13176	10558	67	469719	381675	95	1.22802
136371	132287	84	67341	64604	83	1799	1539	21	2695	2449	34	5949	5609	42	9865	9067	59	304853	284462	81	1.22802
175358	146744	93	72294	59309	90	2188	1678	23	3421	2979	34	8833	7602	55	11023	9876	54	406588	350748	87	1.22902
239185	174689	129	86892	63850	113	2204	1539	29	4974	3843	41	10783	8052	58	13704	10819	63	512773	411255	112	1.23003
104295	100759	84	42892	41478	80	1031	1100	7	1230	1277	20	3329	3207	32	5525	5651	42	178996	177211	77	1.23003
132341	124915	86	49164	47309	82	1347	1211	14	2017	1725	25	4540	3945	38	6643	5724	45	216062	203832	81	1.23204
260011	200938	119	109214	84656	114	2939	2244	29	5715	4412	46	14447	11684	72	20487	16088	84	685300	568746	114	1.23506
203412	178295	105	79636	70215	93	2771	2329	30	4526	4014	38	10528	9707	58	15157	13095	71	475554	434940	93	1.23506
151049	141988	88	60001	56651	86	1430	1522	18	2611	2080	27	6336	5573	45	9469	8789	59	314349	283897	88	1.23606
123268	118085	86	44992	43844	81	1944	1712	22	2494	2871	29	8408	8073	50	10975	10524	60	392290	362508	87	1.23807
80703	77279	78	29515	28730	77	698	630	0	1150	1326	17	2594	2635	28	3648	3668	33	136939	134175	80	1.24009
155085	143036	89	47349	45029	84	1869	1755	23	3196	2369	31	7347	6634	47	12687	11999	62	401710	373848	88	1.24109
274891	194454	124	100031	69576	112	2875	2192	33	5114	3393	45	13123	9778	68	17094	12262	79	612485	457113	112	1.2421
256737	214930	110	143639	119506	110	4007	3202	33	7583	6338	47	18363	16262	69	21784	18738	88	796896	697294	111	1.2421
244101	199585	106	82764	67414	103	2679	2243	28	5287	4380	39	11116	9590	55	15485	13695	71	526126	488670	102	1.2431
239926	187469	113	93800	71870	108	2767	2468	28	5807	4569	45	13462	11192	63	16051	13113	74	572085	480922	108	1.24411
358252	224104	155	138579	86254	137	3710	2544	38	7642	4999	69	17741	11795	82	26000	16452	117	858388	566831	140	1.24511
167168	157174	89	76435	71003	89	1949	1797	21	3883	3939	34	8172	7643	48	12374	10765	58	426433	391394	92	1.24511
144742	133191	88	55198	51871	85	1971	1616	21	3483	2741	33	6581	5965	48	10191	9457	53	319205	292679	87	1.24511
295581	217006	116	213072	169228	116	4142	2986	34	6034	4723	50	13531	10761	64	23561	17752	98	668769	521820	118	1.24612
167909	144792	103	62701	54848	92	2300	2053	24	3582	3020	35	8341	7377	51	12203	10595	59	407157	373893	94	1.24612
370771	239921	159	165368	110739	140	4870	3510	43	9045	6574	57	22166	15474	96	31087	21943	117	1.04858e+06	794783	143	1.25014
298346	220439	130	189035	135540	128	5706	4123	42	12162	9590	63	30892	24333	108	36784	28343	120	1.04858e+06	1.02422e+06	128	1.25115
131669	121068	104	51866	49905	85	1665	1467	18	2311	1878	25	5874	5709	40	7571	6345	56	274205	256515	88	1.25216
117062	113682	85	91511	88218	84	1405	1485	18	2962	2569	29	6455	5757	43	8387	7487	49	292472	280529	84	1.25316
224119	180569	105	88255	70875	103	2469	1993	28	5192	4274	44	12019	10096	59	13593	11398	68	518567	443600	97	1.2592
212165	180874	105	153576	133332	98	2911	2555	29	4589	3632	42	12309	10632	58	15158	13270	68	543401	500641	93	1.2592
236220	203149	114	129535	114645	106	3996	3345	35	7072	6255	44	16477	13918	73	26299	23095	97	845090	737500	105	1.2602
144267	137983	85	56086	54226	83	1704	1560	17	2186	2659	23	5709	5274	43	9283	8101	50	301937	281545	81	1.2602
122495	119662	83	36344	35575	79	1516	1275	14	2598	2953	27	6982	6547	44	9522	8849	49	314284	307578	78	1.2602
253097	190744	109	85689	64142	108	2391	1893	25	3642	3292	35	10701	7930	60	14954	11900	76	493900	393109	110	1.26121
344877	214148	157	174673	120573	141	3679	2400	36	7347	4719	61	15324	10335	69	23880	15471	90	765269	514058	142	1.26523
195761	158420	96	75988	60365	95	1998	1514	23	3481	2500	35	9166	7228	51	10116	8586	56	398997	330210	94	1.26523
175312	161608	90	95231	88119	91	2332	2084	25	3942	3515	38	8289	7407	52	12781	10860	60	393521	350103	95	1.26825
124831	120311	85	71290	68907	83	1550	1316	15	3179	3063	28	6928	6405	46	8029	7416	54	303169	289038	86	1.26825
335059	233231	132	127065	88016	129	3307	2358	34	6452	4355	50	16445	11114	72	24304	18434	92	786944	586746	132	1.26925
204883	178260	98	77941	67731	93	1709	1925	20	4272	4271	36	10637	8931	56	12757	11388	65	456753	425384	95	1.26925
125690	117990	89	91699	87174	85	1418	1378	16	2456	2429	28	6422	6340	45	7462	7303	46	295902	287119	84	1.27026
76380	76052	77	26466	26436	68	708	709	0	1038	1175	10	2713	2702	27	3515	3661	33	124551	124998	77	1.27126
222854	172501	120	78656	60348	101	2452	2018	30	3951	3019	37	10545	8328	59	13724	10693	65	491701	407513	104	1.27227
165282	148685	93	56082	50748	90	1853	1545	19	3356	3122	40	8854	8592	50	12007	11697	65	410867	389306	92	1.27328
170568	152934	94	96063	87612	91	1848	1679	20	3995	3801	36	9568	8910	52	11300	10566	57	420801	404745	93	1.2783
131455	123473	87	41128	39051	84	1305	1156	10	1739	1951	24	5293	5242	39	8103	7694	47	280058	258043	89	1.28132
196473	158582	100	79114	62220	98	2078	1580	25	3498	3231	34	10034	8793	59	11882	10459	60	437356	364414	95	1.29138
316652	216549	124	131605	87585	121	3714	2649	35	6494	4398	49	13551	9177	64	20893	15134	84	673476	471022	116	1.29138
191023	167082	95	104603	93696	94	2223	1911	28	4789	4280	38	10449	9667	53	12938	11703	68	457316	421853	90	1.29239
129854	124632	83	62380	60075	83	1242	1330	15	2970	2864	28	6710	6492	45	8090	7254	48	292926	276697	81	1.29239
127471	122946	85	57606	55634	83	1056	1079	7	2237	2031	24	5397	5090	41	9609	8795	63	280008	264426	81	1.29239
124261	119471	86	58574	56839	82	1570	1947	18	3009	2443	33	6619	6602	44	7798	7659	43	311785	299107	87	1.29741
159416	146831	95	86962	81358	90	2146	1945	24	3189	2933	33	9447	8411	53	14355	13158	63	441025	410324	93	1.29943
334111	236048	144	153722	109152	131	3336	2551	35	7128	4999	48	16479	12096	75	26999	19599	115	842494	635223	132	1.30043
185870	156326	97	61106	49723	96	2419	2036	26	4564	3547	42	10253	8699	61	13308	11425	62	481319	428853	97	1.30144
206969	172230	100	149074	131045	98	4536	4007	35	7665	6740	45	19046	16159	77	26808	23601	89	876051	743935	104	1.30445
227548	184027	101	87105	73203	99	2082	1581	25	4120	3540	42	9696	8012	58	13407	10632	70	464228	398418	99	1.30546
136537	127813	91	51508	48743	85	1329	1386	17	2288	2464	26	5683	5059	45	7791	7405	44	255843	235891	87	1.30948
135814	128480	88	51949	49386	84	1346	1429	17	2795	2446	29	6209	5677	45	8768	8211	50	308329	284223	90	1.31049
155944	146057	90	64906	60977	87	1773	1768	20	3349	2984	32	6517	6085	46	9965	8549	56	335789	312252	92	1.31451
206256	160570	98	75003	58039	97	2550	2004	27	3956	3169	40	9459	7752	55	11676	9280	66	426545	350844	98	1.31451
170097	142163	97	56096	44925	92	1784	1561	19	3557	3366	33	7869	6719	49	10426	8703	60	374764	311774	92	1.31753
155875	135770	91	66561	58720	89	1673	1597	20	3090	2725	32	8034	7071	52	10169	9445	56	362750	340971	91	1.31954
99478	97894	79	41755	40563	79	776	812	0	1315	1290	14	4569	4460	36	5376	5100	38	192487	183222	76	1.32155
172439	145711	100	56654	46390	93	1474	1221	17	3045	2648	28	7498	6486	53	9891	8305	57	343188	288123	92	1.32155
143404	137519	86	72503	68659	85	1666	1659	18	3210	2904	32	7057	6226	47	10678	9542	61	364481	330337	83	1.32155
115277	108277	92	44506	42649	82	1131	1065	8	2758	2351	25	5462	5251	40	7996	7973	47	266539	257488	82	1.32457
213161	188972	96	83279	72947	93	2576	2420	27	4503	4183	36	11343	10038	58	16608	14993	70	565853	523517	93	1.32557
129114	122082	86	56355	52508	86	1974	1653	25	3102	2592	31	6690	6688	44	9079	8402	52	332543	314690	88	1.32759
162095	151180	98	80063	75287	87	2437	2232	26	4093	3603	35	8809	7967	51	13947	13021	61	443570	396884	90	1.32859
321314	240117	133	123762	91684	131	3924	3105	36	7340	5728	49	18290	13629	77	26406	20285	100	903293	747424	130	1.33463
100673	97762	83	41890	40722	80	893	862	0	1632	1493	20	3976	3573	35	4912	4244	41	168403	164776	79	1.33463
168915	154519	90	75062	69758	88	1913	1717	22	3554	2828	35	7736	7087	48	12132	11371	62	376142	341680	87	1.33563
72154	70605	89	25471	25027	76	556	635	0	1318	958	0	2649	2603	30	3403	3065	33	126774	120413	68	1.33664
307484	222121	134	176264	135091	132	4453	3683	37	10197	7505	54	22995	18566	90	28149	21315	102	1.02144e+06	808092	131	1.33664
175714	154656	94	91368	80706	93	1819	1603	20	2996	2933	27	7057	6592	46	10761	9611	58	360214	319460	94	1.34167
130498	124984	86	46965	43731	83	1552	1435	16	2536	2703	27	7571	7307	47	9613	9341	54	352044	341709	87	1.34167
279404	204396	124	121953	88963	118	4086	3054	36	5967	4551	49	15369	11342	74	21482	15972	83	703685	537350	120	1.34267
161426	145501	92	75010	68113	88	1788	1795	19	2948	2949	30	7540	6823	50	11543	10481	60	384532	355151	88	1.34368
173554	144727	103	72982	60781	92	1585	1523	19	3289	2934	35	8958	7683	51	10009	8541	56	373837	325749	95	1.34569
152885	139883	89	94742	88570	88	2336	2230	26	4863	4514	37	11816	10892	63	17545	16291	71	567248	509747	92	1.34569
154863	144087	97	60799	56806	89	1798	1437	19	3356	3213	31	7947	7234	50	11966	11013	65	400150	360225	106	1.34569
116604	114442	82	58927	56966	83	980	1148	8	2068	2130	25	5498	5295	41	7912	7949	49	265414	254840	83	1.34871
115143	109735	92	49362	47354	82	811	949	0	1653	2161	23	5870	5568	40	6476	5875	42	245085	238311	81	1.35172
288073	201522	122	119575	83746	118	3292	2217	34	6445	4840	47	16123	11220	74	19129	13798	84	714826	523955	117	1.35273
202736	153579	107	86510	66349	99	2079	1575	23	3364	2464	36	8995	6857	56	10351	8420	57	382187	309240	94	1.35374
209355	186030	93	114233	100928	93	3254	2888	30	5865	5204	47	13619	11963	67	17406	15001	78	619494	576564	90	1.35474
158909	145243	93	60715	56574	86	1550	1444	18	2499	2339	27	7030	6341	46	10228	9311	55	335273	306930	87	1.35474
177430	161186	92	130223	120081	91	3258	2735	31	5379	4506	43	12973	11635	67	18856	16242	76	618245	559728	91	1.35776
215651	182409	104	87962	73801	97	2945	2310	30	4355	4185	35	12061	10650	58	15765	13998	76	538944	484274	95	1.35977
99145	97826	80	32594	32243	77	964	1022	4	1939	2271	22	4958	4992	38	6096	5770	43	237173	232379	79	1.35977
129936	121824	86	57193	54580	83	1254	1142	11	1578	1981	24	5216	5098	39	6680	6670	43	249293	236375	84	1.36078
294614	224715	111	109452	82415	109	3876	3187	36	6287	4555	46	15253	11963	69	22588	16833	96	711839	579372	109	1.36078
251345	195805	112	86694	65227	105	2534	1862	29	4392	3321	40	10207	7846	56	15684	11965	76	504328	405430	102	1.3648
255406	196624	110	100029	77161	106	2936	2107	29	4951	3512	50	11500	9723	58	17464	13769	74	564874	468913	104	1.3658
156783	141638	89	66402	60299	87	1515	1458	18	3567	3684	33	7961	7185	50	11601	10881	59	389938	371879	88	1.3658
129271	121665	85	52796	50434	84	1148	1196	10	2695	2007	27	6866	6336	47	8541	7533	55	294414	286011	83	1.36782
193730	157717	108	66825	54755	95	1899	1489	25	3857	3157	38	8714	7422	52	10961	9558	65	412201	363891	94	1.36882
144412	139246	84	31054	29994	82	2256	2426	24	3762	3543	36	8484	7890	49	11956	11909	61	403157	376456	86	1.36882
161502	141147	92	50776	44020	86	1902	1622	23	3761	3459	35	7464	6605	52	10219	9015	61	345481	316654	86	1.36882
204671	158001	108	86025	66219	98	2286	1879	26	5132	4149	45	10780	9013	56	12355	9918	61	480202	388236	99	1.36983
281296	211559	118	120624	91583	117	2684	2297	27	7027	5152	50	11262	8972	61	15932	12610	69	485914	388010	111	1.36983
214990	192066	97	99056	88522	97	2826	2608	28	5767	5157	44	13632	12759	62	18519	16886	76	623992	567028	96	1.37184
186389	165071	92	71823	60934	92	1880	1631	21	3548	3434	36	7714	6928	50	11824	10327	59	379458	340886	91	1.37284
199586	182058	91	72780	67130	90	2751	2284	29	3702	3437	33	10134	9096	58	15946	12521	71	480183	416655	92	1.37284
207829	169364	101	103240	84472	99	1997	1597	20	4039	3488	40	9364	8079	56	12015	9369	63	451285	383866	101	1.37486
279282	222020	114	112080	92969	110	3619	2944	32	7776	5609	56	18516	14610	78	22768	18371	79	817277	682878	112	1.37888
173104	156506	93	84809	75734	91	2224	1897	26	3839	3235	35	8720	7745	52	10687	9851	61	420836	398895	88	1.37989
164056	133580	108	65429	46935	110	1907	1508	19	3436	2376	39	7222	5493	51	10894	8727	58	308816	246288	91	1.38089
127482	119756	94	48540	45960	84	1388	1379	13	2490	2149	27	5015	4780	39	8113	7535	53	262848	248500	84	1.3819
189433	163145	95	82634	69914	95	1924	1759	23	3921	3454	35	9447	8172	52	12291	10609	61	429432	390093	92	1.38592
189998	170809	101	84870	77889	91	1993	2060	22	4904	4369	36	10423	9170	56	14014	12468	62	504981	449191	109	1.38592
132154	126085	86	55886	53890	83	1351	1467	15	2460	2414	26	6879	6332	48	8500	8249	54	317416	293347	83	1.38793
208843	168906	97	87606	70001	97	2161	1694	22	3522	2659	38	8943	7573	54	12902	10439	77	431359	376238	91	1.38894
138569	132741	89	63585	60920	85	1833	1871	20	3661	3294	38	8538	7959	53	10090	10014	64	382337	359654	84	1.38894
259227	212049	108	145918	123640	107	4769	4117	36	7741	6325	49	17234	15260	70	27810	24113	95	877161	734822	104	1.38994
152325	139062	105	77981	70594	107	2455	1957	26	3554	2957	31	8159	6826	49	12193	10672	68	388793	331554	107	1.38994
116306	113086	82	41233	39916	82	1205	1096	10	1877	1942	24	5801	5909	40	6515	6093	49	253987	245881	80	1.38994
180415	163198	95	80490	72247	90	2552	2057	27	4086	3592	40	9854	9116	53	11320	10385	62	425426	403871	86	1.38994
228703	193897	106	102599	87910	98	2719	2313	26	4475	3749	40	9974	8832	53	16596	14614	76	505260	454319	95	1.39095
173425	153653	91	78078	69271	88	2204	1667	23	3783	3401	37	10169	9316	52	11838	10931	56	438454	407561	86	1.39195
229210	182727	104	84453	65967	102	2112	1813	24	3451	3203	32	10578	8401	65	12856	10861	67	483742	408832	99	1.39598
164179	144684	94	63671	55618	92	1717	1515	17	3583	3058	41	8064	7411	49	9532	8307	58	358938	319842	91	1.39698
139554	128430	91	55202	50260	87	2115	1707	22	3107	2738	33	6792	6345	45	11057	10576	64	354384	328681	85	1.39899
143935	135514	93	51944	49306	84	1480	1373	17	2805	2878	27	6961	6350	46	9288	9700	49	323467	296421	84	1.40302
166045	147160	97	71376	63883	92	1787	1669	21	3787	3277	33	7782	7457	46	11188	9994	63	401724	368946	93	1.40805
148120	138844	86	57454	54457	85	2010	2089	21	3281	3158	33	8419	7531	48	12901	10949	65	422358	385317	90	1.41006
248117	193160	109	127648	103141	108	2474	1947	28	4981	4587	40	10637	8511	58	15601	13094	62	525087	446412	108	1.41106
201121	163711	100	121436	104560	100	1798	1448	17	4356	3699	38	8912	7705	54	13275	11079	66	456675	396619	101	1.41106
228196	164264	108	80815	57813	105	2738	1974	29	4172	3459	42	10826	7883	60	14691	10306	72	486339	365831	103	1.41307
271609	211953	106	123098	96208	105	2800	2178	31	5207	4430	43	13349	9946	73	18732	14779	86	617054	499102	102	1.41307
186002	154245	96	87856	73391	96	2595	1702	28	3885	3122	36	9313	7999	54	10783	8427	57	408083	364417	89	1.41307
344394	251534	144	255340	204937	133	6381	5199	41	12070	9289	68	25870	20697	88	40036	29729	126	1.04858e+06	973826	131	1.4171
183254	155744	100	61012	52511	94	2081	1804	21	4004	3324	34	8637	8030	49	11883	10295	61	399287	365223	94	1.42112
141607	131680	88	50954	47725	85	1352	1200	14	2745	2401	31	6175	5494	45	9356	8529	50	303856	282396	84	1.42112
148663	140840	89	61327	58020	87	1865	1655	19	3161	3005	33	7051	6603	43	9753	9312	60	330780	305741	87	1.42213
163573	151452	91	78904	73517	89	2329	1950	26	3896	3112	34	9549	8643	53	14332	13097	65	457740	417577	87	1.42213
120876	115600	88	53879	51835	82	1165	939	0	2637	2156	26	4684	4579	36	8173	7604	51	244813	229857	82	1.42414
141449	132797	87	45888	44200	84	2049	1575	25	3001	2959	28	7082	6612	48	10638	9993	60	325161	299772	85	1.42414
172218	156003	91	75700	68455	89	2049	1946	24	3945	3321	33	7952	7700	51	12610	12102	63	428465	388420	87	1.42716
160420	148297	98	54062	51032	87	2052	1900	23	3530	3408	31	9067	8454	50	13228	11722	61	417957	384806	92	1.43017
114046	109949	84	41505	39796	81	1070	1085	7	2393	2094	22	4461	4200	37	5809	5576	41	215153	201538	86	1.43017
91745	89268	83	53633	51919	81	1610	1594	15	3114	3122	32	8535	8082	51	11133	10259	60	383959	365517	81	1.43118
134367	125026	92	51707	48501	84	1359	1354	16	2642	2699	28	6364	6438	40	8341	7821	47	294258	276597	84	1.43218
168750	152527	92	69425	62396	89	1600	1454	19	3075	2759	32	8863	8281	50	11508	10054	57	421521	388781	87	1.43218
132707	126391	92	46111	44502	83	1468	1277	14	2973	2699	30	6955	6660	47	7962	7320	47	303688	289281	85	1.43218
128822	122638	85	53418	51056	83	1113	1210	10	2300	2234	25	5552	5513	39	7611	7227	50	270034	257571	82	1.43319
323126	246540	136	191665	149981	121	6965	5743	45	13139	10905	69	30068	24321	111	46579	37541	112	1.04858e+06	1.03499e+06	121	1.43319
349330	237517	132	197473	145330	130	4582	3370	42	8923	6633	61	20552	15411	92	30681	22513	120	979864	761956	130	1.43621
211316	163377	103	91226	71443	101	1847	1728	20	4781	3152	46	9840	7658	53	11429	9155	62	436242	351538	100	1.44325
239085	180459	110	104095	81492	105	2801	2336	30	4694	3269	43	11102	8595	70	16539	12519	78	565972	445597	103	1.44325
139893	130602	90	44867	41680	85	1461	1728	18	2688	2530	29	6245	6008	44	8125	7039	49	289084	276591	83	1.44425
102623	99950	83	43815	42609	80	1019	989	0	1544	1788	19	3590	3550	34	5993	5417	42	184642	182978	79	1.44425
175596	159039	93	91580	84530	92	2108	1918	22	4255	3803	41	8272	7405	50	13200	11764	65	403040	362373	90	1.44626
181047	155106	92	74913	64221	91	1637	1422	16	3741	3170	33	8563	7617	52	10177	8841	68	378616	335376	86	1.44626
225718	174474	101	91551	70684	97	2142	1664	27	4671	3368	45	10412	8292	56	12172	10268	64	466201	378236	97	1.4533
211724	170705	109	94987	76791	98	2026	1259	24	4388	3424	37	9251	7733	58	11507	9697	64	423805	358768	98	1.45431
144386	133887	89	69825	64085	87	1637	1526	17	3344	2963	32	7169	6696	49	9515	8664	58	334653	320614	85	1.45431
270398	204196	116	115856	88463	111	3102	2337	31	6382	5118	47	16579	12756	77	20555	16600	83	749288	605879	112	1.45733
103606	100727	82	42248	40628	81	1163	1059	6	1594	1629	20	4182	4030	36	6705	6369	48	227915	215384	84	1.45833
318594	216281	126	125633	83752	118	3730	2445	39	7527	5395	55	17799	12603	80	25389	18062	92	873203	645314	118	1.45833
317555	229862	124	173580	124860	122	4849	3926	38	9583	7827	51	23313	17229	89	34215	24915	112	1.04858e+06	865569	123	1.45934
90527	94011	65	42213	42618	77	1150	1149	10	1398	1628	20	4007	3612	35	5305	4991	41	177446	171979	77	1.45934
174139	164433	87	66347	63289	86	3013	3158	29	5453	4916	39	13474	12488	63	19839	18843	76	615146	576617	88	1.45934
253812	177760	106	109509	77559	105	2685	1956	33	4342	2787	46	10222	7093	58	16143	12001	73	511898	374169	104	1.45934
161990	144882	98	56208	49858	87	1783	1525	20	3527	3295	37	8143	6938	50	10415	8919	58	367415	346491	89	1.46236
220567	171087	104	96430	76158	102	2301	1619	24	4180	3713	42	10724	8603	55	15028	12661	71	496473	410692	104	1.46236
168071	141714	118	72031	60291	118	1850	1665	21	3808	2977	37	8007	6677	47	11011	8909	67	383170	331236	118	1.46236
136871	133027	84	57419	55446	83	1363	1216	11	2834	2713	27	6636	5898	44	10062	9425	52	307888	285817	85	1.46236
131157	124612	85	47450	45200	83	1469	1383	16	2688	2888	29	7182	6802	46	9536	9436	51	333286	315714	87	1.46537
107718	105141	84	40466	39899	79	948	988	0	1092	1411	15	3696	3483	31	5963	5471	42	184046	176587	82	1.46638
252082	182404	121	100050	73301	116	2621	1731	30	4500	3535	41	10884	8055	59	16611	11882	70	543825	410697	121	1.46638
109577	106946	83	47830	47143	81	1124	909	0	2325	1921	23	5887	5993	41	7056	6565	47	247957	237421	88	1.46638
324215	214203	136	142443	93570	134	3770	2533	38	7146	4905	53	17230	10989	77	26361	17285	120	856304	575792	140	1.46638
160504	144578	89	108060	100293	88	1864	1612	24	2409	2531	30	6737	6270	46	8653	7620	52	313848	301939	87	1.46638
174227	157443	91	69033	61694	89	1778	1656	19	3646	3562	32	9269	8411	51	12260	10732	61	422583	387794	90	1.46739
111540	110777	83	34004	33863	76	1152	1457	13	2887	2501	28	6066	5692	44	7998	7395	47	297300	283445	83	1.46739
318172	242724	131	193664	155911	126	6167	4523	41	10828	8561	54	26527	22014	89	40835	33592	119	1.04858e+06	1.0056e+06	131	1.4704
351746	248617	128	176273	129276	120	4821	3165	43	7838	5658	51	19012	13669	78	29170	20994	109	953266	698219	124	1.47141
363630	277232	132	265808	214386	132	8554	6335	49	17172	13442	78	40687	31802	123	60300	45698	124	1.04858e+06	1.04614e+06	133	1.47141
70838	70007	83	27045	26296	75	945	737	0	1465	1375	18	2718	2633	29	3840	3796	33	80175	80670	77	1.47443
214138	177989	95	70118	54989	96	2288	1706	25	3883	3614	39	9606	7584	55	15222	12645	69	462313	396094	92	1.47744
134463	131457	94	32712	31698	80	2076	1926	21	2389	2473	27	6574	6207	44	10030	9806	53	333020	317142	81	1.47845
120170	115854	84	42992	41062	83	1077	1016	5	1986	2189	24	5301	4878	41	6719	5988	45	242733	230225	81	1.47945
150790	140674	93	50023	47675	85	1700	1467	20	3507	3066	31	7943	7445	46	11476	10801	62	377715	352317	84	1.47945
255369	187520	116	102436	75725	112	2808	2044	30	4931	3740	42	12235	9514	61	17053	12929	77	599751	471565	110	1.48147
246438	192506	108	91037	71201	102	2820	2182	28	5249	4341	43	13045	10420	70	16396	13886	76	574494	483186	101	1.48247
156435	145419	94	46474	44293	85	1820	1613	21	2807	2661	28	6961	6587	50	9959	9078	56	351641	320493	88	1.48348
126072	119564	94	47899	46695	82	1231	1430	12	2249	2283	22	5098	4727	43	8266	7596	50	257406	238286	85	1.48549
111065	109150	82	47857	46607	81	1059	1143	10	2174	2293	24	5540	5387	42	6815	6558	46	252043	236782	85	1.4875
287061	209573	123	112656	83310	118	2758	2052	31	4978	3616	42	10880	8657	55	17521	13048	78	536252	413706	121	1.49052
248471	190506	120	90410	69891	106	2579	1902	26	5202	3809	43	10197	8282	58	16063	13179	70	519988	440719	110	1.49152
201407	160213	102	82802	65641	95	1874	1442	20	3962	3137	40	8711	7047	56	9736	8540	53	376901	313240	94	1.49152
248463	192468	120	159094	129726	118	3945	3306	36	8659	7256	59	20705	17590	80	23292	19202	87	883165	752460	118	1.49152
141638	131558	88	64258	61056	86	1978	2016	23	3631	3594	33	8073	7380	48	9804	9415	51	374676	352410	88	1.49253
248763	178967	111	91201	64864	110	2256	1746	27	4775	3477	44	11972	8622	68	13092	9596	73	508428	391772	110	1.49353
254755	203205	122	158291	136364	105	5112	4670	37	9228	7263	59	21117	18000	93	31312	27188	96	1.01548e+06	887377	106	1.49655
215005	165350	107	91262	69311	101	2479	1865	30	4163	3349	38	9515	8195	55	12486	9310	67	451034	353156	105	1.49756
122934	116683	85	39546	38405	82	1403	1128	12	2352	2376	28	6126	5930	41	7234	7089	44	279605	262234	88	1.50057
103390	100069	95	45363	43635	79	1314	1502	15	2403	2454	27	4917	4304	39	5867	5737	41	215105	206574	83	1.50158
147638	136611	89	54376	51449	86	1719	1397	20	3007	2760	31	6557	6181	47	9826	9197	52	326899	302956	91	1.50359
214771	172332	102	67607	54977	97	2398	1989	26	4434	3777	33	10517	8806	58	12514	10443	61	450154	392857	97	1.50661
232182	190057	102	99778	80673	100	3060	2647	30	5454	4624	41	13743	11749	65	16379	13978	70	587650	531468	97	1.50661
148429	135421	105	56536	52633	86	1689	1464	19	2513	2124	30	6452	5813	47	9056	8538	51	298343	277256	85	1.50761
173972	145769	107	69640	57752	92	1488	1245	15	3044	2965	31	7718	7185	47	11149	9481	58	379023	329422	90	1.50862
113780	112227	82	50591	48677	81	1090	1084	8	1848	1979	21	5006	4954	39	6900	6716	45	238318	225524	80	1.50862
212021	173225	108	88243	72665	96	2297	1869	25	4078	3245	37	9611	8252	54	11946	10413	63	447330	394217	94	1.50963
172937	158570	100	69845	64133	91	2175	1761	26	3862	4014	33	8415	7453	48	12843	11673	58	432944	393994	90	1.51063
251164	202908	133	123856	100857	117	3127	2659	30	6191	4990	41	13327	11081	64	20935	17152	89	663963	582874	112	1.51365
138406	129896	88	40755	37826	83	1790	1615	20	2895	2464	32	6791	6375	46	8151	7841	51	324212	312374	82	1.51365
215127	175822	100	99779	79530	98	2366	1690	30	5075	4173	42	10988	9455	60	13499	11916	63	501731	425825	95	1.51466
294020	199794	128	122187	84343	123	3080	2158	32	5385	3577	49	13217	9424	72	17640	11636	72	652823	459683	121	1.51566
345178	223291	137	141988	92211	137	4727	3322	40	7772	5287	55	18856	13972	74	29093	20997	105	900251	670768	135	1.51968
160873	147448	91	58848	54833	88	1218	1247	12	3346	2757	30	6064	5979	43	9536	8717	52	312433	284392	90	1.52371
148652	127588	90	66243	54976	89	1188	1308	15	2571	1998	31	6907	5789	49	8444	6893	52	289210	253005	88	1.52371
92348	88999	96	33357	32810	77	1068	1045	5	1753	1847	18	3974	3888	33	5121	4788	40	186499	180950	81	1.52874
123524	116607	91	46719	44876	83	881	1011	3	2420	2147	27	5330	5288	40	6365	6294	44	238447	218468	88	1.53075
165305	155390	88	62459	59477	86	1959	1706	23	3450	3141	34	8266	7557	54	11405	10352	60	392695	366711	91	1.53175
148775	139796	87	96256	91569	88	1872	1634	20	3644	3320	36	8149	7542	50	11195	10203	59	385144	348464	90	1.53276
145504	135830	91	65658	61256	86	1878	1773	22	2787	2822	29	7382	6994	47	10205	9795	52	359152	333796	90	1.53276
163869	154574	89	40259	38612	83	2027	1791	22	3353	3175	32	7576	6954	45	11577	10149	58	383703	342381	90	1.53276
124945	119675	84	61059	58447	82	1091	1096	8	2544	2256	26	5266	4948	40	6292	5907	45	238162	223479	84	1.53276
249635	195954	103	105690	80373	103	2937	2022	31	4776	3812	45	12300	10089	64	16463	12760	74	568696	469738	104	1.53276
145376	139433	87	46174	45106	81	1550	1850	20	3268	3058	31	7833	7171	50	11427	10885	56	371249	350174	88	1.53376
133882	127457	85	60549	57538	82	1719	1511	20	3836	3163	31	6723	6300	45	9525	8854	52	315145	301018	83	1.53879
154623	147470	87	54665	50643	87	1854	1614	17	3522	3277	36	7669	7081	47	12700	11081	69	388602	353350	85	1.54181
124252	118445	87	46348	44493	83	1259	1150	9	2535	2254	28	4880	4929	38	6438	6085	42	243167	231001	83	1.54382
168742	154155	89	80599	74375	89	1966	1766	23	4226	3979	38	9633	9400	52	11392	10079	58	404066	378836	86	1.54382
142180	132033	90	60307	57279	86	1419	1416	16	2912	3022	29	6587	5990	45	9248	9021	50	310658	290614	85	1.54483
131467	116180	90	41047	35761	86	1328	977	0	3142	2808	27	6159	5746	44	6592	5767	45	169376	156319	81	1.54684
73764	73426	76	31229	30445	76	763	848	0	933	849	0	2507	2496	28	3848	3396	33	126112	125732	73	1.54784
123797	118527	86	45530	43397	82	1205	1163	10	2032	2405	25	5358	5199	40	7872	7982	46	243409	227150	84	1.54885
112207	105756	86	45713	44312	82	1028	1192	10	1535	1444	21	4332	4340	35	5552	5718	42	213243	205347	83	1.54986
133751	124372	95	45927	43693	83	1303	1144	10	2637	2516	30	5790	5209	46	7883	6775	55	269939	250204	87	1.54986
229644	174340	112	84663	64354	103	2369	1819	26	4116	3104	41	8815	7214	51	13717	10650	70	453737	376980	104	1.55086
220813	175065	103	82084	64391	102	2303	1577	27	3989	3295	38	8792	7212	50	12868	10231	64	454837	382703	101	1.55388
273624	195099	118	102375	73313	114	2684	1666	31	5472	4140	46	12501	8943	67	19524	14153	82	603143	464059	113	1.55489
119681	114275	86	57068	54671	83	1330	1174	12	2072	2237	26	5846	5730	41	7001	6779	43	269951	253160	82	1.55489
142450	131434	87	60920	57444	84	1448	1446	15	2039	2315	24	6312	5887	43	7193	6394	44	286893	274991	86	1.55589
142041	134035	85	56701	53621	84	1539	1390	19	1709	1873	24	6222	5859	43	9612	8780	57	295416	274276	85	1.55589
169128	152377	92	74084	64952	93	1452	1520	17	4322	3829	37	7415	6695	46	8343	7878	50	296024	277980	90	1.5579
318322	208340	132	134688	89316	130	3401	2405	36	7049	4773	60	16411	11410	71	22616	15396	104	772277	545597	132	1.55891
170138	156884	90	64593	59987	88	1825	1676	20	3409	2553	32	7220	6788	44	11619	10390	60	372580	341384	93	1.56193
225671	182281	102	95652	76409	101	2407	1781	27	4554	4077	38	10908	8813	66	13230	11163	68	488939	409623	101	1.56193
134606	128262	87	53102	50328	83	1497	1437	16	2270	1960	26	6164	5634	42	8562	7999	49	282947	265163	86	1.56695
199090	157069	104	72302	57155	96	1959	1795	20	4069	3046	43	10332	8817	55	11890	8888	69	435548	361019	97	1.56897
333892	211698	137	613953	463386	139	12248	9235	55	23254	17225	98	55299	41059	125	78131	58510	130	1.04858e+06	1.04858e+06	145	1.56997
172332	153654	91	61168	55082	88	1701	1578	20	3355	3129	32	7949	7422	49	9590	8931	59	368636	333748	84	1.57098
160117	144982	90	109583	101227	89	2568	2398	27	6103	4177	48	13154	11471	71	16706	14113	80	607240	521855	89	1.57299
191312	160712	96	74947	62601	93	1766	1563	22	3878	3574	35	7389	6433	46	11657	9293	64	367263	310798	87	1.57299
224102	193519	102	105651	93054	98	2703	2400	28	5008	4588	40	12977	11230	63	19315	16209	83	626422	538339	96	1.57399
144937	135649	93	53325	50930	86	1524	1569	15	2645	2861	29	7835	7561	50	8588	7529	49	322052	299118	84	1.575
133862	125119	99	55936	53342	84	1400	1373	16	2692	2356	30	6215	5736	42	8412	7677	49	266930	250104	81	1.57601
184071	170236	95	96682	90992	91	2578	2021	28	4909	4587	39	10539	10149	54	12171	12364	59	446587	418760	88	1.57701
151898	138984	96	47707	42651	87	1849	1681	18	3197	2695	35	7834	7267	48	10495	9864	57	383926	363124	88	1.57902
139802	131615	89	58531	56185	84	1415	1287	17	2911	2545	29	6901	6343	52	10548	9696	63	331750	312777	85	1.57902
199952	158678	107	87957	69568	98	1848	1411	21	4517	3248	39	9784	8077	55	13182	10133	64	455119	378740	96	1.58405
173518	165676	86	82185	79026	86	2201	2148	24	4600	4297	36	10692	10340	58	13909	12780	65	484043	447427	87	1.58405
169840	158566	90	48579	45890	86	2023	1925	24	3063	2978	30	8687	7753	52	12967	11777	65	413092	371810	89	1.58506
123911	118749	85	52899	50590	82	1111	1020	5	2051	2078	24	5863	6005	40	6839	6312	50	268396	257791	82	1.58606
91499	88408	83	38756	37425	79	880	853	0	1552	1505	22	3782	3599	33	4742	4423	39	181803	176941	78	1.58707
137873	133761	84	48369	46717	84	1411	1483	18	2321	2187	28	6100	5346	44	8371	7405	54	296707	281916	83	1.58807
128221	125296	82	34333	33390	79	1537	1378	19	2454	2170	29	6300	6151	42	7929	8092	46	275853	259609	84	1.58807
179184	160612	96	83170	74688	92	2111	1659	25	3710	3382	37	8581	7760	52	13188	12560	60	426253	397851	92	1.59009
251969	190003	106	110897	83664	105	3496	2309	36	5760	4381	46	14080	10631	71	15020	10989	70	574653	461017	103	1.59009
159827	144816	94	188828	177243	91	3023	2608	29	6122	4948	48	11950	10851	59	17795	16584	74	570275	529195	89	1.59109
125778	120522	84	55110	52767	81	1207	1315	13	2475	2262	27	5571	5526	41	7003	6509	48	247741	237221	84	1.59411
59281	59450	74	19632	19791	53	367	354	0	573	969	0	2146	2197	23	3008	2724	30	100435	100037	75	1.59411
105713	102361	84	27948	27172	79	1178	1270	11	2352	1880	23	4350	4260	37	5232	5078	37	208164	199794	84	1.59612
133353	126459	87	52453	50318	83	1453	1459	17	2736	2600	29	6760	6536	44	10490	9633	56	331755	317886	85	1.59713
223146	182280	99	88024	73287	98	2309	1996	25	4971	3840	43	10186	8866	60	15291	12409	72	510070	448238	98	1.59713
145164	138467	92	77151	74279	86	1784	1510	17	2628	2849	32	6873	6641	45	8585	7590	48	312901	292340	89	1.59813
351931	258396	127	137953	107606	124	5866	4174	44	11163	8962	59	25506	19989	86	37253	30322	118	1.04858e+06	979604	125	1.59813
174040	153507	93	67153	58425	90	1565	1597	19	3299	2997	31	8238	7839	49	11925	10891	59	395759	369403	94	1.60014
302899	208272	125	123502	85034	116	3181	2201	36	5384	3892	46	13725	9913	73	20389	14764	83	664950	505031	112	1.60316
253884	188580	103	134747	106625	102	3897	2832	37	6399	4848	50	14603	11456	72	22583	16139	89	689197	554145	99	1.60417
144261	134064	89	43945	41962	85	1553	1367	14	3114	2559	30	6707	6282	45	9804	9332	60	309956	288817	85	1.6102
125456	119329	95	40526	39245	82	1347	1401	17	2546	2327	27	6254	6104	42	8177	7323	48	291533	273047	82	1.6102
110697	105301	88	41622	40296	82	967	771	0	1668	1468	25	4443	4222	35	6760	6538	49	218080	208871	82	1.61121
197480	167452	104	95350	82931	101	1931	1614	20	3955	3280	39	9076	7937	52	12038	10552	56	419157	383035	100	1.61221
130563	120857	88	66753	62038	85	1884	1766	21	3614	3367	38	7646	6876	53	10130	9611	52	360918	343576	84	1.61523
156586	140584	91	63558	57202	91	1983	1682	21	3418	3135	30	8556	8470	50	10820	10160	58	413383	385124	87	1.61925
236343	181437	111	93928	70781	108	2576	2002	28	4178	3185	44	10114	7841	60	16907	13262	85	509299	411055	109	1.62428
107812	106745	82	42413	41499	79	1014	1045	6	1978	2339	23	6595	6099	46	7293	7119	47	270491	256832	81	1.62529
137385	129997	87	61102	58821	85	1401	1315	14	3129	2714	33	6175	6192	42	9710	9021	52	310816	285486	87	1.63132
150403	142694	87	41871	40164	85	1917	1570	20	2358	2505	25	6536	6090	43	10791	9644	64	326924	300463	89	1.63132
252095	186440	124	151908	117837	108	3310	2587	33	6231	5060	39	14240	11269	66	20704	15916	89	687227	559132	107	1.63132
113799	111009	83	50431	49715	80	1150	1104	10	2686	2498	28	5464	5439	40	6972	6689	47	250255	238802	79	1.63132
157945	142999	102	63778	58129	88	2358	2061	25	4462	4121	38	8241	7519	49	8927	8799	57	337111	320498	87	1.63233
124740	117955	96	49380	47114	83	1486	1229	14	2642	2393	33	5645	5692	41	7718	7510	44	268190	256399	83	1.63635
174593	161456	89	62082	59107	87	2330	2080	25	4256	3851	40	9863	8985	55	12170	10887	56	414632	381739	85	1.63635
164905	150119	94	91351	85552	89	2278	2139	23	4412	4384	38	9061	8278	57	13234	11999	59	434950	392487	87	1.63736
144368	133864	88	63541	59198	86	1732	1697	19	3363	3160	30	8054	7693	48	10293	9486	56	376125	366636	82	1.63836
214950	161511	118	78666	59021	100	2581	2136	29	3523	2995	37	8676	6818	53	11863	9299	61	403169	323516	99	1.64037
198875	152727	106	76110	58231	98	1793	1542	21	3334	2390	40	8613	6613	55	11301	8803	62	387672	314347	98	1.64339
111989	108367	83	81251	78677	83	1390	1489	14	2404	2624	25	5747	5555	41	8400	7726	46	283699	274875	86	1.64641
187826	167615	96	78677	69358	91	2285	1974	28	3954	3235	37	8494	7853	51	12459	11661	62	432022	400384	90	1.64741
225331	188235	100	112208	94093	100	3205	2434	32	5822	4392	46	15114	13641	68	17245	14832	73	625721	566058	96	1.64741
198010	181252	91	96456	85793	92	3137	2754	30	6326	5777	45	14500	13725	68	17196	14400	68	635443	550683	94	1.65043
210064	173621	102	84209	69055	97	2323	2026	25	4189	3335	40	9137	7676	55	13621	11486	70	445595	393850	96	1.65345
103407	96545	89	45599	43184	82	1081	893	0	2165	2156	26	4683	4818	36	5719	5424	40	214034	200364	84	1.65445
99087	95970	83	39841	38573	80	744	761	0	1595	1766	18	3901	3739	35	5108	4502	43	188360	180794	81	1.65747
155007	137410	91	63581	56434	89	1865	1638	20	2890	2576	29	7226	6374	50	10165	9315	70	347184	322856	90	1.65747
192243	162958	99	74075	61495	99	2402	1825	27	3708	2797	35	8208	7155	48	12263	10598	65	400776	358808	100	1.65848
188113	167145	96	75546	66302	93	1874	1634	22	3558	3321	38	8882	8201	54	12825	11606	65	423798	383476	93	1.65948
140489	132029	87	33740	31769	83	1466	1480	17	2694	2830	28	7898	7426	53	9607	9609	54	355085	340628	89	1.66049
161008	142762	90	89074	78598	90	1345	1307	12	2219	1966	25	5820	5388	43	8780	7419	52	280649	256092	90	1.66049
126782	120965	93	48326	46236	83	1413	1479	17	2438	2376	28	5926	5944	42	7276	6253	51	259763	246824	83	1.6625
259405	216294	108	139003	115890	106	3907	3270	34	7547	6541	58	16999	14921	68	20512	16855	79	764466	636561	104	1.66351
191096	164406	97	83175	71249	93	2259	2052	25	4856	4056	36	9858	8858	52	11491	10501	60	419587	376112	88	1.66451
144966	134973	87	69921	65095	86	1948	1756	25	4205	3762	35	9233	8824	54	10854	10075	65	413038	381966	86	1.66753
198707	172820	104	76687	66660	97	2260	2126	25	3664	3194	38	8824	8232	52	13907	11563	68	453888	411255	92	1.66753
184221	156452	104	87046	76622	95	1849	1527	23	4583	4091	38	9638	8287	51	11193	9825	61	443699	412569	89	1.66853
60619	60838	76	21700	21166	60	324	336	0	990	1065	6	2491	2720	26	3100	2680	35	108499	101875	74	1.67457
173664	154038	95	102819	92798	93	2179	2002	25	3409	3268	34	8250	7466	50	13181	12350	62	402907	375675	94	1.67557
250000	184175	105	101175	73829	105	2293	1900	26	5587	4150	48	11380	8661	65	14254	9711	75	525697	395116	121	1.67557
160442	140626	101	51307	44398	88	1716	1397	17	2712	2464	35	6818	6135	45	9207	7637	53	323046	297278	90	1.68261
180336	151721	99	81183	68626	93	2036	1549	25	3855	3339	35	8833	8353	51	10420	8400	56	385397	339408	94	1.68463
245039	183282	105	96637	72194	104	2576	1960	34	4296	2883	42	11669	8795	68	17061	12163	81	531636	413500	109	1.68664
67531	69661	76	25210	24941	71	427	455	0	729	767	0	2308	2212	27	3429	3518	29	113943	108964	92	1.68664
231992	163550	104	115156	84470	103	2851	1987	32	4510	2991	44	11856	8051	68	13956	10087	73	507702	370063	105	1.68664
143005	127368	92	58487	51748	88	1183	926	0	2648	2724	26	6947	6122	44	8958	7296	61	322669	299066	92	1.69167
154539	144640	89	41398	39440	85	2399	2170	27	3974	3633	33	9100	8309	51	14018	12541	68	439208	404097	90	1.69167
156855	136449	95	64029	55062	91	1334	1213	11	2731	2422	30	6363	5970	44	7041	6376	51	284291	251011	90	1.69569
55698	56146	76	14341	14575	48	1303	1310	14	1678	2202	19	6354	6470	43	3390	3478	33	182870	182386	70	1.69871
163107	148721	91	66684	60100	89	2003	1931	24	3477	3043	31	8535	8134	49	11352	9991	72	403024	373613	85	1.69871
78983	80541	77	33918	33210	76	773	642	0	1440	949	0	2859	2593	32	4038	3998	35	133232	130883	72	1.69871
186608	156312	100	90778	78701	95	1709	1573	22	5431	4711	44	10438	9388	66	15020	12627	69	489387	444230	91	1.69971
183519	154682	95	78254	65651	94	1927	1440	22	3590	3340	37	8801	7362	54	11418	9711	63	391760	341437	92	1.70072
137775	127589	86	53915	50969	84	1716	1643	21	2467	2505	29	6074	5459	47	9144	8941	50	297825	275902	84	1.70172
106539	103076	81	42983	41063	80	1027	1017	3	2319	1907	23	4916	4727	38	5850	5493	49	213430	203568	78	1.70273
187022	157325	101	82173	67790	94	1885	1860	18	3753	3487	39	9266	7906	55	10994	9469	55	398079	345884	96	1.70977
190036	162892	97	63676	54294	93	1701	1562	20	4092	3292	37	8430	7462	52	11918	10372	66	397761	352567	94	1.71078
164428	141243	98	59935	50466	92	1645	1360	18	2756	2279	32	5698	4815	45	8664	7432	48	273085	243284	89	1.7148
135078	128658	86	44611	42663	83	1537	1283	15	2436	2021	25	6742	6674	46	8546	7736	52	313155	294045	101	1.71681
132245	127783	85	49127	47727	82	1163	1206	12	2303	2057	25	6167	5847	44	8420	7355	61	283219	262955	87	1.71782
141763	134150	88	55953	53158	84	1072	1326	11	2105	2363	26	5435	5095	39	8009	6965	46	271846	250467	86	1.72083
61232	62428	76	25557	25185	73	656	612	0	1134	705	0	2061	1980	24	2591	2884	26	101807	101133	78	1.72385
213388	184437	102	85547	73684	98	2569	2232	27	4857	4236	37	10421	9584	58	14129	12267	67	472724	428320	98	1.72586
319420	206132	129	125583	80532	128	3091	1900	38	6189	4273	53	14092	9430	72	20132	13213	90	690631	444824	128	1.72687
282908	196627	112	96179	63282	110	3214	2375	35	4840	3601	46	12887	8919	69	19681	14130	85	612195	432987	111	1.72687
99950	98818	82	46107	44773	81	935	975	0	1689	1704	19	4828	4397	39	5544	4997	40	210054	199946	80	1.72888
253162	180037	111	102490	73112	107	2745	1972	28	6063	4403	46	13433	9599	65	15574	11085	72	586654	445762	106	1.7319
106020	105700	81	30200	29693	78	890	1050	6	1990	1678	27	4963	4482	39	5845	5820	44	229502	215328	78	1.7319
142302	136129	87	31907	30961	82	1798	1683	18	3621	3118	31	7483	6860	45	10181	9635	52	366114	341544	82	1.7319
193466	174827	92	80141	72141	90	1546	1325	16	4651	3729	40	9357	8272	51	14274	12397	65	459407	394248	92	1.7329
102028	100251	82	37563	36761	79	1003	1055	7	1524	1597	19	4584	4565	35	5139	5152	38	203079	200927	79	1.7329
105710	101271	98	40028	38688	79	1288	1452	16	2115	1971	27	4644	4544	37	5973	5720	46	219849	215845	81	1.73391
103928	101713	80	43569	41794	80	1168	995	0	1705	1486	20	4091	3712	37	5274	5384	41	193281	184397	79	1.73491
246905	187445	106	93578	70127	103	2252	1674	25	4370	3399	43	10294	7793	60	14509	10705	73	475586	384540	102	1.73693
233371	199357	99	130082	112582	100	3372	2808	34	5606	4565	42	13545	10845	70	19337	15881	74	633519	517316	100	1.73693
127314	121879	86	58599	56841	83	1160	1031	8	2483	2289	25	6166	5623	44	8497	8278	47	281464	269575	82	1.73693
123201	120859	83	62999	61348	82	1636	1330	19	3199	2497	34	6562	6241	44	8482	8155	51	291826	273331	82	1.73693
310698	225614	111	198868	149209	110	4255	2973	40	8199	6079	55	18454	12831	78	28074	19905	103	935738	655894	109	1.73693
201422	157893	100	70992	55983	96	2105	1481	24	3434	2889	36	8851	7568	55	10791	8864	58	420268	333598	97	1.74296
102788	101691	82	37730	36922	79	920	1108	7	1976	1577	26	3770	3479	35	6127	5419	42	190993	183918	86	1.74296
171084	148079	101	71248	61006	91	1946	1727	21	3402	3150	34	7320	6460	48	10602	9633	54	338116	309100	93	1.74397
252428	224588	102	163512	142347	102	5448	4478	39	9301	8323	51	20201	18036	79	32971	28272	95	1.04858e+06	931487	103	1.74497
107995	103099	86	62009	60410	81	832	733	0	1384	1503	15	3996	4064	33	4569	4402	36	176613	168519	81	1.74698
157990	148949	88	72836	69074	86	2116	1997	23	4408	3635	42	9654	9292	51	10864	9707	58	408901	382293	92	1.74799
231879	185484	110	97959	78537	109	2758	2383	27	4516	4282	39	11466	9548	63	18492	15536	80	580885	505099	111	1.74899
112941	109384	84	42923	41663	81	1138	1005	2	2301	1843	23	4786	4957	36	6538	5895	43	217473	200606	87	1.75
211611	184283	96	94948	81373	96	2193	2082	25	4560	4165	37	11310	10227	62	14074	12099	71	503545	451292	97	1.75101
136689	128467	88	59954	56811	86	1607	1579	17	2243	2441	25	6409	5926	43	9701	9147	61	293275	277005	88	1.75603
155413	143809	87	80573	74920	88	1877	1571	22	3769	2845	35	7750	7619	47	10594	9371	57	360561	333137	92	1.75603
334748	221480	140	149705	99983	141	3779	2653	37	7169	5096	47	16423	11752	72	25054	18738	87	817718	591938	141	1.75704
134869	128312	96	39417	37894	82	1626	1956	17	3009	2711	29	7464	6887	49	9092	8485	56	341057	314209	86	1.75704
268072	202641	114	129642	98804	110	3557	2623	33	5260	4465	42	12620	9983	67	18912	15506	86	608436	500469	107	1.76207
170821	158547	88	126450	119100	88	2718	2347	26	5172	4449	46	10144	9111	59	15791	14562	71	497237	453470	85	1.76408
208060	163751	115	78074	64173	97	2330	1782	24	4127	3705	36	10329	8954	52	12817	11077	57	458804	396244	97	1.76609
227486	165537	110	87901	62839	105	2292	1525	26	4767	3115	46	11055	7981	61	13528	10794	66	489526	364477	104	1.76609
124350	117799	89	52912	50248	83	1374	1344	14	2656	2403	27	5594	5348	40	7968	7717	52	274243	259444	83	1.7681
179077	158318	105	67508	61061	90	1567	1520	17	3897	3718	33	8216	7770	45	10513	9488	55	378654	355494	91	1.76911
174709	150241	93	60997	51998	91	1747	1465	18	3074	2343	34	7929	6720	52	10673	9189	64	380138	340822	92	1.77213
188726	166610	110	83082	72866	96	2001	1925	21	4223	3554	37	8945	8182	50	12898	11620	63	433892	392373	110	1.77213
149392	145017	85	50152	47595	84	1896	1815	21	2829	2613	32	6503	6231	46	9803	9265	57	314607	296840	86	1.77213
137992	133389	84	49321	47421	82	1583	1485	16	3910	3695	33	7937	7669	49	7746	7113	47	294225	279854	83	1.77313
167962	153349	91	76432	68748	90	1900	1763	21	3295	3135	32	8261	7627	47	10307	10220	52	397675	371919	90	1.77313
199574	166936	96	77757	66190	95	2435	2043	27	4080	3750	36	10173	8775	54	12019	10791	59	458437	416104	96	1.77615
381202	231892	162	148764	89753	147	4367	2618	44	7705	5011	54	18674	11880	81	28695	17766	96	926012	613252	149	1.77716
98428	96749	83	34299	33851	77	1091	1089	8	1736	1549	22	4865	4907	36	5988	5736	43	216670	215162	77	1.77816
151591	143466	87	58310	54990	84	1689	1786	19	2796	2874	29	7366	6590	47	11518	11227	60	366296	341605	87	1.78017
254167	190076	118	119777	89649	118	3129	2744	30	5586	4420	44	15241	11994	72	20764	16887	87	678981	562086	121	1.78218
96122	92824	86	41912	40562	79	942	811	0	1216	1666	18	3932	3721	34	4840	5268	33	185440	180372	83	1.78319
322802	238815	134	179059	132204	127	4387	3462	37	9093	7043	50	20628	15372	85	33496	25389	118	1.0217e+06	762110	142	1.78319
117525	112597	83	46549	44951	82	1212	1274	14	2459	2350	26	5506	5030	39	7763	7337	47	283567	269287	85	1.78621
209924	188152	95	59103	53806	91	3322	3099	30	5744	4618	49	13463	12323	63	20052	17908	85	678957	607617	96	1.78721
249893	178123	116	97166	69137	112	2266	1554	28	4971	3574	43	11015	7812	64	16679	11787	83	520266	376740	113	1.79023
129647	123159	88	30014	28014	82	1769	1562	19	2318	2578	28	7764	7303	49	10726	9632	65	346241	330350	82	1.79526
154138	145772	86	90429	84984	86	2111	2203	22	3259	2942	35	8726	7995	55	11735	10232	61	389697	365266	84	1.79828
123425	120603	85	48902	47438	80	1191	1022	4	2619	2209	24	5571	5429	41	7401	6594	52	260130	248014	81	1.79828
113495	110989	85	36804	36058	80	1070	1196	9	2508	1962	27	6069	5684	41	6401	6483	44	238577	224748	79	1.79828
129731	124308	84	37417	36234	80	1039	952	0	2749	2530	28	6128	6154	40	6866	6621	46	251401	236834	82	1.80632
121112	115550	85	54324	52275	82	1322	1402	14	2472	2469	26	5594	5802	39	7247	6663	46	259624	243181	83	1.80934
162820	148424	91	58716	51634	90	1744	1310	20	3476	2701	37	7301	7082	46	11334	10128	56	386345	359879	89	1.81034
286865	222995	127	141339	114467	125	4836	3592	38	7755	6461	49	18485	14235	75	24934	18751	95	847669	668805	128	1.81135
130002	123837	90	57802	55050	83	1270	1104	13	2920	2649	29	5877	5800	41	7903	7390	48	302090	279418	85	1.81638
196372	159427	108	82463	68241	96	1840	1463	19	3499	2344	34	7453	6537	48	11356	9459	60	359439	302505	100	1.81739
203641	163155	111	81193	65631	104	2061	1801	26	4363	3971	35	10116	8877	59	12568	9933	69	462871	397272	106	1.81839
282633	212758	114	239510	190105	108	6318	4918	44	12761	9797	64	29126	22445	98	45373	33768	101	1.04858e+06	1.00929e+06	109	1.8194
279334	206552	115	118203	88716	111	3212	2255	34	6229	4485	48	15016	11775	69	16695	11993	80	663408	532670	111	1.8204
161152	150350	90	59204	55761	86	1732	1653	18	3941	2702	38	7379	6549	51	10770	10317	54	363490	329162	87	1.8204
70193	70012	77	32788	32290	77	3591	3416	33	9075	8554	52	6531	6192	47	5102	5425	37	251867	251261	78	1.82443
157030	140454	91	50661	44082	90	1670	1785	21	2931	2578	32	7998	7479	45	10192	9204	56	374735	353677	85	1.82644
148032	141174	89	40319	38496	84	1695	1570	20	2905	2934	30	7223	6856	45	12169	10558	67	376378	356076	84	1.82945
172886	158524	89	62108	57382	89	1867	1509	20	4266	3755	36	9141	8085	54	12983	11145	67	410283	369874	87	1.82945
138808	131288	93	52580	49665	85	1368	1154	12	2612	1924	29	5333	4809	40	8998	8413	56	275687	252511	102	1.82945
133542	126411	86	53860	51361	84	1294	1363	12	2784	2532	35	6748	6286	46	8164	7968	52	280880	268929	83	1.83046
193512	160553	110	74622	62362	94	2107	1834	22	3878	3196	34	9277	8153	53	12212	10263	58	440505	382626	93	1.83147
224053	169126	121	91120	69356	121	1928	1551	21	4472	3515	38	10715	8073	63	13695	10446	75	499020	389553	121	1.83247
119376	112588	91	39867	38805	81	1334	1378	14	2012	2131	26	5492	5225	42	7521	7036	49	240620	226129	81	1.83348
375469	232540	140	190230	119469	134	5427	3367	46	11539	7131	62	27534	17666	111	33215	21985	127	1.04858e+06	805274	135	1.83448
138819	130623	95	35193	33809	82	1292	1304	11	2989	2490	31	6010	5545	45	8123	7304	50	290676	281817	84	1.83448
171115	154957	95	80183	71743	93	1894	1925	21	3469	3103	34	8253	7288	49	11149	9631	60	388213	360827	92	1.83549
122373	117811	83	60583	57692	83	1866	1854	18	3112	3005	31	7252	6928	43	9231	8428	58	324680	310662	84	1.83549
288790	228925	121	99986	77064	118	3101	2624	32	5738	4499	44	11899	9809	59	19573	15921	93	560297	480995	113	1.8375
166537	142368	95	64894	55580	91	1487	1361	19	3472	3148	32	7620	6974	47	8458	7673	48	341043	312475	90	1.83951
91974	89288	80	39796	39027	79	1006	889	0	1079	1441	16	3769	3467	34	5179	5421	38	191928	181656	78	1.84052
193577	171909	93	76539	67626	93	2928	2632	29	4448	3997	41	11831	10656	58	18780	16991	76	596353	545921	94	1.84454
189835	165559	94	101168	89883	93	1759	1618	18	2973	2478	34	8837	8279	50	11887	10340	66	425268	392217	94	1.84555
226365	184610	98	99739	80735	98	2358	1775	26	4705	3957	43	11338	9640	55	14224	11099	72	497254	425922	114	1.84555
136927	120803	91	45643	40120	86	1736	1573	20	3189	2724	33	7364	6791	47	9250	8444	53	326100	295926	87	1.84655
146957	140047	86	52616	50118	85	1463	1327	16	3300	2344	42	5864	5532	44	9205	9144	50	310672	293837	86	1.84655
203155	170348	111	112572	97556	97	1750	1589	21	3788	3355	36	9114	7927	49	14017	13137	62	443431	404444	96	1.84756
136305	127010	86	54966	50966	84	1627	1642	17	2592	2484	28	6789	6219	44	8402	7990	48	310981	298197	84	1.85057
257080	194407	119	106903	78890	114	2752	2215	29	5481	4188	46	13087	9617	66	14855	11036	71	570239	446271	129	1.85057
143363	136170	90	51862	48272	85	1687	1742	20	3368	2531	36	7599	7029	51	11433	10601	60	377693	357844	85	1.85259
154127	142189	104	49683	45539	85	1660	1381	18	2728	2969	27	7656	7052	46	11543	11264	63	366632	338377	87	1.85359
134885	127282	87	56274	53609	84	1551	1460	16	2925	2845	24	6359	6346	42	9822	9612	51	327057	308093	83	1.8546
283081	219009	127	158910	126057	122	3836	2741	37	6897	5880	51	16855	13372	70	21090	16888	96	757104	647466	119	1.86264
141541	133577	91	86285	82190	85	1884	1637	19	3402	2942	35	7814	7311	50	10478	10007	48	377342	350952	85	1.86264
136398	129331	84	50445	48603	83	1424	1468	13	2445	2376	25	6069	5452	46	8351	8245	48	288168	267151	83	1.86365
251618	188143	110	89217	66483	104	1983	1473	24	4231	2970	41	10544	7715	62	15968	11956	78	521131	409456	104	1.86566
282325	211274	109	118949	88796	106	3822	2711	37	5774	4006	45	11637	9414	57	18532	13925	91	573196	465880	105	1.86566
320128	232710	134	140556	109744	130	4375	3364	37	8279	6413	54	19830	15336	75	29268	22084	105	955296	762452	130	1.8717
133679	128791	86	49756	48440	83	1098	1028	6	2890	2377	26	6555	6079	46	8142	7261	48	294836	279522	84	1.8717
137223	130529	88	81520	77324	85	1363	1393	14	3027	3078	28	7513	7039	47	9743	8397	57	331099	312319	84	1.87572
222688	178748	101	96321	78607	97	2155	1691	25	3738	3667	36	9747	7751	56	15050	11578	69	480620	365684	99	1.87572
203038	176386	100	117101	102441	98	3346	3146	31	5711	4757	45	12633	11603	58	19328	17017	85	611501	559922	99	1.87672
139562	130786	94	79055	75719	85	1797	1686	17	2898	2829	28	6453	5927	44	8769	8307	54	306423	290793	87	1.87874
395623	255129	141	278419	188871	141	9170	6294	50	17451	12440	70	43130	30805	129	59232	41672	132	1.04858e+06	1.04617e+06	156	1.87874
49351	50561	72	26538	26856	67	417	404	0	859	643	0	1818	1721	23	2428	2272	24	76205	79019	70	1.87974
145699	136203	89	55728	52826	85	1623	1530	18	3053	2364	33	6584	6048	43	8996	8506	51	311749	286071	89	1.88276
164094	149510	96	50664	43451	91	1905	1542	20	3264	3044	30	8092	7514	51	12556	11328	65	406781	376670	89	1.88376
135702	129313	84	69515	66215	85	1492	1423	15	2419	2395	28	5851	5932	41	8643	8582	46	290020	270107	82	1.88678
192384	176084	105	65705	60783	92	2310	2035	25	4533	4207	35	10144	8910	55	15360	12801	68	493743	444345	91	1.8898
143375	135525	94	46942	44524	84	1726	1579	18	2695	2616	34	7496	7046	46	11723	11111	62	351399	324991	83	1.8908
189354	170309	97	62480	57557	89	2577	2401	28	4908	4232	40	12147	11010	60	17593	15789	74	582926	534108	90	1.89282
245499	188386	128	123843	97017	128	3161	2289	31	4943	3864	37	11861	9187	65	14567	9615	78	526199	382722	128	1.89282
159527	147598	89	59610	55501	87	1810	1965	19	3190	2718	30	7574	7090	51	9523	9671	48	345925	321143	88	1.89483
262403	199261	108	98581	71841	106	2831	1786	31	5014	3956	45	11319	8862	60	18467	13300	77	567118	436971	109	1.89885
142494	134502	90	84042	80464	86	1362	1527	16	3226	3096	31	7182	6752	48	8173	7478	50	331754	311657	87	1.90388
171291	156980	92	59574	55785	89	2027	1999	21	4408	4769	34	10850	10265	55	12254	11326	60	467797	442444	89	1.90388
219263	184862	99	88892	75194	98	2083	1772	24	3922	3210	38	9197	8003	52	13882	12147	67	451449	406736	96	1.90388
117998	107974	87	51787	47143	83	1328	1412	15	2909	2440	28	6230	5880	45	8153	7727	57	269324	250983	83	1.90489
233252	176280	111	103879	77928	101	2679	1970	28	4424	3541	43	12096	9408	69	16435	12720	72	561405	441469	100	1.90489
117269	113030	84	34451	33724	79	1638	1708	18	1978	2154	25	7218	6543	49	7917	7754	50	300045	286369	85	1.90991
132200	124845	101	55028	51656	84	1738	1541	16	3814	3143	36	8004	7586	49	9021	7915	58	358354	326543	101	1.90991
167183	150429	92	113372	102210	92	2387	2366	25	5081	4427	41	12191	11388	60	14198	12527	72	520488	489110	91	1.91595
190829	151761	101	72049	56087	95	1815	1470	20	3407	2681	38	8715	7287	54	10822	8375	71	395402	324610	94	1.91796
381468	244715	134	212826	143301	134	5246	3794	43	11655	7840	68	27897	19021	113	37091	24781	122	1.04858e+06	883533	133	1.91796
119460	107629	101	61759	53538	101	1643	1337	16	3217	2414	35	6852	5441	48	8321	6935	56	293410	230339	101	1.91796
136509	120792	93	43315	37807	86	1895	1636	21	3171	2744	28	7298	6744	44	10818	9422	59	356576	339417	84	1.91897
113073	108045	84	36140	34979	80	1184	1120	9	1790	1711	16	5081	4807	39	5966	6248	39	237092	221504	78	1.91997
163627	151022	91	70636	66484	87	1763	1696	19	3830	3322	35	8093	7597	45	11029	10722	61	390183	362842	87	1.92299
371081	239299	162	155279	110201	149	4792	3372	39	9475	6996	64	21288	15291	82	32182	22972	140	1.04858e+06	797879	147	1.92299
341896	243805	129	149494	105660	125	6017	4008	44	10008	7378	56	24508	19240	89	32935	25189	115	1.04858e+06	850063	123	1.92399
135821	132608	83	48871	47211	82	1447	1385	17	2164	2189	27	5674	5591	40	7747	7337	46	281134	268873	81	1.92399
144988	135664	90	63553	60217	86	1632	1515	19	2454	2206	29	5790	5294	42	9129	8296	54	293960	268974	85	1.92601
387713	263645	143	191627	135797	141	5189	3636	42	9781	7788	55	23663	16751	86	32134	22490	130	1.04858e+06	754346	141	1.92701
216127	170878	109	81885	64617	99	2371	1624	30	4233	3502	35	9759	7954	54	12333	10283	62	456311	373095	99	1.92902
110861	108554	82	64746	63612	81	1431	1467	15	2517	2453	27	6205	5865	45	7299	7053	43	267773	260980	85	1.93003
150290	141262	88	54448	50332	86	1649	1627	19	3004	2666	33	6889	6563	48	11326	10394	61	379729	353897	91	1.93204
75100	75193	77	25021	24785	73	1453	1361	16	3512	3442	34	4429	4509	36	3778	3660	32	259595	258641	78	1.93204
308106	218381	130	119301	87450	127	3478	2562	31	5370	4297	46	13780	10004	65	19320	14262	83	665505	480739	131	1.93305
177835	153058	109	92176	78227	93	1744	1545	21	3219	3064	31	7924	7347	51	11564	9848	68	393863	352878	93	1.93606
115722	111214	83	50197	49084	82	1247	1127	11	1765	1982	22	6090	5899	45	6896	6335	45	254386	242149	86	1.9421
113453	109716	86	46551	45245	80	951	1047	5	2483	2091	28	5073	4958	39	6824	6406	45	244617	233140	87	1.9431
111153	108424	82	50743	49380	81	1070	1054	6	2365	2375	27	5334	5410	37	6573	6257	43	225183	215164	84	1.9431
381186	262770	160	151655	107163	153	5254	3535	42	10340	7326	57	22228	16282	91	33629	24713	132	1.04858e+06	828502	152	1.94511
203854	163448	97	67624	54539	94	1803	1362	17	3286	2789	32	7133	6367	48	10068	7725	62	355830	302410	94	1.94511
172224	160175	92	57330	53933	90	2223	2250	23	3550	3545	33	9306	8764	50	11306	10455	60	416147	375686	93	1.94612
196180	160145	100	62002	50294	96	1956	1777	21	4052	2806	42	9652	8045	56	11302	9101	58	437169	376027	95	1.94813
126678	124468	83	61917	59591	83	1071	961	0	2383	2409	26	5523	5211	42	7783	7918	47	254299	244605	81	1.94813
217957	184529	96	100546	84791	96	2290	1775	23	4675	3942	45	8976	8295	50	13102	11021	71	444840	406721	91	1.94813
227095	191796	105	89559	75157	101	3011	2529	30	5765	4624	46	12561	11008	60	20374	17521	84	629289	573968	100	1.95115
154533	142153	89	90428	84846	86	2705	2594	26	4767	4551	39	10808	10185	56	12770	11920	61	462975	430663	85	1.95216
118741	114154	84	47735	45411	81	1412	1496	15	2323	2310	25	5272	4999	42	6975	6754	42	252631	245147	78	1.95316
113654	108828	86	43090	41659	81	1329	1315	13	2208	2152	24	5769	5672	41	5956	5732	39	240267	233368	79	1.95316
273039	196912	119	106781	73470	111	2952	2064	32	4553	3799	43	10728	8794	62	15326	10558	74	505176	389404	109	1.95417
259987	188946	123	167046	135341	111	5617	4121	42	10607	8753	58	24475	20657	96	37506	32177	99	1.04858e+06	980401	127	1.95517
184385	159862	102	76466	65890	94	1827	1493	22	3513	2507	37	7883	7598	46	10754	8820	56	392099	355499	91	1.95718
161743	141038	90	64459	54849	90	1785	1507	24	3076	2431	30	7180	6361	49	9305	7785	57	345350	313484	89	1.9592
330594	222395	134	126748	82101	131	4406	2788	42	7737	4869	54	18135	12689	77	25409	18556	92	835542	588222	130	1.9602
141483	128712	92	47819	43784	86	1328	1441	15	2962	2505	27	6762	6535	45	9190	8339	52	319899	299561	87	1.9602
165077	154449	88	62971	58969	86	1577	1357	18	2914	2911	29	7301	6308	48	10339	9369	57	377217	339306	88	1.9602
206524	171513	101	82414	68812	97	2410	2372	24	3928	3912	34	10450	8842	59	15208	12719	66	505357	446173	100	1.96221
184566	153365	95	82953	68736	93	1739	1260	16	3728	2903	37	8857	7261	52	9860	8186	57	392442	334239	93	1.96322
166833	156023	87	69439	65918	86	2085	2017	23	7160	6863	47	9091	9222	47	9995	9109	55	339400	320455	87	1.96422
99171	96830	79	39752	38561	79	1156	1201	10	1933	1706	21	4287	4570	34	5320	4708	41	190566	182839	79	1.96523
354252	232257	139	130915	81891	132	4209	2797	40	7647	5235	55	20115	14160	86	29311	19833	110	996691	706455	134	1.96624
123448	118991	82	51539	49773	81	1073	993	0	2306	2482	25	5851	5645	43	7411	7098	47	268190	255562	83	1.96624
169849	160524	87	84668	79591	87	2306	2330	24	4341	4026	36	10439	9868	54	13628	12929	62	480601	439566	104	1.97026
148962	140133	90	57727	54823	84	1506	1447	15	2542	2660	30	6393	5735	46	9201	8269	58	301374	279830	85	1.97026
217561	174232	117	76179	60865	101	2933	2530	31	5004	4375	45	11726	9977	60	14696	12481	65	528402	450931	104	1.97227
180769	168402	93	126252	119263	91	2641	2436	27	5382	4882	40	12310	11281	59	18597	16376	78	595279	537334	95	1.97629
168456	157073	90	50904	48155	86	1933	1796	21	3223	2578	32	7593	6973	48	10380	8960	55	355031	326884	91	1.97629
325669	252083	124	199642	159968	126	4686	3821	38	10884	8092	59	25181	20169	95	36034	27356	119	1.04858e+06	866287	128	1.97629
153194	144628	88	60432	56727	86	1723	1682	18	2638	2721	28	6590	5813	43	10607	9923	63	332571	307826	89	1.97931
379634	221388	148	293341	201887	138	8389	5787	50	16617	10492	81	36941	25674	127	58397	39856	129	1.04858e+06	1.04472e+06	138	1.98736
215931	177129	116	97856	77946	116	2657	1897	27	4599	4012	39	12975	10957	72	15424	11723	87	549570	433426	116	1.98736
106818	103065	91	42251	40932	79	1063	980	0	1738	2074	19	3815	3636	35	5841	6033	45	205850	198559	80	1.98937
187372	166062	95	70957	61536	92	2393	2085	24	3635	3668	38	9475	8612	51	13407	11959	75	446577	411582	90	1.99037
278055	211313	128	104863	79806	112	2783	2256	28	4874	3549	43	10858	8599	59	16606	13422	77	557818	461072	110	1.99239
208981	168311	102	64140	50412	98	3015	2510	29	5528	5003	43	11503	9689	60	13835	11941	64	497180	425295	100	1.99339
138590	126836	94	58338	54765	85	1769	1478	18	3694	3608	35	7958	7419	46	10674	10534	55	368370	336303	88	1.99842
161240	147549	93	67111	61505	90	1749	1617	21	3689	3172	36	8689	7886	51	10857	9575	54	368505	325383	92	1.99943
150001	135006	90	61900	55457	86	1985	1635	20	3354	2545	34	7870	7157	51	9510	8009	61	340284	318488	85	1.99943
235812	177148	123	93717	69913	106	2604	2065	27	4631	4133	41	12066	9410	65	14875	11965	69	520183	424969	105	2.00043
234910	196081	102	100791	83497	103	2716	2351	29	4924	4214	38	10786	10160	53	16290	14324	74	561211	494354	103	2.00345
280248	198320	118	134066	97250	116	3328	2504	33	5553	4411	42	14666	10557	70	17416	12544	77	638094	488061	116	2.00445
223607	171475	107	72131	54982	103	2109	1851	23	3920	3098	37	9355	7203	61	13618	11370	69	466331	379937	103	2.00546
363021	213899	162	138710	80423	149	3563	2337	37	6746	4092	57	15915	9050	75	23645	12716	91	749530	436746	150	2.00848
348791	211042	140	150876	90217	138	4051	2434	43	5115	3150	51	16408	9238	81	24606	13514	104	820050	453466	140	2.00848
232049	173440	101	85531	62541	101	2437	1805	31	4523	3558	42	9432	6951	58	15963	11992	78	496135	358514	100	2.01149
169471	147787	93	67176	56208	91	1690	1601	21	3127	2811	31	8323	7095	49	9440	7722	56	361352	325027	107	2.01149
130603	126888	83	47070	45839	81	2205	1966	25	3361	2743	31	7766	6677	51	9751	8769	57	375186	353967	81	2.01149
231222	196940	102	97484	84304	100	2776	2166	31	5643	4872	43	11936	10171	60	18434	15542	81	574397	507970	100	2.0125
172394	159172	96	64496	58732	91	2025	2088	21	4606	3995	42	8227	7669	50	10658	9346	58	354422	333862	91	2.01753
125144	121030	86	45615	43761	82	1280	1248	13	2531	2229	28	5892	5705	42	9480	8833	51	320043	288432	83	2.02055
176798	158190	92	46700	39277	91	1979	1679	23	3172	3263	31	8733	8415	49	11850	10204	66	383001	359728	90	2.02155
342629	240955	127	127513	89287	125	3579	2098	38	6222	4218	50	14507	10384	71	26770	17011	105	768301	553830	130	2.02155
147235	139492	86	72427	67525	86	1485	1242	14	3387	2990	32	7171	6616	46	10436	9313	57	353961	341253	85	2.02155
110803	112065	79	54605	54111	80	1521	1408	16	2431	2677	28	6043	5812	43	6838	6581	53	256480	252110	79	2.02155
121824	118376	84	30278	28958	80	1282	1332	13	2524	2449	25	5112	4929	40	7051	6839	52	248027	230205	83	2.02557
370314	224094	151	160992	101998	141	5291	3450	48	8426	5807	56	20327	13410	84	30496	20172	111	981433	672145	141	2.03161
133128	126331	84	57832	55544	83	1451	1242	16	2733	2855	27	6295	6009	43	8075	7383	50	272351	254300	83	2.03161
161895	138232	96	66238	57319	93	2179	1744	21	3144	2787	35	6925	6095	49	9711	8962	55	320300	289348	91	2.03161
99410	95403	97	42608	41366	80	762	775	0	1948	1695	28	4352	4152	37	5206	5280	40	199685	192726	83	2.03463
127291	121519	83	108813	68763	101	4226	1965	58	10124	4728	76	10415	7192	84	13677	9989	97	351365	325285	101	2.03563
158936	130709	94	49252	40626	89	1476	1235	13	2337	2174	29	6798	5613	48	8773	7419	52	309641	259758	91	2.03563
222537	177963	100	87437	69952	99	2744	2371	29	5498	4311	44	12738	10575	63	14221	11758	70	571058	486708	104	2.03865
271356	187853	110	132099	98104	109	2601	2017	33	5939	4152	51	14509	10716	68	17083	12812	73	617627	468293	110	2.03966
187076	170476	94	95231	87355	93	2303	2048	25	4774	4368	36	11155	10123	59	17832	16382	78	522249	455097	108	2.03966
103353	99824	87	33597	33171	78	865	849	0	1380	1298	21	3685	3681	34	5240	5248	38	170224	161892	80	2.03966
147352	139279	97	61750	58215	85	1124	974	0	2352	2376	27	6111	5982	39	7150	6879	45	269875	248895	87	2.04066
219282	177123	111	86358	69384	100	2082	1661	24	4213	3626	39	10342	8521	58	14840	12114	67	497933	433654	99	2.04066
221617	173542	105	98752	78758	99	2357	1583	28	4226	3031	46	9396	7635	53	11421	8838	60	420430	356196	98	2.04066
109450	107915	84	43072	41960	79	1238	1281	13	2320	2435	26	4799	4683	37	6336	6347	41	232230	220724	80	2.04167
276355	202862	137	123703	95859	124	3451	2681	31	6182	5411	41	15972	12181	74	22985	17284	85	774305	633175	122	2.04267
257971	196542	108	103489	78609	104	2887	2062	32	4791	4147	41	11189	8849	64	18089	13557	79	563923	469697	122	2.04267
152327	137360	88	62740	55388	88	1575	1197	13	3236	2923	33	6433	5958	45	7718	7220	48	286137	260759	84	2.04267
268143	193519	116	103373	72359	115	2987	1906	34	4931	3112	45	9986	7079	60	14763	10332	69	520923	383167	110	2.0477
142260	131305	102	52237	49133	87	1783	1652	20	2928	2824	28	7844	7794	45	10454	9223	57	378196	342719	88	2.04971
234622	201155	120	68219	60259	108	3132	2480	29	5356	4824	44	10451	8354	58	17524	14684	76	515775	430738	110	2.05273
302829	209050	134	124556	88549	126	3582	2116	38	6058	4730	50	14941	10669	67	23022	15787	101	758383	549920	125	2.05374
355454	234792	147	132297	86628	129	4462	3014	43	8882	5693	61	19429	13476	86	29577	19767	105	906485	640707	127	2.05374
200162	152198	103	77366	59158	98	2147	1798	23	3627	2343	43	7265	5382	51	10725	8553	57	377779	300722	101	2.05776
313085	200350	133	164664	112019	131	4402	3004	39	8439	5794	62	18146	12414	77	21957	15100	88	818391	553549	129	2.05977
198715	182810	92	67924	61086	91	2539	2365	29	4026	3891	38	10661	9959	62	17523	16066	69	523243	482704	89	2.05977
178851	171438	87	113388	107378	88	2579	2704	25	5627	5124	44	10888	9823	58	16831	14953	67	525067	480211	87	2.05977
136297	129389	88	39054	37271	83	1243	1405	14	2452	2062	30	6594	6003	45	7673	7093	52	279748	266532	86	2.06379
149871	139853	95	53040	50149	86	1345	1129	12	2594	2613	30	6678	6456	43	8941	8693	45	304379	277356	87	2.06681
150219	138236	93	71435	67923	86	2199	2059	24	4540	4139	37	11480	10055	65	15398	13999	77	511099	473282	90	2.06782
152189	142179	93	89445	84094	87	2428	2136	26	5112	4521	40	12324	11434	61	13671	12969	63	500073	462682	87	2.06782
196346	162648	101	72938	60967	96	2131	1708	24	3461	2611	34	7503	6357	48	11419	9203	64	364048	323730	97	2.06983
161013	139541	91	61745	51542	90	1661	1419	22	3211	2922	30	7712	6821	49	9803	8414	61	338364	308954	86	2.07989
137265	127465	98	63347	59103	86	1462	1318	16	3571	3014	33	7012	6927	44	8606	8645	49	304279	294295	81	2.07989
145516	139195	87	64926	61064	85	2035	1825	22	3346	3638	30	8431	8008	46	11275	10397	59	375924	352135	87	2.0829
289954	206322	115	102393	72486	114	2518	1731	28	5245	4193	48	12863	9306	69	19571	14241	81	629858	473041	114	2.08491
172434	159620	93	76757	69835	89	1955	1899	25	4284	3476	36	8810	8174	51	12818	12530	63	464211	438200	86	2.08491
179332	151672	97	74376	63261	91	2069	1647	22	4459	3357	41	10041	8666	59	11889	10166	62	425712	378708	90	2.08592
157845	144353	104	76904	72092	86	1496	1419	16	3316	2988	32	6145	5494	45	9758	8448	53	317831	292988	86	2.08693
323089	235980	118	113399	80903	117	4288	3146	39	7404	5538	52	15608	12238	72	24401	18262	96	776014	626763	114	2.08693
104108	98663	81	41094	40057	80	1053	974	0	2048	1569	22	4829	4466	39	4800	4272	39	194776	185026	80	2.09095
197342	167243	113	75949	65563	98	1780	1580	19	3856	3246	34	7547	6662	46	11733	10007	60	362766	327314	95	2.09095
131793	128680	84	33849	32885	80	1494	1569	16	3261	3395	33	8701	8466	49	9951	9463	50	387533	364375	87	2.09195
365966	224051	141	121588	79184	134	5229	3515	45	9037	5695	62	22085	13707	91	31249	19705	122	1.04858e+06	691138	137	2.09195
203787	170032	95	80932	67305	94	1991	1693	23	3891	3469	36	9610	8738	54	11793	10265	63	425234	376576	91	2.09195
123004	121082	82	50254	48828	81	1327	1235	13	2307	2313	26	6092	5932	45	7351	7273	48	265509	257566	80	2.09195
61216	63254	76	26170	25992	73	625	624	0	567	1020	4	1900	2126	23	2443	2267	28	92480	85583	75	2.09698
149367	139037	93	60749	57939	87	1686	1612	20	2846	2835	33	7086	6466	45	11397	10650	58	366180	338536	90	2.10101
161804	151449	88	51640	49350	84	1967	1877	20	3493	2927	34	7416	6377	46	12958	11705	72	406399	359259	90	2.10101
308464	229780	136	127857	95455	133	3044	2358	32	5867	4812	50	13342	10448	67	18470	13776	78	628416	503664	134	2.10201
205250	166790	108	66960	53079	97	1701	1381	20	3599	3219	35	8253	7025	52	8969	7331	57	365203	313034	95	2.10503
150722	134782	105	70034	62288	105	1764	1649	18	2595	2762	28	7761	7000	46	9047	8565	49	343994	309494	105	2.10503
160362	142318	96	74295	66065	91	2109	1866	23	3806	3660	39	8403	7583	51	10985	9510	61	375360	354755	89	2.10603
133822	125142	91	49302	47167	85	1265	1304	13	2138	2272	25	5620	5470	41	8943	8086	55	278638	262091	85	2.10704
125855	119720	89	50863	48031	84	1209	1191	10	2672	2398	27	5753	5396	42	8565	8056	51	275330	258199	83	2.10905
207080	163945	116	87241	68244	101	2112	1781	23	4600	3962	38	10857	8403	63	13490	10372	65	477818	405157	116	2.10905
174107	143342	98	65670	54741	94	2079	1595	21	3772	3060	35	8493	7222	54	11208	9712	57	393538	349555	90	2.11006
224616	182743	106	82886	67450	103	2229	1928	26	4222	3548	39	10502	8764	61	12159	10378	67	458724	401951	100	2.11106
179501	144899	100	72615	59057	95	1577	1307	15	2466	2312	32	7169	5949	49	8255	6616	51	304643	256053	89	2.11207
158317	146526	89	84174	78176	89	1861	1821	21	4131	3589	37	10055	9105	59	12127	11267	60	434704	406122	85	2.11207
197392	164210	104	55837	45831	98	1652	1392	18	2973	2864	29	8140	6700	53	11369	9901	59	360552	316672	93	2.11307
144776	137359	88	59330	56982	85	1651	1452	18	2861	2825	30	8055	7236	53	8457	7864	51	318243	292809	89	2.11609
192390	171518	92	80084	71467	90	2249	1892	26	3418	3059	37	8254	7346	50	12050	11124	57	430837	393662	87	2.11609
149280	140364	90	43806	42909	84	1524	1538	18	2931	2688	32	6797	6257	44	10626	9067	58	351180	336016	86	2.11609
77999	76549	79	18423	17975	59	1658	1699	18	1761	1899	23	2906	2844	29	4390	4290	39	333798	328170	79	2.1171
135379	127726	85	76843	72764	85	1389	1587	17	2471	2502	27	6055	5437	44	9214	8619	51	289753	276166	84	2.1181
66487	66164	78	29893	29877	74	397	517	0	908	1104	7	2213	2122	26	3926	3794	34	111311	106666	78	2.12313
167073	135537	100	66893	54725	95	1794	1446	22	3091	2550	31	6830	5543	50	9163	7788	55	334380	281379	97	2.12514
382077	222453	141	169084	99977	138	4138	2469	42	8961	5242	67	17668	10513	81	21945	13175	94	718084	415470	137	2.12514
157612	151141	86	88859	83970	86	1912	1867	23	3659	3285	37	8228	7877	48	12265	11512	57	397331	369395	86	2.12514
168634	157968	88	80163	75503	86	2422	1967	28	4424	3769	45	10282	8974	55	14579	12494	68	483708	433210	88	2.12615
124302	117407	96	54020	52398	84	1341	1176	11	1814	1959	22	5224	4912	40	6458	6164	43	238487	229208	88	2.12615
61447	60768	75	21241	21107	61	629	516	0	1376	1348	14	2169	2162	24	2743	2849	28	104003	101949	76	2.12917
143087	135749	87	53075	50799	84	1825	1390	21	2977	2620	32	6493	6293	45	7970	7432	51	296677	277983	90	2.12917
156951	142277	105	51608	46969	105	2128	1770	25	3493	2985	31	8360	7756	49	10998	9699	62	379972	336748	105	2.12917
154938	143762	91	60304	57141	87	1740	1334	21	2706	2371	28	7641	7431	44	10635	9920	52	379323	343850	95	2.13118
175594	161504	92	82457	77827	88	3171	2730	32	5032	4418	42	11647	10283	62	16422	15068	68	570703	518283	97	2.13118
148675	141559	86	64178	60648	85	1514	1508	17	3220	2706	32	7027	6363	46	9086	7789	54	323876	306213	92	2.1352
110207	108767	83	41391	41068	80	1020	1038	8	2119	2287	25	6331	6033	41	6907	6570	48	258618	250359	83	2.13621
133458	125877	89	74954	71379	85	1581	1524	18	3269	3001	32	7588	7171	45	11189	10537	61	369375	341978	85	2.13822
119330	114264	86	32421	31076	80	1158	1170	10	1894	1941	21	5128	4771	40	7426	6846	46	228606	215982	81	2.14124
117301	111949	85	45169	43287	82	1101	947	0	1651	1973	21	4294	4285	35	6306	6184	47	217846	204076	82	2.14828
119822	113618	86	47671	46234	82	1525	1519	17	2776	2235	29	6397	6115	42	7664	7036	50	287864	271005	85	2.15029
119914	115790	84	40508	38912	80	850	902	0	1545	1580	21	4882	4466	39	7151	6842	46	229146	211870	83	2.15129
136917	131019	87	47243	44750	84	1453	1452	15	2389	2319	25	5270	5161	38	8886	7857	56	262702	249683	84	2.15129
277038	201122	125	90809	64709	121	2576	1943	28	4928	3881	40	11072	8113	65	18431	12871	89	566196	423992	121	2.1523
163303	151797	103	60545	57155	88	2407	2096	28	3452	3749	32	11196	10067	64	16294	15352	66	559477	524178	91	2.1523
217983	188190	101	94232	80759	95	2593	2261	28	3952	3411	36	9178	8336	53	13938	12234	80	462464	415563	96	2.1533
108680	103860	99	34227	32576	81	1392	1159	13	1882	1716	21	4816	5039	37	6570	6288	42	228603	222558	83	2.15532
26917	27257	65	12565	12745	47	243	205	0	372	495	0	1317	1317	13	1316	1426	15	58102	61187	66	2.15632
269915	182859	114	104590	73066	113	2403	1672	30	5385	3584	47	11983	8088	65	19466	13562	94	591729	423495	114	2.15833
142030	130289	87	47724	43698	85	1634	1479	17	3041	2591	34	6518	6050	42	9436	8371	52	304983	288131	85	2.15833
378640	244432	147	170147	110892	145	5687	3825	43	9129	6137	61	22738	15498	90	31518	21442	122	1.04858e+06	752277	148	2.16135
230948	179184	101	87851	69555	99	2946	2496	30	5229	4688	44	12295	9902	63	14646	11267	70	552075	470262	101	2.16135
361330	209874	140	158833	95257	138	4240	3099	41	7902	4730	61	18684	11825	85	24629	15546	107	902959	541654	141	2.16135
175327	152439	94	75075	65747	92	1832	1502	19	2953	2393	34	7304	6333	52	10197	8575	58	340590	282874	94	2.16437
341627	226206	145	130815	85685	138	4262	2668	38	6708	4784	52	16365	11450	72	25391	17072	95	784095	552906	139	2.16739
185895	169938	94	80279	75248	89	2254	1953	25	3986	3202	40	9371	8167	58	13905	12505	63	425481	384667	89	2.17141
95499	91318	82	32945	31989	78	794	781	0	1352	1326	21	3571	3636	34	5180	5350	37	171862	173078	76	2.17342
170987	151709	98	122007	111434	92	2529	2404	26	5836	5545	40	15072	14148	69	17343	15155	78	643328	587853	108	2.17342
108067	104627	83	41553	39597	81	1209	1064	6	2061	1886	22	4660	4465	39	5591	5561	40	216529	203273	78	2.17443
39085	39774	76	15757	15558	52	452	431	0	694	766	0	1211	1215	10	1760	1969	22	66212	62523	70	2.17845
346333	226214	138	147054	94138	136	4167	2784	41	7509	4953	50	16901	11819	74	27029	18911	97	879356	614860	136	2.18046
128561	122539	89	48094	46557	83	1658	1267	19	2864	2513	30	6147	5725	42	7795	7111	48	269698	255949	86	2.18247
210382	188277	100	90587	81390	98	2949	2533	29	5743	5587	37	12184	11201	58	15415	13681	71	531598	490079	98	2.18348
161181	151947	86	73849	69157	86	1770	1434	22	3402	2945	34	6794	6049	49	11296	10325	57	336554	298061	89	2.18348
205764	166053	99	101910	84331	98	1954	1995	21	4370	3541	39	9510	7407	60	11384	9523	69	429287	373357	99	2.18549
198914	174302	97	137767	125184	94	2814	2491	28	5585	4931	42	11787	10894	57	18440	16536	72	584424	517564	93	2.18649
165299	148830	105	74510	66092	90	1859	1496	19	3139	2892	31	8432	7802	50	11682	9826	62	406362	368597	93	2.18851
196988	158197	100	85715	69801	96	2246	1797	26	4535	3241	44	10132	8125	62	15307	13239	77	505952	415914	98	2.18851
377200	237090	140	153664	101036	140	4073	2645	39	9483	6009	59	21992	15149	90	30699	19325	119	1.02378e+06	699636	144	2.19052
156791	147454	90	57371	54275	85	1892	1814	23	2508	2328	29	6958	6697	45	10046	8992	59	354721	320881	90	2.19052
121743	118926	84	38477	37430	81	1512	1607	17	2601	2642	27	6679	6888	42	7797	7256	49	295908	282072	84	2.19052
97435	91712	90	34736	34011	78	874	976	0	1292	1536	14	4488	4447	34	4978	4844	40	178887	172205	79	2.19152
148073	137932	97	69831	65276	87	1564	1335	19	3257	3106	32	7840	7471	46	11570	10580	60	393755	365916	91	2.19756
286203	209925	127	112511	86380	114	3906	3034	34	6713	4739	51	16837	13322	74	24000	17551	96	794240	626378	117	2.19957
83822	81516	81	43402	42870	79	666	722	0	1637	1325	19	2954	2652	30	4829	4831	36	148825	144520	75	2.2056
76442	75728	78	33386	32980	76	835	734	0	1430	1602	13	2401	2660	25	3935	3968	35	126399	120771	74	2.20862
115195	111190	84	52224	49773	81	1322	1472	13	2927	2550	32	5344	5314	39	6392	5870	47	252340	243002	82	2.21063
68443	69941	75	26881	26580	74	415	458	0	1369	1440	17	2646	2713	26	3069	3204	30	125689	123097	76	2.21164
150427	141923	90	38839	37196	83	2012	1949	22	2691	2682	29	7875	7219	51	11746	10837	65	366886	336756	87	2.21667
145903	139118	86	47463	45450	84	2166	1907	24	2967	2688	29	7324	6848	50	10519	9900	62	367865	344102	84	2.21667
259316	189826	127	114656	86376	119	3008	2095	31	5365	4107	45	13589	10717	60	17780	14145	80	629037	498939	117	2.21968
164128	145331	97	93509	83704	90	2095	1660	22	3805	3423	35	7181	6857	46	11443	10064	61	370090	347602	90	2.2227
122036	114479	85	60971	58034	83	1589	1471	16	2098	2261	24	6088	6170	39	8397	7978	50	293202	275387	85	2.22672
241262	191205	107	93387	72950	104	2349	1962	26	4220	3132	39	9517	8140	58	15022	12485	68	484147	414174	109	2.22974
121714	117587	82	36288	35198	80	1387	1376	16	2672	2585	31	5583	5367	43	8907	8482	46	287237	275806	84	2.23075
204479	151692	104	79970	59214	99	2316	1657	28	3339	2961	35	8528	6499	52	10724	8208	60	407356	315018	99	2.23175
149657	136808	95	62308	58880	87	2019	1788	24	3319	3440	30	7267	6355	47	12397	10549	61	371209	325028	91	2.23175
172986	156092	92	75099	68583	91	2460	2127	27	4640	4131	39	9506	9004	51	11321	10336	58	392084	373446	90	2.23276
252553	196536	126	112009	91123	109	3111	2556	32	5597	4739	44	14207	11445	72	21654	17236	98	686621	576162	109	2.23779
135222	126798	87	60488	56507	85	1466	1233	15	2126	2134	27	6421	6473	43	7853	8244	45	305088	295652	81	2.23779
129187	125096	83	57419	55121	82	1704	1528	19	2881	2405	29	6438	5856	46	9683	9963	51	314083	295232	81	2.23879
104587	101875	85	37682	37210	79	1246	1277	11	1624	1555	18	4449	4144	39	6189	5492	46	198846	186617	80	2.2398
172799	146769	99	70378	59829	90	1841	1501	20	2578	2319	29	8060	6672	49	8460	7217	51	324589	285339	89	2.24181
150816	138198	95	95847	89610	88	1345	1286	16	3497	3706	30	8675	7998	47	9994	9082	64	358156	339088	86	2.24684
190451	174935	92	81623	74978	91	2698	2368	29	4905	4343	41	10810	9314	57	14841	12603	69	502485	438573	93	2.24684
131337	125601	84	49425	47456	83	1488	1405	14	2151	2300	26	5345	5202	40	7085	6421	46	257425	238497	84	2.24684
112457	106101	97	46620	45446	81	1279	1205	13	2932	2521	28	6300	6007	45	7023	6696	43	272429	259093	83	2.24986
103767	100363	83	39240	37737	80	1165	1108	8	2127	1789	18	4795	4681	38	5746	5565	40	197961	190843	80	2.25086
177613	155845	111	81895	73170	92	2169	1890	22	3534	3786	32	9493	9070	53	11486	9739	59	430477	401872	91	2.25086
162901	152099	94	48340	45627	84	2128	2133	23	3548	3454	34	8786	8266	52	14362	13054	63	439233	396756	88	2.25287
88394	86531	80	36630	35993	77	624	533	0	1788	1348	20	3370	3426	31	4307	4026	39	156919	154424	74	2.25287
360585	245192	135	169153	113963	133	5616	3413	44	9958	7024	59	22866	15758	90	33464	22831	123	1.04858e+06	844481	131	2.25287
248590	186197	103	106583	78197	102	2254	1708	28	4436	3591	43	10170	8218	57	12689	9658	70	483567	385208	102	2.2569
244808	201696	109	108028	90070	105	3286	2821	32	5977	4939	45	13543	10973	62	21271	18369	92	666681	585590	106	2.26092
101164	98265	83	63351	61081	82	860	811	0	2164	1650	19	4183	4294	36	6805	6394	43	208919	204791	78	2.26796
140446	131732	85	51452	48770	84	1776	1622	20	3309	3012	30	7921	7572	50	8635	8824	45	324328	307449	84	2.27198
124471	118804	84	51831	49554	83	1304	1078	8	2744	2206	33	5281	5098	40	6701	6216	45	229917	221736	82	2.275
190689	153862	99	82912	66120	98	2103	1694	23	3478	2888	37	8713	7296	52	10798	9004	55	395150	333188	96	2.27601
193697	174725	109	90664	83336	92	2045	1828	25	4087	3768	35	9388	8398	53	13813	12124	64	456764	399944	91	2.27701
138439	126738	98	52145	49102	85	1416	1403	15	2888	2592	32	6809	6598	44	9326	8619	52	336865	317862	87	2.27902
159205	140906	94	71048	60934	93	1910	1635	20	3336	3039	35	7940	7125	51	10212	8284	57	372063	340892	88	2.27902
119764	116740	83	36528	35147	80	1303	1365	12	2008	1499	27	5429	5203	38	7632	7348	47	250591	236756	81	2.28003
243160	192437	107	115611	91781	106	2935	2618	29	5535	4737	51	13117	11333	63	15542	13675	74	590130	517050	102	2.28305
193387	159509	92	69356	56262	92	1728	1448	19	3896	3545	34	8668	7164	54	11320	8980	62	382454	325431	89	2.28405
226959	183124	109	88706	72475	104	2742	2197	28	5140	3633	46	10599	8650	61	16350	13066	70	535587	457194	104	2.28506
223333	184972	102	94212	78425	100	2163	1784	25	3893	4032	34	9108	7933	53	13247	11730	62	455905	399459	97	2.28606
231342	199028	96	105410	90592	96	2785	2733	28	6002	5528	43	13595	12178	63	20200	17751	80	667530	602351	93	2.28606
134638	127356	86	68245	65714	83	1339	1281	13	2924	2843	31	6731	6008	47	9516	8691	56	315263	299013	82	2.28606
272147	188936	131	141201	105464	131	3478	2681	34	6690	4641	49	14254	10359	67	21440	15944	101	675536	518321	131	2.28606
97170	95210	94	32460	31598	78	908	872	0	2076	2028	21	4101	4153	35	5555	5489	38	181948	176305	80	2.28807
194809	178966	92	67319	62951	89	3178	2855	30	4547	4506	37	11590	10372	63	17986	16198	81	521564	474233	91	2.29109
262432	212936	115	111539	91747	110	3800	3288	34	6799	6054	47	17108	13338	79	22962	18598	90	817373	643252	112	2.2921
209170	164209	103	56081	46139	93	1718	1460	20	4363	3393	45	10329	8228	59	11607	9412	61	440707	364789	96	2.2921
125063	119497	94	51006	49425	81	1593	1549	17	2769	2851	27	6555	6234	44	8847	8690	51	298298	279299	82	2.2921
255477	203142	114	104037	83274	113	2512	1996	28	5321	4646	43	11305	9614	59	16794	14102	82	564097	489777	107	2.29713
125592	119548	85	38215	37350	81	1709	1361	19	2561	2621	29	7149	6797	49	8517	8788	43	282245	272299	81	2.29713
65420	65879	76	26606	26198	74	538	399	0	1170	792	0	2378	2278	25	3101	2770	31	98140	94727	71	2.30014
187951	157197	93	77388	64085	93	1773	1554	19	3440	3045	32	8496	7508	56	9725	7958	53	365338	318545	86	2.30014
124605	118519	95	20638	20114	58	1452	1495	17	2685	2339	34	6512	6335	44	8081	7610	53	287630	277864	79	2.30115
145685	137229	88	46165	43877	83	1837	1797	21	3266	2621	32	6821	6377	43	10301	9545	54	328339	306582	85	2.30517
138764	131216	90	64741	61551	85	1343	1283	13	3311	3086	35	8065	7166	49	9065	8602	49	347398	333708	85	2.30517
129048	120469	90	75845	71057	85	1628	1522	19	2860	2762	29	6954	6657	45	9385	8837	53	318061	299207	84	2.30618
219554	161901	113	87560	65653	106	2247	1666	27	3863	2927	40	9042	7113	52	13313	10488	70	444276	345561	107	2.30718
151479	141774	90	44817	42356	84	1973	1878	20	2528	2706	31	7414	6862	47	11656	10642	61	321320	297965	88	2.31121
161302	148718	87	54312	49811	86	1956	1912	21	4278	3444	41	9289	8421	55	13844	13036	65	464097	431662	88	2.31121
145590	129393	92	60590	54160	88	1636	1477	20	2827	2339	29	6588	6002	45	9861	8315	62	326376	308350	87	2.31221
135687	129759	86	44671	42642	82	1512	1496	18	2402	2374	26	6957	6795	44	7972	6838	51	273209	256456	85	2.31624
105310	101065	89	36415	35288	80	862	993	0	2176	2109	26	4983	4575	40	5652	5380	41	207111	195018	80	2.3273
93009	90316	81	36119	35033	78	931	814	0	1443	1497	17	3810	3661	35	4843	4421	37	168810	157956	79	2.3273
153800	141476	92	69829	63871	88	1453	1444	18	2864	2438	28	6970	6432	46	8418	8010	49	342661	316832	86	2.3273
224368	166164	115	91907	66992	105	1945	1180	23	4449	3752	42	10247	8101	59	12150	9268	61	472274	361253	100	2.32931
265979	195077	117	111196	81154	113	2846	1764	29	5855	4315	50	12373	9497	64	16390	11233	69	567912	439586	112	2.33937
137889	123571	98	37909	33291	86	1519	1494	16	2490	2674	23	6445	5742	44	8606	7868	51	307544	292316	90	2.34138
153365	144552	89	57906	54951	86	1764	1712	20	2958	2771	30	6590	6072	43	9872	8462	54	315726	292146	87	2.34138
189005	158941	112	73724	61483	95	2207	2056	24	3602	3100	36	8628	7465	51	11157	9946	57	389805	334478	97	2.34339
135749	127572	85	72417	67896	86	1759	1687	17	3600	3120	34	8431	8045	51	10102	9271	61	361609	351003	87	2.34339
315074	214687	135	141452	96047	143	2982	1969	35	6784	4011	50	14623	9662	73	21784	14558	86	722882	519696	143	2.34339
125032	119558	83	26435	25404	79	1321	1511	14	3029	2857	30	6200	5708	45	6665	7129	41	274320	264746	82	2.3444
229213	192264	111	71199	59763	101	2477	2120	27	4620	4196	38	10384	8613	59	16013	13705	71	499976	443454	101	2.3454
202483	153439	106	75720	58615	97	2171	1905	22	3661	2753	42	7995	6085	55	10927	8431	63	373953	296858	96	2.3454
156541	146828	98	49059	46739	85	1707	1866	20	3740	3566	34	10345	9829	56	12121	10664	60	421476	390479	89	2.34842
200008	160662	112	82646	66027	97	2004	1602	24	3300	2804	32	8315	7252	50	13022	10687	63	397974	345819	98	2.35144
250054	189543	109	110378	85069	108	3010	2175	31	5189	3865	45	12444	9595	63	16336	12527	75	563545	453506	125	2.35144
260807	199704	109	95281	72698	106	2495	1805	27	4919	4306	43	14228	11620	62	15939	11807	70	587258	475078	106	2.35144
104007	99698	84	44776	44236	79	1093	1044	6	2183	1795	23	5554	5251	40	6031	5516	44	217902	209996	84	2.35546
158626	149069	86	78340	73741	86	2033	1824	23	3954	3948	32	9125	8599	51	13785	12346	64	429088	399328	92	2.35546
189355	164084	115	78095	67038	115	2208	1966	25	4180	3358	38	10749	9389	65	14432	11978	72	515816	436404	115	2.35546
214637	178744	101	69363	57571	98	2294	1712	26	4545	4055	41	11386	10063	59	13221	11470	61	499608	458793	100	2.35848
183561	168411	94	78605	73205	89	2662	2339	28	4466	3779	38	10703	9760	59	15475	13612	71	503396	453701	91	2.35848
345513	227568	147	153273	100652	139	4696	3244	41	7793	6144	59	19957	13729	80	29334	20325	116	931416	676489	135	2.36049
250199	210792	100	177382	156399	98	6602	5396	41	14239	10871	69	31571	26422	90	46187	39115	92	1.04858e+06	1.03562e+06	100	2.36049
180746	167360	104	59428	52255	107	2486	2194	24	4462	3841	34	11183	9666	60	15610	13091	86	556509	461770	107	2.36049
153121	140398	93	61180	57528	89	2023	1759	22	3639	3268	35	8354	7865	49	9721	8649	58	370987	346868	88	2.36149
191722	163447	101	98694	84092	97	2144	1956	24	3891	3022	37	9000	7872	54	11852	9856	66	399946	354274	91	2.36351
187128	119752	104	202179	141518	104	6993	4758	48	13385	10251	70	31211	23033	93	48427	36426	97	1.04858e+06	1.03496e+06	112	2.36351
142107	132009	88	55320	51634	85	1272	1341	14	2254	2003	25	5466	5131	42	7390	7265	45	279070	257548	84	2.36652
292393	232919	139	196837	164638	128	4473	3824	35	7972	6136	48	17634	15561	75	26789	22419	112	855446	743993	125	2.36753
205206	177954	112	88805	77317	94	2384	1943	26	4432	3978	39	10355	8680	58	11161	9171	59	446679	366422	95	2.36853
132734	126124	88	48179	46117	83	1322	1385	14	3003	2270	35	6448	6321	45	8103	7202	51	295881	281378	86	2.37759
158274	150688	86	70082	65720	86	1793	1665	21	3933	3343	38	7598	7270	45	8260	7268	51	312781	296232	88	2.3806
360354	226009	146	186952	114806	135	4984	2917	45	10426	6000	62	22807	14382	94	33810	20346	120	1.04858e+06	691440	139	2.3806
141923	135521	84	68093	64590	83	1843	1703	19	2909	2903	30	7572	6783	47	8934	8447	51	345002	328162	85	2.3806
191294	176960	91	72793	65684	89	2567	2277	28	4873	4672	37	10072	9527	50	14677	12526	70	467365	429113	90	2.3806
161122	146704	98	53653	47421	90	1661	1273	17	3135	2681	34	7326	6922	46	9702	8779	54	349275	327210	90	2.38463
146356	136268	88	37725	35994	84	1519	1507	17	3145	2657	28	7235	6719	47	11469	10360	59	360599	328422	92	2.38664
138131	129131	87	51375	46950	86	1693	1468	19	2318	2567	27	7631	7064	45	8765	8034	54	312103	291787	88	2.38664
182842	167542	100	64253	58523	92	2113	1996	21	3149	2931	31	7680	6989	46	11160	10016	59	382367	333894	108	2.38664
120981	115301	86	81841	79608	83	1906	1821	22	3390	3174	33	7163	6980	44	8272	7059	56	299887	289428	86	2.38764
220866	190444	109	77782	67236	100	2488	1990	29	3938	3637	34	10974	10011	59	17491	16057	73	574632	516612	96	2.39569
203981	169609	100	76263	62363	97	2116	1701	25	4543	4141	40	9512	8328	56	11348	9864	65	433901	374652	91	2.3977
182421	158959	94	70192	59684	93	2143	2058	24	4262	3065	37	8247	7561	51	10308	9507	53	374877	343113	88	2.3977
157306	148724	90	42856	40924	87	2081	1772	24	3511	3726	32	8181	7498	50	12366	12204	65	386879	360042	91	2.40172
152936	141948	96	83397	78634	87	1972	1664	22	4119	3614	36	8825	8615	53	13393	11974	63	439014	411767	88	2.40273
134591	127536	95	54300	52064	82	1554	1199	11	1919	2168	26	5899	5844	40	7802	6858	52	263696	246857	85	2.40474
160922	145741	94	53212	47248	87	2351	2046	26	4087	3857	36	9924	9066	54	11483	10880	58	431812	408161	91	2.40675
124240	124551	81	66311	64990	81	1709	1608	18	1785	1944	27	7021	6869	43	8838	8438	50	289425	273221	86	2.4158
302327	212051	127	107743	77601	126	2955	1971	34	6349	4957	43	14552	10325	66	19155	13692	81	676661	501870	130	2.41681
315196	210747	131	142817	98332	131	3773	2198	42	7042	4612	50	15957	10478	72	25601	17385	111	783728	536853	132	2.41782
64999	62780	87	22889	22474	75	803	879	0	1209	1000	1	2449	2339	26	3123	3273	30	73057	71780	75	2.41882
138111	127842	103	48793	44118	87	1695	1348	12	2645	2418	27	6271	5715	43	8630	7967	52	307997	283045	86	2.41882
158269	134128	93	58937	50750	90	1436	1236	13	2646	2237	28	6720	5932	45	8893	7488	51	339061	290493	89	2.42486
358064	237709	149	129472	82040	144	4434	3006	38	9388	6578	52	21633	15360	83	32202	22495	131	1.01099e+06	740455	143	2.42586
138032	122436	88	62898	56441	88	1717	1484	18	2850	2496	31	6852	6632	45	9398	8562	52	345958	320631	85	2.42586
89892	91958	78	33304	33250	73	837	1067	6	864	981	0	3713	3799	32	4948	5128	38	169705	161491	73	2.42586
241509	195840	109	103382	83026	103	2830	2379	30	4273	3963	43	9817	8102	56	15676	12445	74	511622	439207	102	2.42787
168393	149419	99	58670	51596	88	2193	1872	24	4040	3427	40	9332	8863	57	11784	10748	60	432847	413336	85	2.42787
141950	137034	85	69632	66812	84	1335	1184	14	2387	2575	27	7009	6246	46	11074	10152	56	343657	318150	82	2.42787
126036	118118	90	38224	36489	83	1662	1578	17	2261	2184	24	6292	5680	46	7216	6524	46	281039	268308	83	2.42888
128233	121737	85	50973	48742	84	1128	1280	11	2838	3034	30	6299	6245	43	9684	9075	52	297784	278077	85	2.43391
199367	168406	112	90996	76954	100	2186	2077	25	4508	3502	39	9265	7595	58	12719	11228	57	424106	371582	99	2.43592
96220	90114	85	38721	37842	80	1235	847	0	1690	1759	21	4296	3674	36	5168	5219	40	172226	164620	80	2.43793
77151	75329	80	23598	23464	71	419	336	0	909	934	0	2462	2551	27	3377	3275	31	113808	110212	76	2.43894
279434	207477	117	103277	75293	115	3050	2388	32	6062	4695	47	13586	10411	72	20328	16065	73	670032	542541	112	2.43994
261143	189614	107	113024	81116	106	2948	2229	31	5810	4223	48	12790	9033	72	13526	10135	67	528760	403575	105	2.43994
195936	173594	94	89371	80244	92	2178	1951	22	3202	3069	35	8470	7492	52	12505	11159	60	406168	364117	92	2.44095
255816	207692	126	113857	92744	126	3225	2788	31	6356	5655	50	15071	12413	69	23281	19009	91	743231	641143	126	2.44095
206182	182021	112	69991	62023	93	2192	1914	25	4891	4068	41	10369	9059	63	16398	14160	78	498123	455081	96	2.44296
314452	220019	126	115153	82698	123	3770	2873	35	8061	5563	56	18872	13972	79	28907	22104	111	866120	676409	125	2.44598
127606	123818	84	51956	49958	83	1539	1407	16	2351	2187	27	6036	5817	42	7279	7043	45	286184	263744	86	2.44598
148648	140451	87	74528	70540	85	1407	1296	18	2992	2911	31	7380	7027	45	10009	9120	60	337278	316663	88	2.44598
132492	125827	90	70027	66954	85	1776	1737	21	3558	3366	31	7034	6714	45	9611	9252	49	344958	326341	88	2.44698
161420	140072	94	72950	63534	91	1676	1555	17	2649	2418	32	7448	6921	46	11661	10639	55	399535	364394	92	2.45201
193034	163373	101	80857	67921	94	1970	1798	19	3661	2577	37	8766	7529	56	11467	10196	60	422318	372260	95	2.45201
238291	185206	107	107415	85412	104	2963	2152	33	5034	3816	43	11617	9410	65	17911	14285	83	567345	475843	102	2.45201
149145	131312	93	36955	31344	88	1452	1195	15	2720	2506	30	5973	5611	43	8171	6892	49	281725	252992	85	2.45603
205629	179479	97	85944	73560	98	2325	2081	26	4102	3248	34	8813	7595	55	12869	10980	62	419255	385942	93	2.45603
225598	178337	105	154221	130787	99	2767	2195	29	5688	4452	48	9827	8625	54	17465	14272	76	512970	442109	93	2.46006
110056	103140	88	38444	37265	81	1036	1054	5	1593	1434	15	4210	3916	36	5445	5315	39	203097	191786	82	2.46307
90776	88606	83	22782	22554	64	849	906	0	1230	1404	12	3597	3385	34	4810	4927	38	163635	159930	77	2.46408
218970	174999	98	92115	74798	98	2560	2079	26	4505	3298	42	9103	7151	53	12540	10601	66	423098	369314	97	2.46509
135760	129137	85	49302	47328	83	1456	1235	11	2531	2896	25	6369	5921	43	6895	6579	46	279506	260155	89	2.46509
93979	90576	83	38089	37030	80	638	621	0	1138	1145	9	2784	2692	28	4677	4366	40	152481	145378	80	2.46911
235068	174556	106	86058	63353	101	2341	1806	27	4271	2586	47	10915	7772	66	12755	8943	69	463793	344583	104	2.46911
100033	97307	83	40913	40259	80	1140	1045	7	2301	2006	30	4572	4370	37	4856	4851	37	207465	194987	81	2.46911
199658	157378	101	107546	88554	97	2200	1824	27	4052	3452	40	9356	7522	58	12460	10112	63	429562	359448	98	2.46911
269237	176405	119	174410	126392	117	4755	3166	42	8820	5821	65	20886	14765	88	30129	21279	107	949436	664062	118	2.47011
296747	230741	130	286388	233654	126	7115	5384	43	13214	10457	59	28441	23135	100	43691	35528	118	1.04858e+06	1.01078e+06	123	2.47112
248562	192811	108	105969	81119	107	2575	1970	30	3845	3165	35	11262	9040	58	15632	12126	73	532463	435238	105	2.47615
177942	155310	109	64773	54605	109	2395	2189	23	3467	3135	34	8608	7341	54	11237	9757	62	402072	362205	109	2.47615
117637	112341	83	42406	40933	83	1164	1320	11	2125	2178	25	5481	5525	39	6555	5761	46	237071	227325	82	2.47816
325595	197814	143	168241	106803	142	4111	2559	43	7908	4742	59	18280	11263	81	24042	14651	104	870772	509715	147	2.47816
140924	133430	88	57605	54585	85	1436	1437	18	2431	2285	26	7519	7070	45	8212	7642	48	301793	283586	86	2.48218
193797	170136	98	98402	86232	95	2629	2026	29	4168	3890	37	10593	10045	52	14386	13273	73	509240	477044	93	2.4852
144517	136006	89	51768	47983	86	1544	1386	16	3129	2244	32	6262	5740	45	10324	9890	62	322765	294843	103	2.4852
136005	129105	92	56524	54059	84	1513	1357	17	2852	2272	26	5723	5341	42	8546	8050	53	290372	267065	82	2.49124
230890	169772	127	72240	52824	127	2431	1765	26	4171	3169	39	9991	7672	59	13844	10564	76	483804	372175	127	2.49124
103209	103331	80	40625	39445	79	814	894	0	2135	1983	26	4364	4259	38	6181	5813	42	201205	196561	74	2.49124
123813	116904	85	40632	39488	82	1229	1059	6	2068	2202	22	5172	4724	39	7991	7038	49	245045	237850	78	2.49124
150889	138913	94	55274	52200	88	1722	1548	20	3335	2704	31	7016	6480	49	9862	9216	53	341049	316317	85	2.49224
242240	186679	103	102584	77862	102	2743	2108	30	5148	3732	49	13275	10223	66	15335	12430	66	555791	452816	97	2.49425
154443	142254	91	50592	48170	86	1889	1672	21	3323	2765	31	6722	6233	44	10856	9986	53	323274	301872	86	2.49526
149757	141547	88	61775	57491	86	1823	1756	20	3555	2638	40	7622	6941	49	11276	10471	56	364354	337197	89	2.49727
256812	207804	106	102070	82717	103	3131	2550	31	5878	4911	43	14383	12273	71	18595	15540	78	660313	579864	103	2.49727
198367	173822	97	149420	131347	97	3094	2558	31	5555	4418	41	14720	12720	69	22298	18280	82	704741	573392	112	2.49727
375732	220464	152	196951	113569	147	5668	3178	47	10010	6207	59	24557	14719	101	35137	20920	136	1.04858e+06	713765	147	2.49928
170646	158473	92	86155	80963	87	2316	2316	22	4915	4407	41	10248	9272	58	11628	10211	55	433589	401603	86	2.49928
149249	141365	89	38163	36022	84	1559	1431	15	3382	3047	36	7684	7157	47	11089	10263	57	348196	319962	85	2.50029
344126	226123	131	325277	250907	130	8323	6040	48	15905	12007	73	37444	27312	117	54500	41176	119	1.04858e+06	1.04585e+06	127	2.50532
155459	141019	88	66910	62184	87	1782	1744	22	3848	3726	31	7733	7147	55	10406	9632	55	362144	354617	84	2.50532
195592	173355	92	72107	63643	90	1652	1475	19	3268	3112	34	8532	7347	53	14555	12495	68	437448	400621	92	2.50532
292494	208000	107	116484	83976	105	3369	2284	37	6360	4518	51	15626	11900	71	22465	15375	82	761371	550240	104	2.50532
147613	129276	90	57101	50461	87	1459	1210	15	2791	2191	28	5755	5148	40	8412	7526	53	311766	287172	87	2.50632
138699	131313	85	84171	79379	86	1721	1794	20	3074	2836	31	8487	7617	51	11268	9546	64	390856	373293	90	2.50934
302227	219652	117	130411	95605	116	3523	2573	35	6071	4955	46	16988	13576	77	24928	19061	106	805417	653947	111	2.52141
134501	129733	84	43155	41856	83	1860	1581	17	2326	2748	27	7871	7079	49	9120	7995	57	332726	307111	81	2.52141
131449	124830	89	36984	35697	81	1864	1659	21	3159	2798	30	7548	7221	44	9245	8616	53	321792	305936	84	2.52543
234145	180373	108	105428	85767	102	2671	2423	27	4199	3624	39	9763	7517	54	13477	10760	73	453880	379540	100	2.52543
355407	241238	138	121181	86756	133	4515	2943	43	7728	5236	54	18974	13220	76	30979	22212	118	958413	710500	134	2.52543
200527	180278	98	90908	84098	94	3078	2643	29	4915	4782	38	11364	10751	60	15715	14422	70	511034	468732	93	2.52644
118792	112298	85	30454	29596	82	1362	1218	12	2239	1833	26	4814	4926	38	6567	5786	46	247617	232910	88	2.52644
126450	119884	85	60336	57734	83	1428	1246	14	2696	2440	32	6465	6524	42	8030	7355	51	292698	283737	83	2.52744
102735	97869	86	40657	39455	80	796	906	0	1259	1420	20	3845	3619	35	5972	5884	42	190817	187446	79	2.52845
135122	126361	88	56350	53776	83	1427	1673	17	2947	2723	30	6385	6507	43	9060	8451	48	313187	295917	85	2.53046
182024	162968	94	104678	94523	92	2187	2195	24	4183	3855	36	11855	10977	58	14876	13409	72	503646	473107	90	2.53247
257868	183326	110	110850	80149	108	2838	1690	33	5014	3564	47	10636	7773	62	13534	9695	68	488083	361801	108	2.53247
157385	144712	88	72941	67252	89	1987	1892	22	3463	2971	35	8034	7542	48	12345	11353	65	390233	366456	87	2.53348
107621	102481	83	41585	40203	81	812	894	0	1340	1545	20	4413	4215	37	5996	5483	40	192832	180756	83	2.5375
220354	172478	100	91003	72574	99	3068	2027	33	4922	3942	40	11614	9389	62	14265	12077	71	525974	449501	100	2.53851
143614	133239	91	81774	77177	88	1684	1511	20	3462	2662	35	8449	8450	50	12556	11902	61	385934	364355	88	2.53851
169544	151342	100	73346	64990	90	1928	1737	20	2632	2496	31	7262	6641	49	9825	9044	56	356968	328207	93	2.54253
142933	134552	87	51493	49154	85	1378	1403	14	2621	2810	29	6830	6697	46	10881	10626	59	369875	349291	90	2.54454
154490	130473	107	84469	74754	91	1665	1184	17	2535	2340	26	6701	5757	48	8479	7660	50	312204	274129	89	2.54454
165145	159809	86	96864	90464	85	2527	2391	26	5346	4935	39	12361	11502	59	19295	17432	77	579947	530046	102	2.54454
212696	180230	104	105738	93038	97	3095	2660	32	6399	5678	46	14117	12576	69	16266	13759	74	583394	531620	94	2.55158
118923	114643	84	48968	47275	82	1447	1411	15	2554	2350	27	6129	6290	42	7633	7550	45	278599	263439	79	2.55158
163165	151546	97	74407	70752	87	2455	2345	25	4008	3483	35	9738	9123	51	12577	11431	62	417696	385087	85	2.55359
124532	120867	84	41643	40443	82	1765	1530	18	3033	2576	33	6491	5992	41	9371	9039	55	312203	294858	81	2.55359
119140	114885	85	46834	44417	82	1523	1447	16	2915	2715	31	6105	5637	41	8333	6920	56	295235	279489	80	2.55359
219430	174133	104	83998	66304	104	2318	1732	27	4392	3763	37	11694	10229	61	13143	10851	68	494150	416207	102	2.55862
320608	229961	118	147648	104518	118	4141	2806	37	7313	5663	52	16131	12317	73	25124	19519	98	798225	635312	113	2.55862
166093	148024	92	61599	54428	88	1508	1120	18	3218	2854	32	7490	7092	45	9682	8955	55	374717	354407	87	2.55862
200809	160957	101	74722	60302	99	2222	1517	25	4095	3366	36	9723	7916	58	11427	9389	62	430330	368404	100	2.56264
193869	150989	111	86928	69318	96	1992	1611	24	3842	2883	38	9528	7347	55	11270	9135	60	400034	326198	96	2.56466
154392	144209	91	55643	52820	84	2026	1855	23	3524	3432	29	8744	8168	49	14264	13353	62	425047	388208	88	2.56466
207387	158893	105	91502	71979	102	2376	1775	29	4046	3154	39	10271	8121	56	13073	10748	66	486904	389288	104	2.56667
155176	135867	99	77404	69556	89	2289	2007	23	3382	3154	30	8484	7564	51	10410	9423	55	372830	340133	89	2.56667
194367	169917	99	87289	76645	93	1994	1553	24	3993	3311	35	8949	8227	52	10973	10118	60	395395	370616	92	2.56868
231890	170852	117	85899	63613	112	1729	1393	22	3914	3628	38	8897	7049	53	13585	10393	70	449346	343673	113	2.56868
39926	39095	75	18067	17997	55	142	214	0	289	391	0	1121	912	0	837	897	0	42133	41443	68	2.57069
142227	135168	84	51231	48155	84	1690	1688	20	3126	2847	34	6525	6088	44	8569	8220	50	303792	282285	88	2.5727
135826	128481	90	77477	74241	86	1090	1244	10	2573	3129	27	6151	5937	40	8415	7699	55	301147	281836	89	2.57572
139238	129006	97	29423	28269	82	1483	1401	15	3391	2752	30	5962	5574	43	8976	7901	51	305475	291473	88	2.57672
128726	122249	86	57746	54719	85	1374	1315	12	2567	2499	28	5942	5656	42	8748	8444	48	284665	263116	85	2.58075
64494	66360	67	24966	24640	72	539	580	0	1121	1065	8	2067	1878	24	2168	2157	25	88213	87045	72	2.58276
118166	110889	87	46414	44278	83	1171	1082	8	2096	1899	28	4918	4721	40	6576	5975	44	217506	210021	81	2.58376
108277	104515	88	46322	44385	82	1026	950	0	2258	1834	26	5028	4564	40	5530	5301	43	210004	198222	83	2.58879
118255	113402	83	65353	64157	82	1374	1016	4	1903	1995	22	4755	4757	36	7126	6826	47	218863	212552	84	2.59684
309806	212694	128	128184	92592	123	4285	3129	40	6687	4749	50	16237	11982	73	23609	16585	89	757811	565856	126	2.60086
107733	105873	82	41589	39741	81	1328	1129	12	2230	1877	30	4766	4381	43	6420	6046	43	224392	211056	85	2.60388
163226	148608	93	67288	60238	90	2226	1731	21	3861	2824	40	7936	7403	46	10708	9301	57	391656	352766	94	2.60489
136701	129251	88	50839	48598	83	988	841	0	2595	2138	29	5831	5360	42	8933	8229	52	272251	248303	86	2.60489
112441	108766	81	29752	28848	79	1177	1125	10	2025	1766	22	4609	4342	37	6073	6372	40	235490	225151	83	2.6069
357045	224967	143	182753	123245	140	5208	3207	45	10026	7093	64	25900	18295	100	38643	26600	133	1.04858e+06	865837	142	2.6069
140644	125171	91	56895	50627	88	1590	1587	19	2263	2516	26	7487	6733	46	7891	7319	46	311265	287345	88	2.61092
213185	174364	103	78594	65480	96	1956	1643	23	3223	3206	35	9958	8680	53	11546	9768	65	423586	374071	96	2.61193
139778	125229	105	48402	42414	88	1464	1212	19	2443	2407	23	6440	6219	42	9110	8970	49	301469	279513	88	2.61193
189670	160300	96	77979	66160	95	2055	1889	22	3515	3185	35	8542	7560	48	14110	12322	66	436639	390120	92	2.61193
256981	183080	119	109082	74156	114	2327	1935	24	4196	3426	35	9640	7651	56	12980	10381	62	422361	360335	104	2.61293
110674	106314	84	39569	37041	79	1062	994	0	1867	2071	23	5383	5314	42	6664	6206	46	245044	241622	78	2.61293
201131	168510	98	93618	79366	96	2293	1918	25	4514	3775	39	9328	7903	52	13222	11422	64	457417	411177	99	2.625
135961	129344	86	61341	57676	85	1661	1603	19	3165	3295	34	8218	8079	45	11170	10610	60	382714	363364	87	2.62601
276930	195515	115	117381	85694	110	2874	2032	32	6192	4359	48	14409	10105	71	17917	12569	78	626855	457491	111	2.62601
147054	132045	88	63634	56366	90	1760	1582	18	2685	2537	28	7550	6908	51	9161	9081	50	354953	324605	90	2.62902
236608	174732	106	93755	68351	101	2163	1561	27	3739	2789	38	8868	6871	55	13309	9926	73	451214	345910	102	2.63003
125776	119274	85	37613	36268	82	1028	990	0	1838	1826	22	6018	5950	42	7628	6519	47	276822	260780	85	2.63305
113449	110095	83	40239	38831	80	1178	1099	10	2546	2104	29	4551	4395	36	7197	6894	45	227305	214799	84	2.63305
193143	169514	110	89941	81897	92	3656	3253	33	6540	5804	44	16881	14573	66	24483	21157	87	800019	714961	100	2.63405
326321	238410	133	137690	103200	128	4137	3228	38	7298	4958	56	16473	12365	75	24072	17686	96	809914	637727	131	2.63606
259348	202852	110	97786	73953	109	2767	1891	31	5816	4553	48	12149	9718	59	17976	13730	78	598982	486711	111	2.63807
197473	170276	95	73416	62962	94	1645	1273	18	3536	2787	34	7884	6795	51	12034	9949	58	381491	337814	95	2.63807
119372	113755	88	46495	45320	82	1129	1214	12	1702	1647	19	4568	4266	37	6135	6049	41	220371	203422	86	2.63908
163102	145946	94	71095	62673	92	1712	1396	17	2949	2935	30	7371	6548	48	9424	8095	54	349260	319503	93	2.63908
177447	159823	93	78022	71960	91	1636	1419	21	3201	3449	29	8075	7706	48	11851	10918	58	418421	397935	92	2.63908
138502	127728	90	67474	62154	88	1206	1206	12	3028	2717	30	6403	6141	45	8180	7403	48	285666	270755	89	2.64009
207840	170966	102	91088	75034	99	2323	1665	27	4404	3474	37	10296	8478	60	13014	10511	67	442683	379998	97	2.64411
157024	145304	87	60246	56872	86	1452	1275	19	3288	2880	33	7562	7174	46	9256	8395	53	344397	319430	91	2.64411
167973	148244	92	62126	53662	91	1830	1419	20	2277	2259	25	7670	6824	45	10341	9252	54	357740	325223	89	2.64411
199453	170023	102	68657	58574	92	2444	2342	25	4306	3913	45	10150	9121	54	12252	10927	63	472748	439462	90	2.64511
164071	153903	90	39129	37109	86	2083	2157	23	3496	3097	31	9263	8487	55	12982	11556	68	435751	404004	90	2.64511
160064	150607	88	49681	46914	85	1658	1550	19	3550	3128	36	9188	8396	50	12628	12101	64	438184	402933	89	2.65216
122478	116871	84	40521	39024	82	1460	1513	16	2518	2120	29	6787	6592	44	7962	7574	51	283030	269774	84	2.66221
159332	147961	90	44936	42467	87	2184	2144	22	3869	3870	33	8683	7838	51	14321	13497	67	440068	394838	93	2.66422
118025	111467	85	47810	45945	81	1282	1234	13	1972	1978	21	5047	4617	38	7346	6663	46	244927	231064	86	2.66523
70573	68308	79	16870	16521	51	505	509	0	1310	1082	8	2657	2911	27	2835	2540	32	112035	114400	79	2.66724
115471	110925	84	47947	45539	82	1367	1280	15	2812	2562	34	5637	5408	42	6448	6378	44	246584	235903	83	2.66724
234760	176619	109	104807	78112	108	2495	1827	27	4778	3802	43	11801	8887	61	14905	11435	67	537577	419195	109	2.67026
246662	190026	126	77259	58304	108	2793	2034	30	4161	3434	38	11440	8930	63	15831	12840	71	512198	423216	108	2.67227
155013	145904	87	68393	64037	86	1510	1276	17	3184	2605	36	6446	5905	45	9469	8752	50	329490	306196	87	2.67328
130054	120941	84	57973	52296	85	1707	1392	19	2623	2202	27	6149	5744	44	8087	7262	47	273733	254995	90	2.67328
207364	168691	105	69058	55049	99	2291	1897	26	4102	3423	40	8984	7543	54	13492	11298	73	438381	378521	97	2.67428
270247	191805	111	101584	77560	109	2496	1836	28	5366	4010	51	12483	9343	69	18585	14155	86	584859	442411	107	2.6773
151530	139236	91	81522	76726	88	2122	1884	24	4345	3893	41	9084	8803	50	11636	10747	58	422777	389622	86	2.68032
164369	145437	101	66682	58910	92	1665	1693	19	3284	2993	31	7616	7061	46	9915	9320	53	337539	316845	92	2.68534
150325	131036	90	64905	56160	89	1747	1449	18	2906	2809	30	7436	6789	48	9543	8672	52	345406	316409	87	2.68937
154338	146016	87	57809	54452	84	1440	1631	17	2018	1976	23	5480	5052	42	9380	8477	52	285620	261203	82	2.69138
287568	203300	128	103955	72526	120	3802	2652	37	5612	4065	49	14399	9861	71	21494	15610	90	695518	524476	119	2.69238
278497	208740	129	97667	73386	120	3170	2238	31	5851	4295	49	12729	10078	64	19405	14676	75	610225	497426	117	2.69339
264070	195824	117	88819	65016	110	2426	1995	29	4558	3784	40	10668	7943	58	17123	12837	73	533266	436314	107	2.69641
245629	180365	112	101799	73959	108	1860	1299	24	4638	3156	40	10373	7402	62	14344	10404	76	479178	354378	108	2.70144
240583	180976	110	115430	89126	107	2631	2132	32	5755	4442	46	14778	11455	73	20462	16390	77	684938	559152	110	2.70144
132963	128543	84	53569	51664	82	1761	1636	21	2384	2220	27	5579	5685	41	9856	8925	59	300457	276047	83	2.70144
200114	175283	97	68103	57893	95	2488	2236	28	4920	4827	42	11181	10261	61	13291	11596	68	496495	447250	92	2.70244
255436	203214	113	183479	152197	106	3810	3034	36	6122	5083	45	14676	11947	63	20974	18117	81	685856	601414	105	2.70445
178776	155353	105	61356	53284	91	1931	1530	22	3043	2681	33	6381	5623	46	10359	9007	60	333268	306176	91	2.70546
203069	168246	101	85515	70468	96	2136	1927	24	4033	3587	36	9553	8389	52	12560	10712	66	435207	392916	93	2.70948
150666	140634	91	56118	53330	86	1386	1493	16	2978	2738	31	7337	6510	48	9929	9647	54	349728	323466	87	2.71351
317454	245593	133	327680	266750	126	6952	5196	43	14836	11975	69	34858	28254	114	51300	42334	117	1.04858e+06	1.04237e+06	123	2.71451
147240	131678	94	52107	45256	90	1364	1350	17	3276	3292	31	7621	6856	48	9230	8015	54	342199	324233	86	2.71552
124766	118452	88	48151	45916	83	1298	1304	16	2570	2574	29	6974	6870	45	9047	8642	51	322474	304367	84	2.71652
136787	125540	96	67064	63017	90	1190	1206	13	2133	1774	26	5935	5496	40	7697	7005	45	295394	265117	105	2.71652
166588	146438	105	68439	59176	92	1767	1654	19	3906	3606	36	8143	7087	53	9276	8234	61	331117	308777	87	2.71753
154483	142602	89	66824	60581	88	1775	1523	19	3190	3416	29	7734	7278	50	12295	10650	66	404572	377010	87	2.71753
181105	166116	99	66075	61470	90	2363	2000	26	4384	4053	37	9954	9214	52	14297	13234	66	486456	430565	92	2.71954
168162	148840	92	82798	74503	90	1818	1527	20	3191	3207	31	6903	6453	46	10850	10077	59	329221	308743	88	2.71954
164178	136721	96	66666	55212	93	1594	1505	17	2876	2366	35	7486	6376	51	9040	7895	62	360520	310152	92	2.72859
111024	107533	84	40636	39556	81	1695	1786	18	2207	2115	26	5875	5402	42	6797	7065	46	261390	251831	87	2.7296
144410	134504	89	58634	55337	86	1392	1337	18	2675	2308	28	6137	5213	44	8985	8047	60	291710	270406	88	2.7306
172285	155086	91	67069	56631	92	2269	1976	25	3456	2909	37	7904	6887	52	11302	9618	55	380788	339013	91	2.7306
199215	161118	111	77774	62551	97	2043	1453	23	3937	2907	37	8583	7032	52	10317	8462	62	385591	330152	95	2.7306
139368	128390	103	51226	47304	88	1347	1261	16	2674	2184	27	6345	5374	51	8222	8060	48	288752	257817	103	2.7306
183011	153745	100	59301	50741	94	1845	1486	24	3715	3555	34	8905	8290	50	11186	9899	56	402702	368963	96	2.73362
190496	158758	104	73178	61121	92	2001	1505	22	3467	3141	34	8745	7473	52	10577	8324	61	385328	329128	93	2.73463
125226	119081	85	77435	74699	83	1423	1476	16	2981	3104	33	7365	7006	49	7938	7365	49	321392	306419	83	2.73764
231946	199618	98	102674	87735	98	2835	2644	27	5631	4452	41	11334	10286	59	17526	14993	73	567995	510107	94	2.73764
242585	188640	113	82311	64140	102	2306	1658	25	4867	3987	40	10043	8324	56	12400	9839	63	440871	365039	100	2.74066
206792	171640	106	84034	69616	98	2042	1596	23	4759	4306	43	11303	9795	59	12485	11000	66	490373	435171	94	2.74066
104818	100967	84	36147	34857	80	1016	1079	6	2069	2218	25	4533	4426	36	5587	5514	41	181576	176828	80	2.74267
164856	150483	90	64541	58372	89	2146	1817	22	3410	3131	31	8342	7723	50	11986	10987	59	395584	370680	85	2.74267
130465	123231	88	76221	73222	84	1734	1477	20	2972	3070	29	7058	6437	48	8684	8311	51	318587	306106	82	2.7467
103379	100954	83	40976	39956	80	992	937	0	2166	1934	25	4494	4544	37	5796	5585	45	221836	212473	82	2.7477
259384	190195	123	91469	65172	118	2831	2183	29	6105	4727	46	12274	9279	63	18757	15238	83	610509	484980	117	2.74871
296405	203578	140	120365	85265	140	3347	2264	33	6452	4821	49	14624	10580	72	21263	15145	87	725359	554780	140	2.74871
128692	124290	82	34523	33164	81	1831	1670	21	2280	2491	27	6356	5908	42	10414	9263	56	314463	298168	84	2.74971
119142	114767	85	39323	38218	81	1201	1116	11	2275	2030	27	5372	5047	41	6791	6066	44	239846	228233	83	2.74971
168898	158209	91	67961	64138	88	2020	2059	21	4216	4169	33	9027	8374	51	11112	10091	65	405758	385094	90	2.75776
349916	219327	160	137526	85355	144	4809	3013	42	9151	5585	59	21499	14390	88	29147	19426	116	1.02723e+06	707832	160	2.75776
95130	97906	78	43850	43616	78	862	876	0	1493	1187	19	3809	3800	35	5732	5624	41	195725	185875	78	2.75776
161067	144146	90	75818	68832	89	1402	1432	16	2908	2874	32	8119	7399	52	9103	7844	49	343078	328576	86	2.75876
151227	141223	87	59840	56112	87	1411	1411	17	2234	2207	24	6000	5321	44	9040	7816	49	292877	266197	86	2.75876
276912	196492	115	107281	73694	113	2676	1928	31	5081	3425	44	11994	8430	66	17002	12077	85	573372	420264	120	2.7658
262682	197996	110	105782	79563	107	3363	2521	32	5400	4436	42	13675	9956	66	20730	15273	76	650343	509218	111	2.7658
210917	180047	100	82608	69927	96	2255	1805	24	3415	2921	35	8058	6823	54	12542	10655	64	398636	364523	95	2.76681
218529	165181	99	90075	66897	100	2259	1572	24	4711	3538	42	11042	8394	61	12375	9291	65	483044	373446	101	2.76681
201026	176778	98	67865	58788	96	2301	1991	25	3762	3477	34	9839	8641	52	15741	14421	66	468603	419819	94	2.76681
130012	122571	96	58174	55413	84	1089	1125	9	2445	2266	29	6898	6239	49	8727	7697	48	299546	279054	83	2.77284
219330	170187	102	100825	80610	100	2444	1546	31	4039	3395	39	9186	7432	54	14474	11350	63	460092	363703	95	2.77385
208462	188687	94	90181	79663	92	2684	2508	29	5013	4511	42	11277	10467	59	16339	15094	68	567767	532275	88	2.77385
175001	162595	90	75276	70108	87	2115	1837	25	4000	3994	33	8556	7936	50	12367	11949	57	400636	372546	88	2.77687
124181	119901	84	49668	47821	82	1321	934	0	2592	2531	26	5817	5585	45	6888	6167	51	272473	258761	82	2.77888
210121	160854	109	167251	121997	104	6817	4862	48	12372	8465	77	27530	20805	93	39864	30310	97	1.04858e+06	950375	102	2.77888
46661	46112	74	22313	22506	69	231	367	0	752	753	0	1489	1503	17	1910	2021	25	72400	70573	75	2.7829
158357	140421	91	74551	65550	88	1459	1260	17	2907	2396	34	7673	6996	47	8772	7718	50	340811	318950	90	2.78391
236578	189872	100	117865	94239	100	2263	2055	25	4181	3483	39	10946	9021	63	16568	14357	69	548186	456611	99	2.78491
140194	132030	87	54345	51606	84	1136	1196	10	2835	2556	29	6811	6191	45	8835	8050	49	308066	288001	87	2.78994
151381	140322	87	105386	95582	87	1713	1429	19	3033	3206	33	7608	6764	48	9353	7890	63	328500	300595	86	2.78994
228066	186790	103	82622	67489	101	2545	1965	28	4437	3644	36	10148	8304	55	16219	13562	69	512270	450960	101	2.79195
126923	118612	96	71819	68974	86	1614	1553	19	2671	2475	26	6595	6256	47	10102	9314	58	302875	278743	91	2.79397
268163	200175	119	89179	64464	113	2585	1831	30	4952	3673	40	11264	8714	64	15823	12065	72	548896	427626	114	2.79698
74062	71861	94	38324	37759	77	483	593	0	860	913	0	1969	2112	23	3487	3473	32	117204	117113	77	2.79799
148030	139019	88	55646	51640	86	1943	1900	23	3719	3351	36	8045	7544	50	9567	9031	57	329236	311319	88	2.80101
151580	131748	107	44165	38023	89	1860	1685	20	2716	2440	33	7466	6760	49	9772	8651	55	345214	311285	107	2.80101
134788	127844	91	55833	53479	83	1658	1461	19	3014	2672	31	6742	6187	44	8110	7507	51	310887	296345	86	2.80101
96416	90699	97	38356	35351	86	1046	783	0	2079	1656	22	4022	3827	33	5275	4813	38	202108	176333	97	2.80201
184588	159312	98	86413	74712	95	2153	1862	25	3693	3074	37	9321	8774	56	12059	10800	65	422312	394197	91	2.80201
153454	140815	86	53419	45354	89	1460	1339	14	2911	2664	30	7467	6400	48	8775	7484	52	305108	282321	84	2.80201
173563	156724	98	68849	63323	88	1567	1276	18	3585	3469	34	8927	8200	50	11365	9789	62	376068	355550	86	2.80302
144110	134627	89	52062	49083	83	1720	1322	18	2889	2819	30	6995	6781	44	10026	9269	55	335303	317634	81	2.80302
190053	168379	109	89596	79531	98	2430	2228	26	4359	3605	39	9610	8653	53	14452	12947	65	457038	418189	95	2.80503
213189	181039	100	83254	69377	98	2304	1942	26	4624	3846	46	10685	9488	54	16271	13673	70	518292	468562	93	2.80503
303087	209893	124	115150	78496	121	3398	2453	34	7174	4738	52	15362	10936	71	25821	17459	103	774678	563093	118	2.80603
157281	146242	89	61823	57507	86	1370	1141	11	3364	2679	32	6957	6286	47	10653	10196	55	336215	313272	85	2.80805
95428	93517	82	36516	35309	79	698	871	0	1692	1479	16	3793	3629	34	5611	5541	39	197479	191331	76	2.80805
263135	186612	113	81789	55447	114	2843	2148	32	4928	3704	47	14002	10257	78	16323	11634	76	590443	435514	112	2.80905
227937	175134	104	85444	65625	102	2251	1837	25	4674	4034	38	9969	7348	64	15183	10759	74	474180	376714	103	2.81106
243031	196645	108	104596	84921	105	3282	2521	34	5755	4868	39	13764	11986	67	16447	14009	69	641487	564012	105	2.81609
253387	180851	110	114383	82308	109	2393	1557	25	4912	4072	41	11279	8418	63	13255	9884	69	473578	346487	114	2.83017
133939	128486	86	59467	56482	84	1418	1496	18	3516	3317	33	7466	7228	46	8308	8046	49	328080	314963	89	2.83218
221255	181463	101	71899	56656	100	2352	1970	27	4043	3857	36	10494	8372	61	14034	11743	65	510683	446816	97	2.8352
124301	118390	84	49401	47489	82	1676	1624	18	2869	3025	30	7380	7226	48	10388	9626	55	363090	347698	82	2.83621
215455	182315	95	89359	73825	95	2342	1934	26	4352	3520	37	9070	7992	50	13033	10883	74	462865	409247	96	2.83621
105489	102761	88	33672	32888	79	1112	998	0	2062	2023	23	4772	4615	37	6619	5981	50	221654	210929	79	2.83621
166933	152967	91	65425	59930	88	1935	1834	21	3775	3617	34	9061	8175	53	11445	11239	61	406644	386791	85	2.83621
125542	119117	85	33741	32511	81	1157	1120	12	1924	2395	23	6180	6003	43	6726	6461	47	251608	234442	84	2.84124
139685	134967	86	64792	62199	85	1336	1236	12	3025	2538	29	6436	5979	46	9405	8287	55	314317	292577	87	2.84124
216738	182172	107	84016	71692	96	2310	2091	23	4574	3960	39	9452	8742	52	12584	10634	63	448381	393472	99	2.84526
167489	144449	93	71301	61361	93	1431	1328	16	3163	2622	31	6236	5484	43	8714	7910	51	280037	258821	91	2.84828
347918	234306	159	147314	99136	142	4373	2620	40	8155	5611	54	18625	12891	79	27129	19903	92	893644	658248	142	2.85029
189239	161750	98	71359	59630	96	2034	1643	23	3934	3258	36	9433	7942	53	12010	10944	54	405561	365622	97	2.8533
134421	127956	84	63383	60964	83	1560	1511	16	2665	2734	29	6350	5625	46	9529	8737	51	301782	280363	86	2.8533
122448	117074	87	75071	71658	83	1337	1040	9	2204	2237	29	5882	6012	39	8205	7325	55	281775	275541	84	2.85431
168659	137705	93	79445	65983	93	1936	1913	21	3302	2621	33	7710	6730	48	9867	8716	56	353010	306404	95	2.85733
257544	175821	129	111100	75236	127	2412	1528	27	4173	2814	39	10000	6764	59	15114	10271	82	504199	335923	133	2.85833
210111	169075	107	86605	71065	99	2060	1805	23	3953	3156	43	9087	7542	53	12511	10390	64	418716	351989	103	2.86135
146208	131947	88	52793	47359	86	1727	1527	20	3366	3068	31	7896	7712	45	10453	8415	64	367922	344050	89	2.86135
123991	116566	100	52690	49727	87	1267	1314	12	2408	2143	27	5754	5400	42	6867	6421	45	276219	248474	100	2.86135
182817	167548	94	83902	77608	91	1774	1662	20	3016	3169	32	8213	7393	51	13386	12394	67	414078	370007	91	2.86437
177881	137801	115	175302	152062	102	4253	3417	36	7185	5542	55	17154	14379	70	24433	20647	86	780223	657020	101	2.86537
225145	178372	117	94306	78091	99	2625	2065	25	5055	4493	43	10196	8464	56	12828	10733	65	460555	387800	98	2.86638
88631	86130	81	34131	33453	79	1028	932	0	1657	1682	15	4076	3946	35	5449	5473	40	192896	191033	76	2.86638
252326	188614	115	89351	66918	103	2720	2008	30	4422	2977	47	10374	7899	68	16642	12686	71	522078	404486	101	2.8694
214958	166750	100	91280	70848	97	2225	1773	28	3535	3002	36	8814	7281	56	13019	9960	63	433147	341259	94	2.8704
179552	157808	108	70833	63100	90	2118	1964	22	3813	3388	34	10107	9094	58	10632	10203	53	424438	398505	89	2.8704
133604	125532	101	41809	39792	82	1393	1218	14	2538	2115	28	5436	5154	39	8974	8372	52	277605	261649	84	2.87141
161582	133520	100	61159	50200	92	1319	992	0	2946	2708	31	7592	6459	47	9638	8502	55	326005	281190	91	2.87342
192790	157413	110	75952	61100	95	1515	1428	16	3226	3060	33	7434	6444	49	11676	9219	63	395561	341059	94	2.87342
138802	125466	90	48807	43536	85	1530	1342	15	4203	3467	38	6227	6035	46	7508	6919	46	266629	254028	86	2.87543
115605	111279	82	57827	55661	83	1132	961	0	2684	2246	30	5469	5321	40	5931	5604	45	240364	229692	82	2.87543
345421	234882	136	137721	93191	134	3783	2293	40	7683	5635	52	17439	12714	75	27261	19981	102	896690	665713	134	2.87543
62359	61674	79	26822	26940	66	655	477	0	1102	1215	8	2380	2252	27	3689	3616	31	114591	106916	91	2.87543
145104	139493	83	55836	53765	83	1758	1779	18	2608	2293	30	7591	6926	46	11284	11016	65	347751	319587	86	2.87543
202514	173611	115	76910	66362	98	1938	1774	22	3746	2955	34	9942	9154	55	12516	11280	62	468191	423195	98	2.87644
154527	141940	89	74303	68421	87	2034	1925	20	3443	2943	30	8060	7183	50	11834	10810	63	382071	346301	88	2.87644
171837	145585	92	71770	59928	93	1433	1345	15	3443	2868	37	6812	6249	44	8979	8024	51	304404	273147	107	2.88348
370613	254690	154	215719	154803	136	7373	5809	48	13868	10415	75	34636	26174	125	52008	38986	127	1.04858e+06	1.0435e+06	140	2.88549
264551	187338	116	89629	62909	112	2606	2082	29	5998	4359	49	12778	9044	67	18780	14669	77	614176	458013	113	2.88549
83622	79457	80	25122	24773	71	665	535	0	1173	1158	17	2727	2495	28	3400	2977	34	131322	128897	79	2.88549
108760	107277	83	34491	33950	80	942	1086	6	1238	1372	16	4414	3958	37	6283	6399	42	219047	211969	83	2.88951
167214	140742	100	57492	49841	89	2051	1665	23	3590	3029	35	6834	5621	48	9280	7608	54	193566	170788	89	2.89052
154720	135757	90	63409	56159	88	1273	1010	3	2967	3056	31	6439	5811	48	8907	7925	53	319978	281468	91	2.89253
110372	105592	90	35983	35336	79	1164	939	0	1830	1544	22	4274	4000	38	5739	5477	42	201439	192612	81	2.89253
252991	202622	102	98948	75449	102	2311	1818	27	5265	4450	47	12061	9582	59	16597	12864	80	583155	485441	100	2.89454
96366	94626	82	36089	34911	79	931	900	0	1625	1825	18	3537	3490	33	4021	3723	35	171339	167054	76	2.90158
122916	115812	101	43877	42486	83	1192	1093	10	1975	2302	27	5397	5275	40	7353	6491	52	260957	243667	85	2.90862
311789	211286	143	122645	82518	129	3136	1998	34	5810	4327	46	13949	9534	72	21947	15672	90	680541	505822	145	2.90862
230200	194910	101	100656	83283	100	2331	2046	28	5278	4043	40	12325	10891	59	15531	13016	70	553499	489871	98	2.90862
186743	165449	91	83538	74124	90	2022	1877	23	4676	4519	37	11777	10773	62	14052	12611	57	488132	452918	90	2.90862
157405	143176	91	67496	62165	90	1855	1712	18	2397	2596	26	6339	5892	42	8500	7647	50	287275	267566	88	2.90963
147867	135612	106	43550	41348	87	1692	1292	20	2841	2951	30	6041	5731	40	10156	8773	56	304964	283013	89	2.91063
137155	128973	88	49556	47057	84	1374	1329	13	2646	2754	27	6893	6252	47	8232	7353	52	318530	303157	86	2.91264
134565	126033	87	56783	54302	83	1358	1105	12	2706	2295	32	6386	6206	44	9919	8564	60	294022	272226	82	2.91466
288379	216733	119	136344	102372	118	3356	2560	36	6349	4403	48	12639	10075	68	19475	14252	88	628147	476900	116	2.91466
199831	165235	95	64453	52173	94	2253	1732	22	3749	2963	38	9274	8034	57	11684	10199	58	422014	365486	94	2.91566
161633	148699	93	56940	53248	86	1725	1500	19	3286	2641	33	8250	7208	50	11796	10908	60	378783	342628	89	2.91566
205653	165993	112	77972	63204	98	1586	1456	19	3475	2894	34	7658	6066	49	10772	9053	59	381279	321668	94	2.91566
182490	162407	93	69987	62834	92	2410	2206	23	3914	3741	39	8751	7150	55	13761	11428	72	421196	364434	94	2.91767
347504	225841	131	126816	82013	129	4038	2691	39	6267	4217	52	13871	9726	65	22928	14992	88	703611	470115	130	2.91767
134754	128145	86	62015	59058	85	1371	1384	16	3070	2889	28	6846	6762	44	9349	8923	51	326809	304932	84	2.91767
185583	152103	112	94618	79084	112	1691	1516	19	3464	2692	35	7545	6389	45	12146	9342	69	373829	314894	112	2.91767
166083	146417	100	71961	64014	92	1477	1248	15	3145	2682	33	6646	6367	43	10865	9453	60	330858	302760	93	2.9217
156423	145444	87	85482	80446	86	1969	1628	26	3450	2840	33	7971	7453	54	11224	10203	59	384117	352118	89	2.9217
119727	113546	87	35766	33339	81	1370	1343	14	2659	2399	31	6262	5997	46	9072	8465	52	308057	300095	84	2.92371
150740	140227	94	38456	36781	85	1633	1528	19	2640	2696	32	7273	6643	46	10059	8987	57	338917	318677	87	2.92874
217015	155917	113	183299	145245	103	4454	3443	38	8644	6766	61	21043	17638	77	26826	20688	92	920225	726374	103	2.93276
134699	125793	88	60719	55658	101	1592	1365	17	3167	2659	30	7222	6644	47	7391	6855	53	282336	249526	101	2.93276
201245	181678	97	84367	78847	95	3287	2608	31	6643	5765	48	14636	13235	68	16986	15411	71	642948	574024	96	2.93578
310676	212098	126	173062	120816	125	4676	3470	39	7929	5547	50	18460	14284	76	26230	19328	113	859856	659894	124	2.94282
83066	83146	77	34884	34724	76	855	654	0	1406	1589	15	3188	2998	31	3996	4008	35	153203	149918	74	2.94282
242334	182565	114	99454	76795	111	2176	1863	25	3052	2686	37	8927	7377	57	14149	10754	71	453129	364823	106	2.94483
110304	105374	84	39027	37929	79	1513	1503	16	2287	2189	24	5704	5621	43	6884	6409	50	258711	247617	80	2.94583
283486	199511	130	104758	73912	128	2961	2103	32	5060	4032	47	13167	9692	64	18125	13380	84	624056	470479	127	2.94583
112184	105992	88	39577	38387	81	1297	1285	13	1999	1724	23	4431	4227	36	6680	6393	46	222131	209518	82	2.94784
161061	143876	92	71238	64464	89	1600	1587	20	2336	2560	29	6628	5967	48	10737	9825	63	344930	319482	89	2.94986
245311	190881	119	81632	62070	104	2450	1698	24	3904	3337	36	10026	8130	55	16251	13200	73	500006	418060	103	2.95287
232489	192656	104	150798	125590	104	3825	3031	34	6534	5757	45	16075	13387	76	23958	19525	90	755599	648946	106	2.95287
143667	133042	89	66427	62761	85	1668	1436	17	3160	2694	31	6595	6401	44	8598	8215	46	309789	296413	85	2.95287
143492	134198	91	50112	48461	83	1852	1708	19	3247	2974	32	6715	6209	45	9824	9125	52	334217	317330	86	2.95489
158994	141094	92	66387	58786	88	1709	1376	20	3528	3130	31	6659	5686	47	9734	8696	59	315129	298723	82	2.96193
138525	131129	87	49418	47094	83	1558	1605	16	3342	2479	33	5848	5531	44	7428	6804	49	287044	271093	80	2.96193
178652	151643	94	68809	58813	91	1773	1529	22	3019	2743	32	7227	6440	48	10029	8583	59	357239	321603	84	2.96193
139887	131397	86	51196	48312	84	1280	1251	14	2398	2125	27	6175	5712	46	8073	6998	53	284920	270904	83	2.96193
334631	234436	132	149310	104214	128	4787	3695	40	8950	6245	51	23087	17382	103	31326	23065	111	1.04858e+06	837974	127	2.96494
231423	193894	99	118953	102115	98	2870	2640	28	5845	4606	45	14403	12572	62	17376	14652	77	631532	533885	94	2.96494
140192	133330	86	58213	55777	83	1456	1214	14	2732	2368	29	6104	5529	43	10166	9373	56	307130	289191	81	2.96595
141667	134123	89	33883	32528	81	1307	1445	17	2740	2988	32	6804	6245	43	9098	8054	56	304619	284442	86	2.96897
137993	129870	95	38458	37253	82	1643	1503	19	2691	2628	28	6334	6310	41	9957	9132	58	328032	309998	84	2.96997
123132	114052	87	56193	52933	83	1087	1012	3	2550	2474	25	6001	5541	42	8647	8313	49	280868	257455	84	2.97098
224365	178925	104	107833	83571	104	2177	1964	23	4969	3843	40	11536	9330	63	13875	11555	68	492950	408709	117	2.97098
136508	128489	86	60557	56648	86	1600	1535	16	3114	2614	32	6403	5680	43	7645	6673	50	294794	274101	87	2.97299
351944	227926	135	143211	93060	133	5238	3228	43	8729	5704	60	19956	13830	80	29785	21174	113	947121	678349	132	2.97399
140233	128123	90	74136	69497	88	1680	1655	20	2749	2614	28	6816	6094	46	9357	8558	57	328704	312923	89	2.97701
260874	200179	122	84494	63289	121	3212	2101	34	5469	4225	47	12767	10584	67	19722	15053	76	652517	538532	119	2.97701
106502	104436	82	39251	38536	80	1015	802	0	2381	2627	26	5497	5198	40	6925	6857	43	259123	252918	80	2.97701
151830	140869	92	51619	48107	86	1991	1659	24	2915	3129	31	7237	6543	45	11511	10802	58	360573	332742	89	2.98103
274262	225451	112	123892	101949	110	3931	3459	32	6855	6141	50	17033	14738	68	25770	22877	93	845816	742417	110	2.98204
41798	43051	64	21875	22605	51	333	283	0	582	544	0	1493	1702	19	1538	1896	19	75395	73652	71	2.98204
137612	128536	93	67872	64341	86	1533	1562	15	2008	1976	28	5519	5506	38	8543	7402	48	272633	255517	89	2.98405
211853	177506	98	94148	75803	95	2579	1990	29	4401	3500	44	9391	7880	57	13547	11252	63	461126	409229	94	2.98405
259197	191005	119	105519	77695	102	2684	1750	33	5828	4408	45	13130	9673	66	15883	11764	73	561664	439322	104	2.98606
375307	221717	147	147786	90232	145	4672	2954	45	9486	5488	69	23901	14363	97	36445	21514	130	1.04858e+06	664370	154	2.98707
126992	119049	101	58809	54392	101	1342	1221	11	2547	2258	28	6444	5983	42	7731	6735	49	292982	255480	101	2.98707
213076	164406	102	87462	69111	100	2101	1579	24	4014	2739	42	8432	7286	51	13024	9562	68	410936	340902	99	2.98807
314859	235355	131	165422	126444	128	4822	3401	40	7117	5371	52	17011	13907	75	25167	19713	106	815539	685554	126	2.99009
123336	118868	83	51873	49877	82	1393	1271	13	2354	2056	23	5081	5008	40	7896	7831	47	246078	235601	81	2.99109
129808	124529	85	47364	44908	82	1377	1239	12	2387	2563	26	7055	6767	46	7633	7633	47	287332	276848	80	2.9931
256594	185529	111	89978	65274	109	2761	1991	31	4701	3194	42	12301	8966	65	15617	11926	75	562420	423989	105	2.99512
116966	110185	85	32665	32087	79	1315	1067	6	2762	2252	33	6052	5726	49	6859	6473	42	266284	247812	83	3.00014
180836	167113	91	50430	47689	88	1927	1953	22	4544	3629	40	10002	9223	54	13886	13426	64	478087	448738	89	3.00014
191542	144946	104	78314	61032	99	2117	1266	24	4395	3311	40	8811	7135	53	12427	10468	62	440751	363279	103	3.0102
200846	159019	102	90855	72908	100	2283	1725	26	4905	3639	42	11093	8768	63	13095	10570	63	457021	377018	99	3.01121
180558	150224	94	61561	51709	90	2203	1520	24	4943	4435	37	9804	8640	58	10491	9262	54	378783	335095	90	3.01121
110462	107446	82	34776	34434	79	1315	1202	9	1447	1673	16	4556	4400	36	6524	6372	41	238964	229157	81	3.01121
147477	131073	105	66781	61396	90	1731	1432	19	3123	2960	29	8313	6994	50	11438	10097	68	387573	340658	105	3.01121
298240	212513	120	134773	96431	116	3316	2221	34	5711	4403	48	15104	10591	73	21239	15008	85	712963	529078	118	3.01221
161003	143309	94	65028	57033	91	1623	1338	16	3193	2486	31	6151	5205	47	8191	7338	49	304731	277015	91	3.01221
119301	117286	82	43788	42698	80	1044	1183	11	2290	2028	29	4811	4533	37	8107	7233	51	241855	229672	84	3.01925
168708	152867	92	62523	55442	88	1674	1756	19	2661	3127	27	7912	7554	51	11322	9670	62	384761	354800	89	3.02126
195954	169616	97	67627	57908	95	2220	2098	25	4021	3601	34	8845	7657	53	13725	12161	71	443222	402190	96	3.02227
223234	178098	109	111197	90301	108	2599	2088	26	5156	3835	39	10440	8572	56	16160	12117	79	508793	420573	105	3.02328
300234	211667	128	118955	82986	126	3151	1999	38	5830	3710	50	13922	9654	75	22130	15870	90	669732	492830	123	3.02328
237440	190144	120	90048	68929	106	2738	2257	25	4109	3470	37	9696	8034	52	15453	12570	70	471537	392658	120	3.02328
273092	203089	122	93933	66361	116	2731	2292	29	5126	3853	48	11084	8589	60	18329	14366	83	551791	433604	112	3.02529
180333	157119	99	79829	70493	93	1663	1597	18	3771	3205	33	7973	7191	51	11981	10998	63	407610	372423	89	3.0273
126306	121628	84	47770	46240	82	1225	1101	8	2305	1777	24	4596	4605	37	7457	7050	46	239516	222719	82	3.0283
107587	102891	83	46680	44728	82	912	836	0	1934	1739	24	5033	4623	38	6338	6165	43	223190	209060	83	3.02931
130762	123628	86	56159	53917	82	1357	1405	17	2498	2396	30	6089	5748	39	8873	8266	56	277010	257453	83	3.03032
123486	118471	84	56579	54051	84	2211	1909	23	3687	3062	34	8545	7863	52	9147	8599	47	354379	334300	86	3.03132
201689	172237	99	78209	66110	96	1984	1719	23	3655	3169	38	9770	8729	53	15279	13017	67	455384	410494	94	3.03132
252664	192559	109	85897	64034	108	2596	1983	30	4792	3468	44	11071	8505	59	16028	11951	69	522416	409648	111	3.03333
194650	165090	94	81008	70010	93	2095	1767	23	3909	3601	37	8865	7866	51	13577	11809	59	433564	380976	96	3.03534
141288	132808	89	85583	80839	87	1736	1674	20	3694	3163	39	9519	9272	53	11416	11404	58	408319	388777	90	3.04037
339732	197145	137	145192	85903	131	3747	2083	40	6516	3782	53	16565	9790	76	18309	10653	77	696378	419183	134	3.04037
246863	189688	132	103604	83101	114	2309	1936	26	4595	3659	38	10674	8458	56	15966	13558	71	546531	451811	117	3.04339
109620	107150	81	47103	45594	80	786	948	0	2088	1857	22	4829	4360	40	5552	5668	37	221374	213235	83	3.04339
232018	177430	103	100229	76568	102	2589	1767	31	4665	3793	42	10638	8576	63	13630	10975	67	489113	400986	102	3.04741
226060	167289	104	93535	71298	102	1853	1701	24	4417	3163	44	9347	7222	57	14411	10972	66	472966	374309	105	3.04741
240712	197943	118	90852	74304	101	2806	2183	28	3491	3405	38	11049	9418	56	14844	12862	66	529935	467305	103	3.04943
126914	121566	87	59199	57463	84	1748	1706	20	3527	3124	28	6832	6610	41	8357	8302	47	316977	300962	89	3.04943
221712	167215	114	74859	56394	106	2422	1933	24	4159	3334	33	10595	8353	59	13686	9964	68	490031	388874	110	3.05043
313831	213418	134	133221	89260	127	3519	2090	38	6427	4263	45	14054	9798	65	21655	14906	82	701481	494520	128	3.05144
108596	102894	88	50722	49408	81	1137	1084	9	2086	2077	25	4516	4491	38	5837	5712	40	226315	217206	82	3.05144
160517	149340	91	57663	54677	87	2374	2086	26	4605	4270	38	9416	8813	51	14468	13330	68	477436	434530	91	3.05244
149801	139413	89	72157	68918	87	1608	1574	20	2673	2681	31	6647	6004	45	10052	9391	56	329337	304420	91	3.05546
145610	139451	87	48891	47239	85	1436	1562	16	3363	2934	31	7664	7141	46	9074	7483	59	321907	301926	83	3.05546
305166	213351	128	137047	97582	124	3920	3117	36	5984	4841	46	14172	10710	69	21741	16363	90	702940	557556	121	3.05948
167493	158426	94	68287	64779	85	2531	2284	26	3948	3721	38	10652	10216	54	13326	12736	65	476303	445747	85	3.06049
118766	114724	84	30739	29456	80	1433	1190	13	2771	2361	26	6754	6605	45	7787	8188	43	284837	278497	82	3.06351
171277	151196	111	69397	62972	111	1896	1587	21	2989	2918	30	8246	6919	49	11346	9435	59	401262	345507	111	3.06351
46986	45534	74	19477	19518	55	264	329	0	799	679	0	1777	1561	23	2281	2539	23	77451	77699	72	3.06451
159410	147739	104	56581	53818	85	1883	1492	23	3420	2899	35	7382	6502	47	11094	10143	54	365754	339951	89	3.06451
185380	156750	95	72792	63077	92	2620	1973	27	3070	2900	33	8880	7880	54	10919	9604	55	397073	352538	95	3.06552
163838	152914	99	60798	57211	87	1404	1438	14	3350	3120	34	7910	7182	52	11394	10604	56	376949	347311	91	3.06954
359463	232965	148	328614	219748	143	6904	4722	45	11803	8096	71	27621	19353	123	38803	27031	127	1.04858e+06	964907	141	3.07155
121278	116200	88	53522	52050	82	1055	1144	8	1627	1581	25	4733	4582	40	6952	6191	49	240714	230265	84	3.07155
187295	159991	95	75799	65163	93	1947	1455	25	3429	2704	32	8004	6609	54	11792	9367	63	399909	355230	97	3.07557
120050	115197	83	36290	35342	80	1304	1329	14	1923	1949	26	5292	4823	39	6510	6087	42	248181	235786	86	3.07557
149657	137234	96	86754	79893	88	1669	1474	20	1826	1706	23	6523	5857	48	9469	8489	52	307055	290091	92	3.07658
117824	111013	94	48066	46152	82	1101	1215	10	1842	1637	20	5472	5062	40	6477	6005	45	224491	217440	86	3.07759
313493	214630	127	127858	87735	122	4311	2961	37	6861	5166	45	16817	12044	74	24956	18924	110	805006	611312	125	3.0796
113382	112715	81	38349	37558	79	1376	1331	15	2189	1854	27	5173	5275	40	8079	6930	49	259130	241744	83	3.0796
183781	151446	102	74266	61424	93	2009	1303	20	3638	3368	34	8372	7285	51	9822	8467	59	357360	316138	97	3.08362
134171	125637	86	52425	49811	83	1705	1581	15	3083	2405	35	5696	5243	40	9459	8372	54	317036	295123	85	3.08362
125588	121601	86	54144	51802	83	1493	1457	15	2451	2366	29	6137	5673	44	9728	9482	51	309079	294432	82	3.08563
73508	73164	78	32825	32279	76	504	532	0	1016	1015	3	2639	2875	26	3824	3307	36	130062	126730	77	3.08664
193569	163158	98	86685	74212	94	2432	2182	25	4349	3622	38	10962	9142	59	13151	10083	69	463450	428508	91	3.08865
260379	204145	112	116368	92703	109	2659	2216	29	4582	3907	41	12034	9568	64	17211	13335	76	567686	481807	106	3.09167
159948	144506	91	59160	52191	88	1827	1376	18	2714	2879	28	7362	6504	47	10436	9916	55	349786	328006	84	3.09267
131244	126154	92	52637	51316	82	1401	1333	15	2221	1979	26	5751	5301	43	8527	8503	50	268366	253374	82	3.09267
138591	130523	94	53243	50238	84	1456	1460	18	2649	2433	26	5738	5589	41	8857	8373	49	305558	283845	87	3.0977
157664	136741	92	49721	42049	90	1744	1523	21	2924	2792	30	7886	6830	49	9291	8474	54	357222	317259	90	3.0977
155528	138185	90	68691	62681	88	1740	1706	21	3009	2692	31	6657	6416	46	9270	8054	55	333521	305063	89	3.0977
232155	172929	111	97896	74447	109	2312	1703	29	4249	3144	39	11061	8551	60	12858	9470	64	471644	367480	110	3.09971
186502	156336	98	68913	57128	96	2144	1499	25	3158	3475	34	7836	6631	49	12382	10603	62	371872	334029	94	3.10172
132123	124211	88	81318	78346	86	1286	1210	14	3042	2647	27	6215	5779	47	9640	8834	53	335628	317788	88	3.10374
200707	173553	107	70148	61015	94	1968	1705	22	3679	3453	34	8247	7566	50	12074	10790	63	414772	376500	93	3.10374
254138	194647	108	72219	53670	104	2414	1876	29	5050	4332	49	12974	10381	67	20308	15981	83	652188	524356	105	3.10374
232297	173371	104	149825	112923	105	4376	3047	39	7856	6157	49	18701	15081	77	25637	19727	93	883812	709911	102	3.10374
230241	183088	103	78587	61006	102	2243	1819	26	3909	3671	37	9956	8630	55	14935	12385	75	472524	392848	104	3.10675
127898	122356	84	35816	34468	82	1269	1364	14	2651	2523	25	5946	5899	41	7644	7110	50	284851	266348	85	3.10876
245832	197067	114	108430	84954	104	3382	2401	33	4924	4397	41	12303	10386	65	15312	13190	69	567500	496567	108	3.11078
139146	123897	89	48998	43746	87	1879	1669	18	2211	2297	26	6277	5448	43	7915	7646	45	293631	272007	89	3.11178
220205	174023	98	114767	96664	98	2345	2163	26	5184	4194	50	11519	9646	64	13884	11428	62	502062	429876	99	3.11178
260433	185135	117	133837	99395	108	2496	2009	29	5466	4193	50	11623	8661	62	17288	13125	84	549803	417575	108	3.1158
91472	88273	80	32793	32150	77	843	853	0	1295	1227	17	3977	4125	32	4218	4312	34	168314	164798	73	3.11782
[truncated: 7,304 more rows]
