# Supplementary material for: Phenotypic heterogeneity follows a growth-viability tradeoff in response to amino acid identity
Source: Nat Commun. 2024 Aug 2;15:6515. doi: 10.1038/s41467-024-50602-8 (PMC11297284; doi:10.1038/s41467-024-50602-8)
Supplement: Supplementary file 6 — Source Data [file 41467_2024_50602_MOESM6_ESM.zip › source_data/fig6cde/240423/240423_1845_yATP_E9_MET.csv]

FSC-A	FSC-H	FSC-W	SSC-A	SSC-H	SSC-W	BL1-A	BL1-H	BL1-W	VL1-A	VL1-H	VL1-W	VL2-A	VL2-H	VL2-W	VL3-A	VL3-H	VL3-W	YL2-A	YL2-H	YL2-W	Time
180975	157494	94	89037	78130	92	3462	2964	34	5212	4426	42	12396	10895	65	17801	15324	78	471813	423526	94	0
97289	93386	82	30702	29407	79	1084	1082	7	2032	1959	24	4552	4594	35	5917	5213	43	171219	161228	76	0.00212577
234648	192553	100	78016	61749	100	3506	2957	33	5797	4801	45	12225	10532	61	16663	14219	76	454332	411871	94	0.00212577
114137	110501	83	48548	46789	81	1315	1240	11	2821	2670	32	5612	5280	45	6992	6201	48	251924	250675	79	0.00212577
29418	28493	72	16197	16429	52	588	577	0	1114	1056	5	1557	1679	17	2386	2343	27	61650	63859	63	0.00318866
302015	203463	139	158497	114622	134	8469	6193	50	12441	9675	63	27347	20278	106	37087	27546	124	976754	712251	128	0.00318866
170524	129396	110	61975	47540	96	2096	1413	26	2890	2647	33	7640	5911	53	10826	7956	64	307747	240937	80	0.00425155
151199	135296	92	80456	71469	89	2834	2442	27	4293	3848	39	8430	7847	48	12154	11002	65	296709	275480	84	0.00637732
114510	110459	84	43998	42316	82	1784	1766	23	2489	2442	29	6132	6104	39	8828	8858	51	229741	215631	79	0.00744021
95935	92361	83	26933	25874	79	1201	1137	10	2476	2230	26	4524	4536	37	6397	6200	45	185617	182411	78	0.00744021
34870	33888	67	13286	13327	46	378	412	0	527	498	0	1540	1410	16	1789	1938	22	71039	70452	63	0.00956599
172977	151360	94	100566	88981	92	3653	3013	34	5493	4342	44	12562	11048	63	16471	14696	66	466555	415693	89	0.00956599
170814	147235	92	65680	55783	91	2134	1859	23	3900	3688	33	9605	8158	56	11148	9624	59	416816	374363	87	0.0106289
160498	142671	89	103565	95053	91	3098	2548	31	5102	4720	41	10068	8850	55	14301	12841	67	358039	321114	88	0.0116918
178001	144246	100	75790	62537	94	2440	1896	30	3669	3276	36	7804	6516	51	10398	8492	61	327556	258969	82	0.0116918
136766	123710	87	59007	53278	86	1529	1728	20	2666	2177	29	5831	5017	43	8544	7589	50	226099	196029	77	0.0127546
54527	55019	74	24666	24224	74	602	616	0	1211	1153	8	2656	2639	27	3511	3660	31	105841	108405	73	0.0138175
107722	104941	86	75116	72960	83	2010	1913	23	3080	2820	27	6752	5980	45	9324	8847	58	256735	237771	73	0.0138175
71680	68829	84	29825	27560	78	965	767	0	1571	1420	21	2870	2690	31	4387	3968	37	117832	114586	78	0.0159433
111759	100892	90	40743	35428	85	1402	1160	15	2378	2051	27	5429	4689	42	7980	6763	50	216912	188814	85	0.0170062
119618	102921	88	46585	39056	87	1314	1013	3	2308	1817	30	5225	4649	42	7932	7025	54	217134	188802	87	0.0180691
276263	212171	125	121863	94062	118	4791	3948	36	8666	7337	52	18765	15082	80	25619	20860	91	727741	607464	117	0.019132
94587	90495	82	41903	40388	80	936	797	0	1930	1585	24	4480	4225	37	5816	5284	44	206852	197920	78	0.019132
100539	95589	84	40258	39142	79	1050	1022	4	2047	2230	23	4551	4660	36	6298	5675	46	215116	209356	80	0.0201949
100156	97455	81	39357	38109	79	1246	1157	11	2221	2110	25	5590	5747	40	6014	5226	44	232188	223938	76	0.0212578
300259	219093	116	165683	123923	117	4668	3459	41	8342	7010	58	16132	12218	74	22787	16744	97	576861	473687	115	0.0212578
180345	158346	91	90628	79144	89	4014	3404	36	6346	5347	47	13637	12356	66	20443	18411	82	515936	479896	86	0.0212578
169875	145280	103	70834	59463	93	1882	1689	19	3853	3515	33	8903	7770	53	12103	11332	62	414791	372296	91	0.0223206
188465	152085	115	110104	95649	98	2594	2264	28	4508	3933	37	10564	8836	62	15958	13138	68	414890	347132	91	0.0233835
62294	64332	75	16589	16779	49	763	667	0	1129	1422	15	2579	2617	29	3737	3774	34	118319	113640	72	0.0244464
53012	51918	76	14592	14554	47	815	775	0	445	743	0	2323	2301	25	3544	3629	38	93881	90379	67	0.0255093
110539	106156	85	59637	56651	83	1417	1412	16	2741	2267	31	5728	5197	44	7383	6982	46	220421	205357	81	0.0276351
41741	41726	74	18319	18271	53	435	448	0	999	901	0	1792	1933	25	2759	2863	28	78628	79219	66	0.0276351
223035	177990	106	80539	64232	105	3641	2685	35	5341	4596	42	12229	10575	62	16931	14138	67	474625	409089	104	0.028698
84162	78960	84	32345	29889	79	1146	942	0	1642	1694	22	4551	4274	37	6109	5381	43	179139	171380	78	0.028698
61292	60669	80	13647	13553	47	771	707	0	904	1044	4	3139	3013	31	4320	4035	39	117338	114380	75	0.0297608
73573	71768	82	11057	10904	43	1041	967	0	1388	1339	14	4045	3945	34	5084	4699	36	130985	126595	77	0.0308237
319027	227055	128	218069	166973	125	5898	4416	44	10004	7578	65	19494	14925	79	28282	22651	98	758174	612783	124	0.0308237
71847	74145	64	25330	24009	60	753	888	0	1094	1144	11	3441	3243	34	4651	4442	37	135893	129225	77	0.0308237
78354	76113	79	44495	43214	78	969	1019	3	1739	1544	20	3846	3704	35	4896	4744	37	151201	145450	79	0.0318866
208499	187566	99	107197	98588	96	3956	3665	32	6820	5755	48	15143	13425	67	19380	17473	82	531112	473450	99	0.0318866
90244	82524	84	35051	30579	82	1118	994	0	2123	2066	27	4301	3687	40	5798	5065	44	164066	143731	85	0.0329495
185630	168323	95	80387	74347	94	2697	2409	27	4388	3988	40	10250	9319	54	15436	14075	74	384722	339808	95	0.0329495
138624	94564	100	60348	40820	98	1755	1371	19	2846	2328	36	6509	4395	53	8861	5972	58	282931	186635	102	0.0340124
87700	83284	84	30554	28775	80	1428	1312	13	1869	1877	23	4308	3996	36	5999	5508	41	158604	155531	78	0.0372011
152734	138235	89	66255	59377	89	2142	1684	24	3366	3228	30	7665	6764	49	11231	9754	60	306795	293618	87	0.0372011
226809	183443	103	115666	94293	103	2892	2105	31	4507	3463	41	9600	7689	61	14254	11278	75	400680	325271	99	0.038264
71387	70111	78	16711	16541	50	1502	1299	19	1578	1867	18	4092	4037	35	5919	5670	42	173415	168708	75	0.038264
80336	70550	90	35280	30644	83	1139	865	0	1467	1465	18	3691	3393	35	5092	4606	42	152019	135240	77	0.0403897
175816	142235	100	66298	52977	96	2427	2035	25	3231	2975	35	8281	6516	57	12275	9784	63	317538	258311	91	0.0403897
64864	64310	76	29203	27403	76	1127	1039	4	1429	1613	20	3864	3585	36	5315	5314	39	139871	137904	75	0.0414526
185296	146693	105	72318	57236	98	1786	1447	19	4259	3280	39	9636	7467	60	12110	9561	64	438527	376267	92	0.0414526
133056	125861	86	68018	64621	85	2235	2187	23	3537	3850	31	7198	7395	43	11044	9463	57	306583	297180	79	0.0425155
120292	100979	88	48709	40846	86	1419	1188	14	2777	2169	32	5440	4602	45	7737	6799	54	206808	183889	83	0.0446413
221297	183996	103	96690	84278	99	4055	3194	36	5748	4419	45	11711	9282	59	17437	14568	86	449511	369556	91	0.0446413
241360	186974	115	111967	88954	107	3483	2753	33	6022	5128	43	12565	10841	63	16305	13698	75	460904	421900	100	0.046767
138847	122792	89	41027	36624	84	2605	2279	27	3677	3165	30	8643	8171	51	11691	10991	57	318147	301849	82	0.0478299
77237	74942	78	21977	20537	65	1414	1300	11	2116	2039	19	4636	4626	36	7228	7227	44	188270	183301	71	0.0478299
131570	110122	96	56683	46606	90	1808	1402	20	2807	2213	33	6272	5221	47	8892	7367	52	247747	211460	89	0.0499557
146060	124721	91	66542	57649	90	1491	1177	16	2863	2759	28	6668	6033	45	9004	7820	52	231201	205736	86	0.0510186
136880	121948	102	52565	47740	86	1838	1657	19	3063	2604	31	7656	6767	53	9912	9243	56	350800	329929	85	0.0510186
125568	110913	91	59992	52068	87	2023	1706	23	2165	2253	29	5611	4830	42	6964	6740	45	211155	190430	83	0.0510186
286411	215119	122	185666	142778	113	7061	5551	44	10921	8073	63	24729	19253	88	32875	25287	103	935370	694232	112	0.0542073
148748	133103	91	45390	41417	86	1711	1647	21	3336	3243	35	8492	7520	52	10186	9418	54	388747	369146	82	0.0542073
169296	143444	90	57608	48096	90	1842	1621	22	3592	2978	36	9273	8102	53	10597	8768	59	386916	344399	88	0.0542073
61692	58273	82	11577	11014	45	537	641	0	794	1061	4	2419	2338	25	3512	3691	30	102962	102855	72	0.0552702
78819	77497	79	31865	30776	77	1108	1207	10	1380	1101	10	3089	3007	31	4616	4339	38	153073	148742	79	0.0584588
52247	52660	76	18880	18613	56	773	623	0	1269	1242	11	2251	2226	24	3592	3694	34	94819	89162	77	0.0584588
158304	124240	95	66134	51830	92	2020	2057	21	3041	2171	32	6580	5225	51	9227	7328	58	259365	214469	89	0.0595217
63067	56996	79	28920	25831	80	996	925	0	1553	1144	16	3280	2921	32	5220	4999	40	138480	132391	78	0.0605846
102096	96041	84	39263	36983	81	1506	1443	18	2534	2343	30	5930	6022	40	7558	6755	49	226496	215821	83	0.0616475
114901	111614	82	65517	63474	82	1477	1566	15	3000	2649	30	6290	6147	43	8154	7915	50	288078	268769	84	0.0627104
180365	151793	94	58871	50317	90	2587	2002	28	4245	3364	41	8014	6989	50	11494	10612	58	314402	278766	89	0.0627104
67656	71867	57	18239	18308	53	1058	861	0	1619	1548	16	3311	2942	32	5479	5254	43	131062	125434	75	0.0627104
64990	64044	78	20555	19362	58	832	971	0	1396	1187	9	2992	2966	29	4362	3992	37	120759	117619	77	0.065899
113711	109103	92	33702	32680	79	1314	1221	15	2010	2231	23	6457	6258	43	8394	7707	50	291855	270471	84	0.0669619
45681	45410	71	25436	25392	72	635	635	0	1031	1071	7	2269	2206	27	3196	3121	30	95394	95331	67	0.0669619
38801	39213	74	16248	16388	51	610	438	0	422	606	0	1435	1420	15	2196	2456	25	64070	64256	69	0.0680248
81379	79436	78	33536	32967	77	1065	1095	6	2267	1927	25	4565	4552	37	5384	4843	42	191823	188087	78	0.0690877
122871	114522	91	64597	61205	85	1878	1844	21	3944	3515	31	8061	7754	48	10494	9780	55	341684	322385	87	0.0701506
110526	97364	88	52262	46284	84	1718	1194	17	3023	2758	31	6116	4992	46	7898	7157	51	220555	201964	85	0.0701506
105125	84277	100	52342	42415	89	1551	1184	13	1704	1564	22	4756	3468	43	6679	4917	48	190327	153111	88	0.0712135
197692	150052	97	67749	50577	97	2065	1422	28	4118	2995	42	9263	7003	56	12651	9718	66	333075	259267	94	0.0712135
232149	183894	107	116274	94192	104	4558	3775	38	7009	6073	49	15639	11843	75	23006	18993	92	573073	460206	101	0.0722763
177822	150786	94	90243	79251	94	2648	2038	31	3329	2753	43	8018	6664	51	10974	8562	61	312901	258981	83	0.0733392
93643	84352	95	43375	39504	83	1252	995	0	2221	2014	21	4646	4027	40	6088	5915	42	194088	194215	75	0.0733392
127807	115665	102	51798	45539	102	1610	1627	18	2838	2735	29	8119	7539	51	10379	9607	64	366319	340638	102	0.0733392
76084	69988	83	27422	24702	77	756	739	0	1033	1442	12	3156	2922	31	4128	3919	37	122002	116675	72	0.075465
34533	35926	65	15700	15559	50	489	488	0	680	767	0	1533	1535	17	2148	2245	25	66955	67843	65	0.075465
276529	212008	112	197316	152561	113	5156	4275	37	9612	7652	54	19455	16628	75	27617	22625	101	738999	637215	103	0.0775908
71947	67124	82	28886	26171	79	1003	915	0	1241	1024	4	3327	3194	32	4512	4588	36	132475	128038	76	0.0797166
34324	33108	72	11640	10962	47	671	641	0	480	591	0	1892	1699	21	2429	2709	24	71854	67822	85	0.0797166
102089	98698	82	39791	38774	79	1233	1171	11	1981	1855	21	5446	5231	41	6337	5685	48	247947	242144	81	0.0797166
115728	111183	83	47874	46379	82	1672	1516	20	2584	2823	29	5252	5034	40	7083	6447	47	192239	181249	79	0.0797166
85661	84678	81	49184	48743	79	1175	1223	10	2144	2272	24	5407	5092	40	6346	5656	49	215767	205107	72	0.0807794
192983	172434	99	94030	83708	93	3384	3259	30	5485	5355	42	12396	10798	62	18070	16362	78	470250	417698	91	0.0818423
72913	71438	86	31420	30594	77	1179	1103	7	1665	1847	20	3674	3716	32	5368	4952	44	146959	143279	74	0.0829052
133322	122573	89	53516	50102	84	1881	1674	22	3349	3006	33	6198	5863	42	9320	8637	66	246100	229221	83	0.0829052
201413	161365	103	79876	63332	95	2783	2383	29	3659	2528	43	8517	6814	57	12192	9436	59	343943	271518	84	0.0839681
81116	74107	81	41172	37928	80	1081	1140	9	1644	1443	17	3581	3421	33	4922	4219	38	151281	141266	78	0.085031
162588	131032	93	55206	46105	91	2088	1650	23	2454	2250	29	6450	5398	46	9449	7820	56	260801	214624	91	0.0860939
214215	172715	114	143214	117167	97	3157	2621	31	5754	4837	46	14044	11574	65	19108	15990	76	647838	561979	95	0.0871568
131603	123536	88	63175	59902	84	1598	1635	19	2648	2253	30	5705	5075	42	7933	6910	45	232958	211992	78	0.0871568
41045	38644	74	21516	20992	66	436	418	0	632	733	0	1802	1657	22	2741	2673	28	94584	91179	66	0.0892825
128936	116414	86	91622	82874	86	1886	1836	24	3364	2897	32	8191	7471	51	12010	10729	62	325607	314877	84	0.0903454
177482	152204	99	103296	92991	93	5058	4380	37	7695	6521	51	16063	13669	73	22450	20116	80	581201	501406	85	0.0903454
180117	155470	96	96857	84518	92	2927	2697	29	4783	4281	41	11193	9386	59	15666	13544	68	447430	399326	91	0.0914083
187568	155503	98	90231	74892	95	3302	2926	32	5743	4515	44	11702	9993	60	15961	12841	69	424208	354915	91	0.0914083
52615	54676	71	19882	19835	55	961	856	0	1030	1101	9	2537	2557	27	3474	3298	34	108685	108442	76	0.0914083
254037	202523	113	156988	127672	107	5222	4083	39	9134	7155	59	18613	15132	77	24631	19888	97	651032	532602	103	0.0924712
77739	75540	78	29772	28940	77	924	898	0	850	1152	11	3068	2987	29	4777	4731	39	133747	131481	66	0.0935341
157736	133728	94	63361	53181	91	1648	1361	18	3757	3397	37	8127	7398	50	10720	10150	58	405336	358246	89	0.0935341
165189	146405	91	67654	61334	88	3358	2937	33	4994	4282	40	10684	9739	56	15224	12746	70	412776	355361	92	0.094597
95813	94857	82	56925	55473	81	883	779	0	1537	1475	15	4342	4283	36	5601	5087	40	201732	189632	81	0.0956599
50507	46709	90	25773	24311	73	708	933	0	1437	1270	17	2502	2513	27	4548	4036	43	114139	110306	73	0.0956599
257944	193379	120	278646	229096	120	9061	7128	45	14055	11094	73	30303	24042	107	45845	36330	111	1.04858e+06	917716	117	0.0967228
261706	221368	116	144672	123698	110	5546	4640	39	8638	6838	61	18057	15062	78	26331	21510	88	689734	550387	109	0.0967228
140232	133925	87	76432	71867	85	2384	2283	25	4714	4148	39	9570	9033	55	13804	12834	60	397375	375361	85	0.0977857
58053	54843	79	29373	26919	79	829	1026	4	1316	1291	11	2778	2643	29	4601	4425	37	113952	107931	78	0.0988485
113359	105878	89	56348	52827	83	1540	1564	17	2778	2231	30	6067	5510	43	8892	7644	54	237787	212777	78	0.0988485
95361	87193	92	39065	34926	83	1262	1140	10	1703	1641	19	4081	3538	36	5315	4696	42	147817	140563	77	0.0999114
176628	146776	97	49660	41046	91	2330	1836	24	4205	3430	35	7846	6824	52	10755	9497	57	299669	265420	92	0.100974
124714	118938	89	57935	55361	84	1765	1632	20	3298	2950	31	7199	6954	46	10984	9887	59	360563	337362	84	0.102037
218750	152884	111	122522	86657	105	4286	2921	40	16099	12021	71	21101	15833	85	16706	12620	78	528121	411777	95	0.1031
127079	105765	90	52822	44295	88	1620	1286	18	2643	2129	26	5702	5115	45	8546	7198	51	227382	200130	83	0.1031
86567	77113	98	30107	26780	82	907	806	0	2216	1459	16	3910	3639	36	5164	4852	40	147121	143762	73	0.104163
142553	120545	92	59294	49548	90	2480	2131	26	4126	3595	35	8251	7317	53	11747	10135	62	311998	266474	88	0.105226
117950	106654	85	54305	49131	85	1294	1090	8	2062	1941	25	5131	4985	40	6546	5948	49	181854	171472	75	0.107352
134790	131939	85	62852	60785	84	1925	2031	20	4514	4224	39	9764	9425	54	12593	11817	64	432212	384277	79	0.109477
206566	149024	101	86716	62013	99	2837	1817	34	3697	2756	37	8768	6439	55	12929	8777	70	360672	268629	91	0.11054
203843	161131	99	134296	107751	100	3209	2623	32	4944	3687	43	10585	8651	58	16148	12311	81	401533	326084	91	0.11054
133774	107093	93	57480	46043	91	1562	1061	9	2322	2058	27	5526	4350	44	8040	6024	56	225266	179676	84	0.111603
46077	46632	68	22689	22555	62	677	755	0	905	1002	1	2878	2953	27	3934	4001	34	115853	115889	68	0.111603
152572	141103	91	89436	85036	88	2201	2028	24	4024	3587	36	9141	8452	52	13388	11445	68	456538	412517	83	0.112666
66365	60891	82	23962	22264	65	1075	863	0	2164	1541	17	3226	3019	31	4908	4145	40	132989	123107	73	0.112666
49650	47794	79	19433	19195	56	407	467	0	427	669	0	2127	2162	26	2822	2680	28	85000	84176	69	0.113729
77163	75223	85	26923	26262	77	861	883	0	1499	1244	15	3382	3819	29	5247	5183	40	139100	138239	74	0.114792
159524	146701	89	59295	56329	87	2080	1650	25	4396	3694	35	9106	8343	53	12596	11685	56	400297	366427	86	0.114792
212556	161946	109	85307	64680	104	2069	1520	27	4551	3754	40	9365	7609	52	13195	10494	67	442890	358526	103	0.114792
167712	149835	90	82244	73854	89	2986	2594	30	4074	3810	35	10052	9244	55	14946	13310	77	365669	349008	86	0.115855
86349	82032	84	45978	44640	79	1046	960	0	1487	1352	16	3906	3837	36	4896	4634	40	136947	127887	76	0.115855
96930	91147	85	45242	43375	80	1227	1237	13	2000	2070	21	4166	3792	36	5637	5128	46	150837	140528	77	0.116918
101025	89184	92	41564	35174	86	1554	1291	14	2561	1810	28	5576	4720	48	6856	5470	45	184903	166939	87	0.120106
66654	64219	78	31507	30312	77	1089	1050	6	1612	1725	18	3072	2663	30	4584	3950	39	120122	115481	77	0.122232
50289	49358	74	22664	22077	62	512	581	0	1521	1133	11	2706	2666	28	4071	3473	41	92720	92933	69	0.123295
248673	182449	109	112191	83884	107	3810	2684	39	6113	4281	45	13552	10341	68	18319	13339	83	654363	511099	108	0.123295
230455	179679	104	90704	70377	103	3173	2484	34	5302	4279	43	10894	9094	58	14294	12190	72	390452	345265	100	0.124358
180058	155387	101	89509	79306	98	2399	2025	28	3480	3993	33	10123	9059	57	14227	13241	69	457002	427114	96	0.125421
132828	127896	86	86848	83852	84	2187	2269	24	3699	3862	34	7726	7449	48	12250	11998	64	307579	293157	79	0.126484
176300	146147	112	76169	62709	112	1514	1282	15	2653	2195	29	7311	6016	47	10794	8241	65	324003	276402	112	0.126484
119612	108024	86	40908	35668	86	1448	1378	14	2410	2387	30	5598	4796	42	8319	7860	49	211272	194511	87	0.127547
165803	148507	93	57602	50759	90	2214	1942	24	3883	3505	38	8646	8066	52	11590	10549	65	337342	315183	92	0.128609
106830	105887	79	40155	37750	81	1586	1487	17	3604	3253	31	7216	6981	45	9219	8148	54	320395	307107	97	0.128609
157355	144281	88	96992	89632	88	2032	1973	20	3312	2986	31	6888	6246	46	10438	9947	51	269817	254337	84	0.128609
147239	136984	90	83113	78389	87	1761	1807	21	3595	3559	34	8313	7351	49	12743	11500	63	346911	297315	91	0.128609
89152	88347	78	44895	43941	78	1328	1247	12	2101	1949	26	4629	4642	37	6070	5763	46	167579	164954	79	0.128609
248344	190466	112	111792	90076	108	2749	2372	29	5716	4225	43	10289	8259	57	14524	11439	77	390659	330986	106	0.128609
140367	122586	91	66545	59232	90	2846	2532	29	4092	3417	41	9501	8781	54	13362	11347	60	361830	311667	92	0.131798
101871	95596	87	46723	42784	83	1390	1714	17	2469	2482	26	5192	4998	38	7111	6544	51	194113	183408	84	0.132861
76442	74128	83	32889	32610	76	889	1146	8	1762	1571	22	3817	3596	34	5448	5449	39	144343	132363	77	0.132861
173816	143179	102	79842	66467	93	2224	1738	27	3802	3473	35	7670	7082	48	10553	9367	55	293750	252156	92	0.132861
167350	153128	92	99712	92077	89	3076	2809	30	5082	4791	38	10582	9768	56	16978	15081	71	410544	383702	89	0.133924
144594	116200	99	61892	48066	93	2040	1547	23	2701	2041	34	6326	5241	49	7572	5625	55	225266	181301	94	0.133924
172901	142264	96	66871	54067	93	1949	1511	23	3267	3195	33	7881	6657	52	10599	9477	60	332162	295284	90	0.133924
34076	34377	69	17328	17119	52	414	432	0	413	717	0	1761	1727	21	2576	3025	25	59129	60642	64	0.134987
263179	214392	105	134538	108970	105	4419	3555	37	8664	7280	53	19875	17073	82	25519	20894	91	834981	755593	104	0.134987
183942	151978	99	71045	57331	94	2153	1652	26	3774	3004	42	9521	8580	56	12459	10719	70	445322	380181	111	0.134987
282411	205260	125	121831	89545	119	4143	3338	37	5768	5052	43	13941	10368	67	20004	14970	81	519747	401137	117	0.134987
274275	198198	125	188631	140104	114	5495	4176	41	9403	6682	65	20578	14777	98	25884	19386	99	760469	542270	111	0.137112
176705	145148	112	69893	57572	94	2305	1778	26	3306	2721	36	7194	5804	50	11225	8515	65	291088	229614	83	0.137112
229797	178710	107	66141	52095	101	3002	2454	30	4566	3387	43	12334	9347	68	14705	11295	61	529487	397350	97	0.139238
108368	103004	83	42273	40667	80	1347	1178	15	2608	2602	26	5207	5258	38	7148	7004	44	239029	233464	77	0.141364
149708	133938	88	55130	47297	88	1311	1066	8	2687	3005	28	6225	5953	43	8231	7984	44	244635	233574	82	0.141364
243651	183134	110	107443	82073	109	2729	1927	35	5435	4280	41	13256	11036	62	17978	14070	77	604534	492325	102	0.142427
197082	159145	96	77757	62816	94	2298	1990	26	3639	2984	37	9046	7202	53	12565	10253	64	386227	312273	84	0.142427
123570	113783	87	46572	41898	86	1690	1530	19	3281	2849	30	6491	5766	49	8956	7838	51	238941	229261	77	0.142427
255820	209562	112	136491	109762	102	4866	3652	39	7054	5914	50	15605	12911	72	22530	18258	84	599712	501061	96	0.142427
205547	171853	97	93153	77172	95	2987	2595	32	4939	4170	41	10405	8694	57	14504	12872	65	404697	372341	86	0.142427
125358	109726	92	52677	45696	87	1566	1245	15	2294	2361	30	5722	5171	42	8198	7294	51	224925	206538	80	0.14349
101611	94978	82	39814	38285	80	1788	1578	20	2337	2141	28	4681	4594	38	6516	6675	43	170011	163087	76	0.14349
63606	57310	81	31052	28570	78	731	734	0	1324	1446	20	2987	2868	31	4221	3395	39	113116	105666	72	0.14349
114366	108422	88	36512	33782	83	1567	1460	15	3043	3088	31	5815	5774	41	8889	8397	51	220952	212254	79	0.144553
182624	159704	108	106770	94596	93	3305	2476	34	4658	4254	36	9877	9388	52	14859	14146	67	403750	380860	86	0.145616
32640	31740	70	10386	10200	44	834	733	0	775	776	0	1507	1581	16	2412	2513	24	64886	66080	65	0.145616
111990	99182	86	44457	38489	84	1677	1594	19	1809	1626	22	4766	4467	41	6953	6398	48	196536	184069	79	0.146678
105748	101730	81	40536	39036	80	1773	1708	18	2018	2152	25	4887	4365	39	6764	6335	48	217982	210938	70	0.146678
115685	111186	84	67055	64596	84	2495	2390	24	3636	3698	31	7778	7023	47	11064	10185	59	288183	268930	78	0.147741
108438	103923	90	44278	42681	80	1156	1099	8	2467	2033	23	5589	5042	41	6778	6398	48	241721	225800	78	0.148804
232106	191342	106	223982	188265	106	4952	3726	39	7652	6643	60	17695	14119	73	23667	18773	96	646065	511474	107	0.149867
87690	77168	85	36355	32371	82	748	862	0	2035	1719	23	4592	4054	36	6452	5447	46	180874	163990	84	0.149867
136936	129652	98	71629	69402	86	2055	2181	24	3826	3292	35	9170	8694	53	11305	10786	60	379568	356193	80	0.15093
186912	155041	98	64324	52893	94	2160	1649	26	3981	3380	34	8532	7248	50	12293	10662	63	342648	308468	93	0.15093
72344	73261	76	22899	22358	65	758	974	0	1597	1713	19	3232	3156	32	5117	5399	35	132929	132405	77	0.15093
253000	196588	120	145388	113058	118	5763	4616	40	9980	8157	55	21692	16216	83	31307	23457	110	828834	617105	120	0.151993
104371	90208	101	38162	31444	101	1123	1147	10	2099	2022	25	5022	4230	39	7789	6767	59	210138	175817	101	0.151993
304429	171487	133	121929	70785	132	3882	2073	43	5982	3380	56	12148	6821	74	15779	8780	82	463622	267597	123	0.153056
215328	169574	102	108326	90947	101	5311	4269	40	7869	6552	50	16969	13198	71	24278	19341	93	662101	533986	99	0.154119
107578	101624	85	57608	53941	84	1040	1083	7	1513	1611	19	3842	3650	34	5787	5513	45	150637	139006	82	0.154119
74004	70639	79	19357	18552	56	1068	986	0	1605	1765	20	3490	3590	31	4657	4725	37	149861	148402	74	0.154119
28759	27432	80	12572	12430	47	500	594	0	532	743	0	1122	1075	10	1529	1570	18	49898	48822	57	0.155182
50399	50913	74	19759	19343	61	619	721	0	940	934	0	2239	2065	27	3863	4012	32	98373	96016	66	0.156244
237534	183825	116	148853	114376	113	4435	3474	39	6661	5424	49	15299	11296	67	21162	15979	84	543150	421740	107	0.157307
146680	136403	88	63137	59331	87	2286	1760	26	3580	3352	33	8938	8585	52	10702	9948	58	389165	375347	85	0.157307
185123	138067	101	82698	63206	98	2144	1531	30	4338	3748	37	9299	7118	56	12094	8894	63	343016	265738	99	0.159433
207044	176305	102	152151	137120	98	5636	4705	39	8082	7661	45	18740	17059	81	26126	23702	90	717591	649813	101	0.164748
92499	90209	84	31291	30871	78	1243	1280	13	1701	1339	19	3445	2990	34	4711	4758	37	137869	132916	72	0.16581
24400	24367	55	11546	11523	44	369	360	0	535	969	0	1066	1149	9	1607	1709	19	54455	53410	62	0.16581
97167	90541	91	41094	36623	84	747	792	0	1875	1498	18	4650	4184	37	6198	5928	43	175221	165993	85	0.166873
105608	103968	80	43840	42220	79	1223	1258	13	2234	2292	28	4952	4820	40	6423	6276	45	228655	216389	84	0.167936
78336	77703	81	22823	22548	69	1292	1147	10	1870	1539	15	3669	3311	35	5878	5422	41	142360	139687	78	0.168999
186562	170205	90	70994	65214	90	2937	2425	30	6148	5530	49	10119	9228	56	12047	10744	56	427596	374965	89	0.168999
35886	36026	72	16316	16484	50	347	558	0	949	936	0	1632	1782	21	2303	2479	25	67586	69558	69	0.170062
168813	132310	97	67924	54909	94	2067	1704	25	3783	2901	36	7620	6092	51	9948	8080	62	305087	246252	94	0.170062
171568	155629	93	81823	75708	90	2490	1948	27	4447	3508	41	8364	7221	54	11095	9978	54	313596	265688	87	0.171125
68595	66493	81	26125	25911	76	868	817	0	1311	1424	13	2209	2223	26	3550	3062	37	103932	103616	68	0.172188
148776	133715	99	61417	55308	89	2545	2380	27	3371	2993	32	8214	7789	47	11546	10441	64	278663	266302	84	0.172188
80183	76114	94	24835	23984	70	1048	1009	2	1769	1567	19	3716	3625	33	5530	5231	42	157615	154359	75	0.172188
67573	64310	79	28259	26235	77	865	846	0	1513	1370	15	3171	3148	31	4273	3971	38	132014	125521	74	0.173251
188499	154592	102	89786	75954	95	3308	3042	32	5230	4611	42	10656	8828	62	15817	13307	76	415215	334975	95	0.174314
162795	151913	88	63276	59033	86	2597	2558	26	5402	4747	40	11538	11373	61	15246	13818	71	519331	492580	83	0.176439
136296	115712	90	50141	41363	90	1705	1256	15	2429	2127	35	6384	5508	45	8111	7429	49	242736	209437	85	0.177502
53844	50791	84	24665	23567	74	917	948	0	947	1260	12	2864	2993	30	4350	4154	37	107609	104951	65	0.179628
124596	113122	91	55909	50021	86	1943	1638	22	2966	2738	30	6700	6183	45	9632	9393	49	251922	233869	83	0.179628
138991	127762	90	75734	70189	87	1859	1633	20	3887	4208	34	8169	7833	49	10937	10674	57	377156	359385	86	0.181754
119617	102253	94	52737	45719	86	1342	1034	8	3036	2658	31	5378	4984	42	7265	6492	45	202729	179033	84	0.182817
256995	177032	132	95802	63741	119	2928	1897	33	5115	3702	44	13822	9875	70	16186	11486	77	589773	410499	118	0.182817
110855	109671	82	32905	32317	78	1595	1254	20	2621	2107	32	5756	5373	42	8180	7681	49	207442	199714	81	0.182817
218180	169796	118	90876	71137	118	3452	2418	34	5621	4245	46	11664	9166	60	16304	11994	81	456666	355413	118	0.182817
123126	115673	85	53521	50528	83	1293	1166	15	2731	2170	28	6434	6260	42	7999	8050	46	301035	285391	79	0.18388
131575	123315	101	129747	126226	87	2244	2019	25	4211	3709	39	9145	8836	53	10458	9965	53	402729	382277	81	0.18388
121624	117794	88	61158	60662	81	1660	1801	17	2922	2900	30	7180	7200	48	9443	9333	49	340902	316281	81	0.18388
137554	132278	84	90000	88807	83	2156	2161	23	4055	3658	41	8489	7859	50	12294	11097	56	322958	291581	81	0.18388
116272	110591	87	55588	53045	83	1693	1524	19	2652	2486	29	5626	5105	41	7596	7009	45	198911	189345	78	0.184942
174419	139779	96	64231	52186	91	2480	1663	30	4254	2996	40	8160	6737	50	12431	10106	64	305604	257172	90	0.184942
82019	75614	95	30056	27519	79	1168	1055	7	1764	1411	15	3653	3486	33	5344	4740	42	153424	147590	75	0.187068
66141	63206	82	34262	32952	77	1370	1070	8	1795	1991	20	3330	3249	32	4379	4406	36	132565	136815	64	0.189194
61756	63033	74	24798	24765	73	356	474	0	1105	1250	13	2475	2216	27	3545	3276	30	99694	99730	76	0.189194
90093	87423	81	45890	44543	80	1359	1238	13	2538	2572	26	6308	6252	43	8967	8944	54	293654	283541	79	0.190257
206252	177459	98	105364	91940	97	3905	3527	33	6784	5514	51	11750	10004	65	16632	15391	75	451084	405313	98	0.19132
222778	170103	118	96232	72766	100	2684	1916	32	4693	3549	44	9004	6890	56	12888	9730	65	355272	273321	91	0.19132
90641	87705	81	45674	43360	81	1325	1224	11	1443	1439	19	4138	4128	37	5653	5862	40	160212	158679	74	0.19132
86113	81893	84	26990	26005	77	1199	1095	7	2046	1572	23	3987	3810	35	6463	6214	46	163969	155370	78	0.193446
118194	112823	85	73489	70153	84	1779	1725	20	3320	3236	32	7377	7310	44	9724	9396	51	271580	257734	83	0.195571
165814	144008	99	96991	88264	90	3581	3033	32	6502	5908	49	13508	12208	59	19057	17573	75	556401	496707	87	0.196634
247189	191573	108	138488	108813	105	4695	4135	38	6453	5145	52	16336	13143	75	23723	20110	86	645319	532590	103	0.196634
176451	153697	93	73386	64648	90	2404	1974	27	4437	3298	39	8459	7334	50	11436	10349	59	341828	311111	91	0.196634
178662	142489	102	76573	61107	98	2087	1718	24	3216	2922	34	7556	6148	52	11022	9167	58	291323	238258	98	0.197697
198456	166732	105	73693	61990	100	2752	2389	27	4132	3561	35	9369	7509	52	12576	9435	62	318299	253498	92	0.19876
130281	105420	92	58552	48361	89	1736	1268	21	2255	1753	28	5651	4394	44	7981	5796	56	224152	173800	90	0.19876
135177	124607	87	45597	41276	87	1936	1554	22	2503	2633	25	7208	6611	46	10529	9659	62	290843	277551	90	0.19876
157012	128905	95	58254	48205	91	2111	1600	26	3140	2808	36	7442	6174	51	11019	9536	55	287492	249148	93	0.199823
104700	97572	90	42726	40933	81	1305	1355	13	2520	1949	29	5151	4828	39	7882	7946	44	204935	192967	84	0.199823
122020	105012	94	42477	37329	88	1400	1192	13	2513	2378	28	5568	4764	44	7184	6427	49	220683	186809	90	0.200886
77486	74369	78	33595	31344	81	929	841	0	1497	1609	19	3861	3416	34	5290	4777	41	132866	127043	82	0.201949
72871	71962	76	36058	35436	77	883	987	0	1031	1146	8	3603	3195	35	4644	4738	38	136409	130437	79	0.204074
73148	72903	81	24635	23198	75	1530	1383	15	2448	2292	27	4207	4006	35	5390	5378	41	170069	171123	77	0.207263
143314	118391	92	63167	51708	91	1693	1421	17	3176	2703	31	7212	6111	49	8585	7330	51	313734	273186	89	0.208326
110440	105047	98	30457	27723	82	1462	1396	15	2634	2683	26	6707	6070	50	7309	6465	47	274677	250483	98	0.208326
135170	124305	91	54383	51890	84	1685	1713	19	2899	2885	31	7780	7568	45	9997	9597	58	349836	333782	83	0.208326
105592	98457	83	48271	46107	82	1211	1263	13	3016	2765	29	5879	5726	42	8148	7680	50	236070	218280	78	0.209389
129365	113173	87	49837	42567	87	1712	1336	18	2519	2415	29	6023	5784	42	8372	7190	57	231274	212737	82	0.209389
216935	175069	102	79580	63622	100	3008	2545	27	5545	4270	45	11715	9987	61	14864	12477	68	502951	449560	98	0.209389
81622	81808	79	39943	39929	77	1517	1472	17	1772	1722	25	4896	4590	38	6239	6105	45	168372	162979	70	0.209389
76184	74739	78	30009	29606	77	952	1068	5	1903	1658	24	3457	3177	32	4383	4264	33	132754	128123	74	0.211515
130813	107088	104	51678	42223	89	1099	1026	5	2449	1819	32	5602	4465	44	7362	6739	53	210624	177949	86	0.211515
163508	137236	96	71288	60516	92	2400	2219	26	3090	2812	34	7646	6053	54	11215	9229	57	274170	222857	81	0.212577
164459	144417	92	86117	77006	90	3286	2694	32	4342	4753	35	10655	9875	56	15562	15262	68	400333	372899	87	0.212577
181662	147358	96	68921	55537	95	2682	2097	28	3978	2930	42	7888	6687	52	10125	8176	53	287254	238277	90	0.21364
165438	136178	98	67561	54944	91	1580	1145	15	3448	2422	38	7051	5807	50	8883	6972	55	244835	210229	89	0.214703
116460	104834	86	45649	39077	87	1686	1341	22	2529	2388	26	5614	4837	47	7861	7087	49	229661	205177	88	0.214703
114313	94943	88	45906	39112	87	1382	1210	13	2166	1702	30	4328	4042	39	6699	5814	48	196803	171041	84	0.214703
264793	198751	138	152119	117271	120	4542	3435	39	6948	5438	48	15041	12256	67	24098	19141	103	599897	494416	116	0.215766
42355	43826	71	9928	10541	41	455	518	0	904	981	0	2108	2422	24	3047	3221	29	88592	90835	70	0.215766
150064	119886	96	56679	45039	91	1451	1202	15	2870	2199	32	5807	4902	44	8165	7245	52	229612	185392	90	0.216829
77113	74242	88	36502	35357	78	840	965	0	1488	1375	17	4150	4123	35	5468	5371	43	158682	156700	75	0.217892
179698	153164	95	69672	57818	93	2709	2144	29	3670	2671	42	8545	7291	55	11205	9954	57	324367	297562	88	0.217892
140387	123773	92	70165	64449	89	2055	1810	21	3649	3103	34	7539	6931	51	11040	10181	54	294639	272803	86	0.218955
100961	92590	84	38520	34913	82	1585	1455	21	2018	1789	24	4798	4412	38	6874	6601	43	185023	172459	79	0.218955
136528	123477	88	55345	49053	87	1875	1789	20	3739	3225	32	8315	7118	51	9793	9362	53	357979	340351	86	0.218955
114687	107892	85	55160	52651	83	1527	1674	17	2904	2787	32	6891	6564	44	8388	8396	46	305171	290175	81	0.220018
213031	162254	103	65518	50271	99	3186	2408	34	4599	3751	39	9540	6955	61	15106	10601	78	364891	282367	93	0.220018
64778	59886	79	32407	29975	77	846	858	0	1663	1221	15	3106	2549	33	4315	4136	36	118575	114510	77	0.221081
258553	188590	116	147902	115732	115	5507	4254	43	8370	6048	59	17308	13503	76	25286	19160	103	656259	499404	109	0.221081
168650	144887	102	59144	50467	89	2529	2326	28	3556	3319	31	7010	6774	44	10792	9871	55	296838	283364	81	0.221081
156282	143923	88	55031	51730	86	1887	1706	21	3196	2895	32	7810	7063	48	10026	8492	56	343544	320798	87	0.222143
249652	217155	106	114235	99450	103	5144	4882	34	7844	7172	45	17358	14935	76	24145	20624	94	676249	570083	102	0.222143
56747	53292	91	21738	21212	63	661	760	0	1855	1240	14	2560	2615	28	3925	3695	33	97991	95950	72	0.223206
65389	62212	80	27606	25367	76	995	797	0	1134	1237	10	2889	2861	29	3848	4023	34	127175	118716	76	0.225332
67055	64672	88	38684	38555	77	978	931	0	1612	1705	17	3495	3428	33	4673	4789	37	123028	119534	70	0.226395
131347	123341	87	59890	57157	84	2486	2421	26	3651	3460	36	7402	6963	46	11916	10843	66	316483	297014	86	0.226395
76544	73883	79	29253	28373	77	1067	899	0	1705	1693	16	3516	3282	33	5429	5302	39	143068	142556	75	0.227458
55568	56068	75	18844	18535	55	731	747	0	1172	1288	10	3033	3020	30	4236	4319	35	107960	105633	78	0.227458
106550	100247	99	35848	34800	80	1452	1191	15	2616	2163	28	5093	5209	38	6764	6513	44	224208	213909	82	0.228521
82275	77664	80	30719	28507	80	1014	1023	4	2047	1985	19	4210	4218	34	6269	5944	43	186167	180998	77	0.229584
95182	82773	87	41211	35373	82	1168	963	0	1843	1560	22	3913	3486	37	6149	5404	44	160845	140676	87	0.230647
120990	108148	90	58605	53260	86	1960	2091	20	3693	3407	33	7455	6537	48	10696	9699	52	272045	252863	88	0.231709
55045	53340	77	23227	22945	74	897	907	0	819	852	0	2298	2241	26	2915	2892	28	84907	80841	76	0.232772
204690	168167	103	85047	71606	94	2109	2104	24	4374	3740	39	11351	10082	60	15173	13277	65	523452	479623	97	0.233835
84254	82298	78	32454	32175	77	1077	1295	13	1888	1465	24	4364	4389	35	6832	6843	43	187350	184801	79	0.234898
104666	97597	89	35203	31217	84	1539	1367	17	2382	1936	29	5375	4740	41	7311	7011	48	189915	172182	76	0.234898
55950	54235	90	21045	20418	61	815	754	0	973	954	0	2219	2173	26	3783	3674	34	94607	93160	67	0.237024
58080	56211	76	23042	22677	75	941	932	0	1534	1408	16	3631	3385	32	4696	4491	40	141907	141079	76	0.23915
95066	93225	81	39887	38860	78	1062	1063	6	2139	2301	25	4963	5015	39	6924	7014	47	217488	205262	79	0.240213
118876	104604	91	45906	40109	86	2116	2009	25	2797	2699	31	7075	6506	50	10707	9233	60	262561	250252	80	0.241275
195691	152347	103	87884	70462	97	2816	2450	30	4675	3501	41	10032	8224	57	14600	12027	70	399220	336343	93	0.242338
93569	88498	86	26567	24407	82	1204	995	0	1946	1677	23	4412	4225	35	5717	5505	43	159692	152896	77	0.243401
213181	165707	106	75717	59409	97	3019	2382	33	4882	4087	43	10945	9152	56	15374	11600	78	421683	348783	94	0.243401
191455	149872	97	79361	62774	95	2547	1797	29	2996	2705	33	9087	7438	54	12280	10129	60	351397	295536	89	0.244464
54290	51534	80	29570	26791	78	851	768	0	1134	1156	9	3295	3287	32	4822	4551	37	135211	128201	75	0.24659
220335	180124	102	73468	60037	98	2789	2324	28	4673	4121	40	10894	9272	56	15601	14170	73	392629	356246	93	0.24659
214709	181612	103	77021	63628	95	3271	3081	31	4505	4038	36	9348	8039	55	12790	11140	62	354671	319624	99	0.249779
107789	105325	83	40615	39586	81	1314	1086	8	2643	2292	25	5801	5317	41	7669	7071	46	235399	224654	80	0.250841
119151	114368	85	72817	70169	83	1491	1302	14	2539	2322	29	6513	6198	45	8894	8563	53	281648	271159	75	0.250841
171114	156275	91	107405	98446	91	1605	1433	19	3428	3138	32	6791	6299	43	9730	9080	54	262592	247479	92	0.251904
97586	95491	82	44487	43085	80	1189	1247	11	2973	2839	28	5743	6097	40	8131	7876	50	281085	271240	82	0.252967
172456	136288	95	74450	59085	96	2353	1696	29	3455	2831	33	7422	6275	50	10933	8912	64	308520	252872	92	0.25403
139304	128757	87	60904	54705	87	1405	1430	13	3389	3008	31	7843	7110	48	8630	8074	50	339192	316363	86	0.25403
220228	181874	105	129583	111880	99	3494	3143	32	6103	5533	43	11982	10204	65	17372	15011	83	475764	400487	99	0.255093
253194	194285	114	139585	114066	108	4147	3168	39	6775	5690	47	13992	11373	70	19951	16304	82	548045	468924	102	0.256156
155908	137523	94	77326	67992	90	2239	1936	25	3845	3274	35	7931	6649	52	11903	9891	60	330236	279247	82	0.256156
197770	160717	99	90470	75622	97	3419	2736	32	5438	4005	44	12135	10570	63	15795	13632	74	455762	384891	97	0.256156
179705	155494	96	74287	64636	94	2327	1985	27	3182	3114	33	7500	5955	52	12038	10127	58	315588	258330	87	0.257219
94391	89858	82	41151	38577	81	1176	1142	9	4169	4146	37	4827	4549	38	3791	3906	33	146210	143742	76	0.257219
225557	179142	104	148587	130283	103	5201	4304	38	7902	7277	53	17732	15259	76	25137	21571	92	646781	575454	99	0.257219
255429	194534	114	138099	111169	111	3511	2556	37	6143	4803	46	12837	9933	62	18163	14835	81	491397	415564	105	0.257219
198629	158137	98	80864	65064	96	2418	1962	27	4053	3043	37	9753	8214	55	13078	10905	66	356259	310972	93	0.258282
199198	180191	103	104719	96143	97	4112	3460	34	5365	5741	38	13149	11831	68	19182	17747	78	479120	433046	94	0.258282
84939	75995	98	31578	28126	82	955	942	0	1827	1740	20	3811	3688	34	4842	4451	38	141809	134476	77	0.259345
88108	80453	84	41267	38108	80	985	1057	6	1758	1487	22	4437	3891	38	6114	5807	44	173280	164620	78	0.259345
67504	67548	78	24832	24621	75	646	662	0	1231	1217	11	2674	2927	29	4077	3980	34	114286	110905	72	0.259345
121510	113071	87	69591	65364	85	2941	2537	29	4308	4386	33	10174	9428	54	13915	12920	67	356556	335457	83	0.260407
198713	158501	97	109662	91409	95	4298	3129	40	5650	4638	46	12673	10096	67	17462	14123	76	476825	380260	90	0.26147
161257	146272	89	92620	83400	90	3637	3334	32	4845	4543	37	11183	9756	58	16010	14580	62	424909	363165	88	0.262533
226661	165485	102	114592	87491	102	2906	2112	33	5296	3572	46	10907	7854	59	15230	11281	68	402342	299247	94	0.263596
54364	51591	84	23463	22844	71	572	629	0	1354	1120	9	2738	2650	28	3387	3676	30	97953	97063	74	0.265722
108145	90628	103	44949	38025	90	1035	1064	7	2645	2028	27	4696	4113	40	6524	5503	47	189695	158223	103	0.265722
130247	124479	86	63398	60419	83	2214	2128	24	3759	3229	34	8563	8194	51	11846	10796	67	348904	336214	84	0.265722
118570	104242	86	44204	38149	85	1840	1569	20	2228	2364	23	6334	5583	46	8005	6867	50	228557	215151	87	0.265722
245658	179727	124	156274	115797	111	4329	3408	37	7986	6249	51	16879	14008	70	23401	19407	94	654862	544480	111	0.266785
233126	190401	106	128670	106961	100	5512	4505	38	8878	7323	55	18445	15507	75	24966	20866	91	673754	542540	101	0.266785
99769	98117	80	51340	50364	79	1590	1523	18	1963	1936	28	4536	4482	37	6917	6595	43	183884	177743	78	0.267848
97920	93008	86	34474	33517	80	1108	1214	9	1873	1833	25	4914	4358	38	5990	5330	45	214324	209587	85	0.267848
97328	92586	86	40829	39304	81	1380	1293	15	1664	1582	20	4360	3712	38	6082	5491	41	152182	145613	80	0.268911
72824	65573	88	34129	30694	81	993	1069	7	1522	1371	18	3794	3340	35	4862	4582	37	150939	139358	78	0.269973
229026	177202	103	106035	81166	101	2756	2287	31	5067	4207	45	11404	9133	62	14901	11439	71	531629	431516	98	0.271036
181998	153145	96	80974	66447	94	3497	2945	33	4811	3929	40	10755	9133	60	15118	12805	69	392253	330321	81	0.272099
150771	124252	96	58609	47327	92	1741	1546	19	2453	2262	30	5832	4934	48	8345	7499	56	229175	199640	90	0.272099
149509	133366	104	75487	67270	89	1687	1488	18	3463	3400	32	7619	6968	50	10851	9921	59	355129	336666	83	0.273162
109786	102647	86	52764	50186	83	1729	1762	20	3011	2931	28	7667	7258	48	9173	8230	54	354246	342230	80	0.276351
116083	106811	90	53441	50155	82	2131	2017	23	2921	2957	34	6550	6685	42	9812	9350	52	267757	250519	78	0.276351
192221	161440	99	78859	67540	96	2179	1913	27	4958	4100	40	11080	9634	61	14578	12125	75	490963	450879	91	0.277414
157659	141121	89	58411	51909	89	1723	1580	20	3561	2528	37	7498	6464	48	9052	7616	57	325146	289376	75	0.277414
152920	140273	91	76457	71191	86	3280	2962	30	5685	4913	43	11989	9936	64	15368	14152	75	417465	382140	81	0.277414
114038	105507	95	46829	44866	83	1105	1161	10	2442	2408	28	5748	5707	42	6620	6548	44	254190	247578	76	0.278477
115617	104056	84	47594	40905	86	1542	1138	14	2577	2278	29	5745	4946	44	7600	6812	56	221313	203518	81	0.280602
99341	93613	86	43268	39913	82	1565	1452	17	1907	1983	19	4312	4002	38	5710	5436	42	186119	182515	75	0.280602
281945	199637	114	140910	101157	112	3920	2884	39	6676	4571	50	14690	10513	77	21370	15275	90	571350	427311	106	0.280602
106860	93174	96	41901	36014	86	1101	879	0	2274	1782	25	4598	3925	40	5900	5082	42	163915	146727	82	0.281665
219435	170388	110	84118	63505	104	3083	2101	34	4858	3652	40	10500	8380	62	14499	12088	72	394327	323870	100	0.281665
168848	139743	97	68749	57528	92	2443	1918	26	3226	2754	36	7160	5844	54	9944	8720	61	263169	232005	87	0.282728
116942	102140	88	48097	39947	87	1112	894	0	1691	1738	22	4292	3367	40	5997	5300	46	183642	159916	83	0.282728
239284	178764	106	103626	76774	104	3232	2537	35	4975	3477	47	14022	10436	70	19473	16072	76	676216	532996	100	0.282728
200778	147741	112	72041	54430	98	2464	1588	30	4196	3192	39	8553	5968	57	11702	9244	61	341561	261272	96	0.283791
130184	119376	88	73514	68101	86	3301	3020	31	4606	4602	36	9818	8689	55	12806	11705	62	362597	317616	86	0.283791
80311	72644	83	32393	29372	80	1167	1070	9	2170	1705	28	4398	4174	38	5388	5484	39	159548	146907	76	0.284854
162983	147116	96	66498	60557	88	2816	2371	29	4644	4398	38	11211	10396	61	14521	13786	63	403096	372515	90	0.285917
216360	187628	117	103095	91741	100	3081	2702	29	6730	6495	44	15055	14032	68	17586	16379	72	641080	612074	96	0.285917
69702	65117	93	32103	30371	79	1130	1026	4	1305	1162	9	3190	3117	32	4436	4504	34	126084	123235	74	0.28698
146963	132513	103	98260	90803	89	2370	2292	26	3965	3647	39	8365	8062	47	11988	11744	57	319878	302249	86	0.288043
177948	148473	100	81541	69509	94	1832	1519	21	3925	3161	35	8645	7562	51	11454	9544	62	364624	319011	90	0.289105
89526	83419	86	39839	35526	83	1561	1200	15	1809	1854	24	4446	3892	37	5606	5535	43	200019	187932	79	0.290168
167345	152085	95	76185	70004	93	2369	2280	24	4352	3811	37	8555	7615	53	12163	10736	61	359290	333876	88	0.29442
185063	143726	104	66359	51782	94	2401	1751	29	3445	2365	37	6868	5581	48	10258	7859	58	281231	229242	96	0.295483
151331	127709	93	57451	47696	91	2131	1829	25	2493	2207	29	6835	5523	51	10013	8337	56	245968	216526	87	0.295483
104358	101352	82	33076	32450	79	1171	1274	11	1978	2147	22	4091	4011	34	5636	5691	40	181874	174909	81	0.296546
132872	123974	87	36142	32729	85	1760	1550	18	3218	3122	29	8250	8037	49	10516	10327	55	384250	361581	84	0.297608
75792	74418	80	25962	25384	74	999	916	0	1643	1532	16	3102	3144	32	4604	5052	37	118896	114212	77	0.297608
79541	73757	86	45405	42340	80	1009	1046	8	1654	1429	17	3686	3524	33	5457	5392	41	152760	143639	79	0.297608
88489	81730	83	30558	27355	82	1016	1121	9	1566	1624	22	4263	4080	37	6003	5442	42	170144	155504	79	0.297608
234865	172805	110	88809	63105	106	2893	2118	32	5341	3296	49	10617	8136	62	15311	11125	74	418508	320214	105	0.298671
117490	101036	102	56564	48989	102	1651	1490	17	2727	2700	28	5804	5205	42	8113	6723	51	218987	195763	102	0.298671
87632	81469	86	41091	38560	80	895	955	0	1952	1741	24	3705	3443	35	5262	5102	40	157856	153095	80	0.299734
101042	91571	87	43830	39735	84	1467	1331	18	1818	1861	23	4860	4375	38	7302	6716	47	195370	179569	82	0.299734
154642	140429	94	74785	68905	89	3068	2871	28	4158	3771	39	9462	9214	53	14088	13197	69	357433	333530	105	0.299734
211913	166014	102	119679	99575	101	4006	3300	37	6720	5444	48	15175	12736	68	22159	17785	83	579226	460293	101	0.299734
122683	110290	103	48799	41237	103	1778	1503	19	3185	2643	29	7196	6307	49	9106	6683	65	275525	231631	103	0.299734
66712	63526	79	22105	19874	69	758	912	0	1695	1350	16	3377	3389	31	4786	4639	38	135485	127770	76	0.300797
93523	83662	82	34090	30207	82	1444	1542	17	2192	2049	23	4080	3796	37	5279	5224	39	164831	150955	82	0.30186
43915	45817	67	17055	16716	54	450	642	0	1299	1463	17	2599	2589	28	3309	3318	30	107712	107317	71	0.30186
183575	146522	98	80971	65438	98	2207	1732	24	3853	2979	34	8209	6561	51	11742	9655	63	369172	309635	96	0.302923
74718	71354	81	31755	29716	80	924	978	0	1518	1395	19	3678	3312	34	4788	5105	37	134715	134279	74	0.302923
116128	104413	88	35570	32331	82	1354	1269	13	3001	2312	32	5460	5146	40	8254	7677	54	215469	205775	80	0.302923
108692	103036	84	61466	57772	83	1589	1569	18	2333	1887	30	5438	5456	38	7703	7585	43	233403	232575	76	0.306112
109564	98533	87	47924	42786	85	1378	1253	13	2773	2971	25	4938	4533	42	7566	6742	53	212731	196050	83	0.308237
98415	85960	85	40179	35681	83	1113	1069	7	1769	1835	25	4436	3777	38	5589	5474	41	163554	151812	77	0.310363
104028	99393	87	54971	53132	82	1421	1440	16	2845	2559	29	5708	5534	39	7147	6975	48	252348	246711	79	0.311426
87053	81812	84	32410	28517	81	769	619	0	2091	1673	27	3649	3581	31	4820	4359	42	149794	143856	74	0.311426
157132	137073	93	125054	115532	90	4534	4065	34	6340	6150	45	14744	13111	69	19996	18050	79	556144	485068	89	0.312489
210469	168131	102	72326	57372	96	2249	1857	26	4433	3839	36	10970	9021	68	14568	12078	69	476858	401626	94	0.313552
177902	156113	91	115583	103763	92	3615	3388	32	5399	4876	43	11283	10103	62	15956	13619	77	430704	357445	86	0.313552
90613	84198	82	38242	34787	82	1036	787	0	2288	2126	25	3954	3648	34	5611	5265	42	151196	141469	78	0.313552
227421	200868	105	110225	95224	102	5532	5056	39	9494	8071	50	19421	17190	78	26536	23737	91	772114	673541	100	0.314615
180043	155569	106	101013	90132	93	2879	2577	29	4748	4202	40	11214	9809	59	14680	13033	68	411437	354803	92	0.314615
63061	60868	80	31553	30830	76	1004	953	0	1412	1363	15	3348	3269	32	4233	4208	37	122886	115598	74	0.317803
197415	165608	100	95436	82636	98	3211	2897	32	5695	4678	50	12321	10279	67	17766	14879	80	459226	378519	96	0.317803
92159	93178	78	39218	38771	77	1046	1172	10	2137	1796	22	4612	4549	35	6149	6325	42	200978	204069	71	0.317803
92009	83791	84	41228	37107	81	1440	1344	12	2412	2125	25	4581	4256	38	7148	6687	51	180023	166929	78	0.317803
266380	163886	120	98136	56942	117	3328	1979	37	5751	3385	54	11352	6937	70	16278	10164	85	454560	284917	116	0.318866
49667	47648	88	16927	16607	52	465	464	0	1072	688	0	2106	2241	23	2702	2792	29	83751	82618	69	0.318866
27807	26389	78	12019	12214	44	594	562	0	571	645	0	1544	1538	18	2231	2635	23	58509	61870	57	0.319929
57893	56465	75	25447	24975	74	699	591	0	746	667	0	2369	2314	27	3110	3103	27	99688	98797	68	0.319929
161637	145444	99	83003	76623	88	2530	1967	29	3466	3068	35	8223	7004	51	10747	9302	63	292076	250058	83	0.319929
206408	170396	103	137116	120838	97	5793	5020	40	8413	6863	53	17962	15113	74	26366	21647	89	699123	579335	95	0.320992
158959	131673	99	69862	59201	92	2005	1766	21	3205	2525	34	6279	5363	49	9524	7776	53	243746	208164	90	0.322055
153023	140428	90	75609	70484	87	2461	2218	28	4853	4151	40	9886	9264	58	12246	11106	62	375502	352516	85	0.323118
138470	129041	89	44678	42591	83	1544	1740	17	2794	2797	27	6498	6014	42	8147	7721	52	232683	217680	82	0.323118
97767	85135	93	39362	34833	82	1294	1287	13	2304	2150	25	4864	4371	38	6517	6099	45	175669	164113	80	0.325244
106408	102893	84	36986	35100	81	1243	1066	9	3276	2889	33	7023	6749	43	7983	7169	48	316478	305415	81	0.326306
48908	48378	74	13476	13328	47	608	692	0	900	997	0	2009	1882	24	3392	3315	33	84563	80638	67	0.326306
144405	130450	99	51023	46447	85	2163	1951	24	3026	3098	30	7577	7113	47	11826	11134	64	316018	296413	83	0.327369
80125	78491	80	29252	28652	77	1093	1286	12	1512	1715	17	3295	3010	34	5061	4710	41	129792	125241	76	0.328432
133483	118482	95	55657	49538	86	1605	1489	19	2898	2877	28	7082	6159	50	8677	7802	51	230856	217742	84	0.328432
190257	156387	102	85619	69761	97	2214	1739	25	3528	3230	36	10579	8560	62	13372	11163	67	491768	436443	93	0.329495
151656	129299	103	67635	57521	92	1820	1561	23	3282	2718	32	6574	5861	45	9909	8002	57	272600	244848	92	0.330558
275603	194923	125	148215	109426	116	4467	3128	41	7233	5154	63	16146	11703	70	22438	16333	85	660438	506621	117	0.331621
67693	62251	81	29460	27354	77	1262	966	0	1055	1165	9	3020	2806	33	4922	4515	43	133935	129795	77	0.333747
127925	118913	95	38668	37076	83	1609	1677	20	3291	2943	34	5858	5321	43	8663	8042	50	239281	224848	87	0.333747
106906	97121	88	42876	38057	87	1478	1168	15	2466	1857	26	4029	4201	33	6065	5816	40	176186	160420	83	0.33481
182709	137963	99	70232	52750	98	2613	1904	28	3528	3268	37	8888	6899	56	11706	9552	61	343796	276774	94	0.335872
142813	131761	87	74219	68024	86	2702	2530	29	4787	4422	38	9991	9718	51	14615	13441	69	387765	370150	83	0.335872
258783	199082	112	138319	115114	108	4126	3493	35	6845	4650	49	13572	10814	67	20039	15641	76	545866	429438	103	0.336935
110379	104354	83	46374	43998	81	1525	1530	17	3105	2665	34	6072	6146	41	8568	7911	49	320944	315281	79	0.336935
183450	163571	93	102570	94990	92	2907	2583	30	5039	3918	46	9668	8517	55	14428	12403	63	397994	355763	83	0.336935
75437	72519	77	33225	30205	79	1033	961	0	1900	1520	24	3597	3579	33	6046	5411	49	162941	157572	76	0.337998
115346	100331	100	38849	33161	86	1611	1429	17	2118	1825	25	6104	5571	46	7352	6581	46	215456	199601	85	0.337998
171150	146225	99	74652	65330	97	3233	2985	30	5234	4612	39	11577	10284	63	15601	13151	72	409040	372595	89	0.339061
62015	62157	77	14290	13890	50	808	705	0	702	1177	9	2398	2575	24	3529	3567	32	98937	98189	71	0.339061
48060	47190	76	13190	12805	47	888	863	0	1345	1265	15	2393	2350	24	2870	2851	30	87989	85005	68	0.340124
151898	138994	92	63634	56700	88	2296	1912	26	3938	3590	36	9136	8539	49	11280	10242	64	405714	391099	84	0.340124
79960	75327	85	43430	40571	79	770	714	0	1672	1682	21	4212	4092	35	5621	5367	41	160981	163028	71	0.340124
106165	103355	84	30609	30364	79	1269	1109	9	1822	2475	26	5820	5824	41	7092	6549	44	258198	250150	76	0.340124
110737	101941	83	46879	41645	85	1300	1204	14	2233	2144	25	5864	5447	43	9076	7761	58	233480	222020	77	0.340124
55550	55173	75	22255	21763	59	588	641	0	923	966	0	2700	2668	27	3425	3338	30	91190	93093	62	0.340124
169657	141386	100	74731	62944	91	2072	1823	23	2792	2286	31	6950	6089	48	10240	8833	56	264405	235525	82	0.341187
154462	127570	103	111149	94802	95	2666	2257	30	3892	3619	35	9739	8897	53	14452	12283	66	386854	334655	88	0.341187
178681	149071	109	68766	57233	93	2137	1634	24	4484	3762	42	9976	8535	63	12702	10853	69	431824	390510	85	0.34225
117461	107219	86	55304	51565	85	1750	1411	19	2560	2356	28	5623	5454	41	7595	7114	52	202723	193731	78	0.344376
34391	34489	65	18840	18844	55	610	552	0	593	555	0	1553	1408	17	2161	2184	27	63445	62441	61	0.345438
81736	79584	85	32450	31147	78	769	918	0	1423	1399	17	3120	3448	29	5382	5033	43	151485	145929	75	0.346501
140245	129823	87	72641	66618	88	1997	2017	22	3357	2789	34	8544	8006	50	11072	10001	60	389341	362406	87	0.347564
96658	92937	87	40784	39614	80	1276	1296	11	1859	1976	21	4906	4555	40	5694	5370	42	210804	201787	79	0.348627
71816	68100	79	31928	30596	78	986	873	0	1265	1375	14	2664	2868	28	5221	4876	38	125664	117875	64	0.34969
195265	164134	99	87162	74963	96	3216	2440	31	5205	4600	37	10377	8944	59	14859	12677	70	398559	362556	96	0.350753
59436	59570	76	12817	12815	45	797	969	0	1655	1270	17	2627	2629	28	3698	3913	33	109564	106375	72	0.350753
175710	148913	92	75876	64470	91	2092	1708	23	3769	3099	37	7434	6729	47	11036	9608	55	294347	269904	91	0.352879
74512	73003	77	26908	26337	76	792	773	0	1670	1636	20	3135	3168	32	5035	4878	37	131337	129065	71	0.352879
35262	36001	68	10757	10868	43	317	405	0	605	989	0	1720	1734	20	2294	2514	25	69459	70871	62	0.352879
105968	99396	82	27914	26404	79	1262	1010	5	2141	2493	25	5298	5320	39	6690	6591	46	226005	218392	78	0.355004
142678	137941	87	84060	80631	86	2089	2205	22	4110	4079	36	8545	8091	49	10956	9848	56	365805	347792	81	0.356067
135973	121323	91	67419	58679	89	1490	1510	17	2970	2492	32	5171	4625	42	8040	6551	51	225579	210699	86	0.358193
81708	76893	81	28795	27842	78	1326	1268	11	2197	2197	25	4313	4340	35	6022	5987	41	181823	173826	78	0.358193
92811	89276	80	23860	22287	64	1426	1324	15	2231	1968	27	4905	5095	39	7721	6675	53	193806	187455	75	0.358193
98532	93749	81	29240	27715	79	1295	1302	14	2762	2150	28	5190	4819	41	7289	7463	43	193723	188716	81	0.360319
110018	106116	84	37827	35949	82	1276	1130	9	3192	3244	29	6740	6346	47	8634	8131	55	303445	292160	85	0.362445
87973	82848	86	57232	55977	81	1967	2015	22	2316	2740	26	5610	5387	42	8718	8067	57	228974	223119	82	0.362445
75996	74553	79	25842	25379	73	1075	1054	5	1176	1004	2	2769	2593	31	4056	4064	38	124442	116328	73	0.362445
169624	138064	97	70345	57425	94	2216	1968	24	3271	2900	31	7891	6884	50	10950	9440	62	306209	263049	95	0.363508
145322	127253	93	57909	51676	89	1835	1546	21	4021	3642	34	8482	7457	52	10513	9220	54	376537	347330	91	0.36457
104966	98567	84	41538	37645	84	1760	1521	18	2980	2639	32	6537	5985	47	9412	8854	52	251829	235890	86	0.36457
37082	36851	73	14987	15141	48	377	437	0	760	998	0	1493	1642	19	2416	2360	26	68893	68279	75	0.366696
75296	70755	90	26827	25073	77	1130	1156	10	1137	996	0	3470	3378	31	4928	4392	41	127472	119752	79	0.367759
250046	206505	114	129569	109343	110	4267	3427	35	7396	6108	51	16299	13538	73	22182	18374	96	607729	505000	113	0.367759
119927	116239	87	33381	32562	81	1482	1476	17	2889	2838	29	7185	6767	46	9155	9006	49	324838	308450	86	0.368822
166173	141112	100	63817	53234	92	2017	1611	22	3284	3270	33	8380	7194	52	11197	9786	59	397978	349510	94	0.369885
277171	200366	119	127910	90280	114	4396	3052	38	6335	5256	50	14930	11671	75	21437	15664	102	580845	441198	112	0.370948
86112	76947	90	45509	41362	81	1022	958	0	1848	1720	20	3342	2955	33	5403	4710	42	145531	131287	79	0.370948
117385	109292	93	46054	44105	83	1545	1607	18	3358	2600	35	6855	6416	46	8399	8079	48	322706	301910	85	0.372011
233587	164751	111	93683	67619	105	3395	2180	37	4991	4270	47	11556	8227	61	16002	11460	73	477338	353672	105	0.373074
65541	63724	77	26012	25003	73	850	660	0	1756	1889	24	3401	3628	32	5349	5619	40	138334	135229	69	0.373074
125307	115294	100	49118	46585	82	1493	1207	15	2777	2909	30	6352	5991	44	7694	6904	49	290441	278948	82	0.374136
67209	67602	75	19366	18920	60	1060	940	0	1257	1307	16	3552	3676	31	5141	4893	40	135699	132712	73	0.374136
212699	187675	95	126272	113721	96	4001	3698	33	7217	6322	51	14961	13512	68	20169	18730	77	548676	507663	91	0.377325
64565	62580	79	32788	32754	75	1092	877	0	1526	1374	19	3234	3286	28	4553	4651	37	123145	120243	68	0.378388
99501	94548	83	52019	48449	83	1704	1603	20	1826	1994	20	5321	5016	44	6737	6504	48	194258	190037	78	0.378388
73359	65621	81	36297	32373	80	1085	1074	7	1561	1604	20	3347	2949	35	4749	4542	37	142857	131856	79	0.379451
152141	139572	91	59596	53839	88	3069	2779	30	4382	3904	34	10313	9256	53	13744	13305	59	366956	330118	86	0.380514
185150	155343	100	68872	56096	92	2935	2485	31	3658	3570	35	9228	7366	57	12313	10952	63	334928	297637	91	0.380514
55196	55920	71	18793	18729	55	588	859	0	1059	1176	9	2452	2246	28	3382	3697	30	93404	94750	69	0.380514
209990	162035	119	72400	55635	102	2837	2180	31	5034	4234	42	11211	9056	63	15210	11975	69	415836	359051	119	0.380514
105634	94027	84	46200	40636	83	1049	988	0	2213	2257	28	5085	4759	38	7131	6003	46	195122	175871	82	0.380514
223824	172600	113	79256	60774	100	3183	2475	32	5305	4288	45	10251	8256	61	16690	12465	83	417656	336794	97	0.381577
290554	222440	125	179091	145098	117	8309	7438	43	14274	10232	71	30005	23043	98	44700	34044	109	1.04858e+06	867652	115	0.382639
172285	147432	96	69765	57733	109	1718	1439	16	3722	2773	35	8384	6929	53	10957	8869	59	365177	302576	109	0.382639
149685	122060	93	48407	38406	90	1936	1843	21	2809	2427	28	6936	5695	49	10916	9375	68	258686	222283	92	0.384765
88169	81704	81	38861	34988	82	1045	1062	7	1501	1544	20	4425	3986	35	5729	5377	41	148859	141696	79	0.384765
207038	147601	119	83006	59919	101	2539	2070	27	3588	2914	40	9097	7134	57	13126	10176	65	374857	285068	103	0.384765
72604	71002	79	33204	33058	76	1058	884	0	1106	982	0	3105	3296	29	4238	4186	37	116435	111248	76	0.384765
67335	66133	83	31642	31201	76	1061	1073	7	1375	1537	17	3115	3138	29	4141	3576	37	121772	114035	83	0.384765
41397	41416	70	17722	17404	51	523	531	0	910	756	0	2495	2469	27	3659	3722	32	88435	85175	63	0.385828
233334	196186	101	192577	170149	100	4678	4221	36	7121	5987	47	15914	14184	73	22778	19428	90	603089	520698	99	0.385828
245704	170206	105	104787	71060	119	3719	2388	38	5536	3559	46	13288	8772	67	17014	11636	83	478695	324294	121	0.385828
77117	76681	80	31014	31020	70	1220	1199	10	1395	1706	18	3820	3863	33	6404	6136	45	147125	143737	71	0.385828
103983	94277	99	35166	30872	84	1362	1308	17	2341	2135	26	4836	4402	39	6204	6300	46	190361	178169	83	0.386891
52648	47610	90	15387	13881	65	637	504	0	547	859	0	2179	1909	23	3315	3161	29	99171	87400	90	0.386891
229483	188925	116	122658	103628	100	3391	2642	33	5736	4582	46	12444	10648	59	17516	14430	72	494842	422310	98	0.386891
81372	74373	96	29731	24806	96	1270	1021	4	2035	1603	20	4187	3422	37	5742	5329	43	148362	129188	96	0.386891
215511	161459	105	118103	90638	102	3710	3144	34	6450	4774	50	14532	11000	75	18919	14143	85	560664	414135	94	0.386891
221826	178734	112	109457	90882	99	4078	3099	38	5606	4938	41	14032	11810	68	19414	16773	84	525793	451890	97	0.387954
170311	140117	98	84188	69519	95	3046	2446	31	5487	4349	47	10093	8240	57	14527	12850	69	398122	345689	92	0.387954
42559	41922	79	13710	13515	49	632	591	0	863	838	0	1802	2031	22	3042	2856	31	81735	79541	69	0.389017
116241	113011	82	44236	42402	80	1329	1288	12	2154	2171	27	5238	4931	39	7747	7385	48	249139	237341	83	0.391143
51806	52649	61	28547	28474	74	517	454	0	486	840	0	2389	2226	27	2839	2859	30	90436	92104	75	0.391143
115008	108008	85	59323	55727	84	1898	1524	17	3280	3383	29	7718	7217	45	9588	9226	47	327635	313905	85	0.392205
150763	126175	96	69428	57376	91	2413	1875	27	3050	2575	31	6856	5622	47	9867	7975	55	272028	237684	89	0.393268
67107	66987	88	42603	42328	75	862	905	0	1547	1298	14	2786	2991	28	3840	4013	35	126585	120158	81	0.393268
113451	103006	84	46977	42307	83	1824	1423	18	2520	2418	28	5657	5173	43	8185	8110	46	203642	191180	84	0.393268
239939	181692	105	96583	74476	102	2957	2441	32	4730	3981	41	11534	9200	57	16413	13012	69	466215	379422	101	0.394331
199884	168801	104	111836	97305	99	3346	2735	31	4541	3897	38	10084	8148	59	14055	11284	69	366516	295504	102	0.394331
145626	133823	103	65842	62226	85	1929	1842	22	4204	3529	38	6537	6179	46	9994	9067	55	256418	226774	82	0.395394
63516	62950	67	24884	24405	74	651	517	0	1111	986	0	2875	2790	30	4189	3224	40	105461	98713	75	0.396457
136203	121978	97	74845	67887	87	2366	1901	25	3533	3331	34	7958	6894	51	11327	10759	54	295931	265344	88	0.396457
84247	83639	78	39265	39113	77	1217	1215	11	1427	1440	17	3689	3743	33	5026	4816	41	147005	147732	78	0.396457
62679	58027	78	28164	25844	76	918	809	0	1254	1273	15	2727	2679	30	4625	4340	37	127705	118738	78	0.398583
159726	138265	100	61200	52269	90	2203	2082	24	3246	2990	36	8385	7665	48	11525	10339	57	395372	359044	91	0.398583
209727	174241	99	117570	101987	96	3755	2920	37	6478	5638	48	13076	11419	64	18755	16010	85	538878	483974	94	0.399646
105499	103525	81	34515	33449	79	1892	1757	23	2386	2660	26	5789	5197	41	9001	8440	47	233824	221418	78	0.399646
101472	104302	74	30952	30959	74	1305	1378	16	2658	2745	26	6285	6294	46	7525	7213	49	279335	270073	82	0.399646
63404	59736	86	22096	21954	56	614	417	0	1151	1310	12	2599	2526	28	3822	3630	32	96298	96432	76	0.400709
95326	60061	103	36668	24036	101	1110	820	0	2311	1125	10	4003	2639	57	5975	3358	61	174151	103050	102	0.401771
79333	77268	85	31872	30874	78	945	1098	6	1882	1813	18	4082	4182	34	5285	5235	37	142733	140541	79	0.401771
113844	101984	85	51147	45167	85	2291	1868	28	2791	2241	30	5640	4860	43	9047	7728	61	245885	219904	84	0.402834
117783	110046	87	53474	51089	81	1709	1588	18	3344	2966	29	8543	7819	50	9871	8508	54	377382	347015	86	0.403897
309994	198359	135	162596	111885	132	4359	2805	40	7295	5218	50	16287	11884	70	23023	15808	98	615152	450736	129	0.403897
143786	130258	96	57364	51613	88	2326	2153	25	3109	2866	32	7108	6708	46	10056	9860	51	272029	257541	88	0.40496
43877	44212	71	9722	9756	42	709	810	0	1118	1133	10	2553	2566	28	3847	4109	35	95894	97755	69	0.40496
298243	178677	132	122898	74353	124	4216	2514	45	6436	4289	54	14226	8685	69	19811	12019	95	516393	325402	140	0.40496
36519	36764	70	15762	15690	50	386	530	0	704	792	0	1820	1966	21	2312	2278	25	66100	66755	67	0.406023
101879	91136	86	31059	26944	82	1577	1489	16	2728	2662	31	4668	4575	37	7563	6593	48	205268	198719	80	0.407086
118244	109351	87	56649	51460	84	1612	1417	15	2604	2321	29	4884	4701	39	7181	6825	46	186498	179771	76	0.408149
124019	103030	91	50720	43144	87	1315	1278	14	2671	1949	28	4518	3655	39	6480	5716	46	170726	146161	83	0.408149
57153	56561	78	24104	23877	65	613	676	0	874	760	0	2522	2322	28	3540	3052	35	96123	94911	66	0.408149
90938	88673	82	27597	27319	77	1394	1108	11	2027	1792	22	3766	3491	34	5189	5276	37	157693	153826	75	0.409212
169852	150278	95	91774	82900	89	3480	3151	32	5240	4927	41	11731	10520	60	16595	14593	74	430678	401830	84	0.409212
172933	146941	94	58990	47654	92	2175	1628	25	2988	2302	33	8114	6639	53	11014	9105	56	298340	254449	86	0.409212
97404	91685	81	46777	44231	80	1409	1171	16	2375	2151	28	4542	4380	38	5782	5341	45	159379	154102	75	0.409212
167777	143865	108	84470	71919	93	2479	2105	28	4213	3660	37	7968	7011	48	12081	10126	63	334447	308303	90	0.409212
75890	74395	77	33232	32756	77	645	766	0	1329	1120	12	2900	2875	30	4314	4275	39	126267	124046	73	0.410275
223338	170242	106	107038	76935	102	3052	2510	29	5057	4073	44	11676	8953	67	15919	12534	75	433833	349682	96	0.411337
182902	157732	99	68310	58405	93	2748	2210	30	3869	3859	36	8874	8066	52	12619	11606	62	357344	338510	86	0.411337
236519	200676	111	116173	98862	108	5060	4211	39	8094	6973	52	16564	13718	74	23103	19018	85	649654	570993	104	0.411337
174883	147163	95	78728	64342	92	2175	1996	24	4366	3578	41	9555	8201	53	11860	9504	65	404933	352157	86	0.4124
141015	130330	103	52140	48491	86	2079	1744	23	4012	3771	35	9678	8862	51	13741	13352	63	454444	428800	84	0.413463
95622	87567	92	31017	28665	78	1295	1532	13	2172	2074	24	5123	4711	38	7148	6853	50	191471	183840	79	0.414526
258084	183004	123	91179	64685	119	3560	2662	37	4815	3444	42	11755	8723	63	17378	12526	75	519107	394661	118	0.414526
75671	71396	79	30226	27753	79	1302	1154	10	1329	1254	11	3734	3518	34	4985	4892	40	146329	143840	77	0.416652
149999	129513	92	67933	61046	89	2101	1814	24	3698	3419	33	8425	7880	50	12712	11532	66	334865	318064	89	0.417715
59786	58234	71	29200	28280	75	954	1012	3	1141	1167	10	3105	3000	31	4409	4176	36	123820	120251	71	0.417715
112512	107837	88	68951	67249	82	1716	1523	19	2835	2644	30	7101	6754	46	8333	8004	55	299036	280324	83	0.418778
160004	136789	102	53315	43914	94	1824	1530	21	3523	3315	31	8549	7197	56	10561	8906	61	384524	331897	93	0.418778
66629	62525	81	26246	23946	72	1150	979	0	982	1193	12	3823	3642	34	4736	4265	42	129360	126845	76	0.418778
110284	97593	88	44995	39219	85	1500	1078	9	1732	1736	26	4962	4408	41	7110	6654	44	176746	155544	87	0.419841
158743	135683	106	67069	57474	88	2477	2215	27	4069	3364	40	9146	7327	58	14749	12619	77	345758	292548	88	0.419841
144092	131310	89	63996	59347	86	1612	1398	17	2837	2614	34	7943	6905	48	9541	8154	55	369301	318310	86	0.419841
219681	180670	104	119704	98882	103	3608	3036	32	5868	4918	43	12693	10461	63	18617	15006	81	477348	391726	103	0.420903
115216	106343	100	47862	45330	86	1410	1273	12	2269	2227	25	6072	5797	40	7695	6707	48	250085	231184	100	0.420903
55147	55311	68	28017	26828	69	791	786	0	1433	1279	10	3037	2968	31	4301	4740	35	121367	115434	74	0.420903
229941	178326	102	109423	87495	98	3391	2461	34	6642	4836	47	12717	9899	67	16379	13308	76	481155	395412	101	0.423029
192729	146281	103	71573	54273	95	2303	1811	30	4227	3032	43	10472	8645	58	13247	10120	68	462671	363545	97	0.423029
182166	150238	95	60689	49428	92	2499	2044	29	3541	3222	34	8926	6783	56	11520	10017	59	349945	299509	93	0.424092
63498	61386	76	30114	28139	76	1236	1081	9	2071	1658	27	3443	3084	34	4226	4161	36	141425	137201	74	0.424092
108639	102825	84	35378	33239	82	1647	1661	20	2282	2650	26	6734	6480	43	9145	9052	53	248121	241570	79	0.424092
134859	118540	91	87202	77364	90	2062	1966	24	2349	2333	25	6579	5926	43	10157	8741	55	261667	240181	88	0.427281
77987	75986	78	36077	36071	77	759	1065	5	1246	1546	16	3917	3381	38	4614	4698	36	143059	138878	74	0.427281
85406	82507	81	37292	36271	78	1145	1257	12	1827	1648	22	3844	3729	33	6481	5968	49	172169	171179	81	0.427281
59825	58297	84	12979	13129	44	844	774	0	1420	1285	18	3151	3238	31	4090	4168	35	122123	116451	76	0.427281
80199	77780	78	31978	31816	77	796	997	0	1836	2022	22	4385	4411	34	6314	6415	41	158914	156433	80	0.428344
147483	128483	92	59298	52243	87	1927	1570	19	2234	2121	27	7431	6646	48	9018	7838	57	318834	289274	88	0.428344
191778	150169	96	138651	117938	95	5413	4655	39	9678	7839	54	20119	17013	80	27368	22846	87	734530	651678	97	0.428344
65534	66587	78	21277	21806	54	899	1010	2	1441	1303	14	2944	3120	28	3841	4111	34	124997	123390	63	0.428344
234056	183970	102	129850	105495	101	4001	2925	38	5775	3912	44	13248	9986	62	19009	14470	83	521141	410856	103	0.429407
230484	167574	104	89001	63171	103	2711	1919	31	5247	4000	46	12222	9017	66	15434	11535	74	531128	397075	106	0.429407
78893	76029	82	33221	32272	77	596	740	0	1320	1397	14	3030	3007	29	4009	4142	35	123427	120121	77	0.429407
150341	139491	88	59308	56560	86	2186	2258	23	3644	3707	32	8991	8123	48	11560	10709	57	418402	396820	91	0.430469
91238	87553	85	40204	38372	80	967	924	0	2164	2040	29	4201	3907	34	5746	5441	41	150417	145452	78	0.430469
133351	117404	90	52944	46989	88	1646	1616	19	2740	2478	32	5919	5575	43	7651	7515	45	247940	226817	90	0.431532
100419	97901	80	49716	48221	79	1187	1153	11	2125	2175	23	5454	5250	41	6914	6165	46	234995	229505	84	0.431532
129541	124840	90	66100	63338	83	1899	1887	20	3667	3450	36	8016	7524	51	9514	8778	59	356245	342338	88	0.431532
222052	175570	113	74704	58791	107	2754	2186	28	4997	3763	44	11182	9076	58	14930	12666	64	522529	439927	109	0.432595
99840	96469	81	49244	47299	81	1386	1220	10	2014	2350	26	5592	5591	38	7350	6996	47	220362	206150	80	0.433658
187479	155300	96	75220	62332	94	2693	2119	28	4497	3052	43	8910	7296	56	11444	9740	61	328702	284585	95	0.434721
114377	108071	83	46103	44687	81	1231	1361	15	2934	2743	30	6894	6368	48	8579	8184	58	306491	298867	83	0.434721
55735	52856	83	27987	25706	77	578	762	0	944	1112	7	2350	1913	28	2613	2484	29	101840	97100	75	0.435784
176081	148534	103	81360	68104	94	2238	1724	25	3552	3243	40	10110	8990	59	10995	9197	62	404660	366470	90	0.43791
112534	105279	86	48715	46041	84	1479	1448	17	2562	2743	25	6726	6580	45	8241	7580	47	301174	284833	86	0.438973
113276	107077	84	53863	50883	83	1528	1420	17	2724	2474	25	5811	5634	41	8069	8111	54	221893	219099	78	0.441098
179841	156122	93	90861	76578	93	2818	2513	30	4548	3850	36	9847	8576	57	12595	10874	75	419000	374181	89	0.441098
60014	59074	74	17959	17964	55	849	835	0	1217	1415	17	3005	2981	30	3751	3723	33	115564	110874	74	0.442161
250498	177127	124	89701	60525	107	3695	2391	39	5727	3868	48	12017	9065	63	17208	11310	85	444198	326545	107	0.442161
281222	153816	137	120068	72664	136	3162	1859	41	5492	2970	52	10749	6076	70	15512	8388	75	441006	252641	127	0.442161
179096	149160	93	76996	65412	92	2369	1739	22	3728	3455	36	8327	6905	56	12154	10464	63	326598	292175	87	0.443224
57175	61105	61	32521	31927	74	864	817	0	1362	946	0	3089	3235	31	4780	5070	40	126095	125277	67	0.443224
121375	107657	86	56350	48065	89	1267	877	0	2020	1808	24	6028	5501	43	8432	7425	50	285159	260896	83	0.443224
164687	148304	92	111917	102652	90	2894	3024	26	4809	4326	43	10849	10351	55	15730	14550	75	421645	372248	87	0.443224
140587	126997	99	107709	100255	90	2726	2370	29	4947	4818	39	11431	10299	61	15291	14280	63	450087	417279	84	0.444287
90744	83075	93	38268	35059	81	1077	1360	13	1458	1532	18	3775	3230	36	4713	4186	39	130446	120350	65	0.444287
142824	130907	91	49206	45834	85	2451	2322	26	3424	3510	34	9468	9071	51	12584	11923	65	426323	401732	80	0.444287
86519	82547	83	38922	35739	81	1050	1059	6	1360	1619	17	3755	3720	35	5236	5121	44	165928	159291	76	0.444287
159477	135285	91	57380	47203	89	2623	2304	29	4539	3890	39	9113	7805	51	12877	10487	62	358717	321946	85	0.444287
149610	132707	93	61875	55438	89	2125	2025	21	3276	2808	31	8098	7158	51	11727	10362	58	383622	360342	88	0.44535
229484	148602	128	105513	68699	128	2943	2035	31	5275	3700	49	9366	6197	57	14559	9433	79	381518	243584	128	0.44535
56647	54610	83	21309	20944	65	760	821	0	1262	812	0	2504	2302	27	3292	3258	33	92669	88658	71	0.446413
187175	162304	101	77268	67726	94	2849	2146	29	4361	3770	39	9813	8689	54	12460	10700	61	360911	341943	87	0.446413
118969	114538	86	49371	47783	82	1263	1341	12	3173	2820	35	7224	7196	46	8452	7871	49	324513	309922	81	0.447476
111562	103798	86	34377	32111	81	1850	1525	20	2223	1916	26	5341	5270	42	6783	6587	45	197864	188870	77	0.448539
128978	122399	86	90001	86154	86	1603	1351	19	2798	2560	29	5340	5171	41	7749	6986	51	222004	203155	82	0.449601
168334	130825	101	61940	49309	95	2399	1827	25	4137	3308	43	7767	6159	53	11088	8267	61	292680	233825	94	0.450664
96530	91450	92	41934	40411	80	1755	1549	20	2374	2314	28	6081	5922	41	8187	8564	46	227723	213314	78	0.451727
139995	124355	89	54354	48178	87	2041	1709	23	3571	3086	35	7017	6176	46	10061	7934	59	233511	197360	79	0.454916
186641	169695	94	95166	87311	91	3598	3035	34	4974	4727	37	11938	11310	61	16519	16155	74	422456	398384	87	0.455979
172935	140374	96	78517	65473	93	2046	1922	21	3642	2785	36	9021	7707	50	10283	8964	59	396163	340351	92	0.458105
90561	83565	84	38325	34196	83	1053	1052	6	2165	1707	28	4284	3967	38	6035	5792	42	160992	153676	81	0.46023
104370	98123	97	61784	59893	81	1578	1549	17	2966	2751	28	6110	6140	42	9680	9098	54	235819	226209	81	0.46023
85140	77206	83	33181	30311	80	1385	1203	9	1424	1516	17	3721	3355	35	5122	4862	39	148152	142682	77	0.461293
57525	55761	76	29457	28406	75	915	757	0	1107	1172	8	2615	2385	29	3657	3591	34	107880	107027	78	0.462356
133833	125380	87	56981	53470	84	1430	1261	18	2758	2436	30	7038	6594	47	9754	9042	55	335048	310299	85	0.463419
105723	97773	93	38392	36006	82	1347	1216	13	2326	2130	29	5272	4775	39	7410	7319	48	211900	206098	81	0.463419
162745	138909	96	80862	68548	92	1851	1507	24	3607	3004	37	6953	5897	48	8911	7797	48	258498	226466	91	0.463419
141310	134642	90	60130	57692	84	2279	2091	24	3771	3369	34	9045	8337	53	12124	11822	57	387260	353472	86	0.465545
140189	114786	93	54898	44164	90	1872	1361	21	3663	2555	39	7306	5971	51	10362	8156	58	270367	222367	107	0.465545
180093	149669	98	69003	56812	93	2446	1664	32	3905	3415	36	9033	7996	52	12473	10443	62	352096	302599	96	0.465545
100727	100457	78	43050	42507	78	1082	1161	9	1944	2175	22	4941	4847	38	5672	5604	41	209472	204538	77	0.466608
232628	180040	122	110468	84588	108	2999	2119	33	5515	4539	43	13844	11294	67	16698	13127	73	586334	492401	122	0.466608
98246	92296	83	36692	35131	79	1178	1246	14	2427	2098	25	4536	4546	37	7405	6933	44	189765	184559	80	0.466608
209849	165501	113	83261	67006	97	2669	2268	29	4787	4135	47	11146	9122	61	14888	11928	65	503736	444779	95	0.467671
111623	104170	96	50720	47532	82	1073	1025	5	2474	2422	26	6176	6046	42	8913	8413	50	283093	273636	83	0.467671
146967	132378	92	40399	35158	85	2173	1954	23	2992	2672	31	7377	6513	46	10113	9091	56	278989	253649	86	0.469796
92163	87723	82	42551	40665	79	1194	969	0	1058	1262	11	3168	2893	32	4414	4260	37	116001	111898	77	0.470859
104279	102480	83	51011	49575	81	1233	1206	10	2532	2014	31	5575	5300	46	6966	6810	46	249046	241302	82	0.470859
57715	61458	72	28968	28981	73	991	896	0	1763	1263	13	2620	2712	27	3646	3385	35	110185	105896	71	0.470859
115251	96223	88	56616	48096	88	1409	1296	14	2313	2055	31	4805	4013	43	6170	4792	50	189085	159259	86	0.470859
85271	78571	83	41460	38110	81	1133	1009	2	1783	1462	17	3716	3812	34	5514	4884	41	150760	144692	74	0.472985
203859	158287	115	84917	66340	103	2790	1822	33	4215	3354	41	8687	6498	57	12071	9664	62	330354	258893	98	0.472985
53124	51335	79	30424	29938	75	793	656	0	1362	1254	14	2709	2626	29	4317	4214	37	110307	108063	67	0.474048
95942	83457	91	39954	34081	83	1325	1075	7	1614	1551	20	4510	3602	40	5563	5080	45	173369	151963	78	0.474048
125222	111261	88	67034	60176	87	1386	1278	13	2847	2685	27	5833	5171	43	8285	8100	48	236205	212732	83	0.474048
135568	126515	103	68021	64855	86	1801	1784	20	4189	3328	37	8654	7989	51	11216	10928	60	399663	361146	81	0.474048
175181	153360	92	88646	78621	90	2471	2532	25	4113	3745	37	9953	8630	56	13953	12238	67	393709	329979	86	0.474048
121701	111540	98	55736	51454	85	1941	1742	22	3211	2999	30	6872	6551	46	9450	9092	51	277678	262365	80	0.475111
145723	126789	101	65218	55011	93	1839	1650	20	3507	3037	34	7438	6525	48	9992	8987	57	340577	298307	108	0.475111
78172	75752	85	26211	25287	77	1101	919	0	1683	1410	18	3215	3291	30	4881	4656	38	133872	131943	71	0.477236
129263	118286	87	65932	60382	84	1798	1751	20	2577	2160	30	7192	6496	47	9586	8848	59	276942	255150	78	0.477236
119080	107461	88	36814	32857	83	1862	1519	20	2926	2590	29	5848	5627	39	8962	7886	59	227862	214641	79	0.478299
58543	55656	78	24211	22623	76	616	691	0	1831	1627	24	2871	2806	31	4522	3843	41	113647	112661	68	0.479362
120349	101238	92	56757	46226	91	1687	1542	15	2873	2017	32	5934	4629	50	8021	7278	46	221774	178522	87	0.479362
113809	103111	93	57713	52289	85	1659	1494	18	2327	2053	22	5358	5100	38	7558	7576	50	208444	198789	80	0.479362
211568	167028	115	79117	60997	97	2578	2183	29	4332	3710	38	9651	8074	58	14439	11595	73	366164	308973	89	0.480425
165669	141748	91	66455	56894	90	2299	1841	27	3842	3315	34	7926	7091	48	11114	9756	59	308371	278094	87	0.480425
39933	40133	67	17370	17621	51	449	522	0	1367	1275	13	2079	2109	24	2634	3079	29	81241	79309	68	0.481488
102593	97046	84	43627	42115	80	1644	1722	17	2286	2181	24	6103	5805	42	7480	6921	46	267369	257625	82	0.482551
102938	97940	84	42232	40891	80	1438	1347	17	2402	1846	23	5322	5065	39	6573	6418	42	235565	226540	80	0.483614
188676	159035	97	68003	58089	93	3221	2845	32	4642	4038	39	9898	8856	56	14530	13056	65	375374	352498	90	0.483614
125148	117063	85	46178	43694	82	1456	1277	18	2902	3123	31	6980	6603	46	9925	9400	59	334831	320627	84	0.484677
187045	163551	94	94273	81488	92	2992	2576	31	4734	4395	43	11442	9995	62	14535	12872	67	492044	453302	89	0.484677
153325	127875	90	73228	61837	89	1855	1601	22	3339	3011	37	7246	6132	48	10166	9304	56	278554	238882	86	0.484677
88095	78216	83	40211	35363	81	1412	1080	12	2243	2074	25	4702	4286	41	7442	6550	48	189589	167221	78	0.48574
315219	244381	134	192625	153350	129	6611	5646	42	11553	9173	56	24299	19289	94	31651	24807	116	895729	708898	129	0.486802
102353	93182	85	51189	46068	84	1145	925	0	2325	2458	29	4650	3910	38	7100	6689	45	176753	164033	81	0.487865
70150	67142	83	20857	20207	63	792	799	0	1332	1375	16	2956	2983	29	4290	4309	35	127915	126335	76	0.487865
69278	66541	79	28471	27635	77	938	895	0	1108	1247	10	3096	3144	28	4198	3925	35	113174	108504	75	0.489991
116859	111653	82	57470	55932	82	1518	1601	19	2695	2279	31	6669	6532	45	9231	8990	50	320889	301685	79	0.491054
123811	112145	87	39088	35469	84	1747	1403	21	3173	2968	33	6788	6271	45	9131	8755	50	268919	259298	80	0.491054
209044	161219	100	91350	69363	100	2087	1824	25	4393	3267	40	8103	6242	54	12030	9746	68	324656	268846	96	0.492117
29024	28889	67	12822	12503	47	446	475	0	772	868	0	1434	1619	19	2444	2355	27	58441	56002	70	0.494243
60248	59758	79	20473	20091	62	978	981	0	1568	1168	12	2573	2607	26	2896	3107	30	107464	107342	74	0.494243
105627	94491	100	45896	39888	85	1165	1073	9	2544	1941	32	4098	3440	39	6311	5455	46	170667	153655	86	0.494243
149030	141979	90	93033	89822	86	2265	2338	25	4069	3623	37	10295	9736	55	13713	13035	65	467779	427582	81	0.495306
148616	126189	92	67504	58540	90	1884	1609	22	3185	2806	30	7840	6679	52	9728	8591	55	266583	236521	89	0.495306
47636	46569	75	17821	17917	51	633	644	0	566	748	0	2212	2336	25	3146	2856	35	76591	76163	68	0.496368
73941	69728	83	27418	24782	79	1066	976	0	1698	1722	22	3770	3644	34	5071	4970	42	149499	140502	78	0.496368
163775	153164	93	70787	66107	86	3315	2943	31	4356	4112	37	9744	9511	52	13669	12352	68	351695	336227	86	0.496368
173675	150617	91	70216	60434	90	2058	1597	23	3629	3321	36	8865	7771	54	11431	10977	61	395462	364326	93	0.496368
39809	41832	68	15173	15466	46	690	686	0	552	754	0	2097	2342	24	3431	3420	32	84550	83335	69	0.496368
119182	105379	89	59476	53064	87	1405	1308	14	2334	2190	26	5927	5095	44	7860	6578	56	239832	219740	84	0.496368
201106	164860	97	108891	89672	96	4634	3764	39	5669	4585	42	12984	10945	61	18392	15512	80	506259	433218	95	0.497431
133194	124930	85	44558	41864	82	1843	1716	21	3164	3100	33	8530	8286	48	9750	9655	52	365385	359193	80	0.497431
140804	129139	86	70987	64707	86	2479	2188	28	4740	4429	37	8846	8346	49	12499	11434	62	348231	319037	84	0.497431
93058	92282	80	44644	42468	80	1269	1227	14	3310	2869	35	6052	5646	43	7922	7658	49	273674	263065	95	0.497431
88754	86171	81	31516	30779	79	1171	1187	9	2191	2211	26	3808	3656	34	5384	5307	41	140508	134179	81	0.497431
365846	230236	168	222444	151926	153	7246	4763	50	11652	8252	60	23953	16909	88	34613	25298	115	907032	684980	148	0.497431
96986	80317	87	37160	30167	85	1355	1024	8	1780	1632	29	4484	3599	39	6092	5109	44	155783	128534	85	0.498494
68977	66492	85	29884	28735	76	726	817	0	1318	1304	19	3206	3237	30	4665	4405	37	132551	128916	75	0.498494
58081	56832	89	15856	15312	50	737	654	0	794	948	0	2518	2609	26	3669	3636	31	96703	96614	75	0.498494
108582	99866	89	62439	58271	85	1490	1469	19	2591	2379	31	5915	5016	43	8337	7406	46	224345	195365	83	0.50062
160679	143880	94	66953	60888	89	1985	1622	23	3060	3167	27	6946	6663	45	9502	8707	52	275770	261166	83	0.503809
262838	181447	116	106437	72602	111	3923	2665	38	6526	4364	50	12037	8013	67	17365	11887	80	467882	336015	111	0.503809
132468	121782	95	66803	61917	87	1996	1538	20	3181	2755	35	5670	5010	41	9627	8770	55	294667	284468	87	0.504872
60097	57930	78	19690	19787	55	795	864	0	1781	1727	21	3293	3281	31	4314	4420	33	127200	129411	72	0.504872
57019	54269	77	28712	26607	77	767	882	0	1247	1299	11	2717	2701	28	4028	3958	36	123887	120083	76	0.505934
221170	182360	99	136317	116349	99	4364	3659	34	7121	5933	53	15426	12807	66	22753	18912	86	600191	494706	94	0.505934
135681	128123	85	64732	60505	84	1857	1714	20	3534	3341	35	6078	5935	44	9633	8892	54	246495	233282	77	0.506997
134914	128347	87	60602	57634	84	2839	2680	27	4719	4113	41	9840	9297	55	13918	13438	65	365323	333545	76	0.506997
129472	109960	95	52045	44639	88	1517	1416	14	2566	2577	27	6604	6103	45	8022	6950	53	277195	246576	82	0.509123
138464	121212	92	64568	56755	89	2291	2219	25	3028	3250	34	7973	7283	47	11006	9555	55	317546	297887	84	0.510186
61486	60219	76	21857	20531	72	687	691	0	1322	1360	14	2989	2786	28	5221	4843	46	126560	116829	92	0.510186
114554	105919	84	50660	45561	82	1152	1157	13	2601	2314	26	6760	6289	48	8019	7573	53	292830	284092	80	0.511249
218543	170944	106	94415	75350	101	3029	2268	32	5181	4020	41	10905	8940	61	14940	11723	74	385019	330899	97	0.512312
70227	67345	81	30527	29641	77	1508	1325	17	1732	1869	24	3966	4071	35	6271	5484	43	156819	151653	76	0.513375
266503	186710	111	131275	94087	111	3263	2302	37	6007	4321	50	11956	8616	63	16415	11964	78	443674	327230	105	0.514438
236514	182381	104	133326	107563	103	4710	3589	39	6560	4845	52	14987	12451	69	21027	17206	91	556912	467656	98	0.514438
141843	133114	88	78649	72677	86	1966	1851	22	3416	3082	32	8488	7835	54	9812	9680	56	363755	344604	82	0.5155
184474	154188	94	97150	81329	95	3021	2690	30	4962	4158	47	11512	9780	62	15559	12977	72	411841	329196	92	0.516563
114012	108309	87	49330	46206	85	1671	1287	15	2651	2534	30	5813	5060	43	7931	7765	46	216136	207632	84	0.517626
165499	131845	97	70460	55877	93	2188	1711	25	3190	2465	35	6926	5736	47	10432	8107	66	279931	233088	90	0.517626
156370	125326	100	62326	50343	92	1955	1418	27	3010	2540	35	6910	5676	47	10056	8049	60	273348	225030	92	0.517626
160146	147636	91	67100	60367	87	1964	1708	21	3563	3189	34	9013	8286	51	11523	10804	63	392135	383110	78	0.517626
84308	81638	95	35713	35253	77	1570	1383	16	2124	2121	23	4132	3791	37	6447	5971	48	166895	159423	75	0.519752
197300	175016	110	110794	98762	98	5100	4495	37	6826	6166	44	15315	13498	70	21252	18777	83	574428	500557	96	0.520815
181268	137956	98	279464	217681	101	8204	6729	45	12895	11079	65	27710	23680	86	38593	32247	85	987665	878381	94	0.520815
91712	87932	88	36663	35399	78	1303	1208	13	2272	2111	26	4765	4509	38	5840	5848	43	173697	170539	78	0.522941
214807	160354	109	92099	71785	100	3098	2369	32	4299	3354	37	9963	7797	60	12185	9469	62	347000	275407	96	0.522941
233222	171945	105	93128	70376	104	3311	2432	35	5022	3725	44	11446	9090	59	14691	10789	68	426654	326830	101	0.522941
29996	32275	49	17728	17716	50	552	370	0	494	509	0	1547	1605	18	2334	2584	26	67411	68165	63	0.522941
33440	37099	51	12655	13272	42	420	601	0	1243	1073	5	1988	2034	26	2650	2785	26	71202	70282	67	0.522941
57097	54862	88	15570	14948	51	691	777	0	1351	1418	19	2860	2957	28	4282	4497	33	113132	112464	73	0.525066
103463	86575	92	41354	33445	88	1240	1024	5	1651	1493	16	4066	3440	40	6375	5393	46	167786	144201	83	0.525066
158905	131061	94	52277	42769	91	2031	1769	20	3247	2732	36	7536	6234	48	10242	8893	56	298662	260097	94	0.527192
230332	184723	102	89904	71495	99	2630	2238	29	4884	4196	43	11731	9876	62	16010	13334	65	488218	426926	97	0.527192
217306	180894	102	110647	97608	100	4453	3528	37	8032	6663	55	15853	13492	66	22467	19960	83	592252	496407	102	0.528255
126943	117803	89	63724	60749	85	1324	1163	13	2507	2140	30	5030	4693	39	6469	6586	43	191986	177347	81	0.529318
82967	79744	78	35828	34549	77	880	957	0	1440	1526	17	4210	4380	35	4789	4847	40	186632	180341	74	0.529318
206955	172548	95	80783	67143	93	2974	2422	30	4215	3476	38	9687	7556	56	15452	11944	68	389301	306434	88	0.529318
230200	161517	120	100930	68874	107	2666	2009	30	4472	3314	44	10081	7438	58	14048	9952	73	391752	298178	104	0.530381
199064	163276	102	154143	125607	100	4137	3361	36	6912	5798	47	16665	13479	75	23153	18960	87	680911	561703	113	0.530381
157088	137225	91	64361	53773	89	2027	1805	22	3359	2901	38	9452	8264	54	11878	11068	64	428206	391342	90	0.530381
105451	91969	87	45528	40449	84	1396	1074	10	1918	1750	26	4721	4482	38	6988	6298	47	203792	188497	82	0.531444
174917	143473	99	64482	52735	94	1562	1529	17	3520	3073	34	8427	6944	54	10807	9390	58	391729	346234	93	0.531444
284904	211712	118	164342	129141	112	5543	4342	41	10218	8312	56	20593	17038	78	27768	21926	91	825740	688139	110	0.531444
151774	128567	96	65210	55857	91	2197	1814	25	3248	2801	29	6801	5828	45	9093	7887	58	247440	219593	91	0.53357
55282	54866	87	20829	20608	59	842	801	0	1059	1068	5	2672	2717	27	3322	3596	31	101123	100920	72	0.534632
131831	126794	89	61335	59526	84	1998	1820	24	3293	2824	33	7287	6839	50	9373	9324	50	280634	253605	81	0.534632
104114	91904	95	46386	41750	83	1468	1258	16	2209	2045	22	4348	3833	37	6746	6031	49	183331	164840	81	0.536758
248360	119923	253	96286	40747	250	2686	1343	16	5960	2596	57	11902	5802	105	18077	7659	130	545964	304402	250	0.537821
92763	92064	90	46399	45716	78	805	773	0	1775	1407	17	4144	4420	35	5764	5097	41	193000	188617	77	0.537821
181848	145516	97	74783	59400	96	2481	1979	28	3742	2978	37	8075	7092	50	11687	9699	63	295508	246440	92	0.537821
153290	128259	97	64674	54860	91	1729	1333	23	2907	2670	27	6664	6038	45	10290	8855	53	229218	207748	86	0.537821
85174	82954	80	20881	20315	61	1390	1383	14	2067	1755	25	4372	4264	36	5951	5440	43	167320	165976	74	0.539947
221400	177170	105	75203	60301	102	3534	3006	35	5050	4395	38	11113	9588	57	15513	12497	74	406398	347275	96	0.54101
65287	64888	64	31009	30191	76	770	593	0	1291	1395	15	2719	2597	29	4278	4274	37	120225	118003	66	0.54101
143261	116931	106	54861	44586	90	1855	1602	24	2889	2231	36	6376	5249	50	9724	8180	56	267887	230632	87	0.542073
142928	135567	85	72370	67987	83	2233	1779	24	3025	3109	29	7880	7184	49	10136	9933	57	288231	278488	78	0.543136
124594	116365	86	68090	63519	86	1970	1824	20	3011	2419	35	5736	5211	42	7942	7751	46	217720	206313	77	0.544198
199455	165050	107	100230	83375	98	3142	2692	31	4983	4420	47	11398	10078	57	15263	12036	74	436163	381102	93	0.544198
59984	60280	78	45329	45216	75	549	796	0	1478	1225	11	3400	3350	32	4435	4495	36	121600	120647	62	0.545261
103986	96015	83	41182	37286	82	1442	1277	13	3063	2511	30	4551	4418	41	6183	5505	44	174525	168446	78	0.545261
64718	61011	82	20754	19889	63	634	698	0	1562	1248	18	2626	2775	27	3931	3800	34	119842	117582	70	0.546324
84753	83264	88	33271	32459	77	762	891	0	1257	1304	16	3440	3383	32	4885	4529	42	131339	129961	72	0.546324
171728	141328	106	81068	64070	95	2883	2259	31	6799	5620	47	16113	13602	69	18869	15371	79	658248	555297	91	0.546324
50812	49053	77	20627	20163	59	260	417	0	1318	1533	15	2413	2426	27	3849	3531	34	99198	97888	66	0.546324
136032	126151	89	61809	56290	88	1812	1554	21	3108	3270	36	7417	6860	46	10048	9187	61	276643	263549	84	0.547387
203723	154503	111	64417	49100	97	3020	2358	32	4362	3598	39	9384	7478	57	12718	9299	66	351053	280642	91	0.547387
216574	164540	101	86680	67701	98	2363	1901	27	4246	3457	38	9482	7315	59	12693	10058	70	351961	285771	95	0.54845
26787	29029	62	12146	12407	45	314	363	0	259	552	0	1645	1649	19	2189	1984	25	62680	66913	62	0.54845
357126	249662	153	186207	134326	139	8518	6508	46	12883	9474	69	28481	21836	112	40956	30148	128	1.04858e+06	849619	139	0.54845
114784	109707	84	47397	45718	81	1194	1089	8	2208	2204	26	6021	5267	46	7685	8258	44	259262	250736	80	0.549513
211303	179642	99	90031	75628	96	2988	2475	31	5309	4715	43	12933	10466	68	16731	13635	74	434536	374886	93	0.549513
99413	90385	84	36152	33786	82	1428	1686	18	2164	2111	25	4696	4290	37	7167	6843	47	183139	175887	76	0.549513
115991	106264	89	45319	42262	84	1980	1872	22	2456	1962	29	5434	5165	40	7418	6948	47	210325	192118	81	0.550576
172253	155159	95	81412	73964	92	1984	1842	23	4279	3874	39	10318	9824	56	11977	11379	55	442718	426712	90	0.552701
54383	51782	81	14974	13371	62	1038	1070	5	1482	1318	19	3174	3056	30	4634	4304	39	134616	128958	89	0.552701
50999	49968	76	17282	16845	51	590	631	0	734	1011	4	2621	2654	29	3615	3771	33	102432	102488	67	0.553764
48166	48184	83	14064	14139	46	812	758	0	1380	1265	14	2768	2563	29	3497	3323	34	105235	105642	66	0.553764
94373	91960	81	34019	33188	80	1902	1720	21	2382	2145	24	5659	5430	40	7913	7596	49	208598	204291	78	0.554827
254875	187774	117	111144	88003	113	5464	4370	39	7384	6401	49	16663	13144	74	24008	18900	98	637252	495271	113	0.55589
129964	122124	85	65924	62802	85	2066	1725	23	3594	3242	33	8239	7924	49	10788	10207	55	371849	346909	83	0.55589
245418	171622	109	106948	72502	108	2984	1909	35	5432	3533	51	13047	9316	68	15566	11219	82	536643	389202	106	0.559079
101135	100657	81	57985	55976	81	1591	1298	17	2696	2402	28	5334	5505	37	8415	8289	48	206803	197593	80	0.560142
167159	138037	98	55092	44220	93	1923	1557	20	2846	2348	34	6350	5281	46	10100	8510	54	262644	226382	90	0.560142
201996	172620	102	90486	78429	97	2870	2581	29	4567	4197	39	9855	8893	56	14436	13429	67	414803	385467	93	0.561205
137354	129423	93	84522	80477	87	1658	1634	20	2641	2391	26	7133	6762	47	10084	10035	53	260796	251816	85	0.562267
228026	191685	102	110055	92662	102	3177	2484	32	5332	5005	41	12891	11425	60	16322	13429	71	580960	538395	104	0.564393
116316	110734	88	66444	64286	84	1497	1340	19	2887	2517	30	4862	4976	36	8173	7180	52	205268	192464	82	0.565456
66618	64092	91	28784	27478	75	741	809	0	1492	1129	10	2973	2874	29	3435	3293	32	116382	111839	68	0.565456
117485	113795	84	41684	40086	81	1395	1197	12	2628	2713	26	6445	5964	43	8168	7666	50	262138	254273	84	0.566519
260296	186740	111	178480	141569	110	6554	5262	43	9501	7642	58	21654	16663	80	30582	24564	103	767109	599099	110	0.567582
219816	169050	104	75781	56977	100	3308	2225	38	5284	4137	43	10797	8453	61	15563	12283	69	413503	341750	98	0.567582
79008	73186	95	29885	26787	95	1193	1097	7	1749	1703	19	3847	3187	33	5799	4724	42	148533	128044	95	0.567582
231644	167937	101	89166	64253	100	3556	2514	35	4547	3464	40	11374	8571	62	14244	10291	67	411817	304606	117	0.567582
151803	140889	88	80153	76553	88	2239	2245	25	3907	3634	43	9055	8288	57	10962	10359	56	392004	366456	85	0.568645
206198	163321	102	153873	128517	103	3507	2744	32	5110	3763	42	11998	10195	65	15701	13110	76	425333	373264	99	0.568645
141867	130068	90	50210	45981	86	1591	1410	17	3006	2559	33	7079	6204	50	9454	8587	60	334205	295361	82	0.568645
51215	53177	61	25406	24137	63	812	679	0	593	605	0	2887	2846	29	3620	3913	35	106820	104871	57	0.568645
344145	243348	148	144623	106412	142	4870	3601	39	7919	5379	49	17334	12230	76	26127	19133	85	671889	476105	139	0.569708
195667	161606	97	75602	61780	96	2366	1936	24	4113	3623	34	10301	9016	56	14434	12966	67	481396	426207	94	0.570771
125516	121358	82	53858	51173	82	1945	1896	20	2861	2716	27	6080	5577	43	8831	8689	48	239789	230127	81	0.570771
159602	138512	104	81859	73726	91	2456	2246	26	4194	3403	38	7819	7047	50	12066	10548	66	290080	259956	87	0.570771
108879	105551	89	34679	33939	78	1501	1420	15	2684	2533	30	5589	5553	41	8194	8440	55	236701	228757	77	0.571833
129589	118475	96	53377	48448	87	1812	1657	21	2642	2614	32	7485	7286	46	9546	8340	58	352840	326574	85	0.571833
71303	69387	80	21590	21189	64	894	703	0	816	1108	10	2935	3149	27	3852	3727	31	108419	107311	71	0.571833
127915	120573	90	52528	49646	84	1507	1365	18	2394	2428	31	6883	6453	44	8115	7476	51	313800	293542	81	0.573959
186174	156472	102	87625	77098	93	2496	2051	28	4780	3730	43	10605	9872	54	15780	14451	68	411763	381865	88	0.575022
91429	87628	80	32385	29661	79	1334	1268	13	2309	2042	26	4125	4263	35	6689	6198	49	168124	169297	72	0.578211
159166	142882	91	61145	54035	89	2590	2307	28	3924	3334	34	8529	8312	49	11991	11469	55	324196	303343	85	0.578211
127283	115891	89	66557	62879	85	1591	1690	18	2903	2908	32	6233	5828	42	8502	7949	51	238894	231026	82	0.578211
145704	129119	107	74099	64601	107	1637	1376	16	4056	3823	35	7362	6360	49	8597	7288	54	301620	266765	107	0.578211
55851	54922	81	22284	22357	61	821	645	0	1450	1299	12	2668	2448	29	3244	3310	31	96505	96635	69	0.579274
107119	92460	89	47445	40861	87	1516	1202	16	2096	2048	25	5204	4448	42	6761	6223	48	186426	164922	81	0.580337
146508	132255	93	52552	47084	88	1801	1641	21	3379	2635	35	7429	6905	48	11017	10563	58	284072	271296	83	0.580337
122699	111533	88	56802	51344	84	2360	2159	25	3509	3306	34	7943	7520	53	11405	10988	55	294836	273707	81	0.581399
57390	55333	78	19197	19103	53	1195	1045	5	1280	1204	12	2816	3114	28	4085	3884	36	113503	114515	71	0.581399
79709	76135	88	32644	32053	76	1187	1245	13	1679	1688	22	3804	3331	36	5968	5576	44	143650	139538	70	0.582462
236831	168932	118	142705	113124	109	4475	3316	41	7502	5696	51	16173	11909	74	23715	17485	96	609234	463139	108	0.582462
156879	130801	94	50111	42707	89	2129	1830	23	3963	3374	35	7958	6816	48	10411	9018	57	279517	243856	89	0.582462
74958	75766	77	28006	28213	72	997	868	0	1017	1403	17	3402	3469	33	5401	5621	43	134024	131542	71	0.583525
81330	74560	81	35885	32745	80	1034	916	0	1827	1783	22	3607	3615	33	5765	5450	41	143676	133233	75	0.583525
180103	157235	106	76229	67462	91	3457	3179	32	5450	4558	44	10993	9588	62	16431	13677	75	395056	345190	93	0.583525
122999	116197	101	50330	47834	83	1699	1888	19	2720	2314	28	5638	5446	40	8912	8319	52	227924	221131	78	0.584588
224299	184852	99	107266	91375	98	3589	2881	33	5740	5440	39	11532	9798	64	16546	14649	70	425696	381548	95	0.584588
107629	101948	89	44585	42637	81	1207	1227	11	2783	2617	30	6148	5806	46	7718	6990	47	249637	241120	80	0.584588
86925	77497	89	36590	32370	81	1017	986	0	1992	1684	20	4088	3497	35	5365	5099	42	162358	148045	78	0.585651
155671	132718	98	53723	45674	90	1693	1384	18	3398	2702	37	6184	5381	44	8787	7927	53	238161	212982	89	0.585651
73565	64728	85	35657	31533	80	856	659	0	1440	1239	14	3619	3186	37	5411	4862	43	139022	131653	77	0.586714
57644	53779	82	26551	24468	77	551	539	0	1237	1394	15	2767	2460	28	4274	3992	39	110904	105035	75	0.586714
119685	108247	88	57731	51221	87	1614	1471	18	3150	2430	32	6455	5609	45	8176	7301	53	212661	198991	82	0.587777
141257	129917	89	67353	62250	87	2653	2441	26	3636	2871	37	7635	7316	48	11448	10117	63	289664	273442	84	0.587777
129012	109153	91	62319	51607	89	1775	1376	16	2739	2497	33	5653	5016	41	8453	6609	56	237171	200655	86	0.587777
149096	123632	103	57991	47877	91	1646	1405	17	2842	2623	31	6783	5685	46	9930	8895	57	248500	217330	90	0.589903
53645	53953	74	18735	18793	54	994	904	0	709	886	0	2283	2198	25	3623	3688	33	100312	100172	63	0.589903
128124	115550	94	52672	47632	86	1868	1811	21	3062	2895	28	7712	7034	49	10447	9722	60	317806	301247	89	0.589903
133200	106197	94	91212	75106	92	1782	1363	21	2352	1875	27	6770	4813	52	10150	7328	61	276001	167764	86	0.589903
157346	133772	94	54731	46808	89	2060	1651	22	3376	3538	30	8652	7213	52	9811	9325	56	358014	323633	88	0.589903
83206	73950	82	39525	34736	81	1044	1023	5	1879	1370	16	3346	3017	33	4966	4295	41	128401	120011	79	0.590965
155941	134396	95	63489	55558	89	2103	1991	22	3750	3208	35	8636	8042	49	11300	10535	52	430354	397714	88	0.590965
66021	62647	88	21641	20973	65	655	681	0	1171	810	0	2705	2629	30	4253	3952	34	101780	97401	72	0.593091
165127	139509	97	80931	71169	91	2078	1852	23	3623	3463	35	10446	9501	57	14110	12650	64	449015	401711	90	0.594154
91857	89041	81	37466	36880	80	1159	1180	11	2056	1583	24	4950	4474	37	5123	4654	44	196359	190134	78	0.594154
146787	134279	91	67192	61312	87	2574	2238	26	3695	3691	34	7836	7331	46	11712	11073	61	312720	301184	87	0.595217
229333	188046	112	146916	124081	103	4009	3172	34	6353	5795	42	13854	12310	62	20138	16879	78	529454	481288	100	0.59628
163669	148862	90	121067	110528	92	2163	2215	26	4482	3578	34	9071	7787	56	13497	11936	68	358530	345688	91	0.597343
122368	105121	91	49782	43870	87	1282	1204	12	2485	2046	23	6174	5332	43	7096	5958	47	244602	218693	86	0.597343
54133	54152	73	22392	21988	60	933	933	0	1430	1382	13	2590	2619	27	3830	3837	33	97225	98980	75	0.598406
109414	105980	82	46976	44784	81	1414	1296	15	2585	2141	31	5581	5417	39	7304	7215	44	193222	184740	83	0.598406
152249	134951	91	62226	55154	88	1681	1395	22	2636	2114	32	6455	5612	44	8861	7559	53	236780	199465	81	0.598406
183046	153212	111	67168	57123	95	2788	2211	31	4031	3420	38	9791	8731	52	12967	11339	63	340630	305661	93	0.598406
120504	111775	83	47310	43195	84	1412	1137	13	2322	2084	27	5270	4997	41	7086	6860	46	221432	213239	82	0.598406
257567	189580	110	216372	176497	110	8126	6241	45	13124	10840	66	27082	21904	99	39080	31500	103	1.02367e+06	848513	109	0.599469
149605	125380	107	85536	72818	92	2000	1565	21	3055	2288	37	7022	6102	45	8978	7806	55	288732	261864	92	0.600531
141508	120765	95	59088	51870	91	1952	1549	24	3353	2913	33	8275	7178	49	9859	8639	49	369508	326488	97	0.601594
256291	197532	109	149304	123562	108	4606	3797	37	7357	5834	54	17273	13309	79	23605	18988	82	645389	509335	123	0.601594
264946	195658	111	186230	139961	114	4593	3532	39	6947	4989	51	14505	11626	62	19501	15615	77	566056	462324	112	0.602657
132976	126725	87	49699	48281	83	1689	1450	19	2634	2625	29	6859	6772	42	9769	9277	50	288238	271843	84	0.60372
75336	71117	90	28115	27644	77	869	772	0	1650	1684	22	3309	3000	32	3990	4611	33	120688	120808	76	0.604783
66492	62851	79	31011	28310	80	1043	885	0	1922	1278	24	3132	2939	31	4711	4837	36	132167	123278	78	0.605846
191896	158115	101	77306	63242	96	3298	2567	31	4950	3860	43	9537	8277	55	13031	11195	58	366224	338188	90	0.607972
129345	109256	91	57799	48379	88	1559	1105	13	2605	2491	30	5631	4639	46	7416	5922	51	232281	204319	83	0.609035
167594	122368	109	53127	39142	96	2846	2163	33	4765	3564	43	11707	9319	61	13190	10644	66	403603	317994	94	0.609035
61275	57224	79	32350	30056	79	877	985	0	1195	1024	4	2598	2271	31	3818	3499	37	110993	105946	71	0.610097
203495	170847	111	67367	55419	97	2375	2028	25	4807	4145	42	11764	10635	62	13854	12149	70	517957	469619	88	0.61116
214927	175243	102	187245	160601	102	5470	4746	39	7947	6841	48	18661	15440	75	26600	23292	89	664633	557868	99	0.61116
115955	106994	100	37376	35504	82	1793	1534	20	3680	3688	33	7785	7830	44	9100	8636	52	340853	318610	80	0.612223
117890	108941	93	42747	39186	83	1669	1595	18	2232	1879	24	5373	5092	41	7357	6899	49	194536	178314	100	0.612223
289647	175341	121	154331	98513	121	4070	2361	42	6235	4016	51	14608	8944	76	19565	12206	84	585713	401017	116	0.614349
217266	175946	112	138267	116824	103	4110	3288	35	6451	5466	47	13845	12148	65	18960	16260	73	510641	447680	99	0.615412
260710	196952	117	106219	81263	109	3087	2464	32	6306	4958	45	11922	9071	63	17123	13199	76	503193	407104	106	0.616475
155104	131728	93	61008	52160	91	2529	2222	26	3655	2878	39	8576	7161	53	11764	10046	59	314519	258948	88	0.617538
186654	137755	102	62493	45598	99	2779	1980	29	4153	3205	39	9579	7293	60	13211	10396	67	374991	297808	99	0.617538
92760	89691	80	26852	26280	78	1151	998	0	2137	2203	22	4436	4133	40	5406	5323	41	200968	193458	81	0.617538
92924	86937	84	37423	35031	81	1078	890	0	1860	1872	24	4099	4312	35	6194	5559	44	172856	165957	80	0.618601
121160	112301	85	62840	60433	84	1668	1674	19	2672	2598	30	5778	5500	41	8599	7841	46	226469	216936	86	0.618601
133722	110393	94	59178	48901	91	1333	1064	8	2570	2173	29	5433	4758	43	7548	6306	53	210602	176588	89	0.618601
68062	63731	82	28144	25856	78	960	715	0	1395	1293	13	3771	3620	33	5255	4914	42	150555	145438	78	0.619663
67583	66322	84	20820	20333	64	1184	863	0	1580	1433	26	3193	3405	30	4850	5228	35	148908	142707	78	0.619663
206195	165666	98	146648	120972	98	3901	3109	36	6462	5648	45	14155	11895	70	21252	18150	83	542987	463766	98	0.619663
49086	47482	75	20951	20876	56	617	570	0	1104	971	0	2263	2239	25	3632	3415	33	91173	88054	71	0.620726
209967	178006	109	106259	92382	99	3928	3288	34	6970	6176	45	12727	10847	63	18971	16208	76	480405	405857	102	0.621789
55543	55578	74	19748	19288	58	963	1044	4	1069	1003	1	2821	2885	27	4664	4437	37	118304	118047	75	0.621789
140127	105851	97	61002	46686	91	1978	1640	25	2851	2602	35	6794	5408	47	9773	7814	58	266408	215279	92	0.622852
199912	170474	96	120010	103391	97	4303	3730	35	6436	5277	46	13833	11860	64	19365	16250	72	535537	449887	97	0.622852
93132	92866	78	29329	29306	71	1214	1119	8	1904	1503	21	5049	4688	40	6739	5916	45	228414	216770	79	0.622852
146180	141216	85	103389	99773	86	3537	3561	28	4622	4274	41	12034	10988	65	16053	14695	70	446230	402138	84	0.622852
96723	91432	81	38232	35591	81	1273	1081	7	1951	1991	26	4615	4383	38	6624	6407	46	188134	179677	79	0.623915
148858	133059	105	75909	67886	88	1671	1524	21	3173	2570	34	6388	5574	47	9795	8706	52	257100	221048	80	0.623915
65665	67605	74	31890	31944	75	1078	955	0	1421	1463	19	3322	3347	30	5228	5018	37	145544	145198	74	0.623915
171979	145013	95	78611	67126	92	1921	1566	21	4121	3264	41	8271	6962	55	11469	10146	59	371052	335327	93	0.623915
166350	137102	94	135481	119993	95	4970	4313	38	7854	6085	53	16903	14650	72	23653	20769	85	600010	517023	95	0.623915
94038	87530	87	43083	39759	83	1247	1283	14	1908	2064	20	4049	4058	34	5708	6335	36	152811	146026	77	0.624978
105113	99833	94	76686	74374	83	1618	1482	19	2803	2554	30	5238	5531	39	7181	6869	50	202061	197802	81	0.626041
162083	150691	92	83244	76660	88	2548	2600	24	4501	3804	37	10625	10301	59	13584	12853	66	478027	454137	89	0.626041
146371	135702	103	90518	84400	86	1928	2019	21	3060	3058	32	7234	6844	46	11207	10888	54	282810	264832	85	0.627104
36503	37551	66	18940	19135	56	317	526	0	710	1166	6	1812	1939	21	2268	2060	27	72526	72030	69	0.627104
172843	153761	109	70983	63628	91	2310	1821	26	3856	3315	35	9345	8769	53	10852	10225	58	414994	399107	86	0.628166
213446	183518	95	75190	63820	94	2702	2100	29	5157	4555	42	12102	10680	59	15131	13249	78	538941	506350	91	0.628166
111689	105067	82	65376	62515	82	2213	2255	24	3864	3674	36	8518	8729	46	13258	12444	68	324473	315304	83	0.629229
92294	85815	87	33562	30593	82	1302	1362	13	1237	1341	13	3407	3134	35	5581	5354	41	144417	138034	81	0.629229
76274	73574	79	23355	23038	60	986	841	0	1625	1689	19	3480	3531	31	4546	4630	37	142098	135783	75	0.629229
81836	77825	79	37817	35571	79	1244	1260	12	2558	2241	28	4552	4674	35	6626	6105	47	183325	172530	81	0.630292
98500	89783	84	39500	35937	82	1147	1182	12	2233	1726	27	5357	4710	40	7086	6501	52	197194	180491	83	0.631355
89535	78769	97	38398	32827	82	1496	1218	15	1770	1638	24	4014	3766	35	6029	4853	48	166157	150783	81	0.631355
200429	152286	115	99711	77802	105	2772	2162	30	3921	3329	38	8956	7095	53	13089	10399	67	379185	295567	115	0.631355
118444	109030	96	53729	50319	86	1873	1923	19	2099	1946	23	5521	4773	41	7463	7019	49	201241	181995	82	0.632418
65998	65768	76	32697	31993	77	763	854	0	1069	1493	13	2928	2848	30	3754	3600	36	129269	122499	78	0.633481
123101	114625	90	43113	39767	83	1803	1826	21	2150	2586	24	5942	5400	42	7401	7307	42	223126	208182	86	0.634544
150355	141579	90	85495	81148	87	2527	2396	26	3934	3184	38	7808	7569	47	11686	10991	64	300070	286090	81	0.635607
64593	64462	79	16691	17185	47	793	777	0	900	1147	7	3074	2737	32	3770	4320	32	110121	106560	74	0.635607
209834	175823	98	117957	101677	96	4079	3644	34	5437	5430	38	13041	11414	62	18364	15192	79	508606	435238	94	0.635607
165487	123659	115	77739	57274	115	1987	1221	22	3583	2400	38	8290	6145	51	11024	8552	59	333354	243378	115	0.635607
219424	175331	103	139333	113823	102	3273	2889	33	5903	4641	47	14268	11432	70	19203	15252	85	535951	429304	101	0.63667
55779	55902	75	18371	18759	50	660	685	0	1134	1064	5	1908	2035	22	3383	3309	34	89007	87108	73	0.63667
135130	124957	86	82226	78433	86	2249	2293	24	3988	3819	37	8656	8025	51	12120	11026	59	362894	344090	86	0.637733
126131	118254	87	61987	59943	83	1300	1442	17	3481	2984	35	7766	7597	44	10600	9885	58	392577	364057	83	0.637733
84299	77272	84	37952	35294	80	1061	897	0	1774	1578	22	3903	3810	34	5788	5720	39	145600	137139	77	0.638795
139582	110643	108	63692	50597	90	2167	1562	25	2798	3004	30	7370	5756	51	10085	7753	54	280209	233164	89	0.639858
82314	80333	80	26893	25778	76	1368	1337	14	1498	1386	13	3646	3611	33	5292	5210	40	136823	125609	76	0.639858
56608	52765	90	17720	17543	51	838	719	0	1763	1697	19	2803	2778	30	3497	3350	32	102224	99320	65	0.643047
102951	93962	86	42625	37259	85	1221	1006	4	2204	1867	28	4915	4229	41	6914	6341	48	191202	174478	83	0.64411
136171	119417	93	58671	50619	90	1756	1640	20	3194	2883	39	7532	6670	50	9632	8989	51	268312	242213	86	0.64411
197002	162011	103	82243	69187	97	2539	2114	28	5267	4506	40	12733	10862	60	16541	14107	76	564978	508010	92	0.64411
138543	130187	89	47595	43549	84	1793	1673	19	3136	3413	28	7661	7226	50	10695	10289	59	293907	284126	78	0.64411
59142	60794	73	17925	18037	50	694	840	0	763	1025	4	2699	2961	28	4317	4101	34	118279	118716	67	0.64411
48917	48857	77	23654	23836	63	486	505	0	1059	833	0	2290	2189	25	3102	3396	28	84771	85000	67	0.645173
136038	122639	86	45886	40871	85	1628	1402	15	2921	2455	27	7678	6987	46	9211	8134	60	334147	300463	89	0.646236
239020	185339	106	122381	98088	105	3454	2626	33	6189	4156	49	12807	9970	64	18687	14595	78	477207	387248	120	0.646236
63176	62761	76	27567	27126	75	802	865	0	895	1269	11	2678	2572	29	3688	4035	32	107807	106832	72	0.647298
59160	57165	80	26026	25735	74	1434	1292	14	1416	1259	16	3824	3557	35	5850	5705	42	161706	155728	73	0.647298
134395	118981	106	52504	45977	89	2275	1874	24	3263	2803	33	7493	6530	49	9904	9314	53	275186	250884	106	0.647298
150842	140629	89	94306	87566	87	2456	2374	24	3910	3773	36	9236	9177	48	13218	12602	65	455388	435122	84	0.647298
66486	65002	85	30940	30692	74	902	725	0	1193	1293	12	2847	2653	29	3846	3712	37	124381	126550	70	0.647298
64572	63124	75	27613	26080	77	551	713	0	1015	1010	3	2767	2690	30	3897	4105	34	107711	107761	63	0.648361
118865	105578	92	41739	35960	87	1444	1288	15	2694	2422	31	5563	5051	44	7684	7147	44	205959	194514	85	0.648361
245025	171535	109	94562	64507	107	3097	1780	36	5351	3981	44	12343	9252	66	15941	12336	73	566074	416102	103	0.648361
142536	117919	106	65523	57517	90	1823	1691	18	3970	3023	35	6815	5973	46	9287	7836	51	273145	234849	88	0.649424
140522	130729	92	101418	94488	88	2665	2407	28	4939	4437	41	9518	9038	55	12762	12173	58	362657	346419	85	0.649424
110456	98478	87	44923	39696	84	1374	1226	15	2269	2094	27	5545	4762	44	7328	6523	48	226741	210554	85	0.65155
175884	157936	93	98868	87327	92	4147	3486	36	6087	5099	46	13070	12066	62	18073	15812	75	495409	453575	93	0.652613
105827	99973	85	54180	50897	80	1449	1464	17	2226	1914	27	5470	5297	40	7608	7434	49	203937	195599	77	0.652613
91029	80575	87	39615	34805	82	1281	825	0	2215	2204	21	4029	3804	36	6201	5430	45	190184	173585	81	0.653676
135441	121199	88	101464	90512	89	2763	2710	28	4291	3705	39	9981	8794	53	14576	12344	70	393721	338879	89	0.653676
176795	141822	97	59522	46290	93	2088	1555	22	3633	2932	36	8866	7375	53	12842	9793	82	413575	340601	110	0.654739
245996	182369	108	83339	62765	103	3973	2895	37	5126	4199	44	12619	9622	68	16650	12450	80	469323	370573	103	0.656864
110643	107027	82	52128	49791	81	1668	1422	19	2749	2611	29	6283	6285	40	8332	7947	47	295611	282648	82	0.656864
88384	82068	80	30253	27511	80	1225	1123	11	1884	1925	19	3737	3595	36	6011	6226	39	163352	157418	78	0.657927
93455	89351	86	46444	45156	80	1539	1322	16	1965	2055	23	4867	4497	39	7237	7082	46	184098	178316	78	0.65899
53177	54135	73	22175	22137	65	688	732	0	1181	1430	12	2157	2322	23	3415	3251	32	100834	100587	71	0.65899
80926	77391	82	32178	29481	80	853	916	0	1944	1593	19	3097	2994	31	4429	4431	37	125408	117427	68	0.65899
48274	48823	87	12413	12433	44	403	391	0	740	752	0	1866	1910	23	3363	2937	34	94837	93282	73	0.65899
123828	114001	92	64643	61090	83	2682	2405	28	3537	3531	32	9124	8603	48	12495	11230	65	335457	312519	86	0.661116
93593	90910	81	46318	45458	79	1315	1244	15	2377	2708	25	4746	4878	35	7634	7841	46	195127	190802	72	0.661116
119910	112590	85	70130	64264	85	2112	1964	24	3064	3251	31	7712	7007	49	11191	10504	60	292307	268433	86	0.661116
165353	141563	92	69698	59896	91	1968	1598	21	3921	3688	35	9178	7951	54	10901	9119	65	389040	360807	88	0.662179
153446	138187	106	64435	58010	91	2895	2434	29	4733	3892	35	9216	8634	50	14241	12712	68	409709	360958	106	0.662179
206289	178448	96	73444	62415	94	3603	2996	32	5223	4687	42	10900	9797	58	14891	13700	65	394568	372855	90	0.662179
165025	141959	96	60699	51482	92	1959	1707	20	4345	3489	41	7218	6460	47	10168	8722	59	273363	247763	89	0.663242
148744	122662	101	62768	52591	91	1661	1231	17	3143	2523	32	6949	5980	51	9068	7740	54	248876	219025	90	0.664305
201618	167745	96	100656	83209	95	2633	2078	28	5230	4403	42	11082	9811	54	14798	13079	71	526358	465981	95	0.664305
41523	43218	64	20519	21022	53	513	652	0	1227	1149	9	1915	2023	22	2399	2741	27	74963	75836	71	0.665368
69080	66044	80	27052	26449	74	799	767	0	927	1435	14	2444	2482	27	3911	3704	34	111998	113495	77	0.665368
207133	184383	98	88911	79840	96	4308	3823	33	5928	5650	40	13635	12385	63	18291	15582	72	482373	420231	99	0.665368
118874	112382	83	54789	51668	83	2018	1821	24	3574	3074	35	8071	7284	49	10796	10287	55	285649	267990	80	0.665368
198249	165771	96	116823	97559	95	2363	1994	25	4148	3597	38	10546	8982	58	12859	11070	66	453151	410078	92	0.668556
172973	146985	94	74276	63905	92	2493	2046	31	3771	2729	37	7633	6519	52	10697	8941	55	313243	287315	90	0.668556
113330	109102	86	61259	58900	82	1408	1374	14	2509	2490	27	7130	6866	47	8528	7912	54	298797	285187	85	0.669619
69567	65171	93	18574	18341	56	935	1054	6	1222	1394	15	2967	3035	31	5193	4674	41	123709	122140	75	0.671745
212194	158769	102	86850	63602	101	2772	1933	31	4004	3686	40	10520	8355	60	13482	10245	65	468071	360512	100	0.671745
73717	69646	80	35962	33268	80	1137	1290	10	1557	1684	20	3743	3330	34	5616	5227	46	147006	141095	73	0.674934
239966	184223	103	99338	75276	102	2694	1916	30	4862	3996	41	9955	8053	54	13686	10847	65	377340	306390	99	0.674934
194164	156136	101	93551	75730	96	2118	1993	25	3856	3380	35	7368	6054	48	11643	9598	62	296240	252957	93	0.674934
204649	154390	117	75399	55957	102	2938	2289	32	4131	2986	43	9879	7772	57	13665	10437	74	387543	294753	101	0.675996
76472	74208	93	13445	13236	47	628	660	0	1737	1895	19	2921	3200	28	4692	4578	39	135323	134461	73	0.677059
165653	148567	92	58937	54717	89	1880	1637	21	2706	2800	29	6343	5810	44	8749	8136	51	242750	222278	87	0.677059
70450	64990	82	32752	29367	80	776	759	0	1117	1130	8	2983	2863	32	4264	4059	38	113383	107816	72	0.679185
108661	101197	89	27504	25860	80	1405	1335	14	2203	2040	24	5177	4918	38	7722	8268	43	192875	187033	80	0.680248
169976	137905	94	67998	54924	93	2538	2026	27	2976	2926	35	8889	7561	52	13012	10356	67	447629	385947	90	0.680248
169103	148240	104	73632	65298	91	2498	2282	26	3852	3339	35	9606	8805	55	12081	10963	60	424683	397768	89	0.681311
137877	128084	98	67070	62959	86	2753	2349	28	3655	3506	39	9041	8387	56	12607	11523	62	339919	321525	83	0.682374
37439	37383	78	21236	21505	58	236	381	0	766	841	0	1606	1632	20	1712	2026	21	66130	67088	67	0.682374
118967	112642	83	49728	47995	82	1924	1931	22	3834	3769	36	8939	8789	48	10732	10071	62	400508	377024	83	0.682374
219064	187663	95	66497	56807	93	2978	2885	28	5635	4536	42	12126	10900	62	15480	14102	67	542711	500613	93	0.682374
96414	88096	83	46038	40140	84	1478	1287	12	1775	1423	17	4315	3601	39	6270	5670	46	163060	145047	80	0.682374
164915	139089	93	63507	52951	91	2023	1600	19	2915	2479	32	7252	6149	51	8885	7419	52	281849	245158	89	0.683437
130386	115386	91	53766	45324	87	1695	1395	18	3277	2980	34	6473	5557	48	9110	8154	48	278107	241592	86	0.683437
113529	109539	85	66935	64507	83	1475	1277	16	2300	2204	26	5355	4818	42	7196	6872	50	201529	184233	75	0.6845
115489	110677	83	40104	37883	83	1700	1591	21	2453	3046	26	5459	5655	38	7792	7329	54	217955	209042	82	0.6845
196359	157671	96	76093	60636	96	3090	2628	32	4318	3499	40	9986	8275	55	12480	10148	64	367067	306472	93	0.685562
160614	143263	92	47228	42354	86	2223	2229	23	3428	3554	32	9044	8072	56	11721	10970	54	345816	325108	88	0.685562
213891	179994	103	96895	82699	98	2849	2416	30	4575	4029	38	10765	9278	59	14474	12693	69	383859	348149	94	0.686625
117438	105439	95	43488	39189	84	1730	1366	17	2504	2228	28	6075	5320	44	8639	7439	54	223286	196053	101	0.686625
209824	167014	102	70125	55832	96	2908	2466	33	5054	4235	49	9982	8222	56	15537	12592	73	368796	325470	92	0.686625
108003	93774	87	43112	36144	85	1655	1271	20	2345	1778	32	6055	5245	46	8219	6776	53	245014	223775	84	0.686625
52818	52253	77	20942	20959	60	692	705	0	716	840	0	2642	2749	28	3354	3484	32	106114	104901	61	0.686625
122210	118171	83	38016	36912	82	1527	1595	15	3131	2465	37	6444	6561	44	8128	7582	50	290560	279029	85	0.687688
146827	132832	90	53760	48239	87	2292	2033	22	3508	2985	31	7824	7337	45	10990	9343	60	378496	350313	87	0.690877
216746	115579	245	62063	24932	193	2948	1259	15	4107	2127	41	9120	4618	86	13428	6627	115	364518	189819	230	0.693003
162994	134363	98	67033	54724	91	2459	2454	25	3330	3031	35	8870	7328	50	11570	9577	59	302895	259144	89	0.693003
137999	124761	104	76835	71977	87	2046	1889	22	3821	3644	30	7978	7266	48	11073	9846	62	303972	270742	85	0.694066
210311	173073	100	67170	55087	97	2902	2367	29	5022	4668	44	11269	9559	61	13217	11623	62	479786	427977	96	0.694066
184803	156418	106	56463	46112	95	2727	2183	29	4581	3776	41	9200	7933	56	13438	11977	62	365659	324181	94	0.696191
47037	46466	72	18287	18014	52	553	563	0	1007	995	0	2646	2642	25	4029	4045	35	100396	96404	70	0.696191
153140	135681	100	60535	54835	89	1661	1464	17	2446	2456	26	6291	5562	45	9359	8620	51	260598	240406	79	0.698317
112163	97651	94	41933	36926	84	1519	1654	19	2340	2081	26	5336	4896	41	7205	6021	50	188289	174403	82	0.69938
124651	115959	86	66523	60202	86	2400	1846	28	3728	3250	34	9076	8205	51	10984	10244	60	326263	282178	84	0.69938
246731	152918	116	127702	83284	112	3209	2218	34	5135	3494	49	11316	6609	65	16683	10804	73	437138	277427	114	0.69938
166946	134099	94	53931	40845	93	2120	1815	23	3247	2791	37	8121	6375	55	11965	9457	63	292694	241027	92	0.700443
105668	98022	84	53489	48583	82	1649	1398	16	2388	2556	27	6068	5923	42	7936	7526	48	213333	202573	81	0.701506
43652	44429	71	13396	13637	46	646	394	0	469	649	0	2094	2402	24	3200	3194	29	87972	86798	72	0.701506
125229	99234	106	55158	43916	89	2069	1602	22	2773	2129	35	5849	4810	47	8352	6424	57	227215	185648	87	0.702569
179189	144160	96	69070	55204	93	2507	1873	31	3784	3101	38	7838	6499	53	11591	9523	71	307009	261964	93	0.702569
67206	66492	79	22741	22295	61	723	941	0	665	845	0	2594	2509	28	2861	2798	31	99586	99744	62	0.702569
85781	78169	85	40279	36659	82	1366	1219	12	1821	1414	13	4167	4128	37	4647	4484	38	149055	137071	80	0.702569
192447	159364	94	96085	82991	94	3947	3363	34	5978	4976	43	13713	11915	63	19157	16550	76	529391	450412	94	0.702569
147922	124315	92	58762	48650	91	1334	985	0	2560	2096	30	6006	5067	46	8272	6382	63	228404	189052	80	0.704694
91426	79363	85	44438	38720	85	1532	1165	10	2010	1907	26	4948	4443	40	6296	5553	44	184279	169369	83	0.705757
172888	145250	101	62242	53510	91	2061	1678	25	3228	2723	32	8821	8132	51	13071	11579	63	422757	382482	90	0.705757
154845	133193	93	95431	82401	93	2911	2517	30	4552	4265	39	9956	9064	51	13989	12042	68	381149	331086	88	0.705757
75171	74280	81	28413	26968	78	1119	1139	9	1374	1311	19	3093	3161	30	4743	4545	38	118726	116416	65	0.70682
114116	109733	83	59196	56190	82	1450	1254	15	2504	2395	30	5378	5049	41	6965	6452	44	263762	254701	76	0.70682
99558	93530	86	32499	30353	80	1263	1348	12	2429	2205	26	5378	5249	38	8405	7823	53	228280	221841	77	0.707883
104484	98653	91	37950	37124	79	1086	976	0	1842	2066	22	4892	4998	39	7010	6950	44	236603	233388	72	0.707883
96682	85748	85	36852	33297	82	1309	1320	15	1525	1618	24	4427	4254	38	5595	5495	41	162998	156097	73	0.708946
129415	121469	91	50197	47529	84	1326	1460	15	2595	2612	25	6469	5863	46	7785	7648	49	294597	271900	80	0.708946
145521	121793	94	71861	61013	92	1950	1634	21	3081	2508	32	5455	4744	43	8525	7301	49	237741	205491	86	0.708946
88168	77558	83	40632	35485	82	1071	836	0	1756	1240	17	4111	3599	36	4907	4347	39	147659	133233	77	0.710009
140558	129974	86	59339	55170	86	2639	2491	26	3396	3416	33	8427	8436	54	12647	11292	67	323581	313386	76	0.710009
123202	115523	86	51695	48828	83	1743	1677	20	4171	3484	37	7459	7149	47	8511	8054	51	334208	325789	79	0.710009
173335	146637	93	53430	44700	90	1973	1790	21	3550	3164	36	7599	6429	49	10037	8328	55	324346	290454	84	0.710009
124663	114722	87	39919	36507	82	1254	1415	16	2464	2140	26	7118	6757	48	8564	7850	50	315291	300789	79	0.710009
306750	198430	122	119054	77067	118	4493	3121	40	7492	5479	57	15778	10746	71	22540	15465	85	627285	445041	113	0.711072
113235	99296	86	53826	47949	85	1161	968	0	1886	1841	22	4544	3741	40	6179	5262	48	168573	148509	72	0.712135
175574	141412	107	72314	58062	94	1749	1343	22	4115	3356	36	9354	7167	58	10899	8907	59	398921	329609	91	0.71426
213892	179341	115	106434	92053	100	2831	2332	28	4595	4269	39	11424	9896	59	15341	14200	67	432231	390799	92	0.71426
190791	155740	99	71812	57262	94	1994	1559	23	4336	3219	45	9909	8129	61	11886	10137	54	438963	367633	95	0.71426
91844	88183	81	36733	35191	81	1018	975	0	1980	1745	21	3859	3585	34	5342	4801	44	143552	140652	79	0.716386
255921	181229	126	99671	70838	115	3378	2091	35	6163	4827	46	13879	10020	66	17628	12556	75	617201	470667	115	0.716386
212221	167548	101	93175	71741	100	3105	2184	33	4633	3693	40	8479	6820	50	13575	10563	62	346591	297939	96	0.718512
213393	172892	99	88513	70141	100	2714	2282	30	4865	3812	41	9708	7832	57	13474	11448	66	365501	303875	97	0.719575
128758	117959	87	45413	40749	86	2203	1943	25	2714	2635	27	6816	5968	47	8864	8255	49	243816	229402	84	0.719575
65875	63563	78	23073	22694	65	805	740	0	1408	1130	13	2820	2760	30	3592	3663	33	110742	108411	75	0.720638
163364	136757	98	56573	46690	93	2274	2079	26	3785	2969	38	8582	7295	52	11879	9906	64	294588	262338	91	0.720638
200995	172640	94	116690	101044	94	3384	2840	32	4660	4198	38	9259	8633	52	14188	12739	64	379336	344600	90	0.721701
107342	104275	82	40760	39845	80	1310	1239	12	2166	2069	26	5159	4999	41	7322	6879	47	238240	230387	70	0.722763
169233	149064	93	55181	48762	91	2269	2143	26	2941	2707	33	6966	6026	48	10416	9577	59	277460	248122	108	0.722763
74838	72023	79	27066	26822	77	896	957	0	761	1212	9	3334	3245	31	4429	4747	36	123379	121429	75	0.723826
113541	97409	98	60925	53870	88	1927	1474	21	2483	1989	31	5655	4984	45	7836	6891	57	194665	178028	83	0.723826
124969	111663	91	56554	51715	85	2091	1714	24	3046	2985	32	6493	5895	46	9023	8449	52	255382	240632	81	0.724889
57104	54792	78	33204	32478	76	605	491	0	1016	985	0	2760	2880	28	4426	4239	35	112444	115421	68	0.724889
61255	57735	77	33160	32794	76	758	685	0	1382	1563	19	3351	3475	32	4991	5023	37	121766	117887	73	0.725952
181720	145206	96	85013	70278	95	1850	1468	23	3629	2725	39	6687	5128	50	10292	8078	63	263377	218963	93	0.727015
67937	66139	80	22296	21568	62	963	879	0	1302	1376	19	3022	3172	31	4403	3925	38	124547	121312	73	0.727015
94042	84295	82	40934	36680	82	1675	1243	18	1979	1703	23	4054	3914	37	5306	5174	37	160307	146533	79	0.728078
90174	87960	81	21784	21318	64	1251	1124	10	1547	1720	19	4483	4594	36	5925	5961	40	181581	174438	80	0.729141
118981	109599	93	70517	65218	85	1232	1189	13	1793	1913	23	5118	4841	40	6094	5250	44	190086	170643	75	0.729141
212951	156174	119	100004	71590	119	2000	1566	24	5126	3559	44	10439	7983	60	13851	10317	73	480314	360355	119	0.729141
170883	139676	96	70138	56294	94	2752	2098	30	3054	3291	34	8439	6791	52	11425	9610	65	297735	248561	92	0.729141
53107	52039	87	22050	21673	60	473	523	0	984	1049	5	2545	2466	28	3138	2895	34	100764	101895	75	0.730204
80298	72156	84	29042	26070	79	1203	1054	6	1401	1424	14	3874	3709	36	4984	4990	36	159614	154050	76	0.731267
131955	125597	100	53638	51010	83	2063	2091	22	2538	2611	29	6924	6305	47	10816	10251	55	291951	275641	84	0.731267
125117	109540	92	59776	52503	87	1855	1642	19	2857	2608	28	5871	5112	44	8038	7029	51	226450	197462	84	0.732329
105600	98330	85	57179	53814	82	1817	1690	20	2930	2731	31	5517	5380	38	8191	7736	51	216331	207972	81	0.732329
160473	142857	92	65677	57614	90	2237	2135	27	3405	3166	35	8204	7870	50	10247	8909	53	293091	268284	90	0.733392
90629	86815	84	40089	38800	79	1099	947	0	1495	1740	18	3559	3753	32	4771	4745	39	144516	139465	78	0.733392
75376	73104	80	27284	26246	76	1091	1105	12	1296	1583	14	3976	3809	35	5807	5366	39	171130	163917	80	0.735518
73178	72108	79	23054	22772	65	909	770	0	1436	1676	16	3038	3098	29	5146	5056	38	120502	118502	76	0.735518
119021	109256	94	85274	80505	86	2112	2078	22	2829	2904	30	7196	6692	49	10041	9889	53	264514	241743	83	0.735518
180221	143888	110	80052	65549	95	1975	1538	21	3578	2934	37	7552	6178	50	10771	8639	66	301757	238988	94	0.736581
137562	121510	96	52882	47030	87	1638	1678	17	3066	2270	30	6684	5988	48	8457	8420	47	238418	230753	83	0.737644
149172	135022	90	66938	62217	87	2425	1904	27	3033	2442	33	6792	6131	48	9916	8872	54	267615	239919	84	0.738707
203366	150718	102	79152	57682	100	2344	1826	29	3260	2446	36	8682	6475	55	13667	10390	72	365994	281644	96	0.738707
92364	90204	83	30055	29757	78	1116	1109	7	2391	2215	27	4609	4746	37	6015	6043	41	176974	171261	76	0.738707
137136	125865	88	62149	58150	86	2116	2033	21	3530	2994	33	5665	5234	44	8288	7803	48	201614	187638	80	0.73977
139064	121946	88	64301	56492	88	1646	1277	18	2991	2623	31	5959	5537	43	8027	7068	54	219898	193952	83	0.73977
175502	156171	90	71269	64600	90	2718	2568	27	4141	3542	37	9533	8598	56	13008	11624	66	340821	318059	86	0.73977
225241	173332	106	103707	73850	105	3633	2420	37	6611	4685	53	14295	10480	67	16920	12267	81	553077	419920	101	0.741895
97422	92845	90	50179	48167	82	1592	1346	19	2612	2470	28	5658	5210	40	7798	7277	47	212687	198678	77	0.742958
138929	124003	90	78884	71761	87	1606	1291	17	3251	2682	34	6551	6304	48	8563	7973	46	244801	222718	80	0.742958
32944	32190	69	15819	15692	52	217	188	0	637	737	0	1413	1441	15	1706	1855	21	48690	49617	60	0.745084
109758	105264	84	64770	61979	82	1507	1640	18	2987	2898	29	7262	6990	44	9477	8269	54	320752	309655	78	0.745084
119380	113013	83	47116	44933	82	1176	1177	11	2473	2483	29	6140	5727	41	9657	9034	55	307048	292320	81	0.745084
98941	88805	83	36851	31606	84	1186	1205	10	2417	1969	26	3978	3823	39	6071	5558	50	174560	159937	75	0.745084
71862	67477	79	28877	27070	77	972	1060	5	1151	1138	15	3231	3040	32	4989	4736	39	127607	125334	73	0.746147
174935	152014	93	68433	60254	92	2325	2104	26	4706	3887	39	10582	9362	57	13249	11975	76	471206	450800	85	0.746147
211213	173658	96	122466	100786	95	3358	2992	32	6094	4713	47	13179	10645	65	19328	15999	81	483666	406819	92	0.74721
200194	165230	99	61169	51695	94	2925	2342	28	4266	3552	38	8961	7748	57	13279	11112	65	331556	296289	90	0.74721
55241	54587	76	22210	21827	62	834	966	0	505	726	0	2318	2381	26	3941	3647	36	97469	94572	68	0.74721
113893	108503	85	39450	38593	81	1480	1619	16	2475	2277	29	5712	5368	40	6686	6609	44	201228	197665	69	0.74721
88178	84835	83	40669	38397	81	1279	969	0	2179	1604	21	4303	4464	33	6109	6276	42	171831	167620	75	0.74721
91303	80223	87	41359	36186	84	1558	1186	12	1408	1362	15	3655	3122	36	5998	4861	46	139743	123106	70	0.748273
182171	150859	102	69003	56954	95	2576	2103	27	4216	3727	41	9966	8462	55	14243	11683	65	449988	395013	92	0.749336
128397	115265	86	48808	43791	84	1635	1396	19	2645	2181	29	5811	5411	42	6907	6656	46	208152	195355	80	0.749336
214483	167140	115	92767	74480	106	2640	2349	26	5450	4739	42	12071	9856	67	14995	11498	73	526771	451625	104	0.750399
212427	170071	123	114249	93750	123	3811	3161	33	6615	5714	43	15165	12691	70	21806	18179	87	615564	536895	123	0.750399
48130	49590	66	20347	20582	55	541	617	0	898	1237	10	1891	1809	24	3343	3189	33	89337	87764	89	0.750399
44785	44904	74	23315	23287	71	676	749	0	620	994	0	1575	1721	18	2740	2635	29	78301	78013	69	0.752524
142734	127754	90	78589	71776	88	2261	1948	25	3898	3573	37	7612	7430	49	11177	9982	58	299061	282429	83	0.753587
94485	90729	81	33015	31253	79	1115	1006	2	1409	1596	15	3303	3199	31	5348	5251	39	140774	129660	74	0.753587
190272	155230	96	71408	57222	95	2689	2273	27	3592	2989	36	8770	7053	54	12644	10166	66	336263	284219	93	0.753587
238567	178046	126	94819	70784	111	3146	2410	33	5493	3931	47	13075	9279	67	15386	11948	76	566724	425579	126	0.753587
39985	43688	48	16628	16930	47	723	586	0	689	853	0	2214	2353	25	2593	2785	26	84820	83889	86	0.753587
103014	101313	82	61596	58154	82	1564	1321	13	2852	2959	28	5881	5551	41	8578	7842	48	231241	227323	80	0.753587
65418	67746	74	22857	23278	54	489	818	0	1220	1282	13	3220	3114	31	4791	4971	37	128576	126784	71	0.753587
114360	107794	89	60045	58254	82	1222	1230	11	1976	2229	26	7069	6361	49	8564	8101	50	291697	277026	82	0.75465
117654	111318	99	63239	59684	84	1801	1623	19	2442	2466	33	6601	6145	45	9985	9310	53	250958	237839	83	0.75465
168585	138973	95	68077	56892	93	2028	1681	25	4011	3214	36	8790	7008	53	11891	9725	60	358315	289873	93	0.75465
234564	174426	106	114766	89558	105	2498	2127	27	4894	3668	43	10174	8419	54	14616	11037	69	403657	311716	102	0.755713
81189	81428	77	26986	26539	65	1174	1268	12	1991	1885	24	4273	4327	36	6480	6768	46	165318	152962	76	0.755713
179905	148660	111	68903	58212	92	1539	1403	15	3589	2840	42	7843	6544	52	10656	9317	54	385117	338643	90	0.755713
242583	179668	113	115905	87850	103	3476	2518	35	6159	4567	44	12204	9065	66	16358	12105	73	470683	350974	100	0.756776
234528	170255	105	95640	69553	105	3000	2471	33	5222	3854	46	12186	9595	65	15993	12337	69	450567	347581	101	0.756776
222016	186730	100	165153	143139	101	4959	4396	36	8253	6478	50	17464	14550	74	22569	19051	85	620791	516432	98	0.756776
140333	121069	101	58922	52159	89	2184	2018	26	4171	3507	37	7824	7096	51	9888	9135	59	286719	255193	83	0.757839
184401	149005	106	80175	66894	94	2139	1810	26	4144	3745	37	8456	7424	52	11964	10799	60	321322	286285	90	0.757839
209981	169267	99	73917	60415	96	3085	2385	33	4732	3914	40	11239	8936	60	15188	12731	70	422815	362567	94	0.758902
260651	207718	108	98704	78502	104	3482	2734	36	5630	4524	44	13262	10618	67	17605	13994	81	513844	408756	104	0.758902
138668	129588	85	51210	48274	84	1779	1433	20	2642	3118	30	6855	6259	47	9211	8685	51	312707	292905	81	0.759965
123302	118510	84	51620	49778	82	2405	2267	26	3144	3006	31	7226	6763	48	9013	9138	51	260149	245425	81	0.759965
117882	94840	106	51490	40429	106	1571	1299	13	2419	1980	28	5795	4423	50	7627	5961	59	231538	184973	106	0.759965
314936	234416	125	170761	133123	119	5512	4256	40	9263	6783	51	19428	14671	82	28598	21393	96	758956	579837	118	0.761027
85794	76589	85	36085	31300	82	864	1046	5	1698	1576	16	3858	3363	36	5827	5338	41	155179	145798	77	0.761027
161956	137715	96	60383	49171	91	1539	1457	18	3238	3114	35	7502	6697	47	9237	7539	56	347287	313729	87	0.761027
75415	69282	80	26514	23893	74	1168	1124	8	1625	1900	22	3562	3431	32	4863	4539	38	148137	141341	78	0.761027
107871	101484	85	39231	38120	80	1324	1203	12	2923	2734	26	5473	5206	41	8092	7648	46	274459	264564	81	0.761027
216143	165393	110	114263	91791	105	2779	1975	31	4617	3496	42	9825	7894	57	13417	9548	60	387852	314529	103	0.763153
67241	66513	78	30260	28767	77	1122	1086	6	1872	1743	20	3575	3780	32	5099	4628	44	142705	136298	76	0.764216
74270	71667	79	34969	32480	79	786	987	0	1539	1487	15	3501	3504	33	5003	4589	40	139923	135396	80	0.765279
286164	188995	128	239234	175864	127	7366	5394	48	12071	9193	68	25561	19135	93	38851	29401	113	1.00167e+06	797328	122	0.766342
215054	169393	102	75995	60344	98	2537	2176	26	5156	3857	45	12447	9767	64	14305	11717	69	512094	430559	100	0.767405
67820	65775	78	27400	26465	76	602	644	0	1001	1236	11	2749	2609	28	4057	4353	34	114016	111058	70	0.769531
120471	105922	100	43798	39063	84	1597	1315	16	2338	1971	26	6339	5480	52	6915	5832	47	258275	246598	82	0.769531
71480	67135	79	32026	29709	80	937	861	0	1881	1205	13	3532	3489	33	5449	5475	40	154365	147352	76	0.770593
124867	119454	92	45766	43795	81	1660	1613	21	2600	2375	28	6202	5820	45	8936	7949	57	237535	227996	82	0.771656
163733	132104	93	72324	59138	91	2636	2385	27	4051	3196	41	9180	7454	56	14194	10833	71	353272	281238	88	0.771656
168827	147467	95	51639	44975	90	1961	1631	24	4577	4413	37	11287	10724	59	11774	10899	61	334626	324500	81	0.771656
169179	160021	88	102510	96877	87	3479	3503	31	4934	4748	37	12789	12130	60	16782	16678	76	446547	416497	84	0.772719
47409	51905	56	23380	23623	54	765	595	0	1465	1173	12	2147	2348	24	4196	4225	35	110179	110137	68	0.772719
61905	59867	81	25230	24100	75	844	781	0	1166	1398	13	2718	2604	28	3707	3712	33	103413	100888	67	0.775908
181087	159149	94	86424	75430	92	1685	1565	21	3854	2967	39	7894	6991	49	10788	9077	61	298616	279803	85	0.775908
95371	86227	98	40393	35460	98	1031	1145	8	2544	1986	22	5115	4615	39	6842	5647	44	185022	167953	98	0.775908
199514	169736	101	113079	101157	98	3000	2718	28	5744	4877	41	10420	9118	54	15689	13562	65	422990	358801	92	0.776971
319203	205779	132	265271	194661	130	8966	6278	51	14352	10174	67	32942	23797	118	46600	33417	120	1.04858e+06	910925	126	0.776971
206828	164436	101	91676	71673	97	3004	2427	31	5208	3948	45	11213	9313	62	14833	11596	69	533249	453385	92	0.779097
243174	199335	104	110319	91352	104	3818	2876	36	5504	5283	42	12890	10999	60	18124	15641	74	497586	447736	96	0.779097
102553	98353	82	52985	47637	83	1447	1347	17	2425	2131	28	5522	4903	43	6894	6430	46	191253	181409	64	0.779097
177001	143784	98	73088	61724	93	2058	1704	24	4030	3086	40	7885	6775	49	11047	10049	60	311395	270986	92	0.780159
315250	235607	120	250316	199672	120	8113	6332	48	13520	9858	69	29088	21544	106	41595	31113	109	1.04858e+06	841022	115	0.780159
102007	96967	94	52141	50396	81	1599	1756	18	2525	2975	26	5662	5515	41	8177	7940	49	221268	209562	77	0.781222
254627	180309	120	126540	86332	109	3028	2110	32	5108	3900	43	8746	6245	56	13519	9112	78	335953	241005	105	0.783348
121740	108465	85	47725	42110	86	1645	1462	16	1991	1822	22	4690	4149	40	7588	6654	49	200208	183058	85	0.783348
135265	126220	92	46962	43775	84	2015	1634	24	3508	3056	34	6472	6037	45	9675	9026	49	250077	233265	101	0.783348
120944	111599	90	43323	39742	84	1329	1232	12	2820	2417	32	6527	6057	42	8722	7821	52	305412	291793	84	0.785474
180369	153905	107	94901	84823	93	3112	2624	32	4998	4074	44	11229	9461	61	15411	12735	68	404596	347550	90	0.785474
161354	135567	95	54521	45320	90	2091	2052	24	2754	2096	36	6690	5593	46	8556	7412	51	239696	199331	85	0.786537
76677	71095	86	35847	32745	80	1221	1361	13	1734	1580	24	4074	3932	36	5764	5227	42	157122	156982	76	0.786537
130039	115441	88	57781	51132	86	1364	1187	13	2371	2091	27	5939	5125	45	7973	6918	51	216545	181770	78	0.7876
115410	100709	100	37086	32600	84	1811	1499	21	2283	2014	29	5508	4896	43	7766	7073	47	213473	184892	75	0.7876
132831	112805	94	54561	44671	91	1740	1387	21	2845	2219	34	6009	5220	45	8647	7733	52	236605	204122	85	0.7876
111200	102825	87	41689	38486	83	1845	1472	20	2993	2517	30	6165	5963	41	8607	8151	50	300423	288746	84	0.788662
194983	162630	100	116933	100210	98	3706	3055	34	6432	5327	48	12560	10807	62	17535	14760	73	485023	425079	95	0.789725
107893	105278	82	37745	37089	79	1200	1124	8	2196	2383	26	5774	5503	41	6293	6234	45	259263	248276	79	0.789725
167406	128490	111	69559	52871	97	2538	2137	27	3472	2726	39	7738	6081	52	10995	8586	60	304014	242783	94	0.790788
185864	158630	97	71032	59632	93	2640	2223	26	4592	4051	41	9989	8882	59	12565	10961	64	451593	403110	91	0.791851
89504	84644	80	38259	35217	82	1044	847	0	1613	2032	22	4215	3977	37	5490	5250	43	177736	173902	76	0.791851
187763	150348	99	65777	50973	93	2811	2261	30	3707	3485	36	9131	7016	54	12318	10469	62	354633	302167	108	0.791851
199227	160003	96	76501	61180	94	2316	1870	26	3926	3160	40	8924	6965	54	12773	9519	71	346305	276650	91	0.791851
91683	83900	84	46382	42450	82	817	857	0	2131	1947	24	4451	4282	38	6283	5547	45	166343	155813	79	0.792914
97907	95276	80	24758	23642	69	1326	1291	12	2503	2410	27	5985	5982	42	7608	6964	45	275248	263918	82	0.792914
203689	178798	101	98405	86125	95	3702	3239	31	5663	4753	45	13626	11891	65	18013	15758	71	478631	413137	96	0.793977
96890	82429	94	42844	36866	88	1262	945	0	1911	1944	23	4738	4169	41	7400	6414	50	199941	175740	101	0.793977
90843	88677	83	29531	28507	79	1249	1255	12	1888	2055	21	4286	4242	36	5650	5871	40	164079	157253	78	0.793977
60086	59545	75	19531	19592	57	1002	1144	10	1039	1234	9	2953	2770	31	4709	4778	36	113283	111469	72	0.793977
116880	106176	87	66233	60160	85	1691	1464	20	2720	2507	26	5137	4879	39	7606	6980	46	223908	209433	78	0.79504
133132	121560	86	43436	38963	87	1426	1259	13	3186	2342	34	5445	4798	42	7326	6260	49	218829	209268	84	0.796103
120984	113593	88	71075	68359	83	1173	1050	6	1901	1721	19	4219	3996	38	5469	5298	42	166923	159441	80	0.796103
118308	104485	86	45981	40558	84	1407	1212	11	2374	2106	26	5670	4811	46	6618	5568	47	222398	202186	86	0.797166
75027	66953	95	28939	24795	95	985	927	0	1729	1793	21	4142	3566	36	6198	5636	44	175644	155212	95	0.797166
60621	58948	76	17118	16904	54	890	954	0	1311	1318	13	2917	2913	28	4337	4550	36	120516	117468	76	0.797166
210295	169545	105	81448	67595	97	2998	2569	30	5302	4629	40	12334	10794	59	15064	12163	67	536330	472223	100	0.798229
180100	146372	98	84292	69550	97	2062	1779	24	3068	2743	29	8053	6898	50	10821	8771	63	352347	300110	98	0.798229
76841	73683	80	33457	32247	77	670	731	0	1574	1430	22	3456	3288	32	5348	4891	43	145480	143241	79	0.798229
188799	149491	99	59871	48080	94	2419	2138	30	3879	3515	36	8795	7859	50	12289	10714	62	326499	291282	91	0.799291
151586	124680	98	57622	48144	91	2007	1528	27	2994	2422	32	6243	5301	43	9336	7719	57	241599	216465	90	0.799291
162159	131188	95	62097	49973	92	2096	1868	24	3088	2608	34	6999	5834	50	9569	8057	59	258026	221178	90	0.800354
61489	62697	74	22600	22217	66	564	691	0	955	1078	6	3066	3027	30	4329	4117	36	114145	111938	76	0.801417
76234	73350	81	28211	27292	76	599	656	0	1258	1035	4	2979	3194	29	3900	3956	33	127464	123492	74	0.801417
91212	88547	87	23835	23042	76	1273	1277	12	1752	1842	23	4345	4502	35	5893	5649	42	178916	171039	78	0.80248
61667	60796	75	15699	15359	49	906	949	0	1171	1132	13	2630	2829	27	4813	4991	36	123522	121065	72	0.804606
97195	90510	92	28481	27064	78	1484	1273	14	1857	2223	19	4845	4802	39	6329	5982	42	179683	173920	76	0.805669
147014	130807	94	66044	59378	88	2607	2394	28	3650	3219	35	8375	7377	52	11883	11022	64	297428	268492	88	0.806732
141576	125136	91	54017	46465	89	1827	1291	21	2967	2647	33	7080	6448	45	9409	8527	56	306912	273106	87	0.806732
161291	146217	89	65321	59032	87	3372	2928	31	5659	4539	45	10350	9309	55	14853	12476	68	399094	354922	84	0.806732
172764	145619	95	67032	56268	94	2836	2403	28	3914	3858	34	8974	7837	54	12451	10535	65	335201	293487	90	0.807795
52235	50428	76	22841	22716	59	769	681	0	1229	1177	11	2621	2746	28	4241	4226	37	100065	97548	61	0.807795
41421	42711	73	17155	17350	49	351	555	0	1032	1185	11	2350	2559	27	3184	3663	30	93615	95640	66	0.807795
47172	48262	73	18471	18064	56	667	616	0	1115	998	0	1917	2229	21	3024	2932	29	87835	87345	66	0.80992
292078	188264	125	132821	85816	122	3813	2249	40	7121	4478	56	14241	9612	70	20401	13509	92	542472	389634	115	0.810983
259201	214799	112	174253	149824	107	5696	4947	39	9102	7345	54	19617	17060	80	28583	24469	97	698378	592751	103	0.812046
179435	146769	95	63550	51781	92	2754	2062	28	3488	3261	34	9176	8123	58	12965	10227	68	335410	300670	84	0.812046
151689	130625	89	58792	49796	89	2035	1788	25	2786	2625	32	6988	6042	49	10125	9269	54	284684	264781	81	0.813109
131155	114355	92	50655	43983	86	1822	1505	17	2664	2167	29	4893	4382	42	6916	6368	49	191601	180663	79	0.813109
113205	108291	82	62386	59039	82	2547	2261	26	3578	3749	33	8161	8289	49	10647	10197	59	312459	300535	81	0.815235
193322	156066	96	66919	53165	93	2312	1842	28	3967	2929	37	9781	8256	59	11148	8643	61	421981	355778	90	0.815235
60611	62192	75	18911	19336	52	893	937	0	1909	1717	19	3369	3447	31	4661	4562	36	130479	130228	72	0.816298
250988	208999	111	124318	106026	106	4888	3998	36	7259	5888	47	15605	13056	70	21852	18320	91	583858	495690	104	0.816298
161731	138471	92	64272	55432	89	2406	1764	26	4296	3762	35	8393	7420	50	10882	9153	60	305907	273461	86	0.816298
121334	105872	93	48723	43619	85	1366	1338	14	1964	2125	24	5897	5271	45	8429	7291	53	226205	211766	78	0.816298
184592	155972	96	106242	93544	93	3251	2689	32	5101	4780	47	12653	11194	61	15871	14163	65	475492	409045	93	0.816298
128722	111834	88	46459	40523	85	1435	1351	16	2466	2515	30	5003	4807	40	7258	7032	43	210564	194843	79	0.816298
98716	94176	82	45746	41137	84	1290	1062	7	1913	1949	25	5133	4626	39	6568	5853	47	226983	205830	81	0.816298
68101	70898	75	23959	24577	55	1150	1272	11	1587	1702	21	3418	3340	33	5504	5352	46	134149	136828	71	0.81736
168338	140133	95	67228	54748	92	1921	1440	21	3396	2506	36	6677	5452	50	10093	8252	58	266442	230047	89	0.818423
129243	123488	86	73218	70565	84	1618	1361	18	3329	3270	33	5962	5662	42	8851	8752	51	232363	223319	86	0.819486
101323	97979	90	58343	56126	82	1521	1414	19	2304	2625	27	6278	6188	43	7080	6880	46	222645	218146	80	0.820549
108352	99267	87	34270	30358	85	1063	905	0	1825	1589	23	4655	4132	38	7125	6456	50	203829	185401	86	0.820549
43690	41046	79	21285	20478	72	545	547	0	661	686	0	2311	2128	26	3540	2824	36	87149	82948	87	0.820549
82093	75507	88	38800	34571	83	980	862	0	1317	1549	16	3441	2955	34	5686	4898	43	145795	127781	82	0.821612
132579	117772	97	48311	41441	87	1537	1286	14	2916	2548	32	5903	4922	46	8835	7500	57	256412	233789	88	0.821612
159719	143914	91	109946	100027	91	4592	4250	33	7458	6427	50	17436	15446	71	23683	21081	83	627311	555911	92	0.822675
81926	75854	82	28676	25989	73	1225	1026	5	1668	1542	22	3456	3386	34	4276	3812	37	139585	131969	78	0.822675
127721	115130	95	57194	52093	84	1703	1682	18	2674	2488	31	6141	5414	45	8113	7660	47	232012	206822	83	0.822675
81068	79793	87	29497	28908	77	938	932	0	1214	1244	11	3261	3130	33	5217	5398	37	131191	129987	74	0.822675
57609	56492	66	26753	24763	76	1248	998	0	928	1051	6	3441	2979	34	4279	4560	33	128049	119889	76	0.823738
90908	88381	81	40434	39793	78	918	840	0	1779	1573	21	4174	3914	36	4729	4373	40	181725	182426	71	0.823738
138857	129184	92	65690	60750	85	2518	1782	27	3764	3754	35	7909	7666	51	11861	11241	71	321141	302650	84	0.824801
228518	172805	105	98642	78344	100	3066	2524	33	6356	5435	45	14734	11818	69	17089	13701	79	629916	520038	104	0.825864
66987	61627	79	26742	24280	69	958	855	0	1209	1224	13	3632	3319	36	4726	4311	39	144321	131886	74	0.825864
232276	182330	101	79600	61886	100	3167	2529	32	4858	4080	39	11566	8796	61	15709	12460	71	426135	356805	96	0.825864
55471	53589	77	21325	21001	71	822	904	0	1181	1256	12	2311	2366	26	3375	3195	31	87469	86839	72	0.826926
126546	118969	86	42481	40588	83	1282	1216	11	2528	2399	29	6482	6386	43	9007	8495	52	309213	291136	84	0.827989
101927	97455	84	36462	35057	81	1015	1253	12	2165	1677	28	5034	4874	42	7391	6493	50	236885	231930	82	0.829052
105786	92889	87	141349	133091	88	3095	2742	29	5365	4869	43	9868	9002	54	13172	12696	57	355319	322726	88	0.830115
119655	113046	88	60418	55634	83	1264	1098	14	3124	2854	29	5597	5408	42	8035	7408	51	251662	240924	82	0.830115
124788	116053	88	51177	48540	83	1574	1744	19	3545	3447	31	6711	6173	42	9531	9366	51	275493	260863	86	0.830115
118976	111019	94	48563	46345	83	1748	1654	20	2898	3071	28	6071	5897	46	8962	8743	50	249563	233094	85	0.831178
185182	165395	99	103116	92681	92	3604	3353	32	4983	4930	39	10764	10288	56	15252	14486	69	405607	382644	89	0.832241
58282	57977	77	40543	39849	76	627	715	0	976	1228	10	2619	2293	30	4134	4177	36	102532	100075	71	0.833304
92519	87107	85	41741	40147	80	1089	1103	8	1819	2073	20	4648	4159	37	6706	5964	44	160955	154321	79	0.834367
71833	69023	81	32780	31637	77	822	1005	1	1708	1438	17	3198	3156	30	4172	3881	35	112786	114677	75	0.836492
269637	196124	121	129740	97923	119	4648	3640	40	7237	5831	50	17622	13478	75	22402	18051	81	632951	503501	117	0.837555
191278	161799	95	125863	110609	94	3097	2464	33	4861	4177	39	11122	9177	65	15924	13185	79	398813	334350	91	0.837555
149833	127633	89	63357	54233	89	1475	1133	14	3050	2964	32	8719	7424	53	10054	8235	57	377567	324623	91	0.837555
125431	115447	101	68243	63659	85	1837	1560	20	3125	2487	34	6851	6660	44	9411	8970	53	277528	263195	81	0.837555
60459	59339	92	20823	20784	57	572	548	0	1196	1113	8	2265	2565	24	3420	3163	34	86695	89182	63	0.838618
132192	118442	88	53197	47628	86	1621	1499	16	3314	2756	35	7458	6461	50	9357	8165	56	291153	267512	86	0.838618
105544	90537	92	48924	40918	87	829	873	0	1907	1825	21	4122	3390	40	5798	5143	44	154595	138264	81	0.838618
125622	115001	87	46931	42657	84	1756	1756	21	3229	3118	29	7088	6835	43	9488	8453	53	250856	232508	81	0.838618
90923	77971	87	42289	35711	83	1152	1220	10	1806	1180	12	4364	3744	38	6775	5760	48	186025	167197	81	0.839681
79677	77057	83	34296	33365	79	1489	1366	13	2001	1983	24	3734	3666	34	5859	5698	41	164731	164693	79	0.840744
145352	122871	92	62305	49685	91	1726	1480	21	2492	2072	32	5484	4831	45	7828	6346	55	221405	191250	84	0.841807
105552	99837	87	39860	37655	81	1453	1411	18	2023	1601	29	5239	4613	43	7762	7338	47	225305	218219	66	0.841807
117073	110228	87	49404	46678	83	1431	1406	17	2361	2332	29	6736	6429	47	8397	8160	48	305899	297174	80	0.84287
54348	54705	69	26173	25423	68	476	600	0	1203	943	0	2565	2652	27	3646	3969	31	98672	99774	68	0.84287
169959	147729	95	151992	137080	94	2454	1920	28	4502	4126	39	10129	8861	57	13768	11693	72	403113	364659	89	0.84287
210941	154520	103	82511	59044	101	2946	2010	31	4693	3464	48	9964	7458	64	12794	9325	72	388787	297357	95	0.843933
241341	158070	112	140168	94925	110	4071	2781	40	6571	4688	51	13632	9900	70	19716	15199	83	545165	417280	98	0.844996
278097	154399	152	125545	71177	148	4092	2299	42	6334	3528	68	13140	7135	107	18491	10003	115	500372	284718	145	0.848184
29219	32341	46	13240	13450	47	789	603	0	714	711	0	1360	1549	16	2188	2220	25	61877	61685	55	0.848184
200518	163073	99	70972	56925	97	2473	2134	29	4445	3433	42	9209	7953	53	13429	11741	62	360585	315910	96	0.849247
145761	121260	92	60277	49908	91	1946	1664	20	3049	2666	30	6312	5443	43	9556	8819	55	254683	225022	89	0.85031
108190	103713	81	55368	51929	82	1538	1388	16	1657	2385	21	5422	5035	42	8950	8053	59	229418	224378	81	0.85031
193489	161596	105	64105	52014	94	2391	1854	28	3653	3258	37	8894	7654	53	13217	11324	65	368520	326464	89	0.85031
113902	109836	83	43534	42526	81	1467	1250	17	2074	2232	23	6044	5995	44	7743	6989	45	273483	266597	84	0.85031
221634	156457	110	100688	74742	106	3156	2425	32	4939	3584	42	9903	7618	57	16011	11726	71	410765	310971	105	0.851373
77623	69357	87	33541	29937	80	1324	950	0	1685	1698	23	4037	3668	38	5830	5297	45	156463	143681	79	0.851373
80457	77345	87	27800	26958	77	823	790	0	1572	1377	14	2997	2827	30	4666	4604	37	119322	114506	75	0.852436
182748	154729	110	63525	53000	93	2755	2243	28	4619	3469	39	9189	8055	52	13830	11817	67	358619	325890	91	0.852436
183617	140350	102	68113	52213	97	1896	1337	22	3207	2382	34	6537	5395	46	9922	7305	62	269826	218462	97	0.853499
58500	58925	79	32401	32212	74	1024	884	0	1605	1459	16	3123	3110	31	4541	4932	34	119922	118734	74	0.853499
142004	132847	86	67753	64486	85	2459	2195	26	3801	3749	31	7697	7041	48	9741	9274	55	297781	289682	85	0.854562
162172	142446	94	90975	83355	91	2671	2442	27	3836	2813	39	7444	6557	46	10992	9485	56	297121	261339	92	0.854562
60976	60015	81	18045	18097	51	753	561	0	1300	1269	15	2667	2563	30	3980	4122	33	109743	110175	77	0.854562
117952	111837	85	50918	49634	82	1656	1493	19	3345	2524	32	6526	6390	45	7778	7352	50	263107	249769	86	0.854562
237318	177193	106	101879	75801	104	2868	2243	28	5348	4405	40	11892	8826	65	15711	11955	74	550505	435762	105	0.854562
102080	99924	87	39283	37501	80	1364	1233	13	2397	2020	30	4835	4812	36	7901	7517	45	200105	196170	82	0.856687
133967	122770	88	66043	60520	86	2504	2287	26	4261	3868	34	8020	7488	48	11390	11214	57	316340	294556	87	0.85775
102512	94751	90	45296	42312	82	1461	1565	17	1595	1924	21	5027	4835	40	6841	6655	42	189698	178599	79	0.858813
179411	164915	91	77951	71199	90	2670	2432	28	4233	3930	39	11170	10425	55	14023	13149	65	481153	456259	91	0.858813
59559	58839	80	30112	28508	76	1070	1088	7	1068	1018	2	3077	3144	30	4635	4417	40	130148	127613	76	0.858813
146108	117818	91	56434	45868	90	2400	1748	28	3162	2618	35	6289	5386	43	9206	7559	53	240379	207086	90	0.859876
210197	159208	104	93019	71773	99	2058	1725	28	4363	3257	42	10459	8052	61	13765	10440	67	417528	339251	98	0.859876
245399	185585	105	74542	55905	100	3172	2355	33	5282	4514	47	11104	8199	63	15921	12616	72	453284	363779	103	0.859876
77042	75792	84	31526	30486	76	1123	1125	8	1593	1500	20	3288	2925	32	4902	4572	38	132515	122494	70	0.859876
58584	56813	79	16844	16651	49	854	839	0	1065	1153	12	3039	3228	30	3658	3893	32	118928	121881	73	0.859876
65312	64196	78	26366	26695	70	797	649	0	884	1132	9	2851	2961	29	3745	4135	33	126660	127654	74	0.859876
121537	112383	86	60386	56786	85	2363	2522	26	3941	3378	37	8036	8019	47	10484	9395	56	288339	269488	87	0.860939
83543	81141	80	33081	31561	78	1018	857	0	1808	1995	20	3851	3783	34	5325	4869	42	148583	143857	76	0.862002
175478	142617	110	66975	54689	93	2368	2075	24	3947	3401	36	8374	7494	48	10783	9791	54	321311	281155	94	0.863065
101927	86420	93	34604	29377	83	1400	1157	15	2474	1857	26	4492	4131	40	6432	5970	43	179280	165437	83	0.863065
122217	112781	84	55668	51918	83	2001	1735	24	2480	2419	27	7667	7289	49	10295	9765	54	259499	250435	82	0.863065
229674	166886	102	89182	63733	100	3005	2135	34	4178	3044	44	11026	8334	64	14086	11098	62	406464	312240	103	0.864128
47710	48020	76	19969	19577	58	658	596	0	625	853	0	1902	1840	21	3209	3381	31	88231	80994	72	0.86519
127595	121091	88	62279	58267	84	1850	1750	22	3095	2916	29	6134	6121	43	9596	8995	55	263860	250245	82	0.866253
68429	69868	77	12479	12538	45	878	836	0	1032	1212	15	2449	2359	26	4533	4333	39	115183	115481	63	0.866253
64892	63927	80	31228	29109	79	774	697	0	1426	1186	13	3628	3483	31	5308	5136	38	153804	141484	93	0.866253
70471	66905	81	27315	26060	77	904	920	0	1217	1242	11	3074	3196	29	4260	3797	39	118539	116404	72	0.866253
127383	100328	108	60489	49863	90	1390	1374	15	3128	2267	31	5506	4450	45	8131	6240	54	223201	181493	92	0.867316
109691	103287	85	49067	46815	80	1732	1637	18	2772	2490	32	6996	6783	44	8265	8506	50	249415	228200	82	0.868379
66243	64789	75	24471	23395	75	487	540	0	1702	1400	21	3110	2866	33	4264	4399	37	117819	114882	67	0.869442
128966	115591	88	57096	51076	85	1585	1266	15	2591	2198	27	6515	5992	45	8715	7976	49	287146	270108	85	0.869442
45357	43024	75	18274	18006	54	697	682	0	917	888	0	1825	1977	21	3123	2845	30	66002	64310	72	0.870505
303539	222181	124	170495	130812	124	5577	3972	42	10383	7506	68	23713	19442	92	28274	22425	111	1.02611e+06	831942	122	0.870505
61029	62141	63	13336	13876	44	844	715	0	930	1264	9	2663	2565	28	4350	4470	35	117393	113767	68	0.870505
119498	116823	81	48948	47420	81	1563	1354	21	3560	2749	33	6496	5862	46	7763	7818	50	285959	278795	82	0.870505
275357	196385	127	102032	71398	114	3557	2617	36	6509	4564	50	14141	10283	67	17662	12632	77	624849	478082	115	0.872631
107763	103551	83	29103	28477	75	2327	2172	27	2009	2008	27	4979	4538	41	7563	7559	46	197339	188413	77	0.872631
74541	72963	81	26122	25292	78	1197	1109	9	1444	1570	18	3262	3289	30	5362	5185	37	137054	135511	76	0.873694
126112	119446	100	61361	58337	84	1705	1461	22	3083	2875	33	6828	7056	45	9670	9574	56	331955	310964	82	0.873694
256325	178134	114	90211	63107	112	4060	2824	39	5446	4251	51	12538	8568	69	16954	11265	79	462402	336693	109	0.874756
208699	161664	103	93592	74679	99	3016	2606	30	4425	3309	46	9088	7122	58	13083	10888	64	359975	302247	94	0.874756
102918	95796	85	35161	31917	82	1745	1231	21	2173	2106	27	5060	4636	42	6966	6505	46	209157	195352	83	0.876882
165370	143714	104	67775	58586	89	2643	2002	25	3290	3577	32	8734	7755	51	11003	9636	61	377770	351910	85	0.877945
89100	84363	81	28134	27353	77	1248	1253	12	2135	2007	24	3587	3594	34	6295	5819	45	153929	147429	75	0.879008
112304	109165	84	34808	33257	79	1612	1517	19	2351	1948	27	5441	5566	38	8746	8397	47	200222	190519	73	0.880071
66944	64265	78	31200	29061	77	1310	1130	9	1589	1602	18	3488	3464	35	5056	4840	38	146077	142536	73	0.880071
183396	166708	91	115293	106531	92	2864	2516	28	5607	4895	42	11563	10555	63	17447	14873	78	491084	440357	89	0.880071
74192	71452	79	29721	27640	78	1104	928	0	1133	1078	7	3356	3635	32	5652	5215	40	130932	125095	70	0.880071
210859	158440	107	67243	49046	101	2971	2026	33	3869	3303	38	8788	6943	51	14477	11846	78	401170	329466	97	0.881134
159018	140751	95	66593	59567	88	1980	1547	23	3545	3444	34	8180	7555	50	10253	9598	53	277157	264844	83	0.881134
57564	59201	65	25585	25667	71	763	993	0	1611	1447	14	3327	3239	32	4698	4808	36	123696	122479	70	0.881134
198687	168292	101	85865	73373	94	2578	2212	29	5309	4500	44	11277	10341	57	14325	12764	66	522413	488533	90	0.882197
194974	163712	98	81451	67624	98	3203	2579	31	4152	3444	40	9219	7745	49	12604	10522	63	351127	321409	93	0.882197
98274	93258	82	41534	39265	82	1993	2062	22	3194	3004	29	6848	6455	44	8440	8098	53	240358	224420	79	0.882197
187093	151136	100	56882	43936	97	1913	1650	22	3738	2959	37	8757	7372	51	11377	10103	62	307985	253954	95	0.883259
140800	133692	85	74827	70324	86	2216	1942	24	3576	3379	33	8412	7989	51	11609	11116	59	365075	346964	102	0.883259
225853	179582	100	131195	107592	100	3895	3135	36	6036	4951	52	12027	9255	64	19059	14868	85	485076	397625	100	0.884322
141322	127206	103	59727	54750	85	1863	1778	20	3337	3093	34	6449	5956	41	9091	9010	55	248900	241637	82	0.884322
154336	141924	97	54702	51679	84	2152	1990	25	3692	3376	33	8927	8212	51	12777	12223	68	426283	414839	85	0.884322
178127	143117	99	67937	53827	94	2122	1880	23	3867	3276	34	8458	7089	49	11459	9151	59	390908	334121	92	0.884322
65747	64332	80	27384	27445	74	998	864	0	1374	1358	16	2976	3149	29	3960	3598	36	116799	117987	74	0.885385
61653	61784	78	26869	26757	74	1111	952	0	1243	1402	13	3170	3191	30	4103	3819	36	128677	129233	69	0.885385
149664	137754	104	46865	42269	86	2015	1525	23	3542	3616	34	9065	8633	54	11242	9968	64	386729	371869	86	0.885385
160950	119196	113	73266	55429	97	1707	1386	22	3303	2308	37	6801	5193	46	9281	7217	56	257265	201021	97	0.886448
107840	102485	89	42832	41643	80	1438	1445	16	2261	2268	26	6298	5901	44	7662	7113	46	273764	263325	83	0.887511
100343	95295	92	50887	49061	81	1175	1096	11	1764	1865	23	4079	3585	38	5543	5074	42	157412	150451	77	0.888574
75906	71036	80	35010	32371	80	1112	993	0	1378	1542	17	3230	3001	34	5642	4909	43	136990	126226	70	0.888574
163382	137594	99	66176	56730	93	2442	1961	27	3403	3422	31	7990	6708	49	11400	9678	67	304461	279065	92	0.888574
155691	143789	96	68720	64335	86	2770	2463	29	5402	5317	40	12649	11966	71	14759	13335	66	525703	485742	89	0.889637
197423	168898	107	104237	88950	96	2391	2035	26	4023	3268	41	8530	7394	52	11652	9564	67	309919	280903	112	0.889637
122413	115146	101	55961	53947	84	2536	2414	27	4032	3913	35	9669	9192	50	12159	11659	61	367567	347046	88	0.889637
68980	66679	83	20260	20157	62	977	986	0	866	848	0	2845	2740	29	3632	3689	33	107939	106928	76	0.8907
141417	116221	97	49950	40027	90	1913	1530	21	2689	2152	29	5423	4297	44	6997	5767	55	223360	190320	89	0.891763
152251	132852	91	42781	37550	87	2436	2078	25	2860	2695	29	7093	6292	48	9874	8383	59	261080	240803	89	0.891763
72935	73892	75	30487	29633	76	1008	1064	5	1186	1387	16	2768	2653	29	4552	4472	35	136368	138534	77	0.892825
125956	117328	88	81314	76252	86	1798	1721	21	3344	3010	31	7281	6883	45	9218	8892	55	289424	279815	84	0.892825
46439	46186	75	13250	13420	46	606	767	0	1024	958	0	2146	2125	24	3860	3347	39	89983	89839	73	0.892825
202767	166368	104	88884	73542	95	2881	2081	33	3892	3286	36	8958	7342	52	12766	10334	66	354583	305765	95	0.893888
133028	111943	90	53031	44539	88	1872	1445	20	2748	2105	32	6123	5073	45	8096	7085	50	221638	190633	86	0.893888
140598	131146	88	75100	70426	88	2080	1821	23	3539	3077	34	7673	6767	48	10738	9840	62	290669	272088	88	0.893888
75336	72734	79	25190	24946	62	1090	987	0	2129	1414	16	3512	3358	34	4808	4537	41	151634	148740	75	0.893888
49945	48760	77	18818	18553	54	617	607	0	906	1116	7	2693	2569	28	3846	3806	35	96398	96541	73	0.894951
59232	58900	83	15455	15300	50	783	826	0	1203	1214	10	2912	2602	30	4144	4190	38	126297	122750	76	0.894951
71012	69562	92	29025	28686	75	509	533	0	962	847	0	2942	2810	29	3626	3708	33	105594	102188	76	0.894951
147368	127625	91	50916	43954	88	2391	1858	25	3009	2292	32	7414	6855	50	9401	8844	58	275759	257627	87	0.896014
90169	79776	87	39620	35072	83	1190	1113	10	2060	1889	28	4351	3923	41	6068	5149	50	166367	148777	85	0.897077
116038	96377	93	47997	40148	90	1183	1181	10	2494	2043	30	5304	4255	43	8053	6272	48	222532	194227	92	0.89814
84427	79298	83	30785	29200	78	927	1036	5	2179	1942	24	4708	4373	36	6006	5892	41	148462	142690	82	0.89814
50713	48930	86	17628	17715	51	538	680	0	974	1046	4	2161	1902	24	2929	3014	30	85953	83706	74	0.899203
123892	110825	90	52862	47745	85	2077	1753	23	3096	2738	32	6304	5616	44	7755	6697	48	222075	217967	85	0.900266
81063	74595	87	39591	36043	81	849	740	0	1522	1501	19	3866	3437	37	5054	4879	41	147417	134649	82	0.900266
101018	95222	96	37393	35577	80	1166	1049	6	2394	2243	26	5046	4945	39	6313	5692	45	184744	174792	80	0.900266
184441	138724	100	64236	48187	96	2148	1776	25	3317	2624	36	9300	6741	56	11278	9015	62	403852	307899	100	0.902391
47910	43910	88	22524	20564	88	757	754	0	1260	1079	7	2339	2129	24	3658	3245	34	95600	78033	88	0.902391
163549	136751	93	64051	53033	92	2177	1809	24	3726	3304	40	8096	6755	51	10818	8576	64	282561	242034	92	0.902391
229498	190515	102	129218	109778	100	3473	2833	33	6503	5560	50	11745	10661	62	17688	15524	72	468081	418734	97	0.902391
74590	77372	75	23964	24238	56	947	1074	6	1196	1267	14	3377	3346	33	5412	5802	35	140708	137889	81	0.902391
107974	104648	82	35949	34858	80	1851	1723	21	3165	3183	32	8453	8379	47	10441	9606	65	364052	344142	82	0.902391
246586	183440	102	98016	71055	102	3324	2462	34	5529	4096	48	12217	9140	63	16016	11743	74	453824	363920	98	0.903454
141674	123229	87	82204	72569	88	1502	1224	19	3034	2652	30	6014	5578	44	7839	7504	47	222175	203964	84	0.903454
105213	100726	97	41586	40577	79	1189	1114	8	2086	2210	26	5796	5787	42	6779	6142	47	262462	259077	81	0.903454
199902	163321	120	107744	92182	103	3253	2820	32	4547	3906	35	10910	9971	57	14519	12550	66	390371	353534	101	0.904517
198919	159593	109	95479	82368	93	4018	3267	38	6488	5255	43	14381	11849	64	19283	15612	80	528011	435963	95	0.904517
182486	142836	103	66034	52236	94	2568	1972	30	4341	2790	45	8867	7261	54	12732	10528	62	346107	288303	92	0.904517
56753	55950	89	25463	24554	74	799	750	0	1234	1353	10	2970	2915	30	3902	3747	35	103925	104272	73	0.906643
68768	67706	82	31383	30932	76	1340	1416	15	1680	1417	19	3187	3076	30	4525	4514	37	121562	118960	70	0.907706
61230	58367	84	18784	17612	60	1000	817	0	789	896	0	2846	2449	29	4065	3731	36	103347	101217	92	0.907706
150728	128984	97	106694	95569	92	2769	2414	28	3478	2933	35	8163	7039	50	12071	9788	68	321151	276761	88	0.908769
100717	91495	87	39807	35609	83	1408	1116	11	1646	1888	20	4856	4434	39	7661	6640	53	186029	170942	79	0.909832
47806	48131	72	20916	20837	58	543	731	0	1336	1087	11	2358	2104	29	3371	3495	35	102297	103499	67	0.909832
159849	138678	91	55908	47409	91	2570	1919	29	3001	2605	32	7902	6801	55	10620	9258	69	297299	272416	87	0.911957
57136	57434	75	31551	31407	75	707	594	0	1273	820	0	2236	2162	25	3756	3524	34	100321	99605	72	0.911957
134319	123628	87	68701	62357	85	2085	1521	25	3160	3479	29	7155	6481	47	9817	9076	53	283172	268036	76	0.911957
89871	90412	78	29207	29176	74	1288	1044	12	2275	2304	27	5676	5764	38	6063	5517	45	213229	209159	75	0.915146
153945	141002	87	82760	74859	88	3447	3151	30	8012	7220	49	15374	14072	65	12075	11450	58	428594	395741	85	0.915146
241700	191073	104	107780	86463	103	3964	3250	36	6207	4936	48	13322	10843	63	19092	15823	75	510953	441743	98	0.915146
230212	177874	111	83424	63584	110	3331	2386	35	4624	3924	44	10240	8386	58	15070	11684	65	382119	314606	108	0.916209
160249	127949	111	71118	58343	111	2023	1529	21	3140	2486	32	6668	5508	46	8918	7104	51	253751	211033	111	0.916209
62283	58945	79	23535	22988	66	1063	996	0	1446	1837	17	3494	3091	34	4859	4898	38	128289	127239	70	0.917272
146719	123547	107	74935	63365	91	2039	1538	23	3154	2389	35	6348	5238	46	9471	8206	55	244431	211189	90	0.917272
118311	110728	100	63913	61224	83	1735	1675	21	3463	3010	34	7496	7330	45	9783	8919	54	352409	334176	83	0.918335
51236	48780	72	21626	21705	60	774	728	0	1340	1300	15	2295	2227	26	3343	2940	31	95562	95223	71	0.918335
140452	117183	93	55877	45836	92	2402	2087	26	3582	3018	39	7193	5903	49	10711	8896	67	268370	236639	91	0.918335
105852	100272	98	18286	17345	59	1682	1550	21	2164	2108	24	5284	5111	40	9040	8654	50	217952	202315	98	0.918335
75676	74503	82	23390	22984	61	715	662	0	1490	1451	18	3295	3549	32	4521	4356	40	160878	161818	63	0.918335
62905	61352	77	26082	25905	71	776	803	0	951	879	0	2408	2190	26	3409	3773	32	96378	100545	71	0.918335
199833	162284	112	86327	71957	95	3142	2383	33	4721	4310	38	10575	9184	59	13627	11531	69	409490	375667	93	0.919398
115325	110922	85	51456	48672	82	1427	1440	16	1738	2027	23	5457	5451	38	7248	6934	49	193674	188933	77	0.920461
52062	52116	78	21043	20639	62	525	572	0	785	1047	6	2191	2066	25	2899	2896	31	84068	85717	73	0.920461
214061	173643	108	68176	54942	99	2965	2053	31	4633	3750	39	9375	8011	56	14087	11888	66	383527	334856	97	0.921523
129588	118819	86	61958	56889	86	1709	1699	18	3303	3046	33	6661	5802	45	9924	9193	54	275777	257388	81	0.921523
45210	44496	76	19891	19894	58	665	687	0	1306	1016	8	2398	2285	25	3200	3198	30	91115	90888	69	0.921523
126240	110977	87	61142	53578	87	1703	1238	16	2777	2310	31	6437	5439	46	9087	7800	61	321007	292423	86	0.923649
153399	132727	92	53913	45880	91	2199	1974	24	2413	2488	29	7448	6421	48	10097	8622	56	269883	249179	89	0.924712
142892	117410	95	61834	50584	91	2292	1910	26	3313	3121	35	7397	6409	49	11062	9259	69	293869	249810	90	0.924712
59291	55373	78	27672	25588	78	749	627	0	1224	1156	11	2812	2895	29	4140	3609	38	109957	104356	63	0.925775
182856	151354	102	67080	53769	95	2307	1937	27	3726	2965	37	7290	5951	50	9747	7693	60	265156	231815	92	0.925775
147714	130997	90	78288	69629	89	2689	2263	28	4653	4301	37	9378	8533	51	13414	11307	67	366346	336295	86	0.925775
248073	175436	120	117983	87959	107	4509	3471	38	7117	5542	50	14245	10334	70	20644	15286	91	545489	415730	107	0.926838
285137	225207	122	164310	134360	118	5451	4652	40	10169	8007	58	21604	18350	87	29780	24212	108	816425	688298	115	0.926838
242500	200373	102	189972	164148	101	4647	3893	38	7934	7478	49	16744	14509	68	22419	18919	87	653687	571147	97	0.926838
109394	105141	83	38511	36830	72	1457	1438	13	1896	2013	22	4820	4555	39	6775	5622	44	188869	177817	77	0.926838
50606	53938	61	23642	24755	51	791	806	0	943	1189	9	2491	2600	26	3912	3783	36	100376	102654	69	0.927901
149250	128146	92	54481	49016	89	1456	1342	16	3003	2505	32	6933	6591	44	8816	8136	49	322235	298978	86	0.927901
118676	105279	93	56505	50817	85	1765	1831	20	2644	2373	28	4962	4700	39	8006	7342	53	221442	210604	84	0.930027
108877	102463	84	56629	52200	84	1551	1438	17	1996	2229	25	4899	4727	38	6418	5948	43	172332	164961	74	0.930027
74070	71039	81	24052	23349	75	1140	971	0	1040	1029	4	3450	3467	30	4496	4573	36	131448	127974	75	0.934278
70617	63546	85	38020	33582	79	928	769	0	1901	1440	22	3527	3423	33	4709	4549	38	149930	137711	78	0.934278
133243	124660	89	98218	92497	86	1761	1967	18	3020	3300	32	6973	6619	43	9625	8911	54	267833	253070	87	0.935341
115785	98030	90	44598	37975	86	1612	1353	18	2151	1953	27	5544	4955	43	7608	7011	46	223201	194213	84	0.936404
175284	141537	98	60681	48723	93	2268	1815	27	3103	2775	32	8040	6628	54	10890	8741	55	319617	277334	92	0.936404
124170	119528	84	48239	46066	82	1595	1645	19	3123	2890	32	7408	6971	49	9682	8670	57	353249	333879	79	0.937467
240602	169206	109	122426	87294	108	3917	2799	36	5927	4717	49	12747	9532	69	17303	12975	81	488281	372400	104	0.937467
229200	125445	140	168456	114224	143	5475	3615	37	8599	5478	83	18353	12289	104	24387	15974	113	687835	470662	141	0.937467
146079	135801	86	89250	80867	88	2934	2903	28	4295	4144	39	9800	9176	51	13443	12291	65	347910	318010	85	0.937467
170275	147159	91	101827	90122	91	2707	2351	29	4518	4728	34	10131	9205	58	13851	12541	65	389096	364442	86	0.937467
267849	198448	121	141732	111519	116	5096	3656	42	8705	7030	52	18199	14242	86	25847	20939	100	715087	555643	110	0.93853
63321	60713	78	36425	34903	76	602	655	0	836	1311	11	2855	2663	29	4226	4000	36	113365	109116	70	0.93853
192127	155001	105	69329	54736	97	2328	1886	26	4451	3717	42	8627	7081	58	11891	9963	62	328564	285643	89	0.939593
93881	90634	83	33389	31562	80	1289	1372	14	2141	2200	24	5022	4761	39	6924	6613	52	198574	192483	78	0.939593
145580	122555	92	52364	43510	88	1819	1547	19	3537	2939	35	7226	6063	49	9150	7952	52	268266	243013	85	0.940655
163530	137241	100	86020	73572	93	2983	2749	29	4676	3931	40	10415	8800	58	13782	11841	67	400577	341358	88	0.941718
132371	108072	96	54852	44470	90	1283	1198	11	2862	2119	37	6273	5552	44	7171	5925	54	221402	190564	81	0.942781
135176	119729	89	67273	57816	88	1915	1812	21	2949	2508	34	6342	6052	45	9794	8872	56	257768	237727	82	0.942781
100627	97911	80	32697	32595	78	1512	1406	18	1939	2082	21	4793	4848	39	6915	6606	44	173915	170029	71	0.942781
71194	70407	78	29227	28392	76	1178	986	0	1557	1470	19	3470	3392	33	4585	4305	38	135825	136942	68	0.942781
121428	110650	86	48063	43925	85	1947	1478	23	3021	2869	29	5979	5891	42	8809	8370	55	251185	240753	77	0.943844
70604	67807	81	27908	26105	78	1001	911	0	2148	1725	22	3037	2942	31	4986	4091	43	135927	126768	72	0.943844
99595	94196	85	52032	49520	83	1442	1497	16	2649	2510	27	5193	5020	39	7693	7005	50	221809	214010	80	0.944907
184805	152356	93	72416	58396	93	2545	1730	32	3240	3055	35	8931	7324	55	11311	9423	59	327050	280102	88	0.944907
109821	95080	88	45063	38658	87	1551	1300	15	2164	1473	31	5504	4887	42	7420	6376	47	186556	168647	81	0.947033
69497	69186	78	24965	24531	72	725	767	0	1248	1145	11	3151	2939	31	4562	4517	37	122669	120444	72	0.947033
135166	125500	86	69947	64874	86	2112	1878	23	3721	3741	32	7665	7303	48	10665	10251	54	310181	293454	82	0.948096
48240	48351	73	18395	18780	51	817	698	0	1002	1197	10	2433	2188	27	3284	3466	32	95122	93286	70	0.948096
108682	99543	86	46868	42606	84	1629	1423	19	2318	2157	28	4789	4385	40	6912	7055	46	183164	178141	75	0.949159
60703	58627	78	15085	14966	49	685	728	0	1163	1057	6	2586	2699	28	3875	3482	36	103005	104380	68	0.949159
101324	90435	92	43697	37948	86	1110	1029	4	1710	1814	17	4245	3941	37	5336	4816	40	174681	159782	83	0.950221
157116	141932	87	58102	52425	86	1917	1729	23	3530	3007	36	7888	7205	50	10445	9393	60	372267	345441	83	0.952347
156263	135936	94	57141	49970	88	2087	1663	26	3987	3492	36	7961	7431	47	11207	9879	56	294314	278442	87	0.952347
255496	209226	111	172302	140327	108	4139	3238	36	6587	5772	46	16551	14122	81	23397	19556	85	668125	575892	105	0.952347
66134	63300	87	16581	16379	53	961	1002	1	965	1482	13	3388	3266	31	4411	4227	38	129946	129338	74	0.954473
157237	136901	93	59366	50673	90	2239	1825	27	3046	2571	32	7402	6497	50	10715	10338	54	293291	275106	88	0.955536
330239	217337	144	141982	91224	136	5619	3680	44	9145	5401	59	18918	13137	78	27751	18598	94	739404	506677	136	0.956599
134611	127728	85	78487	74721	85	2204	1913	25	3255	3342	34	8761	8665	52	11774	10628	67	340587	322514	86	0.956599
122419	116172	89	35995	35141	81	1539	1128	14	3086	2925	29	7260	7087	45	8547	7688	49	307916	294237	82	0.957662
204942	165554	99	75913	60114	96	2018	1572	23	3967	3460	35	9797	8200	56	13459	11261	66	437753	372831	92	0.957662
71228	71111	78	19352	19161	51	931	975	0	1940	1577	18	3742	3601	35	4747	4422	38	141171	140304	72	0.957662
87946	86353	80	29874	29667	77	1221	1163	10	1997	2027	23	3742	3995	32	5255	5287	39	146070	144671	75	0.958724
145892	126636	92	62090	55207	89	1921	1837	22	2541	2808	27	7653	6779	46	10965	9906	56	373475	348483	89	0.96085
89502	81932	82	46019	40370	82	1512	1242	12	2026	1809	25	4762	4482	39	7254	6490	49	203285	185501	81	0.962976
103273	91673	87	43179	37652	84	1335	1261	14	2073	2044	22	5468	5123	40	7438	6231	53	197946	187820	83	0.962976
56352	55968	83	21047	21171	58	630	621	0	748	1051	5	2499	2428	26	3210	2975	34	102282	101975	73	0.962976
132053	121336	87	58731	55086	85	1599	1476	18	3562	3017	33	7047	6386	47	9342	8877	51	250770	237152	81	0.962976
58257	53868	84	30114	27510	77	879	835	0	1864	1194	14	2832	2918	29	4434	4557	36	127984	119190	74	0.964039
129174	120510	89	36553	35017	82	1805	1521	19	3100	2635	31	6217	5723	45	8087	8109	49	244701	238780	82	0.964039
141736	121501	99	55400	47622	88	1358	1357	14	2502	2582	29	6407	5343	45	9222	8531	54	255660	231093	87	0.965102
72699	71355	81	21353	21234	55	1437	1526	15	1257	1029	7	3262	3316	32	4446	4161	38	124745	123984	73	0.965102
188412	142129	98	86626	67652	96	2606	2074	29	3810	3593	36	9240	7409	56	13302	10743	64	383864	301160	96	0.965102
208002	159075	102	82604	61847	100	2245	1480	29	4019	3101	39	10450	8414	59	14347	11296	70	491447	378721	101	0.967228
133496	122941	88	58506	53545	86	1920	1746	21	3480	3028	30	8499	7671	49	9815	9125	55	365558	348635	86	0.967228
162624	145699	91	119267	109848	91	3549	2893	33	5750	5463	42	13149	11626	63	17041	15782	75	452555	393442	91	0.967228
109091	100993	99	49147	42812	99	1269	1142	13	2208	1634	26	5540	4698	41	7405	6255	55	203463	175176	99	0.967228
163310	149530	88	75725	69165	88	2889	2741	26	4442	4116	38	9668	8910	51	11889	11768	54	337092	325150	87	0.968291
160030	133135	94	80163	66835	91	1881	1974	21	3434	2805	33	6947	5583	48	10467	10012	66	279734	248347	89	0.969353
82189	77312	82	40997	38127	80	1134	1118	8	1967	2033	23	4593	4256	39	5968	6146	39	173993	169167	80	0.970416
98375	92654	82	49009	46347	81	1476	1320	18	2077	2012	24	5371	5086	39	7089	7250	44	215739	211522	78	0.970416
128187	114204	89	47833	40214	89	1819	1619	22	2811	2372	29	6332	5799	43	8846	7518	59	239224	212828	85	0.972542
92440	89724	79	36087	34583	78	1354	1293	13	2292	2205	23	5403	4977	39	6325	6439	46	229158	224227	78	0.972542
100577	97695	80	35464	32694	81	1339	1289	12	2503	1762	28	4348	3871	38	6249	5336	45	166414	158097	79	0.974668
83956	81638	80	32111	31261	79	1236	1376	15	1675	1822	20	4105	4154	35	5844	6041	41	162286	162411	75	0.975731
63000	58994	92	24701	23069	76	809	734	0	1487	1153	14	2863	2557	30	4545	4534	39	127011	123444	92	0.975731
76108	74899	81	31979	31081	77	838	825	0	1006	1191	11	2984	2941	30	4512	4814	39	121797	118688	73	0.976794
162752	140665	96	71005	61077	91	2311	1872	27	3987	3529	39	7816	7130	49	10196	9586	55	303452	278368	87	0.976794
150953	136743	88	59678	53623	87	2422	2220	24	3617	3253	34	8134	8092	47	11191	10720	52	318757	297098	80	0.978919
117062	110926	89	47756	46007	80	2013	1717	24	2939	2929	28	7570	7206	46	9691	10046	56	344089	329456	79	0.979982
136754	124182	87	63369	57748	87	2316	1993	24	3577	3668	32	7630	6942	49	11474	10647	62	282010	265550	81	0.981045
86818	74152	88	41074	35932	84	1469	1106	14	1398	1270	15	3440	3289	34	5604	4901	41	139917	121534	79	0.982108
64531	62434	86	27840	26292	77	986	1162	8	1085	1340	12	3185	3240	30	4597	4407	38	125251	123841	71	0.983171
140320	120241	94	50661	43025	89	1539	1398	14	2198	2092	26	5655	4833	43	7255	6851	48	215092	191998	88	0.983171
79407	78294	76	15806	15645	49	1122	1137	8	1917	1923	25	4512	4433	36	5602	5732	38	170169	168387	73	0.983171
95426	87837	87	41527	37073	82	1261	1098	7	1569	1474	17	4224	3855	39	6179	5594	42	162931	148169	71	0.983171
50905	48737	73	26826	25495	72	1047	938	0	953	1201	11	2914	2691	29	4759	4679	43	116170	110925	74	0.983171
105092	101935	82	61370	59833	82	1642	1556	20	3066	2563	28	5319	5354	38	7639	7642	48	215386	203630	98	0.983171
94409	85425	86	39535	34181	88	1310	872	0	2394	1815	25	4534	4097	37	5969	5418	40	173385	154498	98	0.983171
217940	173835	96	88135	68426	96	2663	1835	29	4553	4085	39	11191	9123	56	14937	11323	68	511659	433998	93	0.983171
124416	114884	90	54851	50822	84	1840	1645	20	2893	2708	33	7248	6694	45	9523	9341	54	310501	296317	79	0.984234
325120	210017	135	124042	81854	128	5218	3598	43	6609	4743	49	16916	11441	75	22485	15911	91	642821	468710	124	0.985297
113787	106395	82	115340	108410	86	2634	2517	27	5076	4909	41	11571	11083	58	15341	14470	69	487004	457995	85	0.985297
114332	110269	84	31915	30489	79	1893	1395	19	2626	2390	27	7246	7130	46	9532	8661	55	331842	319538	84	0.987422
187775	150945	100	70191	55835	97	2106	1715	26	4536	3791	39	9333	7994	56	12298	9738	64	444707	392503	94	0.987422
112681	95578	91	52401	46758	88	1355	1355	13	2725	2055	28	5367	4413	42	6604	5899	51	199174	179083	84	0.988485
75477	70553	82	20402	18961	64	864	853	0	1750	1542	21	3777	3781	35	5148	5245	36	147820	143766	73	0.989548
70944	69062	78	26107	25298	77	679	811	0	1715	1574	17	3002	2852	29	3920	4009	33	113278	114658	76	0.990611
83540	80945	81	31589	29629	80	1427	1374	14	1843	1831	19	4350	3934	36	6058	6116	39	171289	161605	79	0.991674
223375	172829	105	75037	59360	100	3780	3210	36	5873	4319	49	13472	10621	64	18034	14039	82	535151	412380	98	0.992737
145851	127888	90	34811	29843	86	1899	1257	17	2603	2324	28	6170	6029	42	8879	7252	58	251781	228104	91	0.992737
227700	178134	106	67664	50688	103	2349	1898	27	5221	3778	44	10692	8661	58	15097	11865	65	429123	361959	99	0.9938
107836	108551	81	63747	62460	81	1616	1965	17	2873	2346	31	6192	5714	45	8581	8373	50	249349	241670	77	0.9938
231260	187259	110	80558	65367	106	2589	2075	30	5709	5106	40	12896	10963	62	15900	13094	72	543218	487293	105	0.994863
230403	188427	114	92637	75604	98	2472	2319	24	5304	4347	40	12046	9962	58	16339	13088	70	568607	501353	96	0.994863
125502	104578	92	51833	43788	89	1410	1226	15	2306	2012	25	5865	5025	45	8851	7096	57	221174	188183	84	0.995926
81338	75774	86	20118	19389	60	1018	1142	8	1346	1481	19	4004	3743	34	5981	5356	46	148098	135870	79	0.996988
60997	57353	90	20392	19881	62	687	575	0	1299	1094	9	3000	2879	30	3539	3679	33	106500	107251	71	0.996988
69181	64922	87	16992	16477	50	1022	988	0	1435	1309	14	2926	2969	30	4477	4735	34	121214	120794	72	0.996988
145676	129925	90	84550	78370	87	1746	1533	20	3604	3216	33	8519	7999	51	10533	9344	58	382909	355433	85	0.996988
82775	83325	77	42396	42167	77	1415	1395	15	2850	2507	30	5229	5081	38	7432	6818	51	195460	189646	75	0.996988
206474	182014	96	144659	131791	95	4731	4137	35	6666	6415	48	16552	14036	69	21335	18259	78	595916	512876	92	0.996988
56416	56590	75	25878	25001	58	704	509	0	1110	1096	8	2519	2279	29	3638	3313	34	116101	112748	74	0.998051
104297	99220	81	48684	46238	81	1578	1253	15	2284	2269	26	5730	5673	39	8505	8213	46	232968	221266	76	1.00018
59081	56545	80	26871	24996	75	823	801	0	979	1126	8	3044	2740	31	4518	3904	39	124020	119823	73	1.00124
62114	60717	79	25912	24929	75	783	942	0	866	906	0	2496	2758	26	4069	3814	34	109323	105379	71	1.00337
143572	124347	98	58235	52209	87	1496	1309	16	3130	2578	37	6880	6265	45	10889	9834	56	277801	253941	84	1.00443
248045	202834	112	205795	170946	110	5815	4814	38	7859	6873	48	17169	14409	71	23401	19555	93	655740	559859	106	1.00443
235374	178086	121	91902	67038	121	2912	2019	33	6082	4617	53	13197	10014	66	15594	11139	81	595376	461283	121	1.00443
100061	92098	83	46957	42435	83	1286	1068	11	2394	2162	24	4069	3737	39	5961	5217	47	164806	151082	78	1.00549
110057	101970	83	45193	41265	83	1211	1248	11	1462	1629	25	4905	4452	40	6319	5527	49	193045	177578	72	1.00549
140287	126289	102	63198	58986	87	1725	1823	19	2931	2647	28	6382	5744	44	9106	8489	56	237018	224539	81	1.00655
89626	85342	88	27724	26768	78	1225	1293	12	1724	1791	23	4656	4736	36	5994	5871	42	167528	159564	76	1.00762
187824	154129	104	75899	61979	96	2352	2137	25	3709	3082	36	7488	6425	49	10832	9085	53	298475	258465	89	1.00762
275130	197777	127	103528	77010	123	3332	2247	38	6301	4511	53	12012	9409	62	17365	13164	78	474351	369506	120	1.00868
127072	115970	88	66382	62293	85	1841	1724	20	2739	2627	31	5784	5553	40	8110	7024	52	210336	192736	79	1.00974
103727	98652	91	29328	28316	80	1306	1228	14	2761	2802	27	6845	6358	50	8125	7378	50	295350	288977	76	1.01081
225832	169268	106	180139	156169	102	6592	5270	43	10304	8400	58	24326	20537	88	34105	27836	92	865203	680420	97	1.01187
63848	63128	75	30102	29472	75	932	956	0	1169	1491	15	3551	3452	33	4178	4328	32	117380	114873	69	1.01293
147907	113542	97	64818	48791	94	1837	1179	20	2395	2093	28	5938	4457	47	7698	5619	55	222495	173976	87	1.01293
102741	96040	82	42517	40460	80	1712	1513	18	2681	2403	29	5347	5049	42	7268	7229	47	208936	209334	72	1.01293
151228	138593	92	72399	66257	87	2277	1888	26	4019	3756	36	10049	9317	56	12795	12468	56	444429	425879	83	1.01399
142580	120296	97	84376	69756	93	1851	1334	19	2980	2789	33	6372	5348	47	7574	6389	48	220990	193867	90	1.01506
74096	72005	79	40510	39982	77	872	655	0	1016	1216	12	2926	2720	30	3933	4232	35	118325	114392	67	1.01612
132924	104040	94	59825	45849	92	1708	1477	18	2337	1835	30	5759	4575	48	8571	6284	56	238287	195082	90	1.01718
115028	108656	85	61262	58362	83	1610	1589	16	3218	3244	30	6821	6869	43	8761	7975	50	325329	310861	82	1.01931
155568	135210	93	71087	62705	89	2004	1709	22	3784	3520	35	9073	7829	56	11020	9360	59	393575	364070	86	1.01931
57887	56636	76	22091	21455	62	1019	1065	7	1202	1255	13	3557	3283	34	5149	4988	40	139986	132219	70	1.02037
157704	150035	91	71454	66972	85	3260	3123	30	4784	4522	41	10239	9809	54	14890	13835	68	416784	384145	85	1.02037
149320	137500	88	56492	50803	86	2678	2630	27	4295	3868	33	9543	9120	52	14891	13498	64	399163	373292	86	1.02143
169531	140602	95	71201	59303	94	2420	2008	27	3450	3030	37	8621	7633	53	12286	10811	55	330281	298019	90	1.0225
110825	101920	85	48208	44326	82	1648	1573	20	2929	2592	31	6152	5807	43	8224	7412	50	205769	203237	74	1.0225
105995	89377	95	44333	37128	85	1582	1283	16	1744	1809	23	4794	4026	41	7112	6099	52	187152	162279	85	1.02356
145263	128797	95	87466	77689	90	2945	2572	29	4170	4000	37	9954	8521	57	13472	12296	66	371156	330176	85	1.02356
111262	103204	99	50366	46073	99	1447	1318	14	2603	2367	26	6205	5460	45	8619	6792	60	300973	277841	99	1.02356
106775	92415	85	42692	35448	85	1365	1011	4	1435	1436	15	3969	3501	37	5851	4563	48	148945	135123	81	1.02462
220000	174400	105	113122	92940	101	3191	2719	32	5881	4631	43	12045	9592	62	17046	14033	72	471321	383312	101	1.02462
147663	129278	94	89214	80835	89	1911	1648	22	3473	3265	32	7813	7024	50	10789	9935	55	307129	290473	87	1.02569
174300	144022	95	57906	48082	91	2161	1841	28	3784	3135	36	10195	8841	58	11582	10095	59	443433	392942	92	1.02569
92198	83034	88	42639	35806	85	1089	1174	9	2551	2423	25	3801	3397	34	5080	4603	40	166378	145897	80	1.02569
212557	168516	113	91472	72136	107	2664	1962	30	5139	4389	41	12043	9698	63	15702	12999	72	509324	430520	116	1.02569
102149	103920	80	34052	33489	77	1306	1250	13	2259	2414	23	4789	4505	39	6888	6889	43	187726	177157	74	1.02675
63414	61381	76	27937	27450	75	659	482	0	1201	1139	7	2241	2189	24	2834	2972	27	98420	98225	71	1.02675
123572	102445	90	57947	48479	89	1492	998	0	2833	2144	31	5937	4648	45	7819	6797	48	221335	192955	86	1.02675
167403	145985	100	93715	80866	92	2976	2574	30	4522	3684	41	9636	8336	55	14810	13063	68	393093	357584	89	1.02781
187278	146934	114	104826	90095	97	3553	3129	31	6064	5290	45	14528	12509	69	19456	17321	75	528393	484856	94	1.02888
197513	157110	102	76103	62329	98	2433	1804	29	4216	3702	42	9048	7743	54	12669	10565	67	357681	301771	96	1.02888
69076	68022	83	34412	34318	76	814	889	0	1184	1409	12	3153	3414	29	4462	4384	38	126026	124809	74	1.02994
169634	132288	101	62868	49777	93	1943	1415	19	2720	1880	33	6662	5089	47	9860	7336	57	260579	217722	90	1.02994
97508	87349	86	39779	34806	84	1308	1034	4	2464	1532	25	4045	3852	35	6274	5861	49	177321	161328	83	1.031
238389	189495	113	105663	86080	111	4027	3218	33	5642	4543	44	12340	9940	61	17506	14080	77	468360	397579	127	1.031
72616	72927	77	28186	27328	77	1027	963	0	1730	1570	20	4513	4330	37	6178	6204	45	159135	156978	79	1.03206
55250	56383	72	31136	31412	73	545	669	0	1173	1346	11	2530	2582	29	3242	2990	32	96062	98291	70	1.03206
112787	106451	83	41731	38262	80	1866	1619	20	2543	2524	27	5979	5382	42	7541	7535	46	206333	197774	81	1.03206
167783	147447	107	57840	49380	107	2265	1806	26	4731	3759	46	9651	8348	56	13191	11136	64	431799	397134	107	1.03206
169708	146214	105	70238	61630	91	1618	1491	17	3250	2791	34	7612	6779	45	10003	8797	58	276800	255243	90	1.03313
108534	99301	87	42351	40409	82	1740	1632	20	2875	2945	26	5579	5358	43	8688	8491	48	225009	210976	81	1.03313
195857	155150	94	75645	60185	93	2322	1868	28	3970	3186	37	9290	7697	53	12867	10606	60	383919	321946	95	1.03313
100669	92506	84	39690	35840	81	1430	1217	12	2405	2359	22	4591	4613	37	6124	5819	42	176709	166416	79	1.03313
107815	103578	91	29595	29088	79	1952	1761	23	2396	2110	26	5500	5029	41	7997	8164	46	201928	192768	82	1.03419
274467	219100	135	215749	170286	120	6046	4584	42	10683	7658	68	20934	15482	81	30124	22363	111	842033	633682	118	1.03525
191195	140463	111	80227	57779	99	2294	1843	26	3177	2470	40	8104	6041	51	10492	7283	64	310045	239586	98	1.03632
148079	135323	96	73365	67565	87	2608	2448	26	4569	3546	42	8444	7693	55	11337	10554	56	306411	289261	83	1.03738
241287	182520	117	108074	82378	107	3527	2886	36	5765	4442	51	15054	11745	69	17967	13433	92	649663	536251	103	1.03738
148501	132826	91	62637	55508	88	1617	1614	19	3471	3095	31	7313	6586	46	8678	8151	51	283082	270589	82	1.03738
179313	155321	94	72742	62739	92	2475	2210	26	3283	3155	34	8650	7725	49	11875	10702	59	333898	311051	86	1.03738
312214	202892	121	176657	125618	120	5609	3986	44	8648	6281	58	18790	13405	84	25120	18927	96	675886	496757	116	1.03738
151427	143183	84	78768	72477	85	2786	2794	26	4070	3643	35	9003	8353	49	12925	11878	58	336102	311042	80	1.03738
120677	115290	86	40408	38789	81	1790	1481	23	3311	2897	32	7446	7086	46	9250	8714	52	335862	329575	79	1.03844
45049	43685	78	21071	21164	63	643	722	0	862	897	0	2485	2199	27	3132	3065	34	84201	81129	67	1.04057
65292	63283	89	33123	32604	76	1132	1060	6	1527	1680	20	3594	3597	32	5293	5409	39	140466	136725	70	1.04057
53581	52001	86	23426	22015	75	503	509	0	1307	1224	14	3073	2863	32	4221	4106	36	111272	109022	67	1.04057
43405	42111	73	20428	20330	62	470	581	0	927	1015	2	1983	1952	26	2825	2810	27	77515	74947	66	1.04269
143428	115453	100	62247	49696	91	1683	1595	18	3176	2585	34	6291	5374	45	8186	6909	55	256431	213725	86	1.04482
109740	102160	84	60956	57003	83	2076	1833	24	3909	3937	33	8150	7875	48	10561	9802	58	331704	313300	77	1.04482
50836	50667	72	12094	12424	45	654	716	0	1485	1312	12	2640	2691	28	3801	3780	33	98471	94669	66	1.04482
64185	62054	81	26471	26095	75	502	542	0	839	595	0	2156	2093	25	2967	2919	30	91975	93029	66	1.04482
132644	109130	94	57404	47709	89	2215	1661	27	3245	2438	36	6646	5402	51	8935	7501	53	261001	218288	85	1.04694
165245	144775	97	46539	41022	86	1954	1976	20	3461	3251	34	8663	7647	54	12023	10402	58	408280	373907	84	1.04694
216514	169734	105	69903	54574	98	2737	2317	29	5675	3904	45	12237	9419	67	15521	12309	70	532783	443489	96	1.04694
162640	133360	93	72805	60188	92	2486	1794	28	3370	2747	34	7387	6057	49	9991	8451	52	288875	251769	87	1.04801
156596	134617	99	64985	57031	89	1579	1435	18	3388	2971	35	6591	6185	43	9803	8902	56	299711	279125	84	1.04801
161001	141925	94	68585	61108	89	2187	1872	26	4106	3695	40	8041	7688	46	11649	10609	77	312751	292541	84	1.04801
153213	140289	97	62652	58451	88	2491	2372	25	3866	3450	38	8205	7729	51	12648	10835	72	336281	315636	90	1.05013
116827	112996	83	33405	32483	80	1314	1203	15	3036	2753	28	7029	6955	42	7958	7820	43	280364	268979	79	1.05013
113567	110664	83	57171	55673	82	1237	1301	12	2677	2583	26	6256	6152	41	7764	7678	45	271641	262613	81	1.0512
228022	173523	109	89019	66424	104	3005	2170	32	5123	4580	42	13040	10592	64	14634	12523	66	537285	441472	121	1.0512
156741	129243	95	60794	50553	91	2043	1774	23	2971	2681	34	7525	6451	51	10919	9397	58	301260	267060	88	1.0512
350931	261205	144	254789	195679	137	8355	5834	48	12390	9096	64	28537	21404	113	38806	29002	127	982048	762103	134	1.05226
78118	79469	74	34983	35075	75	1277	1168	12	1803	1792	22	3433	3185	32	5011	5059	39	133879	133582	70	1.05226
71414	66920	78	29434	26698	76	1263	1145	10	1585	1197	19	3774	3305	36	5026	5097	41	157165	148302	78	1.05226
184048	157163	95	87598	76203	94	2132	1950	25	3966	3756	38	9930	8761	57	12913	11618	65	457284	419198	94	1.05332
113308	109047	92	63529	62483	82	1869	1909	21	2787	2691	29	6801	6361	43	8045	7174	47	241159	229456	81	1.05438
112803	105506	83	60517	57069	83	1701	1420	21	3046	2663	29	5906	5276	40	8238	7239	52	214485	215954	79	1.05438
64517	62787	76	44498	44189	76	962	846	0	1141	1290	12	2790	2652	30	4262	4092	39	117493	112706	75	1.05438
130073	112326	89	52478	44099	88	1449	1442	15	2981	2781	28	7059	5964	49	8898	7575	54	318592	280620	88	1.05545
193556	148988	104	61771	47513	95	2475	1718	30	4170	3080	42	8193	6523	53	10413	8481	56	320782	263758	94	1.05545
167036	152812	89	70994	66009	87	2272	2009	27	4065	4256	33	9549	9000	58	12638	10641	63	447708	412394	90	1.05651
219903	168057	103	98610	78145	102	3081	2374	28	4865	3769	43	11350	8778	60	15678	12350	69	546117	454859	101	1.05651
101255	99802	81	44856	44153	79	1421	1346	15	2255	1939	26	4342	4426	37	5595	5894	38	166475	158329	73	1.05757
121548	114796	84	46376	44452	81	1686	1492	17	3088	2696	33	6425	6019	43	8680	8233	54	232548	223176	80	1.05757
165804	148367	90	81676	73253	89	2738	2238	30	4444	3805	41	9507	8486	52	13059	11611	62	354619	331170	84	1.05757
161414	137644	95	58388	49724	93	1996	1568	23	3619	3458	33	7233	6717	45	9972	8919	55	279977	249392	91	1.05757
80218	72481	82	29532	25624	80	1231	990	0	1264	1445	14	3884	3661	35	5871	4898	45	143362	132452	80	1.05864
174262	155831	94	87571	80439	91	2366	2102	26	4397	4108	39	10955	9789	64	13180	12644	62	466104	433022	92	1.06076
129222	122334	92	52584	49789	85	1449	1264	14	3256	2766	30	6459	6311	43	8547	7992	50	287251	261874	84	1.06182
63221	61086	78	36054	34050	78	1130	1089	6	1026	881	0	2795	2776	29	4685	4313	37	125755	122004	79	1.06182
147353	125479	93	58888	50097	89	2265	1684	26	3047	2367	32	6841	6274	47	10055	9013	56	294130	265361	87	1.06182
198040	164889	99	97498	81181	98	2502	2176	28	3929	3552	37	10106	8815	56	14655	12598	71	447442	392948	98	1.06395
156077	129376	100	65353	53821	93	1872	1374	23	3358	2800	34	8418	7324	53	10424	9208	57	380876	334152	92	1.06501
212488	177623	109	86559	71821	96	3754	3145	34	4750	4076	41	11152	9544	57	15386	12404	72	422079	365539	98	1.06608
102695	90119	93	46961	41875	84	1385	1286	16	1535	1578	20	4345	4053	38	5952	5690	41	173876	155488	83	1.06608
168271	132652	98	74049	57383	96	2075	1844	21	4364	3007	49	6681	5013	47	9953	8110	58	253247	207852	98	1.06714
81219	74586	83	30846	28340	78	1097	969	0	1915	1546	21	3733	3722	33	4955	4878	37	136038	131070	80	1.06714
54649	54805	78	22557	22216	64	645	553	0	984	1346	13	2516	2386	27	3226	3030	31	96178	95709	64	1.06714
179724	154021	99	69057	60446	91	2635	1997	30	3544	3819	32	10086	9160	54	12606	11336	61	418605	393392	96	1.0682
35628	35541	75	14773	14822	50	307	361	0	502	605	0	1503	1557	19	2163	2264	23	59356	61032	69	1.06926
78418	76789	80	30333	29628	78	980	1040	5	1550	1544	23	3504	3444	32	5476	5539	42	142406	136504	78	1.07033
106910	102512	82	29035	27841	79	1032	1106	9	2523	2616	28	6358	6227	42	7457	7127	46	270970	256508	83	1.07139
153485	136256	89	81143	72871	88	1649	1239	19	2869	2624	32	7158	6727	46	10472	9438	59	305845	291273	86	1.07245
324507	249975	132	204939	161209	131	7360	5492	43	10608	8631	60	24174	18719	98	35501	27192	122	973327	748835	131	1.07245
174984	145770	91	67553	55067	90	2343	1564	30	3468	3490	36	10570	8476	59	13905	11677	64	479207	409043	87	1.07245
133023	124891	84	60305	56194	84	2069	1999	24	3699	3122	35	7192	6919	45	10604	10124	52	295483	281652	80	1.07245
198106	165331	96	119834	100576	96	4196	3406	35	6258	5909	45	14419	12916	66	21195	18152	82	532555	470269	90	1.07245
73701	71388	80	36239	35732	77	1094	868	0	1527	1609	18	3347	3588	32	4848	5158	37	135330	132151	73	1.07352
201398	171642	98	83784	71660	95	2424	2095	25	5216	4649	39	11673	10044	66	15407	13491	70	534614	491732	92	1.07352
135110	125468	94	58707	54743	85	2232	1809	24	3757	3848	35	8934	8752	51	11912	11342	60	416774	391118	83	1.07564
160985	135212	96	68636	57077	93	2241	1831	26	3458	3149	35	7802	6892	49	11296	10178	59	310301	281489	89	1.07564
55001	52948	78	23746	22437	71	857	671	0	1486	1210	15	2490	2186	29	3431	3358	32	97709	97045	59	1.07564
67449	65782	77	24141	23692	72	776	747	0	1306	1417	12	2807	2716	29	3390	2921	34	121122	119402	72	1.0767
216353	159333	105	78617	57418	102	2138	1504	26	4468	3476	45	11030	8150	60	13956	10415	69	526359	406829	99	1.0767
61356	60813	76	25529	24611	71	662	675	0	904	1018	3	2878	2895	30	4599	4302	36	123549	120933	67	1.0767
171080	135579	98	55536	44557	93	2781	2246	32	4154	3775	37	9422	7902	56	12720	10490	62	356487	308728	89	1.0767
96335	92266	84	35755	34778	78	1085	930	0	1670	1624	21	4876	4876	39	6239	5872	43	212837	207753	71	1.07883
184213	151923	103	58111	47574	92	2880	2394	29	3664	3764	32	8909	7729	55	13185	11048	67	367338	332976	111	1.07883
351334	220567	135	156896	102995	132	5465	3601	42	8275	5446	53	18001	11574	74	25646	17759	97	672034	452538	128	1.07883
35737	34782	71	15003	14878	49	516	642	0	612	581	0	1436	1462	18	2011	2049	20	61175	63268	53	1.07883
101317	91571	84	47568	42966	83	1654	1296	19	1975	1571	22	4250	4003	37	6614	6337	43	179339	175127	73	1.07989
164173	142752	98	84632	76241	91	2352	2117	26	4481	3597	39	8385	7409	53	12804	12123	60	327758	305061	85	1.07989
93782	86898	85	28770	26651	79	1116	1264	13	1939	1665	19	4747	4334	37	6005	5686	43	178875	176033	75	1.08096
118289	109847	90	44008	41116	86	1423	1423	14	2588	2519	28	6631	6260	43	8403	7750	49	242372	230548	85	1.08096
209775	169292	97	79238	63065	97	3059	2274	32	4234	3377	41	10774	9444	58	15103	12727	64	386949	336819	96	1.08202
65745	66269	75	24030	23115	65	899	859	0	936	1094	7	3430	3307	33	5079	4985	38	137937	132870	74	1.08202
68234	65092	83	30057	27850	79	1050	926	0	1374	1522	19	3029	2668	30	3929	3754	33	113111	109688	76	1.08308
192117	153507	114	72334	57549	96	2204	1688	26	3551	2921	36	9135	7038	56	11180	9381	64	415163	359383	94	1.08415
58018	58208	74	15386	15015	50	564	662	0	1076	1139	7	2653	2666	27	3219	3084	31	102574	104789	74	1.08415
148639	128298	91	57750	49362	89	1704	1534	20	2574	2436	31	5968	5516	45	9867	8845	54	262359	239572	86	1.08521
240028	180960	103	108478	80900	104	3522	2671	34	5437	3795	42	11001	8591	59	15551	11828	69	439387	360620	101	1.08733
163974	142003	94	59616	51293	90	2148	1874	24	4254	3528	38	9115	7986	51	10290	9399	58	395560	349010	94	1.08733
121935	111799	85	42238	38035	83	1828	1567	22	3070	2639	32	5971	4980	44	7828	7163	47	227481	203908	84	1.08733
243600	177666	110	94137	67708	103	2747	1932	33	5387	4077	51	12232	9042	66	15386	10921	73	574906	434179	103	1.08733
258292	209860	115	121595	99445	114	3712	3174	33	8696	6540	57	18579	15503	77	25948	21500	96	847431	690200	114	1.08733
168406	138498	92	66452	52667	92	1994	1904	23	3710	3121	37	7867	5878	53	10765	8708	60	304935	255572	109	1.08733
136121	124663	87	82686	78113	86	1638	1616	17	2860	2410	29	6007	5546	41	7993	7728	48	242077	234178	82	1.0884
253892	187881	108	136069	110594	109	3013	2439	31	5888	4135	50	13712	10401	67	18179	12664	76	620108	489627	107	1.0884
131863	112183	105	50400	39389	105	1753	1434	21	3216	2266	37	7166	5891	50	8861	7301	59	340578	276436	105	1.0884
83491	75509	82	30509	27786	65	1065	1138	10	1887	1862	22	3629	3267	36	5188	4598	41	152755	145294	76	1.0884
103731	96746	99	42699	40733	82	1520	1391	15	2662	2272	28	5751	5325	41	6598	6783	45	248255	242613	83	1.0884
59374	58894	84	22742	23037	56	732	845	0	962	827	0	2432	2376	27	3944	3960	35	88351	88952	64	1.0884
197982	174652	99	99536	88781	98	3358	2967	30	5963	5329	47	12497	11071	62	16738	14743	76	467255	413344	96	1.08946
129269	121505	89	63516	60023	84	1687	1652	19	3773	3278	34	6813	6418	43	10831	10038	59	277340	267828	84	1.08946
190240	157054	103	72875	57992	97	2367	1790	27	4304	3777	38	9165	8038	53	10865	9081	64	400927	351552	93	1.09052
166634	140757	96	49842	40274	91	2348	2055	24	3277	3352	33	7877	6746	53	10704	8980	62	289491	254295	87	1.09159
80120	75079	82	39253	36257	80	1095	1107	9	1949	1865	23	4790	4104	39	6633	6529	43	161650	152491	78	1.09371
89774	82574	88	30649	28230	79	829	920	0	1405	1083	14	3734	3461	34	5518	5383	41	141731	131097	81	1.09371
109679	104509	98	56900	55019	81	1233	1207	12	3056	2923	34	5208	5005	40	6900	6442	50	199659	192162	79	1.09477
120769	116397	83	34476	33822	80	1576	1421	19	2805	2599	32	7315	7021	44	8664	8000	53	279338	268743	81	1.09477
111972	110428	83	25477	24696	68	1826	1834	20	2323	2393	26	5787	5545	42	7595	7257	55	220908	216725	81	1.09584
167525	146128	94	74564	66441	91	2395	1996	26	4126	3601	37	8262	7051	51	11619	10241	60	336684	294858	90	1.0969
147018	130173	96	68900	61408	88	2737	2672	28	4578	4113	39	9999	9386	55	12623	11427	69	364579	321768	90	1.09796
187423	166840	93	75885	67869	89	2414	2055	27	4680	4289	38	9909	9193	53	14194	12702	71	507273	472998	90	1.09796
86819	79230	93	35125	32791	80	1053	901	0	2140	2092	25	3889	3767	35	5152	4932	41	145205	140215	79	1.09796
180364	146736	114	64012	50989	98	2615	2144	27	3657	2792	35	7929	6596	47	11242	9639	59	305751	261868	98	1.09903
80956	76548	89	36773	34828	79	1103	1042	6	1689	1406	22	3370	3184	32	6009	5534	41	151706	145112	81	1.09903
105144	93120	91	46175	40794	85	1632	1519	17	2148	1746	25	4555	3851	40	6641	5888	44	190499	171382	84	1.10009
62683	61802	79	23084	22696	71	717	841	0	1454	1303	14	2440	2583	26	3175	2996	33	101688	97575	72	1.10009
216041	166209	104	127474	106477	102	3228	2463	32	3744	3172	41	9922	7686	59	13980	11731	71	395823	329559	99	1.10115
156212	130389	95	54889	43679	90	2293	1930	24	4048	3516	37	7993	6534	49	10390	8690	60	289572	244448	92	1.10115
89516	81754	95	42622	38554	82	1103	958	0	1711	1609	22	3898	3793	35	6001	5457	48	159020	148260	81	1.10221
215721	168806	103	86580	67266	98	2427	2063	28	5080	4136	43	12531	10138	65	13871	11115	80	523788	440829	101	1.10221
141352	124338	93	55508	49097	89	2532	2248	27	3814	3240	38	6616	6183	43	10141	9289	58	273835	258641	87	1.10221
241841	171796	122	132909	98922	112	3700	2749	36	6820	5014	47	13422	10141	63	18968	13323	83	500257	367774	112	1.10328
131486	111267	93	57943	49553	88	1677	1430	18	2279	1923	30	6552	5854	46	9510	7695	61	270713	239646	88	1.10328
103571	90894	86	46789	40706	84	1543	1283	21	2353	1730	32	5048	4494	40	6533	5600	50	209194	187052	87	1.10434
125653	104348	93	62850	54348	87	1595	1360	17	2587	2123	26	5956	5040	46	8783	7790	52	257522	224122	87	1.10434
139362	123593	93	56118	48176	90	2103	1775	25	2841	2509	31	6026	5285	45	7909	6705	50	253028	223135	87	1.10434
282694	152156	149	114250	60138	147	4168	2028	41	5451	3106	58	13501	7184	100	17674	9996	117	489550	260449	146	1.10434
224726	188671	110	107228	89462	98	3322	2992	31	6220	5290	47	14304	12471	65	16534	14027	73	594972	531266	97	1.1054
163478	142873	94	110367	98315	93	5001	4819	36	8066	7376	49	16805	14878	70	24078	21100	82	641611	570332	108	1.1054
22750	21241	62	8755	8371	42	337	336	0	761	649	0	1279	1232	15	1947	1922	23	51323	51507	65	1.10753
175026	146417	98	59330	49684	91	2062	1645	24	3951	3248	37	7433	6137	49	10425	8432	57	289571	257357	88	1.10753
135543	124062	102	45124	40674	95	1597	1401	19	2823	2658	29	6513	6052	44	9767	8942	56	248375	222866	102	1.10753
58851	56582	75	20725	19434	61	1044	877	0	1171	1073	8	2904	2883	29	4215	4346	38	125868	124217	72	1.10859
225738	170407	104	82198	61957	102	2909	2190	34	4967	3397	47	13411	10317	66	16865	12601	88	541710	430139	99	1.10859
122506	107657	90	74234	67293	87	1677	1182	19	2906	2944	25	5593	4889	42	9163	8510	56	229157	211533	81	1.10859
264910	189479	112	96139	65639	108	3502	2415	36	5997	3924	55	11569	8761	62	17440	12246	78	456897	340214	100	1.10859
105209	96709	85	48236	42530	85	1702	1397	18	2744	2102	30	4946	4738	40	6276	5400	45	182882	170553	78	1.10965
255255	194572	117	99273	76721	113	4466	3185	41	6684	4914	50	13282	10201	65	19045	14390	85	533421	419810	109	1.11072
56804	54077	81	17269	17027	51	923	928	0	1344	1323	11	3292	3146	32	4117	4006	36	122314	119976	72	1.11072
127485	116545	88	48654	42937	87	1642	1368	19	2871	2381	30	6325	6248	42	8897	8356	52	258243	249942	82	1.11178
53233	52602	78	19760	19417	57	889	888	0	1217	1088	10	2724	2713	31	3788	3575	33	95188	92255	70	1.11284
139535	123896	87	50989	46116	86	1985	1688	23	3274	3345	31	6884	6060	46	9344	8530	54	254185	238243	82	1.11284
192479	167134	98	111123	97057	95	3998	3681	32	5410	4342	39	11584	10457	56	17324	14997	74	462812	411890	90	1.11284
203831	166126	109	81689	67779	96	2811	2325	30	4770	3754	37	9880	8610	52	12495	10651	63	376242	343470	88	1.11284
212231	162450	115	91723	71948	100	2464	1846	27	4006	3432	35	11115	8761	60	13690	11273	58	495576	406405	96	1.11391
100525	96261	87	55712	53408	81	1588	1557	18	2984	2983	27	6732	7003	43	8469	8680	49	262599	258173	74	1.11391
345130	202544	192	203135	135033	192	5939	3792	45	10127	6703	86	20094	14068	104	28593	19177	131	789111	524683	201	1.11391
262604	207485	109	168484	139699	107	4465	3473	37	6573	5205	48	14964	12277	64	22023	18127	83	574141	476601	100	1.11391
233254	184349	98	88976	70049	98	2840	2113	31	4968	4265	40	11296	9117	62	14866	12400	69	425380	361859	91	1.11391
200374	181143	91	107132	93822	90	4016	3497	36	7915	6602	58	18769	16212	79	24117	20136	83	806523	676603	89	1.11391
103140	104465	80	42889	43710	78	1753	1733	20	2954	2517	32	6639	6571	43	8724	9258	44	298216	297309	74	1.11391
77107	75915	79	34829	32351	75	1014	861	0	1878	1647	21	3017	2843	33	3878	3927	36	115369	115095	72	1.11391
59206	58654	79	22410	22018	65	704	803	0	1682	1319	17	2556	2637	29	3350	2808	35	106068	109530	68	1.11497
76875	73305	78	33667	32856	77	868	757	0	1385	1461	16	2621	2437	28	4434	4187	37	108596	109772	72	1.11497
84071	85878	77	34352	33224	78	1391	1377	13	2094	1865	21	4379	4217	36	5696	5316	42	166885	165787	73	1.11603
72170	66735	82	31969	30578	77	1102	1225	10	1662	1608	15	3245	3395	31	4777	4293	42	128141	125638	73	1.11603
139113	123050	100	58423	53133	90	2017	1749	24	3235	3066	33	7430	6707	49	10944	9810	57	281447	239076	92	1.11603
155628	121297	98	73486	57335	94	1856	1515	18	2737	2412	30	6229	5289	47	9898	7871	56	264967	215884	91	1.11709
166098	141445	93	68727	57763	91	2633	1988	30	4357	3131	44	7845	6761	53	10667	9652	55	303206	268793	89	1.11709
72159	70517	89	34834	33648	77	784	778	0	1095	978	0	2785	3032	26	4065	3721	37	112702	108988	77	1.11816
73185	72396	79	38230	37704	78	847	911	0	1612	1584	18	3268	3251	31	4441	4214	38	135184	136054	77	1.11816
74760	72711	77	30118	29570	77	1055	1002	1	1991	1772	26	3825	3850	32	5759	5618	40	144179	139483	78	1.11816
73776	73410	79	37391	36954	77	1086	1178	10	1705	1601	14	3512	3192	32	4410	4157	38	140646	139670	76	1.11922
124800	119178	84	48775	44972	83	1661	1604	19	3809	3246	34	7735	7442	45	10141	9767	53	351735	336634	84	1.11922
71980	72521	78	45604	45318	77	1020	1074	6	1513	1559	20	4018	3826	36	5667	4940	45	145967	142831	77	1.12028
128872	116833	88	49997	45348	87	1627	1600	18	3559	3373	31	8985	7960	53	11474	10637	57	382792	356806	88	1.12135
133270	124560	90	70137	66089	87	1600	1644	18	3757	3319	34	9679	9438	50	11904	10875	63	406170	384283	90	1.12135
140333	129463	92	90969	84251	87	2659	2797	27	5022	4184	38	9044	8401	52	13265	11777	67	341507	311727	89	1.12241
111387	106380	85	45150	43534	81	1446	1395	16	2126	2369	23	5812	5454	40	7311	6852	46	250689	241405	83	1.12453
355485	227636	134	140159	87984	134	4912	3275	45	7960	5573	56	18141	11460	89	26654	17684	110	707420	496419	135	1.1256
224436	188828	100	154573	132381	102	5042	4119	40	8784	7144	53	19003	17006	88	26623	23696	93	700398	623953	102	1.1256
94716	85307	83	48746	42265	86	1464	1284	12	2059	1611	22	5236	4507	39	6787	5856	44	189184	167388	99	1.1256
68619	72145	71	28407	29224	59	965	1016	4	1377	1484	18	3659	3665	34	5156	5181	38	147516	142961	69	1.1256
144387	136226	87	73795	71326	85	2027	1912	23	3726	3460	36	7472	6858	46	10578	9986	54	277201	254442	84	1.1256
140904	125537	88	58244	51841	87	2426	2105	27	3920	3275	36	7602	7457	47	11685	10842	63	281287	269041	85	1.1256
240639	163743	106	102880	67649	104	3927	2767	36	5429	3809	44	11401	8156	62	16151	11296	78	449332	324492	103	1.1256
150076	131647	108	50959	43924	108	1625	1301	14	2993	2146	27	6536	5299	46	9205	6923	60	239948	204404	108	1.1256
124891	104563	88	45455	35885	88	1388	1187	14	2736	2544	33	6095	5096	46	7940	6636	47	230873	199850	88	1.12666
77399	77832	70	18806	18520	52	1160	965	0	1653	1734	24	4099	4274	33	6614	6251	47	163440	160061	76	1.12666
346586	236670	147	261919	205043	142	8104	5822	47	14473	9995	73	29259	21332	108	40155	28750	132	1.04858e+06	767896	139	1.12666
304772	205326	131	111895	74835	125	4393	3157	36	6591	4563	48	14764	9793	74	19098	12977	84	540737	375184	124	1.12666
92410	93506	76	37701	38131	73	884	1038	5	1771	2226	22	4994	4820	39	6152	5885	43	224716	217421	78	1.12772
212876	132700	123	72090	42796	118	2870	1658	37	4715	3126	53	10682	7652	66	14017	9513	83	470357	318348	117	1.12772
193492	146613	114	69685	57000	96	2370	1916	27	3618	2546	40	8683	6395	59	11695	9024	66	334004	265949	94	1.12772
142440	131615	93	58873	53485	88	2392	2346	24	3322	3612	31	7649	7113	48	10967	9374	55	284566	250016	90	1.12879
23638	22825	65	5933	5705	38	277	320	0	455	500	0	1192	1419	15	1139	1282	15	45458	44005	69	1.12985
52691	51379	81	17347	16830	56	342	506	0	916	1057	6	2350	2192	28	3070	3521	31	95994	97166	72	1.12985
194771	166439	105	141040	126339	98	2062	1796	24	4485	3936	38	8552	7505	50	12505	11376	59	324870	286904	96	1.12985
117516	112466	97	40812	39695	81	1476	1267	16	2417	2499	28	6044	5468	44	7958	7618	48	264708	253834	85	1.13091
84202	72165	87	42775	36861	83	1019	788	0	1534	1326	18	3757	3311	36	5050	4814	43	142579	127421	82	1.13198
147127	133723	91	55862	50387	87	1862	1741	21	3078	3021	30	7768	7091	47	9043	8478	56	341332	329957	88	1.13198
211383	190499	97	133659	121830	94	4501	4187	35	7157	6445	47	15297	13494	72	20824	18169	88	548214	465976	101	1.1341
64298	63641	80	32414	31923	75	366	486	0	877	875	0	2201	2383	27	3451	3653	33	117743	118034	80	1.13516
151996	133171	91	84885	76266	90	2240	1802	25	3971	3059	43	7493	6500	49	11271	10024	64	347856	318903	89	1.13623
150834	129833	90	57579	47355	90	1558	1494	19	2681	2401	30	7230	5975	53	9555	8175	63	281778	249749	87	1.13623
120856	114814	83	34760	31884	84	1473	1419	16	2484	2516	25	5378	5113	41	6945	6080	47	188234	176342	83	1.13623
230856	163442	110	93448	67174	103	3107	2382	32	4838	3855	40	10849	7916	62	16017	11810	75	412786	314985	106	1.13729
203809	156738	100	90409	66806	99	2314	1533	30	4471	3536	40	10866	8275	66	13355	10285	70	483951	367986	98	1.13729
52723	50712	89	22766	22353	69	785	910	0	804	693	0	1967	2159	21	3032	2950	31	83229	82191	75	1.13835
129960	120683	84	55027	51031	84	1732	1488	23	2921	2331	30	5676	5492	40	8163	8035	52	232433	219260	81	1.13835
162136	124732	96	69495	54350	94	1934	1541	22	2984	2304	33	7102	5269	50	10825	8423	56	296725	243485	92	1.13942
57518	56608	74	17965	17651	53	929	750	0	463	643	0	2484	2571	26	3674	3567	34	99857	97439	72	1.13942
178339	151582	94	68588	57777	93	2349	1809	27	4128	3531	38	8641	7562	52	12019	10977	65	344457	315145	90	1.13942
193180	150769	102	74864	58006	97	2287	1786	24	3587	2728	37	7992	6102	52	10827	8314	60	318940	248239	95	1.14048
123342	113584	86	42375	38693	83	2135	2065	22	2710	2536	30	6653	6455	46	9451	8724	55	248274	241941	79	1.14048
160874	126423	110	72454	56170	110	2288	1546	25	2833	2571	30	6701	5398	50	9952	8119	66	263179	210518	110	1.14048
86512	87864	77	54348	53652	79	1429	1610	15	2127	2010	26	4830	4615	41	6314	5695	49	166806	153260	68	1.14048
151383	134831	92	52744	46005	89	2142	1890	23	3243	2978	36	8968	8325	51	10258	9213	58	387771	363187	86	1.14154
208790	162790	110	73317	57298	101	2714	2159	30	4607	3766	36	11440	9777	58	13720	11590	63	516643	446385	99	1.1426
64461	54784	93	17303	13762	93	1025	825	0	1783	1387	17	3640	2950	34	4941	4583	35	151010	120876	93	1.1426
203446	171965	96	90488	75846	95	3143	2490	32	4898	4608	37	11292	9687	56	16159	14324	69	427277	387651	90	1.1426
99814	98912	80	56586	54895	79	1499	1517	19	1889	1712	20	4173	4135	36	6508	6362	41	172871	169868	73	1.1426
161121	139056	91	61759	51111	93	2468	1994	26	3951	3685	36	9012	8075	55	12733	10982	65	352722	320970	89	1.14367
61833	55960	88	27599	25800	74	957	868	0	1555	1348	14	3390	3314	32	5092	4796	37	134879	129612	73	1.14473
59798	58926	82	23135	22446	66	721	671	0	1249	1353	14	2972	2675	30	4701	4284	43	124113	122243	67	1.14473
173852	148789	92	119469	103111	93	2929	2592	30	5252	4598	43	10327	9302	62	14508	12486	69	382103	352431	89	1.14473
218768	165216	101	118533	87843	100	3793	3060	37	6207	5001	50	14676	11629	74	19565	15388	80	558715	450938	96	1.14473
137383	124814	89	52125	46587	85	2007	1784	22	2529	2348	29	6592	5975	43	8659	9212	48	252993	242489	79	1.14579
105260	95473	90	50190	45775	83	1500	1334	15	2015	2465	23	4954	4758	40	6784	5871	47	193357	175335	79	1.14579
148015	126923	95	48570	41957	89	1452	1247	11	4144	3743	37	7523	6907	48	9675	8786	54	322457	301719	87	1.14686
291113	232235	131	155469	125035	126	5912	5026	40	9076	6869	55	20295	16167	80	28983	22841	118	747706	592185	122	1.14686
54259	54173	75	16346	16569	48	444	488	0	829	956	0	1748	1878	20	2906	2747	30	77710	75269	71	1.14792
49698	53441	70	23622	23822	62	414	584	0	1313	1237	9	1874	1933	23	2798	2857	27	98787	99506	67	1.14792
147283	120833	99	66384	54309	93	1976	1624	22	2720	2600	32	6918	5711	49	9179	6946	55	260790	220636	88	1.14898
38045	37807	72	12992	12892	47	448	460	0	908	912	0	1886	1939	22	2661	2671	28	73932	72396	71	1.14898
63143	61951	76	28051	27389	76	783	774	0	1583	1258	14	2662	2608	27	3428	3270	31	107864	107090	76	1.14898
108848	98334	86	45623	39069	85	1780	1600	17	2604	2218	25	4934	4231	40	7624	6675	50	211466	192415	83	1.15004
159483	137084	92	47824	40814	88	2162	1880	25	3122	2923	30	8192	7267	52	11054	9760	59	385260	345594	91	1.15111
52870	51223	82	26470	26421	73	669	559	0	1008	1179	8	2758	2828	28	3510	3370	32	87570	88791	70	1.15217
213416	179480	100	132889	110786	100	3050	2637	31	5144	4329	39	11998	10167	69	15811	13568	73	445229	398541	100	1.15323
138182	124279	90	54449	48190	90	2379	1999	25	3633	3281	38	8284	7099	51	12061	10817	60	302603	286258	105	1.15323
98798	87477	89	35381	31540	83	1286	1170	11	2076	1606	24	4612	4391	37	6019	6262	40	162384	152142	78	1.1543
43918	42513	86	14991	14191	52	440	502	0	825	683	0	2399	2275	26	3227	3122	31	86802	82480	86	1.1543
81828	75586	91	31819	29159	80	786	609	0	1786	1588	20	3677	3391	34	4994	4742	39	147541	144211	77	1.1543
129347	123077	99	48711	46560	83	1716	1520	19	2880	2541	32	7368	6789	51	8972	8630	51	303417	281870	82	1.15642
55905	54585	74	23596	22378	74	790	714	0	1075	1173	9	2694	2463	30	3008	3050	31	97525	94166	75	1.15748
196809	154787	106	76304	58083	101	2278	1895	26	3554	3059	33	7930	6386	53	11379	9103	61	378401	313291	100	1.15748
273980	203321	107	97252	70094	105	4731	3684	41	6351	5044	45	14125	10698	67	19581	14320	79	546667	441545	103	1.15748
74351	72576	80	22577	22248	66	1127	1041	5	656	847	0	2753	2701	28	3905	3544	36	121701	119794	76	1.15855
90307	89098	78	30729	30453	76	1027	1122	8	1449	1675	24	4283	4090	37	5678	5817	42	198135	192468	72	1.15855
181398	135606	96	76173	56865	95	2115	1679	24	2690	2171	32	7744	5745	52	11082	8646	61	295958	228929	95	1.16067
270078	188353	120	120193	84365	116	4457	2991	45	7041	4749	51	14710	11091	71	19244	14538	80	538102	407215	113	1.16067
102168	95267	82	34757	31370	80	1402	1529	15	2416	2234	27	5817	5486	44	7261	6933	51	202641	189357	77	1.16174
90705	81330	99	33239	29909	81	1147	1019	4	1974	1778	27	4107	3842	35	6371	5785	44	185058	175180	82	1.16174
71002	69525	80	25812	25465	75	1031	1155	10	1723	1333	23	3525	3198	35	5593	5221	41	146969	142116	76	1.16174
60603	59237	77	35622	35811	75	816	865	0	1256	1324	13	2711	2796	29	4625	4481	38	111621	106944	72	1.16386
88621	81763	86	39449	35103	83	991	1092	7	1530	1737	20	4018	3522	38	5547	4845	41	167902	157396	83	1.16599
128908	114252	91	45533	38746	87	1543	1290	19	2627	2118	32	6254	5741	44	8120	7447	54	227704	212314	86	1.16599
77583	71489	81	35099	32302	78	847	965	0	1575	1516	23	3742	3433	35	5347	4457	48	144429	134749	79	1.16599
113130	110143	84	36588	34234	82	1675	1668	18	2854	2442	30	6657	6574	42	8188	7983	47	302039	282737	84	1.16705
168212	144761	90	48182	41415	91	2421	2042	25	3949	3656	36	8535	7501	57	13136	11979	66	328242	299851	90	1.16705
79232	77925	81	26229	24897	73	1033	1051	6	1756	1544	21	3641	3504	33	5028	4866	41	158307	147796	72	1.16811
80060	79962	82	33574	32842	76	948	1272	11	2167	2162	23	4359	4279	37	5762	6125	41	171742	167459	75	1.16811
127563	113147	87	51987	46622	86	1892	1691	22	3165	2747	33	7109	6909	44	9698	9039	51	254363	235768	89	1.16811
173859	152282	110	79912	70457	95	2302	1947	26	4241	4127	34	10184	9517	52	12485	11779	56	445554	413386	110	1.16811
36845	41059	59	6716	7334	36	557	420	0	470	767	0	1753	2012	20	3059	3387	31	81239	81874	69	1.16811
119075	102239	97	44992	38994	86	1792	1529	21	1993	1640	21	5706	4626	45	7571	6221	51	215064	186367	86	1.16918
94488	85556	85	39304	34204	84	1266	1040	7	2117	1729	25	4439	4148	37	6132	4971	49	162270	145503	82	1.16918
117826	112502	84	59579	56447	83	1032	1138	9	2353	2567	27	5434	5343	40	8140	7800	46	231230	219387	82	1.17024
178299	159155	91	89334	78842	91	3425	3405	29	6180	5913	46	15239	13629	71	18773	16441	75	668063	608401	91	1.17024
212273	167860	106	74285	58519	100	3391	2647	32	4410	3947	39	11085	8711	64	14270	11620	66	379866	326502	96	1.17024
216583	183199	105	98631	86264	99	3349	2763	31	5709	4644	45	11842	10651	56	16571	14468	71	462048	429352	95	1.1713
184551	155223	101	55202	46211	96	2157	1931	25	3722	3381	34	8613	7835	48	12249	10835	66	350687	314274	92	1.17449
100722	99745	82	58168	56502	80	1497	1658	18	2052	2143	27	4931	4397	44	6638	6265	43	173117	167403	78	1.17449
84412	82002	90	42384	41496	78	1553	1388	15	1948	1698	20	4187	3997	36	5808	5648	45	162124	154417	75	1.17449
133424	124218	93	61315	58286	85	1881	1791	20	3566	3756	31	7168	6991	44	9978	9006	53	303072	289228	80	1.17555
156272	127112	94	72079	58407	93	1627	1451	18	3362	3027	33	7064	5925	46	9918	8018	65	251519	212750	86	1.17555
100933	93273	83	40019	36070	83	1392	1101	10	2160	1817	21	4753	4524	37	6562	6412	45	203617	195793	74	1.17662
104107	86795	88	46918	39369	85	1109	1016	4	2645	1918	28	4300	3568	38	7046	6227	51	186695	155001	80	1.17662
369029	265639	151	292156	222752	151	8891	7096	46	13434	9307	64	30972	21847	120	45873	33021	127	1.04858e+06	851510	151	1.17662
122968	116740	86	46265	44286	82	1766	1509	19	3213	3060	30	7010	6740	46	8653	7867	53	300145	289411	80	1.17768
166541	137885	99	68507	56466	92	1840	1488	23	3578	3227	34	8220	6929	52	10863	9470	55	398628	363949	86	1.17768
235392	187230	104	101984	83377	102	3280	2701	34	5944	4668	48	12524	10716	65	16971	13568	74	464727	412280	93	1.17768
109446	104832	85	45769	44224	81	1172	993	0	2401	2267	25	5978	5775	42	5941	5948	38	241467	229488	77	1.17874
159339	135620	92	62606	53405	91	2022	1856	23	3213	3040	31	8740	7885	49	10983	9929	60	410142	372325	92	1.18087
133451	123435	86	79345	73448	87	2416	2394	24	3704	3486	37	8969	7570	54	13275	11604	62	317678	287464	84	1.18193
174406	150866	93	83957	72043	92	3331	3112	30	5176	4757	40	12725	11193	61	16142	14705	65	466628	436137	90	1.18299
325674	222583	134	162958	116194	128	5228	3541	42	7683	5542	52	17194	11886	77	23627	17857	98	634767	481285	124	1.18406
63343	59259	92	24863	24243	74	1006	978	0	1401	1325	15	2905	2748	29	4217	4297	37	114636	109920	73	1.18406
124970	106720	89	55825	47521	88	1436	1257	15	2414	2030	31	5123	4186	43	7857	6697	51	211923	178573	88	1.18512
113094	100783	102	47241	40323	102	1449	1335	16	2536	2441	26	6261	5415	44	8059	6744	51	218892	199585	102	1.18512
167304	151352	96	102111	94718	92	2920	2685	30	4078	4011	37	8780	8106	52	12427	11734	62	328819	307201	89	1.18618
123768	103033	95	53237	44949	90	1693	1362	16	2379	1991	28	6004	5616	43	7868	7121	53	213203	194036	86	1.18725
183574	153640	98	111520	89812	97	3658	2990	33	5602	5020	41	12360	10323	68	17833	14939	75	504056	415105	93	1.18725
121731	115271	91	34869	33641	82	1591	1484	20	2275	2162	27	6243	6235	42	8328	7585	50	307354	293341	87	1.18831
115904	113529	82	50848	49642	81	2280	2211	24	3436	3297	35	7498	7208	46	10541	9134	63	330357	318032	81	1.18831
66330	66255	76	15571	15707	50	1114	1140	9	1596	1530	21	3298	3320	32	4786	4542	37	145612	148303	73	1.18831
93592	88567	81	43433	41917	80	1674	1530	20	2456	1850	27	4053	4170	34	5375	5537	39	163319	153237	79	1.18937
40539	40974	73	22655	22719	68	613	563	0	906	1008	2	1662	1948	20	2853	2832	28	67234	66878	68	1.19043
58967	56370	78	21721	21233	62	523	507	0	1071	1142	8	2316	2453	25	3458	3533	30	99590	96310	69	1.1915
136947	116238	96	57690	49390	90	1514	1465	20	2376	2290	26	6244	5280	44	8206	6871	55	235593	208569	83	1.1915
173029	149374	93	72252	62168	91	2393	1887	26	3984	3489	38	8685	7600	52	12200	10824	64	339232	298118	87	1.1915
201035	180602	99	60869	54531	94	3305	2993	31	5268	4453	42	10680	9632	59	15514	13134	66	398131	356587	92	1.19256
200010	166991	98	79277	68116	96	2792	2655	28	4729	4536	38	10435	9228	56	14331	12734	67	383725	351090	94	1.19256
66272	64183	75	22437	22138	58	751	717	0	915	1303	14	2658	2505	29	3797	3996	34	113895	110924	65	1.19256
240031	182317	106	140866	105489	106	3794	3288	36	6157	4280	51	13670	11033	66	17829	13836	75	536898	432645	101	1.19256
50603	49364	77	12666	12531	47	350	417	0	1044	814	0	2186	1991	27	2677	2856	28	76691	76844	68	1.19469
83922	74215	87	38611	34895	81	1140	1139	9	1896	1917	22	3597	3308	34	4673	3788	40	138953	130065	79	1.19575
65003	63891	79	26327	25780	75	699	625	0	1042	1309	11	2953	2936	29	4094	3603	36	107803	104336	75	1.19787
56710	56727	74	26845	26203	76	684	710	0	1347	1245	10	2969	3088	30	4070	3790	36	113057	112834	77	1.19787
55415	54176	70	24625	23320	75	622	770	0	1620	1642	18	3326	3155	32	4716	4351	38	136352	139574	72	1.19787
58593	58601	77	24619	23800	73	712	803	0	982	1021	5	3300	3177	30	4677	4852	34	124937	125728	76	1.19894
125951	107704	89	45500	39848	86	1441	1379	14	2274	2163	27	5625	5463	42	7537	6899	49	217374	189288	89	1.19894
159270	133723	104	66735	55765	91	1996	1679	23	3454	2852	35	9075	8032	54	11111	9786	56	400405	357451	92	1.19894
87814	82031	82	35624	33465	79	1194	1231	12	1764	2088	20	3981	3746	34	5847	4944	47	163229	158984	79	1.2
177910	161252	92	99395	91136	91	3826	3425	34	5997	5715	48	13157	12106	62	18894	17207	75	533985	471372	91	1.2
166432	140304	96	103024	90620	91	3216	2598	33	5862	4964	47	12444	10976	65	17887	15973	72	472103	429767	88	1.2
367784	215674	145	264616	140158	140	8347	4959	57	13594	7923	75	28477	17286	111	40932	24868	132	1.04858e+06	609295	137	1.20106
159177	136118	93	52636	44427	91	2312	1942	24	3247	3130	32	7721	6575	50	8964	8078	51	277858	249955	88	1.20106
167396	139974	98	56499	47549	91	2809	2220	29	3452	3060	35	7747	6689	50	11612	9762	62	330545	297895	89	1.20213
280074	202151	122	107078	79927	118	3771	2777	36	6100	4486	48	12050	9105	60	17604	13285	73	464899	363716	116	1.20425
199303	163031	100	75205	61346	96	2390	2157	27	3747	3478	36	9593	8080	52	13285	10947	67	361322	330222	92	1.20425
141445	120800	89	61426	53883	88	2134	1950	22	2841	2461	32	6050	5386	44	6534	5344	46	215976	197388	83	1.20425
159128	137998	93	82961	72026	91	2200	1845	26	3506	3074	36	6868	6151	48	10836	9351	56	274383	258106	85	1.20531
87181	86125	81	37766	36811	78	1035	1124	8	2338	2252	25	4140	3907	35	5711	5754	41	153882	146535	76	1.20744
118097	113034	90	66290	63829	82	1661	1757	17	2701	2521	29	8130	7510	46	9165	8613	51	339253	324919	79	1.20957
121028	109271	97	42573	36827	83	2167	2083	24	2880	2592	34	6586	6230	46	10065	8929	61	273142	254591	78	1.20957
130060	120702	85	77111	70658	86	3057	2602	31	4879	4687	43	9452	9007	53	14433	13893	68	378639	350867	81	1.21063
128323	119213	88	49020	45247	83	1512	1589	18	2864	2558	34	7961	7898	48	9294	9048	58	344181	338285	78	1.21063
68847	66744	80	31082	30300	77	1039	716	0	975	1158	14	3124	2850	29	4216	4065	36	128618	123464	64	1.21169
92952	87499	86	42379	40084	82	1376	1107	14	2160	2142	25	4168	3755	37	5545	5018	40	152542	146728	88	1.21169
130658	108750	91	63917	52963	90	1260	1117	14	2794	2124	33	5591	5060	42	7942	6814	52	210289	181406	82	1.21169
73924	73256	76	31476	30800	77	1133	878	0	1908	1697	24	4150	3996	36	5922	6040	42	162610	161412	72	1.21169
92954	89260	81	38151	35411	80	1430	1266	12	1908	2084	22	5050	4875	41	7680	7620	45	204522	203352	74	1.21169
139277	120322	90	58116	49900	87	1735	1588	20	2642	2477	30	5768	4798	46	8607	7606	50	239259	209905	82	1.21169
269708	199237	108	125033	98836	107	4763	4255	39	8648	7196	52	20637	15509	79	26703	21174	94	915073	709914	103	1.21275
88809	83755	80	30670	28736	80	1096	1027	7	2124	1644	23	5013	4588	40	5632	5658	41	189359	180738	72	1.21382
254595	197292	115	165287	134726	106	4788	3712	39	7791	6542	51	17434	14482	78	23817	19171	94	666937	550993	102	1.21488
73676	68710	79	32875	31074	77	1048	1041	4	1957	1920	19	3080	3073	31	4340	3810	38	118184	115908	71	1.21488
74340	71888	83	20043	19136	58	1279	1116	8	1434	1499	15	4010	3799	35	5982	5704	41	150582	151391	74	1.21488
126431	115084	89	50190	44612	85	1603	1302	15	2841	2500	29	5628	5081	45	7158	6878	46	222805	208531	78	1.21594
79528	74787	81	30469	27967	79	1022	952	0	1343	1270	14	4125	3831	35	5636	5627	41	173437	164543	77	1.21807
96688	91727	82	38770	36828	80	1541	1312	14	1753	1550	21	4101	3908	35	6194	5828	44	163832	154900	79	1.21807
101122	86183	89	47330	40011	86	1622	1126	11	1881	1764	26	5016	4124	43	6691	5609	45	187127	156951	83	1.21807
119275	111228	85	55692	51826	83	1628	1843	18	3185	3155	30	6565	6018	45	8426	7642	48	264565	257892	82	1.21807
40399	40970	69	22110	22362	60	605	705	0	1117	1032	5	1715	1898	19	2983	3166	29	87087	88209	66	1.21913
183578	155541	95	75650	63540	93	2071	1713	23	4095	3126	39	9825	8657	54	12121	10863	66	445865	407074	92	1.21913
107962	96012	86	43491	38217	84	1378	1197	11	2351	2438	26	5685	4887	44	8061	6754	50	238372	215800	81	1.22019
60674	56177	80	31715	28857	78	804	632	0	1247	1396	17	3060	2857	31	4032	3934	37	125708	118156	76	1.22126
103768	101750	83	74671	73940	81	1479	1462	15	2193	2318	25	4654	4571	38	7111	6809	51	193092	184603	76	1.22338
81911	78601	86	30682	29783	78	1505	1640	15	1845	2003	22	4799	4485	37	6302	6048	45	176913	171018	79	1.22551
113235	107578	90	54521	52422	81	1698	1687	18	3161	3103	31	6307	6125	44	7444	7307	43	283936	279878	82	1.22657
164005	139353	95	88010	73548	93	2859	2428	29	4317	3884	35	9255	7339	56	13044	10949	66	338412	294822	90	1.22764
84110	82336	88	22323	21823	60	867	879	0	2210	1892	23	4453	4792	33	4718	4453	36	187159	181518	94	1.22764
157468	137989	90	53752	45972	87	2080	1922	23	3842	3521	37	9821	8931	53	13182	11734	69	459157	436050	86	1.22764
182128	155440	96	83858	72174	93	2525	2307	27	4675	4223	38	9543	8728	53	13029	12231	62	408920	371203	89	1.22764
109011	103968	85	29752	27395	81	1120	965	0	2179	2089	23	5396	5450	38	5923	5942	39	245057	230682	79	1.2287
169888	154173	94	103170	94227	91	3685	3347	32	5190	4676	41	10281	9399	57	15927	14482	68	417958	369635	90	1.2287
179984	144926	100	61931	51174	94	1612	1154	15	3467	2791	38	7510	5937	51	8948	7320	53	328840	279325	90	1.2287
160459	133779	99	63344	53290	90	2022	1321	27	2653	2221	29	6697	5627	46	9815	8486	59	263241	215007	89	1.2287
164434	137920	107	74054	63342	93	2147	1947	24	3822	3245	36	10328	9095	56	12899	11474	62	446308	403793	110	1.2287
107355	99205	88	54059	49685	84	1658	1528	18	2283	2264	22	5650	5505	40	7270	6478	43	209893	193167	84	1.22976
117446	106215	94	70422	65972	84	1330	1406	15	2853	2584	28	5534	5617	40	8321	7581	52	216348	199453	79	1.22976
110354	106468	84	41058	39512	80	1507	1372	15	2531	2559	26	5912	5769	41	7454	7392	45	253746	245910	81	1.23082
103565	98922	84	50749	48441	82	1548	1554	16	2640	2718	28	5230	5101	41	7110	6655	47	204994	196734	81	1.23082
120128	103185	100	46817	38647	86	1590	1411	18	2293	2044	31	5821	4937	45	8589	7525	51	221853	195241	86	1.23082
74745	71408	77	25378	23173	68	1120	920	0	1439	1492	14	3651	3386	33	5648	5275	40	135141	128173	77	1.23082
109240	103939	86	35056	33201	81	1552	1365	17	2617	2542	25	6152	5788	44	7366	7083	54	258477	254500	81	1.23082
61900	59005	79	27101	25585	75	991	885	0	1507	1428	15	3398	3351	31	4691	4522	37	130410	126575	75	1.23295
102507	94856	87	66824	63588	83	1597	1395	18	1992	1995	26	5059	4924	36	7598	7047	49	190663	179836	81	1.23401
219503	174899	104	81455	64703	98	3404	2363	36	5074	3873	47	10905	9168	61	15990	12509	69	426829	371095	96	1.23614
104907	98423	86	56052	53316	83	1755	1882	20	2723	2520	27	5747	5864	40	8002	7352	45	223512	215457	81	1.2372
199068	170076	99	94750	79545	96	2509	2025	27	5197	4735	38	11859	10500	60	16090	14487	73	511822	458524	93	1.2372
53035	52989	68	16776	16386	51	727	937	0	1030	1125	9	2406	2375	25	3385	3555	30	101494	99259	69	1.23826
342909	226762	149	148907	102712	133	4840	3430	41	10315	6662	67	23937	16765	90	30020	21099	106	1.04858e+06	787751	133	1.23826
160671	142100	97	69898	62215	90	2631	2179	29	4396	4377	36	9782	9106	55	14797	13363	70	420963	399000	87	1.23826
93402	87516	83	38191	35554	79	1271	1299	13	1298	1458	16	3781	3065	36	5308	4582	42	151692	131282	71	1.23826
206912	166274	97	90977	72825	94	2640	1908	31	5117	4592	39	10855	9142	62	14076	11531	64	516280	441510	93	1.23933
152577	120995	113	75275	59014	113	1852	1405	17	2946	1905	31	6948	5170	51	9448	6652	61	281922	203357	113	1.23933
76603	74193	93	33322	32100	76	1059	1095	8	1474	1131	13	3099	3002	32	4332	4169	36	118900	115906	71	1.23933
133780	123869	88	52198	49410	85	1326	1335	16	2755	2791	26	5295	4763	42	7518	7253	45	213944	189552	84	1.24039
91741	77994	94	41566	34876	84	1171	941	0	1992	1379	22	4032	3449	38	6541	5465	48	147400	130378	100	1.24039
75275	75482	78	35076	34797	76	1005	932	0	1212	1170	10	3092	2888	32	3829	4178	33	122645	124053	72	1.24039
83295	79785	88	40401	39032	78	1167	1164	11	1536	1384	20	3471	3554	33	5293	5126	40	153418	150277	73	1.24039
195842	164131	96	112143	95155	94	3554	2990	34	5829	4845	44	12645	11290	61	17787	15747	73	465727	429048	87	1.24039
194724	158258	99	86677	70597	96	2240	1791	28	4017	3523	37	10710	8759	59	12976	10866	69	483372	420035	93	1.24145
123941	109738	93	40036	35100	86	1485	1319	18	2482	2132	32	5265	4400	42	8166	6826	52	205503	191191	80	1.24145
120260	104037	90	48131	40484	86	1464	1194	12	1818	1874	24	5083	4482	42	6343	6067	44	192469	170869	79	1.24252
61567	61335	78	21136	20531	63	578	701	0	1261	1358	12	3032	3164	29	3939	3879	34	112689	110888	63	1.24252
235739	179169	105	97111	72342	103	3386	2696	34	4644	3748	38	11093	8729	57	13964	10915	61	396591	323226	96	1.24464
225435	181545	112	120577	101212	105	3273	2607	33	5600	4741	41	11256	10409	61	15980	13560	66	442632	395967	99	1.2457
65087	62103	91	28731	28032	76	543	700	0	1537	1531	18	2801	2739	30	4159	3819	37	109279	110359	68	1.24677
171454	156535	91	84580	78065	89	1821	1751	22	4168	3976	34	9410	8556	54	11504	11061	61	379090	349260	86	1.24677
98289	95422	81	37490	35909	79	1085	927	0	1924	2059	20	4235	4100	37	5836	5860	40	187771	176930	79	1.24677
59597	60424	74	16410	16400	51	866	719	0	1129	1022	5	2832	3047	27	3360	3307	33	124582	125636	72	1.24783
87243	82453	88	37328	35080	79	1281	1451	13	1788	1610	20	4128	3785	37	6749	6467	44	170219	165803	77	1.24996
122411	115784	88	72016	69644	84	1588	1404	18	2038	2244	26	5636	5268	43	8022	7599	48	277262	257468	82	1.25208
134999	124951	102	54653	50341	84	2079	1969	23	4282	3531	45	7129	6478	48	11207	10267	66	286334	263658	87	1.25314
244790	191696	108	154837	122200	103	5676	4546	41	9260	7230	55	21356	17160	85	28828	22878	95	787231	634888	101	1.25314
64231	65071	76	22529	23229	54	967	895	0	1027	1180	10	2925	3101	29	3612	3431	32	110804	110575	72	1.25314
166997	139385	95	64928	54655	90	1749	1604	20	3164	2874	33	8157	6987	50	10701	8583	64	377204	336544	89	1.25314
172771	134014	97	86206	69216	95	2707	2008	29	4336	3482	39	8502	7368	54	12877	10189	67	346916	290501	92	1.25421
251914	181633	134	180268	144822	121	9161	7275	47	12087	9815	61	26971	21411	106	38303	30757	113	962053	760290	120	1.25421
202519	158073	106	79586	64073	99	2370	1840	25	3999	3601	36	9965	8320	52	13653	10909	68	483659	403962	96	1.25421
87334	81246	82	31369	28566	79	1471	1262	15	1800	1863	24	3660	3788	32	5979	5559	45	174352	164039	83	1.25421
117985	99311	94	49222	41253	88	1128	897	0	2229	1674	28	4788	4284	38	6696	6018	46	180536	155630	87	1.25633
189011	157847	99	61908	51089	93	2780	2405	30	4510	4084	41	9672	8190	58	13613	12191	65	363769	330918	91	1.25633
109863	105660	86	34510	33766	79	1024	1058	7	2904	2713	30	6398	5937	44	6838	6768	44	281776	263294	82	1.25633
152556	129258	91	80711	71481	90	2268	1984	24	3163	3041	30	6910	5732	52	9854	8752	53	268725	241048	87	1.2574
28973	29588	67	12441	12381	46	486	711	0	546	584	0	1572	1561	21	2313	2401	25	65244	66347	63	1.25846
113122	96899	86	48609	40500	89	1290	1138	8	2412	2364	27	5312	4731	40	7686	7228	48	230233	202791	85	1.25846
268766	199948	104	143646	104764	105	4314	3311	39	7924	6262	57	16782	12553	80	21295	16523	83	712424	531643	105	1.25952
144028	128174	91	52567	46092	87	2517	2126	25	3076	2691	30	7174	6431	48	9802	8514	55	295364	276559	87	1.25952
64644	65032	74	25928	25249	68	849	817	0	1474	1378	19	3250	3152	30	4011	3907	36	128778	124591	75	1.26058
75926	72053	80	31093	29193	78	1281	1126	11	1670	1557	22	4206	4150	34	5835	5963	41	176237	169576	77	1.26165
75121	71620	80	30817	28410	79	913	985	0	1284	1380	12	3034	2960	31	4119	3965	37	123837	117302	68	1.26165
219866	172745	103	98088	76276	100	3349	2560	33	6156	4857	47	11396	8914	62	15560	12283	72	432091	352328	98	1.26165
176747	152380	94	107272	91760	94	2440	1981	28	3734	3792	32	9904	8751	56	14287	12106	70	398461	353225	91	1.26165
51821	54809	72	28161	29054	62	693	985	0	1251	1046	5	2501	2446	27	3124	3508	30	104040	104673	69	1.26165
73754	72314	79	28948	28520	67	926	897	0	1954	2056	24	4209	4205	36	6591	6667	47	180845	177920	75	1.26271
45921	46503	74	10750	10934	42	708	566	0	1292	1015	4	2426	2451	27	3136	3472	31	80828	76461	74	1.26377
137503	114199	93	57287	47087	90	1814	1435	21	2679	2319	32	6954	5825	47	9416	8304	54	241646	215316	88	1.26377
242898	198820	114	182253	149851	103	6560	5845	42	10127	7537	54	21247	17378	92	30025	24842	94	803080	642492	105	1.26377
72652	68642	80	29413	27615	77	744	822	0	1795	1295	14	3620	3623	34	5157	5333	40	149295	148672	77	1.2659
165260	137097	106	61298	52031	91	2104	1742	22	3072	2721	36	8371	7161	52	10606	9606	57	395930	338570	96	1.26696
52477	51979	80	24094	23799	66	671	700	0	1126	1002	1	2323	2416	25	3394	3275	32	99424	98139	73	1.26696
179025	142112	105	80659	65520	95	2517	1873	29	3993	3058	44	8236	6435	56	11591	9028	67	293821	245896	94	1.26802
130863	114331	95	52876	46928	87	1330	1068	9	2601	2463	28	6380	5944	47	8797	7946	57	243966	229828	86	1.26909
80495	78169	79	41411	39364	79	1165	1093	8	1292	1313	14	4866	4696	38	7136	6659	47	175870	165574	78	1.27015
75767	68797	86	35174	31584	81	920	950	0	1958	1793	23	3582	3077	37	4926	4128	41	148525	132442	78	1.27121
108958	103111	90	41690	39922	81	1332	1247	14	2752	2567	26	5482	5077	40	7600	7432	47	213870	209100	79	1.27121
146490	132010	97	92923	84825	89	2617	2465	27	3614	3270	39	8773	8044	54	12420	11667	56	334119	316621	89	1.27228
184905	152047	99	56237	45748	95	2838	2446	29	4142	3522	39	8817	7509	54	12080	10126	65	311030	268217	91	1.27228
113100	105838	84	28141	26122	79	1161	1083	11	2154	2206	28	5082	4721	40	7250	6785	46	195796	194961	81	1.27334
64342	66720	68	24630	24364	63	758	652	0	1141	893	0	2847	2901	29	3324	3476	30	112920	111369	69	1.27334
79803	77519	80	36222	35711	77	1312	1332	12	1935	1794	24	3936	3799	34	5751	5243	43	163595	160465	70	1.27334
100411	97212	80	44225	42452	80	1106	1148	10	2894	2857	30	6448	5929	46	8260	7610	49	278586	266607	75	1.2744
143916	107143	105	79789	62912	94	1765	1443	19	2600	2388	28	6601	5072	49	8838	7756	54	265365	207768	87	1.2744
61355	58785	78	28970	27158	76	550	605	0	1149	1099	11	2677	2639	29	3766	3746	40	97424	91382	70	1.27547
64202	61377	81	23799	22681	76	1030	796	0	1196	1485	14	2745	2771	30	4630	3949	43	118636	119499	61	1.27759
169428	144141	92	68998	56405	93	2230	1625	25	3812	2985	40	8019	7160	47	11962	10117	62	336546	296418	87	1.27759
[truncated: 7,567 more rows]
