# Supplementary material for: Phenotypic heterogeneity follows a growth-viability tradeoff in response to amino acid identity
Source: Nat Commun. 2024 Aug 2;15:6515. doi: 10.1038/s41467-024-50602-8 (PMC11297284; doi:10.1038/s41467-024-50602-8)
Supplement: Supplementary file 6 — Source Data [file 41467_2024_50602_MOESM6_ESM.zip › source_data/fig6cde/240423/240423_1445_yATP_B9_TYR.csv]

FSC-A	FSC-H	FSC-W	SSC-A	SSC-H	SSC-W	BL1-A	BL1-H	BL1-W	VL1-A	VL1-H	VL1-W	VL2-A	VL2-H	VL2-W	VL3-A	VL3-H	VL3-W	YL2-A	YL2-H	YL2-W	Time
51247	50248	76	25289	25314	68	574	596	0	1256	1279	11	2724	2754	29	3413	3714	32	78834	76297	85	0.00307232
143422	130809	89	62535	57374	84	2611	2122	29	4936	4491	43	9939	9293	52	16769	15075	68	320688	277699	97	0.00307232
112839	112135	82	27219	27193	72	1693	1527	19	3302	3076	30	7230	7423	43	11161	10419	55	222031	207915	96	0.00307232
138482	123814	98	50715	43915	88	1849	1668	20	3531	2928	34	8718	7862	55	13649	12064	69	283583	255927	102	0.00614463
210604	164935	101	81223	63777	98	2412	1835	27	4396	3689	39	9961	8083	57	14501	11590	77	288584	241833	107	0.00819285
181717	144956	97	68107	54959	94	3069	2364	32	4291	3585	38	10841	8444	63	17058	13838	76	342764	289238	107	0.0153616
50850	50606	72	24737	24966	72	634	663	0	762	922	0	2051	2316	22	2888	3129	29	63012	59568	79	0.0163857
110356	105534	81	44990	43502	80	1646	1569	20	3123	2961	28	6371	6273	44	10310	9415	57	198188	191608	93	0.0174098
184622	164174	93	67661	56120	94	2443	1905	28	4325	4096	39	9131	8679	53	14320	12814	68	275475	241365	105	0.0204821
89896	86807	81	21129	20783	58	1680	1545	20	2661	2641	28	5355	5022	40	7288	6934	43	157100	149067	93	0.0245785
191763	148127	100	82333	62833	98	2491	1829	28	4443	3452	43	10512	8650	63	15988	13067	75	319724	252873	111	0.0276509
204461	170483	108	105310	89686	100	3389	2916	31	6530	5179	47	13120	11177	62	20751	18432	77	420647	368178	114	0.0276509
94782	91899	80	34155	33261	79	1890	1698	23	2761	2663	27	7362	7102	47	11347	10941	58	222200	213628	94	0.0327714
96110	93709	79	38506	38170	77	1193	1175	12	2235	1917	25	4519	4356	36	7451	7581	45	150307	143078	91	0.0327714
141443	133329	86	77727	73330	86	1876	1478	22	3701	3533	34	8193	7793	49	13684	13707	66	256196	243163	94	0.0358437
128666	109010	104	47667	39926	88	1814	1311	21	2769	2729	31	7458	6291	49	11786	9677	69	220593	185094	97	0.0399401
223586	156631	116	86933	63096	105	3051	2020	33	6150	4075	52	11833	8651	65	18465	13746	76	391146	276644	116	0.0430124
119829	117558	83	45207	43374	80	1682	1601	21	3039	2778	31	6970	6476	48	10245	9512	52	215212	201740	89	0.0460848
105948	97873	84	38400	35680	82	1108	1072	8	3029	2721	33	5698	5144	42	8337	7544	50	161608	152135	84	0.0471089
136231	130274	89	91996	89184	85	1911	1857	21	3981	3661	34	8050	7160	54	13307	12296	62	266605	251609	90	0.048133
236550	205568	104	132023	117381	104	4551	3976	35	9222	8578	53	20174	18554	78	29993	26427	101	617907	549023	113	0.048133
86003	83353	81	15764	16130	47	932	1018	3	2245	1981	23	4862	5047	36	7898	7782	46	150802	148782	87	0.048133
101550	100326	80	54039	52958	80	1493	1642	16	3068	2649	26	6189	5462	45	9428	8430	51	198356	181259	89	0.0512053
147917	135057	90	69507	63788	87	2086	1621	25	4290	3987	39	8335	7794	48	12193	11636	57	248062	226598	89	0.0522294
47664	46870	74	22430	22109	63	799	719	0	942	1043	5	2169	2039	25	3978	3709	34	77709	76787	83	0.0542776
141368	116802	94	55407	46011	89	2127	1948	23	4040	3173	36	8800	7273	51	13174	10650	58	252334	213231	100	0.0553017
239328	181170	111	105893	80563	108	3595	2800	34	5993	4337	46	13320	10026	64	20870	15712	94	417958	325367	120	0.0553017
97418	91666	83	33444	31700	79	1472	1549	17	2747	2591	31	7219	6880	46	10075	10078	51	211953	200232	89	0.0563258
150138	132917	91	60479	54518	87	2549	2470	25	4300	4141	35	9697	8623	52	14507	13501	66	317758	294408	99	0.0573499
219185	179448	105	97638	80231	100	3462	2698	35	6450	5626	49	13762	11830	61	21826	18588	85	416971	358715	113	0.0614464
106079	98246	99	28647	28212	79	1378	1406	18	2734	2315	29	5786	5372	41	9085	8447	51	177792	168423	94	0.0614464
69543	68670	77	26724	26616	74	984	936	0	1601	1804	22	3563	3786	32	5811	5684	41	116473	115666	89	0.0624705
143824	117576	96	50002	40746	89	1818	1353	22	3291	2774	37	6611	5400	46	11553	9347	56	229060	180910	100	0.0655428
168925	149956	95	73725	66332	90	2582	2254	26	3851	3456	33	8716	7779	56	13227	11939	63	264828	244906	100	0.0665669
87522	85189	80	30955	29841	78	1157	1289	11	2058	1964	24	4231	3846	36	6639	6414	44	130440	128498	88	0.0727115
206379	167146	100	104165	81934	100	3972	3265	35	6401	4763	53	14435	11777	67	23254	18244	80	459068	385375	109	0.0757838
149235	117216	105	50027	37284	94	2066	1540	23	4205	3449	41	8394	6760	52	12182	9253	64	231947	181909	99	0.0768079
135201	125163	88	62783	58365	83	2735	2645	27	5345	4831	44	11540	10968	64	16594	15277	74	355083	318950	93	0.077832
349762	202926	139	178549	107110	138	6545	4190	53	12633	7566	75	26728	15370	101	42844	25309	136	830961	494099	145	0.077832
101263	97765	83	25747	25237	71	1480	1368	15	2693	2357	28	5444	5181	42	8281	7776	55	169003	158842	90	0.0788561
83956	80887	82	33098	32011	78	1518	1441	17	2549	2263	29	5081	5130	41	7794	7686	45	173336	162290	88	0.0809044
155435	139891	91	66262	60771	87	2103	1798	23	3974	3678	35	8607	7713	54	12778	11747	64	258980	240271	97	0.0839767
105736	95225	95	43669	39282	82	1975	1473	24	2590	2568	26	6395	6178	43	9212	8590	55	191073	173768	94	0.0839767
158789	137521	94	60032	52315	89	1899	1783	21	4639	3876	40	8799	7766	54	13580	12047	67	315666	285990	95	0.0880731
89718	88676	81	43349	42356	78	970	913	0	1748	1851	19	4252	4289	34	6401	6107	42	136876	128313	86	0.0880731
222389	166790	111	95639	72743	106	2924	2319	31	5388	4057	46	11973	8847	66	19170	15082	82	395609	302578	114	0.0901213
126871	119239	89	52700	49414	84	1827	1697	21	3271	3150	30	7115	6630	49	10684	10285	52	235587	221588	88	0.0901213
152997	141065	103	90654	85517	86	2602	2328	28	4335	4245	37	10286	9714	56	17068	15407	81	355794	312888	94	0.0911454
135569	117901	92	47788	41994	87	1602	1426	18	3142	2990	31	7957	6863	54	11564	10510	66	230557	201626	95	0.0921695
113853	100302	97	43011	39315	84	1920	1761	22	3036	2836	33	7566	6863	47	11791	10719	64	212482	199213	92	0.0962659
148989	127605	93	83379	72233	91	2172	2152	25	3551	2933	33	7232	6328	48	12252	11104	62	250315	211123	102	0.0972901
148134	125605	88	49485	39658	88	2234	1939	25	3836	3198	35	8017	6417	56	12845	10340	68	262402	223653	99	0.0983142
190594	149843	110	67606	52207	96	2083	1625	25	4019	3424	39	9069	7357	55	13965	10089	71	276368	229769	105	0.100362
310684	221655	131	177642	124117	127	5110	3587	38	9568	6918	61	21875	14436	92	34884	23770	115	666855	443787	131	0.104459
47977	48749	72	10918	10771	44	459	345	0	1196	1123	10	2238	2098	28	3459	3536	28	71254	70833	79	0.106507
172012	137395	99	66481	54038	93	2223	1867	25	3549	2872	35	8074	6840	54	11951	9439	64	238512	205829	96	0.107531
155861	138865	93	58482	51850	91	2543	2161	28	4396	3893	39	9426	8573	51	14223	12144	67	294087	273735	93	0.109579
159270	129079	109	58789	48500	90	2528	1916	30	4126	3164	36	9662	8105	57	13669	12131	60	283364	243897	98	0.110603
160356	141261	93	68476	61079	88	2582	2095	28	5059	4315	42	9916	8494	58	15788	14076	75	300308	277170	96	0.115724
114488	110824	86	35311	33490	79	1689	1544	19	2538	2717	24	6392	5919	43	9696	9075	61	230774	217767	88	0.118796
137041	118287	90	52915	45629	88	1687	1410	18	3523	2539	35	7381	6382	51	10173	8622	55	208162	181024	97	0.120844
169448	149174	90	60591	53963	88	2715	2438	27	5341	4860	41	11337	9912	64	15980	15558	70	350135	327511	92	0.120844
136976	126578	86	40511	38833	83	1932	1913	22	3653	3111	30	7946	7280	50	11718	10912	61	219506	202502	96	0.121869
93501	91224	79	30181	29469	78	1460	1575	16	1927	1960	25	4779	4755	37	6899	6586	43	151367	144226	88	0.126989
100591	96279	85	44477	43114	80	1420	1309	14	2794	2645	30	5993	6123	37	10404	10271	52	184797	170579	97	0.129037
115677	100900	91	41861	36805	85	1434	1296	15	2943	2007	37	6083	5495	43	9105	7979	53	185805	169883	92	0.131086
163943	130917	97	53018	42429	90	2010	1594	27	4545	3856	39	9334	7762	55	13399	11032	67	273300	225107	101	0.135182
62074	60284	78	32206	32002	75	1032	930	0	1548	1742	17	3709	3695	34	5678	5197	43	122716	115363	82	0.139278
104688	93910	86	40801	35286	85	1473	1440	13	2574	2391	26	5703	5062	44	9587	8688	52	193020	174571	89	0.140302
40139	39881	70	11361	11185	44	710	850	0	937	618	0	1825	1686	22	3332	3412	29	62465	61398	75	0.144399
93199	94862	77	20786	19196	58	1341	1282	14	2200	2464	24	5916	5352	42	9143	8317	57	182144	170716	89	0.145423
121663	115174	87	36196	34942	80	1882	1953	19	2561	2849	28	7303	6765	44	10832	10341	63	234419	219529	92	0.149519
95414	89763	85	41296	39918	79	1339	1276	15	2819	2419	31	5352	5266	41	8810	8850	51	178623	171082	88	0.151568
398934	256468	156	120944	75631	150	8110	5093	54	14170	9705	73	30902	20211	119	48633	31786	148	973316	680505	160	0.15464
126665	110595	88	43851	37565	86	1662	1455	21	3019	2398	34	6854	5899	45	10552	9115	54	200247	175972	96	0.156688
111920	104630	86	39337	37409	82	1776	1523	22	2778	2676	29	7304	6801	46	11616	10203	60	221236	203497	92	0.157712
103419	98729	83	40386	38520	80	1541	1504	16	2580	2288	28	5138	4753	37	8514	8599	48	172882	165249	87	0.158736
114606	108216	88	53858	50275	85	1909	1805	21	3356	3363	33	7548	7392	48	12928	11991	72	241677	229212	95	0.160785
92845	88460	86	31070	30236	78	1134	1105	7	1637	1944	23	4468	4508	35	7674	7695	48	141283	136332	87	0.161809
25410	26269	54	12941	12800	46	182	411	0	643	792	0	1249	1238	12	1588	1428	18	39040	39090	77	0.161809
147179	133191	88	57432	50459	87	2213	2126	23	3928	3351	39	7771	7454	47	13500	12056	62	253545	232750	95	0.166929
158385	141032	90	65147	57372	89	2612	2367	26	4136	3754	37	8957	8339	51	13626	11805	61	275265	255411	95	0.171026
113378	107229	84	37023	35717	81	1598	1470	20	2814	2515	33	6040	6074	41	8946	8128	51	202601	196249	91	0.17205
136272	113257	95	56924	47003	89	1940	1757	22	2398	2055	26	6808	6009	44	10998	9495	56	217108	183114	97	0.175122
79698	76701	78	25321	24642	66	1150	1106	9	2176	2315	24	5496	5269	41	8748	8296	57	170473	163074	83	0.175122
179011	144864	113	69685	57134	94	2705	2131	28	4251	3708	41	9769	7546	60	15157	11228	68	321162	254523	94	0.179219
96107	93116	80	25120	24731	65	1602	1451	19	2113	2076	26	5095	4820	38	8381	7802	52	173706	162383	91	0.179219
183621	154229	95	60696	51352	93	2469	1938	28	4179	4081	35	9920	8523	55	14769	12001	72	330566	294094	102	0.180243
88513	85902	85	31678	30778	78	975	1002	1	2124	2316	23	4029	3698	33	5889	5387	41	128869	125465	88	0.180243
103785	99351	84	45432	44335	82	1241	1246	12	2984	2779	31	5460	5116	38	8334	8331	47	165351	158054	89	0.182291
203782	158034	101	101772	79374	98	3175	2465	34	5699	4056	50	11015	8860	62	16692	13487	87	344911	266945	95	0.182291
238986	182764	106	99353	76193	100	3012	2380	31	6036	4468	47	13002	9881	61	19326	14962	81	391292	305540	109	0.184339
164301	130216	99	59691	45803	93	2614	2096	29	4287	3713	37	9815	7970	55	15695	12829	75	313700	253540	102	0.185363
288532	225053	126	157090	124716	123	6193	4740	43	10588	8620	55	22315	18197	80	36148	28448	120	708795	562953	132	0.186387
92161	89375	81	34101	33425	77	1141	1017	3	2080	2022	23	4409	4083	37	6541	6452	44	135516	127702	89	0.187411
164041	136778	93	72012	59180	93	2191	1957	25	4521	3607	41	8156	6744	47	13861	11612	64	276237	240980	100	0.188435
137014	113693	107	69991	60814	90	1865	1494	21	3171	3000	35	6827	6276	44	10195	8173	59	218070	183723	101	0.18946
113851	103587	85	42505	37956	84	2146	2132	24	2788	2905	31	7477	7289	44	11704	11277	62	225720	205059	93	0.190484
128118	113358	96	54974	48493	85	1556	1558	21	3279	2898	35	7295	5965	50	10671	9294	55	223744	200364	98	0.192532
95574	91972	86	25109	24696	76	1440	1508	16	2660	2459	28	5743	5791	38	8336	8523	45	188024	179595	93	0.195604
53626	52916	74	13836	13818	47	537	683	0	1236	831	0	2355	2252	25	3379	3261	31	76001	72160	82	0.195604
167554	141829	92	67634	56761	92	2058	1791	24	4510	3845	38	8577	7074	51	14802	12807	67	277270	236347	101	0.196628
117490	108204	85	47361	43101	83	1866	1747	20	2897	2728	31	6787	6301	46	10207	9674	52	204793	193059	94	0.196628
101808	97731	83	23413	22327	69	1940	1816	21	2680	2308	27	5898	5475	40	9701	9093	49	197056	183961	88	0.202773
159121	131787	98	38889	31450	88	2408	1982	27	4075	3198	39	8597	6816	55	12802	10105	68	248494	201289	93	0.207893
134751	121953	88	75420	69119	87	3015	2927	30	5065	4729	40	11629	10428	60	17560	15654	74	354250	309021	91	0.208918
113018	104887	84	43056	38722	83	1803	1572	20	2570	2490	28	6314	5927	42	9300	8088	53	194223	183198	94	0.208918
286863	194211	133	112766	75387	133	4129	2814	40	7542	5267	56	17360	11146	81	25782	17417	106	492712	326090	133	0.208918
120396	101199	89	50629	42835	88	1769	1545	17	2833	2508	28	6954	5850	49	10005	9078	54	192930	165202	96	0.209942
244335	208900	101	122397	106907	99	4493	4229	35	8282	7131	51	18078	15591	79	28452	24266	98	546496	450620	110	0.213014
127388	121706	84	51055	49026	82	1911	2020	22	3193	3281	33	7729	7372	45	12725	12448	61	245760	233641	100	0.213014
154140	126186	103	53927	42425	92	1575	1389	19	4086	3095	39	8631	7219	51	12132	9943	60	273856	229371	102	0.214038
51653	50272	78	19935	19579	58	611	737	0	1044	829	0	2223	2119	25	3452	3411	34	67627	69194	77	0.215062
120503	111387	87	45872	41434	84	1549	1383	16	2732	2719	28	7161	7016	44	10973	9953	57	224065	205003	97	0.216086
121114	110554	97	45680	41775	83	1531	1667	20	2920	2911	32	6725	6227	46	10763	9709	57	214490	200326	93	0.222231
221414	160814	114	89571	65096	102	2967	2186	33	4955	3941	49	12718	8955	72	19168	14172	71	405897	296303	114	0.222231
123640	123647	80	18702	19095	49	3052	2756	29	5867	5653	40	14738	14254	67	25287	23922	83	546859	511511	97	0.222231
221414	189511	111	119398	106733	98	4171	3380	36	7524	6558	44	16362	14743	67	25883	23160	98	513477	455017	109	0.227351
175875	136293	99	59167	46002	94	3012	2269	31	4787	4056	41	9836	7834	57	16174	13089	70	306469	244116	102	0.232472
150546	131144	90	68819	59452	91	2374	1975	24	3942	3246	35	8612	7481	53	13495	12160	62	287808	252365	100	0.233496
72620	73331	78	16714	16929	49	847	1116	6	1894	1799	19	3229	3021	33	5514	5258	39	103491	100896	85	0.233496
132813	118419	88	52269	47646	85	2191	1721	24	3861	3611	32	7697	7381	43	11841	10828	62	243901	227493	94	0.23452
124044	115709	92	53584	50089	82	2062	1729	23	3488	2812	37	7920	7450	47	13961	12469	65	252162	225238	87	0.23452
101419	93705	84	45836	41903	81	1589	1646	20	2349	2050	30	6287	6047	45	9796	8722	56	185017	167410	81	0.23452
144330	120216	107	63669	53829	89	2032	1929	21	2895	2812	29	6924	5678	48	10295	7968	65	227371	196524	97	0.235544
119655	107578	88	48664	43857	86	2049	1689	24	3448	2695	39	7054	6012	50	10478	9417	58	209297	187022	95	0.235544
93016	89061	83	36813	35454	79	1260	1197	13	2112	2537	24	4700	4682	38	7784	7358	49	164328	158179	88	0.235544
181061	136257	103	62829	47245	97	2612	2169	29	4144	3260	37	9272	7049	57	15023	11569	70	303787	234724	107	0.237593
251770	165403	108	108948	71914	106	3916	2586	39	6588	3933	53	15388	11331	76	24752	17487	99	512687	355532	116	0.239641
210050	161247	109	76068	57435	99	2845	2409	30	4297	3633	40	9708	7819	56	15958	12437	79	307069	238998	109	0.240665
106364	101869	87	49495	47697	80	1375	1551	17	3650	3056	35	6479	5980	43	8239	7732	48	178635	168200	89	0.240665
168241	134795	103	68039	55026	93	2347	1849	27	4104	3858	34	9517	7626	54	13558	11162	63	282708	233270	103	0.241689
75737	74947	81	25399	25221	74	1128	885	0	2289	1785	27	3891	3640	35	5921	5045	46	119428	116745	88	0.242713
137630	128771	87	55432	52291	84	2799	2637	26	4680	4258	37	10223	9486	54	16366	15676	78	307235	284183	102	0.242713
187236	156218	98	70505	58483	96	2488	1987	29	4860	4083	39	9409	8432	50	14150	11740	65	289953	255059	107	0.243737
109470	100424	90	45348	41851	83	1264	1196	14	2882	2257	29	5842	5219	41	9468	8817	52	189488	181959	94	0.244761
115259	108229	94	33994	31861	81	1805	1503	21	2397	2370	29	6596	6392	43	10934	9996	55	217468	201538	88	0.247834
102283	97773	82	39221	37767	81	1264	1300	13	2109	2094	25	5698	5390	39	8847	8665	48	180251	169641	94	0.248858
293707	234513	113	245038	204787	116	6734	5915	41	12446	10441	62	25965	22292	95	41281	34491	115	844619	740810	125	0.248858
98060	93817	85	43525	43239	79	1031	1162	8	2101	2361	23	5761	5290	42	7653	7398	52	170117	160901	88	0.249882
38876	37561	72	17706	18107	49	299	412	0	749	932	0	1406	1689	18	1801	2213	21	46802	47191	77	0.253978
130964	123012	84	44569	42856	83	2304	1946	24	4050	3848	36	9052	8402	52	13405	13227	58	289996	266296	92	0.253978
105351	99475	81	48123	45390	81	1546	1648	16	3582	3383	33	7389	7080	43	11232	11248	58	239163	231720	88	0.253978
158503	124836	94	67083	53531	93	2011	1488	22	3148	2885	32	7757	6352	50	12152	10337	60	239797	188236	108	0.257051
134356	118724	88	56366	50577	86	1965	2131	21	3343	3184	29	7191	6610	44	10249	9036	49	221360	199146	99	0.258075
93423	88651	81	38960	36978	80	1218	1146	10	1742	1689	22	4977	4796	37	7429	7019	48	148595	139486	88	0.259099
99238	95343	82	37641	36234	80	1215	1073	6	2866	2760	28	5269	5341	36	7870	7646	49	162382	150698	90	0.262171
322470	219757	133	151930	107968	133	5458	3879	43	9506	6105	58	19452	13590	85	29024	20553	116	620214	432355	140	0.264219
107860	102036	82	35895	34611	80	1509	1438	16	2705	2563	32	5784	5429	42	8559	8082	52	192980	182120	84	0.264219
162382	135084	99	62939	52720	90	1741	1523	23	4112	3521	39	8602	7360	51	14452	12703	68	287264	249038	102	0.265243
84107	82440	78	34708	33671	78	1321	1293	13	2587	2507	27	4412	4394	34	7479	7182	47	158269	148967	84	0.265243
97405	92502	85	23832	23007	70	1436	1450	15	2465	2057	27	4773	4882	37	7668	7676	45	164372	159510	88	0.266268
98172	82470	101	94522	81372	87	659	520	0	1359	1617	20	3047	2824	33	1649	1413	16	26908	23388	72	0.266268
118570	108867	90	57562	54029	82	2478	2415	26	4034	3758	38	8688	7657	61	13586	12566	68	280658	252137	94	0.271388
95269	92721	80	31835	31207	78	1486	1409	17	2790	2525	26	5783	5289	42	8900	8516	57	179439	173672	83	0.271388
49088	48298	74	13945	13930	46	933	835	0	1346	1100	9	2828	2909	29	4553	4741	34	90066	83612	83	0.280605
151007	132879	90	54040	46793	88	2322	2136	27	3885	3659	36	8906	7933	50	14316	12602	68	270919	226253	96	0.281629
165444	139463	93	63440	52820	89	2264	1535	26	3667	3140	34	8785	7343	54	12433	11089	64	273599	248358	98	0.282653
180436	138286	96	70613	54574	95	2947	2044	34	5193	3812	43	11784	8796	68	17122	12660	67	364482	277113	109	0.28675
141176	124867	91	50428	44068	87	2187	1847	26	2956	2733	29	7525	6525	48	11538	10118	63	248722	225847	99	0.287774
116329	109906	84	63192	59630	84	1793	1683	18	3206	2694	31	7209	7098	47	12061	11324	58	226122	219825	93	0.288798
233277	194682	100	94382	77940	99	3238	2704	30	6582	5649	41	14805	12875	69	23445	19931	85	463725	405985	112	0.288798
143284	123681	92	45855	39474	87	1820	1704	19	3835	3183	38	7644	6897	47	11725	11028	55	239835	220856	97	0.289822
93080	90043	85	28292	26918	77	1442	1263	14	2344	2245	27	5646	5434	40	9894	9668	49	195646	186118	92	0.290846
179161	152568	106	81157	69807	92	2850	2280	31	4300	3840	38	11370	9910	61	17358	15488	73	351365	316924	102	0.292894
138275	129938	90	87797	85275	84	2490	2415	26	3852	3780	34	8394	8097	48	13501	12475	61	284053	262552	95	0.292894
98688	95002	83	29124	28258	78	1561	1398	16	2753	2789	27	4986	5277	36	7704	7568	42	171360	165358	91	0.293918
117035	111093	84	43404	40638	82	1950	1917	22	3211	3305	31	8083	7551	48	12211	11730	61	245278	232964	91	0.295967
111214	108598	82	34371	33490	79	1769	1637	18	3308	3125	30	6332	6140	43	9854	9372	52	210657	198949	92	0.295967
128443	117993	87	40927	36838	85	2161	2082	23	3836	3558	36	7417	7043	48	11924	11319	59	232107	212859	97	0.296991
116784	108663	84	64221	60294	84	1919	1556	22	3389	3017	31	7150	6904	49	10155	8878	56	193983	183488	91	0.302111
176455	143539	93	70322	57752	91	1990	1720	21	4249	3468	39	8173	6709	52	13666	11177	69	265576	222325	97	0.302111
107986	102328	84	61605	58992	81	1887	1760	19	3486	3186	34	6645	6364	43	9707	9407	50	220500	202615	88	0.302111
138901	127594	87	44320	39985	86	2026	1853	23	4420	4095	37	9287	9016	51	13601	12556	66	277644	257051	94	0.302111
143004	120313	97	60184	50999	88	2074	1754	24	3961	3271	40	8479	7382	50	13041	11655	63	248902	219226	95	0.303135
109733	105107	84	39791	38382	80	2077	2158	21	3030	2943	29	7869	7422	48	11450	11124	58	239558	223747	88	0.303135
137127	126857	93	57401	53091	85	1829	1826	21	3201	3172	31	7634	6885	48	11693	10320	58	249314	225904	96	0.30928
116110	110412	84	36092	34810	80	1978	1756	24	2851	3059	30	7700	7419	45	12006	11229	66	241971	225743	92	0.312352
125898	116275	86	55216	50768	85	2275	2060	25	4254	4073	37	8784	8515	47	12892	13075	55	291099	276208	89	0.312352
96510	90307	96	29583	28658	78	1201	1191	11	2421	2212	26	4566	4368	39	8205	7684	54	164014	155947	87	0.315425
93087	88792	80	34816	33822	78	1598	1786	19	2342	2305	27	5752	5441	43	8111	7649	50	164070	159349	86	0.317473
67584	65110	76	21256	21090	61	978	941	0	1872	1602	20	3251	3228	31	4828	4555	37	103388	100081	85	0.317473
76065	75336	79	27745	27376	76	971	873	0	1940	1735	24	4064	4125	34	6449	6077	41	129246	127337	81	0.318497
113374	106361	83	32681	31167	81	1598	1732	17	2688	2545	27	7416	6616	49	11400	10254	56	237446	218374	96	0.318497
100404	92778	91	34751	32500	81	1611	1599	18	3022	2629	28	5810	5527	40	9433	9372	51	190328	178420	92	0.319521
183902	149549	111	79570	64658	94	2406	1866	23	4871	3715	44	10443	8983	57	15708	13277	66	334764	289443	103	0.322593
84391	83667	77	34650	34152	77	1323	1331	13	1741	1602	22	3994	3966	34	6647	6095	45	126807	120722	90	0.322593
158426	128996	94	59511	46019	95	2310	1730	26	3781	2948	37	8237	6243	51	12377	9769	66	248942	200704	105	0.324642
192442	165025	110	84384	73122	92	3370	3048	32	6042	4920	45	13584	11588	65	19116	15674	74	420728	348366	103	0.32669
75243	75367	76	32520	31869	75	795	989	0	2026	2014	21	3924	3810	33	5331	5342	41	121891	119342	84	0.328738
140817	128657	88	57157	52289	86	1863	1824	20	3060	3044	31	7901	7474	49	12674	12592	59	263990	240766	92	0.328738
154856	138786	88	64278	56340	88	2660	2206	29	4555	4098	41	9748	8275	56	14750	12247	72	297614	250640	85	0.329762
125708	110875	90	44173	38112	86	2194	1947	21	3489	3126	36	7480	6971	46	12019	11595	62	264093	236612	91	0.330786
88544	86552	81	49311	48131	80	1108	1288	11	2626	2598	26	4747	5119	36	8168	7514	50	169273	160245	85	0.330786
210344	172042	99	115648	97147	97	3124	2512	31	6181	5136	44	12753	10637	62	19185	16533	81	382419	340573	100	0.33181
129707	119828	89	49408	45795	86	2347	2002	25	3333	3555	29	8254	7945	47	12810	12111	62	244297	231784	92	0.332834
91232	88959	81	35955	34248	78	1481	1448	16	2402	1840	27	5654	5081	41	8226	7682	50	156309	151013	84	0.333858
115417	105976	87	49514	44667	85	1332	1327	13	2778	2791	27	6323	5552	45	9627	9335	53	186894	170202	92	0.334883
132392	120958	95	39505	37166	83	2047	2018	21	3164	3014	37	7902	7749	48	12508	12070	62	245869	226359	93	0.337955
120830	109382	88	73763	67191	87	2172	1997	25	4315	3831	36	8958	8156	50	14214	12659	69	265174	245301	95	0.340003
146472	127414	96	41121	36832	85	2231	1987	24	3376	3171	34	8619	7535	56	12376	11794	54	263530	244484	91	0.340003
60006	58131	82	18695	18226	57	688	780	0	1175	1267	12	2802	2671	30	4774	4643	38	86741	86123	81	0.341027
156581	126371	100	60449	50607	92	2176	1669	26	4332	3635	40	7746	6573	51	11617	9309	60	248177	216335	99	0.3441
233526	190129	109	91086	74513	105	2896	2423	29	6963	5839	49	12741	11060	63	18850	15945	80	365046	320974	110	0.347172
42338	41922	72	20154	19383	61	534	421	0	1497	1509	15	1881	1973	20	3583	3427	32	68572	68326	67	0.34922
263908	182863	117	107641	71314	115	3887	2505	42	6932	5067	51	15010	9724	68	23521	15050	95	462824	314682	123	0.352292
169636	135717	94	60328	48781	92	2314	1782	28	3788	3256	38	8612	6509	57	13907	10232	67	279092	217865	104	0.354341
66382	64391	81	28845	29025	76	797	757	0	1137	1506	17	2678	2540	28	4262	4583	35	83021	80434	80	0.357413
201481	158523	102	70481	56419	99	2681	2176	30	5228	4254	41	10560	8250	59	16440	13524	73	331673	267229	110	0.357413
134484	113867	107	53384	45635	107	1782	1435	19	3213	2671	32	8284	7169	50	12182	9978	70	229007	193663	107	0.357413
90489	86185	82	39849	38195	80	994	1082	7	2459	2382	26	5296	4796	42	8021	7686	49	164949	154452	81	0.359461
154959	122931	93	56166	45141	91	1997	1431	25	3679	2992	37	8106	5992	52	12214	9391	67	238863	191701	98	0.363558
116157	101237	89	40121	35056	85	1619	1597	18	2621	2491	29	5534	5020	41	8883	7949	51	193815	166878	94	0.368678
129822	116672	90	48847	42811	88	1695	1810	18	3206	3343	30	7245	6470	50	10735	9062	55	233105	205464	98	0.372775
71491	68070	77	31754	31069	76	702	686	0	1768	1633	18	2991	3063	27	4656	4808	35	98016	93379	81	0.372775
151069	139652	91	64995	60365	87	2915	2567	30	5063	4880	41	10633	10260	56	15783	14937	72	342378	329695	94	0.372775
168060	146933	91	71709	62632	91	2278	2116	22	4659	3969	41	10950	9759	60	17138	15131	76	336591	309332	97	0.372775
189698	146130	103	70805	54769	95	2158	1748	22	4084	2894	42	8636	6656	53	12718	9715	66	265218	211723	104	0.374823
155304	137885	101	83376	72980	89	2380	1976	26	4182	3879	40	9545	8367	52	14852	12845	66	307003	281992	103	0.374823
151802	121662	100	64162	52401	93	1831	1383	21	3153	2639	36	6924	5367	51	10074	8302	58	211890	173530	102	0.375847
226634	172453	106	83589	62536	103	3292	2353	34	5360	4271	48	12515	9523	70	18882	14842	76	391477	319904	108	0.377895
110111	106233	83	22895	21952	65	965	1036	4	2492	2635	27	5312	5223	39	9915	9523	51	178705	169164	87	0.379943
116628	110386	85	72416	68752	83	1739	1776	20	3345	3485	33	6601	6563	44	10367	9301	54	215917	205684	92	0.379943
269150	191427	110	115360	82862	108	4177	3015	38	6625	4740	51	14953	10784	69	25565	19588	99	511752	375924	116	0.379943
91455	87532	80	36519	35248	79	1433	1000	1	1732	1984	21	5347	5090	41	7630	7558	50	169659	160470	87	0.38404
134756	114756	87	51528	42276	89	1954	1672	20	2503	2188	27	5399	4540	43	9293	8617	52	207359	171775	98	0.385064
166938	139536	104	48160	40673	88	2457	2108	28	4665	3847	37	9296	7671	55	14247	12887	63	298334	257707	107	0.38916
184579	143686	98	70050	52371	97	2116	1842	25	4301	3628	42	9662	7931	60	15753	12757	66	306189	246498	102	0.391208
92597	91548	80	24030	23590	64	1197	1329	13	3120	2855	31	6269	6057	40	9851	9714	55	198653	191334	90	0.391208
131288	110840	92	53233	45692	87	1494	1213	15	2483	2061	29	6845	5852	46	9547	8528	57	206348	175504	95	0.391208
162397	145774	103	61101	54896	88	2822	2669	28	4340	3434	35	8999	8505	46	13138	12084	66	277799	255849	95	0.392233
120501	102076	89	49414	41918	86	1725	1355	18	2168	1733	31	5756	5004	44	9489	8185	59	192381	167561	93	0.392233
121242	104940	93	45000	37072	88	1634	1226	14	2867	2510	29	7713	6422	51	10716	8601	61	235545	202676	93	0.393257
88299	85449	84	21695	21154	64	1327	1243	12	2487	2406	26	4735	4447	38	7159	6982	42	149905	144122	84	0.395305
139116	118179	88	52517	43395	89	2225	1652	25	4049	3209	37	8510	6978	52	13973	11648	67	277246	226005	95	0.396329
185110	147173	94	68891	53964	94	1960	1318	23	3694	3040	36	8186	6465	51	12642	10174	62	259460	208964	100	0.398377
117110	112015	90	56580	54824	82	1447	1480	16	3066	3065	30	7180	7105	45	10160	10044	57	206391	194480	86	0.399401
129953	116924	89	50529	44565	88	2362	2079	25	3732	3543	35	8123	7504	49	13149	12003	59	292150	276398	91	0.400425
71354	70362	80	35662	35026	77	1074	1124	7	1548	1366	12	2796	2801	29	4224	3875	37	96580	95071	87	0.403498
87834	87512	80	32489	32153	76	928	806	0	1967	1929	19	4179	4108	35	6105	5600	43	130381	122550	88	0.405546
160590	127067	94	58624	45134	92	2523	1889	29	3211	2707	33	7945	6172	50	13548	10716	72	260823	206127	104	0.405546
133364	121244	90	52601	46669	87	2088	1579	24	3821	3098	38	7962	6813	52	11326	10080	59	244742	215395	98	0.40657
106185	96945	83	50657	46307	82	1492	1722	18	2948	2740	27	5915	5474	42	9637	9057	50	187874	177636	89	0.40657
97585	94316	82	32429	31364	77	1334	1205	14	2615	2328	30	5233	5424	39	7602	7077	54	163819	153509	87	0.411691
95799	93509	81	27284	26244	78	1648	1515	20	2618	2286	28	5650	5623	38	8583	8127	50	182759	176318	93	0.415787
90464	88330	80	24063	23269	70	1184	1044	6	2470	2411	26	5007	4874	37	8031	7572	48	163639	154975	88	0.416811
139117	124233	91	43813	37533	85	2078	1706	22	4099	3433	37	8862	8008	52	12595	11088	66	260063	231563	99	0.419883
107579	103988	84	43901	42276	80	1003	1153	10	2067	2110	22	4638	4196	39	6476	5991	45	154436	141869	91	0.421932
199164	166946	100	83910	69858	95	2414	2058	28	5015	3812	40	10648	9122	55	15508	13658	70	318318	275215	109	0.42398
126756	117316	88	48126	45101	85	2115	2013	24	3531	3668	34	9487	9334	54	15212	13917	73	286659	262086	90	0.425004
43042	42157	73	14015	13829	47	453	420	0	1077	1028	4	2179	2014	25	3408	3475	32	65500	65323	77	0.432173
100578	95973	82	32645	31333	78	2121	1889	23	2925	3271	30	8201	7838	48	11388	10994	56	253160	241781	83	0.434221
159881	143213	90	73202	67150	87	2528	2243	25	4310	3933	36	10103	9698	55	16249	15243	65	339892	308568	98	0.435245
74608	58756	88	139356	116219	93	27281	22670	84	58469	48713	95	29683	24644	90	31618	26012	90	35461	29163	88	0.438317
100628	95838	82	38217	35446	80	1548	1288	13	2359	2351	27	6108	5762	43	9113	8521	54	201521	191188	91	0.440365
228202	183735	105	82811	65549	96	3263	2452	36	5782	4613	45	12148	10448	61	19592	16330	84	416613	354745	114	0.440365
166276	139833	109	71011	59230	92	1601	1327	16	4883	3335	50	8451	7599	54	12719	10894	62	263367	226415	103	0.442414
178686	148641	94	81127	69365	92	2009	1707	23	3668	2910	40	8274	7119	53	12484	11097	59	253061	217120	102	0.442414
95441	94639	79	34538	33858	78	1061	1176	8	2254	1685	25	4231	4327	35	7618	7478	47	148686	140790	87	0.444462
184387	152184	96	71548	59306	91	2647	2179	29	4905	3712	41	9993	8492	58	14330	11859	74	305902	259051	101	0.44651
182051	144041	97	68737	54490	95	2120	1912	22	3543	3219	33	8818	6935	54	12746	9604	64	267536	207584	106	0.449582
90197	89902	79	29140	28452	77	1401	1204	12	2027	1979	23	4224	4213	36	7211	7426	41	152689	147021	90	0.450607
100365	98177	83	43502	42161	79	1661	1600	21	2122	2301	25	5940	5604	43	8842	8463	51	185408	175674	94	0.450607
129413	120449	86	54068	51017	85	2069	1914	25	3882	3825	33	7049	6802	44	10680	10344	59	242724	226028	95	0.450607
126133	113158	89	44140	39788	84	1642	1636	20	3280	2971	32	7152	6552	48	10567	9290	58	215085	201178	93	0.452655
158155	125389	97	60580	47545	93	2750	2415	29	4170	3506	38	9770	7698	58	13890	11993	65	289944	246989	103	0.452655
82375	79815	95	31569	31173	77	1046	1208	10	1698	1745	21	4350	4139	35	6611	6806	41	133529	129077	89	0.453679
117399	110425	87	37615	36170	80	1631	1348	19	3332	3156	32	6496	6263	43	9984	8666	59	213841	198409	95	0.453679
240745	192173	104	132687	103500	103	4990	3677	40	8694	7261	57	19551	15841	81	31260	25616	101	644979	550893	113	0.453679
134226	119938	89	69122	62795	87	2079	1957	23	3249	2937	31	7293	6845	46	10407	9924	55	226764	214907	96	0.457775
156012	140691	89	84780	76052	88	3052	2737	29	5529	5778	45	12101	10491	56	19054	16887	81	372766	336541	97	0.458799
176517	148160	94	75072	64030	92	2427	1818	28	4157	4066	38	10258	8981	54	15231	12957	69	305838	272740	97	0.460848
138154	117395	88	62197	52536	88	2078	1519	21	2899	2675	32	7618	6551	46	12170	10603	63	244606	206183	97	0.461872
173310	144037	99	64000	52347	95	1762	1509	20	4188	3039	37	9854	8082	54	15605	13067	67	316792	262117	102	0.461872
145792	125680	105	56406	48149	89	1498	1361	16	3206	2755	33	7614	6855	50	11317	9413	61	239136	210763	101	0.468016
100350	95940	82	33106	31648	80	1797	1658	20	2951	2891	29	6895	6646	43	10731	10034	58	221115	197855	91	0.468016
110589	104650	84	50688	47283	81	1759	1554	20	3247	2843	34	6868	6396	44	10888	10362	59	239483	223216	92	0.46904
192885	163621	99	82389	70693	94	2616	2275	29	5850	4710	48	12191	10387	65	17371	15268	72	372802	329444	103	0.471089
171038	156097	98	99466	91032	93	3357	2886	31	5296	5137	38	12842	12184	65	18676	17513	86	416706	379482	105	0.472113
66308	64919	90	23953	23079	70	1118	935	0	1361	1161	11	2983	2692	31	3624	3645	34	87630	87830	86	0.478257
125115	113379	90	47196	43018	83	1722	1357	21	2647	2538	27	6798	6239	46	10429	9801	55	225039	205545	94	0.478257
158090	133151	91	58297	48008	91	2335	2224	25	3563	3221	34	9104	7505	57	13951	11586	70	274179	231164	101	0.479282
104031	96845	87	42226	38551	82	1039	1057	5	2043	1978	26	5369	4559	42	7611	7004	48	176651	163805	93	0.479282
90399	87181	89	32179	31847	77	1191	1207	13	2228	2046	24	5154	5196	36	6641	6434	45	138970	131049	89	0.480306
192564	150699	96	75457	58876	97	2336	1898	26	4842	4186	41	10136	8532	54	14817	12019	67	309820	244599	108	0.480306
75680	72743	89	30135	29502	76	746	759	0	1357	1350	16	3571	3246	31	5323	5094	41	106080	100299	89	0.484402
100798	97389	79	29337	28014	76	2101	1986	22	3568	2651	33	7564	7024	49	11632	10349	60	256976	233724	89	0.485426
73681	73843	78	24087	23925	63	1090	958	0	1646	1800	17	3688	3522	34	5831	5618	41	122791	116114	90	0.485426
141246	123946	93	47005	41768	87	2135	1840	23	4523	3828	35	9219	8294	50	14164	12598	66	297901	262369	100	0.489523
162304	130755	106	54627	42095	95	2112	1853	25	4290	3352	39	9682	8157	57	14001	12178	64	285305	237513	100	0.489523
73830	71571	81	34763	34445	76	889	780	0	1369	1398	14	3292	3501	31	5305	5337	36	104556	101803	83	0.492595
163364	133770	94	63912	54133	89	2960	2335	31	5018	3566	44	10314	8421	55	16109	14095	71	313907	267803	96	0.492595
202116	172390	98	103807	89907	95	2663	2263	27	5339	4853	37	11630	10325	59	18141	16360	74	355606	306467	102	0.493619
133523	120300	87	51051	44616	85	1570	1444	18	3329	2949	36	7268	6238	47	10629	9719	57	219451	200044	93	0.493619
93128	91560	80	37731	36421	79	1167	1285	14	2047	2207	23	5148	4742	40	7588	7081	47	153341	144255	88	0.497715
222971	179653	104	91915	74728	102	2886	2107	33	5759	5080	46	12658	10755	65	19144	15172	89	412680	341864	112	0.501812
117333	105555	90	36557	32552	82	1523	1478	15	3102	2989	30	7089	6646	44	10924	9682	54	223941	204292	94	0.505908
114022	105321	84	48571	43622	85	1293	1476	14	2731	2517	30	7257	6868	46	11459	10586	58	212807	192610	93	0.505908
91962	88900	80	19247	19031	55	1142	1076	7	2278	2598	23	5359	5254	37	7963	7506	53	163352	157528	91	0.506932
152648	131357	91	57498	50438	87	2048	1680	23	3782	3167	35	8579	7717	51	12730	10950	61	259825	213486	96	0.507957
108800	104427	82	29618	28816	78	1741	1566	19	3512	3128	31	6818	7125	42	10236	10025	57	225865	211939	88	0.507957
95044	92572	80	34628	34129	78	1734	1517	21	2746	2955	28	5836	5823	42	9404	9258	49	196402	188371	91	0.507957
186969	152335	100	91565	76052	96	2417	1899	27	4977	3833	43	10082	7923	54	15349	12756	68	316883	267478	105	0.512053
94438	91857	82	37076	35784	79	1613	1523	18	2568	2597	29	5171	4687	38	7740	7445	48	171348	164546	89	0.512053
162552	146797	89	83685	75268	89	2995	2559	29	5956	4927	45	12207	10884	63	17946	16135	76	376140	323270	99	0.512053
83037	82584	82	32109	31672	77	1073	1044	5	2268	1987	29	4387	4380	35	6225	6258	45	140190	131473	90	0.518198
124095	118051	83	42074	40272	81	1724	1508	18	3269	3340	29	6932	6778	42	10005	9415	57	216208	205821	92	0.522294
88102	84784	82	35398	33681	77	1337	1358	12	2688	2345	29	5186	4847	40	8473	7952	52	170401	162105	85	0.524342
114945	109327	82	39706	38566	81	1584	1535	18	3164	2858	32	6454	5975	41	9132	9123	52	184333	168690	88	0.525366
56225	54319	78	24209	23892	73	734	977	0	1514	1378	16	2716	2570	29	3500	3546	32	84701	83555	82	0.525366
101511	96591	98	32197	31361	79	1361	1504	16	2654	2801	27	5966	5947	43	9300	8579	55	180194	173713	88	0.529463
113318	110367	80	46447	44937	79	1780	1891	18	3167	3034	31	6148	5890	43	10021	10107	54	219578	208873	90	0.529463
45567	43455	79	20967	20659	56	284	372	0	582	791	0	1819	1774	22	2949	2928	28	66724	64572	72	0.530487
144587	135530	86	63252	58057	86	2507	2353	27	4147	3435	38	9481	8230	56	14876	13227	68	283894	256784	101	0.532535
117193	103604	89	40273	35330	85	2055	1800	21	3015	2811	29	6852	5815	44	10846	9317	60	224146	197305	99	0.532535
146462	132124	87	61002	55255	87	2569	2484	25	4158	3566	36	8378	7755	49	13262	12383	69	275823	253937	93	0.533559
158532	138643	89	59938	51007	89	1813	1720	22	3732	3620	37	8661	8047	51	13248	11642	60	269641	237318	99	0.534583
121374	113283	89	38188	36049	82	2130	1830	25	3394	3130	30	8069	8383	45	11962	11456	57	242719	230504	93	0.535607
93144	90697	82	40356	38601	79	1260	1198	12	2503	2181	25	5507	5449	40	7553	7828	45	162609	154399	89	0.536631
117538	107540	87	49925	46124	83	1663	1480	18	2665	2811	27	7288	6880	45	11161	10141	60	242620	217549	90	0.537656
155414	132025	97	57117	48047	92	1849	1636	21	4505	3822	38	8533	7526	48	12879	10868	61	261771	226935	100	0.537656
97415	94556	82	37707	36584	79	1144	1304	12	1932	1867	23	4983	5046	38	6805	6271	48	152703	144101	90	0.53868
172954	150693	90	57473	48016	91	2654	2527	27	4520	3771	42	9757	8298	56	16318	13625	78	304419	262553	105	0.53868
151437	124445	95	66572	53059	91	1933	1407	26	3350	3173	33	7474	6181	47	10995	8888	59	229412	188062	100	0.53868
149382	129900	90	60713	52169	90	1420	1374	17	3709	2895	40	7637	6316	52	11719	8973	66	230453	204086	99	0.542776
133829	119808	89	43516	38329	86	1891	1720	20	3040	3012	31	6967	6419	46	11317	9422	60	243884	223860	95	0.550969
115811	100522	88	37802	31443	87	1664	1372	17	2631	1995	28	5346	4840	43	8807	7551	53	183252	157733	92	0.555065
101536	98009	82	36633	35118	79	1980	1929	22	3260	2962	37	6908	6451	47	10532	10163	60	218930	210126	87	0.557114
114129	107996	90	40373	37758	82	1908	1961	21	3187	2740	33	6796	6410	45	10093	10008	52	223717	208763	99	0.557114
130108	117985	90	47746	42185	87	1958	1646	24	3615	3132	34	7845	7166	49	11213	10714	60	239295	217698	87	0.557114
105034	101688	89	35597	34986	79	1315	1331	14	1841	2328	20	4983	5222	35	7461	7107	49	161463	158045	86	0.560186
68605	66357	77	30930	29723	77	795	832	0	1365	1382	16	3660	3506	32	5569	5878	38	110267	106609	77	0.565306
132553	106202	96	59320	47891	89	1808	1540	20	2855	2736	29	7245	5862	48	11139	8393	57	240620	192321	101	0.56633
113960	101815	97	45367	40600	84	1795	1802	18	3349	2808	32	7162	6542	45	11842	10575	63	241609	221773	96	0.567355
213918	170980	99	90171	70901	97	2879	2333	30	5003	4014	43	12699	10378	70	20040	15759	79	389087	314040	107	0.567355
100784	94267	82	33612	31350	79	1665	1671	20	2571	2524	28	5540	5589	39	9626	9107	51	187487	178870	86	0.568379
167110	144266	94	78369	67357	92	2239	2158	24	4700	3821	40	10365	9148	54	14293	12655	69	282830	246476	96	0.568379
95730	90942	87	39146	37463	80	1521	1454	18	2249	2311	29	5336	5043	39	8661	8783	51	166155	156857	90	0.573499
106003	102429	84	40554	39220	82	1666	1624	19	2602	2120	27	5926	6015	41	8887	8820	52	181608	173640	88	0.574523
122388	106522	89	43728	37763	85	1794	1492	23	3495	3077	33	6972	5924	48	11941	10533	56	228448	204957	94	0.574523
132122	112087	95	55773	46855	90	1850	1627	20	2453	2096	34	6158	5439	44	9910	8380	61	205037	178049	99	0.577596
127224	114462	89	46262	41759	85	2140	1778	24	3781	3534	34	7636	6846	48	12463	11587	58	259570	234959	92	0.577596
126965	115165	88	60564	55196	86	1751	1806	19	3381	3321	32	7289	6845	47	11823	10604	67	229139	213256	93	0.581692
40092	39403	64	17843	17813	51	646	704	0	906	809	0	2175	2186	24	3050	3337	28	60737	59067	78	0.582716
100237	90029	84	44938	40403	84	1063	863	0	2030	2417	22	4551	4037	37	6967	6397	46	164580	152874	92	0.582716
98545	95243	90	30836	30220	79	1274	1047	8	2943	2438	30	5164	5165	39	7705	7673	44	162587	156431	90	0.58374
141867	118154	97	63098	53231	89	2148	1790	25	3438	2997	35	7932	6497	52	11702	9637	63	245092	209850	98	0.584764
174437	153611	105	89520	80888	91	3032	2422	31	5822	5598	44	11658	10653	60	19212	17153	78	370609	345330	98	0.589885
209432	126159	128	92158	53441	111	3119	1790	37	4847	3515	50	10957	6881	70	16810	10390	84	348719	222192	110	0.591933
216608	175216	105	96055	78395	103	3416	2868	33	6061	4630	44	13405	11337	63	21159	18438	85	426274	371578	107	0.595005
128540	119676	96	63533	60815	83	1919	2017	21	3576	3543	32	7425	7216	47	12251	11759	61	266997	259717	89	0.595005
274563	197376	113	141918	106548	110	4033	2770	39	7198	5479	50	15775	11838	71	24678	18509	87	494224	375791	114	0.595005
153058	122595	98	53737	41955	92	1745	1379	23	3339	3159	35	8304	7046	51	12396	10629	63	267663	220185	101	0.598078
150754	126152	98	45444	35803	90	2084	1623	23	3355	2716	33	8375	7421	51	11098	9395	53	237151	200031	100	0.600126
42810	43435	71	24720	24345	67	654	540	0	770	803	0	2175	1806	24	3409	3910	29	71025	70130	77	0.600126
202585	179956	100	115532	103537	100	5082	4426	36	9395	8396	50	21563	19398	81	32648	29538	100	649069	579519	112	0.60115
129663	118314	85	49457	43698	86	2277	2133	24	3670	3315	33	7882	7054	49	12545	11673	62	247726	232597	94	0.603198
115905	108534	86	49646	46964	82	1962	1720	23	3143	3362	29	7147	6721	48	11439	10209	61	236258	210399	90	0.607295
111271	98112	89	45471	39106	85	1184	1171	11	2726	2373	28	5848	5235	44	9032	8131	55	176776	152443	93	0.608319
174698	142016	98	72638	58501	93	2354	1679	25	3881	3343	37	8168	6783	49	12356	10503	61	247787	205646	100	0.609343
282981	205668	130	137640	97887	130	4210	2771	40	7588	5505	53	16947	12386	73	25137	18273	110	531752	385320	130	0.609343
245912	181188	118	101639	72760	111	3076	2300	33	5615	4077	47	12445	9362	66	18668	13842	78	407195	310047	118	0.611391
92899	90705	83	30435	29797	78	1482	1422	16	2400	2517	27	5885	5761	42	9200	8642	58	174545	169206	91	0.613439
235686	173909	107	90550	67916	105	3177	2547	32	5773	3938	48	12098	9094	63	19055	13776	80	391539	284100	117	0.613439
110574	106621	82	39218	37165	81	1521	1248	16	2446	2584	26	6409	5976	44	9171	8012	50	187147	172005	94	0.615488
54523	53626	79	17810	17887	51	561	612	0	1392	1199	10	2362	2352	26	3707	3803	34	86857	85247	82	0.615488
187697	141939	100	65280	49095	95	3119	2398	33	4221	3471	39	10125	7352	58	15488	11347	76	316018	241607	112	0.615488
276838	212270	113	178003	141996	113	8383	6410	48	14666	11957	68	34585	26568	109	56378	43140	112	1.04858e+06	841296	121	0.617536
95925	91478	81	40241	36800	80	1266	1045	10	2144	2061	25	5387	5112	41	8135	6857	55	161951	147879	87	0.61856
97160	94999	82	47712	47149	80	1039	1107	7	2092	2112	29	5136	4788	40	7510	7230	46	162201	151976	83	0.61856
121560	108653	92	54891	48820	86	1358	1344	14	2701	2529	30	6867	6334	44	10443	9526	48	204790	188956	89	0.621632
113944	100618	84	50001	43330	85	1603	1526	16	2447	2290	29	7281	6338	45	10440	8806	60	243471	214577	90	0.621632
166271	143117	109	59329	50578	90	1882	1680	23	4348	3996	38	9260	8400	52	14739	13561	75	297440	270016	94	0.62368
117121	107342	89	43857	38261	85	1829	1527	23	2643	2742	29	6988	6422	44	11052	9878	59	212445	193349	92	0.627777
185585	154293	96	96179	79837	93	3642	3069	34	7550	5713	55	14149	11959	68	21787	18862	90	456566	393264	103	0.628801
83387	83278	79	25105	24887	64	1349	1301	16	2508	2498	29	4991	4692	38	8012	8247	46	164384	160714	87	0.628801
108488	103868	89	28503	27780	79	1377	1199	13	2840	2753	30	6228	6254	41	10264	9950	55	191055	185490	93	0.629825
67738	68888	75	24175	23995	69	688	659	0	1465	1364	16	3133	3166	30	5214	4666	40	115253	114603	79	0.631873
108764	103092	82	41248	38616	82	1594	1452	18	2878	2811	29	6919	6651	43	10265	9724	55	201332	194672	88	0.633922
177006	150583	105	63347	54281	93	2928	2716	29	4627	3992	38	10060	9099	53	16424	15118	73	301610	281922	99	0.636994
81379	78604	89	29366	28835	76	1163	1042	6	1909	2359	22	4051	3828	35	7229	6403	53	140402	135749	85	0.638018
249308	172764	115	104598	73242	112	3360	2040	37	5904	3564	48	12818	8554	67	18197	12845	82	381269	269334	122	0.640066
165589	139652	99	51148	41712	93	2508	1857	29	4541	3926	37	9135	7526	53	14441	12979	63	300210	263073	103	0.644163
120614	109260	94	42282	39290	83	1585	1532	17	3389	3160	30	6429	5857	45	10023	9282	54	204664	188547	96	0.647235
83897	80374	81	26484	25416	78	1557	1448	18	2695	3051	28	5862	5524	41	9432	9162	49	186515	181142	89	0.647235
174447	147501	103	79558	69096	95	2457	2298	25	4475	4228	38	10089	9038	60	14140	13172	64	309239	289420	93	0.651331
132208	116712	92	41836	37627	84	2423	1884	27	4074	3448	38	8490	8021	51	13980	12491	63	262133	248584	90	0.655428
142731	125439	95	54883	46584	91	1881	1664	19	3199	3063	32	7629	6919	47	11973	10235	63	248978	213064	103	0.6585
83806	76070	83	37756	34411	80	1389	1305	15	2648	2615	30	5368	5316	40	8707	8329	54	170410	165547	84	0.6585
152197	130325	96	60142	51641	90	2202	1811	27	3069	2618	37	7475	6362	49	10938	9020	63	217211	184899	98	0.660548
164297	140433	93	61186	50441	92	2485	1825	27	4317	3475	40	9529	8061	51	14337	12804	68	295274	259901	96	0.660548
127380	116512	99	59568	54439	87	1693	1592	19	3112	2900	30	7108	6093	48	10453	9783	56	208098	189557	95	0.660548
104461	103917	80	33874	32786	79	1591	1509	15	2316	2267	28	6551	6042	44	9295	8936	46	194220	188838	88	0.660548
133970	116552	101	54123	46558	87	1941	1457	22	3185	2850	32	7042	6194	49	11156	10436	54	222966	201510	94	0.662596
119575	105315	89	47298	41773	86	1967	1512	23	3281	3043	34	9035	8347	52	14412	12958	61	293586	266787	95	0.663621
189568	152057	101	53853	43562	94	2112	1658	24	4864	3517	45	9275	7717	51	14842	12040	75	310207	260370	105	0.663621
123840	109818	88	38240	34070	84	1756	1436	23	3736	2951	34	8114	7379	44	12011	11231	55	247920	223699	97	0.664645
91402	86891	82	18762	18062	57	1291	1418	16	2168	1767	24	4758	4885	38	8067	8305	45	167247	159642	89	0.666693
172794	130239	99	72847	56890	95	2258	1671	27	4387	3274	43	9763	6914	59	14007	10605	70	301371	227936	105	0.668741
170816	147157	92	71035	61439	90	2469	1989	27	4126	3760	42	10305	9028	55	14458	12507	71	287538	253852	100	0.669765
96440	92957	81	31203	29992	79	958	847	0	2131	1983	26	4441	4295	36	7865	7076	50	161426	155759	87	0.671813
114349	111686	83	24101	23152	69	1955	2065	22	3845	3784	33	9024	8970	50	13824	12352	68	282783	267750	93	0.672837
115420	107408	85	36359	34830	81	1177	1169	11	3071	2530	35	6037	5808	42	8271	7673	47	186956	174036	88	0.673862
103352	96036	84	49299	46877	81	1895	1671	21	4035	3090	43	7052	6266	46	11827	11185	64	217139	201326	93	0.676934
137624	115496	97	49923	41848	87	1956	1680	22	2959	2719	35	7324	6088	50	12145	10771	63	238355	206867	100	0.678982
152899	127189	94	53464	42430	91	1774	1449	19	4204	3716	36	8191	7013	50	11736	10347	63	249981	206447	100	0.680006
100314	96228	83	34899	33681	80	1437	1496	16	2396	2279	24	5658	5443	40	8363	8441	47	179120	172166	87	0.680006
141306	125172	91	55846	48228	89	2040	1912	21	3721	3546	33	7530	7091	48	12410	11233	59	233350	212960	96	0.682054
201707	168247	100	92639	78571	94	3022	2559	30	5580	4520	43	12527	10812	69	19958	16806	77	376858	333664	99	0.683079
152160	140133	101	87534	82917	87	2270	1895	26	4474	4064	42	9925	9024	52	14751	13591	68	303065	286820	92	0.685127
161401	142496	95	79472	70975	91	1980	1892	23	3990	3749	35	8009	7456	48	12665	11377	57	275843	251544	96	0.686151
98872	91573	82	37895	34926	81	1683	1517	20	2842	3150	29	6053	5866	42	9105	8713	50	193256	184004	84	0.687175
156043	136861	95	54066	46622	89	2622	2066	29	4239	4281	41	9396	8952	49	14415	12668	67	286750	262475	92	0.687175
150066	136497	89	77266	71541	86	2673	2992	25	4409	4354	38	9781	9872	50	15871	14099	70	319274	306123	91	0.688199
200950	167072	97	59230	49659	95	2577	2246	27	4975	3842	44	11167	9138	62	16404	14162	73	341637	287858	105	0.691271
161570	128194	102	69648	55305	93	2433	1976	25	3826	2983	40	9051	7226	55	13538	11124	63	279014	226925	103	0.692296
143472	118416	92	51761	42149	90	1851	1622	21	3593	3339	33	7256	6135	50	11197	9375	65	229996	202683	98	0.69332
101828	99044	81	29957	29217	78	1425	1474	16	2463	2569	28	5851	5466	42	10012	9591	52	193203	186325	91	0.69332
189109	156405	101	80227	67694	95	2475	2243	26	5306	4759	40	12473	10653	60	18206	15195	74	381757	319495	108	0.697416
101204	98891	82	44427	43709	80	1010	1028	4	2139	2443	26	5133	4741	42	7835	7792	46	164682	155630	91	0.697416
112014	103134	87	46151	42269	84	2038	1766	20	3205	2998	32	6889	6436	42	9294	8416	54	209501	204447	100	0.697416
102311	97987	83	37819	35623	80	1975	1944	20	3112	2974	30	6771	6545	44	10884	9790	57	212168	206854	89	0.699464
95981	96166	78	44608	43618	78	1784	1403	19	2707	2540	27	5636	5463	42	8573	8274	53	163519	154890	90	0.699464
99853	93625	83	45997	43748	81	1804	1844	19	2805	3041	29	7774	7023	47	12051	11716	60	226771	215962	91	0.704585
113988	97924	89	45270	38275	85	1344	1428	15	2457	2453	26	5770	4708	45	9361	7617	58	184039	156415	97	0.705609
141726	130041	90	63027	58228	86	2096	1765	24	3647	3117	36	8577	8378	51	11831	11690	55	246579	237163	96	0.708681
137771	122023	99	50323	43993	87	1825	1519	20	2528	2453	31	6702	5777	46	10138	9115	59	221562	193371	98	0.709705
98948	94847	81	28549	27191	79	1544	1807	18	3171	3360	30	6721	6408	46	11046	10202	58	213766	205310	91	0.710729
99601	97458	80	32372	31514	79	1381	1448	17	2527	2763	26	6332	6604	41	9017	9360	51	197916	184002	94	0.713802
173678	135278	96	60487	47757	93	1895	1552	21	4505	3618	39	9810	7709	57	16119	12730	79	301183	238162	102	0.713802
250643	178288	114	77694	54773	108	3456	2349	38	6489	4516	51	14441	10681	68	22557	16464	98	446219	319419	116	0.71585
104035	100535	83	62214	60291	81	1812	1693	20	3520	3010	38	6576	6325	41	10789	10004	48	213384	202733	88	0.71585
185775	155869	101	81446	67574	95	2267	1893	26	4354	4042	39	9745	8542	55	15358	13625	74	318639	284399	97	0.71585
88857	84434	80	25638	24597	73	1062	1068	7	2200	2273	25	4833	4982	36	7271	7200	42	144286	140240	86	0.716874
130558	114476	87	46141	37772	89	1796	1393	24	2769	2749	31	6726	5794	45	10137	9111	55	203616	173400	95	0.716874
64254	63069	84	25533	24536	73	844	854	0	1165	1368	18	3269	3127	31	4985	4944	38	90108	89401	81	0.718922
122777	109506	96	49977	44328	86	1494	1482	16	3213	2510	32	6026	5424	41	8971	8444	49	192682	172488	95	0.718922
179679	135564	103	62917	47232	101	2216	1777	23	4141	3017	42	8996	6218	57	15210	11220	70	298998	223229	109	0.720971
69267	68302	77	23420	22728	65	1239	1408	14	2145	2189	24	5297	4782	39	5805	5442	44	138024	131697	84	0.721995
97467	92353	88	34038	32952	79	1503	1471	17	2509	2397	29	5955	5701	42	8582	7935	49	175651	170073	87	0.723019
209055	147706	117	87009	62753	100	2632	1957	30	5167	3919	43	10672	7664	61	16909	12417	83	332608	247089	108	0.724043
95889	88401	85	40003	37194	81	1086	1266	12	1977	1828	22	5413	5148	41	8495	7541	57	170048	161120	90	0.727115
29568	28250	81	13905	13520	49	261	331	0	613	790	0	1257	1305	13	1890	1628	26	41619	39581	73	0.728139
106518	103984	82	58543	57112	80	1907	1699	21	3607	3307	32	6862	6823	45	10446	9952	63	209171	193916	92	0.729163
211977	155201	110	79229	58427	99	3140	2211	32	5665	3872	46	11558	8195	63	18807	13687	82	375078	281978	107	0.730187
70939	66630	78	34566	33005	77	1007	963	0	1514	1577	19	3295	2909	34	5040	4555	39	109234	107188	78	0.731212
105063	95976	87	39212	35230	84	1403	1439	16	3148	3028	29	7333	7407	46	11183	9901	55	234880	224337	95	0.732236
271191	210395	110	82719	62844	110	4020	3078	36	8437	7010	50	18035	14593	74	28449	22767	107	567073	460727	118	0.734284
198299	155744	105	78943	62268	99	3039	2218	30	4551	4096	37	9971	7834	57	17017	13659	83	320460	260663	110	0.735308
203855	151518	100	94654	72977	97	2796	2067	31	4716	3530	45	9926	7745	58	14537	10777	73	316041	242126	104	0.735308
102395	99279	85	41153	40307	80	1572	1389	17	2608	2380	31	5499	4954	41	8488	8184	44	160587	149225	94	0.739404
124827	115840	85	51465	48594	83	1972	1768	21	3097	2870	32	6476	5838	48	10112	9307	59	209021	193786	92	0.740429
38178	41748	52	16386	16345	50	537	505	0	1156	799	0	1724	1759	21	2831	2747	28	62086	61508	83	0.741453
110075	104573	88	36698	35666	79	1195	1347	13	2404	2266	26	5912	5559	41	8204	7505	46	174287	161607	91	0.742477
167402	138678	93	55639	44814	91	1731	1354	18	3785	3332	36	8281	6292	56	12658	9934	65	248593	200735	103	0.743501
188322	154063	99	135743	119498	95	5521	4990	38	10779	9400	60	21913	18516	88	33613	29717	93	672319	551165	104	0.744525
95866	93484	81	33827	33706	79	1495	1378	14	2016	1652	22	4784	4673	38	7752	7431	47	175832	167507	89	0.745549
80036	75335	89	31119	29772	78	1245	1235	14	2473	2328	26	5333	4768	43	8571	8283	48	170347	162021	86	0.746573
199452	167702	99	64570	52413	98	2853	2394	29	4792	4291	40	10978	9041	60	16521	13794	75	344570	304126	104	0.749645
152433	125899	95	44493	36517	88	2381	2228	24	3606	3163	36	8305	7090	50	11969	10658	59	272204	227118	97	0.753742
32250	34416	50	19087	18711	53	635	671	0	942	657	0	1839	1766	21	2942	2675	32	54031	54648	68	0.753742
159943	136166	92	54562	45468	91	2243	1654	25	3651	3312	39	8879	7810	52	13835	11589	67	264658	235752	95	0.753742
93533	87408	84	38771	35888	81	1149	1098	10	2555	2199	29	4455	4623	37	7405	7291	44	153100	145841	80	0.754766
107057	99562	99	43972	40919	82	1770	1718	20	2610	2228	25	6013	5909	41	9282	8563	51	189560	178974	83	0.75579
201014	167859	110	78106	66559	94	3535	2618	33	6175	5083	47	12375	10997	59	21210	18362	84	415020	372497	102	0.75579
71725	71211	79	13257	12561	49	2182	2147	25	3164	3279	32	9534	9286	53	6419	6126	40	244226	227026	88	0.757838
121035	112782	87	37906	33689	84	1660	1710	19	2916	2460	33	6238	5634	44	9695	8702	57	213793	199875	92	0.761935
79456	79632	78	27497	27364	76	1225	1056	6	1739	1475	22	3842	3924	34	5987	5708	43	123596	117044	83	0.763983
175246	145592	98	66165	55951	95	2078	1973	25	4088	3839	36	9421	8130	52	14930	12957	71	314195	271428	102	0.765007
87277	83330	91	33124	32658	77	1267	1160	10	2081	1934	22	4590	4354	37	6713	6518	42	143463	136580	84	0.765007
90145	87374	80	36182	34890	79	1150	1197	9	2260	2115	25	5296	4898	40	7970	7818	54	160895	154392	84	0.768079
141091	120581	97	55058	46663	89	1288	1071	11	3094	2448	34	6649	5521	47	9875	7883	55	211832	180933	97	0.770128
188310	157885	94	68768	57565	93	2526	1966	27	4541	4029	38	11299	9805	61	17718	14741	77	347767	296230	105	0.770128
110671	106210	83	31854	30879	81	1534	1664	17	2779	2791	28	6657	6211	42	9967	9821	51	210205	198839	93	0.774224
170520	156145	88	52251	46321	88	2468	2286	27	4241	3733	35	9429	8510	52	13931	12996	59	293759	273130	97	0.776272
115338	109506	90	53819	52037	82	1655	1739	17	2848	3015	28	6930	6482	45	10457	9918	56	213029	204113	91	0.777296
164096	136663	98	93141	82834	93	2388	2095	24	4351	3695	36	8667	7111	56	12673	10563	67	265181	237378	97	0.779344
349448	245348	126	150100	108657	126	4957	3585	41	10186	6829	60	20393	14639	85	32877	23185	115	666900	494991	130	0.779344
46978	46597	73	15314	15018	50	782	759	0	833	739	0	2046	2101	24	3270	3515	30	62461	64317	75	0.780369
130777	116633	89	39041	34564	84	1634	1704	18	2929	2686	30	7591	6752	49	11215	9879	60	230957	205048	91	0.785489
115951	110478	86	34188	33131	79	1997	1810	25	3760	3652	36	7609	6980	48	10985	10690	52	229087	218357	86	0.785489
155213	128530	93	58419	49086	91	2829	2212	28	4209	3462	36	9497	7942	56	14492	12190	66	290850	256033	94	0.786513
193780	155145	95	63021	49146	94	2518	1969	27	4570	3457	42	9814	7974	58	15679	12671	72	298085	249802	98	0.786513
109327	101189	99	51712	47846	83	1599	1470	19	3633	3234	37	6948	6908	44	10073	9857	54	214237	208635	88	0.787537
143576	116170	94	58278	46675	92	1957	1779	25	3870	3201	41	8577	7062	54	13130	11168	67	261573	220276	97	0.788561
126743	113982	103	46781	39669	90	1885	1909	21	3406	3021	31	7981	6803	55	12235	10575	67	252245	227682	103	0.788561
189479	154396	115	78057	64498	97	1941	1744	21	4057	3353	38	9122	8044	49	12894	10969	69	277776	237260	103	0.789586
173284	142963	94	61738	48813	96	2658	2089	30	4805	3834	44	9340	7855	56	14011	11186	65	293015	235357	103	0.792658
177535	148412	106	66900	56636	94	2983	2410	28	4228	3684	42	11183	9945	61	15585	13592	66	315615	287390	95	0.792658
146823	127248	93	58249	50473	89	2279	2092	24	3484	3347	31	8568	7753	48	13142	12010	60	268034	252075	90	0.79573
227476	168921	104	104886	80013	102	3648	2996	34	5802	4571	48	11700	9048	61	17731	13255	72	366209	290431	107	0.796754
108044	102233	94	35056	34270	79	1660	1529	19	3057	3026	29	5700	5469	40	8932	8879	48	185006	174134	88	0.797778
133607	122337	89	43426	37974	85	1931	1742	20	4321	3793	40	7522	6891	51	12527	11645	64	247921	227634	93	0.799827
220661	182268	102	116036	97025	100	4126	3474	36	6675	5934	42	15098	12294	77	23444	18868	91	468798	396625	107	0.801875
144863	121294	98	56551	46201	90	1926	1505	22	4206	3279	38	7583	6324	53	11529	9682	62	235045	196731	94	0.802899
103011	100128	81	42162	40529	79	1647	1544	20	3101	2723	32	6228	5755	41	9575	8958	52	184115	173282	92	0.802899
117786	111602	85	40376	37884	82	1965	1931	21	3934	3551	33	7577	7310	46	13131	12402	67	243079	236499	89	0.802899
193776	165212	98	73787	63261	94	2187	1930	24	4854	4179	40	10284	9029	58	15618	13864	71	328909	277474	102	0.803923
118468	113903	82	46343	44054	82	1940	1667	22	3228	3213	31	6487	6788	43	9740	9081	55	214368	196218	92	0.805971
174859	152804	92	68888	60843	90	3126	2634	32	5877	4934	46	11647	10113	59	19162	16358	79	371296	306175	97	0.809044
123917	109614	94	56895	50386	86	1631	1529	20	2505	2264	29	6000	5527	43	9750	8597	58	196995	186309	89	0.810068
98999	98199	79	42028	40108	80	2097	1778	25	2788	2772	29	7234	6767	43	11745	11329	59	228992	219523	87	0.814164
164427	142206	92	67045	58155	89	3119	2561	30	4345	3796	37	9868	8544	57	15732	14102	68	308948	290143	94	0.817236
99996	94759	93	33879	32644	80	1467	1387	18	2522	2208	31	6065	5791	43	7926	8230	44	175578	165565	88	0.820309
44532	46002	72	21979	21857	58	514	335	0	636	959	0	2080	2077	25	3263	3260	32	71284	72837	82	0.820309
158032	133241	91	64997	52953	90	2172	1984	26	3839	3081	38	8145	6703	49	13375	11620	64	260497	214359	99	0.823381
46078	47242	71	13595	13418	47	502	507	0	1077	1127	9	2045	2114	23	3232	3289	30	59774	56564	79	0.824405
288062	217053	117	170234	135874	115	4996	3816	41	8536	7279	53	19482	15690	73	27128	21356	103	583371	490972	120	0.825429
85850	83126	80	32769	31744	77	1189	1449	13	2323	2097	26	5155	4730	40	7482	7395	46	152649	148404	88	0.827478
40820	38695	74	16901	16581	52	641	661	0	1207	1338	11	2035	1840	24	3628	3771	31	63806	63584	77	0.833622
133214	120709	88	55792	49490	86	1732	1535	19	2955	2664	30	6999	6505	46	10508	9790	63	223675	202697	95	0.834646
160179	138423	101	61955	52334	87	1898	1782	22	4454	3280	41	8194	7066	53	14602	12775	68	290360	258572	98	0.834646
148634	120546	91	64127	51207	90	2400	2007	28	3702	2519	41	8181	6419	51	13512	10777	67	285126	226190	100	0.83567
149003	129436	92	61790	53394	90	1953	1958	22	3378	3313	30	7855	6648	51	11605	10264	59	259563	232966	99	0.836694
120295	110452	88	41774	36499	85	1497	1355	15	3156	2769	33	7557	6811	48	11183	10123	56	221394	203219	94	0.840791
130815	117209	87	41602	35380	86	2000	1984	24	3997	3603	40	9337	8196	54	13306	12070	56	274544	247248	95	0.841815
126991	113686	87	48716	43569	87	1821	1443	20	3383	3074	31	6779	6165	44	11400	10137	63	216996	200944	91	0.843863
84995	82318	81	29641	28961	77	1365	1213	13	2513	1975	26	5014	4978	38	6898	6546	46	148400	145489	85	0.844887
128922	108924	96	43444	36852	85	1952	1527	21	3656	2716	38	7722	6765	48	11554	9444	62	229346	196851	92	0.845911
174990	151014	94	77917	67914	92	2841	2701	27	4926	4086	39	10439	9560	52	16137	14613	69	293228	266860	95	0.848984
93329	90132	88	35110	33807	78	1404	1398	15	2493	2510	26	5104	5198	37	8367	8353	49	163109	153780	83	0.848984
153511	125278	98	61585	50493	90	1712	1504	21	3386	2969	36	7391	5887	50	11407	8607	59	239603	202692	97	0.851032
144592	121241	90	55446	45883	89	2039	1677	21	3596	3016	35	7166	5737	49	11186	9292	57	223351	192912	95	0.851032
111677	101371	85	46667	42267	83	1457	1190	12	3134	2880	28	6577	6051	46	9073	8230	55	199028	187265	92	0.854104
104967	100234	83	40351	38721	80	1721	1529	19	4325	3329	40	7412	7088	48	12945	12610	62	240891	214642	89	0.855128
132985	115959	87	53049	45305	86	2395	2071	26	3584	3188	34	7465	6754	45	12149	10637	62	245897	230529	91	0.855128
183121	147291	96	59915	47627	94	2256	1888	25	4219	3485	41	8896	7179	51	14132	11683	66	261809	213877	105	0.856152
208496	154269	108	78631	59018	99	2898	2333	31	4306	2899	41	11061	8336	60	15644	12038	71	341615	260303	109	0.856152
177001	140002	97	68772	55395	93	2320	1747	28	3945	2982	37	8771	7032	54	13064	10548	64	262579	218776	101	0.856152
123034	111250	88	48763	42332	87	1533	1579	16	3335	2995	32	7833	7000	48	11978	11023	61	235485	213720	94	0.861273
98828	94258	82	30399	28941	79	1266	1298	14	2322	1986	27	4802	4575	38	7136	7144	43	155149	147303	89	0.862297
96289	85879	88	46522	41290	83	1149	1129	9	2085	1747	24	5341	4475	42	7839	6948	50	185062	165926	92	0.863321
194660	145199	101	83308	63415	97	3016	2420	30	5050	3434	46	10631	7956	61	17605	13092	83	345282	265685	111	0.863321
115892	111454	99	58049	56328	82	1864	1651	22	3037	2799	28	6250	6212	41	9553	8836	51	194166	185764	94	0.864345
84451	78116	86	31026	29220	80	985	901	0	2026	1840	30	4098	3937	36	6933	6657	44	135444	125471	94	0.865369
133834	114500	98	40845	33859	89	2052	1889	23	3574	3061	34	7081	6304	46	11711	9434	61	239074	207139	96	0.867418
167450	132682	103	63170	49818	94	2555	1954	26	4283	3377	46	11081	8406	61	16706	13073	77	353663	273400	110	0.868442
163841	137745	99	65887	53378	91	2576	2066	29	4508	4043	39	10064	8312	55	14413	12019	71	306496	260779	100	0.868442
125785	120657	88	48718	45194	83	1855	1660	20	4056	3639	34	8570	8351	50	13414	12786	67	276338	265926	92	0.868442
250462	195158	110	107940	86510	106	4523	3846	36	7739	6754	50	17158	13959	72	27434	22921	103	571252	496616	114	0.869466
18993	19235	65	12914	13238	46	4260	4218	32	8791	9156	46	3969	3723	37	5310	5052	40	4655	6206	31	0.87049
151722	128248	90	54812	45615	90	2394	2060	27	3819	3033	34	8862	7504	50	14099	12447	68	288480	249132	102	0.871514
92725	89220	81	31280	30928	78	1121	1012	4	1941	2239	21	4403	4196	35	6922	6727	44	147608	137380	91	0.872538
101874	98720	87	26442	25654	74	1901	1747	23	2157	2442	25	6106	5688	42	8995	9218	50	183500	174092	90	0.872538
98893	97623	81	29068	28176	78	1208	1293	12	2362	2486	26	5438	5285	42	9200	8689	55	167969	158689	90	0.873562
161471	136751	95	68713	57177	91	3025	2859	29	4580	3389	43	9139	8188	51	14454	12127	67	305001	264737	96	0.874586
118240	107858	85	54412	50185	84	1974	1893	23	2975	2703	33	6314	5912	44	10873	10370	57	219183	206413	91	0.87561
173656	139624	95	65418	52507	94	2420	2099	27	4649	3792	39	10178	8109	57	15932	12340	72	318580	258935	98	0.878683
79230	76752	79	23405	22878	68	1020	986	0	1524	1774	23	4458	4552	34	6734	6621	48	156710	147793	88	0.882779
77981	76837	77	23753	23710	64	1084	1008	3	1968	1957	21	4475	4469	37	6552	6560	42	131803	128085	87	0.884827
94594	88464	82	35269	32211	79	1870	1808	20	2890	2616	31	6248	5793	42	10867	10156	55	193541	186195	89	0.885852
100357	96229	93	23235	22588	66	1426	1290	16	2435	2215	25	5157	4927	42	9313	8150	56	182776	171622	93	0.886876
35215	35726	69	15800	15856	49	359	406	0	800	894	0	1624	1750	20	2898	2930	31	52125	54032	74	0.8879
142824	130872	88	83312	77430	86	2642	2225	27	4821	4629	38	9558	8695	53	15335	14246	66	324698	297056	98	0.888924
61069	59712	77	22451	21911	60	777	859	0	1196	1163	8	2455	2688	26	3997	3835	36	80064	79088	80	0.888924
127995	119277	94	65960	61090	86	2317	2035	26	3612	3893	35	8345	7704	53	13947	14391	58	272161	261197	95	0.889948
151738	130165	90	66620	58392	90	1820	1679	22	3033	2772	34	7538	7141	48	11718	9887	59	237282	210532	98	0.891996
95094	89420	86	31704	29929	78	1569	1532	17	1947	2169	24	5490	5131	41	8556	8107	46	176391	170068	86	0.895068
121353	113756	90	42031	39466	83	1749	1840	19	3629	2696	35	6670	6449	44	10080	9974	51	209193	195943	95	0.898141
185884	163702	93	55628	47990	93	2645	2245	27	3904	3655	34	9021	7644	56	14608	12935	68	313077	283049	99	0.899165
124262	116930	82	52447	47829	84	1841	1714	21	2362	2704	26	7345	7486	44	12141	10804	55	221413	212672	90	0.901213
127043	118252	91	59656	56039	85	1979	2014	22	3489	3061	35	7817	7331	47	12264	11666	63	241457	225903	94	0.902237
183131	147435	108	71990	57189	99	2217	1689	26	4452	3402	40	10778	8575	63	17157	13865	77	340733	266163	114	0.902237
186898	146711	97	72904	57520	94	2677	2079	30	4413	3327	40	10123	8394	56	15851	12878	71	318468	253827	103	0.902237
245485	183371	111	105344	80876	105	2718	2182	29	5596	3934	46	12162	9459	59	18826	14038	85	379671	297388	116	0.907358
145875	123680	91	52141	42845	88	2375	1944	27	3318	2876	32	8896	7264	55	14229	12483	69	293637	257223	97	0.907358
93226	91136	79	19985	19523	57	1203	1097	9	2817	2280	26	4846	4689	39	7777	7610	51	165907	160821	81	0.912478
153659	122974	93	55096	44440	90	1980	1618	21	3748	2857	34	7817	6300	48	11946	10207	60	251537	200318	96	0.913502
140990	128575	88	52646	47483	85	1802	1741	20	3160	3055	29	7521	7325	45	11593	10809	62	235162	222718	87	0.914527
96384	94270	82	39956	38838	79	1585	1460	16	2650	2215	30	5150	4458	41	8558	8233	51	157464	150588	86	0.915551
176439	153234	95	66310	58067	90	2482	2077	26	4764	3929	39	9570	8371	54	15409	11850	71	304212	262318	98	0.916575
184719	141402	101	77330	58763	96	2558	2081	29	4394	3368	40	9798	8062	58	14743	11261	70	334312	258024	104	0.917599
108696	102135	86	38699	35625	83	2049	1784	25	3492	3485	32	7469	7147	43	12116	11252	62	245939	236418	89	0.917599
176109	143147	98	65100	52607	94	2884	2236	31	4044	3540	38	8574	7062	52	13342	10889	67	289936	241892	103	0.919647
152841	134776	105	57015	50185	87	2216	1526	24	3180	3421	33	7059	6347	46	11126	9952	52	260839	233354	99	0.921695
230064	193120	106	136721	114478	105	6034	5219	40	10420	8759	56	22189	18358	87	36283	29972	106	730882	606826	118	0.921695
116652	106216	88	36737	31810	85	1911	1721	21	3196	3031	33	7440	6562	50	9801	9104	51	220017	197773	94	0.922719
213793	162888	102	115489	90884	100	2862	2098	31	6351	4982	48	14450	11846	66	21629	17012	90	473066	379073	109	0.924768
102005	96776	89	37350	36391	80	1428	1238	14	1863	1630	19	5088	4779	39	7796	6982	49	171889	160413	89	0.926816
95032	89718	92	43703	41392	81	914	799	0	2030	1836	22	4729	4620	36	7146	6706	43	146194	135167	90	0.92784
155051	124555	97	62150	49261	94	1677	1378	19	3630	2709	39	8094	6453	52	12255	10131	57	238431	186078	106	0.928864
138956	120785	98	43438	36347	88	1877	1580	18	2986	2707	28	6872	6200	48	10250	9293	56	224874	199133	97	0.930912
102381	99011	81	25138	24182	76	1446	1447	13	2187	2039	27	5627	5456	42	7907	7469	57	164540	156758	90	0.93296
143741	124061	90	56334	46740	89	2069	1787	22	3059	2685	34	7669	6647	49	11537	10304	59	220658	195170	98	0.93296
126978	109504	90	51578	43688	87	1694	1483	21	3361	3053	32	7563	6519	50	11573	10558	57	243373	210834	95	0.93296
155836	133061	91	62733	52745	91	2060	1690	25	3391	2838	34	8391	7483	51	13647	11400	66	281700	242357	100	0.933985
110645	104208	99	33484	32361	80	1523	1505	16	2709	2565	29	5910	5731	42	9137	8742	53	180052	170975	90	0.936033
134897	114951	90	49917	40537	90	2102	1567	27	3294	2618	34	7178	6253	51	12519	10858	60	249691	211553	98	0.938081
247446	169262	113	97920	65556	110	3783	2331	40	6805	4860	50	14148	9886	69	22848	16055	86	503199	359249	119	0.940129
177120	151284	92	65753	55448	92	2434	1968	29	4483	3920	40	10099	9212	55	15128	13196	67	304496	260946	100	0.942177
32121	33048	59	11543	11494	45	373	394	0	972	1167	8	1722	1746	20	2639	2797	24	54142	50740	73	0.944226
170451	141549	111	70649	60172	94	2579	2333	27	4446	4037	40	10321	8698	54	16778	14224	77	332753	288108	100	0.94525
115660	109090	86	33794	32202	81	1775	1561	20	3251	2859	34	5744	5650	40	9736	9456	55	191613	176574	89	0.946274
95337	93466	78	30100	29113	78	1232	1331	14	2342	2630	25	6026	5667	43	8186	8125	47	169805	158713	92	0.948322
113277	109092	81	58509	55252	83	1787	1759	20	3928	3682	39	8291	8500	46	13439	12406	66	259018	244634	89	0.948322
43162	42439	76	17122	17109	52	765	785	0	1034	901	0	2143	1910	23	3648	3367	32	71225	67750	81	0.949346
111988	101381	88	36495	31073	86	1633	1650	18	2842	2844	31	7055	6827	43	11025	9569	61	231208	208434	96	0.95037
115763	108725	85	58193	53438	84	1561	1259	17	2840	2841	30	7341	6512	47	9909	8588	55	206451	194635	92	0.95037
129013	120395	87	39057	35706	85	1456	1236	16	3605	3603	31	7166	6778	45	11878	11472	61	232637	214373	96	0.951394
193241	160636	98	66353	55303	95	2691	2176	30	5475	5249	37	12007	10164	61	19610	17127	74	384762	333817	107	0.951394
115784	108849	84	42755	40678	82	1560	1500	18	2700	2978	27	6262	5885	41	9502	8388	55	182317	176020	90	0.954467
162384	137823	94	58293	49502	91	2645	2007	28	3842	2986	36	8848	7808	50	13439	10725	64	261994	239059	99	0.956515
148011	121445	91	64273	52515	90	2366	2012	27	3369	3135	35	8754	7267	53	13255	10807	66	277498	232185	100	0.956515
87563	84659	80	22886	22580	61	1310	1190	14	2142	1883	22	5026	4826	39	8851	8585	52	160651	154865	87	0.956515
119588	109614	90	48304	44035	85	2060	1864	23	2658	2543	31	7288	6895	45	12035	11025	63	253398	233287	95	0.957539
94287	88887	91	38466	36966	79	1232	1113	9	2350	2039	24	5199	4460	41	7736	7273	47	160874	151066	91	0.959587
123525	116914	83	45436	43162	82	1529	1543	16	3272	2693	32	6237	6061	44	10807	10127	52	204152	192516	91	0.959587
102440	96985	86	27814	27241	76	1128	1099	8	2122	1936	20	3982	4016	33	7075	6621	43	139892	133352	89	0.960611
200136	155029	96	78726	59552	98	3126	2223	32	5254	3806	42	11181	8733	61	17902	13200	84	364450	287588	105	0.960611
206362	158890	103	76332	58466	96	2960	2104	34	5771	4657	45	11612	9305	60	17876	12871	87	375933	295699	109	0.960611
121828	109454	87	57484	52019	85	1660	1466	19	3506	2966	37	6291	5969	42	9805	9210	51	200038	182454	93	0.961635
99638	93339	83	36622	34524	80	1278	1167	12	2088	2150	26	5542	5054	39	8328	8102	46	173980	164803	89	0.962659
204077	164430	103	84993	70184	95	2912	2193	31	5676	4775	42	11503	9073	63	16514	13550	78	343484	284201	106	0.962659
137262	127319	87	41473	37443	86	1840	1853	21	2865	2809	30	7003	6229	48	11149	10734	64	229288	221713	95	0.963684
149355	120874	93	59710	48507	90	2404	1898	27	3992	3551	37	8856	7289	54	14309	11584	68	282297	238074	100	0.963684
88119	85382	82	28230	27097	78	1496	1488	16	1982	2259	24	4880	4741	38	8430	8044	47	152446	144247	89	0.964708
162792	145948	89	71409	63448	90	3034	2345	33	5236	5257	36	11644	10798	59	18866	17060	73	360664	334092	100	0.964708
137143	119644	98	56886	49204	88	1684	1664	18	3227	3089	35	6783	5789	45	10515	9203	55	207770	190540	96	0.965732
314232	204737	135	127521	84483	132	4410	2707	43	9178	5856	57	19414	12503	90	28599	17648	102	596957	408884	144	0.966756
153324	125475	94	54061	42485	91	1846	1495	24	3840	2972	36	7815	6258	51	11713	9720	63	255434	204047	100	0.966756
146659	124602	93	61935	52201	89	2322	1841	27	3783	3168	39	8685	7492	49	12110	10448	66	272104	239300	101	0.966756
155068	129110	94	63928	53887	91	1894	1613	22	3045	2436	34	7642	6102	55	12988	10512	64	258611	218003	99	0.969828
112343	102592	83	40505	36818	81	1828	1767	20	2947	2942	28	7285	7144	44	10838	10327	59	208722	199499	83	0.969828
173921	150331	95	43493	37363	87	2873	2209	30	4985	4377	35	9841	8843	53	16180	14613	72	359245	324077	98	0.973925
39530	37514	73	19989	19199	60	583	699	0	947	928	0	2306	2523	24	3661	3623	32	60763	59598	67	0.974949
106366	101046	82	33581	31245	81	1523	1399	17	2527	2225	31	6834	6729	43	10358	10025	60	208561	200786	86	0.974949
134301	120638	86	37706	33391	83	2306	2341	25	3350	3125	30	7426	6619	47	12757	11792	63	254266	235913	91	0.974949
159719	141542	92	55596	49678	88	2421	2165	26	4159	3732	36	9678	8638	56	15697	13390	67	319751	276516	93	0.975973
66866	64950	78	31832	31249	76	890	1140	8	1797	1570	17	3381	3694	30	5077	4750	41	113861	111951	78	0.976997
131028	112267	98	46188	38691	88	2446	1791	28	3645	3358	35	8348	6992	53	13073	11155	65	281587	247189	94	0.976997
153148	131385	90	64833	53924	90	2487	2026	27	3375	2940	35	8852	7344	53	13888	11997	61	274430	248831	94	0.982117
138019	128365	88	56974	52509	83	2198	2165	24	3977	3707	35	9044	8455	53	14196	13445	64	276835	268409	93	0.984166
142646	120077	92	46385	39524	87	1958	1670	22	3055	2475	28	7279	6175	47	10925	8625	60	220666	190012	99	0.986214
113964	109795	83	34611	33415	81	1672	1625	18	3338	3613	29	7265	7095	43	10816	10128	56	224294	209223	93	0.987238
88790	86698	81	37243	36020	79	1610	1347	16	1780	1694	24	4478	4414	36	7429	7257	46	149931	144084	85	0.988262
151301	137236	92	49375	45168	87	1904	1651	23	3600	3718	34	8119	7718	47	14321	12712	71	269959	247514	97	0.989286
106325	94323	88	32447	27477	84	1183	920	0	1875	1631	20	4631	3999	43	6818	6401	54	140488	125743	89	0.99031
127674	115430	102	54926	48420	85	1705	1406	19	2903	2757	26	6086	5295	46	9717	8719	60	196906	179795	92	0.991334
117463	112099	97	43774	42837	82	1737	1614	21	3606	3185	34	7518	7330	47	11470	11096	65	229017	215993	93	0.991334
149918	123140	94	53925	43933	91	1640	1232	21	4081	3389	39	8635	6897	57	13915	11579	72	274419	229215	96	0.992359
57970	57274	76	18583	18184	55	779	806	0	758	1074	7	2498	2826	25	4556	4372	37	83773	83079	79	0.993383
170824	139437	97	70287	58436	91	1879	1606	23	4086	3240	36	9338	7818	52	13163	11503	65	271726	224279	101	0.994407
100578	97880	82	36942	36350	79	1623	1647	19	2703	2694	29	6732	6593	43	9297	8774	52	195164	185574	88	0.995431
108636	98536	86	39499	34765	84	1700	1472	19	2744	2479	30	6414	5871	43	10808	9634	56	197929	178308	94	0.997479
240194	177211	111	99629	73414	104	3174	2603	33	6753	4713	52	14028	10540	67	21146	15280	89	442517	344986	114	0.997479
149676	129474	93	61867	54032	89	2030	1619	21	4396	3432	47	7962	7539	45	12938	10881	68	254681	218810	100	0.999527
199081	170318	93	65513	54152	94	2993	2637	31	5497	4634	42	11422	9652	64	17372	14572	74	357057	315666	101	1.00055
116683	103919	88	52739	47662	86	1668	1389	18	2573	2729	31	6701	6102	43	9918	9316	51	215083	195482	95	1.00055
105999	101431	82	29935	28802	78	1053	1225	12	2707	2428	26	5564	5350	40	7871	7062	52	164407	156701	90	1.0026
218130	159721	101	67725	47212	100	3297	2470	33	7240	4884	53	12986	9697	66	20191	14597	86	422057	327699	107	1.00465
158574	126810	95	56097	45161	92	2233	1864	25	3069	3443	34	9521	7505	53	13578	11239	68	287573	242014	95	1.00465
79780	79052	86	26495	26028	75	1011	902	0	1811	2058	22	4142	4040	36	6877	6025	49	125851	123576	77	1.00567
107623	103840	85	23295	22696	67	1597	1460	17	2922	2636	32	6787	6323	42	10577	9946	57	205147	196042	87	1.0067
160851	125098	98	68788	54977	94	2207	1620	26	3165	3014	32	8343	6503	50	14507	11340	72	265208	210157	100	1.00772
118184	106524	91	43434	38807	85	1593	1374	19	2877	2509	28	6442	6299	43	9868	9412	51	201596	195516	84	1.00977
103867	99627	84	22906	22121	69	1801	1609	21	3216	3252	32	6987	6806	45	11416	11122	57	211328	200483	88	1.01182
219302	170370	103	89473	70094	100	2556	1831	29	4926	3524	39	10444	8497	58	16483	13663	77	331716	278601	103	1.01489
170178	140996	92	114046	102532	90	3904	3534	32	8754	7485	59	17870	15839	72	27707	24740	87	562846	497860	97	1.01489
152232	135333	89	55851	49230	88	1550	1556	17	3647	2729	36	7571	7032	47	11762	10310	64	244599	224895	92	1.01489
143538	128708	87	67183	59398	87	2900	2339	31	4213	3602	36	9196	8423	51	15093	13118	67	293003	274586	91	1.01591
191488	157103	96	81732	67200	95	2664	1909	30	5281	3910	45	10867	9608	59	16160	13014	72	331051	281913	103	1.01591
93247	89215	83	35986	34730	79	1220	1204	12	2328	2268	28	4741	4874	37	7976	8061	46	152813	148489	87	1.01694
118695	107866	84	35176	31592	82	1790	1354	21	2939	3040	27	6661	6324	41	10822	10016	60	217282	207204	94	1.01796
211837	161348	110	102551	78340	99	3027	2330	33	6267	4635	45	13398	10111	67	20067	15122	89	408754	310443	110	1.02001
61042	61073	75	14088	14160	45	1032	919	0	1190	1313	10	3555	3557	31	5238	5238	37	109965	109879	82	1.02001
130758	120831	89	53545	48609	86	1815	1717	22	3855	3070	33	8044	7780	48	12905	11847	65	261829	246206	93	1.02615
121066	108064	88	46683	39625	87	1887	1882	22	2561	2902	28	8271	7527	50	12541	11081	66	248329	222134	97	1.02718
317222	223985	127	208767	158952	124	7182	5431	44	14317	10455	67	30183	22718	118	45389	34361	120	969873	768247	130	1.02718
50597	44680	90	26355	19771	90	1126	745	0	1612	971	0	3222	2243	33	5195	3423	63	108917	72389	90	1.02718
109751	101798	83	33684	30576	80	1588	1528	20	3030	2997	30	6528	6266	47	9738	9136	55	198975	183283	87	1.02923
93067	87236	86	44865	43071	81	1790	1575	23	3498	2742	32	6419	6665	40	10994	10610	59	215286	204582	92	1.02923
110257	98895	87	39404	35630	84	1958	1746	21	3132	3138	28	6438	6177	43	10718	10252	57	216525	204146	88	1.03025
132256	115383	91	59522	51992	87	1574	1483	19	3368	2957	35	6540	6315	43	9477	8106	50	213414	191379	99	1.03025
91202	90651	79	35375	34448	78	1221	1243	12	2482	1824	30	5001	4830	36	7148	7191	44	151205	146698	89	1.03127
161105	124846	100	64793	51658	93	2182	1886	25	3593	2923	34	7890	6164	52	10938	8563	60	236915	188188	102	1.03435
125838	107822	94	58950	50570	87	1723	1564	17	3254	2607	30	6390	5513	48	9327	8019	55	190465	166841	94	1.03537
233930	169890	108	93908	69138	103	3212	2259	35	5589	4295	43	13427	10107	66	19136	14580	83	394394	294990	110	1.0364
117317	109384	84	48246	45494	83	2011	1748	20	3022	3178	31	7905	7391	46	12431	11983	60	253111	235823	88	1.0364
60198	58462	76	15973	15964	49	656	747	0	1151	1061	5	2800	3057	28	4746	4783	36	96322	90166	78	1.0364
167160	137340	99	70757	59794	93	2036	1530	24	3119	2818	34	7843	6769	54	12155	9286	67	247153	205089	99	1.03844
96064	88093	82	42054	37821	82	1095	1178	10	2610	2148	32	5092	4671	39	7151	6566	49	160709	149812	84	1.03844
134639	121986	90	59745	54770	85	1998	1665	21	3872	3234	37	7029	6524	46	10651	9639	57	230439	219982	91	1.03947
119062	108961	88	44003	39762	85	1862	1823	21	3213	2963	34	7525	7044	47	10773	10075	56	230040	217310	88	1.03947
168555	134815	95	67551	54202	94	2468	2175	24	3778	2800	35	8578	6832	52	12273	10919	56	264924	220785	96	1.04049
58526	56240	78	20472	20365	57	488	560	0	1034	1173	10	2821	2837	28	3314	3271	31	85757	84043	77	1.04152
252361	183611	124	105617	79576	119	3791	2752	36	6230	4528	46	13511	10225	68	21200	15640	76	416128	317375	126	1.04254
110455	100192	85	37165	34462	81	2101	1816	24	4158	3700	43	8083	7708	47	12094	11246	66	250801	239532	86	1.04356
141528	121353	97	57169	50709	87	1714	1708	18	2822	2785	31	6687	6103	45	10709	9323	59	205974	182386	94	1.04561
87171	83960	81	26674	25792	72	1288	1247	14	2044	1825	23	5462	5635	41	8111	7869	47	172290	163414	86	1.04664
152458	131406	90	78355	69688	90	2244	2033	25	4259	3695	36	8578	7714	50	13338	11519	68	272382	251082	97	1.04766
144655	123935	89	54526	46519	88	1822	1729	19	3274	2778	37	6951	6373	43	10835	9224	58	224642	196882	94	1.04971
114783	109572	84	33487	32395	79	1617	1634	17	2623	2622	27	5702	5590	38	8588	8048	53	181846	179364	90	1.05278
158888	140313	88	59558	51977	88	2117	1855	25	4643	3881	45	10570	9436	58	15526	13358	71	321812	295704	97	1.05585
126089	106768	103	51638	43029	88	1571	1343	14	3148	2756	39	5750	5362	42	8732	6956	54	193317	162257	96	1.05688
184264	148956	95	59816	48771	93	2432	1838	30	5169	4402	39	10332	9117	52	15067	12448	63	299007	256479	99	1.05688
191353	150173	101	58956	42690	100	2350	1853	27	4415	3357	41	9254	7189	53	13444	10180	65	264491	201370	112	1.06405
177796	156673	96	72124	63362	91	2680	2406	27	4138	3947	39	9838	9509	52	16083	14842	72	324244	296630	99	1.06405
151958	136257	89	61060	54528	87	1792	1680	19	3494	3280	37	7438	6710	47	11756	10720	60	230570	203720	100	1.06609
34097	34223	68	10619	10392	43	458	488	0	857	793	0	1696	1811	22	3026	3021	31	54165	54465	68	1.06609
65568	65696	74	26926	26879	74	933	915	0	1360	1240	12	3211	3279	30	5050	5132	38	106423	99868	83	1.06609
118276	115065	84	33216	32405	78	1711	1668	20	2581	2272	29	6539	6353	41	10683	10513	58	224001	211341	90	1.06712
119022	106476	87	46590	40857	85	1604	1503	19	2535	2247	31	6491	5741	46	10030	8707	54	205957	188249	88	1.06917
103601	100176	83	29824	29130	77	1116	1047	5	2117	2383	27	5091	5036	39	7699	7072	47	163438	158267	85	1.07019
181486	140209	100	62736	50078	96	2864	2027	31	4079	3493	40	9759	7441	58	14871	11685	66	303703	234382	101	1.07019
153811	130729	92	54781	45402	90	1853	1926	21	3543	3465	35	7996	6735	52	12403	10576	60	252403	231028	92	1.07019
148988	126199	94	64474	54977	89	1867	1489	20	3708	2807	33	7780	7185	51	12290	10437	65	233655	207555	94	1.07121
112731	107295	83	37377	35390	82	1538	1376	20	2897	2657	28	5915	5308	43	9058	8040	52	193111	184927	88	1.07121
113018	105154	83	50146	46193	82	2148	1887	23	3519	3249	37	8649	8069	53	13040	12761	59	260031	236543	88	1.07429
97688	93954	89	45080	44308	80	1179	1285	12	2472	2352	28	5104	5085	38	8278	8005	51	160712	149404	87	1.07429
213489	174221	101	75742	63843	95	3352	3151	31	5871	4898	47	14685	13225	63	21678	18079	89	476552	418185	104	1.07531
186996	147899	99	60884	46869	96	2181	1730	28	4698	3491	44	10767	8358	61	16323	12000	83	336378	266645	106	1.07736
95773	91542	82	27875	27324	72	1721	1540	22	3083	3170	30	7723	7974	43	11865	11306	60	241085	227151	85	1.07736
163077	141427	100	64511	55251	88	2816	2171	28	4855	4273	41	10471	9311	56	15976	14688	65	333695	303525	97	1.08043
105839	102795	81	32720	29988	82	1700	1606	18	3319	2678	32	6752	6698	43	10250	9806	59	211593	203240	90	1.0835
107884	98023	90	40529	35909	85	1450	1228	16	2620	2172	31	5941	5561	44	9659	8979	53	190941	172703	95	1.08658
99359	97322	80	34271	33319	79	2118	1974	22	2872	2535	29	6581	6222	42	9913	9375	55	216451	208855	91	1.08862
84354	81400	84	18467	17868	55	1430	1402	17	2884	2402	29	5052	5132	37	7495	7183	49	163072	156401	82	1.08965
113658	101967	87	51389	46767	84	1592	1465	19	3034	2585	34	6534	6094	44	10208	9644	59	214417	197120	93	1.09067
160263	134974	94	65714	54629	91	2484	2194	26	4541	4139	38	10874	9489	55	16128	14104	68	335239	289008	101	1.09067
93175	91472	80	37875	36474	78	1218	1323	15	2514	2262	30	5673	5638	40	8338	8226	48	187686	174371	96	1.09067
251621	178236	114	144354	108906	109	4885	3517	41	9220	6992	57	19964	14735	87	30748	23500	105	636535	494716	116	1.09067
83881	76583	95	33083	30382	79	854	928	0	2475	2255	26	5063	4754	37	6941	6938	46	165131	156843	91	1.0917
75042	74491	78	21132	20682	62	865	837	0	1853	1814	19	3323	3254	31	5699	5686	44	110489	107233	83	1.0917
192980	155117	97	60539	48459	96	2675	2057	29	4726	3793	40	11257	9006	62	17147	13114	75	343834	280963	110	1.09272
147836	134738	92	46318	43360	84	2904	2629	29	4746	3845	44	11899	10766	55	18335	16352	76	376656	326641	100	1.09477
110809	104710	87	29453	28546	79	1565	1421	18	2953	2507	33	7549	7104	44	11452	10768	63	211847	196202	92	1.09477
124104	113962	87	46049	42222	83	1861	1671	20	3571	3204	32	7137	6480	46	10854	10447	55	242626	223657	95	1.09579
162219	130330	95	58436	46903	91	2096	2003	23	3889	3238	36	8843	7593	50	13805	11363	64	270443	224484	101	1.09682
131196	119945	88	43463	38818	87	1907	1866	22	3178	3043	33	7557	6507	49	11981	11606	56	227636	207402	93	1.09784
114045	105812	86	37385	34606	82	1720	1720	19	3227	2970	34	8514	7340	51	12044	11405	60	238658	220182	92	1.09887
118374	109385	87	56743	52840	84	2082	1817	23	3395	3440	31	8815	7571	51	14537	13531	75	279192	265523	94	1.09989
137170	115236	101	47816	39725	89	1918	1569	19	3335	3125	34	6589	5540	44	10420	8936	59	207606	180430	94	1.09989
72775	72312	75	25201	24680	75	1053	1034	5	1838	1763	20	3916	3696	36	6613	6542	42	137086	133659	85	1.10091
71706	68201	94	34733	34221	77	734	642	0	1431	1349	12	3142	3541	28	4774	4682	37	99936	98686	82	1.10194
165737	126433	107	81996	64168	95	2399	1827	27	3890	3264	37	9573	7329	53	14534	11201	71	304762	243746	100	1.10296
124023	105577	92	47630	39836	86	2045	1689	22	3418	2967	31	7902	6781	47	11486	9635	58	246193	212360	95	1.10296
160364	132050	101	77436	66322	92	2202	1657	29	4674	3743	39	9164	7280	59	15830	13003	68	308430	265752	97	1.10501
107486	104606	83	40058	39078	80	1735	1545	19	3280	3480	32	7196	7039	45	11385	10605	58	224068	212644	89	1.10501
139304	118754	102	52634	45128	89	2020	1632	23	3188	2585	33	8322	7203	49	11932	10937	56	239828	208755	97	1.10706
139015	128265	99	56277	51429	86	2525	2264	25	4721	4192	42	9727	9124	55	13626	12369	64	294956	277303	91	1.10706
100246	97201	81	50814	49429	80	1800	1806	18	3313	3377	31	7134	6659	47	10542	9864	56	214773	208734	92	1.11013
196479	163145	98	90791	74851	96	2432	2279	25	4302	3800	35	10180	8558	54	16619	13448	67	320237	272669	102	1.11218
329511	217281	144	167970	115464	136	5169	3442	42	9522	6520	62	19355	14292	78	29453	21238	111	608498	455642	145	1.1132
50155	48210	75	18984	18921	59	233	359	0	1348	1057	7	2288	2243	25	3036	3368	29	65763	64804	81	1.11423
72402	70413	78	23905	23719	71	1099	957	0	1520	1530	18	3303	3134	33	4925	4608	40	103204	98141	85	1.1173
89244	86211	86	21796	20860	61	1350	1342	15	2719	2442	29	5732	5480	41	8283	7841	52	178210	168794	87	1.11832
125671	112259	88	50710	44408	86	1448	1437	16	2589	2274	26	6175	5286	49	9624	8309	58	203053	184592	91	1.11935
174970	133967	94	76546	58388	95	2687	1998	30	3977	3144	39	9223	6897	58	14050	10641	66	293359	228699	105	1.12344
98120	94883	83	29658	28983	78	1665	1527	18	2770	2530	28	5710	5204	42	8502	8779	47	185477	176353	89	1.12344
243739	190575	106	104520	84477	103	3235	2538	34	5666	4700	48	12972	10338	66	20564	16552	87	433898	360523	113	1.12344
102213	98144	86	39188	37731	80	1491	1452	15	2743	2643	27	5860	5460	39	8581	7988	53	198462	187378	92	1.12549
135689	118187	91	60551	51645	87	1960	1610	21	4002	3167	38	7974	7042	48	12233	10128	64	248051	213979	96	1.13164
106287	99989	83	39850	37312	83	1754	1777	20	3187	2596	30	5804	5626	42	9041	9052	54	194708	185956	89	1.13164
95972	91533	81	29357	28389	78	1589	1673	19	2453	2259	27	5599	5302	41	9399	9166	52	179632	171742	88	1.13266
109343	105756	84	29473	28499	78	1948	1653	21	3045	2704	31	6443	6358	43	8847	8751	46	202402	190655	85	1.13369
110414	104883	92	25503	23670	75	1562	1379	18	2241	2351	27	6161	5926	39	8934	8155	53	189321	177876	86	1.13471
105743	102247	83	47744	46128	80	1214	1174	10	3012	2368	26	5201	5140	38	8745	8687	46	186312	175884	87	1.13471
99626	95734	84	42600	41210	80	1938	1905	20	2544	2272	26	5286	4975	39	9458	8551	52	177696	169499	85	1.13573
155902	127912	109	69835	58809	92	2407	1871	29	4144	3071	41	8831	7414	50	12937	10750	61	294507	256426	98	1.13676
86233	81304	82	32815	31158	78	1407	1189	11	2660	1818	30	5102	4760	40	8113	7933	49	155044	148497	78	1.13778
121868	111491	91	43752	40635	84	1714	1675	20	3662	3078	37	7041	6280	45	10700	10194	56	226888	212831	91	1.13881
71774	70146	87	18460	18252	53	647	773	0	1161	1212	14	3152	2892	32	4694	4672	35	91823	86146	83	1.13983
173997	147022	94	87977	74153	93	2072	1470	24	4534	3626	38	9255	7656	54	13237	11773	66	275942	241734	101	1.13983
172799	156640	89	66776	59797	88	3323	2888	31	6242	4891	46	11339	10014	55	16964	15912	69	370792	330237	97	1.14085
101626	96652	83	25918	25117	75	1402	1319	16	2471	2414	25	5037	4717	36	7895	7287	53	165805	155134	84	1.14188
96739	91039	97	38078	36494	79	1102	945	0	2077	1717	23	4162	4060	36	6406	6743	48	153357	149491	88	1.1429
269922	176896	124	112717	73373	116	3456	2483	37	8107	5385	56	15742	10788	80	23806	16329	91	493659	333941	128	1.14802
125895	106191	86	52659	42996	86	2063	1839	23	2712	2217	33	6142	4959	47	9859	8436	49	202056	169616	94	1.14802
93728	87908	82	34140	32752	78	1782	1522	21	3132	2919	31	6770	6628	45	10434	9735	51	222926	206955	90	1.14905
131256	113336	95	53659	47127	87	1542	1341	16	2850	2518	31	6745	5678	48	10458	9116	59	201460	174768	95	1.15212
102018	98529	84	48281	45823	81	1887	1800	23	2862	2568	32	7124	6669	45	11241	10605	55	235488	224302	91	1.15622
58940	58549	75	18432	18111	57	595	806	0	1180	1301	13	2704	2768	28	4288	4768	34	89143	84587	86	1.15826
90960	86917	86	26575	25471	71	1584	1534	17	2546	2461	30	6153	6037	43	9671	9583	48	212216	202185	91	1.15929
94465	87663	83	34391	29763	83	1882	1557	23	2891	2570	31	6729	5828	48	9243	8633	60	205500	188350	91	1.15929
108755	106725	82	29614	28778	78	2029	2133	21	3289	3315	28	7394	6610	45	12032	10823	62	246696	237575	91	1.16134
89674	86505	81	35413	34050	79	904	1199	9	2043	1743	22	4168	3951	34	6106	5546	40	125805	121705	90	1.16236
127403	120318	85	49097	45452	84	1958	1653	22	3542	3258	32	7404	7028	44	11907	10682	63	244593	229975	96	1.16236
162189	136063	97	62148	49799	93	1887	1783	22	3719	3504	37	10294	8374	59	15685	13568	70	351548	290564	104	1.16236
140816	129654	102	55301	50493	86	2252	1830	24	3239	3180	32	8130	7662	45	11796	11045	62	254357	238523	94	1.16441
125338	114087	96	38563	33730	85	2043	1997	22	3425	3037	31	8215	7379	51	12880	12235	62	266708	249843	92	1.16646
134820	117302	89	50529	42342	89	2119	1763	22	4045	3235	38	7479	6531	46	12026	10595	61	241963	213322	94	1.16646
198671	167950	99	79325	67334	95	2672	2145	29	4947	3854	46	10613	9394	61	16581	15175	69	326419	290977	100	1.16748
133822	124492	87	48628	45849	83	2006	1760	25	3633	3259	33	7080	6655	48	11478	10427	54	234406	219247	91	1.16748
97614	94448	80	41805	38776	81	1175	1119	9	3150	3182	30	6474	6139	46	9791	9249	58	211167	198341	86	1.16953
96178	92673	96	22322	21742	65	1353	1363	15	2110	1902	29	5114	5023	39	8416	7895	50	179738	167344	87	1.17055
136464	121919	90	57992	50271	88	1751	1640	19	2960	2719	30	7010	6079	49	10596	9018	56	233273	208273	93	1.17158
44045	41393	73	19370	18572	57	550	527	0	574	935	0	2122	2051	24	2930	2716	31	67327	64979	69	1.1726
89881	87198	82	26421	25734	77	1447	1478	18	2566	2640	24	5434	5503	37	8243	7408	55	161055	152641	89	1.17363
115739	108091	86	34641	32216	82	1947	1939	22	3336	3291	31	7446	6930	46	12250	11374	62	229718	220669	89	1.17363
51718	52670	67	13566	13857	44	837	1069	5	1248	1300	11	2302	2424	24	3505	4088	30	82136	81774	77	1.17363
134121	110301	99	54204	43699	92	1934	1577	21	3482	3064	35	8766	7535	54	13329	11316	68	271935	226475	99	1.17465
71335	70631	78	17736	17876	54	785	687	0	1256	1206	11	2436	2423	27	3989	3776	33	90131	88262	85	1.18591
171619	139024	96	64379	52486	92	2690	1981	31	4727	3664	41	9614	8521	53	15971	12991	75	334197	284887	103	1.18694
297389	229060	135	162440	127923	127	6121	4823	41	10862	8831	56	23417	18917	83	35285	27718	121	737244	606724	137	1.18694
162031	137915	97	62807	54111	90	2531	2154	28	3781	3987	35	8862	7740	52	13628	12295	63	267047	237729	100	1.18899
174015	142570	106	60245	50312	93	2307	1785	25	4111	3211	39	8659	7757	53	13744	11453	71	285887	243138	103	1.19001
198887	147081	102	75870	55825	100	2899	1966	33	4579	3685	40	9232	6780	54	15452	11211	77	304199	227799	110	1.19001
99767	94273	86	34730	33386	79	1172	919	0	2565	2224	28	4207	4009	35	6385	5759	45	158185	154231	88	1.19104
152651	131951	95	49889	41495	92	1530	1235	17	2910	2657	34	6692	5906	43	9753	8722	54	214204	185816	102	1.19206
88846	86272	83	28536	27980	77	1135	962	0	2525	2913	24	4424	4401	37	6909	6768	41	141020	137314	89	1.19308
143255	118107	94	62065	51953	91	1636	1429	18	2851	2317	34	6701	5429	46	11372	9158	60	221491	179513	101	1.19411
46349	46278	78	24350	24397	62	489	435	0	1234	1218	9	2100	2064	23	2728	2828	28	67126	68870	78	1.19513
104041	96641	84	33119	29645	84	1582	1377	17	2400	2616	28	6531	5797	43	9736	8834	55	190181	174087	92	1.19513
198825	148027	116	83326	63630	100	2822	2229	26	4865	3597	41	11335	8684	60	17383	12938	76	351468	273445	107	1.19616
169084	147760	93	68640	58711	91	2447	2119	27	4730	4258	41	11300	10531	57	16100	14915	67	359402	328352	100	1.19616
127394	117630	84	55713	51056	84	1942	1584	20	3589	3258	30	6462	5940	46	11011	10121	62	205780	192532	90	1.19718
180644	139608	101	74417	57871	95	2361	1950	27	4537	3573	41	9977	7698	61	15784	12031	85	306977	247991	102	1.20025
124029	113509	94	55270	51395	85	1507	1421	18	2990	2660	34	6629	6095	45	10351	9852	57	217973	200327	89	1.20025
316195	241824	140	216871	177017	123	6618	4737	44	11615	9412	55	26840	21038	105	42090	33539	118	894238	713291	126	1.20128
98768	94473	80	31835	30262	80	1955	1754	22	3377	3021	33	7679	6874	47	12186	11616	62	240981	225011	86	1.20435
137131	121612	88	90515	83061	88	2270	1849	23	3757	3177	38	7265	6663	45	11646	9867	66	235133	220361	95	1.2064
117879	108307	85	52705	48516	84	1818	1568	21	3319	3180	31	7185	6425	53	11520	10212	64	217553	206926	93	1.20742
108601	102938	85	37427	34324	82	1471	1444	17	2718	2715	29	6627	6164	43	9020	8265	55	202674	190476	87	1.20742
153377	131832	91	49740	41320	88	2027	1944	22	3994	3669	40	9661	8459	56	13966	12031	63	293662	260730	98	1.21357
114212	109964	83	42696	40954	80	1726	1672	18	2970	2769	32	6603	6035	48	11001	10223	59	215929	202934	87	1.21459
103856	98154	91	32628	30470	81	1427	1443	16	3139	2867	31	6217	5993	42	9435	9479	53	200864	185413	89	1.21459
157655	129777	94	54791	43387	92	2479	2104	28	4281	3862	38	10548	8592	58	15682	12692	79	340276	285086	98	1.21664
94491	91358	84	47476	46039	79	1723	1522	21	2623	2843	28	7634	7312	45	11657	11178	55	216608	208440	89	1.21664
132064	110629	93	43732	34757	91	1861	1389	21	3220	2912	32	7207	5915	52	11135	9297	54	227989	186321	103	1.22585
145405	124158	91	57824	48983	89	2539	1953	29	3570	3296	36	8991	7565	53	12795	10958	66	268192	240483	97	1.22688
93988	91654	80	23823	23121	67	1369	1520	16	2937	2902	28	5179	5120	38	9183	8716	47	176294	167100	84	1.23098
98593	90781	85	48426	44959	81	1386	1090	9	2952	2689	29	5779	5347	41	9154	8949	53	191333	184493	83	1.232
103216	98797	80	29799	29272	78	1563	1498	20	2115	2431	25	5891	5882	40	9817	9561	57	204194	191109	87	1.232
72312	69576	77	27331	26128	76	1233	1275	11	2626	2169	30	4175	4004	38	5762	5893	43	128104	123586	78	1.232
116370	104760	92	40324	36431	84	1579	1627	17	2800	2657	31	6643	5877	47	9946	9350	58	209819	195840	87	1.23302
110220	100341	100	51137	48369	82	1596	1363	19	3324	2538	33	6450	6116	43	9587	9285	54	210049	197292	84	1.23302
109796	101092	84	52645	49279	83	2116	2027	23	3390	2901	37	7197	7226	43	11496	10964	62	231892	214744	86	1.2361
79892	78111	81	28058	27724	76	1234	1110	11	2027	2233	24	4229	4062	37	6163	6433	41	126055	124419	83	1.23712
249314	202591	116	77779	64760	110	4354	3433	36	6365	5546	46	15254	12808	67	23835	19953	98	485764	417090	114	1.23814
166068	140203	91	74901	63435	92	1926	1864	20	3202	3103	32	7194	6178	48	11858	9606	66	235880	204081	104	1.24224
92269	86981	83	34317	32956	79	1360	1194	12	1820	1891	22	5313	5056	40	8556	7908	46	168086	158789	87	1.24429
129004	121608	96	26977	25811	81	2141	2373	22	3283	3210	31	8749	8313	52	12354	11218	60	269149	249414	90	1.24531
186735	147551	98	74619	59079	95	2945	2222	33	4793	3661	41	10167	8163	55	16472	13660	73	348960	288286	101	1.24634
82892	80889	77	33062	31640	77	1008	925	0	1654	1679	17	3983	4050	32	6149	6168	40	125074	124609	81	1.25043
178940	139702	105	77438	61704	95	2457	2058	29	3964	3175	37	8916	7420	54	14268	11410	73	280086	232465	102	1.25248
134068	114050	95	50077	41493	90	1881	1564	23	3614	2816	33	7469	6527	47	10424	8368	60	237801	202930	95	1.25351
182375	148220	96	75528	59769	94	2582	2015	27	4954	4056	40	10144	8684	53	15975	14157	70	335544	292963	98	1.25555
101194	98011	85	25748	24842	78	1172	1328	12	3463	2864	35	5388	5150	39	9307	8520	50	179544	171048	90	1.25658
241767	192257	106	104197	85957	106	3508	2732	33	6647	5404	49	14703	12055	65	21763	18103	83	458511	380616	111	1.2576
117510	109458	86	45828	42698	84	1853	1961	21	3244	2766	35	7409	6602	47	11871	11673	60	240976	226408	91	1.25965
141320	117695	90	52580	44669	90	2190	2116	24	3162	2932	33	8889	7331	56	13582	11893	62	291144	256765	92	1.26272
136030	117209	89	64680	56720	88	2278	1942	26	3605	3389	32	8151	7018	49	12425	10636	62	253246	221615	90	1.26272
99184	94801	82	32396	30085	81	1554	1408	18	2929	2872	30	6421	5936	44	9759	9373	51	212191	206348	87	1.26375
131023	123291	95	73337	71191	83	2133	1977	22	4147	3609	36	8711	8190	49	13233	12940	59	265891	247531	90	1.26579
60890	58739	79	24027	23099	68	608	617	0	1054	941	0	2400	2566	26	4231	4377	35	87524	89187	69	1.26682
109813	104831	83	51195	48597	82	1861	1599	19	3465	2951	36	6402	6029	43	10019	9232	55	208772	195724	88	1.26784
156521	132773	93	64942	54040	92	2072	1702	25	3827	3492	32	8962	7974	51	14302	11869	66	275667	230342	99	1.27194
112292	105504	83	36980	34513	82	1661	1675	19	2908	2661	28	6488	5970	43	9913	9167	56	211363	198201	89	1.27399
122000	110271	101	46649	41694	101	1858	1747	19	3951	3438	35	7666	6987	53	12056	9901	65	247995	225874	101	1.27399
90392	87727	80	24985	24073	70	1451	1485	17	2178	2217	26	5615	5580	41	8198	8320	46	181561	173843	84	1.27706
102661	99933	80	45916	44131	80	1534	1190	11	2482	2793	30	6765	6400	46	11076	10474	57	207880	200265	87	1.27706
29636	30310	55	14269	14132	47	458	466	0	579	580	0	1688	1675	20	2541	2521	29	49549	47846	66	1.27911
96620	93484	96	22628	22484	64	1029	1221	11	2119	2083	25	4775	4812	37	7336	7615	43	155511	149416	90	1.28116
179880	159176	93	97885	87148	92	3479	3162	31	6448	6209	44	13805	12332	63	21583	18881	88	432085	394500	98	1.28423
127614	118950	94	50274	45570	86	2160	1999	25	3723	3141	34	8137	7919	47	13591	12598	66	277855	256465	94	1.28423
128086	114023	89	40849	35882	84	1994	1781	22	2842	2954	30	6882	6214	45	10264	8830	60	233089	210303	93	1.28423
157118	139908	96	80144	72176	88	2650	2426	28	4483	4021	38	10316	9672	57	15127	13744	73	311600	277692	97	1.28833
98412	96661	80	36864	36282	78	1635	1697	20	2265	2341	27	5900	5615	40	9476	8873	58	180391	171802	88	1.28935
129028	119718	86	50241	47967	82	2512	2333	24	3016	3105	32	8066	7397	50	12270	11901	53	277156	253024	96	1.29037
89580	88063	82	33456	32613	78	1269	1266	13	1876	1596	25	4888	4955	38	7821	7470	51	156731	144853	87	1.29037
94667	87922	83	38385	34895	82	1278	1266	12	2897	2616	34	5936	5414	44	8985	8485	51	191906	177285	88	1.29242
104772	100116	83	36764	34537	79	1169	1266	13	2490	2103	31	5872	5769	39	8997	8776	50	182740	176229	87	1.29242
213506	179518	113	90230	77501	96	3126	2640	31	5677	4751	43	11673	10766	58	18171	15457	80	375114	333749	101	1.29345
201547	167366	102	122147	105870	99	4877	3923	37	9027	7776	51	19883	17515	75	31445	26989	97	624662	555195	105	1.29345
105895	99390	84	45705	42518	81	1440	1426	18	2524	2623	29	6257	5477	44	9335	8043	54	189306	178688	85	1.29345
83136	79195	79	32332	31146	78	1120	1141	9	2236	2287	24	4958	5146	36	7908	7513	48	149932	145562	82	1.29549
84290	83104	79	36312	35246	77	836	828	0	1943	2143	23	4459	4517	34	6873	7161	43	146446	142247	81	1.29754
140413	119894	94	59101	51432	88	2025	1664	22	3675	3370	32	7864	6710	48	12118	10174	64	257655	226966	96	1.29959
130278	116644	90	52156	46031	87	1923	1857	24	3495	3191	34	7624	7001	48	11131	10421	54	240383	221350	90	1.29959
111774	104156	88	53166	50107	81	1509	1456	15	3040	2971	28	7580	7188	46	10804	9978	57	222085	209928	87	1.30061
137287	129877	86	34525	32945	81	1745	1811	19	3787	3575	34	8735	8335	53	15118	14105	65	301519	280680	91	1.30164
191916	148894	112	69587	54427	94	2483	1929	29	4458	3839	41	9228	7271	56	14155	12156	69	305727	244230	104	1.30573
39897	39044	74	15069	15140	49	418	504	0	1165	913	0	2095	1966	25	3206	3176	29	63662	62655	79	1.30573
130378	122149	85	60701	56402	85	2524	2343	27	3703	3503	33	8328	7807	49	12080	11581	65	275524	256100	93	1.30881
145396	126578	90	59981	51927	88	2312	1865	26	3947	3584	36	7742	7014	49	13002	11345	60	263432	233561	100	1.30983
157675	122140	104	59473	47049	95	2417	1775	26	3265	2689	36	8095	6440	52	12092	9935	59	262483	207743	107	1.31188
85425	82422	90	32019	31404	78	850	1131	7	1877	2062	29	4488	4914	34	6686	6195	45	140632	132831	85	1.3129
161890	131663	99	56438	45399	91	1884	1852	21	4202	3550	35	8975	7539	58	12337	10494	69	269290	223885	102	1.317
136491	118259	93	62731	54832	89	1987	1904	22	4106	3668	33	8871	8234	49	15355	13167	78	329139	288799	99	1.317
60624	61382	75	17028	16871	51	721	828	0	1228	1453	17	2821	2769	28	5049	4544	41	95700	92321	85	1.32212
134548	121964	98	57204	50213	87	1616	1437	20	3165	2907	31	6897	6769	46	10992	9397	54	231850	211481	95	1.32417
186753	138792	99	75282	56628	96	2827	2195	29	4638	3511	45	10297	7601	60	16168	11556	81	334099	253138	104	1.32622
104356	101246	81	37845	36030	80	1656	1588	19	2905	2833	27	6791	6274	42	9453	9292	51	198384	187291	88	1.32622
159608	129961	98	60988	51153	90	2282	1939	26	4590	3601	41	9716	8117	57	15841	13743	65	307133	258799	100	1.32827
130957	111625	90	51433	44026	88	2162	1828	26	3452	2963	35	7996	7068	48	12371	9679	64	261472	226391	96	1.32827
205285	152124	102	94967	70528	99	2622	2047	29	4661	3718	41	10221	7803	59	15398	12935	70	337096	257494	105	1.32827
197209	151792	100	87621	69739	99	2315	1821	25	4229	3092	44	9247	7430	55	15523	12676	70	309092	247728	103	1.32929
139417	131824	88	40455	38174	83	1631	1660	20	3399	3689	30	7156	6776	43	9196	9008	56	211983	196216	90	1.32929
44247	41145	87	11317	11294	44	473	481	0	997	1125	7	2092	2266	24	3142	3277	32	67297	66424	75	1.33031
88706	85306	86	32510	31328	78	1513	1340	15	2446	2477	25	5107	4862	40	7560	7077	49	160902	153975	85	1.33134
107053	97465	86	35042	31115	83	1808	1512	18	2171	2320	21	5889	5591	40	9579	8883	52	183297	176213	84	1.33134
121498	101072	95	49152	41226	88	2027	1659	22	3469	2206	37	7159	5874	49	10608	9091	56	224156	191042	94	1.33236
153417	126548	97	49026	39594	90	1922	1382	21	3736	3455	35	7755	6617	49	12293	10251	62	249289	209190	97	1.33236
135490	119801	88	60379	51451	89	2049	1817	24	3026	2825	32	7471	6700	48	12002	10263	64	247388	215219	94	1.33236
66460	65025	76	33199	32538	75	740	900	0	1007	1411	14	2878	2842	30	4632	4776	37	90286	86658	83	1.33543
115394	106771	90	64807	60817	84	2507	2136	28	3596	3630	31	8061	7645	47	12582	12281	62	254760	238917	94	1.33851
84810	83266	79	32861	31856	77	1196	1292	13	1646	1397	20	3896	3608	38	6321	6417	43	153925	146389	89	1.33953
94538	92841	78	22830	22221	62	1459	1319	16	2389	2208	26	5180	4937	41	8117	7776	49	171558	163174	86	1.33953
52067	51721	88	23270	23242	64	611	542	0	898	1744	16	2627	2546	27	4124	3759	37	78692	78227	81	1.34055
79055	78594	78	40549	39909	77	1092	1082	8	2076	1862	22	3536	3675	32	6541	5970	44	134790	128721	85	1.34158
210275	152659	103	84493	61653	99	3146	2104	34	5068	3789	43	10999	7830	62	16951	11757	85	352214	259005	108	1.34158
194032	158289	98	78292	65689	95	2573	2049	29	4485	3827	40	10541	8667	61	16295	13560	73	337429	280117	103	1.3426
96223	89003	94	45571	42459	81	1333	1208	11	3124	2838	32	5918	5345	41	8457	8239	47	196357	184957	90	1.3426
210016	155802	106	85963	65550	99	2418	1878	29	4766	3238	43	10887	8233	58	18419	14868	78	346792	269957	107	1.34465
164034	138186	93	58825	50136	90	2426	1997	27	3894	3743	35	8645	7991	51	13721	11589	67	264046	237152	97	1.34567
131517	113955	94	49242	41469	89	2022	1531	22	2974	2673	31	7205	6497	47	10331	9079	55	228741	196040	93	1.34772
101459	99021	86	36698	35749	79	1204	1185	10	2308	2390	25	5265	5098	37	7862	7745	52	157323	148784	90	1.34875
96448	93299	79	42017	40837	79	1563	1585	16	3503	2841	33	6737	6410	46	9832	9332	52	209489	198386	89	1.34977
104423	99466	84	44882	43798	80	1386	1560	16	2332	2016	25	5454	5011	39	7825	6913	50	156326	146115	91	1.3508
101549	92634	89	36799	31717	85	1585	1533	18	2669	2652	32	6781	5934	49	9950	9200	55	200537	188719	92	1.35182
164451	140425	91	89561	75052	91	2880	2407	29	4972	4019	42	10784	9377	62	16511	13810	69	332079	281292	97	1.35796
180889	139555	97	89685	74395	96	2508	1899	27	5117	3952	44	9979	7722	57	15998	12936	69	321828	254343	103	1.35796
181191	159088	91	114469	102202	92	4260	3952	34	7702	6576	49	15924	14374	70	26504	22709	87	503690	439651	101	1.35796
124368	114282	85	40953	36194	85	1766	1650	20	2883	2372	30	6324	5412	43	10457	8767	60	207409	182286	94	1.35796
210689	185292	98	112124	100201	95	3495	2798	33	7199	5947	48	16252	13335	73	22426	18934	88	511651	417244	105	1.36001
187476	140411	103	64758	47957	97	2999	1932	34	4854	3620	42	11097	8323	61	19324	14882	78	375048	295043	108	1.36104
157175	131416	94	68679	56552	92	1957	1441	22	3916	2952	36	7576	6188	51	12530	10815	68	241014	203059	93	1.36308
193581	140958	104	90046	66446	99	2801	1916	33	4744	3992	40	11751	8567	62	18316	13682	80	363590	270502	105	1.36616
181212	141518	98	64266	50088	94	2812	2397	31	4344	4305	35	11012	8801	61	17110	13486	80	347003	281519	106	1.36821
325296	232628	132	169798	125910	131	6013	4572	43	10106	7167	60	23429	17624	88	36349	27846	125	720698	540558	140	1.37128
190449	150410	101	65494	50439	95	2723	2163	29	4747	3549	42	10424	8479	56	15584	12449	69	340702	273473	105	1.37435
96646	89580	83	41204	38594	80	1931	1637	22	2621	2421	27	5645	5217	42	8252	7754	48	203541	192163	86	1.37537
138689	116351	92	52778	43627	90	1606	1194	18	3587	3308	36	8467	6821	51	12363	10404	65	267620	226711	100	1.37742
123842	111705	85	42882	37811	85	1948	1849	22	3287	3165	27	7543	6823	49	11854	10308	60	248929	220342	98	1.37947
138756	117752	94	55496	46532	89	2135	1679	26	2873	2609	32	6824	6171	46	11037	9650	59	226133	204292	96	1.38049
91284	86251	82	35711	32649	79	1522	1496	17	2372	2547	26	5943	5857	40	9094	7891	53	179523	162993	92	1.38049
159253	143872	88	50234	45518	86	2673	2377	27	4464	4123	35	8901	7665	53	13835	12473	65	286416	267720	97	1.38049
105426	100463	82	36934	35642	79	1875	1784	21	2922	3039	28	6354	6141	42	10711	10302	63	204943	199210	91	1.38152
140080	117333	92	61068	50547	90	1838	1666	18	2797	2938	29	7775	6395	50	11214	8978	62	252793	219893	102	1.38254
146490	125277	94	62582	53468	91	1716	1459	19	2924	2746	30	6081	5038	42	9894	8486	51	212033	181359	100	1.38459
122938	112886	87	51072	46767	84	1596	1227	18	3215	2926	30	6865	6169	44	10923	9878	59	230754	216063	96	1.38562
148384	128841	90	70545	61426	90	2540	2529	26	4569	4068	37	10803	9544	55	16870	15211	74	347824	307268	99	1.38562
147684	139820	86	54335	51595	83	2220	1845	25	3359	2945	34	7113	6566	47	11079	10494	55	235665	222665	94	1.38664
81998	81340	94	24522	24174	74	928	917	0	1699	1639	23	4201	4188	35	6045	6205	41	125438	119746	89	1.38766
79219	76753	80	17421	16930	52	897	928	0	1535	1272	13	4314	4232	34	6379	5961	45	135424	131224	83	1.38971
122533	113365	85	58867	53875	84	1953	1848	22	4194	3707	39	8445	7590	51	13323	12665	72	256088	242473	88	1.39688
200948	147815	117	74966	55550	98	2103	1438	22	4584	3460	42	9709	6880	62	15258	10538	68	308281	224494	105	1.39688
66122	68073	76	17384	17516	51	1228	1074	8	2247	2060	24	4464	4406	35	7353	6666	50	146867	140771	82	1.39688
182253	145224	109	69352	56923	97	2880	2103	32	4932	4328	37	11503	10040	60	17948	15026	73	370465	315135	101	1.39688
182909	142645	99	73457	57630	94	2621	1801	30	4541	4225	38	9298	7128	53	14375	11069	69	290667	233417	102	1.3979
95562	93129	82	38976	37721	80	1061	1167	8	2484	2495	22	5004	4998	37	8034	7292	47	162315	154171	92	1.40098
116714	109567	99	24444	24037	72	1565	1654	16	2959	2918	30	6285	6499	40	9142	9330	52	188937	181410	90	1.40098
137641	118328	91	47728	41266	88	1733	1446	21	3014	2648	31	7155	6228	47	10644	8662	63	228404	196938	100	1.402
191785	141741	97	76127	56024	97	2919	2197	32	4886	3139	47	10267	7490	63	16688	12299	72	353874	260239	108	1.402
158209	125208	101	60425	47767	93	2302	1706	26	3652	2784	39	8694	7131	52	14158	11558	71	291106	232662	101	1.402
93626	89733	85	33909	31578	80	1655	1661	18	3263	3338	29	6579	6314	42	9816	9909	50	203155	196558	89	1.40507
141466	119577	91	48466	40937	88	1674	1575	20	3758	2915	35	7438	6399	47	10895	9500	57	236081	208487	97	1.40507
94933	90555	95	25866	25189	77	1200	1052	8	2646	2803	27	5420	5192	38	8128	7678	48	182076	173725	89	1.40712
225942	171841	115	104982	81668	103	3533	2790	34	5816	4431	46	12405	9396	68	19414	15403	75	398385	317899	111	1.40815
283159	187759	124	121962	79767	116	4046	2580	41	7987	5041	61	16674	10699	72	25495	16378	107	524234	352783	125	1.40917
151551	136050	91	49032	42232	89	2195	1914	24	4680	3913	38	10141	9045	54	14651	14079	67	322149	303381	96	1.40917
132925	123274	87	77499	72529	84	1787	1819	21	4007	4116	32	8143	8069	45	12687	11207	69	246755	232968	93	1.41019
149226	125501	97	67309	58880	90	1730	1648	22	3592	3131	35	7434	6346	49	11193	9973	57	235760	208036	101	1.41429
115639	111645	82	32250	31386	81	1900	1715	21	3689	3133	31	7035	6730	46	12167	11824	62	243318	229307	94	1.41531
102229	101066	80	22882	22848	62	1926	2106	21	3061	3015	30	6770	6765	44	9390	9361	55	203499	199112	91	1.41531
239188	196696	107	162700	134157	103	5311	4248	40	9922	8268	62	21723	18267	84	31870	25935	99	666497	560263	110	1.41634
64838	63920	76	20060	20031	55	951	793	0	1629	1176	17	3143	3350	29	4660	4454	38	97951	95815	88	1.41634
141705	121914	92	57097	48413	89	2201	1720	24	3530	3035	32	8397	6811	51	13372	11508	69	282855	246257	100	1.41634
142946	122040	90	63002	53305	90	2214	1957	22	4054	3463	35	8198	6810	53	13251	10854	70	273861	233167	99	1.41736
187985	140117	110	68234	50403	102	2898	2038	34	6437	4966	48	11268	8941	63	11325	8318	62	261138	192202	112	1.41941
107860	96857	86	43038	39148	84	1886	1765	21	2987	2829	30	6916	6082	45	9747	8657	53	218699	201660	94	1.42043
200290	151242	101	96657	72242	101	2368	1867	26	5053	3821	47	10969	8524	61	17212	12819	77	348021	254369	112	1.42043
206945	155933	102	81057	60444	100	2301	1851	28	5044	3750	48	10805	8178	61	16437	12106	76	326962	250687	106	1.42351
176877	145256	94	71029	56681	92	2320	1651	28	4014	3408	40	9418	7952	56	13577	11111	65	292710	245966	101	1.42351
56667	58421	70	21741	21829	56	637	483	0	1454	1060	6	2503	2398	27	3927	3983	35	99254	97195	79	1.42351
89996	88910	79	41171	40376	78	1080	1168	10	2455	2642	24	4647	4237	37	7159	6984	43	154555	146307	88	1.42453
99836	89920	99	37392	34186	82	1589	1196	19	2881	2698	27	6314	5839	43	9929	9112	60	194843	181435	88	1.42556
33007	34630	60	8096	8182	40	481	493	0	255	386	0	1411	1543	16	2173	2016	24	50879	50585	73	1.4276
152972	130901	95	62758	54105	90	1790	1492	18	3327	3237	34	8208	7183	48	12433	11080	62	261037	228710	95	1.4276
80496	76630	90	25140	23502	71	615	599	0	2066	2273	23	4047	3777	35	6260	6076	40	131733	126343	86	1.42863
107150	100333	86	44825	42184	83	1773	1616	20	2618	2964	28	7154	6636	45	10824	9693	58	226086	214956	91	1.42965
103448	100806	81	43903	41758	80	1686	1607	16	2693	2211	33	4896	4692	37	7259	6938	51	156364	147160	87	1.42965
109174	98747	90	39727	35420	83	1522	1438	16	3277	3043	29	7407	6631	47	12204	11017	53	234524	210866	94	1.4317
105305	99520	88	47794	45999	82	1766	1705	19	2545	2621	26	6165	5868	42	9983	9804	56	186758	180831	90	1.4317
239243	200414	102	129193	108984	99	5914	4748	41	9514	7510	54	20491	16954	80	31181	25544	97	666414	556921	107	1.43272
186006	164198	94	106562	94772	91	3389	2678	33	6739	5903	48	13997	12788	65	21986	19959	79	441891	401577	99	1.43375
48530	48246	73	14415	13995	47	484	712	0	725	698	0	1823	2021	21	3044	2851	30	69894	71071	79	1.43682
120750	107815	93	46262	40636	87	1845	1494	21	3608	3579	34	7262	6524	43	10863	10553	58	227662	212774	94	1.43784
153943	126115	104	55908	45676	90	2032	1584	25	3280	3110	29	8766	7257	58	12756	10694	60	252720	222492	101	1.43989
227002	172195	100	76797	58124	97	3028	2239	32	6101	4886	47	12551	9862	62	20709	15315	93	391448	298748	106	1.44092
193926	153185	113	73760	56266	98	2235	1865	27	4880	4143	43	12260	10017	64	18530	14438	83	384412	309320	106	1.44194
62869	62226	77	14947	14614	50	868	747	0	1634	1554	20	3045	2762	31	4455	4064	38	95379	91740	80	1.44297
133231	116473	94	49468	43063	85	1932	1980	22	3579	3534	35	7598	6872	45	12319	9975	65	247381	221055	97	1.44706
100232	95953	84	41076	39421	79	1133	1182	9	2553	2397	26	4980	4758	37	8725	8316	47	182663	181088	88	1.44706
147646	129098	91	53797	47702	88	2165	1917	24	3971	3987	33	10284	9331	56	13974	13000	68	302731	276737	98	1.44809
149706	122435	92	63912	52612	93	2180	1912	23	3420	2970	37	8165	6958	51	13559	11763	67	268194	229453	101	1.44911
51721	49279	76	25096	24595	72	857	855	0	1019	1047	6	2277	2407	25	3838	4015	31	71199	69746	79	1.45013
113887	104382	87	46351	43049	83	1458	1100	9	2503	2213	26	5593	5399	40	8535	8030	54	193807	183604	89	1.45423
90641	87562	79	30602	29994	78	1572	1426	15	2344	2340	23	6036	6171	40	7942	7930	47	166851	158195	85	1.45423
205676	176130	100	96542	84361	98	3601	3276	32	5692	4618	48	13836	11733	69	20766	18030	82	407851	351389	105	1.45935
122555	113628	86	56641	52973	83	1948	1697	21	3600	3514	34	7738	7270	45	13652	11771	69	266272	252256	86	1.46037
101696	99948	81	33909	33565	79	1417	1272	13	2156	1868	24	5273	5061	38	8595	8772	48	169171	162024	88	1.46037
160452	140481	90	69106	59436	90	1973	1905	24	4020	3216	33	8509	7968	49	12353	11051	62	274258	243007	96	1.46242
201880	157409	99	60572	46295	97	2818	2233	28	4842	3792	43	10732	8253	65	16663	13294	73	345333	275358	105	1.46652
153820	130023	100	47930	39392	90	2037	1638	22	3368	2686	35	7366	6325	48	12058	10310	62	233496	200221	98	1.46652
87668	84577	80	30083	29634	76	1290	1098	7	2148	2191	22	4680	4327	37	7217	6745	47	149795	144219	86	1.46754
231156	182109	100	81569	64411	99	4022	3221	36	6976	4861	52	15640	12779	69	22607	17598	98	495152	394129	109	1.47164
120550	109254	90	41701	36905	86	1815	1423	20	3306	2992	33	7550	6904	47	11623	10370	56	234667	212351	94	1.47574
124596	118236	94	36283	34712	83	2068	2013	23	3700	3331	35	7723	7359	45	12806	12025	69	248469	227960	92	1.47574
152886	131704	91	60193	50445	91	1611	1626	19	3472	2537	31	6950	5763	51	10491	9442	49	213949	188927	97	1.47983
123890	108418	90	56595	50040	87	2249	1892	25	3296	2519	37	6688	5859	47	10864	8923	60	215542	184671	96	1.48291
83225	83472	79	15401	15478	47	927	894	0	2004	2122	25	5675	5162	42	7630	7119	48	169942	161161	87	1.48291
166890	146672	91	81988	70467	92	2453	2395	26	5298	4540	41	11069	9718	56	16769	14728	75	357455	315586	100	1.48291
95952	91000	83	41239	39982	79	1057	950	0	2769	2308	27	4814	4886	36	7961	7548	47	158320	149201	87	1.48393
139803	109696	93	56247	44238	91	1719	1556	21	3473	2814	36	7076	5700	48	11062	8943	61	243134	193306	96	1.48905
114193	110448	82	27187	26277	78	1449	1402	17	2881	2621	33	6096	5692	43	9273	8430	51	205453	201413	87	1.48905
66803	64388	78	31160	30286	76	551	431	0	1565	1591	18	2747	2866	28	4939	4614	43	95813	94980	75	1.49007
55407	55634	74	11946	11922	44	577	533	0	1070	1254	9	2539	2492	26	4245	3878	37	87182	87774	79	1.4911
312904	229630	131	193082	147282	130	5888	4021	45	11060	7861	63	24514	18843	86	38135	28805	122	746858	592057	136	1.49315
143570	123528	89	54576	45971	88	2139	1777	23	4007	3196	38	8426	7112	52	13667	11921	64	260206	223511	94	1.49315
158897	141469	89	73207	64949	89	2216	1820	25	3794	3219	37	8108	7192	50	12743	11267	59	256365	231572	92	1.49315
179403	145338	95	64301	50074	94	2445	2041	28	4657	3827	40	9973	8131	56	15017	11915	77	315707	264860	96	1.49417
94926	90561	83	24232	23620	73	1165	999	0	2407	2271	25	4557	4279	39	7103	7333	41	148311	140624	85	1.49417
72647	69828	78	18572	17977	54	1041	1028	4	1103	1414	14	3601	3458	33	6099	5473	45	119857	117584	83	1.50236
154455	136238	88	68576	61204	88	2130	1861	23	4437	3808	38	8777	7826	49	13598	11704	68	282308	255481	97	1.50339
164705	135235	101	66966	54655	92	2385	1943	25	4129	3484	36	9540	7259	57	14296	12350	69	282818	238658	100	1.50441
274326	153156	148	88954	55295	141	3629	2119	31	7661	4735	63	16498	10105	99	24271	13723	116	511509	320738	152	1.50544
149506	130892	90	69569	61837	88	2220	1929	24	3652	2975	34	8414	7292	51	12208	11351	61	251644	224787	95	1.50646
69910	67601	78	29070	28397	76	678	752	0	1495	1656	22	3998	3849	36	5184	4977	38	110703	110260	84	1.50646
178190	141721	110	67352	54352	94	3034	2514	30	4680	3779	40	10771	8460	61	16381	13944	76	340065	291747	104	1.50748
30527	29845	57	16247	16059	50	352	392	0	363	576	0	1196	1545	17	2137	1928	25	43878	44044	70	1.50851
79572	76865	79	23259	22472	66	1218	1177	10	1614	1972	19	4541	4194	36	7109	6893	47	137079	133281	90	1.5126
53445	51798	77	24832	24025	75	642	742	0	1339	1137	9	2967	2994	29	3720	3817	31	90294	85691	74	1.5126
133354	111015	99	56359	47059	90	1850	1554	20	3261	3162	31	7137	6204	43	11202	9571	54	231207	201594	96	1.51977
118974	101201	94	51154	42640	88	1389	1455	17	2586	2739	27	6166	5650	44	9392	8248	55	202597	173556	92	1.52182
69824	69058	81	16803	16690	49	960	931	0	1533	1566	15	3080	2922	32	4887	4681	40	100399	97870	77	1.52387
75915	76064	80	23808	23414	67	1211	1197	11	1912	1863	19	4153	4144	34	6145	6609	38	139327	135058	80	1.52489
116500	104472	96	46333	42030	83	1806	1541	19	3212	2924	30	6185	5768	43	9818	8917	58	209719	197281	89	1.52592
113379	111472	81	42022	39704	81	2121	1968	22	3488	3160	34	7760	7461	46	12013	11165	62	233330	224409	88	1.52694
97323	96217	79	23393	23100	66	1445	1723	17	2441	2512	28	5399	5100	41	8143	7921	47	168361	162036	87	1.52694
117343	109708	91	57156	53861	83	1948	2109	22	3948	3775	33	7856	7427	45	12443	11705	59	246988	230747	90	1.52797
108733	96781	94	40437	35915	83	1978	1842	24	3131	2803	33	6858	6187	51	10836	9765	58	225079	204425	95	1.52899
69520	67869	79	27487	26743	76	1187	1217	10	1837	1875	21	4282	4021	37	6291	5881	41	127556	123937	83	1.53104
142973	123115	90	52217	45342	89	2096	1718	26	3499	3239	33	7706	6798	49	12988	10966	62	249456	223080	98	1.53206
99966	96082	95	34156	32681	79	2044	1700	24	2744	2817	27	6592	6111	43	9937	9748	55	220376	206436	91	1.53206
92688	88527	84	29825	29293	78	1244	1350	14	2278	2411	23	5317	5079	41	7877	7540	46	168565	158193	88	1.53309
91567	87709	90	15544	15047	50	1384	1406	14	2656	2804	26	5477	5296	42	8130	8257	44	164504	155640	88	1.53411
105305	101502	81	52456	50085	81	1981	1580	24	3382	3115	31	6342	5915	44	9406	9115	52	194423	181008	90	1.53718
152936	139032	92	47365	41370	88	1888	1762	20	3672	3052	34	8383	7612	47	12330	10712	75	262612	240451	95	1.53821
120218	116130	84	82907	78371	82	2333	2086	26	3452	3330	33	7512	7252	47	11408	10568	52	239944	226958	88	1.53821
203852	160049	100	72076	57279	96	2898	2385	29	5505	4086	49	10902	9532	59	17866	13445	82	377167	297370	110	1.53821
88608	86467	79	32863	31936	77	932	1000	1	2517	2599	25	4559	4242	36	6672	6455	41	142053	134176	90	1.54333
126745	114493	88	60266	52757	85	2010	1578	22	3283	2958	31	6385	5449	44	9217	8522	50	202754	186707	95	1.54333
146187	120127	100	54377	43741	91	2234	1772	25	3538	2954	32	7839	6424	49	12599	10741	70	268565	216412	108	1.54435
166267	146357	97	56029	48379	91	2756	2268	29	6081	5984	41	10250	9421	56	14422	13246	58	337558	301633	102	1.54435
82468	79239	80	27011	26395	72	1369	1332	12	1809	2304	22	4451	4220	36	7533	7233	45	138232	131218	89	1.54435
104636	92514	101	45752	40024	83	1458	1299	15	2761	2361	31	6298	5495	45	10000	8758	53	196118	180156	93	1.54538
81194	79481	84	17858	17616	53	1465	1440	17	2101	2049	23	4560	4629	35	7138	6991	42	159996	157090	87	1.54742
157177	138840	98	50089	43180	90	1780	1680	20	3004	3017	32	8688	7912	50	13260	12269	55	268642	245276	101	1.54742
91866	83695	83	27549	24582	79	1180	1119	9	2541	2434	26	5090	4569	42	7648	7355	46	185082	170965	92	1.54845
155241	136102	94	61540	54248	89	2450	2063	25	3976	3771	35	9684	8859	52	14993	13532	64	313027	283436	98	1.54845
93366	89090	88	38549	37157	79	1342	1340	13	2372	1680	24	4634	4774	36	7361	7067	44	156745	148717	83	1.5505
167421	147799	107	60593	53581	90	2332	2012	26	3439	3349	34	8489	7835	46	12947	11334	59	281824	255866	94	1.55152
125123	113058	86	40051	34662	86	1408	1268	15	3428	2694	32	6366	5811	46	10730	8824	60	214935	187595	92	1.55152
121802	111727	85	45163	41612	82	1896	1544	23	2792	2346	34	5714	5595	44	9750	9182	62	213779	199852	88	1.55254
151190	132334	91	58928	51571	88	2027	1810	23	3848	3074	35	8644	7337	58	13345	11214	67	280784	252653	94	1.55357
213977	178989	96	117150	99751	95	3245	2650	32	6742	5880	45	13901	12392	70	21518	19545	87	417465	365882	98	1.55357
191080	147313	102	66508	51324	97	2680	1939	31	4780	3725	38	11938	9586	64	16840	13173	76	361176	283428	100	1.55459
116617	107625	85	52541	47710	85	1699	1450	20	3474	3349	33	7822	7411	50	11915	11223	64	248026	223352	91	1.55459
92525	88902	88	24069	23218	68	1134	1282	11	1664	2084	21	4303	4220	36	7059	6842	48	149440	145555	85	1.55766
85170	81804	88	29234	28454	78	920	831	0	1375	1593	17	4075	3878	35	6480	6880	43	132145	128284	84	1.55869
139421	117811	88	62520	52513	88	2081	1883	24	3553	3482	32	8470	7034	55	12444	10480	62	264774	225185	98	1.55869
104516	91293	89	38695	32928	84	1369	1341	13	2725	2511	26	5902	4851	46	8603	7550	53	183378	168140	89	1.55971
164881	130363	100	59650	46973	93	1763	1424	23	3477	3059	32	7501	6002	52	11769	9498	60	254760	197114	100	1.55971
129682	117820	92	53572	48412	86	1919	1837	22	3836	3756	35	8190	7362	50	12058	11177	62	255640	239856	97	1.56381
85863	83607	82	43698	41673	79	1034	886	0	2184	2200	23	5096	4713	41	6798	6681	43	153083	144211	89	1.56381
103828	97922	90	38064	36449	80	1528	1722	18	2976	2381	31	6010	6058	39	9453	9160	51	193272	181374	92	1.56483
163805	139455	94	56265	45601	92	2219	1736	29	3712	3162	33	8814	7478	53	13488	11760	69	276520	233810	103	1.56483
113014	103468	89	41064	36380	86	1874	1582	23	3088	2478	36	6904	6491	45	11254	10376	57	236106	217509	95	1.56483
207396	175938	106	115396	101191	98	4007	3530	33	6493	5078	49	13041	11053	66	19349	16046	79	409408	335082	106	1.56995
124577	112841	86	44596	39969	85	1342	1308	14	2642	2385	28	6453	5508	46	10190	8267	56	189640	170439	93	1.572
84472	80582	82	32003	29631	80	1579	1520	17	2788	2605	33	6522	6069	43	9187	8939	52	203121	188197	91	1.57405
108789	103556	82	34012	31773	83	1828	1691	21	3985	3411	35	8447	7696	51	12498	11748	63	260610	240419	99	1.57405
102942	100682	83	28807	28127	78	1333	1468	15	2016	2322	24	6357	6341	42	10073	9974	58	192319	187948	92	1.57405
181856	157919	94	73057	63446	90	2737	2301	29	5002	4345	39	10379	9461	55	15850	14564	72	330645	297569	103	1.57507
203752	164165	101	81563	67112	96	4085	3426	36	7500	6055	46	17067	13223	78	24090	18975	87	521181	423263	106	1.57507
149771	121872	96	43917	35487	93	2122	1739	24	3259	3083	33	8368	7064	53	12357	11079	61	259897	216564	103	1.5802
129490	113638	89	55638	46269	89	1866	1480	21	3787	3516	31	8133	7171	51	12594	10661	73	257927	217905	96	1.5802
116113	98517	88	52031	44318	86	1851	1650	19	3084	2478	37	6571	6086	43	9808	8285	56	211579	185926	95	1.58122
87019	85537	78	28330	27993	77	1116	1217	10	2192	2115	27	4256	4197	36	6863	6772	43	139868	133201	87	1.58122
104153	101623	81	34831	34309	78	1748	1400	20	3141	3398	31	5746	5689	40	9546	9102	58	191086	184955	89	1.58122
126018	109624	103	38454	32893	86	1962	1810	23	3021	2727	33	7519	6671	49	10992	9685	66	236896	210112	94	1.59351
141577	123773	104	59889	53006	87	1525	1502	20	3764	3481	34	7363	6740	45	12267	11451	57	246932	227088	94	1.59351
355754	279780	151	195151	157231	134	8027	6270	44	16473	13727	70	36071	29218	128	54811	42404	131	1.04858e+06	917624	143	1.59556
160796	143901	92	68570	60061	87	2975	2395	30	4829	4362	40	10510	9226	59	16557	14833	73	315666	289692	96	1.59761
106904	97810	85	30214	29442	80	1081	1262	11	2195	2380	25	4761	4748	36	7273	6920	46	160999	149372	90	1.59863
57455	55356	81	20973	20279	62	942	839	0	1559	1524	21	3700	3601	35	5981	6086	43	115426	111674	83	1.59965
126196	114904	95	52446	48075	84	1827	1534	21	2965	2822	31	7386	7098	45	10810	9950	54	226628	210176	94	1.59965
65191	65000	87	23881	23656	68	868	778	0	987	1472	14	2678	2764	27	4800	4635	36	97946	100239	83	1.59965
165697	148595	93	68633	60770	90	2708	2638	26	4889	4828	35	11064	10201	54	18262	16582	75	362366	333336	98	1.60068
144093	123652	93	55654	47187	88	2057	2067	23	3414	3299	32	8500	7612	50	12818	11246	63	269047	238284	97	1.60068
137522	112698	94	48541	39470	89	1792	1304	19	3724	3048	38	7924	6888	50	11454	9723	62	260906	218649	103	1.60375
175981	148129	91	78924	64902	92	2922	2502	30	4045	3832	35	10472	9021	57	15233	12877	72	326358	288031	100	1.60375
214332	175315	99	73317	60337	95	2427	1950	26	4901	3951	40	11074	8995	64	16301	13112	69	335715	280169	108	1.60682
51149	49814	74	12034	11716	45	889	840	0	1347	1063	8	2595	2576	28	4416	4408	36	85617	84732	71	1.60785
88992	87401	87	16836	16580	53	1132	1273	12	2245	1938	25	4458	4246	37	7466	7421	49	164499	157655	92	1.60989
178197	149988	93	70299	58932	91	2477	2244	25	4333	3968	39	9679	8629	50	15013	12265	68	315412	272004	102	1.60989
176120	141900	106	61518	50108	95	2308	2061	25	3772	3263	35	9373	7973	57	15243	12893	71	305125	251985	106	1.61092
154004	136519	89	61877	54431	88	2198	1785	23	3271	2643	35	7934	7090	48	13485	11776	71	267155	226167	99	1.61092
32129	33103	63	7351	7015	41	440	529	0	1060	772	0	1715	1476	15	2686	2298	27	63228	57634	83	1.61092
69434	69151	76	24904	24662	67	1101	1127	9	1629	1619	18	3615	3646	32	6020	5576	43	125105	121352	88	1.61194
196683	163475	98	116350	98805	96	3376	2823	32	6920	6085	46	13944	12048	70	21776	18285	77	437876	361004	102	1.61399
97201	95932	80	38077	37185	78	1214	1253	13	2463	2990	24	5239	5054	37	8124	8042	46	170767	161619	89	1.61399
373358	233875	135	144654	92577	133	5273	2984	47	9866	5939	61	22248	13828	90	35120	21673	117	699871	460311	142	1.61399
109328	100980	84	45454	41111	83	1402	1393	14	2726	2379	29	6630	6234	44	9169	8653	52	198613	187253	90	1.62116
214900	155445	108	90192	64315	102	2688	1766	26	5464	4149	44	11148	8168	60	17033	12432	80	365527	264040	109	1.62321
91447	88343	80	28235	27463	78	1410	1390	14	1963	2334	22	5371	5120	40	8799	8460	59	172599	166762	90	1.62526
101070	92271	84	39565	35612	83	1718	1701	19	2815	2846	29	6248	5548	44	10071	8769	58	210023	197894	88	1.62526
211144	165104	101	81499	64038	99	3615	2744	36	5583	4518	47	11664	9119	55	20000	16055	80	393151	313444	111	1.62628
128544	116296	86	59039	53078	87	1779	1619	22	3760	3252	33	7798	7137	49	11645	10492	61	232017	209739	94	1.62628
99226	89909	83	39599	34826	81	1448	1335	15	2257	2036	29	5648	5141	43	9360	8055	52	191646	169507	90	1.6273
143522	126981	102	52619	47333	86	1608	1520	16	2899	2686	31	7043	6652	46	11800	10660	64	216690	199090	96	1.63038
98616	94835	87	39152	36660	81	1389	1342	14	2353	1991	28	5418	5404	39	8409	7744	50	180192	168361	90	1.63038
164437	142245	88	73772	63131	89	2398	2216	24	4496	4561	38	9767	8454	53	14772	13322	64	322344	282817	98	1.63242
267127	187298	126	125607	92288	120	3758	2544	38	6806	4655	50	15834	11041	68	26409	18769	118	532137	396945	128	1.63447
70494	68160	80	34842	34027	77	968	923	0	1183	1324	15	3003	3071	29	4776	4817	38	103208	99276	84	1.63857
99807	95858	83	40756	39568	81	1400	1484	18	2668	2694	28	5531	5409	38	8766	8392	54	182362	170872	93	1.63959
91352	88869	79	26495	25796	77	1133	1131	10	2616	1945	25	5005	5118	36	7191	6947	42	147002	142079	89	1.63959
100052	97688	81	49040	47888	81	1622	1617	19	2758	2940	29	5751	5444	41	8755	8731	48	177126	163652	91	1.64164
51738	51882	81	16558	16528	51	458	500	0	750	1032	4	2563	2457	26	3474	3899	31	73767	73374	79	1.64779
152480	123266	94	58083	46943	90	2124	1729	24	4065	3304	39	8433	6837	54	14364	11822	74	274018	230285	96	1.65086
88766	83968	87	41212	40207	79	1239	1213	10	2624	2028	27	4410	4047	37	7408	7143	45	152971	145469	85	1.65291
98306	89753	94	38393	34088	82	1520	1372	15	2063	1961	24	5046	4604	40	8580	7900	57	168913	154159	91	1.66008
63300	61603	78	9382	9102	42	1084	831	0	2158	2396	25	7249	7083	47	6162	5874	42	201955	195633	83	1.66315
108711	104626	85	47380	46280	80	1522	1660	18	2517	2902	26	6689	6347	45	9510	8844	51	208623	197940	92	1.66315
152152	130911	90	65501	55000	90	2304	1907	25	4221	3757	36	9136	8002	55	14178	12004	66	288986	251363	98	1.66417
224423	157140	112	82472	58922	109	3064	2195	34	5449	4067	47	12500	9103	64	19187	13291	88	398026	285434	118	1.66417
146380	131674	89	62111	55705	88	2658	2238	27	4316	3501	39	8324	7726	49	11962	10708	60	258700	236585	95	1.6652
103739	96270	85	45350	42668	82	1522	1382	16	2587	2933	27	6169	5919	43	9897	9572	49	189475	177278	91	1.66827
94215	91801	80	27602	26717	77	1526	1642	17	1902	2098	21	5184	5197	40	8741	7981	56	169555	161447	88	1.66929
121833	111234	84	47811	42116	85	2317	1811	26	3792	3430	36	8928	8114	53	12514	11507	63	248291	223837	93	1.66929
115161	104057	88	37731	33116	85	1738	1387	23	3239	3209	34	7595	6731	48	11110	9874	62	219912	201251	94	1.67236
147573	132166	92	58097	51843	88	2420	2103	26	4465	3667	41	8659	8055	48	13444	11784	67	273357	247770	98	1.67953
50278	48798	78	24428	24036	72	502	499	0	445	954	0	2562	2644	28	3367	3434	34	66661	64526	77	1.67953
159820	126167	94	58627	46110	92	2190	1582	26	4361	3179	41	8281	6795	52	12655	9299	78	270404	224874	99	1.68056
185198	146849	97	70670	54192	96	2226	1657	22	4146	3531	38	9257	6897	57	14253	10891	72	286165	224326	112	1.68056
157141	139576	90	64681	56710	89	1782	1621	23	3738	3934	35	8802	8012	52	13552	11655	62	273450	245089	91	1.68158
105066	99451	84	25796	23917	77	1179	1069	7	2451	2529	25	5298	4880	41	8149	7356	49	177956	171725	86	1.68261
216274	143030	109	87683	59117	103	2520	1602	31	4426	3016	44	10295	6829	66	14821	9509	76	351317	234596	110	1.68465
162635	132830	93	72999	59305	92	2040	1550	24	3749	2801	38	8322	6578	53	12392	9987	62	272903	222873	96	1.68568
81467	76666	84	28359	26910	77	1342	1123	9	2276	2239	28	5286	5323	39	7160	6857	48	168111	162144	85	1.68977
75356	72777	83	35299	34963	77	1109	877	0	1562	1700	20	3995	4112	35	6074	6115	40	120326	114638	88	1.68977
222290	169379	102	118718	92108	100	3411	2842	31	6297	4788	53	12440	9749	62	19408	15375	80	403637	316625	106	1.69182
101431	97716	81	37152	36419	79	1492	1534	16	2817	2823	28	5788	5558	42	9010	8734	54	194261	186004	88	1.69182
135097	117254	92	56122	47281	89	1743	1608	20	3855	3440	35	7579	6614	46	11415	9526	61	242196	215954	96	1.69285
44481	44269	73	20819	20802	59	304	303	0	898	835	0	2242	2068	24	2998	3292	28	57414	54026	77	1.69387
127580	112344	93	51356	44936	86	2095	1505	24	3388	2642	32	6644	5840	45	10769	9849	57	223904	199566	93	1.69592
142024	122857	93	68468	58325	91	1815	1523	22	3218	2652	33	6319	5303	44	10246	8605	59	220430	190612	96	1.69899
32779	34885	56	15288	15218	49	749	754	0	923	926	0	1635	1685	20	2324	1970	29	54615	54696	75	1.70002
56316	56082	81	24082	23660	73	477	569	0	770	967	0	2448	2316	27	3362	3588	31	74173	71064	80	1.70309
147050	123757	96	56623	47200	90	2133	1784	26	3790	3582	34	8400	7299	52	12974	10609	61	270076	227887	100	1.70616
175821	141169	100	69322	54575	95	1836	1451	19	4294	3505	38	8307	6838	50	13846	10866	65	260412	209975	103	1.70718
166570	136645	100	53229	43139	90	1849	1499	24	4559	3676	40	8848	7616	55	13655	10225	66	293613	242747	102	1.70821
165125	139784	94	54359	45172	91	2452	2130	26	4460	3889	37	9960	8457	56	15019	12340	75	320398	279650	99	1.71026
59421	55919	76	24944	24003	74	631	569	0	1274	1594	14	2786	2927	29	5150	5276	37	101744	99790	72	1.71128
165333	143167	106	90740	80167	90	2303	2018	25	4796	4765	37	9558	8934	51	16377	14294	69	316692	292042	97	1.71128
67666	66615	82	24626	23995	73	1057	943	0	1136	1106	7	3093	3300	30	4082	3711	36	106445	104375	78	1.71538
95757	92527	81	17250	16821	52	1572	1443	19	2454	2573	27	5580	5138	41	9412	8721	51	197466	186739	87	1.7164
106368	102383	82	28928	28058	79	1196	925	0	2808	2844	25	5774	5967	40	9013	8035	50	192516	182165	89	1.71743
157488	136264	96	63575	53910	90	2257	1829	26	4461	3803	39	9936	8368	55	14542	12797	66	300017	264776	95	1.71845
137976	119453	89	62645	54305	87	2522	2078	26	3731	3377	31	8160	7100	51	12476	10866	63	249164	220834	93	1.71947
148011	131573	97	50740	44314	89	2424	2256	24	3511	3332	34	8334	7589	55	13146	12081	61	279716	262593	95	1.71947
141671	122253	96	59981	51842	86	1958	1544	24	3531	2930	37	6857	5912	46	11438	9394	59	226956	197517	93	1.7205
113971	106666	82	41511	37473	82	1979	1742	23	3652	3401	35	6997	6598	44	10949	10024	63	243217	222889	91	1.7205
90958	89292	82	20097	19562	58	1038	1093	8	2306	2191	21	4919	4762	41	8137	7384	46	157221	154049	88	1.72255
147973	127558	91	60859	51738	90	1763	1457	24	3283	2515	34	7495	6695	45	11033	9767	58	228919	202768	97	1.72459
144046	121083	92	53921	45088	90	2329	1976	26	3081	2703	35	7903	6866	48	13177	11546	62	236912	198295	98	1.72459
107458	98890	99	27682	24384	99	1552	1232	15	2701	2333	29	6092	5417	44	9069	8200	52	188494	167738	99	1.72459
121318	111150	91	44703	41045	83	1919	1692	23	3420	3460	32	7758	7433	50	12091	11409	61	253955	236484	92	1.72767
101946	94943	85	49271	46240	82	1539	1471	19	2258	2335	28	4573	4203	39	7131	6713	43	154716	149738	90	1.72971
126499	109479	88	52881	44637	88	1756	1401	21	2921	2907	32	7291	6358	47	11660	9682	59	249847	210979	98	1.72971
96140	92224	82	28993	28172	78	1301	1140	10	1900	2443	21	5157	4906	40	7271	7206	42	165381	154709	89	1.73074
115567	110738	82	35467	34157	80	1208	1251	12	2901	2430	32	5906	5740	41	8667	7801	48	177053	165509	90	1.73791
84195	82560	78	39946	39739	77	994	969	0	2025	1446	19	4395	4472	36	6236	5647	43	139327	130081	89	1.73893
111592	101030	88	49377	44382	83	1490	1436	17	2568	2838	32	6874	6422	46	11874	10778	59	234617	214524	90	1.74098
105916	100002	84	47480	44868	80	1215	1163	10	2958	2562	31	5321	4959	41	8812	8343	48	178226	169507	88	1.74405
68706	66136	88	23197	22800	65	800	955	0	1524	1296	17	3841	3564	34	5922	6304	42	119019	111526	83	1.74508
193073	158564	96	67493	56647	94	2810	2036	31	5201	4508	47	10956	9273	60	16909	13768	67	340735	297574	98	1.74508
111325	97055	91	46089	40112	84	1625	1655	19	2961	2480	34	6986	6176	49	10441	8259	65	208949	185313	87	1.7461
99428	92189	82	31814	28991	80	1421	1351	20	2262	2267	23	5718	5301	43	9695	8897	56	178318	168394	86	1.7502
162221	125721	96	63621	48898	95	2073	1690	24	3836	3190	38	8533	6886	55	13923	10750	73	274881	205586	103	1.7502
94682	91961	86	29077	28078	77	1283	1324	13	1695	1588	21	4307	4229	35	7343	7319	44	154008	148963	88	1.75225
98739	94426	84	45010	43470	79	1381	1373	15	2608	2194	28	4659	4354	37	7554	7315	48	151199	145194	86	1.75225
128380	109755	93	40018	33676	87	1913	1600	24	3773	3252	35	8028	7499	47	13562	12073	65	262395	225282	99	1.75327
119169	113021	94	31684	30641	79	1921	1665	23	3364	3015	31	6823	6797	44	11398	11113	58	233451	225057	89	1.75429
109098	101314	86	30450	28356	81	1179	1388	12	2560	2420	28	6120	5582	42	8951	8507	56	188636	181591	92	1.75532
117909	110920	97	40442	38865	81	1388	1170	16	2943	2706	30	6998	6503	44	9036	8731	48	212322	202380	92	1.75532
151137	131742	92	78579	68881	89	3012	2763	30	6325	5368	45	10897	9228	57	10874	9282	61	258135	218179	96	1.76044
151861	118705	101	63353	49783	92	2082	2032	22	4044	3596	37	8263	6402	53	12843	10114	68	265053	215044	101	1.76249
147463	131834	88	59593	52743	88	1892	1934	21	4223	3310	37	8021	7543	47	12221	11903	59	258510	232251	98	1.76556
100422	96389	83	26307	25737	74	1522	1375	14	2200	2068	22	5466	5254	38	8312	7715	50	190670	181608	91	1.76658
128583	111062	93	58983	51335	87	1625	1483	19	2672	2354	29	6596	5188	47	10728	8950	58	194556	170830	98	1.76658
195046	161364	114	62303	49769	114	2700	2281	28	4781	3590	38	10777	8908	58	15756	13285	70	316239	255182	114	1.76658
35823	38892	47	16715	17089	49	648	637	0	827	929	0	1751	1904	23	3404	3141	30	64920	60123	83	1.76761
105643	99484	92	31953	30820	80	1904	1411	22	2545	2942	24	6525	6541	41	10479	10123	55	214460	201060	93	1.76863
203450	174342	101	114399	98481	99	3598	3080	32	6530	5425	47	12381	10620	59	18443	16928	66	402277	361492	108	1.76863
215865	182015	97	101456	86963	97	4641	3975	37	8413	7031	50	19537	16062	80	30545	27104	96	601557	509789	110	1.76965
95129	92675	84	35198	33590	78	1833	1865	21	2929	3338	27	6375	6179	42	11135	10154	72	210147	201232	90	1.7799
110979	103906	87	32198	31001	80	1410	1436	14	2665	2135	27	4839	4653	37	7430	7079	44	167922	157614	90	1.78194
122594	107023	89	48329	41806	87	1880	1448	22	2659	2706	29	7550	6921	48	10650	9630	55	217470	199439	94	1.78297
165394	145927	89	77432	68382	88	2504	2447	27	4996	4806	39	10889	9456	57	16608	15538	69	343448	310397	97	1.78399
189007	147557	95	74380	56709	94	2316	1773	27	4579	3823	41	9759	7681	56	14251	10520	77	309078	248404	102	1.78502
124053	113677	93	61928	57398	85	1817	1530	20	3032	2709	28	6457	6259	41	10474	10077	55	215704	201226	96	1.79219
199425	175966	94	78683	68249	92	3580	3182	32	6448	5315	49	14916	12591	70	23187	19934	83	466467	388736	105	1.79219
124227	110745	89	57198	52448	86	1981	1816	23	3867	3539	33	8344	7753	48	12794	11560	60	263389	248429	92	1.79321
98455	95275	85	25342	25201	76	1358	1248	13	2870	2612	31	5278	5119	38	8428	7877	54	164780	156090	87	1.79321
166896	141104	92	66898	54036	91	2014	1792	23	3706	3190	35	7404	6239	49	11046	9786	55	245300	210555	97	1.79321
151532	123200	96	60764	49176	93	2132	1984	24	4303	2817	41	8375	7191	54	11731	9872	65	257406	206376	100	1.79423
156444	137081	96	86909	77639	90	2525	2193	27	3566	3450	35	9797	9060	54	15836	13975	73	310956	289826	98	1.79628
133738	118306	92	55178	49003	86	1465	1570	17	3851	3508	34	7727	6501	55	10649	9645	56	234238	210474	95	1.79935
135562	119957	92	70173	63222	87	2256	1828	27	3750	3613	39	8129	7237	49	13248	12025	57	271219	246368	96	1.80038
103075	98383	92	31117	30298	80	1558	1448	18	2332	2391	26	5838	5830	37	9952	9679	56	203404	195059	94	1.80447
80257	77678	85	26363	25936	76	949	953	0	2300	2182	21	4413	3985	41	6686	5913	45	136307	131604	88	1.8055
149856	113335	96	60347	46111	95	2213	1572	27	3931	3156	38	7348	5742	49	13274	10021	67	265767	206223	103	1.80652
97536	93901	81	23863	23218	68	1198	1191	10	2313	1962	26	5468	5286	39	7268	7110	43	153678	144424	86	1.81164
154381	135484	90	84002	74958	89	3776	3585	31	6090	5825	47	13185	11837	67	20288	18170	82	378913	345937	94	1.81267
92733	88093	83	24761	24505	71	1760	1630	21	2494	2786	26	6281	5955	42	9662	9048	50	201328	192122	90	1.81984
176911	135254	98	70320	53967	96	2595	1890	29	4005	2930	41	8854	6837	53	13751	10695	66	279294	216589	108	1.82598
101419	91014	85	43816	38127	83	1626	1420	17	3220	2909	30	5752	5009	43	8764	8035	57	185407	166888	92	1.82598
99461	94944	83	29922	28702	80	1524	1242	17	3047	2638	30	6057	5680	40	9222	8868	54	184983	174732	91	1.827
202011	168363	98	113709	97917	97	4772	3683	38	8157	7539	47	17801	15594	75	28497	25039	96	560389	493929	106	1.82803
110302	104539	86	44076	41483	83	1670	1439	18	3131	3178	31	7066	6400	47	11749	11451	55	221913	210042	93	1.83008
74614	74971	77	36438	36060	76	1109	986	0	2024	2167	22	3313	3286	32	5771	5945	42	123139	117072	84	1.83008
93268	91507	80	25313	25108	76	1250	1120	9	1813	1977	23	5159	5027	40	7067	6503	45	156431	153714	89	1.83008
142877	117919	99	55463	45460	90	1779	1399	17	2772	2664	30	6591	5477	47	10979	9027	56	214831	170933	101	1.8311
96046	90889	83	30834	28909	81	1571	1429	18	2422	1955	28	5565	5683	38	8602	8195	48	175012	163534	92	1.83315
101015	96233	89	31806	30735	79	1827	1731	21	2392	2145	24	6438	5989	45	10227	9867	61	201349	185479	98	1.83315
163642	131532	95	57515	45949	92	2517	1895	26	3894	3082	37	9248	7424	55	14102	10933	72	295375	243983	103	1.83417
42033	42230	81	15432	15465	48	661	549	0	1413	797	0	1858	1809	20	2762	2479	28	65150	60446	81	1.83417
123370	114780	87	41787	38042	85	1741	1816	19	3813	3787	32	7415	6934	44	11576	10669	64	245013	226180	95	1.8352
101887	96439	86	33541	32697	80	1462	1304	14	2440	2308	26	5710	5589	39	8774	8829	53	174466	166671	88	1.84032
123809	109230	103	48770	42773	86	1990	1880	22	3348	2729	32	7584	6655	49	12762	11244	56	236669	212200	92	1.84032
81456	79742	80	29548	28893	77	751	674	0	1573	1451	15	3944	3763	33	6321	6714	39	127721	119481	84	1.84339
209249	160670	107	80698	62546	97	2825	2172	31	5574	4300	50	11518	8786	66	18350	14514	82	384838	305133	106	1.84851
114001	99867	86	49243	41740	87	1125	1036	7	2331	1796	26	6744	6022	46	9195	7883	55	211019	178455	93	1.84954
139515	128906	88	58252	54146	85	2320	2260	24	4117	3960	37	9519	8432	56	14662	13813	67	302362	285687	93	1.84954
101098	92728	95	35828	32754	80	1699	1592	22	3143	2910	31	6355	5585	46	9764	9259	52	218841	209668	93	1.85261
235780	174424	122	87932	67288	107	3000	2070	34	5611	4473	50	12622	9788	68	20091	15124	89	412379	313102	117	1.8567
129454	110388	89	49873	41981	89	1885	1885	22	3468	3073	35	7743	6937	50	11418	9838	57	227258	193245	98	1.85773
194887	156809	97	78888	64218	94	3565	2865	34	4819	3913	44	10915	9310	55	17461	14693	81	356185	288975	106	1.86592
113170	107225	84	38196	36757	81	1549	1496	16	2789	2281	30	6072	5989	42	10120	9932	55	196584	183913	91	1.86592
108358	105689	83	33948	33141	78	1847	1566	22	2445	3000	28	7264	6937	48	9790	9898	55	212955	210274	92	1.86592
136594	112420	91	58730	49092	89	1554	1514	20	2967	2602	33	6358	5202	46	10342	8832	54	204363	176304	98	1.86899
76469	77345	76	29967	29543	76	844	812	0	2358	2002	21	4072	3840	35	5813	5317	41	130574	127531	87	1.86899
133458	124661	86	46617	43355	84	2358	2017	25	3224	2854	36	6720	6156	46	11038	10330	62	235006	213417	93	1.86899
145804	127370	91	55333	46882	92	1581	1361	17	3618	3104	33	7503	7028	46	11932	10245	65	239395	211663	99	1.87207
66415	62580	83	24577	22871	77	1028	1062	5	1509	1564	19	3454	2906	34	5238	5207	37	104125	95748	92	1.87207
26467	27682	64	6888	6820	38	1444	1482	17	3401	3706	31	2438	2411	27	2486	2325	27	28364	28369	71	1.87616
114264	94869	92	47438	40220	86	1448	1211	15	3171	2713	33	6382	6057	43	9579	8078	56	193605	168505	93	1.88128
39537	40347	73	22467	22608	62	212	366	0	1266	1346	13	2145	2206	22	2764	2775	30	57300	55519	77	1.88128
37691	37532	65	12206	12293	44	594	439	0	1076	884	0	1951	2014	23	3751	4147	31	70853	70682	83	1.88231
79453	76083	94	23881	23431	68	1253	1248	11	1937	1762	23	4041	4056	35	5915	5167	42	110129	107120	84	1.88333
130341	115297	88	52920	46423	86	1763	1266	20	3319	2743	34	7876	7206	49	11801	10228	70	244811	222948	94	1.88333
53629	56186	64	22535	22679	57	632	664	0	1433	1603	22	3050	2980	31	4682	4745	37	104619	103755	82	1.88333
151436	134209	94	50792	44807	86	1993	1955	23	3760	3235	37	8033	7390	53	12751	11131	60	273667	253956	95	1.88538
162908	144176	90	54763	48504	87	2833	2640	28	5285	4692	40	10301	10028	52	15578	14208	68	321534	304368	96	1.8864
84617	82546	82	28699	28107	77	1036	1170	10	2294	2027	25	4727	4258	42	6595	7022	40	131128	123385	85	1.88743
114161	108951	84	35612	34470	81	1707	1625	17	2888	2486	32	6547	6353	45	9165	8927	50	216341	199068	92	1.88743
147108	125115	91	58588	49110	90	1876	1657	22	3657	2806	38	6928	5833	48	11673	10169	67	237147	208170	95	1.88845
163332	135788	98	69986	59329	90	2090	1516	24	3746	2879	39	7368	6250	48	12076	10078	58	228580	191396	97	1.89869
139293	123682	90	47895	40702	88	2508	2063	27	3441	2575	37	8273	7486	49	14123	13070	65	281489	259085	96	1.89869
136052	119742	88	58875	50647	89	1710	1665	20	3355	3103	30	7371	6550	46	11603	10091	68	253580	224189	98	1.89869
150313	133268	91	58710	51947	88	2584	2316	28	3716	3181	37	8357	7903	52	12290	10239	68	267325	249476	94	1.90074
50746	49294	74	17003	16939	54	523	504	0	1008	987	0	1995	2034	23	3462	3257	30	73799	69445	82	1.90074
169569	145884	105	62333	53386	90	2343	1896	26	4724	4305	41	10554	9634	52	14912	13541	64	316504	284377	95	1.90279
173980	147622	95	71819	60155	92	2288	1955	24	4210	3330	38	9165	7719	54	14491	11768	72	274227	235005	96	1.90689
185869	146114	98	64741	50506	95	2298	1704	28	4062	3477	35	9411	7475	55	13299	11125	66	293323	233545	99	1.90791
87937	85197	89	16539	15932	49	1616	1572	19	2479	2598	30	5405	5412	39	8171	7691	51	174237	166047	96	1.90791
163830	145535	91	67245	58612	90	2517	2202	27	4505	3967	40	9255	8201	50	13880	12923	67	287301	259616	97	1.91303
214363	165160	110	67334	52382	98	3107	2302	33	4800	3889	40	12382	9788	64	18987	14907	80	390389	311704	106	1.91405
155345	138916	91	73980	65336	90	2548	2150	27	3961	3621	36	8038	7571	48	12579	11290	67	275736	255178	96	1.91713
59788	60356	76	18379	18442	53	596	623	0	1169	1438	16	2797	2975	27	4107	4195	35	88863	86799	85	1.91815
112302	106859	83	34585	33947	79	1610	1554	17	2625	2494	26	6200	5950	40	9334	9107	54	192918	183768	90	1.91917
118417	106289	84	49341	43802	84	1202	1166	10	3418	2896	32	6043	5296	44	8382	7106	50	175037	158978	95	1.91917
121566	108362	90	53175	46925	85	1575	1478	18	2005	1983	25	6341	5513	46	9040	7771	52	183460	168292	93	1.9202
43478	43728	72	21203	20692	66	901	606	0	1127	1199	9	1970	2087	24	2660	2993	27	69148	65854	76	1.92225
160855	140554	97	57367	49991	90	2238	2103	24	4427	3830	41	9308	8431	56	14232	12565	68	306572	276985	100	1.92327
142196	119356	93	65057	55598	90	1800	1584	23	3543	2988	35	8081	6264	53	11500	9603	61	250370	213209	96	1.92327
121604	114737	84	44686	41085	84	1727	1540	20	2698	2197	29	5750	5034	44	9038	8124	48	196212	186000	90	1.92327
121804	106385	91	57744	51102	87	1620	1322	18	2837	2352	31	6334	5635	45	9890	8411	59	204635	181865	92	1.92429
87715	83374	86	27456	26330	76	1071	1282	10	1976	1847	23	5216	4719	39	7560	7348	48	172864	165286	87	1.92429
142814	130719	88	57940	53236	85	2516	2137	26	4101	3802	34	9784	9112	52	14928	14758	68	289675	270256	94	1.92532
90851	87973	87	20993	20567	59	1378	1382	16	2421	2097	24	5070	4946	37	7882	7627	47	168391	163872	90	1.92532
91836	89775	83	19546	18815	56	1412	1471	16	2704	2499	28	5911	6007	42	8958	9049	49	195479	188718	91	1.93044
245644	182784	125	122514	91839	119	3802	2744	36	7663	5655	56	15994	12168	76	24166	17720	100	496080	381358	129	1.93044
41134	39734	75	19243	19063	54	279	308	0	768	659	0	1527	1518	17	2820	2635	28	58788	57720	78	1.93454
157626	138606	92	44032	36893	90	1923	1704	22	3918	3685	34	7823	7479	46	12798	11260	63	259466	229831	97	1.93454
135622	117459	91	55397	48045	88	2125	1993	24	3805	3396	36	9383	8168	54	14326	12327	73	282874	249839	92	1.93658
62630	61286	77	21043	20603	60	730	770	0	1602	1362	14	2788	2900	28	4296	4645	35	99670	94241	77	1.93966
92460	91668	79	24311	24660	56	1468	1599	15	2408	2509	26	5414	5523	41	8558	8179	49	172354	165196	83	1.93966
112077	103906	96	43196	40361	83	1201	1143	9	2604	2491	28	6353	6096	43	9492	8775	60	185257	174757	85	1.94068
137922	109949	105	42176	34811	87	1978	1546	23	3273	2934	33	7102	5818	49	11745	9549	63	233844	196461	92	1.9417
70190	67939	81	19933	19552	59	981	990	0	1482	1525	15	3487	3495	32	5228	4941	42	112601	110584	82	1.94273
84514	81963	79	19494	19228	57	1359	1273	14	1694	2183	24	4634	4770	35	7732	7124	51	154523	146530	85	1.94273
143526	119419	96	55488	44968	88	1988	1804	22	3745	2719	38	8600	6985	58	12399	9605	67	265739	218781	97	1.9458
123159	113408	85	48810	45664	83	2058	1677	25	3642	3203	33	8220	7954	51	14393	13267	71	271879	259157	89	1.9458
221507	164711	112	84168	62916	105	3590	2391	37	6142	4464	49	13055	9719	69	18908	14701	85	378037	282792	121	1.9458
220553	167060	113	96543	73581	102	4111	3479	35	7312	6063	47	16136	13368	72	26096	21195	98	521811	439248	108	1.9499
32951	31609	73	16349	16085	49	437	289	0	899	847	0	1532	1360	16	3038	3119	29	53605	54698	66	1.95195
118274	100532	97	49031	42584	87	1835	1452	20	2743	2597	28	6908	5796	46	11249	9450	59	234948	210869	94	1.95809
96800	93811	81	30302	29497	78	1321	1404	14	2798	2369	28	5374	4970	43	7312	7247	42	164855	156031	90	1.96321
84137	80490	81	24797	24334	76	1244	1045	6	1709	1784	23	4196	3816	35	6958	6421	44	148085	146314	89	1.96526
181277	146591	98	70137	57122	93	2738	2423	28	5954	4650	45	11983	9738	63	19144	14837	79	418381	352508	103	1.96526
194927	158343	112	64549	51883	94	2350	1985	28	4752	3894	46	10215	8874	55	15276	13157	70	297749	252019	100	1.96731
125071	120688	84	77144	73297	84	2231	2349	23	5304	4776	39	10025	9573	52	15525	15354	65	329667	307364	91	1.96731
44440	43827	76	12303	12269	45	712	781	0	687	1124	7	1963	2072	22	3136	3005	30	71844	68896	78	1.9755
123375	108310	89	45573	39229	87	1479	1386	14	2802	2891	28	6772	5655	47	11056	9906	57	250683	221142	100	1.97857
152191	134846	97	60043	53649	86	2141	1951	23	4273	3959	41	8858	8265	53	14162	12276	65	287199	260261	94	1.97857
54383	52533	78	25087	24437	74	833	646	0	1602	1188	8	2699	2344	30	4164	4066	38	84342	83438	79	1.98267
58874	58852	77	12327	12146	45	1068	1008	2	1525	1200	13	3421	3515	30	4932	5019	37	99142	101049	83	1.98369
127019	110312	103	36718	30090	87	1680	1481	21	3317	2831	35	6521	5898	43	10704	8938	67	204259	180312	99	1.98574
93459	88470	93	30677	30273	77	1249	1272	13	1795	2274	22	5190	5112	39	8059	8005	52	162323	153698	90	1.98574
182332	148901	107	113061	94607	95	2887	2377	29	4910	3907	48	10474	8478	62	15953	13476	68	345855	295602	105	1.98574
54601	53275	78	21391	20986	66	572	541	0	1261	1094	7	2740	2627	27	3095	3217	31	77510	74838	82	1.98779
104439	99634	83	36384	34856	79	1596	1682	20	2450	2415	26	5862	5450	41	9676	9074	54	196912	184827	91	1.98779
104427	98777	87	34922	33602	80	1944	1708	22	2809	2296	30	6610	6195	43	8466	8033	50	188360	179869	93	1.99086
104257	97426	85	41586	38517	81	1507	1615	17	3075	2585	31	6214	5804	41	8675	8196	51	176478	166949	92	1.99189
111865	103434	83	36357	33432	81	1807	1507	22	3353	3395	30	7029	6730	45	11111	10697	64	213289	205290	91	1.99189
119921	105667	99	47536	42722	84	1605	1264	18	3315	2520	33	7162	6588	49	10358	9351	59	225552	206409	94	1.99393
113185	101313	90	55125	50755	84	1463	1477	16	3005	2572	26	6014	5428	45	8604	8004	50	187391	172554	91	1.99393
103746	98876	89	33584	32602	78	1147	1033	4	2805	2375	31	5862	6044	40	9038	8447	49	182102	172224	90	1.99701
61108	60584	76	25402	25063	69	698	710	0	1602	1603	20	3627	3518	33	4890	4784	36	109146	104597	85	1.99701
146174	131760	90	65667	60137	86	2224	1894	23	3186	3435	31	7269	6589	47	11449	10193	56	235236	215829	96	1.99905
152016	130548	91	65021	54522	92	2447	2200	26	3976	3946	37	8466	7403	49	14517	12069	71	290728	254085	98	1.99905
203601	159098	101	72861	58464	98	2965	2459	31	5402	3836	42	12706	10049	64	19804	16542	79	393636	323529	109	2.00008
152783	128755	92	64213	54688	90	1993	1708	24	4029	3476	38	8811	7620	52	13338	12005	61	287900	259108	99	2.00008
182135	143507	105	69008	54109	96	2728	1929	30	5058	3327	43	9310	7524	54	14958	11001	71	305786	249867	102	2.0052
83131	80940	80	30218	29137	77	1257	1320	12	2207	2061	27	4269	4075	36	6403	6588	39	141252	135117	82	2.00622
98745	93024	84	30251	28514	81	1268	1179	11	2723	2633	31	5237	4867	42	7836	7720	49	161578	156158	86	2.00725
87612	83335	85	23140	22596	72	1110	1256	13	2457	1758	31	4629	4438	37	7635	6911	50	157337	150158	85	2.00827
322022	228258	133	114576	80623	127	5012	3286	40	8692	6925	50	19762	14736	89	29742	22250	113	627100	477435	137	2.01032
152480	119759	95	61092	47827	92	2177	1718	23	3577	2839	36	7293	5750	50	10371	8701	56	229961	181810	101	2.01237
113789	108423	85	41648	38785	82	1697	1648	20	2797	3183	29	6798	6364	51	11097	10247	57	228037	214653	93	2.01442
104933	100251	84	36712	34753	81	1391	1348	14	2473	2517	25	6128	5903	44	10417	10137	56	220182	204773	94	2.01442
183564	143530	100	71683	55340	97	2327	1839	26	4710	2977	46	10654	8165	60	15610	12259	75	324757	253394	113	2.01442
162720	145910	101	65849	59736	90	2326	1787	29	5240	4748	39	10237	9671	54	15434	13305	70	317252	288796	99	2.01544
110364	99267	87	42705	38275	83	1864	1542	21	2972	2506	29	7610	6642	47	11841	10722	61	246962	225588	96	2.01544
82598	80193	87	18444	17956	54	989	927	0	2037	1884	22	3914	4248	34	5704	5287	41	131558	125394	86	2.01851
116000	105341	90	44751	40372	84	1716	1576	19	3123	3109	33	5841	5347	42	8661	8183	46	179974	166425	93	2.02261
95784	89643	84	35809	32863	81	1324	1416	15	2489	1940	30	5582	5476	39	7877	6795	48	163885	157621	90	2.02568
106863	97564	88	39613	35534	83	2143	1868	25	3238	2991	30	7048	6262	44	11461	11104	59	225426	215028	91	2.02568
106239	101776	84	54442	51570	80	1674	1592	16	2728	2846	29	6068	5683	45	9740	9462	52	204274	187020	93	2.03183
180604	136607	97	69455	52687	96	2811	1690	35	3714	3165	34	8821	6798	56	14845	11866	73	290707	225427	102	2.03592
86449	83015	80	21859	21437	61	1300	1245	12	2068	2105	24	4271	4173	35	6370	6178	42	126346	119320	85	2.03695
114322	101830	89	41138	35841	85	1665	1179	22	3452	3033	34	6769	6297	43	11700	10564	69	230135	210445	91	2.03797
100448	96438	80	26451	25008	78	1252	1311	14	2482	2365	25	6247	6529	42	9363	9234	52	197647	188726	84	2.04104
128675	116338	84	48510	42963	86	1507	1356	19	3687	3043	33	7137	6715	45	10614	9813	54	248596	225600	95	2.04412
147298	133395	88	60449	54693	87	2177	1850	27	3903	3663	33	8671	7759	49	12732	11134	66	275292	254694	96	2.04412
98018	94476	81	57318	54887	82	1893	1618	21	3399	3239	32	7513	7267	45	13102	13130	57	252476	234386	93	2.04412
159788	127956	93	68366	55226	93	2495	2117	25	4302	3557	38	8800	7122	50	13812	10814	65	278903	231056	106	2.04616
56354	54476	81	12341	12276	45	669	549	0	1007	964	0	2722	2660	26	4251	4321	34	92842	90291	81	2.04821
67265	66210	84	13390	13565	46	727	952	0	1362	1436	14	3630	3318	33	5713	5245	44	98476	95454	89	2.04924
188270	144748	103	71944	56010	96	2382	1606	26	4663	3782	43	8871	6848	55	13848	10678	69	284212	218293	107	2.05026
83539	82694	78	16836	16401	52	1313	1330	14	2266	2000	24	4880	4660	38	7280	6738	50	160736	155112	89	2.05538
131216	116995	87	50896	45579	86	1642	1416	22	3728	2927	35	6433	5795	44	10918	8591	61	210885	189542	97	2.0564
162615	135719	93	70510	58929	90	2394	1807	27	3937	3574	40	9943	8444	58	15545	12867	76	283282	244361	99	2.0564
168042	136072	94	70331	57259	93	2336	1900	26	3978	3132	39	9774	8045	56	14251	11694	68	312123	252837	103	2.0564
113392	107656	87	27979	27469	78	2036	1875	24	3308	3062	33	7546	7413	47	10786	11095	51	240148	224801	91	2.05743
63841	63220	79	24279	23578	71	716	830	0	1365	1453	18	2654	2407	29	4926	4570	36	106641	105600	85	2.05948
127131	111905	93	56123	49875	85	1796	1392	20	3026	2720	33	6565	6185	42	11032	9816	54	213069	193187	91	2.06665
98918	95101	86	21093	20373	62	1906	1770	21	3159	3348	28	7601	7250	45	10765	10348	61	222781	209069	89	2.06972
54232	51650	86	20446	19721	67	755	560	0	1374	1493	16	3035	2812	30	4777	5065	37	105047	96333	90	2.06972
169884	142154	94	82519	68671	93	1773	1781	20	3807	3203	41	7951	6816	48	12823	10609	65	250243	211277	99	2.07074
101296	100080	80	33180	32399	78	1580	1552	19	3036	2658	30	5653	5199	45	9094	8531	53	188913	174206	86	2.07074
183962	155466	104	77786	64473	95	2552	2146	28	4585	3874	41	10052	8474	62	15580	12593	72	300520	251239	110	2.07074
97152	95481	80	27091	26777	65	1608	1326	18	2753	2207	29	5207	4809	41	7975	7898	45	177028	166187	86	2.07177
124992	109552	97	50427	41534	90	1976	1699	20	3303	2635	35	7030	5816	48	10681	9024	54	217145	182895	97	2.07586
157690	146308	98	63572	58801	88	3113	2563	31	4824	4733	34	10686	9752	52	15469	13858	71	345746	313539	98	2.07586
99562	89878	99	26894	23210	99	1193	980	0	2709	2290	29	5383	4804	41	7846	6787	58	165050	138045	99	2.07586
114514	110181	82	38941	37310	80	1323	1500	15	2927	2921	26	5947	5834	40	10502	10457	57	201007	190116	89	2.07586
122562	109603	94	40617	36347	84	1678	1392	17	3040	2748	31	6843	6282	45	9244	8234	51	203437	188712	93	2.07689
133713	121204	88	55638	48866	88	1700	1618	21	3740	3299	36	7926	7232	46	12291	11462	63	263177	235227	96	2.07893
90701	87757	80	24827	24480	68	1230	1285	13	2560	2033	31	5005	4638	39	8220	8059	53	158263	153554	87	2.07996
69142	67787	79	26222	25417	75	658	625	0	1843	1492	18	3041	3159	29	4546	4787	36	103952	102331	84	2.08098
194722	158213	99	74955	60166	94	2544	2160	28	4569	3459	43	10160	8401	55	16330	13523	87	321923	259912	105	2.08303
270714	199750	122	149406	118267	119	6375	4874	42	10469	8264	60	22901	18110	89	35828	28349	118	713225	584351	125	2.08406
75432	72591	78	20789	20470	57	1227	1221	11	2226	2038	25	4149	3805	36	6418	5908	45	135991	125227	87	2.08406
168945	136850	97	83772	69246	93	2253	1613	24	3654	3133	36	7811	6368	49	11679	9526	64	255784	211039	100	2.0861
167586	147924	93	80116	69995	92	1846	1643	23	4472	3894	39	10245	9057	54	17080	15571	69	325231	284678	105	2.0902
213569	153477	102	76739	55256	101	2905	2319	33	5152	3527	44	12780	8947	66	18004	11685	72	420989	301873	113	2.09122
203813	159000	107	84126	67418	98	3136	2495	34	4214	3311	38	9559	7713	52	14198	11574	65	310504	239976	109	2.09225
100348	96815	83	33434	32485	79	1228	1185	12	2350	2080	26	5417	5301	39	8245	8025	46	173073	164049	90	2.09327
141982	126726	88	54682	48294	86	2172	1835	25	3549	3007	35	7686	7294	47	11801	10387	60	225653	209516	91	2.09942
142013	121626	95	57889	48396	91	1843	1686	22	3998	3437	36	7795	6795	50	11850	9702	68	257025	216716	97	2.10044
109011	104973	82	43856	41310	81	1526	1627	18	3060	3545	29	7332	6892	41	11037	10278	59	232005	224060	86	2.10044
140113	125117	89	84129	76212	88	2556	2219	28	5027	4603	41	8643	8214	52	14334	12980	66	287018	265778	92	2.10044
211866	165932	116	89610	70597	99	3001	2709	31	5594	3936	47	11610	9587	57	19464	16161	84	366789	299269	103	2.10147
81047	79173	80	27723	26356	78	1429	1329	14	1965	1974	23	5052	4664	39	7838	7114	54	160773	148590	95	2.10147
67180	70178	74	18179	18568	49	888	897	0	1463	1551	19	3658	3749	32	5916	5519	41	116111	112818	78	2.10147
263969	195921	128	143393	108064	112	4954	3474	40	8281	7399	50	19304	15309	78	29698	23007	108	617004	481607	128	2.10147
100485	99631	79	56679	56384	79	1287	1233	14	2571	2769	25	5512	5315	40	8687	8498	52	185088	180600	87	2.10147
224806	182358	100	100942	83003	100	3007	2450	32	6461	5145	48	14348	12124	62	20998	17113	81	440665	373484	105	2.10147
119686	109771	88	37902	33268	85	1580	1343	19	3103	2977	31	6826	6277	45	10984	9815	57	224070	203828	90	2.10351
69105	67861	77	23397	22628	70	871	878	0	1455	1597	17	3601	3259	33	6034	6033	39	121446	115719	83	2.10454
94059	91322	81	26949	26209	78	1303	1260	14	2677	3052	26	5385	5284	40	9252	9361	50	179380	173152	87	2.10966
57484	57648	77	19486	19327	57	700	672	0	1242	1163	8	2543	2719	26	4218	3958	35	85857	85617	83	2.11171
169207	141551	98	71501	60155	93	1941	1738	23	4535	3678	43	9318	8266	53	14954	12463	72	315370	271294	101	2.11171
101460	97868	89	40992	40082	80	1529	1530	17	2632	2430	24	4664	4401	36	7975	7701	48	156193	150142	89	2.11785
107310	100484	82	61694	57151	85	1321	1299	13	3270	2804	33	6187	6031	40	9302	8762	53	203907	195894	91	2.12195
106039	101215	82	36809	34056	80	1258	1089	8	2356	1986	26	5369	4959	39	8779	7591	53	180668	170406	89	2.12604
93877	85079	87	40118	35428	83	1130	1035	5	2198	1816	23	4951	4352	39	7990	7042	48	162745	148203	88	2.12604
101421	99059	83	23491	22983	67	1151	1092	9	3019	3002	28	5242	5311	37	9558	8587	52	189705	180989	89	2.12809
115239	106961	91	41336	38327	84	1422	1662	17	2957	2495	32	6973	6477	45	10304	9552	56	208979	196312	100	2.12809
214304	166976	100	92629	70109	98	2320	1865	28	4518	3440	43	10266	8039	60	16470	13199	72	333595	263478	105	2.12809
100403	96547	92	32795	31821	79	1143	1160	9	2464	2630	26	5484	5248	38	7975	7294	48	167473	159128	87	2.13014
83574	80879	83	29152	28308	77	868	1063	5	1927	1831	22	3980	3898	34	6614	5953	49	137164	133990	84	2.13321
157609	135053	93	59907	50261	90	2375	2260	28	3456	3272	35	8882	7845	51	13134	11337	68	289226	257976	94	2.13321
98102	94944	81	39850	38250	79	1743	1708	20	2682	2268	31	5954	5933	41	9172	9194	51	190808	179903	84	2.13424
194088	149885	101	85304	67632	97	3283	2258	33	5026	4178	44	10334	8048	60	15787	12165	72	348253	279421	104	2.13424
62872	63446	74	11066	10788	44	988	920	0	1240	1303	18	3024	3002	29	5013	4727	37	109534	105687	78	2.13628
163327	139036	96	56393	46627	91	2720	1974	31	4766	4239	38	9915	8028	62	12208	10958	58	279024	237647	95	2.13731
119812	112253	85	48677	45015	83	2009	1819	21	3362	3206	29	8084	7502	47	13620	13381	66	260936	245265	90	2.13731
214141	167427	104	85269	66649	99	3433	2632	32	5052	4177	43	12553	9765	64	20413	16129	86	404152	333716	115	2.13731
267864	173467	118	103677	71829	111	4397	2869	41	7105	5044	53	15984	10603	75	24785	15768	97	512135	343319	117	2.13833
108557	105696	89	41483	40685	79	1513	1493	15	2948	3088	31	5851	5798	41	10101	9964	55	204182	196787	89	2.13833
181239	141765	98	58391	43363	97	1975	1847	21	4236	3585	36	8819	7107	56	13329	10518	65	295084	239720	102	2.14038
214151	167727	100	73890	54678	97	3265	2850	31	5044	3775	42	12528	9897	66	19677	15388	84	408733	319012	107	2.14038
157505	129328	92	65735	54526	90	2056	1913	20	4299	4086	38	8920	7276	56	13049	10687	62	264309	226234	97	2.14038
143790	125422	92	73594	64268	89	2234	2002	24	4097	3683	36	9739	8328	56	15283	13773	72	306519	266147	97	2.1455
135777	110252	96	54885	45252	89	1783	1307	20	3787	2877	35	7456	5988	50	11525	9052	66	232816	192140	97	2.14755
170753	141003	96	72899	59545	95	2193	1694	26	3815	3021	35	8617	7201	49	13419	11078	70	279252	230349	103	2.14857
107124	95141	91	33106	27545	86	1674	1319	19	1924	2264	24	6096	5455	45	9637	8713	60	223129	194125	99	2.15267
104569	99077	89	52893	49769	82	1378	1527	15	2436	2415	30	5601	5601	41	9208	8314	52	204683	186629	90	2.15574
148754	124625	94	56908	45809	90	1802	1363	17	3643	3109	35	8663	7017	51	12454	10568	64	249673	210298	97	2.15677
124620	110971	87	52544	47653	85	1789	2061	20	2944	3125	28	7301	6640	47	12020	10095	61	236827	213161	94	2.15677
90378	89854	78	13002	13242	44	1339	1443	15	2046	2421	25	5917	5739	42	9408	8906	50	182214	179623	87	2.15779
119418	110865	84	51988	47891	84	1818	1632	20	3456	2952	33	7492	7041	50	10224	9453	60	234972	216378	94	2.16086
102747	96353	89	36384	35241	80	1452	1298	15	3171	2943	31	5974	5495	40	9896	9343	54	188189	173567	86	2.16394
96738	91337	82	35764	34673	80	1107	1025	4	2988	2886	29	5781	5380	43	9497	10019	44	203043	192033	85	2.16496
164386	147887	102	60155	55018	88	3001	2903	28	5722	5109	39	12285	11157	66	17954	15305	76	381228	326176	95	2.16906
31488	31476	61	12066	12130	45	420	483	0	631	569	0	1172	1248	11	1994	2192	20	37626	38151	71	2.16906
104416	102003	80	48333	46922	80	1995	1926	23	2901	2350	26	6006	5987	41	9365	8663	49	192517	182747	88	2.1711
232909	171085	105	82574	59732	102	3036	2089	35	5273	4378	42	11781	8857	63	18878	14545	86	389444	286029	120	2.1711
165997	137600	94	66422	55688	92	2355	2084	27	3940	3746	37	10037	8840	56	15141	12515	68	310079	269810	102	2.17622
97719	94254	84	30570	29873	78	1209	1314	14	2167	2071	28	5088	4966	39	7471	7055	45	159143	149463	90	2.17622
168599	134364	96	66867	53831	92	2467	2035	26	3927	2722	36	9141	7408	56	12969	10099	62	257150	203037	98	2.17622
47187	45335	75	20080	19756	57	504	563	0	1000	748	0	2138	2008	23	2786	2916	28	63783	62442	76	2.18032
122537	116837	84	43550	42154	80	1744	1500	18	3101	3139	30	7205	6687	44	10504	10456	56	227709	219123	93	2.18339
128709	109893	92	47452	41139	88	1621	1319	16	3795	3035	36	7278	6790	44	11918	10139	60	241823	211140	98	2.18442
78355	76309	79	29140	28008	78	972	957	0	1898	1761	20	3533	3357	33	6837	6630	44	130882	125207	86	2.18442
123893	112415	85	46354	42329	84	2030	1860	22	2837	3127	29	7476	6808	45	11640	11115	64	242673	218772	95	2.19056
179519	152588	99	60903	50925	94	2557	2112	28	4439	3699	39	10133	8636	55	16727	14483	74	311852	278614	102	2.19056
83002	83409	80	27029	26673	72	1097	1139	11	1732	1722	23	4109	3835	35	6206	5921	40	137295	130777	84	2.19159
307416	247063	120	190503	151941	119	7279	6027	44	16342	13550	68	34310	28731	113	54171	44008	117	1.04858e+06	944373	128	2.19159
174319	140303	94	61334	49511	90	2562	1849	29	4047	3027	40	8564	6925	51	13881	11229	65	269327	220070	97	2.19159
127123	123066	82	37924	36770	79	1947	1886	21	3051	3303	31	8089	8141	53	12295	12001	56	252596	241011	88	2.19159
162891	117959	100	69772	52500	98	2759	1863	31	4608	3295	44	9696	7193	59	16030	11665	69	330983	250396	105	2.19773
162891	140000	92	57864	48744	90	2477	2148	26	4075	3606	40	9416	8415	54	13816	12231	62	299274	261789	94	2.19876
96847	95156	79	36833	36154	78	1142	1171	9	2582	2408	26	5264	5274	40	7825	8089	43	157462	150353	86	2.19876
123085	110170	101	52260	47440	86	1981	1782	24	3080	2779	30	6924	6746	43	10371	10199	58	208637	193537	90	2.2008
107263	100142	82	36265	33043	83	1950	1865	22	3012	3003	28	6913	6769	43	11291	10251	60	206514	187918	90	2.20183
209659	158412	100	82616	60840	99	2797	2217	32	5157	3762	42	10575	7949	61	15404	11664	65	318618	245836	107	2.20285
54809	53698	77	21621	21537	68	643	759	0	801	917	0	1952	2327	22	4105	4161	37	78569	76056	84	2.20592
203770	160061	99	64941	51511	96	2766	2225	30	4475	4198	37	11164	9196	56	17348	14041	83	353526	278503	105	2.20592
107714	103804	82	33750	32196	81	1525	1576	20	2958	2833	31	6683	6335	43	10356	10018	49	208813	196359	91	2.20695
31012	32606	52	11455	11566	44	346	455	0	936	948	0	1621	1775	19	2709	2892	28	60154	59177	76	2.20695
238331	171167	121	103447	76716	112	3190	2458	32	5983	4697	48	11993	9286	65	19384	14876	82	386905	298893	121	2.209
132123	119486	89	43959	37619	87	2098	1779	24	3620	3255	33	7762	6987	48	12122	10532	59	267717	245656	95	2.209
174914	139731	98	70956	56671	94	2409	1898	29	4234	3551	39	8959	7591	52	14110	11643	68	284732	230333	103	2.21207
148783	129416	91	61973	52762	90	1647	1396	17	3359	2778	33	7787	7131	46	11311	10096	61	251099	211231	99	2.21207
146642	134716	91	67063	61237	87	2531	2584	25	4805	4186	40	10312	9744	54	15079	13242	64	336412	314382	96	2.21309
56736	57483	74	14255	14545	46	848	965	0	1637	1621	22	2738	2720	28	4599	4693	35	113491	111866	82	2.21617
110917	108881	82	29394	28885	78	1747	1601	19	2387	3089	26	6708	6428	45	9715	9286	49	199106	190652	90	2.21617
92679	88374	94	34789	34174	78	1258	1277	11	2610	2110	24	5470	5203	43	7682	7515	53	165207	160272	88	2.21617
83360	78314	86	22338	21651	64	1412	1280	17	1919	1865	22	4577	4330	37	6585	6184	44	142613	137639	87	2.21719
200955	159314	95	66082	50978	94	2763	2181	31	4555	3730	40	10847	8335	56	15886	12890	70	329503	263638	105	2.21821
156150	123830	93	69047	53889	92	2008	1701	23	3582	2548	35	8248	7108	53	11886	9314	62	267958	213758	104	2.21821
138299	123327	90	56117	50416	87	2115	1831	26	2959	2877	30	7438	6661	45	10581	9289	60	208132	193004	97	2.22436
89603	87066	80	27336	26994	76	1701	1342	19	2245	2080	26	5766	5493	39	9071	8614	53	185513	178043	92	2.22436
150221	121379	96	64190	51527	92	1820	1560	22	3925	3244	34	7851	6580	51	12594	10715	58	252155	200635	99	2.22641
115821	108313	89	55996	52588	83	1591	1516	18	3887	3314	35	7106	6753	46	10581	9917	52	225756	218361	89	2.22641
74600	73293	82	27687	26870	75	1034	1154	11	1412	1509	16	4207	3933	37	6131	5426	47	150761	148674	82	2.22845
114858	106843	84	40826	36950	84	1799	1448	22	3154	2480	35	6920	6146	46	10928	10365	58	224786	212813	90	2.22845
180252	145838	100	68691	55863	93	2170	1769	23	3413	3452	30	8436	6878	52	13784	11517	63	283126	239896	99	2.23153
94077	89476	86	28109	27225	78	1361	1210	17	2246	2318	27	5739	5728	37	8480	8148	45	170072	165279	85	2.2346
174534	149499	99	70084	60140	92	2309	1824	29	4718	3667	39	10875	8900	53	17132	14136	73	334686	276182	100	2.23562
110696	99483	87	42859	36720	86	1639	1489	20	2742	2216	30	7017	6103	48	10708	9388	60	202606	184010	96	2.23665
196391	167632	97	90084	78222	95	3851	3056	34	7333	6591	49	15519	13599	70	23284	20557	89	461458	412012	104	2.23767
150670	128627	91	56410	48332	90	2351	1896	27	3859	3404	37	8243	6846	52	12621	10750	63	253774	216652	99	2.24074
137527	117856	89	53696	44399	88	1751	1583	20	3311	2491	35	7821	7072	48	12174	10890	57	245887	217325	95	2.24177
112497	105177	83	33664	30831	81	1642	1481	19	2547	2692	28	5853	5501	42	9465	9168	53	206160	192841	93	2.24177
137975	113704	94	56945	46905	90	1863	1587	20	3992	3092	41	7240	6035	48	11415	9482	62	230705	188767	101	2.24177
148617	132688	100	75712	68061	88	1947	1960	23	5409	4305	41	9400	8313	54	15002	13232	73	288230	255235	97	2.24382
37914	36812	80	14595	14540	48	612	492	0	546	786	0	1652	1457	20	2928	3140	28	54974	52293	78	2.24791
188895	155279	100	78934	64535	95	2200	1742	28	4421	3893	39	8931	7120	57	15004	12586	70	299624	253489	103	2.25098
145241	124034	94	56326	46737	90	2250	1810	27	4268	3558	34	9427	8083	53	14501	12855	68	313691	266784	101	2.25303
129308	112914	87	47657	41621	84	1727	1522	22	3464	2582	33	6673	5569	45	10103	9063	52	219717	198819	93	2.25406
39334	39460	71	14820	14895	47	495	469	0	937	1095	7	1980	1837	24	2848	3112	29	56102	55371	75	2.25815
41184	38809	75	18014	17649	57	500	474	0	777	829	0	1466	1381	15	2338	2357	26	54062	52766	67	2.26327
100578	98118	80	18613	18097	52	1190	1358	12	2359	2545	26	5966	6210	41	8431	8244	48	197122	187733	86	2.2643
179339	144872	95	79404	65400	94	2935	2440	30	5668	4387	43	11339	9711	52	17244	14098	74	354759	288442	101	2.26737
112341	105945	89	29148	28428	80	1540	1176	13	2460	2503	29	5567	5361	39	8728	8981	49	178061	170488	93	2.26839
54865	54145	81	18434	18142	54	603	653	0	1087	1280	12	2575	2429	27	3871	3868	32	77982	74929	82	2.26942
133882	123079	87	58771	53863	85	1812	1794	21	2763	2848	29	7178	6592	46	10919	9555	62	227601	211759	96	2.27249
97791	93845	84	32756	31740	78	1656	1776	20	3025	2794	31	5567	5044	42	9394	8426	58	188517	179966	88	2.27249
124436	120185	90	33088	31931	80	1829	1458	20	3298	2623	31	6359	6080	47	9676	9438	51	201175	187435	93	2.27864
133240	116623	89	45426	38028	88	1900	1587	20	2863	2548	35	6611	5952	45	9952	8609	52	206072	179345	97	2.27864
147584	128189	106	65458	56922	90	1923	1530	22	3933	3238	35	8321	7294	50	12712	11071	64	246955	217146	97	2.28171
196301	164728	102	86330	72748	98	2439	1887	30	5497	4197	43	11290	9786	58	18204	15967	69	348954	299918	110	2.28273
277964	186345	118	121255	82799	116	4175	2851	40	7182	4861	53	15122	10046	77	24506	16072	92	504486	351590	127	2.28273
131027	111916	88	54803	46169	89	1855	1515	23	3319	2839	33	6794	5969	46	10249	8533	57	216154	185085	97	2.28273
97430	95471	81	33025	32648	77	1605	1525	19	2543	2170	27	6060	5882	40	8190	7972	51	186991	178695	93	2.28376
168222	134497	95	57697	45900	92	2305	1705	27	4891	3545	42	9722	8032	59	14857	11538	69	310977	253596	105	2.28376
114712	100301	86	48287	42291	85	1520	1261	15	2966	2524	33	6295	5493	46	9173	7603	58	203916	176072	92	2.29092
123473	109954	86	40474	35512	84	2063	1575	24	3450	2890	34	7582	6362	49	12304	11350	66	249729	222838	92	2.29092
159456	123935	103	69570	55080	94	2236	1474	29	3605	3115	34	9026	6823	55	13176	10416	64	261681	206622	102	2.29092
139528	119632	89	58844	48494	87	1923	1605	22	3158	3020	34	8122	7286	48	11706	9517	65	252661	220371	93	2.29195
49453	48764	76	20360	20331	57	584	724	0	1055	1059	5	2334	2443	27	3688	3701	35	80796	76106	78	2.29297
112552	93393	92	49997	41893	87	1427	1430	14	3593	2662	36	7374	6403	47	10670	9027	53	219850	186565	92	2.29605
158675	136818	92	57655	49529	88	2306	2000	24	3750	3689	30	8945	7837	57	13011	11482	70	265701	244126	95	2.29605
123501	116784	89	57353	54139	84	2219	1845	25	2933	2911	30	6924	6133	48	11078	10443	54	223121	216365	92	2.29605
87919	84818	79	35191	34224	77	1268	1078	9	1984	2215	20	4585	4299	38	7535	6998	46	146590	137283	86	2.30014
173205	128388	97	63881	47028	95	1913	1408	21	3467	2539	36	8929	6617	56	13414	10202	68	284629	211966	103	2.30014
117667	103122	88	42489	36828	84	2062	1556	26	3185	2789	30	7239	6521	49	11815	10981	57	241284	211502	95	2.30117
101778	96972	81	41059	40128	79	1533	1667	16	2824	2816	29	5529	5487	41	8750	8337	52	173189	165387	91	2.30424
180697	146246	96	64200	50408	95	3126	2346	33	4562	3972	38	10168	8246	56	16689	13719	76	354078	286900	112	2.30424
180704	138682	94	70603	53025	94	2779	1927	30	4417	3560	44	9661	7567	58	15066	10896	74	326105	254665	102	2.30424
126965	108219	93	52830	44044	88	2154	2030	23	3512	2969	35	7785	6675	52	11231	9167	66	239403	204061	94	2.31141
90179	87021	83	35955	34967	78	1497	1268	17	2421	2298	26	5618	5051	43	8121	8307	47	170762	170165	88	2.31141
187917	150365	96	84599	69559	95	2404	1943	30	4058	3369	40	11140	9060	62	17128	14314	74	336079	274666	104	2.31141
122447	115513	87	32072	30937	81	1878	1673	21	3559	3218	34	7130	6981	46	11371	10972	57	229145	216058	95	2.31653
49032	50978	64	17039	17020	50	520	555	0	774	937	0	2156	2128	24	3294	3493	32	75399	74865	79	2.31653
122452	116247	85	37982	35821	81	1625	1575	18	3339	2727	34	7066	7017	42	11204	10371	55	228263	216126	91	2.31653
129515	108388	91	62391	51030	89	1478	1358	13	3514	2819	31	6082	4994	47	9231	7378	58	205083	164437	97	2.3196
161299	134975	94	66303	54566	91	2270	2094	23	4540	3363	39	9063	7133	56	13736	10951	69	266632	229039	95	2.3237
165381	136766	97	62498	50796	93	2450	1875	26	4228	3891	38	9474	7930	54	13913	11605	70	289374	242771	98	2.3237
79135	73562	85	37412	33618	82	1087	1032	6	1744	1309	19	4073	3695	35	6157	5669	45	124128	115057	85	2.32472
101353	98347	80	38509	37149	79	1086	1053	6	3113	2590	28	5466	5326	38	8762	8519	48	174328	165964	85	2.32574
197383	156143	103	120069	100675	96	2323	1937	26	5636	4392	45	11048	9372	57	17088	13696	77	346225	291111	99	2.32574
215198	157108	100	93764	68473	100	2612	1884	30	4628	3407	42	11282	8359	62	18578	14302	79	371133	276590	111	2.32574
114398	102957	101	53468	49429	83	1520	1522	17	2602	2719	29	6347	5763	42	10210	9183	57	207276	196806	86	2.32677
129077	107454	91	53425	42888	90	1726	1500	19	3363	2653	34	7295	6128	50	11371	9509	57	228432	194367	93	2.32984
253241	186893	106	94719	71329	103	4114	2897	38	5980	4246	48	14386	10737	74	21188	16486	85	452626	338071	110	2.32984
96741	92532	79	25845	25231	76	1291	1312	14	2419	2150	26	5087	4790	37	8424	7943	54	156342	150939	88	2.33189
92167	87864	91	32247	31268	78	635	902	0	1783	1742	20	4750	4613	35	6813	6496	42	146196	141027	87	2.33496
145212	122054	96	60323	49152	91	1864	1538	21	3438	3211	33	7306	6112	52	11342	8912	61	235753	192821	98	2.33803
89258	86375	78	32643	31747	77	1138	912	0	2034	2119	22	4466	3944	36	6372	6097	46	139088	134235	89	2.34315
132008	111781	92	49155	41131	86	1865	1632	24	3067	2818	30	7379	6572	50	10904	9334	60	232447	200518	96	2.34418
100455	97734	82	46343	45443	79	1282	1474	16	2532	2383	27	6338	6094	41	9965	9978	51	191985	184347	88	2.34418
86916	83499	81	25494	25111	72	1099	1021	4	2207	2050	25	4096	4045	33	6658	6887	46	138158	129650	89	2.35135
238584	184251	118	94688	76697	100	3577	3025	33	6477	4835	48	13163	10750	67	19892	14669	81	416005	340115	104	2.35135
111665	104124	87	35091	31888	84	1328	1408	14	3105	2945	29	5363	4786	42	8878	8455	52	175292	155682	90	2.35237
159527	125636	92	65092	50929	93	2085	1453	26	4157	3038	40	8688	7179	50	12372	10330	60	279549	223529	99	2.35237
184909	140461	99	68581	52442	95	2775	1961	32	3793	3130	38	9269	7242	59	15361	11723	74	301286	234673	103	2.35442
217766	161360	103	79465	59245	101	2558	1835	32	5468	3643	45	10887	8011	62	16141	12357	73	325034	247990	105	2.35647
109367	105959	82	22811	22177	58	1637	1516	18	3435	3372	28	7252	7118	43	11152	10975	50	248905	244078	87	2.35647
210393	164154	96	87833	68053	96	3451	2328	35	6260	4758	43	11817	9361	64	18213	14444	76	354598	279304	99	2.35647
91752	88419	96	35903	34325	79	1411	1207	14	2650	2569	28	5109	4809	39	7625	7405	45	159826	151570	81	2.35852
179576	147266	109	69897	57658	92	2662	2260	27	4924	4468	39	9057	7524	55	13844	12217	66	282114	242273	96	2.36261
131140	121341	89	42543	38929	85	2077	1691	24	3292	3160	31	7377	6721	47	12044	11066	67	246584	228915	93	2.36671
181488	144006	96	77812	61270	96	2776	2313	28	5010	3958	43	10590	8401	63	15755	12825	74	335115	268543	105	2.36671
100700	99547	79	36155	35652	78	1395	1310	16	3065	2466	32	5299	5166	39	8327	8144	47	159838	152287	85	2.36773
153060	137128	106	89586	82831	106	2240	1969	25	4894	4345	39	9927	9045	55	14807	13237	78	312375	284302	106	2.36773
213835	174880	115	130011	113915	98	5677	4703	39	10255	8930	60	23467	19985	84	34472	30163	95	744763	645572	107	2.36876
90119	89351	79	17038	16592	53	1476	1374	16	2038	2060	29	5531	5571	39	8794	8653	52	175193	166948	90	2.37285
57516	57160	79	25192	24124	74	700	760	0	1035	1246	10	3250	3128	31	4273	4248	35	93066	88779	80	2.37388
129541	121177	88	46924	43448	83	1650	1743	20	3036	3179	28	7303	7037	45	11848	11790	60	261409	248027	92	2.3749
163345	137378	94	77900	64768	91	2247	2067	25	3816	3239	37	9062	7568	53	13000	11117	60	270913	237170	98	2.37695
152843	126501	93	67332	57108	90	2244	1615	29	3763	3440	34	8481	7389	57	14055	12147	64	271932	242060	98	2.37695
45484	44699	80	10496	10420	43	396	438	0	1014	969	0	1592	1715	20	3600	3686	32	67234	64609	78	2.379
99584	94475	85	38992	36120	82	1425	1326	15	2492	2566	26	6188	5918	43	9126	7968	59	197969	190877	91	2.38002
132671	115356	91	49029	39898	88	1849	1698	21	3053	2971	33	7135	5972	48	10293	8261	60	204425	178519	92	2.38514
101416	87014	86	24818	21274	72	1989	1844	24	3976	3521	35	9207	7641	57	9726	8070	54	239422	202177	92	2.38617
100517	95025	84	50674	48687	81	2062	1861	24	2770	3127	28	6300	6161	41	11182	10470	59	223288	210554	87	2.38924
86498	83152	81	29095	28277	77	1184	1176	10	1744	1603	20	4298	4079	35	6557	6298	45	130187	124173	83	2.39231
149001	135134	86	47769	40395	88	1965	1785	22	4664	3932	41	9570	8579	54	15027	13212	68	288470	260696	93	2.39334
136464	125430	88	56761	51188	91	2535	2190	26	4786	4736	36	10436	9588	54	17290	14768	81	331568	302072	103	2.39334
163465	138123	92	68670	58226	90	2757	2087	31	4492	3828	39	10194	9062	54	16025	13144	75	327321	295835	92	2.39334
141988	121118	93	48384	40228	90	1916	1587	21	3417	2792	36	7304	6448	49	11638	10013	66	243704	213538	93	2.39334
180803	142099	99	66178	52244	93	2514	1644	31	4254	3838	38	9755	7961	57	14306	11203	71	317601	254707	101	2.39436
61834	61257	75	19881	19508	58	705	660	0	1182	1191	9	3010	2868	30	4049	4168	33	89688	85641	83	2.39846
141869	121747	98	60325	51826	88	1832	1690	19	3751	3006	33	7921	6858	52	12540	10627	59	248825	219918	95	2.4005
100431	98652	82	26117	25753	68	1245	1103	9	2312	2241	26	5402	5111	39	8927	8794	56	184188	179486	88	2.4005
163661	135244	92	55228	44631	90	2182	1786	23	4027	3343	40	8581	6984	56	13208	11053	62	276282	238931	100	2.4005
111607	106766	83	28042	26983	79	1503	1467	16	2941	2519	28	6942	6651	44	10568	10207	57	220898	207271	88	2.40153
158063	132653	90	76080	65043	90	1988	1863	20	4085	3163	38	8007	6535	51	10514	9135	57	232956	204633	99	2.40665
136316	119242	94	52880	46977	87	1865	1368	18	3726	3010	31	6930	6279	45	11093	10206	56	209549	191274	93	2.41587
112878	104967	92	50145	46079	84	1827	1546	22	3312	2862	35	7820	7066	49	12222	11661	56	240525	226823	92	2.41587
162800	137527	102	68260	57820	92	2154	1752	26	4325	3802	39	9901	8363	53	14732	12702	70	317826	275501	96	2.41894
184880	134822	102	86119	62934	99	2599	1857	30	5072	3654	47	8791	6755	52	14197	11346	63	313498	229589	101	2.41996
139489	107565	109	61684	43777	109	1958	1568	20	3348	2296	32	8577	6496	56	12999	9693	78	256865	190248	109	2.42303
87818	86771	79	38656	37536	77	1403	1334	17	2892	2235	35	4980	4853	37	8725	7928	56	176478	165602	84	2.42303
104729	99598	91	25132	24034	74	1623	1604	19	2970	3335	30	7167	6869	45	7469	6600	47	181555	174577	86	2.42406
89238	86920	88	31234	30007	78	1504	1216	16	2174	2199	27	5633	5414	40	9008	8664	51	175671	166698	88	2.42918
96689	94380	81	33207	32140	79	1612	1599	17	2911	2740	31	6293	6051	44	9904	9509	55	198366	181848	94	2.4302
150804	133173	92	56694	49162	88	2443	2430	26	5129	4449	43	9669	8769	53	15235	13268	71	315978	278973	95	2.43328
199160	158652	99	82398	66953	96	2941	2417	30	4868	3792	42	9556	7533	55	15621	12481	78	307099	257809	103	2.43328
157065	134641	95	68666	59441	90	1829	1550	21	3429	2960	35	8008	6709	51	11964	10281	57	234915	200327	98	2.43328
72371	72975	76	25689	25689	65	648	747	0	1085	1348	14	3137	3104	30	4525	3986	37	94644	93119	83	2.4343
176892	147213	93	67430	55956	91	2724	2433	29	4724	4024	42	9466	8091	52	14527	12681	71	299265	248291	100	2.4343
110062	104672	84	35434	33246	82	1588	1400	18	3087	2725	32	5998	5548	42	8096	7526	48	189651	179512	89	2.4343
97452	91093	84	35024	31946	81	1263	1236	11	3004	3014	30	5953	5744	42	9257	8080	59	197915	187732	90	2.43532
111418	105674	82	58351	55230	82	2057	1902	24	3098	3028	28	7156	6648	48	10992	10007	54	226966	212397	91	2.43635
177125	151581	96	73789	63123	92	2666	1872	30	5136	4079	45	10233	9027	57	16537	14577	68	344582	298790	100	2.43635
105122	99923	88	33345	32246	80	1230	1123	11	1660	1978	19	5309	4744	41	7145	6918	45	160019	153129	89	2.43737
130467	112519	91	54719	46970	87	1898	1743	18	3110	2521	32	7385	6137	49	12342	10083	64	250728	217001	96	2.43942
109749	103660	83	41877	39491	83	1823	1580	18	2852	2742	29	6538	6342	42	9956	9923	55	205247	194186	94	2.44659
204561	165597	107	60259	48849	94	3479	2897	31	3998	3717	38	11584	9259	65	18847	15910	76	359673	302790	106	2.44966
153321	140824	90	60002	56470	86	2843	2445	28	4867	4343	38	10414	9654	55	15877	14640	69	324220	300006	94	2.45273
132795	113379	107	49328	42519	88	2091	1937	23	3380	3517	33	7617	6838	50	11683	9897	62	234153	205595	95	2.45478
145386	126810	105	47356	40248	88	1602	1399	15	3180	3073	31	7414	6568	44	11407	10370	67	239539	212544	93	2.45581
94051	92039	81	26573	25861	76	1301	1251	12	2346	2092	26	5205	4928	39	8075	6908	55	164159	158195	82	2.45683
80266	77366	80	24044	23540	67	1252	1154	13	1609	1678	20	3751	3754	34	6778	6236	46	132429	127271	85	2.45683
159913	132537	95	57848	47456	91	2081	1770	23	3603	2859	41	8091	6653	51	12749	10722	65	261435	226285	97	2.45785
160709	137963	94	60444	51085	90	2137	1545	24	3764	3278	35	8366	7339	55	12849	11378	66	261080	229255	96	2.45888
67992	68361	75	22179	22215	56	915	784	0	1507	1233	12	3761	3411	34	5092	4806	40	106996	101592	81	2.45888
135139	112465	98	54883	45487	89	2247	1895	23	3541	3013	38	8206	7147	50	12608	10262	64	257096	218703	93	2.45888
95251	91368	86	41282	39427	80	1393	1383	15	2905	2578	28	5149	4911	39	8158	7736	48	176009	171391	88	2.4599
96099	92182	83	24423	23694	69	1529	1651	17	2398	2913	23	5349	5397	40	8572	8530	47	174987	167394	87	2.46093
111547	99225	87	49008	44231	84	1480	1201	18	2853	3034	31	5491	5157	39	8715	7843	52	190833	175383	92	2.46093
206665	162504	108	63953	51217	97	2567	2382	29	5356	4592	45	11137	8930	61	16533	13339	73	330496	268735	109	2.464
114383	108547	88	27493	26606	78	1697	1697	20	3569	3433	33	7216	7322	41	11848	11025	55	235812	221625	92	2.464
196989	151098	100	75510	57483	97	2340	2048	24	4730	3677	41	9573	7049	58	13371	10488	65	293040	229965	106	2.46605
140661	111902	92	56977	45126	90	1811	1316	20	2880	2052	28	7224	5839	48	11005	8835	57	220565	180999	98	2.46605
106789	102223	82	28564	27288	79	1769	1532	20	2844	2755	29	6304	5869	42	9441	8717	53	192393	180784	90	2.46912
41213	42129	72	17224	17079	53	306	429	0	678	865	0	1970	2069	21	2551	2638	26	51538	51614	78	2.46912
85595	86454	77	24055	23655	65	1125	976	0	2287	1852	26	4372	4235	36	6837	6933	42	145277	139007	85	2.46912
89546	88092	81	17602	17260	52	1274	1140	9	2474	2440	27	5152	4974	40	8403	8167	44	171919	162913	87	2.46912
137613	124666	87	52603	47756	85	2112	1774	25	3452	3344	34	7635	6932	49	11571	10681	59	237766	221838	93	2.47014
124228	111728	87	48028	43170	86	1626	1577	19	3372	2698	32	6644	5631	45	9633	8722	53	200815	182131	98	2.47219
57876	59694	66	14114	14059	47	556	619	0	1630	1175	16	2863	2847	28	3735	3663	32	89459	86851	80	2.47219
137755	127310	88	57270	53384	85	2320	2256	25	4648	4527	37	8696	7787	50	13827	13062	60	272500	252899	92	2.47219
144182	133531	88	60538	57105	85	1581	1757	20	3482	3874	31	7323	6683	48	12656	12130	60	255434	236397	94	2.47219
286358	187410	113	113291	72495	112	3607	2269	41	7181	5027	52	16069	10265	77	25821	16369	104	521564	342911	120	2.47219
146343	132171	104	67711	62309	87	2559	2310	29	4461	4062	37	9965	9388	52	16003	15069	69	302621	282057	95	2.47424
48416	47582	76	16425	16320	50	569	702	0	1516	1201	13	2379	2106	25	3657	3499	33	73907	71984	81	2.47834
125864	116847	89	47549	45053	83	1783	1696	23	3044	3260	28	7315	6725	47	10955	10577	56	231002	210132	95	2.47834
105189	98827	84	39362	36116	82	1685	1353	19	2886	2733	30	6398	6078	44	10409	9711	58	205788	194211	91	2.47834
88520	89266	80	25365	25413	62	1242	1109	8	2115	2075	24	5000	4848	39	7980	7730	47	157291	150692	87	2.47936
149012	117047	97	60118	46677	94	2064	1563	25	4110	2878	39	8399	6627	53	12768	10189	65	272824	210081	109	2.47936
88012	85635	92	30253	28495	81	1525	1295	14	2436	1987	24	4762	4425	40	6195	5902	44	151363	141763	96	2.47936
112459	106434	83	31173	29997	79	1578	1507	19	3019	2787	30	6622	6224	44	9825	9509	55	216714	193282	93	2.48243
166016	129726	99	67375	52383	92	2503	1817	28	4201	3433	40	8921	6869	53	13846	10780	71	288861	227893	101	2.48243
119645	110683	85	41930	37563	85	1809	1684	18	3193	2775	30	6365	5922	46	9334	8704	51	205411	188262	91	2.4896
172359	151247	93	57923	51076	89	2625	2142	29	4558	4393	36	10175	8637	56	16166	14595	75	330049	300858	98	2.49165
81316	78398	80	29173	28501	77	1161	1188	10	1878	1694	18	3518	3085	34	5317	4906	40	114017	108129	84	2.49165
106291	105858	80	47947	45960	80	1370	1190	14	2962	2398	30	6383	5874	44	10052	9424	62	205495	195163	88	2.49165
229251	180587	99	102629	82644	97	3360	2564	35	6498	5239	46	13438	10349	75	19704	15674	82	427605	320690	106	2.49165
262398	173578	108	101646	70816	106	3743	2397	38	6973	4568	55	14542	9862	71	22287	15450	101	467483	305365	117	2.49472
90506	85680	87	46989	45719	79	1591	1425	19	3149	2935	31	7132	6501	48	10960	10415	55	221131	214660	90	2.49575
212072	167982	101	108028	85203	98	4043	2878	35	6641	5967	46	16959	14230	70	25363	20502	95	556924	475146	114	2.49575
73429	74767	77	27872	27948	69	931	720	0	2138	1936	21	3630	3793	33	6111	6065	41	126176	122596	83	2.49575
139033	114186	90	52878	43253	89	1859	1581	19	3377	2942	33	7221	5835	47	12309	10005	65	247862	207380	99	2.49677
151339	129814	91	51853	42415	90	1847	1690	19	3613	3344	34	8187	7524	52	13004	10734	62	252496	216820	97	2.49677
148057	127008	99	60389	52243	88	1930	1995	22	3527	3531	31	8348	7407	52	12528	11350	63	254434	229592	95	2.49779
155801	140092	103	48081	42581	88	2479	2175	28	3889	3333	33	9944	9137	53	15441	14165	69	308430	278094	96	2.49882
122102	107108	86	52400	45274	86	1524	1220	13	2727	2387	30	6012	5195	46	8701	7327	54	183770	159929	96	2.50496
141688	125826	91	58020	52460	87	2100	1829	23	3747	3289	33	8423	7834	47	12665	11457	65	271008	250402	97	2.50599
141812	116515	93	52509	42217	90	2350	1782	27	3616	2909	38	7728	6324	49	12828	10522	65	254447	204439	100	2.50599
186787	145983	95	71226	54868	94	2470	2078	29	4329	3377	40	10623	8205	61	15481	12003	65	340768	269048	103	2.50599
153452	131364	92	64556	55718	88	2347	2024	27	3967	3105	40	7779	6720	49	12424	10363	63	245004	216861	98	2.50599
170898	147620	100	64316	53701	90	2136	1812	28	3826	3264	39	8808	7894	50	12263	10459	66	297348	266337	97	2.50701
72234	70267	84	19039	18688	61	1270	1215	12	1862	1822	21	3551	3313	34	5464	4799	44	128126	124519	85	2.50804
103665	100487	81	35268	34395	78	1323	1310	14	2906	2986	28	6158	5824	42	9173	8664	48	197806	188703	92	2.51111
130865	115110	89	44864	39009	87	2144	1718	25	3595	3340	33	8268	7488	48	13372	11470	66	278974	252636	97	2.51111
147748	116053	110	64768	50981	110	2195	1748	23	3577	2670	44	8506	6470	52	11831	9051	78	257009	192443	110	2.51111
117275	105433	89	42964	38283	83	1859	1812	21	2908	3040	29	7839	7276	50	11885	10745	58	253156	232731	93	2.51213
85541	79744	83	30143	28313	79	980	876	0	1941	2182	21	4077	3763	33	6270	5255	42	126843	118653	96	2.51213
90528	88784	79	18613	17930	54	1368	1164	13	2107	2400	29	5927	6146	39	9720	9774	53	192785	183182	88	2.51316
112936	109417	81	27667	26660	78	1407	1465	18	2559	2968	28	6599	6374	44	8801	8268	52	202152	191241	87	2.5193
66615	65152	87	18276	18027	54	716	620	0	1434	1404	15	3234	2903	32	4643	4879	36	100032	96974	82	2.52032
41752	41115	77	13251	13100	47	375	424	0	652	804	0	1723	1750	22	2620	2780	27	54081	53229	81	2.52647
99505	96903	81	50926	49616	79	1830	1816	20	2905	2868	31	6737	6313	44	11053	10533	55	228042	210132	89	2.52852
75797	74998	78	17601	17381	52	860	805	0	1758	1673	18	3449	3147	34	5598	5136	42	113514	111146	84	2.53364
105629	99893	87	61241	57301	84	2283	1931	23	3728	3397	31	7099	6585	47	10922	9658	60	223051	214283	95	2.53671
94119	92306	79	40432	38456	80	1522	1522	18	2604	2763	26	6387	6298	41	11133	9835	68	220626	218514	89	2.53773
129126	113054	89	54740	47251	88	2122	1815	24	3406	3209	33	7888	6816	50	12115	10594	60	253963	225338	95	2.53773
194623	154698	98	63610	50789	94	2220	1798	25	4214	3105	37	8238	6303	53	11793	8855	62	264463	200811	106	2.53978
189989	146930	99	76938	59499	97	2290	1638	27	4957	3513	45	9777	7835	60	14169	11705	68	310001	243654	105	2.53978
100577	101322	79	33113	32728	78	1870	1886	20	2807	2742	30	6194	5615	41	9656	9579	51	210641	201569	89	2.53978
236667	190308	104	109285	85998	102	3562	2860	33	6834	5616	48	14305	11580	66	21783	18523	78	459291	390137	108	2.53978
26905	28495	57	19286	18980	53	170	197	0	648	451	0	1768	1599	20	2763	2985	26	72325	71809	63	2.54081
116053	110172	84	35537	33698	80	1792	1674	21	3211	2991	32	6771	6555	45	10979	10602	59	211122	197582	92	2.54593
131029	112553	97	59688	51245	86	1474	1180	15	2832	2578	33	6106	5189	46	9765	8270	53	199036	177116	91	2.549
184402	144768	96	66059	51899	93	2843	2027	33	4960	3610	46	10117	8087	56	14963	12481	68	312569	260134	104	2.55002
101304	98056	82	26808	26284	65	1416	1357	16	2315	2095	23	5947	6050	39	9317	8340	55	181004	172640	88	2.55002
170459	153543	92	85322	76678	88	3208	2809	30	5414	4371	43	10055	9280	56	15248	14480	68	317038	288981	92	2.55002
89202	86840	79	26269	25623	76	1513	1472	16	2560	2399	27	4666	4527	39	8178	7862	50	161728	154339	85	2.55207
146465	132463	90	80571	73406	88	2691	2250	28	3970	3576	39	9483	8784	55	14822	12891	76	284713	252300	95	2.55207
87463	84969	84	22527	21763	66	1508	1326	14	2517	2653	26	4612	4514	37	7864	7703	44	155350	150140	86	2.55412
128778	118875	85	52417	47318	86	1731	1702	20	3451	3417	32	7930	7160	50	12558	11335	62	253228	235396	90	2.55412
45024	43918	82	14992	14758	48	537	605	0	987	1199	8	1869	2010	22	3354	3153	32	71335	67064	79	2.55719
103861	101580	80	30588	29457	79	1643	1393	18	2859	2097	31	5585	5006	42	8358	8625	48	173042	166959	88	2.56129
336559	236642	140	210172	151958	137	5949	3918	46	11776	8958	64	26048	18115	99	40043	28431	135	828465	622699	144	2.56231
275233	168141	112	111092	69340	110	3803	2325	41	6272	4006	56	15345	9160	78	23096	14365	103	497379	307842	120	2.56231
105572	104107	81	28039	27813	64	1487	1462	16	3135	2700	29	7552	7273	45	10214	9646	54	218190	208785	87	2.56231
189391	155809	96	62365	50011	94	2735	2408	27	4577	4099	37	11566	10013	62	18519	16270	78	360577	321434	100	2.56334
108860	103602	98	18607	17841	58	1445	1568	17	2532	2545	24	5878	5475	42	9131	8818	49	201995	193719	90	2.56436
59878	58276	77	25598	25372	75	601	542	0	1211	1652	17	2725	2586	29	3903	4009	33	84491	82845	83	2.56539
193395	146668	99	62816	45725	97	2997	2190	33	4969	3756	44	10787	8450	60	16883	12028	81	335037	254772	106	2.56641
98630	97615	79	19983	19504	54	1373	1494	15	1800	2192	21	4823	4424	37	6507	6365	43	157791	153347	86	2.56641
139788	123037	88	54390	46399	88	1947	1735	22	2999	2651	32	6573	5919	45	11393	9995	56	217616	197645	92	2.56948
103599	98410	83	36665	35129	80	1642	1464	17	3155	3215	31	7483	7111	46	10866	10306	58	222535	209283	90	2.57051
108964	101988	98	41212	39261	81	2322	2124	24	3527	3378	36	7378	6954	44	11287	10426	55	236902	225264	91	2.57563
103837	100389	81	29796	29080	77	1974	2112	21	2362	2495	27	5691	5488	41	8130	7587	48	178118	169342	87	2.57972
87980	85026	96	26456	25914	77	1392	1276	15	1529	1793	19	4406	4460	34	7166	7061	48	156353	146767	85	2.58279
78939	76346	82	20258	19950	57	893	1069	7	1731	1924	19	4321	3875	40	5571	5609	39	124362	120619	81	2.58689
169784	131820	98	73885	56574	96	2354	1944	26	4357	3540	43	9532	7680	55	14498	11029	77	334669	264827	102	2.58996
100204	96907	80	49875	47249	79	1661	1633	20	2824	2993	29	7615	7386	47	11951	11746	60	229811	215319	89	2.59508
84152	82685	82	33323	32827	76	1009	1022	4	2194	2169	26	5098	5002	37	8546	7411	52	159081	151488	84	2.59816
45567	44584	72	10869	10848	43	417	634	0	715	918	0	1283	1499	16	2812	2853	29	57247	54141	74	2.59918
80891	77003	83	30846	29819	77	900	850	0	1512	1371	20	4047	4249	32	5178	5417	38	123064	118003	82	2.6002
115753	108137	88	41397	38386	82	1877	1532	21	2667	2648	28	6452	5983	43	9420	8852	52	193835	183982	92	2.60328
172472	139365	108	56365	45189	95	2404	2159	28	3698	3090	35	9442	8044	53	14837	12827	67	309992	266757	107	2.60328
178704	133148	113	65903	50096	97	2445	1722	27	3768	2823	39	8906	6801	55	13061	9892	65	264162	193355	107	2.6043
84550	83243	77	20720	20580	55	1153	864	0	2197	1946	23	4663	4769	37	7229	7047	45	152112	143969	92	2.6043
158243	133975	93	60090	49525	91	2078	1676	26	3922	3169	38	8122	6435	55	12032	9922	61	256316	216541	98	2.6043
93461	90755	79	39832	37914	79	1638	1507	17	1895	2002	24	6562	6448	43	10011	9120	56	192071	187851	87	2.6084
103267	97760	94	43872	42355	79	1309	1383	16	2547	2201	29	6068	6185	42	9171	8603	49	187815	177803	87	2.61045
139822	118525	94	55625	45486	90	1727	1712	18	3808	3076	35	7725	6442	53	12830	10389	65	256008	220859	96	2.61147
123136	106733	91	41041	34776	87	1832	1507	20	3486	2679	36	6775	5916	46	10557	9169	58	218658	186300	92	2.61249
121121	104184	90	48869	42393	87	1549	1560	17	2712	2503	31	7372	6553	48	11180	9640	54	236852	211735	94	2.61352
125298	106535	88	42977	35882	85	2128	1791	24	3009	2441	35	6703	5931	48	11706	9274	67	223646	191041	93	2.61454
172816	153376	95	72115	63893	92	2536	2458	27	4836	4457	38	9943	9019	59	15650	13872	74	314415	287688	97	2.61761
142471	121778	91	54895	46313	88	1757	1555	20	3403	3048	33	8518	7532	51	13318	11327	70	270090	238292	94	2.61864
162679	146190	89	71238	64112	88	2631	2592	28	4081	3836	35	9569	9130	54	15192	15267	67	298742	284558	94	2.61864
159807	132130	98	57665	48482	89	2281	2101	23	4429	3480	38	9049	8393	51	13692	11250	73	273096	240785	95	2.61966
200093	154495	99	71923	55280	98	2544	2055	28	5292	3984	48	10879	8557	59	17632	12705	73	356663	281666	107	2.61966
132062	116816	86	55596	49444	86	1989	1619	20	3121	2659	32	7212	6595	46	11908	9772	60	252101	231405	91	2.61966
148950	137561	87	57301	52220	87	2335	2250	22	3446	3585	33	8788	7869	50	12798	11660	60	292280	272639	94	2.61966
127105	112845	98	54126	47877	87	1351	1217	11	2498	2244	26	5916	5334	42	9304	8320	51	196972	174971	94	2.62171
88638	86247	78	21334	20968	60	1153	1134	8	1837	2036	19	4869	4410	38	7335	6599	47	150341	146157	85	2.62171
178553	147951	104	65005	52656	93	2422	2284	23	4243	3461	38	9623	8472	57	14141	11340	67	318225	263382	102	2.62171
154238	125418	100	58317	47261	93	1952	1796	25	4154	3522	37	8616	7228	52	12655	10704	64	266575	222189	101	2.62274
123316	107458	94	43947	37081	86	1550	1496	16	2973	2334	33	6377	5468	49	10016	8583	65	202210	177960	94	2.62581
107935	102805	85	41546	39997	81	1912	1752	25	2675	2814	28	6466	6452	43	11282	10477	57	227981	216612	90	2.62581
119632	106451	86	45786	40841	84	1799	1622	20	3884	3461	36	7984	7525	46	11791	10449	62	248858	226815	92	2.62683
114627	102342	90	39955	34420	87	1721	1392	21	2507	2750	30	6425	6025	43	10934	10172	55	223046	203082	93	2.62683
221444	141437	110	88462	59109	106	2726	1712	32	4550	3270	47	11339	7603	64	17328	11915	79	375094	243244	113	2.62786
182304	158867	110	74616	65533	92	2605	2231	26	5061	4544	40	10274	9239	55	16332	14497	67	326779	294270	99	2.62888
250784	204523	107	124563	105698	102	4519	3968	35	6920	5981	45	16529	14312	69	25226	21195	93	635857	559305	110	2.63298
130986	114205	89	51458	42595	89	1930	1582	21	3677	2967	35	7925	6555	52	11405	9961	62	235129	202067	95	2.63298
107447	99167	86	36881	33955	81	1388	1225	12	2458	2208	30	5166	4822	38	7706	7230	47	156403	150195	88	2.63298
89543	85673	95	17602	17135	54	1122	1156	9	2214	1932	22	4253	4498	34	7394	7198	48	144646	142521	84	2.63605
114674	105146	87	54743	51146	83	1669	1319	19	3660	3298	34	7355	7123	46	11753	11053	58	240016	227011	92	2.6381
96657	93748	94	31439	30434	77	1171	1320	12	2106	2179	25	5002	5116	39	7879	7771	47	158342	150313	87	2.6381
162690	127995	102	61761	48427	93	2377	1917	29	3976	2751	40	8479	7021	53	12110	9898	63	265500	214781	99	2.64117
246221	211421	107	138430	119989	102	5459	4951	36	9347	8103	51	20125	17070	78	29704	26118	98	623294	521938	111	2.64117
79704	74905	94	15494	15384	48	958	722	0	2151	2077	21	4679	4649	36	6793	6849	47	143774	136784	84	2.64424
161065	124516	112	66450	51928	94	1818	1518	23	3738	2817	38	8631	6996	56	11882	10010	66	262807	207437	98	2.64629
86829	83877	81	29465	28516	77	1210	1145	11	2002	1658	28	4161	3703	37	5626	5880	39	134329	125459	84	2.64629
102034	94206	99	42324	39153	84	1374	1169	13	2046	2189	23	5483	4747	42	7593	7193	45	165987	141724	99	2.64629
125802	112011	103	45992	40045	103	1460	1314	12	3272	3061	32	7138	6344	43	10982	9690	61	230604	203943	103	2.64629
148205	123199	100	61191	51043	90	1794	1396	22	3297	2995	32	7284	5877	49	10533	9267	53	221616	190697	96	2.64834
138260	124904	92	42083	37772	84	2044	1738	23	3903	3368	35	7586	7010	47	12184	11079	64	236799	222265	92	2.65141
140020	123973	89	55215	49128	88	2241	2001	26	3568	3283	35	8348	7624	47	13615	12127	64	271683	246256	96	2.65243
104663	96818	100	35815	34342	80	1410	1392	16	2822	2511	28	5579	5684	38	8305	8277	50	170359	160335	89	2.65346
32642	32937	70	14419	14402	48	297	527	0	761	855	0	1640	1761	21	2886	2902	28	52566	51956	74	2.65551
97426	94935	81	26651	26329	70	1508	1699	17	2177	2280	27	5931	5722	42	9006	8516	53	181970	171427	90	2.65551
143060	125406	91	52551	46933	87	1964	1403	23	3512	3024	33	7897	6969	47	12129	11002	63	249686	224204	97	2.65551
159528	142971	90	64190	57461	88	2787	2399	28	5188	4587	43	11245	10094	61	17741	16253	76	361995	340638	97	2.66165
154915	140306	89	50833	45936	87	2675	2394	27	4617	4127	38	9558	8793	55	15460	13957	67	322514	292291	98	2.66882
189771	141916	100	66125	49527	97	2698	1832	29	4466	3424	40	10702	8301	59	15942	11600	74	329832	258963	109	2.66984
180710	144866	96	66725	53211	94	2705	2348	27	4676	3590	37	9648	7631	57	15048	12320	74	318174	258170	104	2.67087
153586	126030	103	62289	51537	91	2334	1672	23	4373	3152	37	8451	6767	52	12991	10473	62	263266	217993	100	2.67292
123578	112981	92	50443	45808	84	1917	1819	22	2627	2697	30	6330	5616	42	10440	9786	50	210166	199021	91	2.67496
181582	139381	97	69196	50665	96	2258	1853	23	4593	3615	39	9725	7569	58	14748	11621	76	315079	239991	102	2.67496
245624	118173	123	79393	37023	117	3351	1681	43	5509	2812	62	12472	5748	79	18416	8901	91	383484	189994	128	2.67599
76400	74950	79	23448	23322	63	1151	1113	8	1921	1885	24	3870	3876	34	5959	5931	41	135572	134853	85	2.67599
356736	224716	148	257777	177221	145	9378	6262	51	16052	10934	76	33883	22934	127	51191	35124	142	1.04858e+06	744244	149	2.67906
153814	130620	91	56646	48152	90	2123	1964	23	3995	3292	36	7954	7023	49	13537	11751	64	258931	227515	96	2.68111
47195	47626	70	12170	12111	45	424	722	0	625	1080	6	2132	2342	24	2830	2961	30	64793	63081	75	2.68111
90005	86332	89	28504	27644	76	1151	1202	12	2489	2484	26	5315	5089	39	8485	8693	45	176094	166996	83	2.68213
114648	108536	85	41153	38032	83	1930	2170	23	2806	2734	32	6964	6746	48	11335	10927	53	219792	216128	88	2.68213
107921	99014	85	47041	41450	84	1875	1665	21	2802	2841	30	6434	5672	45	8773	7966	54	192894	177040	87	2.68213
94679	92753	81	28902	28309	75	1254	1287	12	2549	2020	26	5632	5150	43	8969	9329	47	185838	184051	85	2.68213
108353	97777	88	42840	39217	82	1463	1347	14	2395	2983	26	6089	5504	45	10020	8896	59	206163	190660	88	2.68418
241373	180004	106	106392	81344	102	3597	2718	34	6699	4807	48	13653	9940	67	20560	15464	86	448919	345513	110	2.68418
197461	155546	105	67286	52592	94	2870	2374	29	4848	3563	44	11134	8886	58	16522	12343	76	336176	274130	102	2.68521
133443	117394	91	40312	34454	87	1479	1334	18	3167	2749	31	6880	6365	46	10895	9647	58	226649	205521	95	2.68828
87425	83833	90	22027	21794	61	1527	1414	15	2303	2139	23	4618	4761	37	8006	7923	43	159177	154423	89	2.68828
199528	168658	100	154308	132395	101	4991	4199	37	8960	7868	53	20348	17741	86	29479	25696	97	615656	544034	109	2.6893
86798	85262	81	30045	29312	77	1049	1070	8	2448	2409	26	5594	5247	40	7716	7364	50	170298	166859	89	2.69135
199312	165086	99	68182	55635	97	2373	1708	25	4273	3895	41	8965	7816	59	13162	10436	63	291601	242325	104	2.69135
161004	137260	99	55338	47958	87	1867	1527	23	4174	3224	36	8810	7519	54	13234	11573	64	296687	256719	98	2.69135
149740	134838	89	62035	54348	86	2048	1842	22	3757	3685	34	8752	7856	50	14120	12879	63	267824	246413	95	2.69442
92013	88487	89	16103	16113	50	1272	1110	7	2293	1855	24	4993	4433	38	7102	7179	45	146051	135914	86	2.69545
55384	54530	75	16025	15935	49	547	629	0	1344	1227	15	2342	2344	25	3262	3335	30	76432	73491	82	2.69545
148806	127511	92	62050	54558	88	1968	1626	24	3468	3099	38	7827	6705	50	12003	11086	66	278026	243138	97	2.69545
188544	146734	98	74244	59169	95	2796	2237	30	4479	3792	46	11084	8644	61	16386	12865	74	355524	279284	104	2.69647
180374	146239	98	58829	47736	93	2480	1907	30	4932	3893	40	11125	8780	59	17974	14498	72	338172	280608	104	2.70262
89037	82854	89	32792	29726	81	1632	1614	19	2276	1970	28	5811	5551	44	10226	9242	59	202229	192410	86	2.71183
83290	80136	80	31610	31056	77	1391	1383	14	1705	1428	24	3657	3535	33	6223	5770	43	128416	122957	83	2.71286
126714	105423	92	50736	40878	89	1615	1486	18	2895	2478	33	7028	5961	46	11132	9297	61	239441	201489	93	2.71286
81941	80606	83	19311	18876	57	1296	1364	14	2295	1993	25	4394	4320	35	6987	7445	42	148202	145068	83	2.7149
60012	58338	84	38500	35247	79	1035	842	0	2419	2101	27	3182	2984	32	5587	5030	40	107677	105861	85	2.719
91909	88625	96	25337	24516	75	1585	1212	15	2172	2099	23	5301	5219	40	7769	8122	44	174792	165776	90	2.7231
136530	124987	89	49102	44722	85	2478	2343	26	4672	3943	42	9887	9181	50	14763	14057	66	302691	283440	95	2.72412
112919	99575	90	43240	38269	85	1806	1529	19	2899	2103	39	6476	5586	45	10985	9688	61	227950	201112	96	2.72515
309272	216407	135	149652	107985	129	5347	3760	43	9490	6630	56	21807	16925	87	32362	24186	109	701339	544114	137	2.72719
142603	130398	88	55357	51140	88	2249	1988	24	4638	4578	35	10657	10185	52	16269	14344	78	332079	308285	99	2.72719
107940	103337	83	39604	38163	80	1598	1598	17	3344	3059	38	6756	6493	42	10047	8714	60	206960	197713	89	2.72924
44934	45718	63	8372	8279	40	580	696	0	1206	1271	11	2724	2537	28	3684	3552	35	82788	82466	83	2.73027
142496	118982	95	71644	61256	89	1800	1623	22	3617	2614	31	6810	5739	47	9611	8189	58	197722	166548	98	2.73129
247244	212663	115	149311	131419	108	5203	4546	37	10429	8731	55	21939	18986	82	32516	27281	106	693165	602003	121	2.73334
136807	124430	86	54624	49556	85	1907	1707	21	3016	2851	29	7289	6711	44	10569	8901	60	214507	196113	94	2.73334
73300	70720	80	24614	24292	75	1356	1112	10	1699	1484	21	3913	4155	33	7242	6881	49	140737	138352	87	2.73539
98496	91479	86	29707	26904	80	1330	1376	14	2486	2077	30	5664	5190	43	9010	8685	50	184561	168687	92	2.73846
177278	149452	101	93064	78719	93	2654	2300	28	4759	4208	43	10302	8939	53	16177	13715	69	314812	279887	97	2.74153
132502	121612	95	42939	39268	85	2058	1981	24	3654	3320	31	8283	7649	48	12145	11564	60	264426	252162	91	2.74358
61303	62436	70	27886	27402	74	619	609	0	1534	1674	16	2787	2727	28	5367	4875	43	99903	94833	81	2.74358
166792	129514	98	69709	54011	94	2592	1757	31	3966	3647	37	9779	7851	58	14532	11958	66	294828	234406	103	2.7487
96116	90442	85	41130	39258	81	1206	1188	9	2427	2363	26	4553	4406	38	6698	6337	43	158138	148297	87	2.75177
132592	113903	89	45963	38454	88	1652	1348	16	3011	3025	33	7097	6409	48	10117	8353	54	226913	193639	95	2.75177
103266	99708	82	24687	23788	72	2011	1838	20	3469	2937	33	7097	6739	44	10671	10530	57	210262	196915	88	2.75484
106058	102860	88	26383	25962	78	1604	1637	17	2533	2501	27	6087	5967	41	9713	9412	48	208055	198979	88	2.75484
63426	62235	76	22385	21691	66	837	792	0	1376	1664	19	3558	3645	31	6052	6195	39	125667	122273	82	2.75689
227417	168147	113	86195	62443	108	2794	2113	34	5424	4057	46	12635	9328	74	19354	14072	78	422468	322402	116	2.75792
245431	171614	108	140315	107483	107	4738	3498	40	9156	7409	53	20252	16209	83	31444	24571	105	648875	502850	117	2.75792
190140	152459	95	74724	59413	94	3045	2267	33	4199	3658	41	9849	7850	57	16016	12783	78	326371	262683	104	2.75792
125373	113331	87	40963	36058	84	2127	2161	23	3433	2907	31	7608	6927	49	11709	10544	57	250309	230958	93	2.75997
114274	104728	85	39691	35674	83	1574	1466	17	3030	2681	31	6407	5842	46	7407	6971	48	186407	170954	92	2.76201
143897	127707	88	51210	45741	85	1774	1589	21	3582	3113	34	7366	6910	46	11670	9956	57	233522	209547	97	2.76304
112592	109207	81	35640	34625	79	1942	1587	22	3349	3074	31	7216	7094	48	12240	11221	60	242597	227451	91	2.76406
186009	140126	109	70343	53244	97	2378	1844	29	4399	3800	44	10237	7932	55	15384	12156	78	314528	238608	105	2.76406
163400	139169	94	67211	55994	90	2043	1666	25	4365	3949	39	9983	8274	63	15321	12761	79	316472	270233	101	2.76509
131420	113464	90	52300	46625	86	2172	1875	24	2778	2573	30	7199	6245	48	11792	10575	59	230466	204212	98	2.76509
211190	115804	128	76755	49935	123	2933	1673	32	5071	2934	54	10935	6376	89	16389	9742	102	362953	199833	135	2.76611
133601	115291	89	44105	37100	89	1407	1187	11	3179	2123	34	6573	5403	47	10359	8836	63	210675	188369	97	2.76611
114354	108365	99	43803	41574	83	1898	1711	21	3402	3041	33	7123	6666	45	12006	11160	58	237654	226356	95	2.76713
217439	164816	103	85923	66589	99	3300	2361	36	5079	3727	47	12726	9430	63	20518	15366	84	405021	318080	108	2.76918
199259	170851	95	71059	61366	92	2741	2387	29	4687	4049	37	10308	9016	52	14963	12740	69	329697	292131	101	2.76918
82259	79019	84	25149	24832	67	1076	1123	8	2142	2036	26	4557	4046	37	7131	6069	58	149348	142743	86	2.77021
184442	145897	98	51806	40675	94	2780	2397	31	4506	3564	39	9486	8001	53	14704	11368	70	303743	249700	105	2.77123
105262	102979	81	42140	40413	81	1472	1333	17	3003	2898	30	5905	5536	39	8016	7602	45	183337	175478	90	2.77123
145623	125891	94	55374	45109	90	2037	1858	23	3856	3020	35	7826	6886	50	12343	10457	58	271535	230375	98	2.77123
154315	126519	96	61528	50091	92	2211	1562	27	3326	3196	33	8073	6703	54	12736	10807	65	255718	216146	99	2.77635
62600	62533	76	16278	16030	49	797	704	0	1457	1262	11	3049	3066	29	4125	4077	36	93542	89746	80	2.77635
128642	117051	86	60584	54600	86	2652	2361	27	4177	3804	36	8813	7700	52	13764	12417	61	276454	245656	91	2.7784
200511	160001	100	103134	83834	99	3922	3412	34	7301	6195	51	17399	14832	80	26400	22759	93	581503	495296	105	2.78045
141946	128989	90	52454	46041	88	1720	1608	19	2970	2646	31	7043	6147	46	11945	10909	58	220757	199234	95	2.78045
97762	95414	80	26474	26128	65	1644	1515	19	2584	2533	28	5182	5330	37	8446	8177	46	174117	164866	86	2.78147
122080	112132	84	44241	40117	84	2310	1946	26	2575	2626	32	6985	6691	47	11398	10856	56	229322	214395	92	2.7825
140232	118381	102	48093	41036	86	2287	1993	26	4428	3298	43	9219	7732	57	14971	13614	70	317990	283874	95	2.7825
331910	233035	135	196730	139595	135	6289	4569	45	12609	8374	62	26332	19144	97	39905	29242	130	840432	635416	142	2.78454
222898	172499	103	79514	60735	101	2334	1894	28	5381	3773	46	12740	10250	61	17975	14089	79	393770	311884	111	2.78864
143553	135082	85	95874	89831	86	2964	2769	30	5288	4853	37	11533	10534	58	17739	16013	80	346615	314833	92	2.79376
119272	113361	89	40100	37627	82	1639	1576	17	3057	2982	28	6870	6777	46	10485	10222	51	235150	218644	91	2.79581
143927	130707	97	75460	66070	89	2202	1706	25	3712	3397	34	8621	8156	51	12965	11950	64	256262	234379	94	2.79581
248183	197965	119	130040	106537	109	5573	4278	40	9484	7811	48	20495	17704	76	31954	26845	102	675257	582011	115	2.79683
97363	93030	85	25406	24674	77	1627	1400	19	3077	2460	28	6123	5822	42	9936	10071	56	195130	187655	88	2.79888
92671	90140	82	41509	40529	78	1493	1578	15	2833	2480	28	4987	4693	39	7295	7066	45	178698	169847	90	2.79888
83704	80841	92	29996	28893	76	1103	1316	12	1430	1591	22	5153	4760	43	7110	6950	44	150784	145143	87	2.79991
178129	145538	96	82896	65058	95	2358	1936	27	4797	3974	42	10290	8871	54	15261	12443	69	321511	267319	103	2.79991
96320	93510	88	23171	22339	68	1381	1169	13	2332	2262	27	4857	4750	38	8086	7256	46	166785	161880	88	2.80298
100192	93440	85	50478	46497	83	1931	1970	21	2815	2568	27	7090	6670	47	11059	10854	59	224711	205187	89	2.804
183445	140362	99	71177	56450	95	1957	1562	26	4264	3609	41	9076	7041	55	14653	11297	81	277568	216388	98	2.80605
44494	40864	87	17131	15489	82	590	475	0	1138	959	0	2399	2034	27	3534	3127	32	68414	61467	87	2.80605
120916	107442	88	36154	31727	83	1519	1191	13	3142	2624	34	6245	5617	45	9877	9254	52	212658	195562	89	2.80605
101989	94110	99	31777	29415	82	1588	1264	19	2281	2135	25	5637	5102	42	10175	9272	61	187008	165133	99	2.80605
120797	109487	90	30559	27194	81	1700	1533	21	2688	2680	29	7149	6433	45	10612	9363	60	222588	210562	88	2.80707
156004	132166	102	80800	70526	91	2040	1656	23	4012	3184	38	8070	6675	53	13498	11202	61	251867	220968	93	2.81015
97926	93224	98	35992	35081	79	1552	1488	15	2525	2426	27	5468	5245	40	8476	7383	51	178261	170591	84	2.81117
191383	152056	106	61631	47745	95	3068	2062	35	4977	3824	44	11492	9178	58	16770	13208	79	350922	290923	101	2.81322
237407	173172	109	75233	54525	105	3172	2308	32	5949	4216	49	12444	9030	63	18666	14462	76	386843	288713	111	2.81527
93748	90300	96	36971	36381	77	1015	1044	5	2291	2004	25	4050	3666	35	6352	6251	39	139032	130936	88	2.81936
107712	101376	85	36649	34953	81	1778	1775	19	2992	2736	29	6757	6463	44	11181	11124	61	219575	212348	90	2.81936
183575	139358	96	72143	55097	96	2428	1615	29	4375	3273	39	9840	7537	57	14742	10838	73	301895	230581	106	2.82346
179414	163102	108	90291	81824	91	3154	2953	30	6584	5616	46	12908	11697	61	20116	18560	76	398598	358587	98	2.82858
120934	106888	89	53888	47511	85	1465	1286	17	3547	2476	41	6008	5172	43	9715	8731	52	184258	162193	93	2.8296
48457	48148	73	16948	16682	52	369	430	0	681	999	0	2273	2153	23	3764	3443	34	69817	68560	79	2.83165
138345	119046	90	44465	38806	88	1930	1758	24	3639	3057	31	7450	6588	48	11565	10826	62	232126	211085	96	2.8337
128802	115090	99	64196	58356	86	1671	1558	19	3385	2828	36	6347	5644	45	9613	8266	58	196276	182487	93	2.8337
55979	53125	81	19536	19230	59	761	801	0	1271	1467	14	2475	2355	28	3582	3297	34	77333	72725	77	2.83472
60563	58998	79	14993	14919	48	414	644	0	1412	1395	13	2750	2917	28	5425	5254	40	88236	84921	81	2.83575
192016	161549	97	73945	64615	92	3089	2308	30	5188	4175	46	11042	9859	56	15357	13912	72	349256	303089	99	2.83677
272765	181965	118	84402	59583	111	3835	2583	36	7058	5239	51	15962	11114	73	24399	17292	84	479683	345684	117	2.83882
82954	80044	80	29068	28433	77	1105	1284	11	1349	1870	21	4137	4205	34	6490	6455	40	138032	128847	82	2.83882
82695	80127	78	29192	27928	76	1255	942	0	2053	2320	22	4877	4383	39	8540	8515	49	159511	153153	84	2.83882
142523	112544	106	53366	41602	106	2472	1819	28	3531	2732	40	8277	6343	53	13191	10785	66	284090	224110	108	2.83882
179920	160705	91	93514	83887	90	2847	2364	31	4892	4237	41	10198	9463	55	15593	14540	71	324774	299987	91	2.83985
104372	91788	92	41375	35609	85	1584	1402	16	2605	1950	30	4668	4366	38	9054	7685	52	174067	155058	90	2.83985
118793	102912	104	49427	43477	85	1891	1771	22	3332	3089	33	7375	6313	47	11533	9890	61	230891	203126	92	2.84292
113271	105025	86	29535	27640	80	1915	1822	21	3050	3087	33	6696	6091	48	11681	10675	63	224216	210859	86	2.84394
133902	111273	92	53204	43177	89	1795	1499	20	2798	2116	32	6872	5977	48	9919	7732	58	206312	169297	93	2.84394
181601	154124	92	78700	66790	90	2648	2263	30	4954	4658	39	10838	8881	60	16447	14268	78	332461	285268	95	2.84394
109937	106292	81	37496	36470	81	1607	1418	19	2997	2821	32	6350	6226	40	10254	9774	56	213271	206160	88	2.84394
118351	109314	84	52406	47504	86	1317	1439	14	2762	2412	31	6176	6208	43	9543	8814	52	195434	180152	90	2.84497
42062	39649	75	15265	15167	50	359	334	0	782	854	0	1638	1462	19	1813	2078	22	55513	52326	78	2.84599
132968	117062	89	55751	48957	89	1812	1797	20	3219	2966	31	7524	6426	54	11087	10098	55	233981	217417	96	2.84701
139009	117216	101	49600	41893	88	2464	2309	25	3681	3472	31	8323	7166	52	13230	11542	63	269803	231242	96	2.84906
95971	93175	80	25267	24568	70	1309	1272	17	2618	2400	26	5536	5483	38	9226	8880	53	180009	170719	88	2.84906
131627	116275	92	41286	35483	86	1848	2016	21	2938	3115	30	7738	6885	48	12586	11519	64	265105	237203	94	2.84906
288467	218693	133	93153	67884	124	5410	4078	40	9048	7396	54	21828	17750	85	32747	27240	115	630049	526199	133	2.84906
116154	101473	90	41271	35327	86	2095	1731	22	3118	2641	32	7347	6542	48	11821	10912	57	240133	219122	94	2.85111
120797	114625	85	50589	48912	80	2581	2312	27	4054	4175	33	9026	8303	52	13689	13178	65	282491	263402	92	2.85213
147876	128208	95	50746	42292	90	1416	1500	17	3432	3291	31	7279	6049	47	11851	10144	59	223457	195926	97	2.85316
210194	149249	103	77432	55361	99	3348	2242	35	5458	3768	47	12284	8794	63	18949	13502	82	396770	289894	106	2.85316
142280	120391	92	58480	49182	88	2028	1769	22	2873	2542	31	7540	6543	49	11589	10147	61	259363	226354	95	2.85418
133706	117296	89	47465	38456	89	1737	1429	20	3293	2569	38	6853	6047	44	11403	10658	55	238471	203778	96	2.85521
186287	161579	94	90406	79523	94	4259	3830	35	7469	6701	52	16554	15168	72	24270	21983	87	513249	466319	102	2.85521
200543	164646	98	76017	61712	96	3236	2768	30	5782	4527	45	11934	10529	55	18558	15314	78	383695	321854	104	2.85726
84754	84642	78	29491	28935	76	1233	1172	10	2404	2303	28	4694	4691	36	6564	6295	45	147979	143531	85	2.85726
189290	148113	111	71860	57017	95	2226	1578	25	4502	3694	41	9823	7444	57	15118	12598	67	318907	256287	104	2.86033
220185	176243	111	115133	94500	106	3934	3393	34	6551	5504	48	14438	11937	63	22416	18519	80	453718	388557	115	2.86135
178077	155732	93	90746	78479	91	2966	2683	27	4917	4808	40	11413	10181	60	17877	16432	70	373606	337848	100	2.86135
91821	88575	85	32660	32212	77	1009	1061	6	2445	2080	29	4977	4943	40	7174	6838	48	154053	142598	91	2.86135
180620	145741	100	53106	43586	92	2290	1878	26	4219	3375	40	10280	8701	57	15487	12754	71	329849	273829	104	2.86135
185777	144094	104	77253	60279	98	2525	1926	27	4594	3653	42	10241	8247	55	16378	12492	75	332678	257068	105	2.86442
175996	145033	95	75039	63121	91	2305	1905	28	4038	3344	40	8516	7626	51	13499	11568	67	288916	252733	97	2.8675
96775	94941	82	18235	18029	53	1699	1603	19	2396	2362	27	5937	5451	41	9001	8524	54	183297	174484	85	2.86852
72258	69685	80	22972	23045	61	1077	887	0	1769	1676	19	3632	3680	31	5047	4924	38	118409	116091	80	2.86852
151150	127078	95	53045	43028	92	2164	1876	25	3031	2769	32	7996	6749	54	12268	9457	65	240595	206197	95	2.87057
141242	119926	98	58550	51812	90	2309	2067	26	4047	3760	34	8211	7168	53	13750	11039	69	269010	235535	100	2.87876
70921	70847	77	22628	22347	61	1189	1167	10	1888	1904	19	4406	4326	36	7448	7697	43	151202	144271	86	2.87876
167461	128150	98	66593	51265	97	2175	1976	27	5222	4114	47	9374	7450	55	14398	11507	70	319682	253358	106	2.88081
114797	110475	88	34898	33133	80	2244	2096	23	3340	3045	29	7382	7399	42	11877	10952	62	233563	218626	98	2.88081
148311	138986	87	48383	46517	83	1937	1715	22	3396	3253	33	7793	7636	45	11429	10566	54	246451	228770	96	2.88081
84067	83921	79	18629	18533	53	1350	1456	14	2029	1910	23	4494	4111	37	6733	6710	44	144552	140909	88	2.88081
87978	85028	83	39211	38599	78	1343	1324	14	2175	2170	23	4833	4951	36	7428	6821	48	165335	156770	88	2.88286
179528	140052	96	70945	55306	93	2304	1868	26	4713	3656	44	10704	8577	60	16524	12392	78	330971	263011	106	2.88593
144232	119385	94	53406	43828	89	1861	1543	23	3203	3013	29	8326	7250	48	12842	10036	75	269434	230039	99	2.88798
204408	171068	105	76474	63966	95	2598	2089	30	4953	4181	42	10755	9118	55	15687	13122	71	319943	274924	113	2.88798
127733	114950	85	55189	49383	87	1976	1832	22	3506	2879	34	7636	6948	47	12782	11399	59	261793	233298	95	2.88798
102260	100576	79	31800	31350	77	1808	1675	21	2706	2539	28	7188	7163	43	10726	10325	56	241418	229652	90	2.88798
103764	95617	98	44634	39819	87	1647	1475	16	2822	2374	30	6825	6085	45	9617	8213	59	217136	188507	98	2.88798
108418	102893	92	35149	34326	79	1677	1455	20	2655	2444	32	5896	5630	41	9678	9070	52	196626	181330	90	2.8931
86318	85231	81	29321	27750	80	1227	954	0	2046	2001	23	4391	4092	38	6897	6391	41	145193	137744	88	2.8931
132607	122979	89	46099	41171	85	2108	1912	25	3562	3745	31	7494	6798	47	10523	10194	55	236901	221786	96	2.89412
79975	78997	80	30137	29604	77	768	696	0	1672	1626	20	3259	3149	32	4948	4392	41	102104	100262	86	2.90027
96800	93122	83	34342	33411	78	978	998	0	2802	2575	27	4983	4633	40	8048	7854	50	169976	161732	88	2.90027
102044	96727	84	41895	39248	80	1512	1673	17	2965	2593	31	6001	5584	42	9422	9411	51	203453	188987	87	2.90232
119812	103890	89	43610	37497	86	1734	1500	20	3811	3032	37	8021	6894	49	11729	9932	65	243090	214695	93	2.90232
128765	113652	88	53133	45952	87	1838	1534	20	3101	2880	32	7155	6296	47	10774	9587	60	215310	190233	93	2.90232
71012	69624	84	21307	20929	61	667	670	0	1306	1006	3	2790	3151	27	3814	3430	34	84901	83395	79	2.90539
100669	96025	81	38427	37009	80	1205	1070	9	2040	1973	21	5150	4864	41	7574	6815	48	161442	157228	88	2.90744
127559	114516	91	57717	51704	87	1625	1197	20	2874	2726	30	7520	6837	47	11895	10623	62	227149	209876	94	2.91051
164296	141310	90	65625	56927	89	2658	2288	29	4394	3596	41	9451	8231	52	14337	12556	69	300658	272633	97	2.91051
154193	142318	98	67623	62387	86	2651	2217	29	4899	4818	40	10205	9615	53	16102	14620	69	309972	284649	93	2.91051
117052	110165	85	46299	42177	83	1727	1558	17	2165	2228	26	5600	5308	41	9442	9130	51	189010	173042	92	2.91051
67761	66357	77	26422	26347	75	878	673	0	1167	1251	12	2924	2893	29	4443	4006	38	93735	91687	85	2.91461
109491	98876	89	38905	34361	82	1697	1540	17	2570	1978	30	5399	4698	41	8229	7608	49	171760	157181	91	2.9187
123377	107796	93	47320	40024	86	1332	1303	14	2894	2377	28	6212	5317	44	9631	8035	52	194402	168083	93	2.9228
173714	136712	95	65141	49994	93	2840	2283	27	3622	3367	36	9702	7452	56	14149	10895	62	311288	251222	102	2.92382
131476	114905	91	55372	49597	86	2087	1960	22	3273	2828	32	8108	7235	47	12977	11584	61	236445	212128	96	2.92689
102412	100545	82	31687	30752	80	1566	1785	16	2691	2244	30	6408	6203	44	8794	8593	48	194035	187256	92	2.92689
146844	119799	92	68357	56360	90	2344	2131	24	3635	3095	36	8356	6799	53	12950	10729	70	259364	215823	100	2.92894
106751	97347	94	42013	37751	83	1410	1347	18	2526	2351	27	6325	5940	43	9151	8601	54	190059	175631	91	2.92894
143586	126090	90	40196	34103	87	2483	2156	25	3826	3516	36	9346	8213	56	14032	12771	62	300516	266374	98	2.92997
119355	109410	86	39348	35120	84	1361	1214	13	3113	3034	29	6620	5638	49	9518	8107	58	201341	184495	92	2.92997
141181	119705	99	68154	57131	92	1932	1806	23	3379	3054	32	8378	7247	58	14375	11421	71	278367	233432	102	2.93201
145978	129053	90	57016	49556	87	2335	2229	23	4303	3740	35	10359	9796	53	16220	15153	66	327031	304039	95	2.93201
147742	125832	93	60872	52923	88	1567	1207	14	3228	2552	35	7101	5832	52	12116	9985	64	216915	191359	94	2.93611
93600	92573	79	36990	35747	78	1480	1237	13	2108	2059	25	5059	5072	36	7511	7181	44	173146	164917	85	2.93611
274469	167502	129	107238	67116	119	3760	2329	39	7387	4719	55	17049	10339	81	25207	15643	83	560093	359831	123	2.93714
173149	159239	91	77400	71075	89	2641	2459	27	4988	4551	39	10948	10193	53	15674	14293	76	340586	314932	97	2.93816
189207	157801	97	87210	72434	92	3152	2621	29	5159	4554	46	11483	9468	62	18798	14990	78	393070	311413	104	2.94533
120858	104310	95	52303	44153	87	1336	1135	11	3298	2845	33	7071	5936	49	11523	9460	67	226026	194295	102	2.94533
233532	171460	109	85558	59392	108	3550	2557	36	5425	3927	43	13771	9319	71	21647	15382	84	435881	315571	123	2.94533
63262	60831	80	18988	18638	56	913	819	0	1909	1539	19	3484	3262	33	5575	5709	40	131699	127974	86	2.94635
151197	126480	91	68102	57908	90	2174	1778	25	3655	3125	36	8296	7179	53	13120	11232	62	265675	227185	98	2.94738
96933	92115	86	33083	31844	79	1216	1050	9	2696	2319	29	5016	4632	40	7603	6808	47	154377	139330	92	2.94738
160928	139647	104	68323	59830	91	1955	1923	23	3998	3651	33	8487	7805	53	14011	12863	69	276773	244813	101	2.94738
152968	122145	110	59635	48240	110	1889	1574	21	3825	2970	40	8352	6923	53	12412	9512	63	261565	211354	110	2.9484
208045	176736	102	100995	86831	99	3815	3047	35	6924	6059	49	14945	12633	67	21571	18679	80	461636	404847	109	2.95045
53513	53026	78	11851	12047	44	688	776	0	1364	1115	7	2788	2643	27	4032	4083	33	91185	91510	81	2.95147
159249	138279	95	67476	57409	92	1463	1483	19	3510	2753	33	8003	7410	50	11684	10326	64	243738	219816	105	2.95352
115079	111178	81	33299	31872	80	1956	1817	24	3456	3330	32	7112	6938	46	11333	11331	53	231457	215434	92	2.95762
129023	108338	98	53377	45603	88	1579	1393	17	2717	2494	26	6367	5465	47	9347	8185	49	191127	163125	98	2.96069
156756	127492	95	60970	50443	91	1932	1536	24	3621	3127	39	7913	6343	50	12293	9723	65	241006	196706	102	2.96069
175384	141355	96	67951	54530	94	1737	1589	20	4294	3454	38	8243	6743	51	12362	9975	68	266654	215646	102	2.96069
125795	112511	86	50894	44165	86	1485	1324	13	2793	2527	34	6203	5473	45	9785	8229	59	182548	157901	94	2.96069
92371	90029	81	37039	35640	79	1009	1045	5	2316	2330	26	4769	4145	40	7605	7643	44	145539	138513	86	2.96581
141845	119850	98	52416	43531	89	1768	1603	17	4075	3449	38	6918	5785	49	11114	8893	68	225340	195147	94	2.96786
224004	142809	111	98003	62286	108	2443	1815	32	5721	3614	49	12162	7630	65	18826	12363	87	366920	236991	114	2.96991
125096	115685	84	51693	46288	85	1890	1623	20	3264	2836	32	7860	7185	51	11383	10842	55	237994	219705	88	2.96991
88097	84249	92	41231	38876	81	983	792	0	2138	2061	24	4595	4040	38	7487	7266	48	153836	145476	95	2.96991
56752	55086	76	13803	13532	47	554	475	0	1781	1427	17	2776	2759	29	4275	4361	35	82110	79943	79	2.97196
96805	92654	86	26700	25062	78	1444	1177	13	2481	2414	24	5932	5715	40	7914	7369	44	169340	159913	89	2.974
120079	105553	89	43993	37210	87	1646	1342	22	2678	2577	27	6607	5424	49	10270	8958	55	205528	178686	93	2.974
105885	101789	86	33746	33129	79	1470	1491	17	3266	3055	34	6699	6189	44	9595	9220	53	203499	196865	89	2.97503
57433	55941	72	21967	21436	64	740	659	0	1741	1210	15	2622	2722	27	3687	3890	32	79234	74821	81	2.97605
100437	96105	81	34315	32825	79	1208	1435	13	3015	2378	32	6250	5915	44	8735	8023	51	176439	168252	90	2.9781
145424	121149	108	59657	50154	91	1775	1508	17	4291	3715	36	7069	6213	46	10836	9290	55	216627	183560	100	2.9781
122877	106384	90	52243	44406	87	1972	1883	23	3379	3062	36	7324	6474	47	12377	10562	66	230577	201185	96	2.98117
134839	123277	93	38955	35378	85	1613	1523	18	3262	3251	31	6347	5798	44	9468	8957	57	208669	188261	97	2.9822
112684	108196	94	38116	37022	81	1712	1571	20	2101	2352	26	5749	5706	39	9706	8803	51	189625	175135	92	2.98322
181134	143454	99	57724	46406	96	2588	1706	29	4308	3508	38	10311	8153	54	15005	11842	65	299287	243114	107	2.98629
201769	156263	99	75750	57651	94	2548	1948	29	4426	3315	40	10845	8855	58	16172	13007	69	331359	269791	103	2.98629
136635	110131	90	55416	43536	90	1848	1515	16	2828	2222	34	7122	5779	51	11666	8393	60	264396	207342	100	2.98629
93753	89685	87	37089	35965	78	1026	907	0	2063	2028	23	4033	3727	35	6640	6001	49	149929	141241	89	2.98834
175632	150792	91	82925	70977	91	2405	1711	31	3383	2969	35	8308	7141	49	12210	9974	69	256869	225212	102	2.98834
102255	101107	79	25029	24944	63	1337	1515	17	2751	2808	31	5850	5982	40	8661	8615	47	176387	164747	90	2.98936
190388	162643	93	68326	60043	91	2907	2331	29	4664	4087	39	11172	9619	58	17596	15860	69	343433	293641	102	2.98936
118447	114554	83	34389	33771	80	2027	1962	22	3774	3299	31	6788	6400	46	10693	9717	55	221198	212669	93	2.98936
121263	109613	87	56424	50120	86	1510	1415	16	2829	2397	32	6536	6041	43	9581	8366	49	187842	176162	95	2.98936
273857	195245	138	98741	69892	120	3649	2682	35	7054	5235	53	15615	11898	70	24890	17330	99	521094	397402	128	2.99039
78345	76578	85	29827	29363	75	774	877	0	1833	1651	23	4237	4096	35	5587	5332	42	122463	120099	87	2.99346
99616	95892	84	38106	36880	80	1416	1473	16	2039	2130	25	5167	4884	40	7634	7435	43	170559	161078	91	2.99346
99136	92424	98	30270	27700	84	2097	1793	23	2892	2766	30	7347	6841	44	11600	10106	60	231645	212738	98	2.99346
108584	94574	87	50026	43924	85	1656	1214	18	2342	2073	30	6008	5098	50	9452	7338	55	185772	165763	94	2.99449
190806	151727	98	69157	54280	96	3069	2253	31	5649	4499	50	10896	9509	54	16708	13048	81	348661	295167	103	2.99653
55981	56866	81	13919	13900	46	659	542	0	1333	1472	15	2873	2911	28	4307	4226	38	99511	96175	81	2.99653
154856	122527	93	64810	50125	93	1579	1272	15	3752	2720	40	8163	6511	57	13413	10204	75	266776	207116	97	3.00268
136883	119281	95	49155	40253	90	1984	1935	20	2885	2833	30	6652	6058	45	11140	9312	55	227400	200542	93	3.0037
122797	101553	88	51124	43682	88	1963	1597	23	4181	3296	37	8167	6554	52	12340	10566	58	263361	223027	98	3.00882
83671	82635	93	21443	21068	60	1339	1223	15	2289	2354	24	4428	4199	36	7036	6499	47	161089	153151	89	3.00882
55503	53913	79	17075	16903	51	763	709	0	1459	1195	10	2983	3014	28	4798	4320	41	85423	82984	83	3.01599
126091	112434	87	41890	35611	87	1668	1480	19	3517	3150	35	7413	6776	48	11979	10676	60	230961	209846	92	3.01702
[truncated: 7,721 more rows]
