# Supplementary material for: Phenotypic heterogeneity follows a growth-viability tradeoff in response to amino acid identity
Source: Nat Commun. 2024 Aug 2;15:6515. doi: 10.1038/s41467-024-50602-8 (PMC11297284; doi:10.1038/s41467-024-50602-8)
Supplement: Supplementary file 6 — Source Data [file 41467_2024_50602_MOESM6_ESM.zip › source_data/fig6cde/240423/240423_1845_yATP_F2_NSTARVE.csv]

FSC-A	FSC-H	FSC-W	SSC-A	SSC-H	SSC-W	BL1-A	BL1-H	BL1-W	VL1-A	VL1-H	VL1-W	VL2-A	VL2-H	VL2-W	VL3-A	VL3-H	VL3-W	YL2-A	YL2-H	YL2-W	Time
110869	107442	84	47192	45438	82	1104	1006	2	1671	1866	20	5196	5072	37	5324	4650	39	195521	183823	82	0.00200334
33610	30845	72	15256	15515	49	259	158	0	376	521	0	1176	1287	14	1017	1158	8	49870	49664	70	0.00400668
191418	163323	110	71782	60061	93	1863	1571	20	4029	3893	36	9250	8332	50	10099	9076	58	368912	333047	94	0.00601002
56928	57325	78	26546	26602	74	466	472	0	1093	578	0	2079	1986	24	2337	2425	28	84264	81393	74	0.00701169
134995	116491	99	42419	36225	88	1487	1438	16	3258	2622	34	6685	5845	47	7604	6797	50	277235	255335	88	0.00801336
21189	23049	44	10195	10438	43	164	269	0	114	369	0	990	979	0	1443	1291	16	45151	46582	57	0.00801336
245661	189912	107	77519	59622	104	2682	2305	28	4608	3860	43	11187	9034	62	12305	9643	58	462340	380083	110	0.00901502
25285	26096	62	5779	5728	36	359	419	0	518	895	0	1460	1353	16	1521	1275	16	58867	61321	70	0.0100167
164027	134173	96	58725	49214	92	1479	1164	18	3016	2809	34	7268	6311	50	8125	6687	51	317409	274130	97	0.01202
29934	30781	67	14251	14095	47	-104	146	0	717	881	0	1220	1319	13	1424	1194	12	49066	48554	67	0.0130217
230765	168049	110	86414	60700	103	2001	1270	23	4338	3689	40	10212	7793	63	11370	8471	70	422654	320918	110	0.0140234
79206	77723	81	36960	36861	77	687	777	0	1362	1513	14	4116	4082	36	4092	3519	39	144122	144715	79	0.0140234
122744	113868	88	49867	45862	85	1325	1120	11	1940	1811	24	6316	6273	43	7438	7041	52	272421	257508	87	0.0160267
170849	142824	97	67599	56760	93	1586	1530	19	3679	3447	32	8508	7473	52	9312	8228	51	350807	311787	96	0.0170284
36081	35617	70	14514	14594	48	144	178	0	765	847	0	1327	1321	13	1456	1112	8	55910	54486	67	0.0200334
361373	247358	140	224150	164470	137	5188	3981	41	10172	7052	58	26937	20224	110	28461	21268	89	1.04858e+06	826802	133	0.0200334
278009	179684	121	107201	68613	117	3279	2182	33	6562	4430	54	15006	9892	71	18292	11596	81	631230	420907	120	0.0240401
82974	78771	83	36208	35367	79	712	689	0	1585	1796	21	3529	3591	32	3732	3955	31	138686	138045	69	0.0250417
135709	114723	92	56179	47372	88	761	702	0	1828	2089	22	4822	3828	44	5588	4617	41	210573	179356	87	0.0270451
218664	187278	103	134948	120073	97	3208	2796	30	7006	6118	47	17457	15969	75	19300	17136	83	659644	587798	95	0.0270451
142577	124134	90	60580	49814	91	1414	1115	9	3483	2989	34	8730	7984	54	8434	7367	51	332683	302728	90	0.0280467
127868	120008	85	76121	71208	87	1279	1118	11	3042	2551	30	7073	6401	47	7451	6493	49	278646	253787	92	0.0310518
52772	54361	75	28822	29349	73	648	584	0	1475	1407	12	2126	2223	23	1627	1926	20	92218	90039	77	0.0330551
35174	33884	85	16758	16894	53	453	251	0	481	644	0	1412	1419	15	1203	1351	15	57578	57901	68	0.0360601
129374	119279	88	50277	45935	85	1432	1317	12	2330	2399	26	6034	5791	42	6644	6068	45	263466	253680	87	0.0370618
56035	56179	73	17575	17372	52	441	406	0	1140	967	0	2177	1972	24	2253	2158	25	89660	86282	76	0.0400668
54911	55668	76	21483	21571	63	251	319	0	1143	1128	10	2203	2293	24	2529	2628	26	87397	89346	78	0.0420701
24188	25366	64	11689	11948	45	105	257	0	244	233	0	1207	1291	14	1302	1330	11	46697	48846	70	0.0430718
199254	158596	101	67983	54001	94	1640	1446	19	4029	3584	39	10213	8563	58	10551	8548	66	411597	357252	99	0.0440735
91422	86652	95	52578	51835	79	1124	1280	13	1850	2263	22	5883	5566	41	6671	6483	45	247235	236998	84	0.0450751
160997	143258	92	82607	72650	92	1721	1471	19	3160	3267	33	8511	8222	49	9709	9032	52	352588	326681	94	0.0460768
148915	139026	103	60082	56409	85	1311	1156	14	3129	2829	31	8213	7897	51	9349	8657	56	337209	317811	82	0.0480801
148105	136898	91	59791	56288	86	1896	1839	19	3254	2835	36	8372	7752	54	8250	7447	53	337080	310273	89	0.0480801
218205	173190	106	105246	79893	104	2379	2073	25	5788	4768	44	14695	12451	66	15807	12086	76	601241	495619	107	0.0490818
175760	131722	98	76871	55600	98	1735	1368	19	3946	3012	37	10015	7655	62	11281	8777	63	395660	306703	114	0.0490818
131370	124393	86	88330	86090	85	2320	2171	24	4163	3872	40	10172	9718	55	11438	10494	53	424626	395582	86	0.0490818
30995	30268	64	10874	9647	67	283	267	0	730	763	0	1735	1707	18	1612	1425	15	70265	61144	82	0.0490818
18772	19000	56	7282	7640	38	259	210	0	584	682	0	1111	856	0	1232	1098	10	35392	35204	67	0.0500835
266286	174739	121	129464	82479	115	2753	1732	35	5019	3873	47	14391	9704	75	15068	10495	70	575775	410544	114	0.0500835
47578	45983	75	17278	16884	56	560	370	0	945	853	0	1528	1712	20	2089	2118	26	73954	73475	72	0.0530885
43296	42474	87	20227	20037	57	307	310	0	849	766	0	1730	1677	22	2155	2164	23	73428	74664	63	0.0550918
116897	110700	92	40538	39128	81	1440	1113	15	2613	2351	26	6094	5795	44	6363	5622	45	255784	239306	79	0.0560935
50833	50422	74	20229	19911	54	394	413	0	1150	1096	7	2080	2010	23	2374	2242	28	82025	82432	68	0.0560935
135823	125051	100	72010	66129	87	2076	1760	22	3313	2669	34	7702	6692	48	8257	7165	49	323795	298064	88	0.0601002
154691	144670	87	45584	43152	84	1758	1649	19	3132	2986	32	8050	7163	51	8322	7783	49	337290	307856	88	0.0621035
38847	39630	69	16275	16154	52	278	257	0	1045	839	0	1710	1786	20	1785	1794	23	63562	64776	69	0.0631052
35533	35260	71	18747	18781	55	160	417	0	673	644	0	1820	1971	20	1651	1655	20	54389	55023	66	0.0641068
163484	146966	93	72274	66884	88	1816	1646	19	4035	3559	35	8481	8086	51	8973	8255	55	355418	330973	91	0.0641068
205365	183326	94	110395	100990	92	2565	2545	25	5583	4838	39	13352	11808	70	12955	11106	57	534204	446590	90	0.0661102
105691	103399	82	54235	52613	81	1026	910	0	2365	2471	27	5159	5114	40	5768	5286	42	211482	200353	83	0.0691152
130445	114362	100	50679	45268	87	1592	1262	13	2593	2606	25	5749	5524	40	5893	5429	44	239874	223297	91	0.0731219
145927	136402	94	54076	51359	83	1614	1691	19	3063	2992	30	8373	7681	50	8693	8270	50	310603	289402	89	0.0731219
225347	175387	105	93250	74535	103	2772	1795	31	5536	3856	48	12955	10831	63	13460	10428	65	528068	442688	107	0.0751252
153982	139133	93	61213	56301	88	1725	1561	22	3505	3525	33	9074	8300	49	10410	10089	54	389493	360809	94	0.0761269
151415	131167	90	55974	49222	88	1687	1436	17	2501	2351	28	5922	5334	45	7673	7164	49	268749	241384	92	0.0771285
172519	136318	104	75516	58061	97	1502	1336	15	3331	2411	34	7564	6355	50	7900	6546	50	318393	259406	96	0.0801336
52996	51274	75	16694	16454	51	507	581	0	832	1032	6	1907	2136	22	1973	2077	21	83607	81587	69	0.0831386
119662	113109	83	50298	47417	82	1200	1217	12	2408	2376	26	6337	5534	49	6076	5109	46	240776	229487	79	0.0841402
207778	155478	101	70711	53295	97	2108	1426	24	4124	2933	41	9992	7602	59	11469	8780	68	402953	303272	96	0.0841402
242239	193415	107	113003	92025	102	3247	2637	32	5654	5043	45	14424	11646	75	13911	11113	70	562617	473594	100	0.0881469
230674	184775	99	80845	65215	96	2333	1835	25	5284	4519	40	11916	10294	58	12971	10726	71	463006	398528	97	0.0891486
268673	190802	119	100386	69493	116	3099	1897	32	6850	5012	49	15822	11492	72	17601	12527	71	627284	493404	115	0.0901503
145518	130576	95	48883	46048	86	1315	1276	13	3150	2934	29	7041	6527	47	7127	6903	42	285025	259882	88	0.0901503
46338	46700	67	20721	20516	61	464	419	0	1156	1008	2	1923	1695	24	2246	2423	27	82321	82029	72	0.0911519
205196	173929	98	74185	62876	94	1925	1635	23	4055	3558	39	9346	7982	57	10413	8035	66	381223	312706	92	0.0921536
45362	44023	76	20787	20623	57	328	252	0	964	914	0	1920	2025	21	2277	2113	27	76910	76413	70	0.0931553
238043	196333	103	195460	167612	101	4194	3445	36	8832	7578	49	20048	17912	77	21030	18483	86	844724	760510	102	0.0941569
115289	104081	86	38590	34050	83	1935	1774	23	3482	3274	29	7648	7364	48	8616	8026	54	339677	326929	86	0.0941569
85187	83867	82	11894	11794	45	882	940	0	1029	1525	17	3488	3512	32	5110	4875	43	152046	148213	78	0.0971619
216531	159545	107	86927	63524	105	2174	1621	23	3730	2938	37	9633	7073	58	11812	9121	62	394432	304783	103	0.0971619
119901	106228	88	51161	43101	88	1450	1224	13	2635	2370	27	5852	4973	43	6267	5734	47	253134	226018	91	0.0981636
134341	124462	87	62698	58936	86	1876	1527	21	3681	3452	31	8825	8404	51	8915	8557	51	350630	336960	84	0.0981636
20927	20606	58	10778	10587	44	106	138	0	355	577	0	788	902	0	750	954	0	34542	33177	64	0.0991653
109040	103560	96	45120	43407	81	861	673	0	1880	1826	22	4620	4669	35	4874	4486	39	187058	181015	79	0.100167
35447	35657	69	19253	19386	56	190	256	0	572	560	0	1402	1057	7	1825	1805	24	65905	66468	66	0.101169
27084	26867	70	9429	9350	43	340	402	0	540	574	0	1331	1452	15	1487	1425	17	59132	59673	63	0.10217
63847	61473	77	15552	15338	50	685	725	0	2410	2672	27	3442	3677	31	2725	2820	27	85802	81644	76	0.107179
182900	159395	99	95163	82226	92	2076	1686	22	3992	3477	36	10626	9699	52	11534	10731	60	411394	383931	93	0.109182
77968	78682	79	29797	29675	75	564	592	0	1340	1339	12	3178	3156	32	3240	3026	31	129052	125158	79	0.109182
204565	152973	105	81649	60247	104	1736	1432	19	3657	2785	42	8615	6433	55	9515	6925	55	333854	257211	104	0.112187
179305	145057	97	90941	75012	93	1701	1439	17	4024	3394	33	9135	8055	51	10781	9039	54	387346	330988	90	0.11419
227660	183873	103	130972	108956	100	3056	2432	31	6626	5218	51	15429	13120	70	16178	14240	67	611202	521415	100	0.115192
43840	44882	73	18930	18898	54	324	505	0	802	579	0	1821	1741	20	1733	1622	21	68196	67714	66	0.118197
164656	136912	98	66356	53644	94	1924	1638	25	4269	3552	40	8761	7766	53	10060	8417	56	377870	330013	89	0.119199
33617	34841	72	15830	15857	51	468	413	0	588	523	0	1329	1173	11	1527	1389	16	51221	48947	63	0.121202
238999	194960	104	87803	71838	101	2507	1921	27	5331	4067	44	13848	10654	71	13582	10428	65	514665	395722	93	0.121202
244752	198727	104	120366	98603	101	3082	2329	33	6913	5763	44	15645	13035	75	16829	14091	73	634227	573833	96	0.121202
120830	105177	94	60553	53265	86	1302	1160	11	2382	2067	25	6555	5562	46	7192	6282	49	271297	245724	87	0.125209
172750	156843	91	84006	77233	90	1543	1422	17	3919	3514	35	7164	6577	47	9065	7701	59	298242	267686	84	0.125209
44408	41745	78	7493	6309	44	938	903	0	1680	1492	17	3372	3054	34	2310	2147	25	155537	144425	88	0.125209
145397	130309	105	48558	44049	87	1176	1163	12	2682	2119	32	6508	6143	45	7278	6351	47	261387	236682	81	0.12621
22138	22880	65	7544	7569	40	148	123	0	356	459	0	782	1013	3	1161	1137	10	34637	34136	61	0.127212
170423	157360	96	80096	72909	88	1494	1465	19	4218	3623	37	9584	8621	55	10074	9181	58	388981	369986	87	0.130217
156610	136724	92	58398	51903	90	1885	1614	19	4148	3453	34	8511	7691	52	9907	9063	54	355132	337690	90	0.131219
245367	182724	115	111782	81376	110	2411	1822	27	5623	3960	49	12761	9657	66	12719	10304	67	506710	413661	106	0.131219
68217	66641	78	33395	33255	75	679	697	0	920	968	0	2531	2412	29	2510	3012	23	101588	99129	74	0.13222
30510	30711	67	10933	10890	43	400	266	0	441	581	0	1116	1162	12	1220	1198	11	49164	48130	68	0.13222
94670	92735	95	30913	30350	77	1260	990	0	1846	2015	23	4489	4317	37	4529	4341	37	197565	192874	79	0.135225
102580	99264	84	25111	24609	62	960	971	0	2182	2361	21	6379	5845	45	5660	5539	42	217893	211002	83	0.135225
85208	85021	84	35913	35168	78	978	963	0	1637	1621	21	4138	3925	35	4746	4467	42	158613	153334	82	0.135225
129386	120742	87	61662	56174	86	1387	1465	16	3485	2888	32	6898	6449	46	7347	6444	49	297707	284630	90	0.136227
112260	107451	86	45221	43799	82	1527	1552	18	2705	2559	29	6459	6554	40	7196	6809	47	271657	249210	82	0.137229
63480	64672	74	15853	15865	51	669	608	0	1786	1178	13	2537	2436	29	3080	2829	31	109635	108602	76	0.137229
83193	79497	79	29069	28461	77	633	494	0	1914	1651	18	3061	2766	31	3577	3498	33	126694	121168	81	0.13823
138221	124922	88	48822	44523	85	1357	1239	15	2643	2474	26	6015	5598	42	7289	6909	49	262063	239044	87	0.139232
322929	198252	136	117474	70291	133	3162	1899	36	6759	4842	53	16376	10236	74	17334	10691	80	674871	449014	135	0.140234
43780	43832	77	11132	11231	44	465	703	0	604	481	0	2029	2183	23	2300	2411	25	93586	94338	73	0.141235
283622	220232	120	252697	207604	116	4788	3674	38	10137	8543	64	23319	18619	96	24556	18128	98	931331	710599	114	0.14424
85973	84098	82	18406	18156	52	908	1036	4	1694	1325	17	4262	4319	34	5355	4637	46	175555	170004	76	0.14424
33947	33228	70	12744	13201	44	104	170	0	446	574	0	1302	1351	13	1397	1583	19	55045	56920	59	0.14424
177074	154920	96	113646	102337	93	2118	1695	25	5018	4447	37	10763	9467	56	10918	9469	56	448405	413104	92	0.146244
171822	150768	97	96148	86994	94	1601	1304	20	3741	3119	36	9004	7737	52	10164	8884	64	351555	291676	81	0.147245
21405	23107	48	10271	10575	42	107	209	0	224	195	0	1103	1158	10	1082	1030	6	47631	50703	60	0.147245
178506	150807	92	92387	79704	93	2156	1639	25	4234	3915	36	9193	8047	54	9801	8693	59	344699	312882	86	0.148247
208805	158347	116	76505	57237	98	2084	1375	26	3834	2855	38	9635	7482	55	9045	7188	54	372701	284329	101	0.151252
131406	123316	86	53898	49915	84	1341	1359	14	2574	2483	26	7098	6595	49	8437	7378	47	287134	269917	82	0.152254
151229	128651	94	61447	53407	89	1458	1361	15	3675	3025	39	8150	7310	53	8923	8450	48	321640	293283	89	0.152254
126162	118317	87	45088	41978	82	1425	1406	16	2934	2773	28	6426	5783	45	6704	5878	44	259646	241543	77	0.152254
82566	81565	81	34808	33944	79	873	829	0	1860	1568	19	3689	3522	33	4400	4431	37	152460	148727	77	0.155259
78845	75621	81	30398	29643	76	703	742	0	902	1066	7	2578	2282	28	3199	3144	33	118806	116047	79	0.15626
125434	113841	94	42110	38213	84	1212	1204	10	2118	2196	27	6919	6515	43	6678	5709	46	268766	248920	87	0.161269
32616	33006	60	12574	12870	45	240	245	0	508	534	0	1037	1234	10	1235	1307	14	51627	51913	60	0.161269
329149	210555	129	157750	104411	127	3837	2403	41	8115	5267	61	20461	13016	86	25684	16310	105	940420	621415	129	0.16227
106726	102815	82	55875	54130	80	1324	1051	7	2194	2362	24	5437	5171	40	7040	6850	48	228035	212790	76	0.16227
135649	125091	91	44662	42398	82	1658	1337	19	3348	3165	32	7903	7307	48	9238	8819	52	307417	288997	84	0.163272
177992	160215	92	88712	81085	91	2372	2257	24	5232	5278	39	12186	11756	60	13936	12756	62	486384	450820	91	0.163272
139975	130359	87	68660	63242	88	1653	1640	20	3550	3187	32	7735	7238	49	9100	8500	52	320044	302254	88	0.164274
173460	154563	95	68540	61138	92	2145	2147	24	4107	3626	37	10113	9441	54	12096	11517	62	404009	377453	96	0.16828
43360	43942	79	18843	19056	55	410	438	0	697	1013	2	1521	1752	17	1920	2032	21	74753	75159	75	0.169282
119930	114026	90	42341	41089	80	1223	1198	12	2627	2637	26	6298	6441	41	5871	5984	40	250309	240439	85	0.170284
156098	146743	89	66850	62564	87	2005	2047	23	4948	4682	37	11356	10975	58	12613	11585	65	465177	427703	89	0.17429
82154	80482	86	23665	23542	74	675	857	0	1515	1312	14	3693	3568	37	3975	3873	37	145184	139746	78	0.177295
105771	100504	83	44025	42567	80	1056	784	0	1622	1689	21	4203	3912	36	5720	5225	44	194603	187085	68	0.179299
72855	72666	78	16464	16237	50	784	706	0	1451	1602	18	3326	3304	33	3795	3564	34	136507	134146	75	0.181302
96898	94524	81	39511	38692	78	834	963	0	1624	1472	18	3808	3574	33	4709	4807	37	168542	160331	77	0.183306
195085	145347	99	87659	62841	99	1671	1358	19	3356	3120	35	9210	6934	58	10171	8015	60	364582	272729	99	0.183306
146908	122085	99	65933	53374	91	1647	1456	14	2682	2441	29	7269	6256	49	7511	6213	53	305755	265316	92	0.185309
55962	55826	78	14952	14813	50	384	561	0	1433	1296	13	2051	2151	24	2513	2383	26	90818	88354	78	0.186311
106664	101857	86	50689	48371	81	1084	955	0	2285	2301	25	5312	4934	42	6284	5379	45	212843	203836	82	0.186311
104598	102425	82	64835	62630	81	1306	1496	15	3160	3052	29	5247	5145	42	6755	6441	46	229455	222960	76	0.187312
15758	16145	49	10090	10096	43	124	264	0	40	217	0	618	637	0	893	837	0	31732	32129	62	0.187312
116381	110931	84	53503	51732	82	1280	1176	9	2320	2288	28	6262	6362	41	7171	6829	44	263016	243770	86	0.189316
174512	147872	95	74408	63308	95	1650	1300	14	3851	3458	34	8114	7097	47	8250	7642	49	333017	286532	100	0.192321
83177	80096	87	23036	22871	62	684	706	0	1645	1487	18	3503	3453	33	4414	4463	35	167319	161904	84	0.193322
27607	28911	70	12588	12995	44	198	255	0	-197	207	0	1261	1211	11	1549	1626	16	46925	50361	64	0.194324
145187	138440	87	137113	131321	87	1867	2126	20	4846	4542	40	11551	10321	58	12174	10992	63	463401	414763	84	0.194324
123579	119447	83	42877	41708	81	1376	1448	17	2782	2514	28	5620	5644	40	6556	6407	46	250049	238135	77	0.194324
119298	113640	91	68009	64676	85	1998	1910	20	3339	3325	34	7956	7790	47	9467	9127	53	368683	352372	86	0.195326
95140	90808	84	25749	24515	79	821	807	0	2040	1772	23	4825	4635	39	5443	5891	37	194321	190794	83	0.196327
64050	64705	78	25852	25769	74	689	719	0	1507	1257	9	2447	2266	27	2098	2269	24	96555	94428	74	0.198331
48901	48930	81	16404	16309	50	365	415	0	1195	1029	4	2144	2230	25	1871	2030	22	81599	80445	81	0.199332
173781	159730	91	92238	83588	89	2263	2032	24	5196	4339	40	10364	9615	56	11001	10367	62	434732	390063	96	0.200334
104896	99643	82	40793	38921	82	978	784	0	2070	1908	23	5819	5440	43	6464	6104	46	251150	244942	87	0.201336
195088	169544	96	82241	69694	93	2409	2130	27	4870	4335	41	10837	9877	53	11531	10029	59	444194	400104	96	0.201336
85773	83029	83	27016	26261	77	663	663	0	1273	1419	17	3896	3546	35	4695	4584	36	165492	160117	80	0.203339
131076	123923	85	59638	57065	84	1292	1328	13	3470	3312	34	7460	7125	49	7238	7085	43	294704	278416	85	0.204341
190676	150547	98	94250	73720	95	3099	2246	33	6174	5081	46	13540	11224	71	16714	13720	69	555687	477799	97	0.205342
49792	49296	74	27908	27954	72	273	291	0	923	926	0	1926	1804	23	2287	1953	26	81752	80652	74	0.205342
218351	162835	106	100823	76406	101	1556	1278	17	4112	3116	40	10208	7803	58	10872	8288	61	410839	312848	100	0.207346
45788	42620	76	18734	18382	59	344	350	0	765	718	0	1567	1683	18	1861	1859	24	63837	68180	69	0.209349
40903	40941	64	15602	15665	51	419	516	0	427	749	0	1377	1381	13	1691	1567	20	66167	66734	64	0.213356
186185	166497	96	71315	64268	95	2386	2224	25	5188	4837	40	12961	12164	65	13242	12688	60	494857	454596	95	0.216361
72171	69246	80	31177	30616	77	485	504	0	893	1088	8	2565	2705	27	2702	2750	28	112411	105146	75	0.217362
222795	186645	103	84540	70504	97	2474	2161	26	4867	4962	40	11417	10134	56	12648	10928	60	468647	419560	98	0.218364
213178	170661	114	105364	86070	101	2391	2269	26	4655	3769	40	11605	9902	59	11552	9319	58	451646	387690	105	0.219366
25044	24884	66	7696	7752	39	384	334	0	333	465	0	1196	1045	5	928	1205	9	47114	48995	65	0.220367
42426	43191	73	17201	17274	50	366	412	0	787	570	0	1637	1420	18	2153	1852	24	63585	63612	69	0.222371
188936	140992	100	73716	54376	100	1882	1334	20	3625	3189	35	9572	7478	60	11046	8368	67	394648	312676	101	0.222371
85800	81357	81	19796	19481	56	967	975	0	1546	1582	15	3404	3078	33	4224	3777	39	144950	142575	75	0.223372
97040	92764	82	23134	22518	67	1020	1083	7	1587	1463	24	4490	4304	37	5564	5519	40	201438	196000	82	0.225376
215436	168119	103	102855	83490	97	1917	1707	22	3907	3500	38	9807	7484	57	10393	8138	60	400206	308814	97	0.225376
24419	24532	67	8540	8794	40	-33	183	0	340	376	0	791	990	0	867	956	0	35798	35295	63	0.226377
43663	43306	79	13889	13938	47	492	385	0	540	547	0	1743	1652	20	1905	1890	21	72900	71306	72	0.226377
158643	139704	93	79115	71020	92	1575	1601	17	3130	3092	31	8362	7986	49	9299	8576	50	349567	324938	96	0.228381
105022	94382	85	43435	38463	84	845	822	0	2156	1783	24	4736	3890	40	4301	3857	36	159092	142308	88	0.233389
146953	136090	92	57200	53737	86	1263	1275	12	3105	2872	29	7124	6545	53	8209	7709	50	305912	288858	89	0.234391
62504	62875	76	25631	25526	72	566	468	0	1570	1340	15	2339	2295	26	2540	2637	27	109676	109227	77	0.234391
31509	32466	65	9239	9519	41	328	436	0	905	675	0	1404	1545	18	1547	1834	17	62169	59718	65	0.236394
86091	84827	79	17584	17238	51	667	727	0	1993	2102	22	3886	3987	34	4560	4825	40	156476	148447	75	0.241402
176524	150531	94	79086	66785	92	1997	1545	23	4583	3655	38	10375	8922	61	12971	11216	64	443765	394594	87	0.245409
77342	75353	87	27559	26642	76	464	505	0	1569	1733	19	3897	3670	35	3488	3999	31	138605	134780	76	0.246411
182244	149236	96	119861	106094	93	2883	2574	30	6498	5398	47	16449	14175	70	17471	15723	83	637873	525226	94	0.247412
38236	39874	71	14635	15448	45	442	455	0	642	578	0	1401	1351	16	1766	1742	20	57691	58856	58	0.247412
25373	25879	57	15240	15564	49	300	315	0	426	596	0	1225	1295	15	1177	1065	8	43657	46657	60	0.248414
129668	126665	83	58495	55980	82	1070	1047	5	2548	2487	27	6298	6383	43	6685	6489	46	251224	239998	86	0.251419
62346	61050	79	20389	20205	57	646	499	0	1090	1353	12	3119	2934	29	3270	3211	32	118775	114152	78	0.252421
32885	32303	63	7612	7672	39	124	287	0	445	700	0	1596	1500	17	1533	1639	18	57293	55839	70	0.253422
52676	51892	80	12076	12037	45	313	351	0	537	653	0	2143	2102	25	2342	2393	23	93595	92224	74	0.256427
124086	116908	89	61348	59144	83	1516	1566	17	3036	2497	29	6932	6387	45	7394	7029	48	274129	262255	84	0.257429
38652	38878	71	16924	17042	50	270	314	0	1114	945	0	1366	1110	9	1621	1911	21	50842	51846	70	0.258431
156494	138221	90	78852	69039	89	1524	1668	17	2670	2362	32	8934	7666	55	8324	7371	57	330962	290563	84	0.259432
22645	22754	55	9523	9791	41	67	234	0	263	444	0	1037	883	0	1019	1220	11	48149	48783	68	0.263439
133104	115708	104	46785	41395	85	1635	1420	17	4104	3959	34	6996	6290	46	6187	5598	42	201009	183295	89	0.264441
96982	94374	83	39942	38344	79	732	812	0	1346	1811	18	3880	3806	33	4505	4128	37	164067	155587	75	0.268447
149103	132465	89	59433	51805	88	1383	1053	8	3344	2717	34	7294	6573	49	8616	7394	49	298568	268832	87	0.269449
157305	137851	93	63065	55599	89	1689	1440	18	3813	3843	34	7842	7179	47	8895	8972	49	336696	313894	90	0.270451
152473	136981	89	56265	51810	86	2441	2019	24	4555	4617	40	10315	9793	51	11388	10748	60	421874	399884	87	0.270451
114092	107626	87	42574	39902	83	1179	1165	10	2401	2324	26	4843	4784	39	5335	5319	39	188158	179769	76	0.271452
20674	20731	61	11174	11439	44	110	224	0	293	272	0	1003	1051	5	1221	1320	12	42674	42655	61	0.272454
28239	28493	58	9774	9677	44	113	247	0	394	589	0	1329	1484	15	1504	1620	17	57227	57681	61	0.273456
165411	138938	102	61499	52163	92	1975	1514	26	4447	3688	43	9613	9183	54	10595	9323	57	383233	354372	92	0.275459
38282	39998	59	10471	10529	43	282	358	0	999	739	0	1589	1674	20	1868	1991	22	66629	65748	64	0.275459
225169	189939	116	92546	79036	99	2316	2214	24	4503	3736	36	11593	9275	62	12681	10018	58	432279	357500	95	0.278464
250983	196779	117	88896	75387	107	2315	1609	25	5703	4682	45	13362	10814	69	14371	11765	70	546876	463992	111	0.278464
55512	56372	73	22563	22785	56	259	254	0	951	1263	10	2129	2052	23	2578	2191	28	97803	98065	72	0.279466
58669	57282	90	23810	23437	69	473	435	0	1157	1060	8	2098	1990	23	2355	2300	24	82730	78959	65	0.281469
102116	94812	98	50525	47958	81	1084	918	0	2540	2088	26	5204	5008	41	5317	4850	37	197878	193624	81	0.282471
132910	120547	88	54020	49131	86	1382	1251	14	2770	2038	31	6428	5983	44	7655	6646	51	266543	239972	80	0.285476
92321	89958	80	32971	32332	78	1217	916	0	1598	1643	18	4225	4081	36	4730	4232	40	175131	172722	76	0.286477
145361	129188	90	58041	51663	87	1365	1290	14	3567	3201	34	8899	8224	51	9736	9285	53	344753	324510	87	0.289482
224707	185307	100	106848	90348	97	2711	2142	30	5372	4546	44	12310	10802	60	14034	11715	65	509887	459139	97	0.289482
101502	98628	81	26796	26383	64	802	643	0	1910	1954	22	4852	4446	37	5132	4815	40	193189	191642	79	0.289482
231567	174995	111	98868	75837	105	2824	2009	31	4732	4280	41	11616	8984	64	12355	8911	65	473361	384614	104	0.290484
125299	119773	84	44102	42308	82	879	902	0	2591	2534	27	6346	6283	40	6453	6067	46	242260	229586	88	0.294491
39645	39885	71	18592	18891	54	298	493	0	1223	763	0	1480	1356	16	1582	1856	19	53575	54050	66	0.295493
95172	92990	81	38526	37207	78	1109	1099	7	1640	1437	20	4446	4074	36	5437	5287	43	199094	193643	82	0.296494
162385	140285	97	53820	45524	91	2074	1581	22	3640	3412	38	9128	8172	54	10142	8722	54	369840	318245	93	0.296494
127098	121657	88	39241	38214	80	1111	866	0	2437	2430	26	6070	5735	44	7062	6617	46	247946	232082	84	0.297496
163564	147501	93	87734	79059	91	1774	1656	21	3522	3310	31	9521	9442	53	9228	8654	49	364273	344749	91	0.298497
199142	162143	102	88156	74298	98	2390	2112	26	5108	4447	40	12441	10809	64	13506	11610	64	509977	453925	96	0.300501
196620	167954	107	81003	70899	94	2588	2097	27	4219	3915	42	11590	9466	59	12688	10893	63	461634	387650	83	0.301502
25586	24660	69	10517	10655	43	211	203	0	139	432	0	976	992	0	1142	1286	13	43488	42953	64	0.302504
153164	139462	100	79850	74522	87	1636	1707	18	3747	3011	36	9350	7989	53	10009	8945	52	389494	346767	83	0.302504
364571	238841	153	266987	196109	152	5560	4282	41	11753	9013	63	27363	19896	114	30836	22398	113	1.04858e+06	779973	148	0.305509
171975	138176	99	69999	55522	95	1905	1610	21	3735	3160	35	8825	7376	56	9069	7424	61	360629	309961	92	0.307513
206582	166776	97	92478	72912	97	1810	1347	23	3974	3197	39	9113	7459	54	10181	8591	57	364820	309839	92	0.307513
139645	120926	101	49638	43785	87	1847	1431	22	2979	2651	31	7465	6588	51	8388	7374	54	303918	275738	87	0.308514
32505	34175	61	19719	19930	54	389	400	0	786	670	0	1409	1347	16	1575	1650	19	65768	66198	68	0.308514
99389	92546	98	35111	33058	80	1115	1120	9	2829	2223	32	6298	5862	46	7127	6707	47	254644	249487	79	0.310518
183408	146365	97	71294	56946	94	1916	1645	24	3334	2962	34	8870	7644	58	9810	8047	65	352150	298433	93	0.310518
147052	132051	101	80519	74918	90	2027	1706	23	3838	3411	35	9066	8385	55	8499	8158	48	358197	329521	89	0.311519
117057	109703	99	43733	41778	81	1489	1375	15	2582	2423	27	6175	5744	44	6838	6053	52	256135	239760	79	0.313523
53480	52556	75	24696	24624	73	482	741	0	1115	1389	12	2273	1988	25	1862	2123	22	85981	85455	74	0.313523
116479	110724	83	58551	55945	82	1112	963	0	2587	2407	25	6445	6034	46	6023	5205	44	242967	232281	82	0.315526
114641	96253	90	41612	35792	87	721	677	0	1928	1655	19	4235	3779	38	5100	4581	40	181257	154998	89	0.322538
41573	41877	76	17264	16907	52	335	312	0	775	1056	6	1744	1997	21	2164	2348	25	85719	82180	72	0.325543
25147	25063	72	12134	11524	50	128	183	0	868	700	0	1047	1033	4	1173	885	0	48593	45390	80	0.325543
211994	163412	109	93750	74409	104	2370	1870	25	5048	3621	41	10989	8755	60	12175	9656	62	449577	365864	108	0.327546
157321	133861	97	72868	63577	92	2094	1829	22	3893	3254	33	9177	8135	55	10152	9025	61	387028	345815	94	0.327546
47816	44315	89	19554	17352	89	351	287	0	975	1079	5	2483	1977	28	2638	2598	28	103441	85982	89	0.327546
25659	25569	62	10667	10844	43	230	268	0	535	326	0	1160	1125	11	1291	1295	15	48789	46505	69	0.328548
150561	127174	94	60791	52591	89	1917	1706	20	4199	4007	34	8992	8186	52	9185	7742	60	366802	334870	89	0.332554
228926	183058	105	85777	67009	99	2234	1660	27	3662	3836	34	10945	9040	60	11836	10028	67	447561	377762	100	0.332554
146173	133518	89	51410	47829	85	1423	1227	12	3391	3406	33	7431	7223	48	8616	8126	49	303935	292276	81	0.333556
38575	38514	76	19469	19220	57	342	342	0	830	723	0	1382	1401	13	1970	1960	21	60285	58893	63	0.335559
138280	122793	99	110294	103346	90	1935	1936	21	3696	3212	37	9446	8636	56	10295	9231	61	364442	326695	78	0.335559
179782	155637	96	81063	70163	93	2470	2136	26	4817	4256	41	11995	10520	61	12540	9940	74	499229	416103	88	0.337563
266388	189327	120	113347	82509	112	2217	1799	28	6149	4670	44	13900	10675	72	16000	12050	75	568318	451314	107	0.337563
51697	51347	76	13693	13947	46	401	400	0	458	690	0	2103	2024	23	2362	2794	25	80673	83129	67	0.338564
51818	50854	73	23382	23074	70	117	242	0	826	1207	9	1908	1742	20	1666	1554	21	85354	83581	73	0.339566
36855	36666	73	17316	17040	52	149	230	0	587	445	0	1403	1464	18	1470	1455	15	59546	58172	65	0.339566
116789	107128	86	47063	44312	82	1277	1156	10	1873	2156	24	5215	5035	39	6194	5573	45	248306	226658	83	0.340568
106159	103631	82	59413	58186	81	1120	1186	10	2087	2299	22	5707	5561	42	6249	6034	44	245306	235604	78	0.340568
33554	32192	84	15700	15539	54	432	379	0	636	795	0	1354	1329	14	1877	1571	24	60810	65633	55	0.342571
198781	161405	104	76903	61649	100	2269	1840	23	4402	3615	38	10469	8543	60	11899	9381	70	431849	365945	89	0.343573
125075	120317	85	62607	61015	83	1750	1586	19	3241	2994	38	8255	8012	47	9657	9603	51	349330	335599	77	0.343573
75256	74158	80	18148	18028	60	628	700	0	1303	1217	11	3610	3619	31	4148	4044	35	147715	141537	79	0.348581
127603	120591	86	53555	50283	83	1327	1165	10	2144	1758	27	5393	4888	42	6661	5806	48	216695	194889	79	0.350584
165205	136190	95	60536	47271	95	1533	1109	9	3497	2780	34	7499	6614	50	7645	6384	53	305812	256233	96	0.352588
101461	98471	86	29288	28672	77	1142	1202	10	2777	3014	28	6305	6202	43	7370	7381	50	262762	246542	81	0.353589
135431	125069	87	55776	49696	87	1259	1106	9	3175	2764	32	7429	6670	48	8091	7270	51	284590	260381	86	0.353589
107186	105355	83	34637	34067	78	1261	1345	14	2242	2401	26	5580	5904	39	6441	6010	49	225861	216566	82	0.353589
217347	172457	98	99314	76881	98	2155	1557	26	4026	2977	42	10887	8187	58	12568	9666	65	440466	368086	98	0.353589
35304	33013	74	13764	13737	48	167	217	0	152	212	0	1177	1166	13	1613	1727	22	56091	56413	64	0.354591
116320	109813	97	46504	44836	82	1074	982	0	3011	2340	27	6045	5967	41	6526	6025	50	223168	214954	84	0.355593
70857	70362	78	30397	30184	76	650	615	0	925	1073	6	2628	2424	28	3008	3382	28	109061	108366	78	0.357596
211180	157016	100	69287	49495	98	1704	1352	18	3670	2632	39	9257	7198	55	10009	6906	60	371933	285200	101	0.357596
72291	73216	80	18541	18283	53	565	601	0	1232	1083	14	3108	3062	31	3280	3270	33	120039	117562	77	0.358598
31537	32632	69	10884	11056	43	338	438	0	777	766	0	1319	1508	16	2208	2291	26	74252	72921	74	0.358598
120971	113564	84	42359	41003	80	1337	1277	14	2181	1933	24	5364	5169	41	6094	5625	45	218245	204582	82	0.359599
129397	120889	87	48739	46125	84	927	1014	3	2244	2329	25	5337	4838	39	5690	5412	47	241941	226672	86	0.361603
39086	38153	73	16838	16741	52	497	397	0	701	1050	5	1473	1413	15	1632	1587	19	66329	67097	69	0.364608
102266	96542	82	51420	49318	83	1061	1131	10	2558	2781	26	5730	4991	40	5873	5585	42	217735	200361	82	0.365609
222497	191815	102	163988	142496	99	4600	4353	35	9610	8176	51	18674	16388	77	21922	18568	86	756467	667817	96	0.365609
18322	18398	49	7761	7846	40	168	343	0	467	448	0	640	826	0	734	753	0	33996	34922	57	0.366611
42391	41734	72	21104	20286	60	237	428	0	416	694	0	1161	1327	15	1641	1536	17	60957	60784	60	0.366611
41159	41027	74	19536	19470	60	229	214	0	874	1061	6	1174	1338	13	1707	1522	20	55713	56339	63	0.367613
68855	60707	83	731200	655029	89	1177	932	0	7821	6043	61	2390	1852	25	1353	1014	4	483	676	0	0.368614
144477	115907	92	45113	40257	63	1241	1027	4	2066	2097	23	6328	5246	46	6215	5098	46	240636	200460	86	0.368614
131243	118554	89	51895	49077	73	1174	1053	7	2466	2219	28	5942	4998	44	6474	6149	43	242225	217674	104	0.368614
11834	12018	41	12951	12883	49	120	153	0	524	505	0	99	137	0	40	175	0	29	391	0	0.371619
156356	143275	92	52758	47202	87	1565	1515	17	2715	2066	34	6877	6745	47	8469	7820	52	298566	288507	81	0.375626
108317	103953	89	40746	39036	81	985	1139	10	2581	2508	26	5777	5284	43	6474	5972	43	248389	232120	77	0.375626
124966	119647	84	62660	60497	84	1630	1657	19	3848	3439	36	8930	8769	50	8784	8106	51	349425	328914	76	0.377629
122873	118943	85	53868	52397	81	1162	1312	11	2707	3110	28	5850	5582	41	6324	5984	46	247785	231391	75	0.378631
330685	192248	142	113571	64121	137	3733	2090	38	8218	4672	78	19161	11953	94	19011	10989	99	776857	483865	139	0.380634
164405	143182	95	48355	42959	90	1915	1849	20	2798	2590	29	8063	6895	52	7747	6858	54	297952	270256	91	0.381636
102982	97005	82	49830	46363	82	1187	1005	2	2479	2144	29	5279	4767	42	5542	5725	38	211020	203439	82	0.381636
218835	181499	101	93061	77364	98	1909	1569	23	4758	4067	39	10263	9009	55	10894	9706	57	390157	342322	98	0.381636
43989	45194	65	18609	18950	52	440	402	0	687	521	0	1545	1557	16	1893	1893	23	61253	58155	70	0.381636
156029	142416	93	91273	83396	89	1513	1464	18	3481	3331	32	8634	8122	48	8302	8372	51	316375	304197	89	0.382638
96879	88028	94	37227	33985	82	746	751	0	2049	1619	23	4958	4372	38	5741	5656	38	214481	201517	83	0.382638
125995	116824	102	51310	49313	83	1382	1276	13	3233	2865	31	7415	7344	47	8828	7966	54	327873	306366	86	0.382638
103103	99216	81	33367	32861	79	699	705	0	1828	2010	20	4490	4781	35	4842	4594	39	187696	176635	80	0.383639
196144	160005	100	84390	70674	97	2045	1812	21	3998	3528	34	9719	7929	53	11056	8796	61	418724	362581	100	0.385643
94271	92742	86	36134	35816	78	766	638	0	1443	1260	11	3668	3784	32	4612	4766	36	163324	156065	83	0.387646
35680	34802	71	15532	15479	50	264	356	0	334	477	0	1226	1400	14	1777	1845	20	62164	63227	69	0.390651
25225	27368	48	13420	13751	45	355	271	0	136	274	0	1313	1387	16	1165	1087	17	47842	49577	64	0.393656
24738	24749	54	12656	12930	45	154	206	0	549	523	0	890	1155	8	927	1069	7	40507	42194	57	0.396661
114419	96847	88	125032	109003	89	3613	3097	33	6891	6531	49	16688	16286	73	18086	16537	74	638199	597134	80	0.396661
141317	134267	88	66017	63079	85	1045	1145	11	3351	2919	35	7944	7685	51	8237	7136	51	307985	274783	77	0.396661
130179	119065	90	63713	56919	88	1469	1456	16	2826	2555	27	7946	7172	50	7612	6824	46	303095	277334	84	0.398664
150008	130395	94	57254	50004	88	1512	1158	14	3294	2441	43	7166	6145	48	7665	6923	48	276127	248374	85	0.401669
170064	148671	92	67984	59931	91	1800	1432	23	3947	3610	37	9255	8524	53	9390	9162	49	347216	319685	88	0.402671
143274	126657	89	52397	43525	89	1587	1276	16	2657	2466	32	7445	6782	47	7296	6341	49	318525	275223	89	0.403673
108139	103216	93	39183	38434	81	810	848	0	2481	2383	26	5028	4963	38	5321	5072	39	192997	186040	82	0.404674
33388	34497	62	10988	11191	43	256	280	0	294	464	0	1520	1666	18	1510	1755	18	50492	50936	66	0.404674
85100	80470	96	29900	29440	77	679	681	0	1096	1182	9	3717	3506	34	4195	3792	36	143411	141138	79	0.405676
26096	26506	57	12979	13188	46	143	108	0	331	330	0	772	787	0	715	875	0	34384	35726	63	0.405676
28717	28129	65	8513	8847	40	248	298	0	444	724	0	1536	1483	17	1131	1133	9	46642	47126	65	0.405676
103448	100605	85	48849	47333	80	877	789	0	2672	2653	25	5272	4991	42	5546	5393	42	211282	205074	79	0.407679
108194	104532	94	41447	40297	80	1002	1030	3	2061	2553	24	6115	6090	43	5944	5495	47	221887	212188	78	0.407679
32339	30451	72	11008	11035	44	394	404	0	505	658	0	1453	1466	15	1523	1541	20	59583	57884	68	0.408681
158275	134658	93	49022	40845	88	1476	1485	16	2630	2236	29	6629	6116	44	7330	6592	52	275322	250348	91	0.410684
110530	102964	85	46549	44171	82	1102	987	0	2312	1979	23	4937	4614	39	5779	6129	43	200083	190888	81	0.412688
125099	119934	86	54020	51821	82	1222	1282	13	2785	2797	26	7113	6806	45	6758	6173	48	273666	265633	87	0.414691
97487	95027	85	29105	28721	77	840	834	0	1842	1855	23	5139	5109	37	4940	4327	40	194410	188136	81	0.415693
56403	55751	86	12872	12761	46	557	474	0	979	1428	11	2492	2683	25	2905	2672	31	104009	105920	78	0.416694
50290	52077	75	24212	24256	69	394	311	0	647	862	0	1931	1758	21	1817	1846	17	65822	65443	73	0.419699
196589	166033	99	76083	65620	95	2256	2226	23	5581	4679	42	11403	10144	60	12369	10741	61	465729	435407	100	0.419699
59443	58943	85	26943	27065	72	290	386	0	674	1151	8	2302	2198	23	2645	2863	29	103381	97343	90	0.419699
78207	75279	80	29844	28841	78	591	505	0	1144	1253	10	2867	2562	32	3243	2956	33	130633	124414	82	0.421703
57770	55752	79	14796	14754	50	418	474	0	1054	1077	7	2020	2074	25	2828	3014	28	106452	103255	78	0.422705
169956	147627	99	56676	48725	91	2005	1706	21	3958	3612	35	9899	8402	64	9857	8533	57	366715	339623	92	0.423706
180430	149301	96	77270	64233	92	1632	1246	17	3768	3399	35	9111	7557	60	10516	9034	55	379404	312501	85	0.424708
197212	160198	106	64126	53936	95	1785	1292	17	4229	3395	38	10000	8327	54	10333	8162	55	397070	341038	100	0.424708
236232	183513	101	86247	68679	98	2997	2204	32	5813	5160	43	14237	12368	66	16101	13480	83	566209	507248	94	0.42571
24661	24838	61	11646	11876	45	194	240	0	650	348	0	946	1046	5	1128	1224	11	39470	39443	66	0.426711
16866	16871	63	7208	7344	39	69	246	0	369	413	0	869	773	0	1118	1249	13	37481	38664	61	0.429716
143922	134223	89	108980	102455	89	1863	1620	22	4047	3911	35	9323	9095	53	10467	9843	64	371325	361078	87	0.430718
179116	152585	100	92222	78131	95	1967	1770	26	4314	3622	37	10982	9015	61	11526	9745	59	432165	374937	111	0.430718
129387	114759	88	47025	40234	88	1430	1322	14	3003	2483	29	6600	5846	44	7207	6235	46	278803	247068	83	0.430718
63623	63162	76	28961	28945	75	356	296	0	685	770	0	2579	2474	26	2184	2530	25	99323	100166	73	0.43172
174404	144785	97	68585	56421	94	1328	1115	8	3605	2789	35	7705	6835	50	8990	7687	52	323586	278347	91	0.434725
186584	166889	97	93069	84771	92	2606	2221	27	4371	3891	38	10801	9848	55	12614	11425	66	448858	415033	94	0.440735
114874	105499	100	47237	43393	82	1233	1071	12	2673	2747	27	6254	6362	41	5628	5266	42	240120	225667	85	0.442738
49918	50725	66	17910	17900	53	292	411	0	743	915	0	2071	2003	24	2369	2255	26	80089	78070	74	0.444741
145616	127696	102	64623	56059	90	1261	1343	14	3183	2754	33	7606	6772	54	7844	7220	46	287532	257200	105	0.444741
43541	45794	60	20358	20440	61	305	226	0	994	756	0	1958	1720	22	1802	2040	21	75823	71950	71	0.445743
40262	42484	59	15323	15515	49	423	339	0	860	757	0	1782	1704	21	1714	1987	21	77650	77558	73	0.446745
123412	117218	99	36374	35701	80	1447	1448	16	2384	2371	24	6171	5730	44	5658	5296	40	235015	223277	86	0.450751
154996	142670	87	106661	100681	86	1877	1759	21	4349	3625	37	8823	8276	53	9475	8656	53	351664	325411	87	0.451753
157353	140244	89	78351	71816	88	1161	1104	9	3288	2748	35	6684	5802	48	7583	7148	47	283876	270268	87	0.451753
24127	23148	69	10223	10252	43	285	323	0	646	634	0	903	1119	8	1426	1242	20	46794	50548	70	0.452755
107308	99766	92	35034	34036	81	1234	1266	12	1924	1808	24	6175	5904	42	6788	6874	43	262272	242984	99	0.452755
135606	122415	91	61372	55607	87	1459	1377	15	3192	2472	36	6739	6575	44	6540	6332	40	277954	266703	90	0.452755
218167	162427	108	92555	69247	102	2448	1811	26	4171	3743	37	10442	8096	58	11070	7680	61	453320	352325	102	0.453756
99545	94406	93	69944	67762	81	1236	1141	11	1994	2354	24	5140	4736	41	4973	4625	41	196514	190648	85	0.453756
41053	40003	81	16634	16296	53	191	416	0	504	588	0	1285	1516	17	1862	1785	23	51055	51869	70	0.45576
311322	208128	148	123582	82427	130	2443	1782	28	6355	4598	48	14886	10305	70	15724	10165	75	597158	411327	131	0.458765
143247	126574	95	69027	60746	88	1667	1499	17	3067	2712	33	7360	6107	53	8707	7647	51	309296	271972	77	0.46177
77517	75549	78	30892	30259	77	659	655	0	1579	1600	18	3415	3327	32	3783	3496	36	135925	135072	72	0.46177
123074	118586	85	58264	56356	82	1227	1167	11	2461	2527	26	6636	6100	44	6441	5743	47	268151	252644	79	0.464775
171501	133943	97	73901	55290	96	1692	1251	17	3372	2618	37	7863	6367	52	8815	6704	56	330950	264427	95	0.465776
86032	83274	93	34389	33918	76	793	950	0	1676	1724	20	4084	3768	36	4645	4367	36	158559	153200	80	0.469783
32115	32659	64	12726	13136	45	241	214	0	487	466	0	1356	1480	15	1353	1630	18	53529	53381	68	0.469783
66678	64140	79	22840	22602	63	543	412	0	985	950	0	2204	2283	25	2824	2646	26	90453	88278	79	0.469783
80056	80848	76	38983	38700	77	770	605	0	2006	1695	25	3799	3879	35	4053	3954	36	154627	154569	76	0.470785
155084	145230	90	64467	60912	87	1515	1299	16	3395	3133	34	7852	7442	51	8739	8699	49	310500	292963	87	0.470785
44804	44791	69	14438	14520	47	479	337	0	560	764	0	1648	1627	19	1608	1560	19	72673	71406	76	0.471786
120844	110193	92	40900	36600	84	1016	986	0	2026	2129	22	5541	5338	40	5382	4846	40	232438	213574	88	0.472788
34027	34431	73	22828	23032	64	324	222	0	416	666	0	1291	1510	16	1480	1855	18	57603	56005	71	0.47379
124189	112948	97	72839	67356	85	1165	1140	11	2570	2384	29	6887	6287	48	7232	6909	50	285002	273850	86	0.47379
207437	161234	106	84675	65747	97	1916	1304	24	4592	3294	42	10363	8171	61	11115	8799	61	432868	352256	106	0.475793
116959	112383	84	51817	49492	82	578	630	0	1621	1902	22	5377	5238	39	5009	4809	39	199580	190675	82	0.4798
110943	105199	83	40868	38859	80	1211	1150	12	2070	1848	24	5154	5111	39	6594	5975	47	233226	217022	83	0.4798
78455	79737	77	36510	36286	76	667	648	0	1170	1107	7	3074	2949	31	3574	3561	32	144906	142159	81	0.480801
69211	67567	82	28119	28007	74	670	804	0	967	1196	9	2813	3068	30	2990	2942	30	99478	97091	80	0.483806
131645	122293	90	50651	48185	84	1165	965	0	2747	2444	30	6439	6057	47	6441	6222	45	244083	231217	80	0.48581
116932	114241	82	61304	59461	82	1232	1226	11	2562	2317	26	6545	6226	42	7211	6691	44	252558	243976	85	0.48581
32275	33250	55	13105	13483	45	449	398	0	1025	937	0	1563	1551	19	1183	1450	13	49526	49568	69	0.486811
126760	122690	84	89751	87386	84	1408	1511	15	3055	2706	31	7344	7103	46	7743	7049	46	289925	273932	88	0.486811
164524	145798	96	77476	66811	91	1612	1446	18	3884	3566	34	8994	8039	55	9671	8725	54	390715	365923	91	0.488815
183199	158986	96	61701	53865	92	1776	1690	18	3773	3596	35	9125	7815	54	9365	9019	52	337323	322297	87	0.490818
200566	177811	102	127802	116208	102	2891	2666	27	5705	6011	40	14344	13159	66	16349	14768	72	601265	549210	97	0.490818
98617	93749	85	40270	39134	79	1099	1341	12	2757	2533	30	6075	5824	42	5951	6129	44	236222	235406	79	0.49182
32007	33882	49	11710	11609	45	333	396	0	513	688	0	1477	1546	19	1294	1151	13	57135	54952	67	0.493823
175769	144829	96	94629	82162	94	1867	1589	20	3854	3165	38	9241	7893	50	9385	8018	56	366136	334274	91	0.493823
220218	185985	99	104422	86623	100	2542	2082	30	6143	5649	40	15322	13177	70	14938	12635	70	605550	545398	97	0.493823
36845	35528	76	7696	7576	40	155	229	0	252	275	0	1172	1548	16	1460	1766	19	54083	54240	69	0.494825
201583	170333	98	91795	76268	95	2443	2054	26	5662	4731	41	11464	9552	63	12957	10578	70	485549	428580	92	0.494825
31068	27687	75	9448	7950	65	335	325	0	721	536	0	1469	1048	5	1394	1315	11	54158	42106	84	0.494825
162370	141104	91	49223	40593	90	2004	1768	22	3298	2917	32	8032	6863	51	9455	8428	55	347295	303895	88	0.495826
194792	160183	115	103684	87334	98	2235	2039	24	4195	4040	39	9999	8844	55	11805	9894	61	382884	342426	96	0.496828
120913	115273	85	38579	36857	81	1303	1138	11	2417	2261	27	6295	5202	45	6300	5931	44	253157	241577	84	0.49783
129544	118443	86	44169	41024	83	1346	1259	12	2740	2700	29	7023	7083	42	7094	7033	41	271902	262225	79	0.501836
374033	239842	149	146787	96923	133	5140	3242	44	10217	6965	62	25390	16371	112	28323	18515	103	1.04107e+06	694334	138	0.505843
229562	161895	111	89244	61549	105	2249	1625	25	5204	3423	45	11021	7887	58	12291	8636	65	447325	331039	105	0.506845
105179	99174	86	40484	39588	80	954	843	0	1874	1990	23	4156	4324	34	5257	4827	41	180037	174472	74	0.506845
166967	130454	105	75020	59473	94	1555	1211	11	2924	2685	32	6989	5590	50	7931	6621	52	315155	267483	92	0.507846
183772	161831	95	95804	86264	93	1895	1690	22	4083	3680	36	9580	9045	50	10055	8263	61	377613	353199	95	0.50985
114805	108737	85	39640	38426	81	1277	1188	11	2979	2834	27	6444	5787	42	6476	5678	46	249784	235970	86	0.510851
121981	117022	86	47307	45512	81	1166	1063	7	3116	3150	32	6218	6088	41	6884	6794	44	261373	249644	85	0.510851
179465	158619	95	85875	76944	92	1743	1613	20	4831	3892	43	10124	9302	57	12194	10829	63	401086	365417	91	0.510851
29015	28630	62	12289	12257	45	241	229	0	433	513	0	1139	1378	12	1212	1021	7	57919	58910	65	0.51586
26978	26608	63	11561	11703	44	149	237	0	117	309	0	891	1026	4	1189	1156	10	40699	40855	68	0.51586
242779	177800	114	122322	88470	115	3536	2701	36	7318	4986	63	15093	10955	74	16840	12027	79	648231	493600	117	0.517863
57990	58023	77	23344	22831	63	693	544	0	1058	985	0	2581	2028	28	2687	2427	29	100358	101916	75	0.519866
128292	120546	86	47749	45914	83	955	832	0	1951	1774	25	5777	5178	42	5042	5654	37	205117	197191	72	0.520868
83397	81351	79	24848	24276	72	829	1036	4	1792	1763	23	3621	3280	34	4230	4302	37	156720	150410	76	0.523873
224810	178478	107	111365	87971	107	2580	1994	27	6794	5570	43	14656	11728	62	16182	12429	74	593532	472639	105	0.523873
23320	24765	53	7192	7469	37	298	272	0	195	487	0	1382	1219	13	1551	1416	14	48299	50608	79	0.523873
127164	118516	87	72000	67979	85	1360	1156	11	2791	2963	31	7364	7134	47	7125	7129	39	277751	266614	80	0.523873
143351	118295	92	54412	42852	93	1370	1246	14	2787	2273	32	7609	6753	47	7670	6258	51	325086	275966	88	0.524875
68447	66851	82	36476	36249	75	637	569	0	1045	976	0	3467	3436	33	3640	4165	31	135136	134045	72	0.524875
74563	72334	80	30241	29589	76	810	561	0	1269	1116	11	3333	3418	33	3380	3440	32	136319	137737	66	0.524875
164726	146257	94	86904	76443	91	1932	1779	21	3935	3756	37	10177	9371	59	10359	9672	53	392862	371859	88	0.525876
108023	106679	82	48721	46755	81	837	1033	5	2125	1958	27	5494	5491	38	5468	5869	39	209070	195780	81	0.525876
90333	87319	82	27613	26143	79	872	882	0	2198	1799	23	5145	4944	40	5591	5504	41	200944	198446	78	0.526878
53392	51146	90	23938	23483	74	309	279	0	327	537	0	2289	2078	26	2063	1870	26	83006	82140	72	0.52788
95010	91455	85	37647	36602	78	712	839	0	1502	1559	16	3403	3276	33	4269	3531	40	155188	150227	77	0.528881
172578	148410	93	66990	57459	91	1608	1540	16	3935	2926	39	9082	8155	52	9008	7092	55	356662	316240	90	0.528881
222209	163240	106	80432	60086	100	2125	1447	25	5771	4356	44	11328	8488	64	13897	11513	69	445070	358944	99	0.528881
146033	131131	92	48935	44074	85	1793	1461	21	3741	3306	36	7895	6974	49	8719	7589	52	334163	297025	84	0.529883
122669	116725	84	42579	40995	81	1399	1329	15	2582	2779	27	6093	5728	40	6922	6499	50	248517	236670	81	0.529883
101055	97321	81	34990	33807	79	864	862	0	1818	1805	18	4176	4036	36	4817	4425	39	167242	160053	83	0.532888
53830	54498	80	10514	10457	43	448	559	0	1456	1113	9	2165	2058	24	2204	2570	23	85560	83967	75	0.534891
125034	114222	90	54698	49191	86	1379	1486	18	2600	2477	28	6022	5897	42	6532	6552	43	256728	241780	86	0.534891
174872	148979	101	49021	42272	89	2228	1673	24	4059	3678	37	9574	8291	54	10636	9431	60	383489	336220	95	0.534891
187010	157534	95	75782	63898	94	1902	1513	21	4696	3779	40	10284	8802	58	10570	8001	61	405248	359999	93	0.535893
150591	113767	102	64036	48355	96	1142	1012	3	2681	2398	29	6890	5372	53	7201	5307	55	259936	203580	99	0.537897
20775	20879	50	15851	16106	49	92	112	0	874	646	0	788	628	0	979	1041	5	35636	35125	63	0.538898
89109	86782	80	62883	61508	79	758	860	0	2143	2188	25	4392	4583	36	4607	4475	37	173711	160207	80	0.538898
161950	146817	102	70687	64481	89	1798	1687	20	3764	3427	37	8364	8091	47	9712	8813	55	349463	321409	105	0.538898
21553	21143	53	9735	9830	42	241	265	0	592	461	0	1075	1042	7	640	1056	6	39391	39488	66	0.540901
86360	83499	88	11363	11300	43	756	704	0	1572	1384	14	3972	3532	37	4823	4543	36	145748	146405	77	0.540901
197672	162345	100	93484	76982	94	1961	1740	23	4740	4077	40	11204	9254	53	11097	9849	59	417471	369924	92	0.540901
81135	80131	79	40110	39244	77	790	841	0	1805	1682	19	4319	4242	35	4414	4582	34	165790	162876	81	0.541903
58820	57711	90	13441	13361	47	393	542	0	1093	1258	10	2274	2434	24	2352	2419	24	84996	81347	74	0.542905
145833	133586	88	41418	37106	84	1513	1438	17	3325	2648	32	7445	7171	47	9222	9074	51	314581	293960	88	0.542905
149200	134539	97	43642	39663	86	1779	1600	19	2955	2757	32	8098	7694	51	9313	8587	53	324807	303413	90	0.543907
70914	68537	84	12811	13066	45	413	590	0	1227	1075	7	2854	2895	29	3083	2857	30	116995	116573	80	0.544908
61541	62418	75	25399	24825	74	373	348	0	1008	1089	7	2323	2552	25	3025	2939	31	114287	110012	76	0.546912
207639	157338	102	84493	63820	97	1936	1529	25	4709	3530	47	11694	8752	68	11584	8528	62	461788	353597	102	0.546912
128265	123753	86	92534	89011	85	1182	1287	11	2751	2167	27	6371	5949	46	7039	6550	45	258658	251929	89	0.547913
28981	28490	61	16163	16491	51	268	288	0	787	829	0	1192	1362	15	1289	1295	16	46362	48675	65	0.548915
119662	110718	89	49286	44817	85	1381	1225	14	2537	2190	29	5867	5377	41	6682	6161	46	232593	211019	86	0.550918
47830	46852	82	23590	23542	70	352	325	0	278	435	0	1292	1349	15	1854	1785	20	56309	56909	70	0.552922
45325	43131	83	17447	17376	54	406	475	0	733	1010	2	2097	2264	24	2406	2504	23	71559	70879	68	0.553923
38217	38832	62	10724	10761	44	321	372	0	304	363	0	1493	1390	18	1174	1299	13	53185	55382	64	0.553923
177480	157019	92	85529	74535	92	1964	1980	22	4664	4147	40	10930	9797	56	11938	10039	59	447504	420994	87	0.554925
134323	126234	87	100959	96209	85	1868	1515	18	3624	3308	32	8141	7844	48	8308	7460	48	319636	303325	78	0.554925
124783	116117	87	38204	35556	83	1294	1366	16	3199	2512	36	7430	7084	47	7162	7299	45	299834	282026	80	0.555927
82434	80414	81	14433	13982	48	925	847	0	1405	1988	19	3441	3457	32	3441	2905	34	138384	135906	76	0.559933
175994	133199	100	53040	40012	94	1642	1291	15	3796	3178	39	8963	7574	59	10120	8090	57	353878	304506	94	0.560935
183810	144835	97	82777	65948	95	1308	1045	8	3225	2871	42	7856	6419	50	8132	6269	53	322410	265269	93	0.561937
128782	123198	84	51674	49585	83	1141	1160	11	2163	2377	26	6640	6539	44	6758	6501	43	272695	256003	84	0.562938
37057	37694	65	19892	19704	59	275	177	0	363	428	0	1326	1262	14	1266	1582	16	53899	51832	79	0.562938
58415	57375	81	22795	22953	61	479	487	0	1263	1078	6	2191	2462	25	2732	2559	29	102719	99849	74	0.562938
134022	120965	96	61070	55685	86	1698	1818	19	2615	2534	28	6535	6383	42	7905	7290	46	276984	264939	86	0.56394
104542	101269	82	45862	43850	81	1117	1129	8	2373	1974	30	5084	4876	38	6084	5462	41	224355	213719	78	0.56394
51141	48055	86	19533	19118	58	302	370	0	777	525	0	1638	1616	20	1803	1666	24	64981	65109	72	0.566945
47085	45751	80	20425	20494	62	392	502	0	541	788	0	1602	1809	23	1497	1718	19	63552	64105	70	0.566945
98093	94979	80	37644	36514	79	719	662	0	1235	1377	15	3743	3288	37	4066	3769	39	158233	151058	74	0.567947
56273	56048	75	17002	17105	51	431	553	0	824	867	0	1728	1601	21	2289	2179	26	83399	82085	68	0.567947
98011	95137	80	44347	43141	80	1190	1288	12	1991	2143	23	6318	5935	42	6109	5437	44	229057	225830	81	0.568948
151041	140874	92	64298	60975	87	2343	2133	24	3817	3700	34	8458	7906	55	6552	6438	41	227443	214154	77	0.568948
107685	103476	84	37460	36290	81	1478	1287	14	2236	2345	26	6246	6214	40	6392	5787	45	242914	238316	84	0.568948
256399	199091	122	133274	107171	118	3232	2655	30	6810	5512	52	16314	13922	74	16676	14069	68	651534	556073	116	0.570952
27065	29744	50	14269	14790	46	285	360	0	120	273	0	1272	1393	14	1223	1284	13	45318	48364	65	0.570952
122660	116634	86	68399	65007	83	1598	1200	14	3215	3003	32	7302	7089	43	8273	7642	52	302494	280950	86	0.571953
69845	69104	79	28434	28028	76	375	519	0	1256	1256	12	3187	2950	32	3463	2965	32	128087	125185	77	0.572955
24834	25663	61	12324	12491	46	159	172	0	459	529	0	949	996	0	973	1252	10	36771	39195	56	0.572955
157165	144570	94	64307	60601	87	2094	1976	22	4318	4276	35	10343	9224	54	11557	10153	67	456669	429731	91	0.572955
49407	52571	71	16006	15997	51	455	362	0	769	687	0	1891	2029	23	1930	1827	20	77301	74555	72	0.573957
116526	110841	89	48373	46674	82	979	1089	7	2426	2315	26	6215	6130	41	5464	5615	39	221837	214813	85	0.57596
131849	119780	89	47758	43516	85	1484	1383	16	3272	3287	31	7873	7182	52	8413	7420	58	313047	298176	88	0.57596
175392	146251	93	70280	58889	92	1777	1445	21	4566	3011	38	8111	6752	54	9816	9090	56	325795	281419	95	0.576962
120210	114143	84	50019	48014	82	1145	866	0	1918	1903	23	5344	5562	39	5306	4946	42	213488	203619	84	0.580968
95616	92339	82	40231	38894	79	386	578	0	1998	1627	21	3818	3796	35	4633	4724	36	165623	157459	81	0.580968
134720	124065	87	61194	54069	87	1504	1415	18	3844	2780	39	7786	7554	47	9208	8948	53	343337	326552	88	0.580968
126487	120854	89	67294	65154	83	1357	1361	14	2596	2412	30	6540	6434	43	7069	6440	49	250242	236655	83	0.58197
128009	114082	87	47817	41765	87	922	833	0	3218	2376	34	5332	4877	40	6242	5746	43	212883	197845	83	0.583973
43863	43136	73	22218	22617	58	527	510	0	790	779	0	1695	1703	22	2099	2313	24	69045	69848	68	0.583973
71314	69333	77	13256	12984	47	623	590	0	1058	1279	11	3092	2675	31	3066	2991	32	116701	112077	70	0.584975
108634	105061	84	30771	29717	79	1636	1532	19	2729	2595	28	7270	7218	44	8110	7606	50	301649	292197	79	0.584975
33156	32730	70	12734	12498	46	195	266	0	824	814	0	1277	1000	1	1381	1770	17	53535	56055	63	0.585977
197226	161778	101	73747	59775	95	1537	1326	17	3891	3213	36	9358	7478	55	10772	8786	67	377116	326631	92	0.586978
178207	146432	104	99328	85803	98	2117	1826	25	3546	3196	42	9570	8219	59	9785	8673	62	361798	321459	96	0.588982
46930	46523	79	14750	14731	48	440	459	0	584	794	0	1985	1877	20	1950	1989	22	73774	75589	68	0.589983
88967	87170	81	19528	19381	54	1176	944	0	2216	2206	24	5021	4571	40	4724	4479	36	180310	176343	76	0.590985
151528	129282	93	57082	48163	90	1308	1133	11	3213	2572	34	7008	5848	49	7517	6762	52	305349	271414	91	0.590985
57132	55301	76	25493	25204	73	403	364	0	721	787	0	1924	1887	23	1996	2348	24	80081	78438	70	0.591987
122989	117810	90	70351	68077	84	1379	1358	14	2812	2875	28	6525	6430	44	7758	7830	48	265882	243580	74	0.591987
201126	176299	110	93620	81993	94	2684	2036	29	5493	5005	41	13006	12011	65	15131	13301	66	568792	524529	92	0.595993
27067	27349	69	10607	10774	44	208	275	0	198	517	0	1111	1151	8	1102	1301	12	46466	47389	64	0.596995
133164	127348	97	41143	39379	83	1251	1348	14	2991	2786	27	6016	5550	43	6586	5940	44	251769	238230	78	0.602003
32736	32608	69	14729	15064	49	250	329	0	417	546	0	1373	1402	14	1251	1400	16	51929	53822	54	0.602003
199748	176994	95	83129	74154	92	2391	2021	27	5612	5066	40	11657	10596	59	13143	11559	60	476155	421943	92	0.602003
90606	90310	83	46776	45467	79	749	741	0	1965	1903	24	4446	4324	36	5337	5474	37	183721	180709	76	0.603005
97619	92400	83	45928	44200	80	1107	1038	7	1918	1986	20	5859	6199	39	6031	6156	40	211075	200889	77	0.60601
123391	109965	88	61002	54065	86	1271	1019	4	2518	2220	28	5746	5096	44	5472	5089	40	231742	216602	87	0.60601
173156	138801	99	71331	58525	94	1143	1121	9	3378	2910	36	7755	6357	54	7701	6689	48	298517	254055	98	0.607012
120105	113981	94	36728	35818	81	1048	948	0	3037	2352	32	5495	5219	40	5669	5533	42	224569	211556	86	0.609015
299395	203890	127	119095	81622	125	2996	2095	34	6780	4417	55	16048	11715	78	17371	12468	75	703324	514703	128	0.610017
116216	112263	99	49840	47942	82	1151	1254	12	2801	2231	31	5921	5439	42	5931	6086	38	232818	223938	85	0.611018
109426	104855	86	29462	28338	79	1120	995	0	1863	1627	24	5420	4907	42	5988	5368	44	222786	214806	85	0.613022
126744	116304	90	50526	46825	82	1411	1237	16	2797	2565	30	6908	6812	45	7364	7096	47	294699	277156	84	0.614023
186961	153014	100	88016	74576	96	2108	1792	24	3805	3283	36	11269	9224	61	9728	8645	54	394730	338308	112	0.614023
118719	109994	86	40505	38030	82	1445	1336	12	2547	2956	27	6710	6702	43	6840	6578	45	270788	259212	77	0.616027
64426	66638	65	29487	28836	75	314	440	0	1130	1144	13	2917	2931	32	3219	3445	31	120576	121061	72	0.61803
29140	30139	62	19258	19445	57	188	148	0	823	712	0	1107	1058	6	1127	1144	10	48583	46873	64	0.620033
153249	133960	98	53587	47950	89	1676	1316	15	3434	3137	35	8679	7497	52	8926	8303	53	345889	313313	86	0.623038
99884	97146	82	48473	46806	81	1131	1184	13	1963	2220	24	5368	5158	39	6326	6267	40	244964	241051	76	0.62404
39327	38896	72	15111	15328	50	406	327	0	986	1139	10	1885	1929	22	1874	1794	25	65534	65258	68	0.627045
347687	236429	136	186228	127277	134	4690	2631	43	10375	7267	60	21754	15070	84	26522	17385	122	917157	656067	137	0.629048
273111	223642	112	167091	140606	106	4936	4142	38	10393	8362	61	25999	21863	96	27055	22644	98	1.04617e+06	856513	108	0.63005
137575	132986	83	55683	52945	84	1609	1415	19	4041	3440	41	9300	8901	50	10582	9851	56	382862	362891	88	0.63005
166067	134194	99	85055	71354	94	2155	1459	25	3383	3445	32	8293	6874	50	9180	7706	52	325528	276524	95	0.63005
127279	110433	91	55982	49330	87	1098	1001	1	2639	2348	30	5850	5284	45	6509	5584	46	227116	201994	90	0.631052
294547	200245	120	187847	132045	117	4656	2894	42	8977	6480	56	21433	15965	90	22796	16867	92	858991	671555	113	0.632053
16186	15251	67	9337	9649	42	154	145	0	119	279	0	804	793	0	977	837	0	34592	34777	59	0.634057
113516	108172	85	41943	41007	81	1124	917	0	1800	2027	20	5547	5433	39	5934	5417	45	226683	214565	83	0.635058
30287	30349	58	10336	10359	44	360	349	0	1014	1064	5	1624	1482	15	1301	1593	16	55517	54510	68	0.63606
15745	14850	51	9146	9318	41	176	185	0	52	157	0	754	805	0	1124	1287	12	29420	28526	57	0.63606
72636	72031	77	14081	13756	48	774	775	0	1877	1400	18	2916	3002	29	4048	4066	35	119832	113499	82	0.63606
19296	19163	74	13237	13306	46	211	164	0	634	444	0	730	801	0	969	1022	4	32863	32538	62	0.639065
145748	129185	90	55239	48369	88	1465	1443	15	3218	2728	28	7028	6465	46	7522	6470	53	276881	255866	92	0.640067
92859	91060	80	40511	40131	79	792	602	0	2307	1954	25	5083	4672	39	5032	4567	39	201171	195188	85	0.640067
143085	130524	93	55824	49848	88	1431	1322	19	3089	2813	31	7444	7412	46	9312	8988	53	317618	302655	89	0.640067
192378	162771	104	88304	74120	96	2052	1737	24	4377	3699	40	9458	8225	53	10696	8841	63	412302	362445	98	0.641068
56136	57098	74	18796	18634	54	467	311	0	1345	1018	4	1928	2071	24	2148	2240	25	90012	90513	74	0.64207
136869	127502	88	77976	73482	84	1877	1687	22	3967	3986	34	9972	9584	55	10934	10908	53	397483	377558	87	0.64207
85096	83902	79	32804	32280	78	745	802	0	1771	2025	21	4089	4088	34	4109	3929	39	157384	147796	82	0.643072
73395	71904	76	15315	15388	47	829	918	0	1285	1374	17	3408	3373	31	4127	3877	34	135762	134532	78	0.644073
117358	110733	85	32517	30751	81	1450	1346	16	2726	2355	28	6910	6466	46	6889	7205	41	289707	278750	86	0.644073
65699	63026	80	21614	21432	64	624	455	0	1428	1178	14	2313	2312	24	2952	2774	30	100831	101977	75	0.645075
205699	175959	112	114830	99336	96	2141	1732	26	4703	3968	40	9938	9318	53	10441	9644	55	369447	338193	94	0.646077
47932	51345	61	20945	21632	54	281	338	0	612	952	0	1899	1977	23	2668	2843	30	86279	85643	74	0.646077
24802	25013	61	8723	8879	40	147	232	0	363	643	0	1188	1137	11	1429	1539	16	45832	44661	66	0.647078
216550	174633	101	131653	109398	102	2289	1674	25	5671	4886	45	13479	11723	68	13526	11931	62	537026	471178	99	0.647078
201032	168293	102	81245	68905	93	2204	2172	26	4990	4213	38	11779	9924	62	12010	10333	63	461393	405404	96	0.64808
109615	106596	82	50777	49319	81	1133	1216	10	2793	2420	28	6080	6069	40	6733	6817	42	246818	246915	79	0.649082
147442	131906	93	80803	74152	89	1311	1285	12	3714	3320	38	7918	7452	51	8393	7772	48	310650	296081	85	0.649082
116707	108905	84	46219	42362	84	1081	954	0	1997	1636	20	5162	4934	40	5825	5450	40	193659	184441	77	0.651085
205356	164039	98	91564	72096	98	2515	2089	26	4650	3700	42	11657	9382	60	11951	10028	54	461661	368537	114	0.651085
29976	32939	55	18660	19080	50	371	311	0	357	671	0	960	1257	11	1180	1211	10	44991	45823	61	0.651085
111621	105195	82	48375	46024	81	1119	1392	14	3073	2602	28	6457	6136	45	6869	6598	50	268836	258315	78	0.651085
20782	20108	76	10058	10074	42	173	215	0	286	436	0	928	840	0	1138	1262	12	45006	46104	58	0.653088
120129	111808	87	36349	35051	81	1220	1254	13	2447	2727	30	6620	6192	45	6678	6176	44	258210	239932	84	0.656093
123646	110552	94	49770	43166	84	1588	1245	15	1670	1940	24	5950	5401	45	6320	5420	46	255960	237592	86	0.656093
24915	24733	54	9516	9609	42	286	324	0	130	506	0	1154	1197	10	1299	1026	5	43169	43490	67	0.6601
22466	23290	59	10550	10757	43	190	203	0	417	429	0	884	1148	8	1075	1236	12	41695	44268	63	0.6601
61684	60821	84	24084	23695	73	520	636	0	1008	1178	11	2291	2502	25	3226	3137	29	104922	101497	91	0.6601
151880	141245	94	76177	72438	87	1859	1820	22	5481	4947	40	10695	9884	55	11610	11002	58	446992	420023	90	0.661102
136163	127534	93	70043	65899	84	1890	1735	20	4042	3839	36	10031	9491	54	9105	8528	51	407607	381401	86	0.662103
26216	25562	69	7162	7160	38	184	246	0	774	702	0	957	941	0	1007	1211	11	37836	38900	66	0.664107
152024	137737	92	86844	80100	90	1847	1860	22	4546	4021	38	10634	10037	54	11726	11192	61	451582	421742	91	0.665109
299126	200020	124	103251	71945	122	3475	2125	40	7533	4701	54	17754	11821	77	19849	13311	93	710736	495283	126	0.665109
182518	145802	97	77745	60225	96	2558	2093	26	4280	3778	40	9350	8262	55	10262	7940	60	388152	317901	95	0.66611
133875	129460	84	82350	79820	84	1772	1628	20	3668	3518	35	8446	8202	52	8955	9848	49	334631	323011	86	0.66611
175793	148271	105	60517	53141	92	1864	1545	21	3449	3404	33	7944	7015	51	9405	7928	55	331255	300079	91	0.667112
73222	71366	83	25758	25513	75	571	529	0	995	1222	14	2701	2753	28	2403	2427	27	104547	99828	78	0.668114
58055	56963	81	19802	19643	56	438	387	0	1185	1000	1	1953	2066	24	2622	2941	26	86526	86052	77	0.668114
42792	41552	76	12599	12627	46	263	301	0	555	519	0	1267	1278	15	1431	1695	17	64355	62716	74	0.669115
174132	148597	100	79921	68361	92	1969	1463	26	4051	3530	35	9576	8955	51	10753	9530	57	401099	364761	94	0.670117
165064	135087	94	68450	57283	92	1704	1109	16	3363	3321	37	7217	5955	49	8160	6933	52	299012	253032	92	0.670117
118963	113475	85	23006	22480	71	955	1015	4	2168	2472	25	5681	5735	42	7056	6917	42	241678	238870	87	0.671118
101922	97822	89	37037	36110	80	927	915	0	2258	2182	26	4908	4835	37	5462	5254	38	212056	201212	85	0.67212
126695	112983	89	47003	40552	89	1107	801	0	2295	1815	26	4961	4674	38	4761	4368	38	201450	179696	87	0.675125
159112	139059	91	51677	44355	91	1818	1574	20	3011	2794	30	7225	6336	50	8661	7698	48	290020	267083	91	0.676127
138856	132770	87	50950	48944	84	1708	1697	21	4138	3441	36	8804	8356	49	8726	8338	54	323022	312506	89	0.676127
146258	134199	95	62397	57755	84	1585	1765	17	3271	2850	32	7573	7004	51	8810	8275	51	316819	299534	85	0.677129
34824	36373	49	12656	12588	46	333	439	0	1015	783	0	1451	1498	15	1294	1459	19	53182	53898	67	0.679132
86546	83759	80	23043	22705	64	808	645	0	1793	1520	17	3236	2956	32	3356	3455	32	129067	126395	68	0.681135
212686	168305	102	77886	60581	99	2096	1653	25	5239	3728	45	12244	9867	59	12828	9637	71	476653	392562	100	0.681135
94161	92828	79	56667	54978	78	1013	950	0	1590	1883	20	4618	4618	36	4977	4593	39	190490	186866	76	0.681135
153961	132300	97	53726	46364	92	1506	1294	14	2959	2429	35	7554	6628	52	7451	6744	47	300589	265417	89	0.68414
28802	27919	68	14339	14343	48	140	247	0	513	506	0	1155	1223	13	1418	1153	10	53443	54507	64	0.685142
203108	168701	107	85786	71387	102	1727	1687	19	4959	3652	45	10788	9133	58	11506	10609	64	403605	356169	100	0.686144
122913	118933	91	50938	49617	82	1306	1377	15	2965	3117	31	7053	6766	43	7864	7426	49	288738	276461	83	0.686144
32910	34100	65	15589	15857	50	232	392	0	744	716	0	1543	1442	17	1615	1373	17	58230	56863	69	0.688147
105404	101926	88	29771	28686	79	1130	1112	9	2358	2472	26	5482	5353	40	6766	6325	44	246505	239042	83	0.688147
22479	23809	45	14686	14673	49	306	199	0	482	430	0	1271	1053	7	974	1121	8	43228	44879	66	0.689149
191058	161745	96	75574	65489	93	1952	1594	24	4091	3296	36	8786	7458	53	9094	8215	50	353910	325337	94	0.689149
77237	75432	91	22895	22476	66	784	700	0	1377	1138	9	3038	3079	29	3598	3829	29	117622	114895	79	0.692154
221584	172435	118	96702	78097	101	2767	2237	27	5408	4011	43	12087	9548	59	12356	9500	67	494880	407698	118	0.692154
116894	110422	88	44347	42499	81	1275	1175	11	2696	2182	29	5508	5316	41	6269	6067	47	206597	193515	79	0.693155
43664	43076	79	18433	18495	54	321	410	0	941	733	0	2153	2039	23	2087	1786	26	81117	81157	72	0.695159
136787	120239	91	50834	43908	90	1693	1539	17	3160	3150	37	8357	7653	48	9166	8487	56	345147	316092	90	0.695159
137946	121747	105	53097	47091	87	1098	1171	9	2698	2523	29	6383	6021	44	6471	5789	46	252499	230128	90	0.69616
178252	138679	99	80020	61705	97	1222	958	0	3108	2666	31	7615	6480	50	8471	6372	53	324484	254058	97	0.697162
125565	116488	87	38930	36381	83	1223	1186	11	2349	2673	25	6228	5649	48	5685	5829	39	241752	232717	86	0.698164
132993	117407	89	50407	43944	85	1278	1083	8	2804	2448	34	6618	6442	42	7233	6636	47	283944	252609	93	0.699165
162986	149452	107	78117	70137	90	2565	2498	25	5243	4318	43	11858	10723	60	12875	11338	62	460934	410422	97	0.700167
166379	145732	94	63687	55158	90	1735	1574	20	4048	3144	37	7749	7388	46	8406	7382	55	309033	286390	94	0.701169
21014	22282	60	11944	12453	44	57	133	0	52	363	0	786	895	0	569	788	0	33579	34127	63	0.704174
189299	156859	101	78555	65365	99	2121	1771	25	3925	3682	34	8936	7716	53	9880	8526	54	381896	332819	100	0.705175
61576	62957	75	28164	28936	72	290	435	0	1277	1022	4	3016	2697	32	3080	2895	29	110274	108583	78	0.705175
236366	156108	124	138550	97818	106	3609	2696	34	7535	5689	53	18939	14288	84	21193	15932	81	758509	566523	111	0.706177
197637	163196	103	94106	78210	96	1847	1712	20	4342	3880	40	9424	7663	56	9544	8225	56	379610	329097	97	0.707179
35082	34860	71	14947	15393	48	320	328	0	129	607	0	1214	1259	14	1440	1338	14	56960	59579	66	0.70818
132423	122387	90	57100	52903	85	1448	1211	12	3264	2963	33	7387	7133	45	8748	7651	51	297779	288550	98	0.70818
144912	132025	90	67935	64316	87	1381	1305	13	2244	2197	24	5708	4936	45	6303	5610	44	220339	195016	88	0.70818
81840	81319	78	45295	44546	78	708	573	0	1455	2107	19	4257	4172	35	4871	4825	39	172297	168642	74	0.70818
140144	130489	86	71051	66505	85	1865	1550	23	3116	3203	31	8478	8101	49	8200	7818	50	307254	288238	84	0.709182
199856	166848	115	88131	74518	97	2657	2039	29	5068	4494	43	12982	11494	64	14574	12619	77	548540	494933	99	0.709182
143801	134835	93	50513	48235	83	1161	1030	6	2696	2497	33	6863	6473	46	7028	7163	44	271458	257499	81	0.709182
86018	84046	82	19822	19597	58	915	888	0	1780	1716	17	4214	4296	36	4955	4628	44	168641	166684	78	0.710184
89532	90402	79	35643	34459	78	631	830	0	2225	2244	28	4748	4665	40	5125	4756	43	187332	177778	75	0.710184
269622	185829	126	125696	85331	117	2915	2140	32	6299	4568	50	15997	11401	74	16662	11915	78	649719	466350	118	0.710184
96417	94057	80	33652	33047	78	1196	1052	9	1695	1776	19	5155	5046	38	5796	5861	40	204028	200280	78	0.713189
200222	153043	102	84067	65332	99	1995	1454	20	4155	3447	40	9787	7413	54	10366	8268	56	387204	310342	95	0.713189
125058	116164	88	56068	52095	83	1131	810	0	2268	2473	27	6253	6610	40	6579	6451	45	245335	238132	86	0.71419
114708	108444	86	35700	33025	81	1154	1182	11	2688	2295	29	6016	5510	45	6638	6568	40	254668	245877	80	0.71419
30663	30678	66	13250	13070	47	79	141	0	937	610	0	1031	870	0	1162	1332	14	46708	46072	67	0.716194
98668	96438	83	35697	35059	77	940	967	0	1841	1601	23	4212	4142	37	4543	4730	36	184719	176236	80	0.719199
152121	136141	101	57560	52035	87	1165	965	0	2700	2653	28	6632	5946	48	6859	5779	47	262351	237828	85	0.719199
186778	157138	95	92349	78090	94	1735	1402	19	3935	3258	36	8814	7348	50	9762	8407	56	347719	314335	92	0.719199
21109	22203	62	7839	7869	40	270	156	0	561	693	0	911	939	0	1365	1339	16	41596	41943	64	0.7202
21858	23693	51	10985	10955	44	71	122	0	566	628	0	1325	1173	13	1471	1365	19	49351	48217	71	0.7202
136291	125414	90	67743	63140	86	1344	1111	14	2847	2966	31	6962	6455	44	7610	6766	49	297125	283578	87	0.721202
100255	98894	80	33501	32792	78	885	779	0	1566	1858	18	4952	4627	38	4992	4912	39	192086	190005	79	0.723205
16290	16355	51	8464	8456	41	20	75	0	525	419	0	50	67	0	94	194	0	506	830	0	0.723205
50183	49813	75	18299	18081	54	370	444	0	706	728	0	1745	1941	19	2227	2018	26	75124	73685	68	0.72621
103531	98258	84	53457	51322	82	1391	1286	14	3259	2944	30	6499	6503	40	8027	7380	48	298469	284866	85	0.72621
315433	218547	136	139050	99057	123	3311	2617	33	7802	5392	55	18361	13546	76	19366	13709	77	708946	519503	124	0.727212
139027	126708	99	39568	35003	86	1964	1807	20	3355	3372	32	7632	7448	48	8430	7971	51	338124	314561	88	0.729215
212278	178019	104	137310	120775	98	2726	2635	28	5918	4904	43	12867	11653	62	15325	13196	75	543127	480407	98	0.730217
104771	99436	86	62993	61084	81	1413	1356	16	2669	2609	29	6632	6281	45	6186	6555	38	275001	272032	80	0.731219
62151	60769	76	23153	23075	72	511	462	0	1035	1246	12	2758	2609	29	3171	2640	35	106244	103810	77	0.73222
110101	107454	85	62909	61177	81	1192	1320	14	2375	2122	30	6847	6556	43	7267	6800	44	264843	250021	84	0.73222
88163	82669	84	25901	24722	79	800	712	0	1747	1557	19	3847	3548	35	3459	3655	31	148090	139706	83	0.733222
39758	38754	69	21036	20704	65	337	394	0	729	560	0	1388	1297	14	1497	1404	17	59484	59701	70	0.734224
100845	97763	82	38726	38137	79	1141	1279	10	1981	1759	28	4743	4177	39	3801	3721	33	93720	90785	70	0.739232
183711	137532	96	73521	54419	96	1731	1070	10	4131	3100	42	9690	7687	55	10119	7677	64	394380	302497	100	0.739232
76630	75581	78	33691	32840	77	656	495	0	1203	1386	14	2868	2944	30	3508	3596	30	124293	118471	76	0.740234
111315	107370	83	31754	30900	80	1104	1013	3	2248	2296	24	6176	5851	42	7270	6795	46	248292	238001	83	0.740234
53812	52228	83	10562	10489	43	257	536	0	534	835	0	2592	2711	26	2851	2807	29	104862	103837	72	0.741235
35744	33236	73	14002	14057	47	223	299	0	237	538	0	1319	1586	15	1222	1432	13	54762	53685	70	0.741235
154550	138280	94	69571	62188	89	1595	1679	17	3512	2980	36	8165	7553	50	8455	7561	48	340837	293821	86	0.742237
31230	31136	71	10902	10744	44	8	165	0	661	604	0	1243	1452	12	1319	1418	15	50741	48593	63	0.742237
64299	63400	76	23565	22903	68	274	422	0	1059	995	0	2512	2587	26	3154	3062	31	111538	109546	71	0.742237
130555	120852	87	85234	80883	86	1749	1596	19	3080	2807	30	7566	7321	46	8068	6823	46	336982	323916	84	0.743239
19988	20226	60	10024	9932	43	275	256	0	557	514	0	1073	1079	6	840	929	0	39822	39817	57	0.74424
88181	85747	83	37915	36669	78	1020	953	0	1016	1254	13	3313	3053	33	4054	4010	38	131297	129262	75	0.74424
245393	182298	116	72680	57376	111	2573	1766	31	5437	4445	41	13456	10761	71	14903	11637	69	542862	443811	109	0.745242
175915	146697	98	76974	62273	94	1699	1276	16	4527	4050	38	9937	8336	57	10971	8953	61	408934	357711	91	0.746244
151649	139837	87	41633	37879	87	1372	1225	14	3416	3301	36	8141	7115	50	8381	7463	54	316569	310770	82	0.746244
227144	178695	102	83367	63995	99	2998	2207	33	5063	4358	44	12058	9659	64	12417	9552	61	485319	398095	97	0.747245
18030	17553	64	7066	5911	48	280	246	0	442	467	0	1321	1026	7	1410	1076	8	47506	36229	74	0.747245
27133	27630	63	12223	12378	45	344	274	0	576	447	0	1069	1022	4	1085	1363	12	52019	55855	58	0.748247
92437	86887	90	34255	33635	78	714	498	0	1071	1457	13	4745	4889	37	4736	4088	38	181716	177123	78	0.748247
45611	45103	73	22010	22538	62	314	277	0	1009	798	0	1707	1642	20	1682	1855	19	68388	67453	69	0.749249
210299	184575	103	104724	89271	98	2762	2678	27	6319	5865	43	15442	14173	71	17684	16743	70	639561	583835	103	0.749249
36299	37328	61	12536	12898	45	303	239	0	563	748	0	1755	1989	20	2074	2191	23	59805	61467	67	0.749249
217268	164586	100	88295	68756	97	1995	1710	24	4714	3582	41	11467	9322	58	10749	8806	59	444841	368871	98	0.749249
116704	111665	82	38142	37363	80	849	1010	2	1923	1863	23	4902	5049	37	6201	5624	45	203517	196099	82	0.751252
113223	105353	96	37970	36257	83	1308	1316	12	2837	2782	27	6303	6178	42	6530	6134	44	262674	259417	84	0.751252
16148	16217	49	8561	8711	41	293	266	0	530	734	0	730	845	0	960	757	0	31953	32616	61	0.752254
25207	24853	62	11028	11165	43	240	233	0	1037	586	0	804	937	0	980	1138	9	42186	40712	65	0.752254
197765	158648	101	70306	57196	98	1940	1693	23	4467	3498	43	10953	9251	61	11311	9270	60	436716	380400	101	0.753255
269468	183973	114	106706	73284	109	2796	2075	33	6057	4177	47	13432	9122	74	14015	9869	70	532320	382159	112	0.755259
38825	39009	70	18610	18876	51	115	196	0	179	696	0	1741	1670	23	1281	1719	16	60805	63618	67	0.75626
94867	87990	81	36251	33612	79	1041	882	0	2324	2267	30	5518	5031	41	5403	5106	39	215150	204134	81	0.75626
177163	152572	102	59178	50115	98	1565	1294	15	3189	3186	32	9317	7832	56	10504	8689	53	375693	329874	115	0.75626
41818	40743	73	16845	16651	52	520	478	0	270	513	0	1337	1654	16	1808	1990	22	61251	59280	71	0.757262
141936	126822	90	54852	47816	88	1615	1211	16	3180	2672	29	7819	7349	52	7573	5836	57	288345	266988	87	0.758264
100303	95293	88	32855	32046	79	951	882	0	2113	2072	23	4647	4265	39	6105	5577	44	200805	196388	83	0.760267
62825	60920	82	13233	13228	46	589	559	0	818	606	0	2788	2554	29	2854	2873	26	96242	95564	77	0.764274
194540	173558	100	83550	75187	93	2523	2086	28	6259	5260	43	14210	13159	63	14517	12935	66	553088	508532	95	0.766277
136845	116491	97	59425	52170	88	1228	1064	6	2949	2573	31	6088	5164	43	6662	5489	48	253908	223378	90	0.767279
120128	110303	89	51214	46833	84	1136	1007	4	3208	2792	31	7132	6665	46	6455	5889	46	278229	261628	87	0.76828
81109	79182	80	23451	23119	67	860	711	0	1838	1538	20	2879	3075	28	3452	3000	36	132964	125436	81	0.769282
26058	26051	62	11826	11955	45	271	316	0	269	497	0	837	781	0	1161	1147	11	38661	37468	63	0.771285
104311	102236	79	38110	37054	80	1204	990	0	2588	2527	27	5412	5608	38	6244	5889	50	230089	230075	80	0.772287
112294	105195	93	83201	79758	83	1348	1365	14	3059	2767	31	8033	7794	48	7222	7256	42	301485	296232	79	0.773289
172354	146594	96	90249	78587	93	1652	1341	22	3934	3330	35	8331	7164	50	9590	8485	54	359767	315814	89	0.773289
209938	165188	99	70401	53699	98	2047	1274	29	4498	3596	40	11007	8584	64	11852	9012	68	446794	366152	97	0.774291
161722	136998	92	68169	56924	90	1732	1468	18	3397	2835	36	7992	6975	49	9075	7861	56	319253	284960	86	0.774291
25631	26561	55	15403	15472	50	246	202	0	673	465	0	1405	1444	18	1409	1444	18	54280	54319	60	0.775292
123122	113420	94	87927	83931	84	1837	1838	21	3631	3363	32	8823	8613	49	10368	10095	51	354449	337404	82	0.775292
30657	32165	48	10098	10659	41	449	306	0	463	493	0	1382	1449	16	1632	1788	22	59651	58206	62	0.776294
92428	88898	83	34386	33392	78	975	905	0	1650	1947	18	4156	4301	37	4679	4397	37	186421	182247	75	0.776294
125910	115858	85	61797	55878	85	1600	1628	20	3400	3067	35	7808	7509	46	8743	8091	47	335501	319973	101	0.776294
29345	28737	66	16251	16424	52	510	445	0	553	530	0	1440	1503	18	1809	1862	21	66424	69944	64	0.776294
198190	167932	95	94642	80807	94	2019	1974	23	5278	4252	47	10703	9498	55	11339	10032	60	453938	406220	91	0.779299
36156	34555	74	19676	19819	53	186	268	0	497	456	0	1382	1280	13	1898	1957	22	48825	48792	64	0.779299
198095	160719	116	89515	72853	99	1979	1760	22	3726	2959	39	10190	7853	56	10568	8525	62	418720	355785	99	0.782304
92366	88167	83	38284	36701	79	847	866	0	2198	1679	24	4168	4141	35	4277	4527	37	160359	154729	79	0.783306
195254	154281	107	70437	55285	96	1979	1804	23	4095	3236	40	9461	7672	57	10444	8441	59	380799	315184	97	0.784307
104254	99383	86	44716	43184	79	938	1010	2	2384	2255	26	4978	4987	38	5187	5031	40	199152	192566	80	0.784307
52674	51059	89	19435	18982	57	318	273	0	879	755	0	1923	2129	23	2190	1914	24	76309	73808	72	0.785309
163679	141181	96	70632	61471	91	1719	1593	17	3392	3164	34	8318	7185	54	8486	7821	50	345674	316971	91	0.78631
135140	123359	102	58305	53825	85	1378	1200	14	2719	2742	32	7635	6935	49	8268	8697	44	284196	267632	88	0.788314
59125	58237	75	22933	22684	66	439	344	0	1491	1429	20	2958	3029	30	2336	2391	24	88402	85593	64	0.789316
197500	163840	99	93879	77965	96	2182	1819	26	4536	3897	37	11308	9126	59	11080	9113	61	448143	388234	99	0.790317
94247	91280	83	54237	52956	81	1220	1155	9	1839	2310	23	5723	5588	41	6047	6118	41	221769	215628	79	0.791319
210086	176950	103	85492	72145	97	2195	1920	25	3989	3782	37	11415	9504	60	11038	9640	60	441606	387260	98	0.793322
103633	97494	84	38295	36245	79	1181	1028	5	3086	2679	33	6268	6134	41	6408	6441	42	255812	244729	81	0.793322
153993	145453	89	51762	46775	86	1366	1184	14	3611	3323	31	7771	7147	49	8581	8025	57	316698	295645	86	0.793322
46524	47545	71	20047	20111	57	260	434	0	800	592	0	1735	1671	20	1965	1951	22	74291	74914	73	0.795326
118666	109996	86	43181	39414	84	1056	1161	9	2495	2192	28	6260	5612	44	6369	5781	43	272455	260689	86	0.796327
165895	149293	93	63413	58320	88	1361	1575	16	3701	2955	35	7717	6763	47	8857	7997	51	326541	296774	92	0.796327
189821	164902	94	116373	103968	94	2109	1956	24	4179	3736	35	11136	10336	61	11935	10754	58	421912	391760	94	0.798331
19801	20248	60	10011	10596	41	302	240	0	759	884	0	870	978	0	1332	1219	14	40986	42496	56	0.798331
187693	154576	103	93952	77650	95	2708	2495	28	4966	4268	40	12824	11480	68	13342	11756	63	531132	489080	91	0.800334
115503	111152	83	72028	68615	84	1625	1288	21	3170	2989	32	7766	7606	47	8884	8707	52	312288	303259	83	0.800334
125148	111330	93	43402	38716	84	1549	1508	19	2795	2696	29	6827	6437	46	7332	6322	47	296107	271734	86	0.802337
116194	109772	84	41481	40135	82	1366	1245	14	2226	1885	24	5859	5624	42	6184	6256	41	229368	223979	82	0.802337
148477	128031	93	51374	44050	89	1468	1262	15	3598	3414	33	7479	6655	51	8242	7301	49	317869	292842	90	0.802337
183447	163361	96	98964	89010	94	2471	2085	27	4808	4345	37	12273	10861	65	12577	11784	66	477800	436584	94	0.802337
134859	130285	84	52610	50675	82	1367	1347	15	3333	3105	32	7343	7070	46	7283	7262	46	314294	301503	82	0.802337
143947	134276	91	60157	56529	86	1110	993	0	2967	2827	31	5956	5683	46	5528	5210	43	240846	224648	82	0.804341
112191	105929	88	41128	38873	83	1505	1488	16	2985	2942	29	7368	6879	46	7755	7712	50	306462	293412	85	0.805342
125964	112628	89	38688	34388	85	1496	1266	15	3096	2522	33	6913	6405	46	6663	6527	50	271336	255202	83	0.805342
55173	53606	76	19341	19050	56	363	419	0	1058	889	0	2149	2050	24	1943	1992	21	80048	83980	68	0.806344
38820	38445	70	10368	10457	42	396	445	0	724	974	0	1596	1794	21	1695	1482	20	71104	71720	66	0.806344
25539	25854	55	13030	12932	48	214	203	0	-109	331	0	1336	1170	13	1147	1327	12	45692	48341	65	0.810351
128927	110628	91	49637	41619	88	1338	1194	13	2848	2490	33	6959	5810	47	6653	6208	48	252971	228494	88	0.811352
19727	19726	66	9058	9439	41	255	250	0	522	473	0	756	705	0	715	942	0	32758	31223	56	0.811352
114560	107515	91	47383	44968	83	1174	1305	12	2379	2419	24	6359	6067	43	6223	6186	42	251902	241917	83	0.812354
56977	57188	76	33735	33739	75	471	575	0	1241	876	0	2106	2098	25	2174	2104	25	95680	96635	72	0.813356
108752	102281	89	55172	52559	81	1055	849	0	2312	2204	29	6510	6496	43	6722	6466	44	262409	253638	79	0.813356
50809	49706	80	22952	22799	68	398	480	0	740	870	0	2015	1989	22	2171	2225	22	79602	77380	88	0.813356
36271	37823	63	18492	18956	52	371	370	0	920	1029	4	1746	1573	18	1626	1595	20	60409	59356	67	0.814357
234445	175144	120	83194	62760	102	2473	2168	27	5658	4230	46	13337	10455	68	13758	11206	70	550358	434555	103	0.815359
28625	26906	73	14029	14063	48	243	230	0	556	518	0	1290	1385	13	1138	1363	14	42359	42857	65	0.816361
291011	215035	137	205798	156793	120	3844	2907	35	7902	6225	57	18801	14577	84	19959	14355	80	746501	596634	119	0.819366
95745	86845	97	35312	28321	97	977	774	0	2170	1801	20	5431	4761	40	5509	4461	43	205295	171351	97	0.819366
30528	30448	73	12209	12313	45	311	293	0	482	546	0	1337	1562	16	1117	1330	15	45951	45310	65	0.821369
120451	113082	90	51134	47237	84	1359	1190	13	3438	3291	31	7095	6795	45	8529	7789	56	319758	305194	85	0.821369
77934	76154	78	39912	39825	77	774	761	0	1417	1502	16	3312	2951	32	3952	3827	34	143667	133923	77	0.821369
28074	29014	53	10909	11001	43	249	243	0	1066	1252	11	1304	1195	13	1314	1417	14	47161	45702	66	0.823372
43552	41897	87	19430	19177	58	397	458	0	232	622	0	1720	2007	20	1900	1817	21	77074	77437	73	0.824374
100266	95550	89	39377	38472	80	981	948	0	2123	1812	30	4600	4486	37	4428	4363	38	181119	170675	76	0.826377
137501	124673	87	61407	54617	85	1770	1569	21	4347	3438	38	9374	8518	51	10576	9752	60	366608	334196	88	0.826377
24771	24305	65	14186	14295	46	121	210	0	721	492	0	859	933	0	953	1034	6	37163	37985	66	0.827379
124709	116833	85	44353	39239	86	1479	1282	16	3292	2965	31	6485	6293	42	7129	7034	48	290028	280712	87	0.828381
97285	89720	83	44842	40977	81	1023	873	0	2193	1934	23	4054	3838	36	4348	3992	36	166677	154515	83	0.828381
53238	54387	74	30517	30339	73	571	430	0	1048	951	0	2106	2326	23	2692	2585	27	98823	99411	77	0.828381
236841	192433	101	96055	79511	100	2945	2078	34	5498	4240	48	14143	11853	62	14852	12652	71	557396	491684	102	0.828381
110695	106754	84	36779	35699	80	901	902	0	2282	2682	24	5434	5050	41	5086	4910	38	218177	212251	86	0.830384
27294	26644	67	12472	12667	45	183	317	0	724	547	0	1217	1213	12	1343	1428	16	55080	54766	69	0.831386
136823	122955	91	54555	49555	85	1362	1097	11	2645	2575	27	6767	6180	42	6762	6418	47	265810	247881	90	0.831386
49677	49726	74	19829	19960	58	92	255	0	861	720	0	1574	1628	18	2175	1929	26	71362	71999	71	0.834391
67304	67219	76	20031	19480	58	500	544	0	703	1065	4	2505	2524	28	2923	2617	29	97269	94209	71	0.836394
62597	62710	78	32621	32380	75	735	607	0	1213	1108	9	2438	2379	26	3423	3435	32	109880	105591	71	0.836394
185328	160470	94	100629	88885	92	2439	2043	27	4982	4605	36	12897	11563	65	13446	12100	66	487602	462419	86	0.838397
56296	56341	81	22447	22870	57	529	660	0	875	595	0	2245	2304	26	2630	2495	28	89514	90436	68	0.838397
180827	152741	93	66940	54267	93	1932	1538	24	3842	3282	38	9066	7739	54	10341	8702	60	370382	334383	87	0.838397
38818	36275	75	19876	19746	59	447	443	0	966	902	0	1424	1339	15	1394	1420	19	66790	66462	56	0.839399
217786	158616	119	86355	64757	106	1677	1547	21	4138	3503	35	9473	7175	56	11501	8488	66	415590	333123	105	0.841402
123738	116764	90	53939	50425	83	850	832	0	2576	2193	28	6302	5899	44	6308	6140	42	246240	230798	100	0.841402
116707	109749	85	38115	36801	82	1040	1229	10	1851	1998	20	4992	4823	37	5026	4402	40	195480	188115	83	0.841402
76592	76240	77	32196	30741	78	480	493	0	1405	1486	13	2814	2735	29	3728	3107	36	132258	127754	74	0.842404
110406	95235	89	48395	42034	85	876	619	0	1517	1783	21	4685	3612	43	4907	4302	41	200198	172558	82	0.843406
99313	95153	97	37979	37145	80	866	759	0	1848	1841	18	4781	4696	38	5317	5150	41	179142	175041	72	0.845409
176620	149273	101	54667	45432	94	1847	1612	21	3575	2404	39	9112	7619	54	10100	8396	63	353480	313949	96	0.848414
51525	51644	76	17231	17297	52	341	354	0	545	887	0	2008	1857	24	2110	2070	25	81914	81102	76	0.849416
173890	149154	94	55896	47081	90	1092	1094	7	2813	2294	30	7637	6792	45	7874	5942	53	284393	257564	94	0.851419
20018	19423	54	11148	11142	44	-32	208	0	602	551	0	774	973	0	814	923	0	35067	35942	60	0.853422
121980	115944	89	37935	36671	81	1413	1266	15	2425	2036	29	5482	5491	39	7395	7075	49	236361	228192	84	0.853422
114428	109021	91	43518	42088	82	1093	800	0	2270	1825	23	5110	4755	40	5085	4844	41	199830	197779	84	0.854424
60868	59196	87	34911	34309	74	361	510	0	733	942	0	2047	2115	24	2363	2458	26	92810	96583	70	0.854424
192192	150673	96	93186	77871	95	2138	1580	24	4898	3769	42	10520	9037	60	11057	8615	57	416759	350143	95	0.855426
113201	108445	84	58990	56241	82	1305	1326	14	2443	2269	28	5696	5418	42	6462	6661	42	245460	234721	82	0.855426
23839	24761	65	14877	15524	47	238	244	0	527	400	0	987	1071	7	855	1354	11	35819	37761	65	0.856427
156986	137778	94	68851	61006	89	1880	1572	23	3900	3380	34	9498	8594	57	8890	7991	60	342177	310003	91	0.857429
137176	126465	86	52651	48983	85	1368	1303	14	3178	3203	32	7226	7002	46	8180	7607	51	304396	287389	92	0.858431
61762	61957	75	14929	14915	48	485	414	0	1014	1500	13	2295	2302	25	2988	2469	31	98555	96582	77	0.858431
102317	98102	94	35213	34536	79	1199	1051	6	1687	1783	23	5012	5107	37	5327	5234	39	221187	209147	84	0.860434
24739	24827	59	9166	9429	41	308	341	0	796	768	0	955	1070	7	1341	1024	9	44454	41682	67	0.861436
61295	59762	92	13661	13490	48	583	560	0	1438	1014	3	2279	2349	25	3119	2970	32	111900	112170	75	0.861436
55411	55337	87	22436	22686	63	447	533	0	961	881	0	2230	2048	27	2339	2021	24	86998	85868	76	0.861436
178767	153722	95	83529	73548	93	2164	1520	22	3652	3427	35	8030	7022	51	9349	7415	57	346961	315375	95	0.865442
247952	194275	103	105614	84572	103	2873	2181	31	5197	4501	42	13523	10484	65	14088	11123	74	538508	448499	104	0.865442
192453	160008	104	72703	62562	98	1847	1500	22	4807	4105	42	11671	10559	60	11359	10290	59	443681	392462	97	0.866444
67138	68194	77	31409	31530	74	873	949	0	1441	1618	14	3325	3558	29	3743	3684	37	116007	117031	73	0.866444
36997	36141	75	16653	16686	51	264	377	0	807	677	0	1444	1644	18	1476	1786	16	57126	56244	56	0.868447
107016	100342	88	40988	39422	82	804	1092	7	2230	2018	25	5147	4881	38	5318	5108	39	211912	198177	81	0.868447
23071	23373	53	14975	14944	48	249	227	0	692	840	0	793	1035	5	903	916	0	43889	44710	62	0.869449
138826	131112	85	48832	45724	85	1896	1621	20	4043	4038	35	8875	8319	53	9655	9364	52	357450	340086	86	0.870451
94222	89155	85	38782	37484	80	638	708	0	1846	1779	18	5005	5099	37	5007	4772	42	188100	183242	79	0.872454
105945	101585	87	56042	54017	81	1091	1162	10	2320	1962	27	5242	5592	37	6227	6464	39	222732	213188	82	0.875459
54620	55130	71	16880	16949	52	495	422	0	774	605	0	2400	2083	25	2449	2599	27	82843	87219	63	0.876461
94831	90166	90	33639	32123	79	994	970	0	1592	1786	21	4300	4151	37	4944	4829	37	186912	181890	80	0.877462
99679	94917	91	45507	43830	80	971	1069	6	1975	1812	25	4859	4798	39	5209	5108	37	205082	192928	82	0.877462
109061	103641	83	53791	51876	83	1495	1386	16	3012	2799	33	7191	7169	43	7517	6875	47	270956	256958	80	0.878464
201999	147480	113	79655	58683	107	1992	1386	18	4816	3867	47	10567	8726	63	11185	8404	63	430047	337417	109	0.879466
80848	77634	80	27243	26952	78	509	578	0	1156	1187	10	2932	2581	31	3524	3466	32	127506	120448	73	0.881469
237712	166213	110	143604	110860	109	3909	2987	35	8217	6249	58	18732	14975	76	20987	16713	84	748860	607813	111	0.881469
95828	93219	81	23379	23265	72	853	889	0	1843	1879	21	4608	4320	37	4576	4801	35	173496	169297	82	0.882471
322661	202342	138	134806	84759	135	3338	1927	36	6673	4252	58	16468	10542	79	18351	12160	74	633116	423076	137	0.882471
26498	29364	48	15929	16472	48	386	302	0	256	353	0	1157	1240	12	1502	1489	16	52935	52511	67	0.882471
24355	25897	58	4680	5233	32	100	109	0	803	394	0	1216	1131	9	1461	1671	17	40763	40109	67	0.882471
205390	169661	100	103968	90727	98	2226	1558	26	4774	4444	40	11224	9608	59	10634	9768	55	421454	387240	98	0.883472
202306	174900	96	107375	94890	93	2341	2159	24	5537	4710	44	13114	11482	63	13631	12037	60	493182	451958	94	0.883472
73707	70791	88	38666	38163	77	605	907	0	1141	1096	8	2999	2979	30	3555	3468	33	124449	122042	76	0.885476
106443	103280	81	62444	60391	81	1060	949	0	2340	2227	24	5237	4866	40	5905	5689	42	225268	218522	82	0.886477
199520	160438	102	83732	68309	96	2420	1834	27	4783	4397	39	10360	9061	57	12211	10301	58	447029	388609	97	0.887479
189756	166933	95	93047	83214	93	2161	1776	25	5373	5011	42	11990	11099	59	14613	13327	62	501830	454580	96	0.888481
119709	114590	83	66637	64672	83	1573	1448	16	2779	2542	30	7081	7054	46	7405	7537	45	283891	272519	87	0.890484
37362	40182	59	15112	15558	49	267	372	0	328	608	0	1527	1407	17	1586	1658	19	61636	61591	65	0.890484
163930	149581	88	87634	80018	90	2717	2570	28	5246	4772	38	11808	10920	57	13274	12166	64	498816	472563	93	0.892487
116956	105886	86	53220	48716	85	1183	1181	13	2822	2753	28	6307	5748	44	6904	5511	50	258611	246623	88	0.893489
144550	126741	91	53354	46304	88	1336	1162	11	3295	2814	33	8398	7765	48	8745	7231	50	296845	277091	88	0.894491
81877	79463	85	16909	16664	51	694	703	0	2162	1706	21	3554	3590	30	4802	4358	37	159621	151351	96	0.894491
38199	38297	77	8188	8212	40	375	382	0	402	577	0	1433	1586	16	2356	2237	25	63619	58989	69	0.895492
22628	22936	59	8941	8977	41	295	302	0	239	420	0	1222	1481	14	1290	1117	14	47925	47311	66	0.898497
213552	179910	99	115794	101101	97	2320	2095	23	4849	4224	42	11263	9297	62	12467	11043	59	461911	399844	99	0.898497
93812	94404	80	23373	23472	58	1003	1035	5	1639	1816	19	5112	5115	37	5926	5872	41	212765	207392	80	0.898497
69480	66845	88	33891	32906	77	454	496	0	1596	1283	16	3111	3069	31	3084	2729	31	117374	119748	63	0.898497
135952	129898	86	47997	45572	83	1163	1236	11	2910	2701	30	6980	7058	44	8816	7623	52	298520	283568	86	0.900501
213844	174643	100	121596	98944	100	2017	1462	22	4236	3786	39	11754	10366	60	12208	11174	58	453950	408211	95	0.901502
108808	105253	85	31256	30265	78	954	816	0	1537	1479	16	4599	4286	39	5692	5241	45	193560	184866	78	0.902504
115371	107592	91	34069	32471	82	1284	1421	16	2891	2795	30	6751	6377	45	7169	6159	46	273764	254028	100	0.902504
125480	115593	87	49336	44935	85	995	962	0	2215	2381	28	5376	5008	42	5594	5536	39	220176	204282	84	0.903506
27241	27902	66	13047	13094	46	25	130	0	486	740	0	994	1077	7	1353	1179	13	48649	48603	64	0.904508
75233	74414	77	31404	30567	76	707	609	0	1441	1011	4	2728	3010	28	3455	3119	33	127145	124499	76	0.907512
86892	84050	84	15008	14871	49	766	871	0	1276	1356	14	3510	3828	30	4259	4194	37	163074	156296	80	0.908514
170723	138703	97	66118	53011	93	1523	1397	16	3926	3340	38	9980	7956	56	10391	8345	58	404908	339572	96	0.908514
84984	82771	79	45664	44886	79	547	649	0	1538	1910	20	3827	3696	34	4810	4598	37	166028	163250	79	0.909516
218454	150147	108	113701	86100	104	2225	1833	28	4829	3071	52	10396	7497	62	11844	8007	63	433449	301282	100	0.909516
19435	20835	43	10486	11194	41	72	196	0	577	715	0	1494	1471	18	1406	1143	11	48413	52865	59	0.909516
100211	93861	86	40745	38456	80	921	1004	2	1855	1965	24	4736	4421	38	5107	4750	43	191905	184021	84	0.910518
125307	119815	84	43767	41927	82	1285	1146	11	2131	2136	25	5723	5451	40	6183	5372	42	238495	221800	87	0.910518
146551	133378	90	84341	78403	88	1659	1690	20	5171	4659	43	12526	11312	63	10643	9891	55	426117	403812	89	0.914524
106146	100967	91	53443	51928	81	1326	1114	9	2509	2461	29	5970	6126	40	7062	6671	50	234624	225056	85	0.914524
144699	131969	88	55502	51184	86	2084	1986	23	3069	2793	31	7986	7286	54	9611	8978	53	344708	318862	87	0.915526
117570	107670	84	47207	41735	85	1065	965	0	2597	2468	25	6000	5266	42	6408	5588	44	232543	215706	84	0.915526
33791	35135	74	13462	13658	46	218	324	0	204	518	0	1358	1566	17	1413	1614	17	65201	64271	69	0.915526
142453	132099	87	82935	75808	87	1710	1699	20	4014	3838	37	9019	8778	49	9838	9021	59	352567	329086	87	0.917529
164060	140182	94	69663	59683	90	2221	2075	24	3405	3228	37	8699	8133	52	9644	8049	53	355260	327863	97	0.921536
230859	191138	105	136687	113161	105	2570	2353	26	5675	4726	45	11691	10392	57	13034	10690	65	487246	429256	106	0.922538
145044	139503	87	59819	56801	84	2298	2185	24	3820	3477	34	8383	8103	45	9039	8876	54	346698	328795	88	0.922538
50583	50157	70	19170	19228	55	476	562	0	1078	1016	3	1790	1902	22	1725	1750	20	79477	78755	73	0.922538
119276	112936	92	56385	53772	83	1003	1048	6	2007	2252	23	5714	5430	42	6386	6048	44	240015	230359	86	0.923539
73848	73128	76	34367	34072	76	620	650	0	1872	1970	20	3088	3052	30	2331	2106	24	94063	96487	76	0.924541
117440	112947	87	68697	67224	82	1414	1351	14	3027	2897	32	7214	6685	49	7120	7325	47	271078	254017	88	0.924541
100735	97866	88	40845	39962	79	1259	1172	12	2263	2268	27	5995	5892	39	6643	6150	51	240516	233145	83	0.927546
156818	140059	91	47948	42489	85	1502	1367	16	3374	3171	31	6930	5999	49	8224	7335	51	277886	253894	89	0.930551
14859	16855	41	5963	6349	36	250	227	0	500	643	0	764	760	0	901	691	0	36131	35830	60	0.930551
52659	52542	78	20473	20658	56	232	289	0	1205	960	0	1764	1816	21	1755	2115	21	82307	83229	72	0.930551
34009	32783	71	14577	14863	47	392	374	0	700	652	0	1428	1365	17	1404	1306	16	55730	57028	63	0.931553
208218	160274	104	82929	62874	101	2019	1442	27	3514	3198	36	9330	7843	55	11492	8307	67	425359	336180	99	0.936561
105584	101518	83	35664	34071	79	1268	1162	9	1869	1457	23	4453	4128	40	4554	3886	39	179707	173405	80	0.936561
50478	49410	75	22131	21526	68	365	341	0	352	668	0	1919	1760	23	1855	2283	22	77182	79339	73	0.938564
129910	119167	89	63832	60103	85	1432	1387	16	2952	3082	31	5695	5346	42	6548	6264	45	244162	230207	85	0.942571
214099	161120	104	82943	61908	99	1875	1276	22	3963	2900	41	9691	7599	54	10825	7642	65	404512	311404	102	0.942571
155070	134049	90	68183	59051	89	1755	1462	20	3437	3185	34	7793	7232	50	8760	7394	56	331600	302206	89	0.942571
123574	118688	85	61248	58781	82	1383	1407	15	2748	2576	29	6668	6455	43	6469	6054	45	271623	259510	82	0.943573
131765	118746	94	48373	43210	85	1244	1072	6	2104	2060	23	6012	5363	42	6251	5215	46	229232	213095	83	0.943573
100964	100175	84	25786	25359	68	886	926	0	2618	1721	27	5376	5046	43	5551	5549	42	217072	210434	81	0.943573
46892	46533	74	18339	18193	55	445	270	0	954	700	0	1780	1981	20	1642	1712	18	71809	71573	71	0.944574
113220	104290	87	57706	53967	84	1158	1005	2	2249	2127	28	5915	5381	43	6845	6548	43	240318	232809	82	0.944574
120835	109210	101	41642	37079	85	1437	1505	14	2477	2676	28	6288	5659	45	6089	5693	44	257128	232576	85	0.945576
82698	80033	87	27295	26709	76	810	871	0	1325	1548	18	3759	3318	34	4587	4478	36	147384	142516	77	0.945576
156927	134943	92	57883	47783	92	1199	1042	6	2631	2425	31	7088	6289	47	7506	6513	50	286648	255261	89	0.950584
39038	39659	79	18536	18768	53	352	206	0	537	499	0	1617	1578	17	1877	1992	20	69260	66406	81	0.950584
62943	64171	68	21756	21805	56	440	445	0	1390	1311	16	2533	2369	28	2691	2787	30	108908	110628	76	0.950584
163628	138129	96	70929	61063	92	1697	1407	17	3182	3295	33	8086	6741	48	8654	7069	56	293411	264855	93	0.950584
31170	32611	55	11339	11482	44	321	250	0	628	839	0	1477	1465	15	1147	1302	13	50314	49905	66	0.951586
53135	53320	79	20430	20213	58	447	414	0	1058	1031	5	2147	2083	25	2087	2302	22	86088	84978	70	0.951586
125257	115577	100	91239	85026	86	1945	1976	20	4735	4065	37	8814	8839	49	10220	9500	57	345489	326943	89	0.951586
32706	33296	57	11264	11704	43	147	227	0	518	704	0	971	1068	6	1137	1327	12	45477	45526	70	0.952588
50292	49898	74	12309	12466	45	350	362	0	1082	1208	13	2450	2630	25	1833	2002	22	84529	84258	73	0.952588
94831	88544	84	38618	37140	79	938	922	0	2212	2196	27	5054	4736	38	4779	4328	41	197514	190887	80	0.953589
14032	16105	41	5359	5417	35	220	260	0	318	379	0	937	896	0	1099	1112	8	33929	33908	56	0.955593
101664	96202	93	45512	44089	80	1179	1173	12	1971	1681	22	5231	5198	40	5544	5031	44	211376	207035	81	0.955593
72498	71290	80	20257	20253	58	839	917	0	1491	1295	18	3099	3123	31	3294	3483	31	130101	133022	78	0.956594
188937	158515	95	73304	60591	93	2250	1978	26	4330	3785	37	10170	8938	58	10819	9149	61	434346	383838	99	0.957596
50484	44158	90	20206	16700	90	471	473	0	1084	769	0	2340	1600	26	2270	1579	19	98922	73112	90	0.957596
154400	129292	93	57100	47896	91	1377	1194	13	2577	2423	29	7158	6290	49	8173	6808	53	310039	266968	94	0.957596
272988	195456	109	131297	94754	107	2750	2250	30	6765	4404	52	15446	10904	72	16080	11060	75	609903	446790	109	0.957596
32944	32905	74	11998	12227	45	509	403	0	672	811	0	1642	1466	21	1672	1684	22	73248	70697	68	0.958598
102604	100798	80	45390	44528	80	986	1066	6	1901	2160	22	4661	4682	38	5785	5597	46	209306	198159	81	0.958598
52233	52240	75	28055	28243	73	558	369	0	804	914	0	1934	2013	24	2048	2091	26	84150	85432	69	0.959599
112001	105115	97	59183	56440	82	1524	1392	17	2721	2686	29	6789	6484	43	7102	7106	43	275095	259962	83	0.960601
338632	217493	152	159861	108542	137	4162	3051	40	9665	7036	56	21810	15334	88	23395	16279	84	901441	643282	139	0.960601
36319	36265	67	10125	10210	42	121	219	0	513	808	0	1229	1444	14	1709	1624	20	52422	53133	66	0.960601
69936	68205	79	34599	34095	76	566	486	0	1232	1351	17	2961	2916	29	2919	2725	30	108783	103891	75	0.961603
51046	47419	89	21806	20706	74	351	429	0	485	485	0	2509	2039	26	1887	1948	21	79627	74231	89	0.961603
109193	103791	84	64835	62165	83	1145	1274	11	2425	1968	28	5446	5212	40	5660	5345	42	217353	199110	73	0.962604
155336	138706	93	58136	52416	88	1849	1654	21	3481	2932	33	8534	7904	49	8006	7256	50	351829	326534	86	0.963606
45828	45524	78	20965	21005	61	355	407	0	1011	792	0	1942	1753	24	2084	1752	24	85756	86187	67	0.963606
40344	40776	71	17254	17387	51	430	473	0	688	528	0	1679	1900	19	1854	2013	20	68391	67866	66	0.967613
171683	138466	94	70733	56449	93	1462	1111	14	3056	2382	31	8626	6786	54	8824	6842	57	337710	286021	93	0.968614
24206	24208	66	14509	14772	49	345	300	0	391	392	0	1125	1111	10	1446	1658	17	52313	53033	66	0.968614
191688	114655	127	75334	49822	124	2024	1598	17	4112	2156	54	9028	6048	79	10241	6792	77	387773	256210	126	0.969616
105606	100355	89	27048	26224	76	1062	1299	11	2125	1958	23	5138	5091	39	4946	4951	38	216330	203733	81	0.970618
61514	61923	75	25329	24929	75	488	494	0	857	1099	6	2314	2248	27	2994	2989	28	103148	102574	76	0.971619
140390	122503	105	56552	49051	89	1371	1198	13	2645	2293	30	5579	5035	44	5953	5093	45	249053	230293	86	0.971619
152167	134703	89	59638	53040	88	1634	1465	20	3405	3033	31	8712	8285	49	8547	8160	50	310789	298213	85	0.971619
109751	106886	81	33639	32914	79	1176	1359	13	2660	2081	28	5212	5314	39	6620	6467	47	229191	215925	83	0.972621
103955	99026	86	45971	44578	79	766	834	0	2245	2327	24	5797	5481	42	6388	6274	44	221643	211539	81	0.979633
206585	160748	108	76551	59271	101	1840	1310	23	3719	3148	38	9618	7077	57	8887	7070	54	375266	292743	102	0.980634
23793	25616	43	10019	10199	43	373	392	0	525	597	0	1226	1095	9	1952	2178	22	49628	50194	66	0.980634
33590	29400	85	10980	11020	43	295	302	0	182	466	0	1395	1333	16	946	1242	10	52675	56292	66	0.981636
59980	60223	75	37927	37689	76	389	498	0	1193	1079	8	2864	2598	30	3263	3263	30	106663	105111	75	0.982638
184363	153280	102	55695	46452	92	1930	1557	23	3613	3173	34	9496	8107	53	9833	8134	54	388348	342156	96	0.984641
129647	123916	84	54821	52172	82	1326	1357	15	2756	2632	31	7457	7367	46	7549	7763	46	295385	280256	84	0.984641
96911	90448	90	41552	39576	80	1309	1366	13	1918	2310	22	5309	5344	40	6262	5833	44	243616	230598	83	0.985643
207840	175367	99	85759	72997	95	2218	1960	24	5025	4311	42	11631	10611	56	12071	10306	62	477584	440795	96	0.985643
143205	133612	93	75133	69321	86	1388	1374	15	2996	2709	33	6422	5844	43	6172	6216	39	266077	250406	85	0.986644
53530	53665	74	13673	13661	47	520	634	0	629	585	0	1997	2003	22	2450	2471	25	93426	94884	76	0.986644
75836	75883	79	33726	32970	76	703	654	0	1292	1546	14	3441	3355	30	4500	4507	37	142532	138831	81	0.989649
137266	123962	87	48755	43062	86	1256	910	0	2634	2533	28	6140	5496	43	6808	5759	47	239799	217839	85	0.990651
161780	146371	91	75559	71029	89	1677	1370	18	3583	3495	34	8067	7731	46	9552	8691	53	334441	302478	87	0.993656
160599	149446	90	61723	58536	86	1542	1131	15	3256	2506	33	7406	6954	47	9024	8642	54	294440	274533	85	0.994658
36936	38985	54	11506	11702	44	307	436	0	196	708	0	1612	1696	18	2005	1829	22	61985	60132	65	0.994658
54762	54536	68	12027	11916	45	521	431	0	986	862	0	2101	2081	24	3038	2875	31	91228	94365	69	0.997663
23021	23453	49	8554	8782	40	369	327	0	282	629	0	1022	1073	6	1150	1110	12	44253	44559	63	0.998664
104632	99879	86	46148	44340	80	829	915	0	1795	1677	27	4657	4374	38	5460	5455	39	194126	186212	78	0.999666
224245	163762	105	86953	63692	100	2017	1528	26	4721	3895	42	11260	8359	65	12224	8923	69	447359	340033	96	0.999666
134759	114590	92	40474	33599	87	1683	1540	19	3473	2710	31	8661	7456	52	8926	7881	56	366566	335379	87	0.999666
81166	78962	79	28824	28620	77	774	729	0	1532	1301	18	3230	3203	32	4247	4286	34	140966	137176	76	1.00067
171091	156407	92	60799	55787	86	1780	1559	22	3270	2730	32	7459	7151	46	9308	8622	56	314756	292498	87	1.00067
227109	166363	106	71545	52676	103	2437	1983	26	4088	2932	40	11821	9241	61	11595	9085	61	451218	361725	101	1.00167
31496	31642	70	16705	16935	50	234	218	0	161	469	0	1299	1458	15	1288	1514	16	50577	51936	66	1.00167
209129	158962	111	90256	69761	104	2803	2046	30	5994	4517	45	13021	10444	64	13657	10698	67	530583	432942	103	1.00267
35143	34346	73	11872	11785	45	360	310	0	195	380	0	1638	1535	20	1830	2038	21	58550	59593	63	1.00367
83391	81362	80	20214	20190	61	632	584	0	1719	1596	20	3292	3353	30	4325	4205	36	144633	139584	78	1.00367
165681	126630	99	65636	49849	98	1366	1071	10	3888	2749	41	8489	7279	50	9460	7180	57	335971	270480	97	1.00568
110783	104931	84	43420	41715	80	819	743	0	2101	2076	25	5541	5151	44	5871	5694	44	218641	210478	80	1.00568
111314	108782	83	63827	62044	82	1157	1229	11	2898	2560	28	6991	6717	46	7250	7335	47	283937	274049	80	1.00568
112288	108014	83	44783	39788	84	1136	960	0	2127	2126	18	5711	5292	39	6313	6006	44	236063	226668	83	1.00968
56650	57797	76	19419	19172	56	482	600	0	549	871	0	2185	2080	25	2186	2417	23	91501	88490	73	1.01169
157426	139121	90	60523	53012	90	1503	1214	17	2954	2893	27	8344	7144	54	8255	7383	52	318584	286971	89	1.01169
190863	159324	101	62969	50331	98	1797	1643	23	3539	3404	35	9196	8005	56	9828	8890	52	368011	327519	95	1.01169
45924	46818	70	16800	17100	49	428	483	0	484	624	0	1814	1890	20	1898	1862	24	76069	76947	65	1.01169
97429	94167	90	38854	37719	79	1069	1004	1	2097	2100	24	4685	4603	38	5217	5163	37	210494	201715	81	1.01269
40652	41889	70	16825	17009	51	127	330	0	953	788	0	1754	1871	21	1563	1613	19	62868	61590	73	1.01269
148677	137268	90	66120	60587	87	2209	2060	23	4448	3902	39	10620	10197	57	11303	10505	70	437216	403184	88	1.01369
54272	52698	77	12540	12421	46	404	377	0	1405	1157	9	1992	1926	25	2910	2471	29	102634	102098	74	1.01469
145500	137271	86	50788	47822	84	2020	1964	22	3571	3646	36	8570	8244	50	8622	8394	53	334127	316945	88	1.01569
150333	131524	95	77282	69706	91	1898	1538	22	3094	2695	32	6749	6107	45	7506	6791	48	272961	256575	92	1.0197
102827	99073	88	39836	39110	80	910	778	0	1745	1774	20	4086	3991	35	4624	4466	37	168450	161088	82	1.0207
39719	40052	70	21632	21599	60	231	320	0	658	729	0	1796	1849	20	2281	2164	23	75023	73322	70	1.0207
167899	139105	100	96051	83320	92	1327	1297	15	3075	2519	35	7445	6138	50	8173	6832	53	289854	243757	90	1.0217
131932	126612	84	52915	50684	83	1185	1143	11	2866	2587	31	6954	6445	47	7109	6499	47	275798	255947	85	1.0217
86694	84669	81	33078	32477	78	1017	840	0	1991	1452	22	4146	4119	36	4586	4541	40	159800	157220	78	1.0217
44642	43920	73	17805	17839	53	176	217	0	546	781	0	1447	1469	18	1901	1886	21	67424	67124	70	1.02371
33587	34314	68	16751	17078	51	344	286	0	586	448	0	1479	1755	18	1833	1585	22	60892	57217	66	1.02371
93502	89564	82	38657	37324	80	853	861	0	1995	1633	26	4574	4248	38	4597	4417	37	174219	167223	79	1.02571
168319	130572	98	70801	53509	97	1841	1238	16	4045	3243	41	9648	7874	56	9415	7331	57	396191	325515	92	1.02571
123202	117640	87	28937	28154	80	1362	1275	13	2309	2412	25	6500	6432	43	7710	7351	47	273282	264212	81	1.02671
51192	50664	69	18849	18786	53	274	438	0	988	750	0	1973	2205	24	2208	1939	26	69406	72628	65	1.02671
105316	103060	82	50425	49271	80	1287	1187	14	2692	2908	31	6554	6284	43	7354	7243	42	259228	241093	79	1.02671
162060	135980	98	58169	48206	91	1428	1097	8	3277	2774	35	6451	5683	43	7212	6389	50	277818	244934	85	1.02771
48485	48851	72	17976	17812	51	112	236	0	422	687	0	1651	1898	19	2055	2048	25	74875	70945	66	1.02771
137934	122331	105	58139	52191	87	1259	1110	11	2680	2425	31	6237	5831	43	6129	5573	44	230416	216496	83	1.02972
223636	158997	109	77706	53652	105	2405	1710	32	3662	3221	39	9969	7254	59	11366	8888	61	425483	326996	103	1.03172
129885	112611	105	46715	39941	89	1125	811	0	2617	2217	24	6308	5315	48	6463	5048	49	248452	219132	105	1.03172
115800	110027	87	41084	39179	83	1102	1111	10	2885	2707	28	6601	6011	47	7908	7268	46	271045	258008	84	1.03372
84598	82003	79	41374	39893	78	809	956	0	2300	2261	25	4690	4364	39	3973	3855	36	111530	111033	75	1.03372
184059	167734	94	93196	85137	93	2282	2153	24	4550	4241	37	9955	9098	55	11581	9944	60	401966	375565	93	1.03472
178463	145043	99	72976	57937	98	1510	1389	17	3503	3124	33	9193	8056	54	9082	7727	53	342210	288880	95	1.03573
196890	156937	95	104138	89582	95	1985	1547	23	4343	3370	37	9826	7987	60	11307	9265	58	408621	353637	94	1.03573
112019	107149	86	40070	38912	81	1059	1042	6	2410	2044	24	5449	5224	41	5957	5993	42	214090	204324	81	1.03973
276292	199276	112	101686	73537	110	2853	1981	30	5561	3877	49	14416	10987	68	15548	11461	71	584124	435455	112	1.04073
173069	154450	90	107929	98544	92	2105	1832	19	3809	3729	34	9502	8958	49	9821	9972	49	374313	348723	90	1.04073
55311	55136	76	16798	17175	49	198	262	0	628	589	0	1944	1877	24	2077	1875	22	74987	73248	71	1.04073
118141	113159	85	41922	39923	83	1272	1129	9	2964	2648	29	7562	7160	49	7854	6927	49	284589	275635	86	1.04274
38861	39574	70	18986	18739	58	371	304	0	359	327	0	1439	1478	17	1424	1361	15	53453	51764	69	1.04374
18626	17645	60	8158	8410	39	311	336	0	384	346	0	827	905	0	1060	1041	6	34345	35725	57	1.04574
31711	32655	59	15466	15581	48	365	323	0	352	480	0	1393	1352	14	1234	1071	10	49930	51140	65	1.04674
87673	85792	81	33720	32882	78	793	744	0	1607	1547	17	4109	3929	35	3904	3813	34	154879	152005	78	1.05376
35158	33679	80	15243	13995	61	518	449	0	1094	820	0	1691	1433	16	1970	1558	23	72042	58409	85	1.05476
152661	128595	92	58666	49737	91	1846	1504	21	3924	3323	40	9020	8183	50	9262	8078	53	355271	327690	87	1.05476
139190	130544	87	63798	61492	85	1877	1934	19	3548	3649	33	7119	7187	43	8155	7686	52	308679	289326	86	1.05476
160982	141162	92	73597	64260	92	1270	1229	13	2787	2835	29	7613	6633	50	8455	7611	50	311015	291011	88	1.05576
140089	122085	90	46074	38229	89	1498	1322	14	2704	2753	31	7711	7021	51	7489	6755	45	315629	292606	88	1.05776
28618	28520	70	12356	12526	45	211	413	0	266	231	0	930	1067	6	1483	1575	20	43030	44713	53	1.05977
260450	189241	122	97038	73307	112	3472	2485	37	5788	4504	45	14800	10659	73	17001	12018	79	605040	475772	111	1.05977
117099	111598	88	49746	47585	83	1267	1423	16	3220	3325	29	7782	7675	47	8799	8430	48	319602	300406	82	1.06177
122089	114920	84	44853	41130	85	1271	1317	13	2712	2747	27	6456	6056	47	6770	6430	47	263455	248780	83	1.06377
34692	34869	69	7616	7632	40	289	215	0	354	662	0	1425	1454	15	2135	1864	25	58427	56523	66	1.06477
304941	218159	128	134217	95881	124	3299	2448	36	6889	4754	48	16830	12434	73	17461	13135	78	645629	480487	124	1.06477
104673	100367	83	46688	43195	80	1321	1427	15	2273	2197	25	5909	5534	42	6286	5517	46	242264	228141	75	1.06477
59101	60516	75	29348	28882	74	320	351	0	711	945	0	2141	2089	26	2847	2777	27	73005	71173	74	1.06778
107407	104967	83	31419	31024	77	1007	938	0	1960	1926	23	5067	5219	36	5872	5843	39	211359	203288	81	1.06778
89464	89988	80	39767	38578	78	867	893	0	2156	2209	25	5589	5481	40	5523	5142	38	217231	209169	80	1.06778
96710	93375	83	48130	46699	80	1013	1221	10	1535	2030	21	5093	5451	38	5766	5713	41	214122	208002	81	1.06978
184675	156681	102	60936	52739	93	1728	1478	16	3301	2691	33	8055	7025	50	9475	7950	58	344446	310422	98	1.07179
161071	142747	106	88442	79506	92	2318	2219	26	4718	4417	40	12643	12039	63	13286	13120	63	493621	463877	91	1.07479
164016	145575	91	60682	52566	91	1780	1460	22	3443	3202	31	8709	8110	51	9654	8777	55	359470	331062	92	1.07479
101858	99076	97	30347	29441	79	1245	1223	10	2080	1800	24	4960	4547	39	6011	5500	44	209184	200937	82	1.07579
44768	43910	73	18483	18400	55	473	489	0	835	620	0	2029	2069	23	2754	2500	28	92138	89348	74	1.07679
93927	90981	87	40273	39278	78	1013	943	0	1709	1460	17	4668	4545	37	4669	4178	37	178386	169636	83	1.07679
153904	138786	89	73472	66139	89	1955	1515	23	3643	3493	37	9102	8246	54	9834	8907	51	341599	322730	93	1.0788
189107	169199	108	145680	131971	94	3287	2985	30	7376	6339	51	16901	15373	74	18393	16655	78	679052	603854	99	1.0798
42139	42103	72	17247	17620	50	299	510	0	606	748	0	1311	1282	13	1464	1423	19	55867	54655	73	1.0798
159127	132502	90	75684	63395	91	1821	1459	22	3232	2735	34	9148	7901	53	9290	8349	58	369207	323278	97	1.0808
141415	123012	93	53220	43757	89	1505	1315	14	3375	2897	35	6649	5705	47	7582	6217	48	270303	238303	91	1.08381
49345	50260	72	15130	15088	50	391	406	0	547	853	0	1678	1502	22	1852	2113	22	70309	69557	64	1.08481
186429	155093	94	78868	66550	94	1903	1638	22	3531	3116	36	9628	8342	56	8816	7331	52	365909	320890	98	1.08681
86938	86611	80	37093	36510	77	911	812	0	2012	2083	20	4661	4819	37	5631	5041	43	203338	198515	82	1.08781
141977	131080	91	70221	65073	87	1636	1326	20	3932	3094	34	8931	8116	53	9512	8739	58	336454	310823	87	1.08881
29397	29329	70	13341	13710	45	414	372	0	498	380	0	973	962	0	816	1086	6	44818	48364	58	1.08881
120353	115312	99	44335	42743	81	1165	1101	11	2318	2722	26	6247	5645	44	6678	6014	42	244134	231877	80	1.08982
166754	149199	92	80061	71718	90	1767	1425	17	3830	3676	37	9824	8777	51	10142	9289	57	390067	360924	88	1.08982
114991	107642	86	57919	54464	84	1102	869	0	2035	1868	28	5166	4490	38	5104	4605	44	196087	182239	100	1.08982
87919	86244	80	30241	30012	77	634	622	0	1619	1542	21	3851	3633	33	4355	3731	39	163354	161911	75	1.08982
63270	62017	81	29348	29166	75	369	495	0	1368	952	0	2612	2848	25	2958	2901	31	109592	108885	72	1.09082
35796	36119	71	22407	22520	70	508	518	0	388	484	0	1334	1397	13	1708	1712	20	57956	57408	64	1.09082
81053	79021	87	28879	28283	76	631	599	0	1473	1568	19	3594	3814	34	4269	3981	37	143254	139755	75	1.09182
95943	88363	85	32494	29131	80	894	727	0	2218	2272	26	4716	4432	39	5142	5077	37	180301	175970	78	1.09182
123085	110598	96	39459	34380	87	1488	1128	17	2421	2048	32	6311	5908	44	6218	5376	43	271875	245125	84	1.09382
85581	84702	80	35298	34686	77	909	878	0	1824	1363	21	3950	3721	36	4248	3687	36	151005	148580	76	1.09382
230104	170421	104	78439	57841	103	1805	1402	21	4541	3518	42	11720	8886	65	11856	8514	68	470069	354113	106	1.09683
112661	110829	82	67451	64373	82	2134	1771	24	3517	3658	36	10371	9936	58	11221	10788	54	407437	386317	88	1.09683
168283	135674	106	68081	54577	94	1376	1332	16	3520	2818	37	8119	6840	51	9021	7661	56	339499	298178	92	1.09983
242721	185314	118	124963	95361	106	3082	2415	30	6221	4776	46	15132	12217	66	15720	12376	73	583274	479774	109	1.10083
158375	130997	96	56364	44278	92	1662	1471	19	3191	3048	32	8311	7131	52	8864	7282	59	340265	291184	93	1.10184
144513	130802	92	55844	50377	87	1401	1258	12	3236	3063	30	7933	7286	46	7886	7224	49	296613	275866	89	1.10284
91244	91360	80	30162	30176	77	976	984	0	1633	1688	23	4805	4854	37	4709	4444	39	182252	174989	82	1.10284
53531	53862	74	18991	19314	53	472	381	0	1174	1006	2	1992	2013	24	2605	2330	26	84419	83647	75	1.10284
134948	124395	96	50139	47126	84	1226	1001	1	3282	2882	27	5418	5026	44	5210	4498	41	223021	209820	88	1.10284
287540	177117	228	118140	73015	196	2289	1771	23	5812	3846	41	12994	8251	82	14717	9406	92	522371	334977	213	1.10484
90953	89958	78	27586	27358	77	972	1100	7	1338	1597	17	3757	3791	33	4599	4146	37	142811	134347	80	1.10785
128235	121237	87	41422	39652	82	1741	1724	18	3590	3191	33	7039	6856	46	8125	7375	51	304865	292232	88	1.10885
40487	39813	74	12494	12683	46	226	306	0	667	571	0	1616	1440	17	1490	1702	19	61296	59417	71	1.10985
253495	204430	111	157069	132711	109	4679	4032	35	9780	8521	59	24653	21502	91	27068	21805	100	1.04074e+06	873836	110	1.10985
190474	148101	98	78844	61387	95	2003	1530	24	4535	3630	40	10470	7768	56	10866	8290	58	419112	341481	98	1.11085
41506	38549	77	10879	10989	44	279	361	0	1096	697	0	1558	1652	17	1776	1925	21	61710	58646	75	1.11185
62516	62706	79	22739	22588	71	366	579	0	1083	916	0	2622	2640	26	2588	2396	29	98204	98122	75	1.11185
142526	129561	90	69038	63414	88	1989	1814	20	4623	4282	37	10819	9502	60	12376	10857	70	417700	380813	93	1.11185
293818	221437	126	136439	104547	123	2932	2424	30	6643	5485	47	16125	12803	68	18912	14625	85	686388	562443	123	1.11486
22293	23033	55	8106	8228	40	452	325	0	258	600	0	1442	1513	17	1349	1207	12	47327	47904	70	1.11786
96018	96034	86	26520	25809	76	664	667	0	2390	1999	28	5223	4842	41	5498	5602	42	210142	202392	82	1.11786
106683	101185	93	42952	41258	80	953	988	0	2248	2094	23	4967	4827	37	5125	4773	41	193271	179609	82	1.11886
175732	155234	91	85797	75644	90	2029	1963	23	4829	4688	38	10944	10113	56	11572	11103	61	449216	409481	92	1.11886
22226	21952	62	10796	10991	44	226	269	0	184	442	0	924	863	0	1331	1667	15	44827	47658	61	1.12287
50915	51694	75	20708	20827	58	440	352	0	651	694	0	1795	1839	22	2562	2922	25	86130	84564	69	1.12588
136255	126331	94	46997	42833	85	1325	1185	10	3299	3028	31	6592	6478	44	7600	7441	46	261588	251842	84	1.12788
292641	186355	138	119896	74047	129	2927	1708	31	5539	3423	49	13127	8526	68	13481	9125	75	511528	320348	127	1.12988
160895	137643	94	72809	62276	92	1446	1253	15	2588	2277	31	6938	5723	52	6604	5860	44	257006	230234	91	1.12988
98035	95022	82	32087	31432	79	971	1232	9	2574	2453	26	6047	6028	41	6155	6579	42	234772	229733	86	1.13088
12518	12987	51	6257	6431	37	1	59	0	607	546	0	499	616	0	780	784	0	24675	27170	46	1.13088
159986	136730	94	66836	56268	92	1703	1308	17	2539	2439	30	7813	6920	50	8994	7464	50	329355	284988	92	1.13189
100473	97611	83	35404	34523	79	799	810	0	1747	1630	17	4517	4397	37	5004	5025	40	184117	177423	81	1.13389
262708	201509	113	134528	103498	113	3915	3008	35	7653	6165	50	18508	15191	76	21007	16428	89	756797	649158	115	1.13389
114957	110447	82	53008	51117	83	1185	1016	4	2267	2139	25	5095	4786	41	5457	5195	43	213308	204369	85	1.13689
128531	119753	102	56197	53456	85	1774	1739	19	2906	2769	30	8340	8048	54	8301	7874	54	323378	311700	90	1.1399
90917	88887	83	32816	32665	78	1013	976	0	1914	1708	22	3705	3802	33	4917	5100	36	169882	161993	82	1.1399
18703	19176	49	4956	5058	35	135	171	0	197	208	0	1002	918	0	829	1040	6	32423	35458	61	1.1399
130098	115992	91	56859	49728	87	1497	1267	15	2957	2596	32	6452	5340	47	7430	6311	59	252849	225713	89	1.1419
183293	148850	96	95800	81828	94	1716	1511	19	3796	2996	39	8866	7297	55	9664	7764	55	364840	312873	97	1.1419
98883	95975	83	29100	29095	77	1032	1192	8	2298	2289	22	5315	5049	42	5752	5778	39	201425	194852	80	1.1429
66734	65751	78	20515	20521	57	382	410	0	1563	1514	16	2796	2878	28	3372	3428	32	120450	120075	78	1.1429
99404	96524	86	28312	26799	79	899	904	0	2321	2008	23	5177	5134	38	5414	5066	41	206502	195959	97	1.1429
200407	163167	100	95557	77936	99	1864	1607	23	4946	4082	38	10189	8226	58	10677	8781	61	399531	343902	100	1.14391
105793	104187	89	51515	50118	81	1267	1117	9	2020	2339	23	4633	4284	39	4965	4726	40	191199	183986	83	1.14591
120582	114257	90	45496	43889	83	1183	1314	14	2345	2294	29	5578	5394	39	5565	5419	42	211303	201194	83	1.14891
273808	177327	121	90420	54892	117	2901	2098	36	5036	3821	45	13916	9655	69	14606	9542	78	563296	395307	118	1.14992
128569	113205	94	54340	46964	89	1152	1043	6	2839	2538	31	6604	6310	43	6622	6131	46	267796	243285	85	1.14992
48020	45825	87	19047	18859	56	602	592	0	306	698	0	1630	1594	19	1929	1574	21	75721	73236	71	1.15192
89136	84180	85	51064	48395	81	1249	1153	12	2950	2547	30	5273	5090	41	5333	5618	38	216929	207081	81	1.15392
16868	16568	66	6780	6908	37	129	155	0	487	378	0	1203	1240	12	1323	1296	14	41825	42964	59	1.15492
109313	106945	81	27420	26669	79	1230	1255	11	1887	1843	23	4951	4990	37	5932	5809	41	206659	196806	82	1.15593
192171	155944	107	74478	61974	98	1875	1515	22	4059	3206	37	10600	8653	59	10768	8583	64	404789	346057	98	1.15593
128859	119950	89	49920	47401	84	1348	1209	13	3063	3193	26	6718	6315	47	7564	7424	48	290740	275488	85	1.15693
114065	105765	88	53548	49040	85	1654	1346	17	2883	2714	29	5914	5576	41	7385	7266	45	274283	262003	85	1.15793
129848	119450	96	55182	51334	84	1801	1830	20	3418	3211	32	8769	8145	50	8849	8979	53	365339	354713	84	1.15793
112805	107139	82	32483	31073	81	898	951	0	2113	2007	25	5272	5221	41	5737	5272	49	208617	202706	83	1.15893
192617	159262	100	74835	59809	99	1905	1722	22	4006	3604	32	9460	8229	55	9116	7452	54	389600	333788	98	1.15893
131727	126995	84	63952	61536	84	1797	1435	20	3555	3282	36	8813	8230	49	9603	9658	48	341954	329425	86	1.15993
124031	120822	82	49029	47761	80	1349	1354	14	2349	2618	27	5906	5850	41	6669	6030	46	255648	247312	83	1.15993
53328	52443	81	12685	12382	47	442	431	0	552	764	0	2328	2387	25	2860	2924	29	105690	104464	75	1.16194
281115	211702	121	149204	115254	115	2972	2241	32	6843	4881	50	16600	13212	77	17853	13257	84	660652	551736	112	1.16194
138481	129242	89	57147	53372	85	1508	1179	13	3124	3001	32	7567	6718	48	7930	7355	47	292937	281719	87	1.16194
103964	101052	84	48141	46448	79	941	859	0	2266	2371	24	4932	4602	40	5885	5599	40	206834	200051	80	1.16194
120370	114169	84	53904	50659	85	1987	1878	24	3541	3189	36	8798	8497	51	9288	8684	57	359013	336471	85	1.16294
118737	113642	86	52654	49969	83	1175	1219	13	2806	2721	27	7157	7187	43	6747	6366	43	272629	260840	83	1.16294
120045	112410	85	54111	50760	84	1356	1343	14	2754	2545	28	7359	6752	48	8233	7657	51	299311	285182	85	1.16394
27999	29144	70	19060	19458	56	414	251	0	471	486	0	937	987	0	1454	1380	17	50459	50458	72	1.16895
80418	79264	83	31572	30022	79	910	714	0	1301	1197	12	2762	2744	30	3147	3005	30	120576	111248	95	1.16895
18111	18013	54	8884	9074	41	431	356	0	334	607	0	820	772	0	1338	1183	10	42458	45043	62	1.16995
120443	113261	84	61119	58885	84	1315	1473	15	3104	2966	29	6690	6431	44	7544	7384	45	274451	259390	86	1.16995
32931	30649	75	13425	13518	47	272	311	0	371	529	0	1415	1224	13	1302	1607	14	53375	53422	66	1.17195
44066	41750	74	17249	17107	51	144	178	0	667	723	0	1589	1880	17	1550	1657	20	66828	66095	73	1.17295
48553	46450	78	14452	14487	47	484	465	0	1018	789	0	1620	1740	17	1693	1726	18	73170	68551	76	1.17295
62680	60965	91	26273	26097	75	463	410	0	1137	1114	6	2387	2376	25	2436	2550	27	92857	90887	76	1.17496
18422	18715	52	6557	6766	36	250	272	0	555	602	0	1432	1188	16	1092	1233	11	39271	39993	65	1.17596
131314	123447	85	47267	44638	84	1562	1388	14	2734	2404	32	6986	6333	45	7522	7570	43	287823	265883	87	1.18097
152810	125046	100	62495	51266	93	1764	1579	19	2723	2593	30	8032	7065	50	8123	6626	54	318555	271886	95	1.18197
66898	66658	76	26838	26806	73	490	469	0	684	659	0	1941	1854	22	2074	2484	23	84794	80829	72	1.18197
54358	52584	88	21393	21475	61	433	481	0	314	714	0	1947	1937	21	1917	2073	22	75005	75523	62	1.18297
33392	33842	66	11623	11768	44	145	345	0	222	465	0	1374	1368	14	1524	1434	18	54765	56677	67	1.18297
119578	112689	84	39590	37761	81	1330	1392	15	3010	2493	30	6277	5763	47	7011	6333	45	248400	237174	80	1.18598
111811	99507	89	51076	45868	84	1266	1046	7	2550	2225	28	5938	5541	42	6627	5945	47	255079	242897	82	1.18698
127151	118706	86	120507	113950	87	1602	1487	18	3344	3451	30	8944	7997	51	8506	8219	48	346692	330086	85	1.18798
46483	46659	76	20843	20841	58	333	273	0	651	667	0	1967	2028	23	2459	2578	25	88012	88140	71	1.18998
152305	134127	91	54854	47368	88	1802	1563	21	3327	3303	32	8451	7426	54	9565	8936	51	358028	327358	89	1.18998
56275	56873	77	24335	24291	70	255	401	0	884	1178	10	2026	2110	22	2122	2240	25	88453	88845	70	1.19098
318566	238237	139	183873	143816	125	4315	3507	38	9188	7386	57	21507	17079	90	25979	19986	111	898090	745480	121	1.19098
193042	158848	99	83148	68723	96	2040	1878	23	4183	3404	41	10641	8691	59	11135	8828	62	413912	353181	99	1.19299
114071	111403	83	37765	36995	80	1236	1077	10	1979	1995	21	5462	5051	43	6365	6192	43	223227	214381	81	1.19499
374394	224915	174	153123	92876	160	4384	2524	45	10573	6444	66	24383	15937	91	26460	16514	108	961501	653792	160	1.197
63462	63046	75	27382	27423	74	364	474	0	946	959	0	2251	2118	27	2540	2179	31	96745	97134	66	1.198
115777	110611	92	38378	37488	80	1060	1091	9	3043	2619	30	5503	5254	39	6082	6133	43	222476	219018	81	1.199
46600	46637	73	15466	15434	49	361	422	0	964	939	0	1711	1695	22	1808	1632	20	69667	71871	67	1.2
24819	25711	59	10868	10874	43	322	328	0	697	531	0	1573	1599	17	1220	1426	16	50334	50072	68	1.2
213381	180737	99	118665	105030	96	2884	2371	29	5550	4825	42	12745	11555	63	14861	13374	68	555380	506592	96	1.2
62584	60540	91	30020	29549	75	532	525	0	822	1035	6	1901	1800	25	2314	2287	24	93100	91593	75	1.201
93439	89680	83	38849	37929	80	551	621	0	1417	1428	13	4248	3869	37	4188	3687	40	148008	140181	78	1.201
354609	226099	144	184276	119492	133	4451	2969	41	9579	6251	61	24164	15839	98	25578	17163	112	965676	662260	131	1.202
161703	146688	92	68819	61201	89	1749	1675	18	3547	3611	31	8662	8270	52	8909	8855	55	340184	321462	88	1.202
69584	70318	78	34455	34538	74	604	817	0	1640	1739	16	3020	2700	32	3480	3680	31	128635	123753	75	1.202
105773	101457	81	48417	46670	81	1761	1836	19	2781	2800	29	7334	7110	50	7510	7280	48	294828	283323	83	1.202
111091	103683	84	40669	38450	82	1082	984	0	2554	1736	32	5483	4989	41	5544	5029	43	216630	200817	84	1.20401
214060	163376	109	84647	63312	100	2168	1547	21	4245	3343	40	10418	8260	60	11816	9867	58	429809	340645	101	1.20601
116886	106550	85	49836	46515	83	1329	1152	13	1931	1987	23	5505	5046	39	5325	4411	43	205293	190401	85	1.20701
123117	114021	91	42555	40802	83	946	840	0	2299	2130	25	5992	5235	43	5633	5655	39	223779	208229	88	1.20902
116673	113067	84	30186	29664	79	1109	1171	11	2239	2232	26	5762	5519	43	6201	6050	44	228364	214863	85	1.20902
162100	139305	92	78730	69770	91	1688	1347	18	3664	3326	32	8269	7409	48	9434	8301	55	328606	297394	91	1.20902
107022	102499	87	36832	34570	82	1164	1166	11	2334	2199	24	5159	5009	38	5995	6003	42	240895	228875	83	1.20902
133711	121827	89	49955	45050	86	1582	1604	17	2740	2585	31	7386	6747	45	8241	7022	45	299231	281535	88	1.21002
40462	38956	71	18364	18587	53	444	537	0	632	683	0	1822	1789	22	1553	1842	18	72461	70842	69	1.21002
26641	26865	69	12840	12759	47	101	181	0	-22	115	0	1047	1186	8	1218	1384	15	44514	44545	64	1.21202
99126	96989	83	48789	46904	80	1061	1150	8	2494	2288	27	4412	4452	35	5002	5276	36	186431	176205	77	1.21302
136624	117871	91	52383	44536	90	1342	1095	9	2631	2495	29	6054	5440	48	5973	5422	44	232446	208425	87	1.21402
20400	23370	53	13873	14485	46	147	245	0	723	578	0	1014	1068	7	1165	1026	4	44010	43140	57	1.21402
131621	112332	90	51974	43648	89	1289	1081	7	1552	2050	23	6911	5713	50	6793	5956	50	256817	218925	88	1.21503
160867	146479	90	90734	82903	89	2124	1844	23	4409	4191	38	9681	9330	57	10936	9796	56	410267	369642	86	1.21503
149001	138920	88	74109	67443	86	1386	1216	11	3324	3113	37	6880	6381	46	7765	7229	54	298278	281255	82	1.21503
51200	53313	72	10437	10874	43	587	494	0	1158	827	0	1909	1806	23	2202	2256	25	85549	87654	67	1.21603
104248	98921	94	31325	30217	80	1037	1041	5	1963	1939	20	4922	5227	37	5267	5482	38	216525	212964	78	1.21803
56627	54197	86	18451	18490	54	423	459	0	922	926	0	1597	1566	19	1882	1851	25	81816	79791	70	1.21903
227337	194069	111	105433	91158	104	2939	2598	29	5667	5131	41	14686	12850	65	16065	13292	73	563855	482906	105	1.21903
73724	72600	92	18967	18775	56	475	716	0	933	1232	11	2897	3038	31	3602	3746	33	131214	130432	74	1.22003
48861	47113	81	21384	21403	64	281	250	0	877	609	0	2172	2141	24	2174	2310	24	79216	79719	69	1.22204
147276	135363	90	81705	74205	90	1997	1691	24	3712	3399	36	9188	8900	50	10613	10100	56	393947	364229	88	1.22204
37973	37473	69	18653	18944	54	383	383	0	293	476	0	1053	1125	10	1754	1657	20	51159	51866	67	1.22304
55164	53523	89	17557	17356	52	388	519	0	901	894	0	2094	2202	24	2236	2333	23	90825	86748	73	1.22304
42134	42336	71	17253	17517	53	415	400	0	240	538	0	1919	2010	22	1760	1777	23	68939	66638	70	1.22504
110448	105459	85	51800	50218	82	1310	1316	13	2128	2163	26	5390	5070	41	5725	5110	44	217252	210385	82	1.22504
18064	18045	62	8804	8917	42	344	342	0	339	325	0	513	689	0	1236	1022	5	38975	38913	59	1.22604
45352	45226	73	18498	18659	56	302	332	0	863	790	0	1293	1401	17	1612	1867	20	70562	71151	69	1.22705
192840	144662	110	73146	53699	101	1995	1497	22	3313	2322	40	9420	7301	57	10522	8260	61	413818	326239	104	1.22805
141666	130896	87	63883	56561	88	1098	1169	12	2577	2244	32	6476	5591	44	6536	5893	43	237447	221450	88	1.22805
76699	73448	84	31561	30696	77	473	396	0	948	1258	11	2975	3032	28	3701	3480	36	123294	119076	77	1.23005
111982	106991	84	48701	47013	82	1346	937	0	2130	2295	23	5526	4948	45	5588	5349	41	220978	205706	83	1.23105
182965	146227	98	96074	81129	95	1629	1258	16	3888	3301	36	8580	6938	54	9460	8297	56	336663	295557	95	1.23105
172836	158175	93	68662	64217	88	1906	1823	23	4521	4017	39	9922	9505	52	10912	9690	62	397458	366341	90	1.23205
105923	100822	82	42625	40365	81	1450	1286	15	2656	2432	29	5626	5523	42	6537	6048	44	269346	263452	81	1.23205
212575	162311	103	78695	60201	99	1981	1421	20	4126	3538	37	10191	7776	57	11022	8788	59	418627	331608	98	1.23205
29812	29511	66	10866	11173	43	260	296	0	299	374	0	1142	1232	11	1273	1549	16	47111	47482	67	1.23306
68766	66524	78	24858	24893	65	427	526	0	1387	1241	10	2675	2683	27	2983	3219	30	110505	112861	74	1.23306
164338	147230	94	119802	111237	91	1797	1585	20	4090	3651	34	9546	8441	57	9893	9372	56	357998	344031	89	1.23606
224709	155996	106	103511	75213	103	1848	1503	23	4937	3474	45	11773	8460	64	12782	9438	64	479806	370453	106	1.23706
50236	50426	73	19685	19641	59	359	351	0	1183	1109	7	2021	1951	22	1854	1710	25	79125	79921	71	1.23806
22137	23443	49	10757	10768	44	353	371	0	276	540	0	669	875	0	804	991	0	36643	37079	64	1.24107
86586	84683	93	14121	13969	48	630	917	0	1420	1592	18	3540	3535	31	4514	4658	33	153375	148298	80	1.24207
95656	93364	82	40477	39657	79	1054	860	0	1948	2381	26	5806	5422	43	6446	6532	42	232599	224214	80	1.24307
109189	105972	85	53404	51349	81	1161	916	0	2578	2696	26	5718	5699	40	5930	5853	44	238907	233142	80	1.24508
109204	103720	82	35828	34686	80	1195	1092	8	2162	1786	26	5104	4752	39	5436	5193	42	203330	194475	80	1.24508
93431	89462	85	40163	39026	79	831	844	0	1736	2010	21	4709	4316	39	5277	4539	41	194976	187895	77	1.24608
60232	60359	79	26073	25630	70	656	601	0	755	993	0	2550	2391	27	3556	3066	41	100297	96401	70	1.24608
82682	77730	86	23155	22229	73	525	460	0	1366	1377	14	3238	3365	32	4160	4029	38	147172	143196	74	1.24908
234501	181273	116	98417	77308	106	1985	1627	24	5372	3979	46	10402	8162	59	11439	8785	60	421259	348894	105	1.25109
31568	34691	46	17288	17423	49	210	245	0	532	336	0	1275	1506	15	949	1076	8	48552	50318	60	1.25109
89991	88810	81	19938	19883	56	772	857	0	1824	1534	24	4614	4410	38	5075	5170	36	200622	198051	77	1.25209
136161	124278	87	57576	53359	84	1610	1418	19	3563	3418	32	9120	8292	55	9612	9013	51	357978	340285	85	1.25209
147335	123830	105	57526	49324	89	1147	1102	8	2147	2035	27	6053	5840	42	6594	6292	44	254754	223812	89	1.25209
59465	60810	75	16690	16833	49	510	372	0	836	1420	13	2230	2153	25	2119	1786	26	86439	84034	65	1.25209
94963	92061	83	29559	29111	77	973	906	0	2291	2188	25	4928	4754	39	5975	5901	41	208790	208330	81	1.25309
205929	165026	114	133295	112288	99	1714	1355	19	3755	3127	38	9954	7885	64	8844	7845	52	385351	323050	96	1.25409
255981	190076	117	114174	84597	113	3175	2439	29	5559	3950	43	12819	9891	64	14057	10895	69	536073	436510	114	1.25409
230428	193108	98	85017	73407	96	2751	2248	29	5604	4758	42	12819	10831	66	15646	13111	66	572277	478448	100	1.25509
138733	124275	89	47982	42621	85	1615	1239	21	2534	2453	30	7192	6767	45	6793	6752	43	265636	251748	86	1.25509
145705	137898	89	36120	34578	83	1641	1708	19	3758	3375	35	8249	8393	49	9602	9309	56	351927	330145	86	1.25509
134471	124692	89	77034	72821	86	1467	1325	15	3170	2484	33	7732	7595	49	8217	7564	51	299476	288633	84	1.25609
123872	114447	90	51891	46142	86	1218	1066	6	2578	2012	29	6085	5487	44	6387	5827	47	237696	222624	85	1.2571
238189	172912	112	95642	69517	108	1891	1334	21	4358	3240	40	9959	7474	63	11127	8684	68	414874	324689	105	1.2571
198382	152834	97	71620	55964	97	1958	1515	20	3783	3201	38	8692	6909	56	10235	7740	60	350251	285575	96	1.2581
103275	98977	84	45156	43063	82	1163	1169	10	2965	3009	34	6267	6329	41	6338	6404	39	264677	255872	82	1.2581
109351	104316	84	29038	27147	79	1043	1067	7	2343	2370	25	5943	5986	41	6033	6096	41	233784	227416	82	1.2611
95731	92133	86	44135	42894	80	555	716	0	1208	1326	12	3687	3644	34	3506	3341	33	138166	134367	79	1.2621
43790	44214	78	20450	20699	63	354	379	0	339	396	0	1283	1273	14	1154	1149	10	52406	51789	66	1.26311
117444	112056	84	34487	33045	82	1136	1161	9	2578	2435	29	5902	5729	42	6634	5948	44	241563	230363	84	1.26411
202701	160866	105	72691	57695	99	1806	1517	22	4410	3745	37	9162	7388	51	10168	8366	61	359592	308801	99	1.26411
170811	144950	96	64101	54304	93	1068	860	0	3091	3161	32	7342	6452	45	8199	7583	50	302748	271011	93	1.26611
220183	173214	102	88087	66469	101	2257	1783	27	4938	3577	44	11011	8949	61	11554	8845	65	444695	355679	102	1.26611
138445	125935	98	49200	45322	84	2112	2296	23	4302	4065	34	10584	9637	58	12063	10825	62	447004	424580	88	1.26711
123808	111003	102	61856	57153	102	1255	1075	9	3336	2695	32	6490	5558	49	7415	6173	52	276208	236095	102	1.26711
100087	96600	84	31967	31191	80	1253	1105	8	2676	2980	26	5875	5728	41	6289	5370	47	250984	244893	83	1.26711
214977	169715	110	78753	63426	96	1829	1254	17	3749	3044	37	9678	7796	58	10167	8505	60	412098	347817	97	1.26711
112594	107255	82	40206	38884	80	1088	1157	8	2640	2533	27	4861	4200	40	4901	4188	40	204752	200561	82	1.26811
170820	157149	90	74382	68189	90	2133	1537	26	3981	3638	34	9862	9042	54	11267	10465	54	414971	397416	94	1.27012
141289	128361	89	35213	31014	84	1386	1303	13	3251	2956	33	7304	6906	47	7922	7935	48	312654	297809	87	1.27112
270688	184593	119	99557	68301	109	2496	1724	27	5424	3920	50	13642	9509	67	14796	10569	77	563155	392336	114	1.27212
207800	162374	98	94900	73326	97	1957	1865	20	4027	3495	37	9656	8270	56	10536	8176	56	403125	331754	94	1.27212
51312	49298	89	16933	17069	52	517	504	0	463	770	0	1617	1505	19	2126	2256	23	73403	74780	72	1.27412
131914	118324	91	144638	136972	88	2904	2545	29	6722	5691	47	14949	14257	65	16022	15173	74	585702	557653	87	1.27513
179043	154305	101	75925	65072	94	2142	1833	23	4350	3492	35	9274	8457	51	9703	8108	51	365704	335159	92	1.27513
55111	52749	75	18821	18640	55	392	606	0	772	721	0	1881	1896	21	1851	1640	21	79803	78633	71	1.27613
196698	172184	103	92252	80983	95	2175	1958	23	4782	3940	44	12300	10907	64	13700	12373	63	482682	409386	93	1.27713
51452	50433	76	20884	20709	60	499	471	0	826	477	0	1942	1784	23	2290	2373	27	83179	82364	66	1.28013
77937	78110	79	41764	41283	77	788	591	0	1254	1590	14	3738	3573	32	3855	3826	32	150606	148617	72	1.28013
21845	23301	58	14725	14962	48	74	131	0	388	486	0	1071	1094	8	1091	1179	13	44873	46278	58	1.28013
75518	73243	81	30063	28706	77	500	579	0	1827	1751	23	3039	2932	29	3093	3130	30	125495	122396	72	1.28114
34229	35018	68	9566	9815	41	382	392	0	586	570	0	974	1034	6	1674	1309	19	47384	47237	63	1.28114
120778	114569	86	46476	45204	82	1623	1420	15	2970	2713	26	6956	6431	45	8458	8080	52	290870	280706	82	1.28114
261897	181154	112	120861	86681	108	2557	2129	29	5793	4343	51	12414	9140	66	13705	9567	71	479416	348516	109	1.28314
242010	200370	102	205750	177340	100	3798	3336	34	7875	6635	47	20805	16769	81	22904	17575	92	836162	671531	100	1.28414
34826	34354	74	8118	8099	40	303	407	0	602	430	0	1229	1381	12	1525	1840	19	55662	53231	66	1.28614
60912	62910	59	26790	26637	74	550	634	0	920	954	0	2274	2219	27	2576	2604	25	98793	96490	70	1.28614
30538	30868	63	9027	9135	41	76	262	0	515	741	0	1098	1457	14	1236	1084	11	45050	48163	62	1.28715
170382	134727	98	69962	54378	95	1693	1362	21	3101	2871	33	8849	7614	53	8348	6542	57	347184	286569	94	1.28815
117252	112825	89	38941	38053	80	1033	1167	8	2447	2000	27	5366	5046	41	5945	5412	41	222586	214939	83	1.28815
106045	100617	84	39141	36418	83	987	923	0	2958	2221	32	5730	5763	38	5987	5773	41	219616	213069	84	1.28915
140271	122558	92	59861	53360	86	1564	1582	17	3108	2612	33	7793	7186	48	8063	7149	48	316803	285921	87	1.28915
206662	158240	105	77062	58104	101	1921	1521	22	4260	3210	41	9203	7207	53	10178	7548	64	376114	298189	103	1.29215
157970	148594	90	52378	50120	85	2400	2143	26	4238	4218	38	11528	10970	65	12131	11743	62	471889	441499	89	1.29215
214780	155171	108	94965	69287	107	1950	1159	19	4089	2910	40	9941	7534	64	11157	7963	69	441394	334022	107	1.29215
133906	115654	89	61673	53860	88	1230	1059	6	1958	2142	23	5509	5213	40	5988	5240	46	245409	223388	90	1.29516
87283	86285	78	22271	21797	63	933	806	0	1451	1739	19	4434	4324	34	5002	4825	38	180608	174722	81	1.29716
25173	25155	59	13126	13260	46	268	257	0	291	355	0	1128	953	0	1084	1076	7	32704	34383	68	1.29716
119062	106528	90	45242	39827	86	1252	1245	11	3114	2880	31	6138	5652	45	7268	6089	48	262134	242596	89	1.29917
131447	120375	102	47647	42840	85	1462	1250	12	2127	1935	30	6125	5502	45	6321	5456	50	260346	240260	90	1.29917
151612	144264	86	50493	48124	84	1819	1811	19	3434	3787	27	9319	8496	57	9839	9291	53	360806	341271	91	1.30017
190204	148366	99	73426	58671	96	1895	1547	20	4180	3353	39	9899	7894	57	9949	7649	73	358559	296625	100	1.30017
298566	167380	232	114270	66136	201	2441	1704	22	6008	3583	57	12426	7515	85	14426	8407	103	525928	319734	230	1.30217
66655	67249	76	22049	22133	66	647	595	0	1269	1348	12	2670	2730	30	3559	3212	35	119876	114354	81	1.30317
108145	104738	85	42144	39898	81	1063	969	0	2234	2355	25	5252	5058	42	5815	5568	41	215359	205600	82	1.30618
103041	99010	85	40716	39303	80	734	788	0	2446	2229	24	5164	5172	37	5176	4695	43	180661	172178	79	1.30718
22556	23200	58	11272	11492	44	258	317	0	525	480	0	921	893	0	1337	1474	17	40387	41188	61	1.30818
129560	121503	84	43294	41354	82	1406	1172	14	3144	3104	32	6880	6461	46	7133	6259	48	287879	262029	81	1.30918
43680	43703	71	18907	18708	56	377	354	0	368	602	0	1578	1656	19	1818	1795	18	67346	66689	69	1.31018
184414	144000	97	88442	68549	98	1634	1492	16	3041	2262	36	7225	5439	51	8284	6191	53	311764	248016	94	1.31119
125373	117075	91	27665	26438	81	921	871	0	2688	2638	26	5952	5893	42	6009	5860	41	241898	225405	82	1.31219
269327	181262	121	130255	87294	115	2646	1988	32	6750	5017	52	16466	11386	78	17283	11615	81	650916	437420	115	1.31219
57110	55617	75	19826	19384	55	315	510	0	825	1131	6	2304	2259	26	2355	2382	26	86210	85900	64	1.31319
42976	41605	76	15197	15203	48	270	347	0	565	1135	7	1673	1613	20	2247	2467	26	69198	69023	68	1.31319
42872	44658	65	18860	18919	54	302	313	0	1158	926	0	1693	1828	19	1936	1981	20	70429	67789	64	1.31319
139446	129871	86	63141	57498	86	1615	1517	19	3937	3382	35	8767	8154	54	9406	8877	56	347741	320956	103	1.31319
132521	123194	89	63557	59126	86	1742	1581	20	2792	2791	31	7280	7185	45	8065	7363	52	320833	300014	89	1.31319
137010	123634	86	73221	66422	87	1427	1150	16	3222	2785	33	7866	7530	47	8466	8004	52	340306	326095	84	1.31419
155045	138763	96	86025	77686	89	1815	1570	22	4471	3694	38	9528	8466	54	9449	8916	54	374859	339527	88	1.31419
96886	92704	84	35575	34352	80	1018	933	0	2298	2009	27	4561	4088	37	4881	4830	38	192873	185473	80	1.31619
126296	114171	88	53875	48743	86	1305	1075	8	2544	2663	24	6661	6166	47	7260	6380	51	260253	242510	86	1.3182
95432	90620	85	34067	32801	80	1173	1160	9	1583	1643	17	4459	4391	35	5112	5145	38	177510	175721	76	1.3222
115805	110526	82	50658	48847	82	1368	1185	15	2127	2094	25	5957	5877	42	6700	6302	42	256759	242131	85	1.3222
96221	94245	81	37981	37381	79	1173	1163	9	1785	1840	21	4703	4297	37	4738	4337	35	186074	179953	81	1.3222
20822	19696	66	11480	11784	44	212	194	0	368	357	0	732	836	0	1376	1232	15	36900	37476	61	1.32621
168144	150756	90	86771	78805	91	1990	1810	23	4073	3915	36	10051	9295	52	10970	10181	58	399621	375722	93	1.32721
202051	141724	105	85237	57825	102	2249	1569	20	3871	2970	39	10486	7994	60	11361	7311	67	461522	350355	103	1.32821
91298	85062	90	35892	34227	80	1040	881	0	2606	2636	25	4890	4746	37	5773	6196	38	216453	208549	85	1.32922
56598	56005	80	24312	24387	72	190	287	0	1325	1136	7	2361	2421	24	1789	2204	22	78668	77337	75	1.32922
28086	27674	64	13272	13409	48	62	204	0	540	494	0	1114	1156	10	1403	1420	15	43437	42483	70	1.33222
126423	121284	85	50079	48197	82	1228	1179	12	3166	2909	32	5561	5466	41	6115	5741	40	242931	233870	89	1.33222
126955	117296	85	62468	57869	83	1352	1284	15	2718	2548	29	6978	6288	45	7405	6213	50	281337	268088	86	1.33222
142534	123565	88	66887	57054	90	1460	1443	13	3027	2424	31	7063	6242	45	7037	5568	51	272421	238952	92	1.33322
200723	157295	97	80178	62656	96	1967	1491	20	3910	3072	41	11118	9023	61	10897	8626	64	403148	317322	100	1.33322
73079	72546	78	34529	34403	75	564	615	0	1046	892	0	2798	2598	30	3339	3374	30	110574	109147	76	1.33322
70377	70072	77	27702	26935	76	521	602	0	931	1041	5	2492	2341	28	2893	3266	30	105458	102151	82	1.33422
93125	89939	84	24602	23741	78	984	967	0	1891	2076	19	4860	4502	39	5124	4764	39	194470	189006	83	1.33523
107108	103126	89	31588	30367	79	1384	1275	15	2830	2688	31	5865	5806	43	6218	5830	42	260906	249282	87	1.33723
50420	48826	75	21125	20846	59	104	155	0	675	828	0	1491	1553	19	1820	1961	23	74237	71995	72	1.33823
43585	43277	75	26993	26843	71	608	579	0	722	628	0	1809	1883	22	2591	2489	28	86782	86363	70	1.33823
45358	45717	74	9948	10030	42	356	333	0	407	873	0	1558	1540	18	2167	1930	26	74304	73417	70	1.34124
36446	36868	59	13433	13491	46	223	279	0	893	660	0	1583	1468	19	1386	1614	14	54574	53656	68	1.34124
95379	92507	83	36846	36415	79	1142	1043	7	2033	2111	23	5457	5171	42	5719	5718	40	206564	200366	78	1.34224
82512	80173	81	25931	25471	75	881	584	0	1677	1439	20	3514	3468	31	4112	4085	35	145177	145418	75	1.34324
49018	50522	76	14757	14627	49	316	374	0	751	798	0	1928	1924	24	2021	1729	24	78478	79090	67	1.34324
61460	61531	75	24795	24582	74	452	438	0	1282	1090	7	2019	2003	22	2879	2816	33	92649	89557	69	1.34524
349512	202329	138	160961	89938	133	5193	2769	48	14683	8918	72	20137	12479	83	22687	13339	103	802808	492574	131	1.34624
148266	136440	87	70258	64891	88	2089	1803	24	3641	3459	36	8748	8313	52	10272	10155	59	360473	342635	86	1.34624
168109	146577	95	95541	85282	90	2329	2195	24	4767	4540	41	12793	10424	67	13379	11375	64	488438	421830	88	1.34624
34384	33714	73	12337	12447	45	386	358	0	411	566	0	1460	1591	18	2040	2248	22	59398	60938	65	1.34725
139228	120993	99	54744	50090	86	1615	1538	20	3328	3314	29	8063	7795	48	9524	8782	56	358072	333225	88	1.34725
15378	16270	42	7509	7781	39	356	291	0	296	385	0	996	1168	12	1287	1314	14	41513	39837	59	1.34725
157857	144897	90	63890	59483	88	1396	1312	14	3286	3322	33	8018	7338	48	8765	7724	52	301062	281162	91	1.35125
54338	55806	79	18987	18761	55	390	387	0	909	598	0	1928	1641	23	2233	2470	24	83815	82015	71	1.35225
102590	99249	80	30268	29628	78	1100	1038	5	2122	1599	26	4531	4099	39	5177	4886	39	187836	181548	83	1.35225
101424	96438	97	57679	55515	81	980	1165	10	2673	2371	30	6558	6318	43	7419	6941	48	251637	241716	87	1.35426
176251	148345	110	62414	51327	94	1622	1311	17	3661	3272	34	8298	7641	49	9118	7552	56	340243	305198	94	1.35626
187150	154672	96	91840	76475	95	1841	1645	21	3883	3344	40	10421	8470	58	10885	8722	63	409658	344351	96	1.35626
109683	104496	86	56474	55022	82	1475	1391	17	2385	2051	26	6372	5972	44	5638	5119	41	239347	224975	85	1.35726
27533	28797	58	11360	11455	45	255	271	0	503	511	0	1256	1449	14	1617	1754	17	44431	43231	70	1.35826
99091	96040	79	32447	31746	78	1114	1025	5	2351	2087	27	5286	5093	40	4822	4459	39	196958	187212	85	1.36127
68338	68316	77	17055	17125	50	574	590	0	1014	1172	8	2394	2200	27	3088	3470	28	102123	95962	82	1.36227
89093	85555	81	22524	22144	59	801	894	0	1647	1706	17	4096	4264	33	4734	4750	38	158985	151721	83	1.36227
76529	72116	94	21746	20352	77	444	389	0	1287	1216	13	3346	3184	31	3402	3576	31	139567	127813	94	1.36227
122646	116144	86	44143	41462	82	1348	1214	14	2304	2202	27	6215	5923	42	6463	6109	44	274275	267670	88	1.36327
76787	73889	88	33264	32343	76	447	581	0	786	944	0	2535	2725	27	3349	2867	35	117778	115886	81	1.36528
38918	38169	72	16623	16578	50	148	255	0	644	654	0	1463	1635	18	1310	1337	13	66946	67262	73	1.36528
15365	15469	51	7530	7974	39	374	352	0	347	568	0	670	817	0	437	663	0	28468	30653	51	1.36628
121763	109278	89	43910	38351	84	1243	1085	11	2211	2124	28	6033	5285	44	6601	5919	43	244337	224420	90	1.36628
243453	171332	110	140150	111061	109	3208	2251	35	7965	6714	48	17708	14793	76	18218	14558	82	703608	579786	111	1.36828
138740	126862	88	58318	54028	86	1490	1468	16	3522	3214	33	7203	6668	47	8225	7151	52	296404	282995	89	1.36828
42844	43829	72	22654	22765	64	410	344	0	780	832	0	1684	1697	19	1617	1582	18	66810	62310	68	1.37229
30442	30281	69	10851	10875	43	130	141	0	599	407	0	1088	1257	10	1449	1347	16	38102	38682	64	1.37329
42393	42762	65	21295	20946	64	513	469	0	880	998	0	1861	2100	21	1785	1916	23	83092	83310	69	1.37529
29492	31416	68	9200	9491	41	316	245	0	735	817	0	1493	1398	16	1311	1351	18	53651	53113	66	1.37629
109443	103908	87	38555	37088	80	729	687	0	2136	2202	28	4364	4296	37	4650	4470	39	197825	189228	79	1.3773
110949	108912	86	34940	33858	79	988	820	0	2984	2514	33	5707	5746	40	5847	5163	42	236999	225467	81	1.3783
82364	79273	84	21992	21567	66	923	698	0	1326	1431	15	3403	3174	35	4204	4147	35	134773	132006	77	1.3793
106704	102560	85	45128	43424	81	1223	1075	9	2117	2491	25	5759	5449	39	6538	6236	44	251610	242514	81	1.3793
64799	65774	75	31961	31779	75	362	499	0	1316	1161	10	2497	2547	27	2829	2927	28	105688	104655	73	1.3793
132743	128187	83	46151	43557	83	1981	1724	22	2917	2655	30	7007	6660	45	9321	8965	46	326692	314075	86	1.3793
60579	60204	76	20775	20656	58	587	573	0	903	1081	8	2759	2670	28	3062	3132	30	113531	112252	74	1.3803
90141	88855	80	35239	34168	78	988	1034	4	1424	1581	18	4438	4326	35	5013	4832	40	188527	181846	78	1.3813
31383	31514	67	14703	14977	47	326	274	0	550	631	0	1272	1461	13	1399	1501	14	53052	53478	68	1.3813
183625	160299	99	82039	74198	92	2251	2110	23	4218	3770	37	11092	9685	62	11851	10283	68	419459	384400	97	1.38331
106575	104711	81	42266	41496	80	1307	1478	15	2374	2872	26	5862	5517	43	5091	4620	39	223093	209300	85	1.38431
227037	182495	118	94845	79648	101	2700	2143	30	5569	4583	46	13214	11310	64	13969	12503	60	543457	473926	103	1.38531
45780	48132	72	16535	16684	49	410	527	0	1140	1157	7	1935	2010	24	2155	2366	23	82562	81838	70	1.38631
132693	122072	92	56828	53058	85	1312	1136	13	2664	2746	29	7471	7210	47	7605	6809	54	281500	265001	85	1.38631
57687	56264	76	19474	19985	55	352	215	0	846	860	0	1701	1760	22	2594	2406	26	84698	85200	72	1.38731
144268	128409	91	53192	46021	90	1507	1404	14	3111	2849	29	7581	6737	52	7626	7317	46	300347	271857	90	1.38731
169737	149353	91	79539	71126	91	1764	1410	20	3377	3204	32	8564	7810	51	9012	8336	52	336975	307778	91	1.38731
103757	99033	89	46854	46238	81	948	1130	8	2258	1927	24	5133	4934	39	5124	5194	38	207962	201189	85	1.38932
140291	129767	89	49699	46343	86	1432	1280	13	3519	3255	36	8093	7975	48	9759	8950	55	362170	355030	90	1.39132
222216	167679	102	72914	52898	100	2879	2208	33	4957	4158	41	13060	10317	67	13662	10021	72	528944	424175	101	1.39132
169961	157050	88	108123	101063	88	2267	2010	26	5139	4501	41	11804	11017	60	12849	11719	60	457480	437579	91	1.39132
132857	120223	97	45067	40610	85	841	787	0	2372	2173	26	5470	5349	41	6035	5802	44	216419	207818	85	1.39232
125563	118939	99	43967	41630	81	1310	1209	10	2845	2664	29	6609	6737	41	6460	6227	44	279463	264343	85	1.39232
101782	95032	98	30403	27687	98	1000	831	0	1820	1784	18	4432	3974	38	4922	3835	41	172386	149654	98	1.39232
164609	145478	108	75181	67854	92	1765	1599	20	3307	3127	32	9351	8286	57	10118	8770	63	367101	332990	108	1.39232
30165	29332	70	7811	7853	40	255	327	0	607	525	0	1108	1216	11	1430	1458	15	54636	53098	70	1.39533
140714	132086	91	75949	72361	85	1599	1424	21	3491	3513	32	9062	8167	51	9099	8237	49	356458	321185	90	1.39533
87220	84971	80	30666	29870	77	792	831	0	2047	1889	26	3709	3584	35	4132	4027	35	167564	161877	86	1.39633
325827	212576	128	150591	102869	124	3923	2765	38	8426	6235	50	19707	13825	85	21794	15618	92	780337	586809	126	1.39733
45257	47541	66	28180	28607	68	652	574	0	906	760	0	2071	1952	24	2029	2485	22	83744	84448	71	1.39733
373407	227337	142	183564	107570	141	4157	2479	41	9096	5212	62	20056	12826	84	20651	13005	83	771332	503381	142	1.39733
25566	30248	46	13124	14236	42	287	255	0	368	633	0	806	908	0	988	1182	10	36142	35849	60	1.39733
146539	127852	92	47643	41393	89	1484	1169	11	3457	3146	36	7169	6644	48	8746	7732	50	312144	290278	92	1.39933
94751	92798	96	21522	21463	60	1083	1145	12	1758	2023	23	5429	5225	42	6135	5931	41	227426	215543	82	1.39933
95259	93492	80	25393	24995	77	821	871	0	1474	1905	19	4213	3748	39	4548	4415	35	178646	172842	79	1.40033
153916	134751	92	67178	58405	90	1385	1343	15	2881	2845	27	6654	5922	47	6877	6556	46	248206	231129	86	1.40134
62935	64309	76	26451	26600	74	640	489	0	722	817	0	2210	2360	25	3286	3388	32	105546	108472	73	1.40234
145551	128865	92	65293	57842	88	1194	1021	4	3451	2785	39	8028	7284	47	8402	7636	54	303634	283132	84	1.40434
239818	184408	112	104519	83011	107	2890	2144	32	5426	4304	42	13569	10979	66	14908	11995	70	537480	448880	103	1.40534
38706	39539	63	17442	17599	49	292	234	0	471	647	0	1777	1884	21	2356	1965	22	76472	75083	62	1.40534
67755	65031	93	21448	21585	56	557	583	0	1035	990	0	2549	2590	27	2799	3099	28	103760	101550	70	1.40534
80675	79752	85	17687	17259	58	696	782	0	1604	1758	20	3934	3619	35	4076	3826	36	172273	165447	76	1.40634
52487	53746	73	18403	18497	53	375	391	0	849	1060	6	1933	2083	22	2163	2051	23	81770	77813	69	1.40835
20792	20878	53	8594	8657	40	43	170	0	453	387	0	1224	1156	10	1371	1237	14	41004	40145	62	1.40835
58737	56630	78	21830	21694	60	269	226	0	944	725	0	2349	2288	27	2440	2410	26	86939	90274	70	1.40935
25276	26090	51	10062	10124	43	331	334	0	669	778	0	1426	1434	16	1294	1550	15	55816	54596	65	1.40935
36641	35637	75	16298	16292	49	389	326	0	952	734	0	1189	1207	11	1339	1598	16	51465	49464	64	1.41035
113802	111576	85	38360	36796	80	953	1134	7	2285	2092	26	6030	5627	44	6054	5577	48	241418	230907	83	1.41035
260287	181258	112	189496	143839	111	4291	3364	39	7919	6480	53	20326	16203	88	24191	18562	89	845324	693797	109	1.41035
34621	35507	57	11298	11576	43	403	332	0	788	694	0	1104	1214	11	1723	2038	22	55135	55101	68	1.41135
194298	168883	96	69019	60564	92	2032	1843	24	4670	3869	40	10870	10062	59	11722	9826	63	420498	389604	93	1.41135
128262	118858	88	51675	46041	86	1335	1120	12	2790	2305	31	6611	6556	46	6831	6414	49	271769	255944	85	1.41235
260683	180672	112	135739	99413	109	2435	1675	27	6158	4353	48	13500	9609	64	14278	10485	67	531348	378963	107	1.41235
128851	121726	87	62030	59559	83	1817	1741	22	2990	3315	30	7999	7655	52	9276	8706	55	332012	320757	84	1.41336
223171	182952	104	106886	89457	99	2492	2095	27	5571	4599	44	13777	11791	69	15154	12928	68	580369	502169	98	1.41436
199447	153002	107	75639	58208	95	2116	1600	24	4733	3371	48	10699	8111	64	10875	8011	61	399253	321866	96	1.41536
42737	42427	82	18482	18444	53	400	386	0	697	743	0	1466	1670	19	1827	1836	20	64473	63155	68	1.41636
246045	182899	122	105603	83251	105	2674	1904	31	4976	4094	43	11291	8883	62	13976	10747	68	471928	387264	106	1.41836
137688	129535	92	53927	51015	84	1163	1057	6	2921	2478	28	6538	6580	42	6265	5658	41	245427	229221	84	1.41836
118192	111371	83	45268	43421	82	790	878	0	2770	2483	31	5108	4751	39	5710	5312	43	209929	199977	83	1.42137
78973	76660	80	35418	34787	76	756	629	0	1576	1308	24	3572	3487	35	4009	3832	40	144904	139760	78	1.42237
45198	44852	74	8369	8328	41	315	407	0	970	979	0	2051	2112	23	2572	2348	28	78397	78550	71	1.42237
186350	151970	97	87648	71627	94	2201	1674	25	4284	3644	41	9933	7948	54	10138	8546	62	394414	339441	94	1.42237
43842	40770	86	14288	14177	49	304	343	0	691	809	0	2269	2360	25	2811	3121	26	98316	98409	72	1.42538
158833	130822	92	75849	63201	91	1474	1263	14	3330	2602	31	7551	6439	51	7953	6332	50	299094	254331	92	1.42638
128976	118941	86	53449	49138	84	1606	1387	21	3228	2972	31	7451	7219	47	8066	7766	47	299818	287249	90	1.43038
109231	103356	82	46144	42325	84	1472	1267	16	2743	2420	29	6132	5959	42	6443	6259	42	237046	227145	84	1.43239
143677	122377	90	59566	50082	89	1138	891	0	2495	2576	28	6636	5705	47	7445	6218	49	273347	240177	91	1.43239
143943	128765	89	50450	44474	88	1233	1211	11	2690	2215	35	7552	6538	48	8400	6860	55	271700	249616	85	1.43239
138004	122078	92	60762	53942	87	1338	1283	14	3127	2855	34	6424	5896	45	7459	6332	49	285666	268167	86	1.43339
43222	44435	64	11905	12349	43	539	402	0	823	641	0	1977	2049	21	2362	2100	29	82238	85692	70	1.43339
78704	78101	78	20944	20928	58	1255	1172	11	3066	2887	30	7806	7594	48	5905	5695	41	284929	284467	76	1.43339
126805	117313	84	65550	62180	83	1577	1600	19	3287	3154	30	6618	6548	42	7739	7846	49	283672	268409	81	1.43339
185919	153695	98	76954	63902	94	1841	1625	21	4203	3718	41	9174	7888	56	9447	8364	54	358202	317543	92	1.43439
125675	116681	97	64381	60145	84	1314	1415	14	3692	3321	37	6439	6227	42	6199	5972	43	289493	279753	80	1.4374
29578	27610	71	8426	8614	40	282	340	0	594	494	0	978	1013	3	1456	1658	15	44971	47305	65	1.4394
132937	121321	89	57437	51309	87	1256	1240	12	2805	2210	37	6500	6136	45	7148	6191	43	267199	254052	81	1.4404
94664	90809	84	20406	19989	59	903	871	0	1559	1632	22	4513	4419	36	4042	4123	34	176933	173938	78	1.4424
85224	82133	81	41388	39548	79	768	827	0	2001	1850	25	4455	4282	37	4798	4892	43	181555	181081	79	1.44341
121080	117830	85	36904	36229	81	1181	1161	9	2786	2910	29	6502	6229	44	7342	7513	44	269533	255300	83	1.44341
20036	21916	48	18033	18664	51	238	226	0	310	325	0	922	860	0	1540	1620	19	44723	45335	65	1.44341
200897	109677	209	91047	52277	204	1846	1004	2	4770	2783	31	9641	5866	76	10913	6761	92	407315	243337	202	1.44441
160454	134750	98	124835	104074	96	3691	3141	31	7112	6169	50	16897	14605	71	19085	16828	80	691121	618410	92	1.44441
187385	160252	96	83008	73198	90	2060	1865	24	4256	3718	39	11229	10405	58	11223	9778	58	445326	404646	88	1.44441
127888	117127	86	58658	53959	86	1104	1171	11	1980	2164	22	6465	5939	47	7310	6651	49	260925	253177	83	1.44541
212499	158266	118	106865	86479	100	1882	1600	21	4598	3691	40	10509	8331	61	12182	9950	68	412763	340322	99	1.44641
29703	27767	78	17189	16923	53	167	165	0	790	879	0	1268	1054	10	1244	1451	15	46075	44912	63	1.44741
71757	69067	89	17838	17648	55	355	406	0	1328	1304	13	2828	2899	30	3102	2946	31	110631	106990	77	1.44841
133051	120934	97	66506	61166	84	1032	1183	10	3345	2943	32	5900	5631	40	6677	5808	46	245928	234358	80	1.44841
22416	23654	58	11011	11423	43	363	220	0	384	370	0	1325	1249	13	1003	1363	12	39666	40044	60	1.44841
184892	156389	96	96231	82971	94	1931	1914	20	4320	3813	37	10553	9540	58	10783	8521	57	403591	361311	92	1.44942
57828	60515	66	22835	23075	64	289	331	0	1148	1126	10	2259	2231	25	2734	2635	29	93226	90037	70	1.44942
186237	159036	105	79273	69491	93	1853	1889	21	3870	3495	33	9975	8813	54	10360	9743	60	396810	352868	96	1.45442
23416	23402	66	7798	7892	40	214	267	0	780	771	0	1028	1005	2	1076	1185	10	44241	43461	69	1.45643
31061	32405	62	9099	9051	42	167	363	0	524	457	0	1344	1328	12	1699	1766	19	54633	55169	67	1.45643
258958	197637	119	158979	123407	118	3269	2515	33	7309	5480	49	17382	14108	76	19442	15590	80	727447	604198	120	1.45643
189241	152762	112	77677	58702	112	1859	1642	22	4383	3615	39	8970	7430	53	10033	8154	62	386756	316306	112	1.45643
179493	147046	102	65738	51087	94	1868	1503	21	3526	3269	32	9186	7648	55	10568	8889	59	400385	344018	96	1.45843
36149	36096	69	21412	21697	60	226	251	0	357	648	0	1441	1599	18	1228	1370	15	54469	54034	70	1.46144
85823	82991	84	41351	40742	79	740	786	0	1525	1165	12	3660	3606	34	4217	4194	34	155062	153347	79	1.46144
19226	20243	46	10413	10557	43	-14	90	0	180	396	0	820	699	0	1003	1000	1	34923	35156	59	1.46244
130291	119101	87	50919	45944	85	1379	1321	15	2943	3136	30	7908	7235	51	8587	7730	56	320857	294594	86	1.46244
79152	77853	80	29322	28803	76	808	769	0	1566	1270	19	3422	3403	32	4302	3881	38	150821	145038	79	1.46344
181877	158221	93	76615	65273	94	2323	1858	28	5328	4719	42	12553	11383	56	13577	12898	64	513076	479018	93	1.46344
240946	196568	112	156553	125556	110	3495	2914	34	7542	5928	48	16964	13618	72	18368	13972	78	662753	544812	108	1.46344
56722	58281	71	25364	25990	60	284	297	0	1110	1063	5	2236	2291	26	2695	2791	27	97520	99029	71	1.46344
191625	169916	95	128422	114848	94	2890	2387	29	5781	5029	41	14122	12879	64	14657	13488	61	570092	532546	93	1.46444
33540	34721	66	7494	7718	38	401	401	0	556	617	0	933	1083	7	1450	1379	16	49270	50511	64	1.46544
165093	132040	102	54711	43311	93	1592	1068	9	3152	2384	34	7763	6517	50	8458	6699	52	298292	248432	94	1.46644
110944	106242	83	47326	45415	81	1225	978	0	2454	2008	25	5186	5288	37	6165	5950	44	215583	205195	82	1.46945
170456	153898	94	34476	32608	87	1945	1507	25	4395	3984	37	9897	9021	54	9943	9301	59	405642	379044	88	1.47045
38012	38224	60	13713	13563	47	252	311	0	1001	777	0	1525	1609	19	2239	1964	24	71413	70889	66	1.47045
95333	94566	82	43090	42223	79	1296	1261	13	2693	2036	29	5153	4844	39	5303	5304	39	194252	182429	78	1.47045
111663	109068	82	54418	53627	81	890	891	0	2209	2176	24	6047	6017	41	6619	6099	47	237756	229000	79	1.47045
136355	123058	91	55509	49098	88	1106	889	0	3257	2702	36	6134	5808	44	6295	5413	46	242735	224086	84	1.47145
263528	182614	114	100801	68082	110	2578	1797	29	5700	4210	50	13555	9534	67	14565	10040	76	547831	400830	110	1.47145
125143	114849	90	50251	45143	86	1517	1295	17	2436	2387	27	6185	5882	46	5911	5240	46	253944	245288	86	1.47546
99132	97367	83	58127	56854	81	1036	1132	9	1871	1920	22	4510	4221	38	5121	4893	41	197601	189566	79	1.47546
227123	178230	102	97958	75911	100	2055	1702	22	4201	3197	42	11132	8641	62	11081	8886	56	420837	332080	100	1.47646
38514	38036	71	12665	12957	45	230	280	0	701	721	0	1547	1417	18	1806	1620	23	55292	56954	65	1.47646
58633	57155	75	22498	22165	63	271	398	0	872	1014	3	2124	2219	25	2566	2550	28	102379	102139	72	1.47746
133686	119363	90	60300	55344	86	1277	1239	10	3310	2932	32	7773	6983	51	8464	7832	51	320125	306945	87	1.47746
45049	45565	66	18376	18186	56	215	153	0	249	387	0	1419	1529	16	2010	2090	24	64835	64165	69	1.47846
30552	31989	56	13149	13120	45	195	355	0	273	314	0	738	964	0	1441	1664	17	47529	48115	66	1.47846
41852	43005	73	12351	12309	46	426	428	0	533	964	0	1558	1666	20	1533	1674	18	65736	66542	70	1.47947
65088	62702	79	25915	25225	75	365	362	0	643	811	0	2053	1815	25	2555	2473	25	97211	95412	70	1.47947
183005	147825	97	74266	59698	94	1600	1287	15	3571	2677	39	7451	6301	48	7574	6193	49	306845	266401	93	1.48247
126387	116968	88	44372	38947	86	1355	1279	14	3127	2813	31	7380	6488	49	8319	7609	54	305701	282782	85	1.48247
35783	35876	64	18595	18633	52	326	359	0	279	404	0	1147	1243	14	1382	1398	17	58143	57641	68	1.48347
143274	128334	90	93737	85400	90	1833	1497	20	3318	2733	33	7557	7294	46	8437	7664	51	308462	287975	89	1.48447
17732	16908	63	10641	10739	44	150	175	0	890	541	0	744	980	0	833	725	0	27291	26179	58	1.48648
62637	62485	75	29297	28765	75	411	492	0	631	771	0	2454	2450	27	2126	2224	25	105558	102379	73	1.48648
30956	32833	57	9893	10039	42	194	198	0	373	589	0	1196	1323	14	1781	1436	19	54868	53670	68	1.48648
208152	171285	112	75762	61831	96	1896	1569	21	4718	3857	38	11355	10365	58	11134	9678	66	415389	361321	101	1.48748
136756	127381	90	55678	51936	85	1221	1221	11	3258	3162	30	7315	6836	46	7801	7679	52	292912	278855	86	1.48848
109906	106276	82	57469	55788	82	1145	1233	13	2884	2599	30	6564	6372	43	6532	6538	42	251882	241122	85	1.48948
34428	36749	64	15728	16044	48	399	408	0	263	625	0	1491	1776	19	1957	1834	22	68476	69840	68	1.48948
190578	161191	97	116274	99824	97	1704	1763	20	4169	3747	36	10088	8924	56	11422	9473	63	398774	355129	96	1.49249
67583	67306	79	28198	27854	75	648	740	0	527	771	0	2503	2416	29	2400	2354	27	106522	101673	67	1.49549
156494	134994	91	49126	42190	88	1771	1735	19	4274	3503	35	10066	9389	57	10836	8441	60	413939	377080	90	1.49649
174909	150279	100	70432	60017	92	1563	1188	14	3738	2518	36	7693	6755	49	8835	7284	57	321432	294471	88	1.49649
116198	110965	86	39692	38594	81	1390	1451	16	2566	2636	24	6734	6326	46	8017	6945	51	301391	288641	81	1.49649
36116	35906	70	15833	16012	49	382	391	0	553	543	0	1073	1070	9	1469	1546	18	52352	50907	62	1.4975
124020	117820	84	53060	50753	84	939	997	0	1944	2182	23	5093	5225	38	5761	5492	43	209836	197136	78	1.5005
104059	98587	83	39101	37339	81	893	873	0	1776	1998	24	4864	4487	37	4595	4583	37	207387	202751	80	1.5005
19077	19915	58	6469	6344	38	121	161	0	397	567	0	879	1012	2	981	1158	8	41643	43931	61	1.5015
209719	163145	103	79086	59542	102	2056	1356	21	3811	2729	41	9715	7662	55	10665	8592	65	386204	311405	98	1.5025
40909	42458	62	17959	18021	55	356	468	0	1050	583	0	1591	1492	19	1959	1878	21	60155	61318	67	1.50451
114578	108327	85	40778	39284	80	1397	1341	14	2817	2756	28	7222	7135	46	8088	7652	50	308964	297672	80	1.50451
48762	49786	75	12284	12348	44	385	335	0	718	905	0	1979	1952	20	2143	2207	26	75272	74432	71	1.50651
112001	108600	84	23581	22645	67	1313	1276	13	2123	1961	22	5782	5669	41	6567	6208	43	245511	237291	84	1.50751
39149	37527	73	18416	18328	55	196	217	0	699	734	0	1313	1148	17	1922	1795	21	63543	63687	71	1.50851
106951	99630	91	43871	40263	85	1035	1064	7	2339	2166	28	5097	4913	37	4324	4209	36	193342	176305	89	1.50851
95262	93361	81	39050	38819	78	1067	992	0	1910	1795	22	4322	4586	34	4175	4027	37	170864	161959	80	1.50851
150134	139469	88	57278	54302	87	1792	1727	21	4451	3893	37	9535	9009	54	10007	9248	54	381256	354484	90	1.51052
23146	23047	63	11316	11593	44	278	436	0	340	409	0	1060	1026	4	1161	1221	12	35788	36187	65	1.51252
83688	82282	80	33401	33190	77	802	670	0	1808	1718	19	4286	4377	35	4498	4469	33	157267	151500	80	1.51252
47532	46912	74	20855	20311	64	468	640	0	716	757	0	1883	1816	23	2589	2167	28	78923	76043	68	1.51452
99863	96183	86	31100	29952	80	981	934	0	2308	2121	27	5638	5343	39	5651	5277	42	230818	225135	83	1.51553
38614	38132	69	15178	15150	49	558	470	0	406	766	0	1625	1395	18	1738	1881	23	67671	65988	73	1.51653
170141	142801	94	81518	70358	92	1428	1178	14	3167	2782	30	7725	7246	44	8183	7238	51	323600	291944	94	1.51753
110127	99747	85	43592	39456	82	1051	1069	6	2295	1907	26	5657	5141	45	6105	5436	42	228901	215781	87	1.51953
151953	136528	95	94411	87700	88	1962	1821	20	4075	3536	32	9392	8539	49	10476	9477	58	386511	355712	92	1.52053
56010	55750	77	20209	20120	60	484	457	0	716	733	0	2206	2338	28	2178	2184	23	82449	81557	77	1.52254
65152	64420	77	16175	16152	51	496	456	0	810	931	0	2745	2731	31	3119	2949	29	114143	111666	80	1.52354
45431	46661	74	7318	7384	39	362	405	0	536	682	0	1887	1641	21	1802	2031	22	74470	78075	74	1.52354
149712	132358	91	68507	62529	90	2018	1720	22	3890	3791	35	8859	8371	47	9394	8925	56	363080	341161	91	1.52554
68869	68479	75	20999	20964	57	664	459	0	1249	1325	15	3294	3292	30	3555	3550	33	118975	116490	81	1.52554
22381	23273	47	10628	10574	44	289	385	0	280	290	0	1444	1439	17	1640	1626	20	50003	51268	65	1.52855
78912	72483	88	38585	35350	78	798	666	0	1565	1304	20	3900	3654	36	3806	3402	33	141828	132087	76	1.52855
82576	81586	81	29619	29197	76	735	620	0	1740	2079	22	3918	4150	33	4413	4305	41	160620	156276	76	1.53155
300021	234569	134	214707	174996	126	4742	3701	37	11623	10035	60	26497	22777	100	30663	25805	113	1.04858e+06	933370	121	1.53155
127283	121729	85	47230	45253	83	1247	1357	11	1590	1604	27	5672	5262	41	5886	5579	41	237996	227547	84	1.53255
235126	207500	101	120355	107325	96	3223	2765	31	6072	5064	48	15178	13077	67	16602	14933	82	607089	531934	92	1.53255
54642	53225	75	19274	19299	54	296	545	0	436	520	0	2086	2310	23	1916	2271	21	78772	78890	70	1.53356
162016	150879	96	66754	63001	86	1865	1779	22	4389	4249	39	9244	8619	49	10244	9434	51	373464	351525	84	1.53556
144985	127541	88	64647	56948	87	1426	1333	13	3041	2850	31	6967	6246	45	7949	7713	46	306901	289601	87	1.53556
147985	119252	98	63282	50164	93	1160	987	0	2389	2086	31	6405	5531	46	6623	5873	46	270060	231106	91	1.53656
46609	45379	73	14097	14115	46	275	227	0	1283	1108	8	1687	1531	23	1593	1765	22	73839	70290	72	1.53656
78278	76263	80	28844	28364	77	544	710	0	1231	1337	14	3523	3554	33	3659	3123	34	131623	126567	78	1.53756
111688	105245	86	37686	34902	81	1143	1063	6	2775	2695	30	6378	6092	47	6776	6408	45	261815	254097	84	1.53957
122827	114861	89	58668	54987	84	1326	1231	16	2753	3023	28	6869	6461	46	7693	6721	55	296181	286230	85	1.54157
106275	101931	93	47872	46077	80	1069	1017	3	1533	1391	24	4539	3925	39	5030	4873	37	188287	185747	81	1.54257
50196	52714	68	11305	11350	45	358	344	0	1099	1269	12	2198	1969	25	2085	2346	21	88261	86840	75	1.54357
57050	57758	75	22492	22377	66	486	535	0	607	986	0	2499	2696	27	2627	2440	27	95634	94989	67	1.54457
67092	65621	76	24531	24201	74	371	366	0	846	1000	1	2462	2193	28	2245	1802	24	98677	94946	76	1.54558
151001	135603	89	55302	48512	89	1581	1376	16	3613	3185	32	7700	7120	48	8195	7527	48	323523	299209	91	1.54758
117115	111118	91	57043	53755	84	962	1074	7	2477	2287	29	6492	6018	44	6658	6113	44	246765	233518	86	1.54858
208666	154088	105	91979	66974	102	2415	1689	26	4594	3453	45	11431	8620	66	12277	8973	70	437730	338041	102	1.54958
42187	43395	71	12543	12621	46	291	368	0	472	611	0	1157	1017	3	1396	1598	18	56346	57885	64	1.54958
212107	155910	120	87190	67176	103	2017	1528	24	4046	3399	38	10577	8325	59	11809	9679	64	422760	335425	120	1.54958
22852	22074	64	11935	11830	46	227	248	0	645	610	0	1040	798	0	896	1068	6	44180	43772	62	1.55259
122887	111262	89	40706	36288	86	1106	868	0	2317	2037	26	5946	5292	42	5832	5726	42	234731	214863	90	1.55359
144829	128361	91	55467	48640	88	1406	1122	8	2734	2488	26	6014	5430	43	6607	5785	48	233380	209773	91	1.55459
125323	116710	86	50064	47086	83	1703	1517	20	3029	3193	30	7559	7357	46	8278	7696	51	326976	315022	87	1.55459
60255	58635	78	19460	19186	57	369	334	0	981	1170	8	2063	2112	23	2343	2080	27	88513	88806	76	1.5576
94052	91397	81	40227	39358	80	795	763	0	1338	1128	12	3794	3707	34	4262	4490	36	170530	165509	80	1.5586
46263	42883	88	20774	20879	58	340	435	0	723	559	0	1777	1835	21	1664	1554	18	63829	67037	70	1.5596
116267	114339	80	50300	48575	80	972	899	0	2117	2091	22	5785	5615	43	5938	5522	44	240937	232011	82	1.5606
94584	92920	79	42055	41131	80	1273	1227	14	2092	2209	25	5623	5425	41	5984	5942	43	218798	212834	81	1.5606
54028	51878	76	17841	17500	55	368	512	0	539	1011	1	1947	1853	24	2639	2571	25	88885	88433	73	1.5616
172896	140450	110	70859	57170	92	1329	1183	12	3681	2763	35	8499	7511	49	9137	7452	53	335182	287923	92	1.56561
48819	49061	78	25012	24855	69	325	440	0	1182	782	0	1825	1916	23	2077	2230	25	76334	76114	72	1.56561
53209	53136	80	23890	24025	67	470	476	0	341	540	0	1763	1793	19	1716	1902	20	66560	65310	69	1.56661
134746	127130	85	40502	39221	82	1620	1403	19	3120	3187	31	7619	7023	50	8147	7655	48	323759	294230	87	1.56661
53552	52038	78	19424	19324	57	422	346	0	485	676	0	1709	1709	18	2128	2046	25	72895	70994	71	1.56761
131879	124131	84	49769	48509	82	1497	1391	16	3190	3020	28	6255	5761	45	7255	6837	46	265559	253676	87	1.56861
176848	138208	113	93658	74344	113	1666	1340	19	3818	3570	35	9771	7799	53	11213	8616	65	407345	326297	113	1.56861
165635	144583	91	47220	40670	90	1664	1364	16	3352	3051	34	9286	8315	58	10518	8978	58	363872	310274	98	1.56861
215550	155918	106	105120	78457	103	2824	2290	31	5280	3833	48	11153	8680	60	13487	10807	72	503045	392172	101	1.56861
59841	58411	80	24560	24480	67	754	854	0	1042	710	0	2173	2204	24	3261	3110	33	103490	104194	73	1.56861
219767	168597	107	87299	68294	101	2506	1819	28	4707	3702	43	12163	9744	65	12448	9425	65	470256	367202	119	1.56861
31147	29450	81	17529	17706	54	63	174	0	600	740	0	1111	1195	10	1500	1484	17	54841	56100	66	1.57062
190044	147500	110	73944	55882	101	1900	1434	21	3094	2383	36	8813	7332	54	10255	8690	58	368925	307451	98	1.57062
150411	132268	98	53868	46463	91	1269	1088	11	2936	2714	29	7573	7048	46	7752	7083	49	298349	274587	93	1.57162
38044	37617	68	17306	17279	51	281	364	0	871	980	0	1185	1306	14	2115	1990	25	63689	63289	71	1.57162
105695	102016	80	36370	35224	79	1188	1068	8	2144	2229	24	4773	4784	37	6030	5687	40	208685	203586	84	1.57362
174965	145029	106	78007	65333	98	1525	1090	8	3099	2902	35	7010	6098	47	6583	5908	44	276456	242531	99	1.57462
316353	218436	143	201864	158539	126	3920	3008	35	9052	6870	54	20637	14690	84	21616	15618	95	798461	581800	128	1.57462
85740	80775	85	23158	22774	77	539	809	0	1800	1631	21	3825	3706	35	4319	4037	38	147318	140511	81	1.57663
24275	23552	66	13784	14025	47	185	210	0	394	706	0	816	780	0	1123	1236	11	40769	41414	60	1.57663
35037	35804	69	12314	12217	46	509	391	0	1056	878	0	1407	1570	17	1516	1289	15	60688	59046	76	1.57663
227770	188535	103	149836	130493	102	2365	1894	27	6150	5544	43	14133	12271	73	15936	13481	78	603891	525352	103	1.57663
61765	60858	78	27811	27285	74	561	687	0	1131	1046	4	2562	2797	26	2787	2902	28	102093	99333	75	1.57763
73089	73564	79	19868	20114	56	622	631	0	1430	1359	15	3478	3410	32	3758	3683	36	128824	127865	79	1.57763
63123	63296	89	32859	32732	75	530	661	0	865	965	0	2037	2205	22	2495	2521	27	91340	89645	74	1.57863
125163	115657	87	70042	60726	89	1243	1086	10	3097	2970	36	7627	7065	45	8331	7703	48	332849	307050	90	1.57963
117174	107657	89	48873	45263	85	1246	1243	12	2632	2415	24	6113	5648	44	7482	7059	45	252633	240900	90	1.57963
178314	149416	96	64856	54703	95	2133	1811	26	4547	3539	39	9941	8825	56	10436	8816	56	405149	369152	97	1.57963
58359	57117	88	28216	28505	73	340	429	0	391	757	0	2403	2308	25	2138	2434	26	94091	91702	78	1.58063
48936	47270	76	9612	9467	42	395	357	0	515	362	0	1651	1451	20	1786	1901	19	66606	68070	70	1.58164
111555	104179	83	52543	49345	83	748	824	0	2195	1896	27	4314	4462	34	4954	4336	41	169208	163899	86	1.58164
230262	190686	98	147534	133705	96	2452	2117	28	5714	5252	47	14801	12725	70	15035	13141	74	569335	489156	105	1.58264
37558	37607	79	21436	21667	62	242	279	0	451	678	0	1443	1482	18	1479	1306	20	55340	54434	69	1.58664
136680	123995	91	80845	74514	88	1948	1966	19	3171	2874	33	7624	7146	46	8808	8654	48	322410	312460	89	1.58765
134857	122326	91	44101	39486	86	1028	1083	8	1915	1950	24	5715	5415	42	6210	5684	42	251184	230990	90	1.58765
50955	50350	77	20904	20944	59	272	388	0	727	906	0	1878	1704	22	2085	2268	23	76661	76008	71	1.58865
86311	84420	86	31503	30568	77	596	608	0	1478	1568	21	3817	4031	33	4116	4073	35	157814	153372	81	1.58965
102221	92155	99	43528	39639	83	735	589	0	2002	2109	20	4435	4216	36	4555	3778	38	181763	168158	84	1.58965
144983	138384	85	71264	67602	85	2418	2341	25	4581	4536	35	10534	9492	58	11541	11450	56	408936	389560	86	1.58965
29576	30687	60	9898	9959	42	231	181	0	171	625	0	1111	1253	13	1348	1386	16	56858	57927	64	1.59165
95291	92970	90	37993	37141	78	876	825	0	1926	1571	23	4310	3815	39	5389	5270	44	176336	169114	79	1.59265
209220	170679	96	93185	78465	96	2094	1846	22	5219	4067	42	11810	9941	61	12478	9979	67	457536	406191	94	1.59265
144949	128914	90	61543	54649	88	1632	1670	19	2952	2663	30	7473	6691	47	8106	7178	51	322893	293323	88	1.59265
35917	35687	65	10638	10761	43	112	216	0	518	651	0	1126	1223	11	1351	1333	13	50922	53871	66	1.59366
149289	127783	91	60366	51920	88	1635	1381	19	3512	3011	35	8255	7301	54	8249	7020	53	316879	282545	87	1.59366
79989	76340	85	23320	23013	67	762	662	0	1468	1030	7	3564	3442	32	3939	4068	33	143197	137781	76	1.59766
154803	145947	87	51551	48875	85	1887	2010	21	3163	3032	33	8251	7985	46	8860	8585	49	321930	301086	88	1.59866
184483	149138	95	70267	56294	92	1582	1280	14	3177	3278	35	9314	7892	57	10213	8088	53	353296	307459	91	1.59866
18683	19390	52	14534	15092	46	245	255	0	70	345	0	739	904	0	1048	1016	4	38492	37633	59	1.59866
148727	134222	90	48380	43748	85	2201	1732	27	3146	3521	31	8638	7961	53	9465	8831	53	345932	327999	87	1.59967
142555	133974	86	63261	57689	86	1450	1189	12	3158	3071	28	7366	7070	45	9222	8065	56	312769	293518	88	1.59967
155391	134746	98	70913	62762	89	1896	1713	21	3021	3001	32	7893	6897	46	9705	7873	53	330982	299885	88	1.60067
164153	140998	93	69421	59499	91	1934	1709	22	4468	4077	37	9826	8643	57	11287	9974	62	411996	373303	91	1.60067
111787	106008	84	61440	59916	83	1555	1272	18	3151	2789	33	7901	7947	50	8194	7813	55	305599	287463	84	1.60067
219603	170475	102	93848	72245	99	2032	1630	24	4945	3900	43	10688	8024	58	10932	8620	57	420283	328172	99	1.60167
97411	94399	87	48196	47548	80	989	909	0	1866	1813	25	4686	4548	37	5834	5612	39	221093	211206	82	1.60167
243587	154865	117	95129	58861	110	2380	1500	28	3713	2617	42	11338	7165	66	11856	7581	64	451386	295990	111	1.60167
106458	102234	87	43332	41067	81	1070	1020	3	2019	1954	22	6064	5601	43	6591	5965	47	227744	212940	98	1.60167
56877	58001	74	23902	24572	57	550	495	0	1062	958	0	2127	2054	23	2774	2870	30	92491	93096	71	1.60167
24960	26517	54	12404	12995	43	257	208	0	388	419	0	1310	1344	14	1113	1020	6	40803	44097	54	1.60167
27209	29141	56	16529	17251	48	79	242	0	83	737	0	1218	1038	8	1200	1400	16	42989	45641	60	1.60167
206915	155509	102	88879	68170	98	2242	1715	28	5267	3796	47	12420	10167	63	12629	10811	66	477955	391748	100	1.60267
222737	188347	102	129653	111498	103	2984	2557	29	7391	6479	49	18744	15960	83	20417	17415	82	745971	627756	105	1.60267
76947	73817	81	13058	13077	46	728	746	0	1256	1240	11	3243	3039	32	3401	3314	31	115068	112592	78	1.60267
317441	186861	147	114646	73475	130	3234	1800	40	7102	4317	60	14866	9529	85	16515	10396	74	611809	386568	131	1.60367
151448	126415	93	68278	58413	90	1670	1305	21	3638	2598	36	7411	6118	53	7932	6719	54	280714	250586	87	1.60467
146350	122821	92	52063	43770	90	1275	1315	13	2953	2753	29	6839	6366	48	7213	6146	45	289263	255008	93	1.60568
26021	26222	54	16010	15795	50	318	209	0	515	332	0	1091	1189	9	1082	1169	10	47184	47643	61	1.60668
166741	141596	108	57663	49977	91	1613	1241	16	3408	2792	36	7731	7172	51	8214	6481	50	318329	279733	92	1.60668
147932	130234	93	50015	42423	91	1683	1485	19	2642	2432	31	6151	5449	45	7703	7029	47	282017	254261	90	1.60768
116938	110562	83	36708	35036	81	1676	1503	16	2737	2577	30	6714	6537	44	7341	7194	47	279480	269993	84	1.60968
138631	128031	89	48560	44522	87	1770	1579	19	3694	3132	36	7932	7513	46	8855	8246	52	332542	318056	88	1.60968
85963	82304	82	33547	32486	78	788	766	0	1699	1810	18	4145	4510	32	4154	4443	36	162721	158445	77	1.61068
26245	26171	67	14236	14628	46	334	241	0	523	567	0	1056	1014	3	1340	1351	14	46825	46623	64	1.61068
177052	156308	97	98315	89415	91	2140	1956	23	4740	4374	35	10791	9577	60	10397	9360	59	426460	404106	94	1.61169
61302	60233	79	24180	23974	71	370	475	0	363	567	0	2162	2096	25	2418	2296	27	97887	94523	76	1.61469
103253	101416	78	29156	28430	78	1001	1155	10	2525	2301	28	5992	5722	43	6136	5684	46	223428	217489	86	1.6177
173576	145966	98	78692	66096	91	1740	1525	24	3718	2704	38	10614	8955	59	10353	8216	58	405606	345092	93	1.6177
191985	152185	100	68041	54237	96	1473	1381	16	2911	2558	34	8570	6846	54	8743	7089	55	311786	251685	95	1.62371
128924	120061	87	50278	46225	84	1453	1174	13	2318	2119	27	6692	6021	44	6901	6609	47	257540	249128	83	1.62371
116153	112911	83	58998	56040	83	1137	1266	12	2386	2420	27	6468	6067	42	7514	6962	47	271194	257734	81	1.62471
90587	91045	80	29261	29356	76	987	1095	6	1549	1412	23	4136	3694	39	5463	5624	38	169324	166213	75	1.62471
23990	28211	43	11778	12836	41	189	241	0	383	677	0	725	766	0	959	1278	13	42991	47123	58	1.62471
109453	102698	85	51202	48503	81	898	869	0	2548	2445	29	5595	5532	39	5636	5102	41	208923	204455	76	1.62471
248870	187427	107	80622	62161	106	2980	2308	30	5400	4115	45	13332	10623	67	14761	11512	71	567001	466512	101	1.62471
113482	106784	84	49219	45027	84	1248	1162	13	2360	2458	25	6316	6333	42	7253	6269	50	259920	249009	80	1.62471
69847	68982	79	30129	30196	75	572	628	0	1022	1142	13	2643	2683	27	3232	3169	32	106622	105509	70	1.62571
163354	137394	99	75319	66662	91	1642	1487	17	3751	3803	32	8661	7947	50	9530	8884	56	362606	337535	89	1.62671
103706	99122	91	32833	31805	81	1040	1102	7	2474	2526	23	5219	4782	39	6058	5830	43	223498	216749	83	1.62972
213796	167792	102	91124	74550	100	2387	1881	28	4996	4144	44	11652	9245	60	11571	9788	60	464084	382026	99	1.62972
153232	121880	94	63397	48894	94	1248	1017	3	3100	2613	34	7323	5885	51	7764	6041	51	312424	261352	93	1.62972
140589	131880	89	69363	63712	86	1461	1321	14	2690	2791	26	6935	6406	45	7165	7439	42	268907	256171	83	1.62972
26785	25680	76	13922	13955	48	281	215	0	289	719	0	813	983	0	907	1172	12	40395	41927	63	1.63172
106273	100769	83	27034	26348	79	874	1003	1	2139	2158	23	5699	5367	40	7994	7897	45	252196	240177	83	1.63472
113388	103774	91	58264	55057	85	1209	1197	12	2451	2579	26	6212	6314	41	7875	6423	50	273753	259084	86	1.63573
168228	146116	94	97085	85885	90	1613	1594	19	3381	3116	32	8049	6997	53	8263	7668	50	340480	309817	90	1.63573
44943	45254	78	16895	16990	51	455	329	0	724	760	0	1937	1836	22	2012	2076	23	72108	69272	69	1.63673
110046	105368	84	40429	38969	80	865	731	0	2077	1901	22	4639	4330	37	5214	4619	41	194457	187466	81	1.63773
183386	156212	94	71669	60049	92	1407	1184	17	3322	2905	33	8562	7494	50	9315	8452	54	344091	315739	89	1.63773
163796	141415	94	63604	56523	91	1863	1558	22	3082	3387	31	9768	8478	54	10192	9086	61	417530	379963	93	1.63873
86485	83929	79	29467	29060	77	938	875	0	1369	1273	14	3676	3663	33	4320	4023	36	153542	153011	75	1.63873
14982	14808	47	5946	6184	36	211	238	0	270	484	0	577	551	0	1102	1195	11	27977	26757	60	1.63973
28759	29505	61	9031	9080	42	175	273	0	324	471	0	1280	1227	14	1353	1255	15	58589	61971	66	1.63973
38067	39502	69	14436	14568	47	274	388	0	578	409	0	1543	1423	16	1860	1874	21	62225	60597	70	1.64073
152192	136109	90	63037	56281	87	1734	1699	20	3691	4017	35	10035	9548	52	11272	9837	60	394014	369844	84	1.64073
87216	83034	89	35584	34791	79	515	596	0	1613	1958	18	3700	3314	32	3951	3907	33	143021	138714	78	1.64174
162826	139900	94	65966	56507	93	1679	1631	19	4034	3598	36	9191	8487	47	9902	8282	59	360629	336207	92	1.64174
38260	39002	71	16088	16305	49	151	191	0	157	518	0	1291	1413	15	1550	1799	18	61377	66977	56	1.64174
143885	120710	92	64470	54778	91	1821	1169	15	3115	2389	35	6985	5690	50	7622	6099	47	275897	233755	92	1.64274
209331	169146	109	88231	68906	104	2476	2084	25	4526	3510	42	11248	9163	62	12833	10207	67	468831	399316	106	1.64875
54952	55014	82	23686	23565	68	679	666	0	841	855	0	1842	1844	22	2387	2223	30	91050	88200	71	1.65075
40950	43369	65	13338	13435	45	490	458	0	522	797	0	1674	1650	21	1742	1638	23	65984	71034	59	1.65275
24213	24280	71	11840	12032	46	292	330	0	326	515	0	1145	1247	12	1277	1378	12	44076	43764	63	1.65376
126574	112748	87	48061	41578	87	1272	1173	9	2547	2103	31	6690	6114	47	6573	5679	50	246186	225389	83	1.65476
175523	152186	94	64403	56118	92	2029	1677	23	4899	4023	39	10291	8908	59	10387	9137	56	406234	369306	89	1.65476
54575	53583	75	28087	27824	73	485	364	0	904	887	0	2167	2405	23	1893	2009	21	79112	80723	71	1.65676
89732	88253	80	34326	33207	78	1030	1036	5	2197	1904	26	4133	4142	37	4596	4565	40	179763	173459	75	1.65776
36300	36786	72	13931	14278	46	348	427	0	830	863	0	1318	1547	15	1827	1997	22	60979	62757	63	1.65776
41586	42643	53	19252	18988	57	437	531	0	1195	965	0	1543	1639	19	1977	1910	23	65486	62731	63	1.65876
35947	35539	66	10370	10311	43	343	451	0	1017	979	0	1460	1686	19	1494	1738	16	60588	61082	65	1.66077
123702	117322	90	58021	55871	83	1595	1576	17	3466	3644	33	7012	6829	44	7132	6405	47	293555	275789	81	1.66077
219467	157009	112	82832	62410	101	1935	1461	24	4541	3403	45	10403	7365	60	12123	9118	67	442714	336471	103	1.66277
119749	110671	95	43938	40991	82	1308	935	0	2521	1950	30	5815	5642	41	5863	5259	44	234349	229615	82	1.66377
84825	82337	79	23453	22902	68	864	907	0	1301	1311	12	3938	4149	33	4383	3767	43	155211	150398	79	1.66477
195176	157227	100	68401	54313	96	1839	1678	22	4915	3772	41	9955	8245	61	10390	8656	54	403924	342063	95	1.66477
157074	131636	104	59367	49530	94	1411	1069	13	3322	2762	33	7607	6680	48	7949	6883	50	313462	274529	92	1.66678
63618	63744	75	27263	26843	74	410	566	0	776	1042	4	2326	2357	26	2537	1958	29	108109	106141	73	1.66778
117762	112393	89	49687	47427	82	1034	889	0	2453	2274	33	4497	4355	37	5150	4929	38	205856	194829	81	1.66878
70886	68904	81	16644	16365	52	534	676	0	1282	1101	8	3444	3254	30	3874	3255	36	124640	123760	77	1.66978
109377	104526	83	43627	42214	80	988	824	0	2094	2141	25	4700	4803	36	4779	4659	38	194666	179986	83	1.66978
38662	37065	80	11719	11671	44	199	256	0	287	507	0	1623	1818	19	1863	1870	19	59269	57436	68	1.67078
39989	39931	73	13995	13901	49	435	570	0	345	526	0	1490	1626	15	1757	1557	20	56463	58715	60	1.67279
26537	25158	69	11308	11448	45	296	232	0	508	595	0	965	895	0	1116	1067	7	45515	46700	66	1.67379
203193	160196	102	83661	65098	99	2148	1792	24	4276	3886	39	11415	9109	58	12318	9568	70	452980	374231	99	1.67379
99841	98012	80	57490	55996	80	1365	1432	15	2446	2500	28	6329	6199	43	6058	6001	40	262794	255176	80	1.67479
100375	99501	80	23467	23205	69	758	748	0	1501	1623	20	5079	4671	41	5137	5735	36	195979	191291	84	1.6778
135911	119600	95	57244	49238	90	1458	1258	12	2905	2258	27	6376	5796	45	6362	5671	45	234557	219229	89	1.6778
207512	190475	96	114679	104610	95	3374	3068	31	6694	6113	41	17081	15534	75	16955	15299	79	637149	566722	96	1.6778
30805	32003	55	9845	10124	41	328	232	0	644	479	0	1451	1381	17	1581	1829	19	53052	54902	68	1.6788
19968	22213	53	9537	9932	41	54	159	0	332	231	0	892	920	0	1087	1037	5	39408	40610	64	1.6788
144151	119581	97	54652	44063	92	923	993	0	3117	2574	30	6513	5600	47	6584	5158	52	271067	235413	93	1.6798
151321	143632	95	73873	70251	86	1348	1257	18	3046	3089	30	6856	6751	44	7280	6322	48	282165	267553	90	1.6808
53987	52795	76	19690	19777	55	335	428	0	504	885	0	1456	1596	19	1659	1654	19	71655	70468	64	1.6808
46529	43687	79	20642	20381	61	414	317	0	525	823	0	1973	1990	23	1949	1859	22	76092	77311	72	1.6818
208107	155912	99	73180	54250	99	2373	1600	30	5257	3844	45	11151	8374	63	11663	8745	60	455711	342191	101	1.6828
98674	97776	79	57159	55921	79	1192	1119	10	2622	2422	27	5825	5618	43	6545	6093	48	233327	225903	81	1.6828
83772	82680	79	46516	45852	79	899	741	0	1026	1081	8	3739	3459	35	4327	3972	34	153930	157108	78	1.6828
254457	173979	137	120460	83028	127	2073	1575	23	4234	3179	45	10526	7149	58	11093	7851	62	429382	296212	126	1.68381
159402	141368	92	58948	51536	89	1587	1364	18	3128	3054	30	7859	7171	49	8107	7339	48	305603	278166	86	1.68381
117868	104833	102	47165	41864	102	1293	1143	10	2525	2213	28	5381	5183	39	6168	4823	47	223354	194855	102	1.68381
35019	36558	58	13641	14083	46	287	399	0	550	654	0	1482	1561	17	1561	1652	19	56239	54077	84	1.68381
93970	87851	85	33915	31247	79	799	699	0	1591	1870	23	4597	4171	36	4961	4521	40	190124	177783	80	1.68581
32492	32904	59	11612	11591	44	389	328	0	-78	292	0	1205	1083	10	1465	1318	16	57363	55843	63	1.68681
224282	169593	109	92585	70389	102	2213	1539	26	3554	2962	34	9858	7672	58	10242	8078	63	399191	309249	99	1.68681
151470	136584	88	58182	52230	87	1203	1096	11	3045	2723	32	7165	6645	49	7073	6476	46	287428	268893	85	1.68681
196030	156107	97	144349	122347	96	3218	2616	31	7160	6334	50	17358	14721	78	19100	16209	79	677485	586695	91	1.68681
59011	58624	79	38510	37954	75	442	377	0	1191	1184	9	2436	2511	27	2609	2909	26	98950	98038	72	1.68881
88800	85981	82	38759	37985	79	1255	1054	5	2306	2025	26	4480	4208	37	5546	5535	42	185328	179251	78	1.68982
147027	130127	91	58071	52232	88	1821	1722	20	3712	3554	32	7791	7272	49	8733	8390	50	341594	322799	86	1.69082
109073	102673	82	69972	66564	82	1201	1279	12	2820	2833	28	6821	6267	45	7401	6707	47	272582	267204	80	1.69082
30792	31310	70	11047	11122	44	196	203	0	304	404	0	1279	1174	12	1496	1305	15	49193	45693	66	1.69082
34385	36094	60	13161	13256	47	381	291	0	257	583	0	1244	1075	13	1381	1536	17	52655	54467	66	1.69382
107469	103467	83	39364	37812	80	1154	1093	7	2114	2121	23	4449	4160	36	5312	4817	37	198588	193511	79	1.69382
184913	150306	97	73261	58425	95	1808	1205	15	3945	3127	41	8480	7040	52	8732	6962	57	324135	265262	92	1.69382
190558	163306	96	73024	61687	95	1793	1557	22	3498	3436	33	9590	8363	56	10396	9298	54	370985	329405	112	1.69382
26381	29338	49	10910	11307	42	174	236	0	707	422	0	1497	1428	16	1121	1429	13	55387	55297	65	1.69382
109505	104984	86	33918	33258	79	1493	1344	16	2322	2187	26	5947	6099	40	7318	7092	45	261751	257653	80	1.69482
128403	116453	87	53857	46751	88	1344	1102	9	2730	2510	30	6363	5828	43	6732	6360	44	250120	229157	85	1.69482
65922	64379	82	14202	14096	48	560	602	0	913	1237	9	2290	2207	25	3022	3154	29	105750	105296	75	1.69583
25516	25852	64	12414	12511	46	215	360	0	494	471	0	916	889	0	1244	1091	9	39818	41637	63	1.69683
31177	30208	66	13172	13356	46	382	355	0	87	231	0	1194	1262	14	1281	1819	16	57811	57121	67	1.69683
100308	95929	87	36991	35651	80	945	856	0	2033	2012	21	4709	4615	38	5501	5860	41	210243	200643	82	1.69783
141540	125483	92	49524	43401	87	1159	1216	11	2758	2211	29	5932	5179	46	6284	5765	43	248185	229389	86	1.69883
224681	189905	100	91283	76392	100	3122	2533	30	6427	6011	46	17172	15214	75	18196	15568	72	703436	618864	100	1.69883
167623	148540	94	80031	70211	90	1850	1747	21	3719	3516	32	8906	7484	59	9298	8787	58	355630	326479	107	1.69883
156454	139107	87	61639	54425	88	2002	1591	23	3933	3231	41	8379	7902	49	8534	7806	50	328502	296728	87	1.69983
113126	107897	96	33531	32692	79	1009	920	0	1911	2011	23	5592	5438	40	5544	5902	38	221583	213418	82	1.70083
102764	94432	89	44827	41243	81	1451	1183	12	2475	2123	29	6270	6242	44	6171	5974	43	240699	219654	80	1.70083
121936	114103	96	54515	52268	84	1307	1124	10	2893	2555	31	6284	6170	42	7763	7295	48	272754	263716	84	1.70284
131265	123754	88	37224	35374	83	1087	1195	11	2972	2898	30	6316	5942	43	7432	6627	58	279969	268102	87	1.70584
132596	127504	90	40453	39335	81	1941	1687	21	3365	3279	32	7668	7040	49	8614	8113	54	319268	306516	85	1.70584
146068	133248	89	62877	57150	88	1517	1557	18	3133	3172	28	6996	6147	46	8077	7768	48	296078	281417	87	1.70584
106614	94887	95	47282	40579	86	1308	759	0	1978	1551	21	4816	4516	38	4995	4034	41	187699	165441	84	1.70985
67124	68419	74	37468	37355	75	682	584	0	1157	945	0	2747	2504	29	3306	3024	32	130990	127617	78	1.71085
167915	150698	92	86286	76573	90	2446	2010	24	4562	4182	42	10376	9669	57	11730	10581	59	426175	390182	91	1.71285
138726	126755	90	54618	48705	88	1475	1189	12	3005	2894	29	7410	6867	47	8052	7826	45	297972	277391	91	1.71386
89830	86637	83	40259	39162	79	552	805	0	1434	1517	19	3896	3811	35	4200	4192	33	152427	143911	77	1.71486
172475	156038	100	83054	75342	91	2382	2347	25	5169	4301	47	11647	10804	62	12746	11623	67	482886	454619	90	1.71486
121562	114342	90	35474	34115	81	1377	1234	12	2697	2426	28	5924	5736	43	6257	5846	48	227501	207487	78	1.72087
43319	43093	68	13939	14186	48	418	341	0	1079	1170	10	2121	1738	24	1858	1913	22	73429	72418	69	1.72387
105485	99968	99	28988	28146	78	895	886	0	2193	1820	27	4253	4256	34	4709	4380	38	170213	161404	80	1.72487
123978	113623	86	42965	39132	86	1507	1435	16	2958	3077	29	6990	6318	45	8003	7383	50	306370	297178	85	1.72487
41902	43226	68	17851	17832	54	256	360	0	798	829	0	1544	1407	17	2299	2621	27	71442	72026	71	1.72788
62725	59807	92	21769	21111	67	338	441	0	741	1095	6	2427	2053	26	2837	2995	29	92223	85632	92	1.72788
152956	136762	92	46082	39313	90	1554	1411	17	3393	3014	31	7889	6795	49	9009	8209	55	322214	291303	91	1.72888
35186	35912	71	17039	17169	49	381	467	0	661	947	0	1472	1668	17	1575	1499	20	54473	54432	67	1.72888
147134	131780	89	75328	66964	87	1235	1323	13	3430	3123	39	7981	7483	50	8932	8157	47	317767	297537	87	1.72988
95617	92299	91	38238	37218	80	1010	1028	4	2608	2264	25	5352	5451	39	5052	5106	38	204852	195477	83	1.73189
144916	123837	99	58897	48190	91	1454	1266	15	3639	3431	39	7679	6609	48	8321	7279	53	332708	285439	92	1.73189
131436	122449	87	51753	49582	83	1753	1847	19	3284	2835	35	7757	7225	47	7856	7665	48	301006	285102	89	1.73289
175957	148035	96	72148	61419	93	1653	1349	18	4149	3768	38	8833	7378	54	9269	8266	59	352532	318607	92	1.73389
80081	81581	76	40038	39835	76	905	874	0	1609	1927	18	3853	4116	33	5528	4795	41	172543	172187	77	1.73389
57268	59191	61	23076	23434	60	425	455	0	1160	1119	9	2365	2493	25	2568	2654	27	106352	107141	74	1.73389
78613	75146	84	35602	35155	76	728	858	0	1356	1633	16	3266	3126	33	3712	4117	31	140180	135424	74	1.73389
33717	34608	70	8255	8599	40	203	286	0	682	585	0	1225	1185	14	1555	1648	20	58416	59620	68	1.73389
133138	127247	87	55517	53965	83	1627	1571	18	3143	3098	29	8023	7673	49	8232	7820	55	324711	312835	86	1.73489
141835	130260	90	55386	52019	84	1465	1507	15	2666	3032	27	7237	6842	45	7859	7433	50	312848	298404	87	1.73489
150110	127114	111	67611	57983	111	1755	1646	17	3113	2838	29	7498	6352	47	8286	6905	55	310118	263438	111	1.73489
82666	80146	87	18553	18097	57	690	566	0	1289	1323	11	3472	3384	32	3765	3580	36	130799	124206	80	1.73689
135209	124257	99	61253	55301	87	1497	1296	15	2886	2203	37	6433	5955	42	7378	6729	46	266251	249479	89	1.73689
149082	138693	87	66960	62343	86	1655	1593	18	3533	3255	33	8823	8740	50	10120	9150	52	372100	353761	89	1.7379
209033	124136	105	85585	54555	104	2470	1540	31	4273	3147	40	9600	6325	63	10906	7153	64	408183	282098	107	1.7379
155724	141505	89	75307	68408	88	1496	1486	16	3189	2796	32	8301	7574	53	8825	8381	57	367117	330016	91	1.7379
65641	66027	77	19575	19393	61	597	564	0	873	1156	8	2683	2429	29	3028	3281	28	109097	107049	77	1.7399
109937	104837	84	54861	51300	84	1271	1298	16	2190	2365	28	5835	5641	42	6661	6246	43	246597	236496	85	1.7399
33903	35373	71	13876	14122	46	379	325	0	633	665	0	1134	1043	7	1628	1736	18	47243	46652	70	1.7409
39422	37995	75	11202	11051	44	448	424	0	339	562	0	1775	1846	20	1604	1467	19	66902	66279	75	1.7409
153463	138822	90	66293	58701	89	1584	1337	16	3337	3066	30	7895	6890	52	7876	7340	47	307817	281054	93	1.7419
156939	146710	91	57643	52610	86	2297	1943	26	4182	4009	33	10078	8980	60	10852	10046	55	411665	384434	92	1.7419
58496	59701	70	15416	15602	49	375	469	0	1023	1098	8	2454	2401	25	2210	2014	30	96782	94973	76	1.7419
150235	132330	92	63729	54792	90	1754	1476	21	2929	2494	36	7340	6443	44	7379	6051	53	280345	244529	93	1.7419
207565	160706	123	70864	54220	123	1985	1364	24	4027	2959	39	9091	7056	55	9280	7281	56	359527	297852	123	1.7419
108560	104022	82	56140	53181	83	1473	1302	14	2709	2571	30	6738	6168	47	7018	6825	45	271798	261009	86	1.7419
125864	116483	85	42597	38595	84	1430	1274	14	2674	2834	28	6536	6052	42	6167	6154	41	237367	220138	87	1.74391
158831	136039	92	58816	50402	89	1597	1331	17	2986	3006	33	8183	7241	50	8350	7488	51	324826	294373	93	1.74391
120890	112933	85	78115	73642	86	791	738	0	2704	2587	27	5471	4955	45	6138	5983	40	226264	216985	87	1.74491
150421	130321	98	73112	63944	89	1301	1122	9	3175	2439	31	7957	7036	51	7611	6617	53	286143	261669	89	1.74591
115606	102976	87	71340	62882	88	1152	1018	3	1541	1861	23	5001	4797	40	6064	5376	42	195864	188041	86	1.74691
126735	113958	88	55808	48683	85	978	1052	6	2223	1784	25	6262	5822	45	6264	5877	44	243500	225460	83	1.74891
41159	40623	79	15005	14807	50	197	173	0	465	538	0	1644	1619	19	1594	1521	21	64624	62250	68	1.75092
117435	111848	86	52961	51277	82	1454	1409	15	2438	2613	29	5853	5598	42	6493	6113	40	235679	223620	79	1.75192
214099	174729	103	80916	65003	102	1906	1570	20	4784	3846	45	10664	8870	55	11005	9369	56	438058	363120	98	1.75292
125320	119313	85	46743	45382	83	1348	1273	14	3310	3038	28	7726	7872	44	8474	7916	53	297750	281635	87	1.75793
190736	141083	99	78867	56818	99	1763	1383	18	3296	2418	39	9340	6804	62	9117	7055	59	376446	281419	115	1.75893
86467	85019	82	33299	33067	78	882	860	0	1236	1459	14	3472	3386	32	3185	3385	33	136531	134569	81	1.75893
155166	140275	93	68900	63396	88	1666	1402	17	4302	3537	37	8632	8182	50	8703	8032	54	353697	346536	90	1.75893
143835	130009	90	79151	72832	88	1929	1754	21	4134	3690	33	9016	8673	54	10758	10329	54	378651	355176	90	1.76294
204891	162909	97	88496	71351	97	2619	2183	26	5347	4191	41	12866	10435	67	14427	11721	73	557301	475091	97	1.76394
108230	107028	81	28799	28754	67	763	807	0	2022	2067	25	5429	5364	40	6566	6397	42	244506	239428	83	1.76394
263113	206586	107	87567	67821	106	2303	2087	26	5657	4593	44	14831	12084	77	15305	12577	68	577584	483510	105	1.76394
174939	149893	93	58250	50234	91	1482	1211	15	3363	3281	31	7870	7299	45	8932	7991	48	346792	309831	92	1.76494
141322	125519	91	53846	47795	87	1765	1180	22	3005	2872	33	7521	6856	50	8001	7081	51	329717	302893	89	1.76494
52005	49488	79	23448	23441	72	363	309	0	935	997	0	1765	1952	21	1974	1942	24	75212	73776	73	1.76494
45860	44610	83	23329	23521	65	322	485	0	711	661	0	1190	1236	12	1242	1158	9	50681	51548	69	1.76594
109247	105802	85	36690	35204	80	1207	1188	14	2853	2678	29	6784	6505	46	7834	7273	50	274244	261326	86	1.76694
193180	174536	94	70492	64755	91	2662	2560	27	5852	5024	43	14465	13038	69	14640	12692	72	580210	530810	95	1.76694
21786	22429	65	10936	10939	45	41	210	0	292	435	0	688	872	0	1177	969	0	32952	31428	60	1.76795
32535	31463	70	14714	14792	49	386	328	0	771	740	0	1442	1344	14	1883	1819	25	64746	67793	74	1.76995
157102	144113	89	85377	79414	86	2001	1798	21	4447	4154	35	9374	8485	50	10952	10382	61	382759	358434	90	1.77095
136973	111158	99	58169	44694	91	1194	1060	7	2761	2695	28	6293	4926	50	6477	5159	49	266980	219078	93	1.77095
203460	147550	101	85904	59091	101	1702	1353	17	3585	2289	43	9150	6791	57	9897	7081	70	359070	275237	105	1.77095
95286	92005	85	39575	38027	79	981	934	0	1841	1347	26	4176	4019	36	4405	4120	37	182940	178240	82	1.77095
243826	142488	125	94979	50903	120	2379	1323	22	4965	3262	55	11736	7347	77	12061	8567	75	452436	297716	124	1.77195
30354	34964	51	15045	15585	47	174	245	0	741	699	0	1414	1417	16	1357	1348	15	48833	52482	67	1.77295
46519	47738	72	20667	20908	59	356	327	0	856	836	0	1633	1773	19	1859	1882	21	67082	64615	73	1.77295
154095	141634	88	66759	61042	88	1437	1263	13	3461	2903	37	8482	7912	47	8895	7924	50	349722	306245	96	1.77396
165921	142935	91	76064	68047	90	1727	1470	22	3631	3533	35	9914	9036	58	9559	8588	53	399859	350385	95	1.77596
92740	91180	81	25264	24784	70	955	1092	7	1414	1441	14	4036	4141	33	4985	5210	35	175032	172392	81	1.77596
131928	123750	88	58329	54496	84	2021	1712	24	3528	3477	34	9912	8877	52	9599	8987	58	357506	320683	90	1.77596
81566	83226	76	25191	25140	62	645	652	0	1421	1722	18	3807	3850	34	4730	4841	35	149249	145353	79	1.77596
42063	40723	76	18903	18676	55	412	475	0	738	518	0	1677	1491	19	1681	1408	20	66303	65821	71	1.77896
169197	146683	92	71697	62135	90	1859	1538	18	4074	3867	37	9893	9075	52	10986	9796	65	403690	367843	89	1.77896
152843	140859	102	57021	53932	87	1426	1121	14	3522	3311	34	9453	9064	52	11463	10574	62	413912	387790	89	1.78297
134100	121179	87	53006	46334	88	982	850	0	1453	1847	21	5175	4671	40	6026	5299	42	213066	194713	81	1.78497
69698	68396	79	21269	20919	62	682	436	0	1044	1145	10	2492	2513	30	3456	3380	30	117221	110801	74	1.78598
42489	45055	70	12528	12587	45	295	270	0	716	948	0	1479	1405	15	1975	1813	23	76449	77717	72	1.78898
87584	85935	81	37917	37050	78	774	958	0	1969	1949	20	4084	3782	36	4488	4256	37	177234	175330	79	1.78998
28625	28490	69	14144	14329	47	243	410	0	628	978	0	1083	1058	6	1604	1464	20	47453	50095	68	1.78998
262060	195155	120	108471	77331	115	2799	2002	31	6067	4667	46	13483	10236	69	14644	11412	70	551162	443768	114	1.79199
131751	123956	85	48588	46517	84	1378	1345	13	2615	2641	26	7071	6732	45	7258	6596	52	285122	273768	89	1.79299
144106	132021	94	61936	56447	87	1409	1347	15	2792	2880	30	6225	5721	42	6667	6148	47	260328	243579	88	1.79299
33453	35094	59	12485	12378	46	125	291	0	277	594	0	1523	1356	15	1202	1356	17	55379	53865	84	1.79299
107764	105288	80	43253	42160	80	1157	1263	14	2401	2199	28	5593	5305	42	7119	6654	45	237403	223731	85	1.79399
117767	112193	88	65363	62116	85	1516	1456	17	2767	2445	24	6002	5553	43	7170	7154	45	261763	245023	88	1.79499
51438	49622	89	12711	12532	47	518	395	0	629	646	0	2185	2035	26	2305	2152	25	78668	78382	71	1.79699
61485	62905	73	38453	38432	75	657	601	0	1243	1197	14	2218	2175	23	2438	2295	26	98306	96962	77	1.79699
141013	128392	88	53877	49438	85	1234	1163	11	2196	2175	28	7212	6510	49	7051	6263	46	271822	252821	90	1.79699
87784	89820	79	45348	44821	77	831	920	0	1470	1699	19	4882	5035	36	5067	5164	36	201667	195279	82	1.79699
62433	60964	88	19759	19628	55	439	336	0	1017	1363	11	2585	2420	29	2912	2944	27	100924	95818	80	1.799
24244	24328	61	9358	9722	42	179	291	0	779	890	0	933	1011	3	1303	1578	16	43776	44860	65	1.799
154680	135696	99	70131	62532	91	1787	1597	20	4154	3527	33	8871	8190	51	8957	7829	55	344879	315868	94	1.799
116639	112616	84	22239	22002	59	1326	1337	12	2773	2536	26	6041	5857	42	7568	7629	47	266449	251716	88	1.8
42987	43743	69	19281	19336	56	290	349	0	610	531	0	1564	1615	19	1305	1372	18	61507	59385	74	1.8
44781	45869	70	17140	17579	51	537	285	0	758	659	0	1978	1926	23	1517	1456	19	73986	75428	73	1.8
120138	113881	97	58051	55627	83	1318	1210	12	2541	2816	27	6494	6250	42	7546	7517	45	276139	260821	87	1.8
153458	135179	92	63768	56189	87	1381	1183	18	3137	2984	30	7505	6668	47	7389	6542	50	294970	264288	90	1.801
184693	167267	100	54813	51769	89	2023	2021	22	4528	4337	36	10107	9574	54	11816	9835	58	408981	368841	93	1.801
102115	97049	89	24484	23798	70	978	920	0	1892	1913	20	4808	4797	38	5243	4788	39	215066	205949	86	1.802
54306	55224	74	20593	20618	59	258	438	0	794	833	0	1976	1996	24	2080	2183	23	82048	79720	72	1.802
134362	116769	105	51508	44224	89	1514	1155	11	2812	2652	30	6435	5500	45	7058	6296	53	274256	239142	94	1.80501
37946	38946	73	19353	19678	54	289	358	0	524	508	0	1311	1361	15	1042	1170	9	56248	58887	71	1.80501
62564	62410	76	22898	22760	61	601	503	0	1422	1281	10	2355	2353	27	2715	2670	29	110972	111638	78	1.80501
105151	102775	83	31889	31356	79	1346	1366	14	2621	2695	26	6195	5950	42	7037	7336	42	266631	254185	88	1.80601
122240	116437	84	52018	49874	83	1554	1632	19	3201	3034	32	8900	8423	53	8636	8609	48	333411	315941	87	1.80701
32983	32425	72	11473	11576	43	180	291	0	833	956	0	1146	1209	12	882	1015	3	44771	44647	70	1.80801
174676	150394	93	72106	62986	90	1874	1611	18	3761	3442	36	8526	7510	52	9242	8138	50	355686	325165	99	1.80902
29596	32548	50	15885	16051	48	289	320	0	559	577	0	1349	1479	16	1295	1437	18	53651	54378	63	1.81002
34364	32340	80	10097	10138	42	513	466	0	424	682	0	1418	1531	17	2013	1918	24	66285	67563	71	1.81102
79760	79326	92	33460	32641	76	683	870	0	1831	1883	20	3480	3172	33	4062	3807	36	126419	119542	75	1.81102
42860	41632	80	16274	16295	50	133	345	0	519	459	0	1726	1748	20	1645	1743	22	70678	72390	66	1.81102
116945	112634	84	35633	34357	82	1047	1040	6	2218	1941	24	5011	5064	38	5517	5184	42	221338	214281	81	1.81202
27480	28789	68	7553	7745	39	332	294	0	444	643	0	1141	1187	11	1207	1274	11	47756	46874	63	1.81302
113254	107998	84	45916	44471	82	1037	1056	6	1597	1682	24	5468	4985	41	7615	6650	50	249836	238534	80	1.81402
132531	122555	94	57950	54815	87	1471	1396	16	2527	2631	31	6986	7038	47	8351	7606	46	297893	278789	85	1.81402
138920	125349	88	39831	33257	87	1779	1542	22	3293	2792	35	7785	7463	47	8085	7263	49	322124	294640	88	1.81502
35113	34544	70	17115	16861	50	377	481	0	474	690	0	1281	1512	19	1573	1625	17	58070	60490	59	1.81502
93309	90333	82	34961	34188	79	553	785	0	1892	1868	20	4004	3980	35	4427	4355	37	176207	166671	78	1.81502
67893	67666	85	29975	30160	74	582	720	0	1201	1257	13	3089	2909	30	3223	3533	30	118843	115418	75	1.81502
150319	132257	94	50591	44565	90	1309	1073	9	3283	2947	31	7465	6990	46	8067	7554	49	308251	281571	92	1.81603
361271	209127	141	221830	141776	131	6927	3828	48	13711	8587	83	32024	20294	121	36212	22951	123	1.04858e+06	899885	130	1.81603
29307	32876	47	10799	11709	40	370	459	0	1000	970	0	1458	1387	18	1567	1581	20	62925	62540	62	1.81603
49783	50215	66	16979	17372	49	481	448	0	629	647	0	1989	1841	25	2033	2213	25	77504	77995	68	1.81603
216255	159893	103	72394	53386	99	2197	1437	24	4482	3406	38	10776	8209	59	11506	8387	63	430004	329456	98	1.81703
159511	136775	92	65611	56189	90	1560	1265	12	3807	3439	35	7540	6446	48	8400	7601	52	285221	262973	87	1.81703
26888	28323	58	13033	13088	46	156	152	0	346	674	0	1364	1333	16	1339	1342	15	49328	48630	61	1.81803
37576	37068	69	10100	10142	43	121	257	0	684	626	0	1601	1758	21	1596	1834	21	67180	69887	69	1.81803
76047	74976	80	25633	25154	76	561	546	0	1300	1230	16	3473	3278	33	4572	4658	35	137311	130204	80	1.82003
114572	106897	88	41673	39378	84	1067	1183	10	1806	2125	21	5487	4955	39	6427	5723	48	219738	209809	85	1.82104
46973	48528	68	28395	28669	72	497	383	0	586	774	0	1781	1853	20	2439	2477	25	75496	77030	72	1.82104
89213	87556	82	30108	29646	77	939	889	0	2118	2001	26	4085	3902	35	4883	4990	36	164790	163069	78	1.82104
85783	85890	78	34064	33541	77	821	804	0	1538	1668	20	4069	4184	35	4093	4162	35	151686	148963	77	1.82104
125294	118094	85	52453	48940	83	1259	1394	13	2857	2534	30	6278	6284	43	7996	7755	48	268047	260345	85	1.82304
100390	95791	82	45161	43175	80	1110	1075	6	2914	2547	29	5455	5199	43	5933	6007	41	222715	223341	80	1.82404
50455	49345	74	15081	15280	47	294	439	0	398	746	0	2224	2357	27	2218	2284	25	91822	89512	73	1.82504
212862	169767	99	82681	66286	96	2324	1608	28	4514	3656	40	11151	9149	62	12742	10853	59	449101	386867	95	1.82504
58452	57798	82	27169	26912	74	296	335	0	1610	1482	13	2532	2487	26	2896	2803	30	105878	102233	75	1.82604
19689	20308	51	8674	8776	41	224	171	0	180	255	0	1099	1010	3	944	1242	11	40026	40830	65	1.82705
54169	54295	84	19352	19323	57	328	539	0	936	1040	5	2611	2579	26	2363	2462	27	99966	99926	75	1.82805
162795	148069	91	68049	62102	89	1411	1162	13	3285	3147	34	7762	7256	52	8187	6960	53	330093	302429	90	1.82805
195800	161153	98	63698	52838	95	1996	1421	22	4411	3415	39	9292	7876	50	10899	8305	64	390313	337726	95	1.82905
109520	109855	79	43327	42586	79	1139	939	0	2468	2052	25	6262	6269	46	6662	6064	43	247507	236641	82	1.82905
135518	125144	99	59274	55814	85	1816	1802	21	3462	3220	34	8598	8117	50	9485	8477	51	367991	350270	88	1.82905
74925	76799	75	25973	25989	66	681	692	0	1510	1356	13	2719	2711	28	2966	2847	29	122598	120920	75	1.82905
154199	145676	88	76357	71640	87	1962	2059	21	4512	3858	37	10566	10180	53	10162	9124	55	394588	367411	85	1.82905
136816	128205	94	58559	55964	84	1485	1428	14	3282	3288	30	7801	7719	47	8713	7891	53	328151	311613	85	1.83105
97309	97196	79	39723	38274	79	973	862	0	2429	1947	33	5640	5662	39	4787	4845	36	215788	211483	80	1.83105
21287	21818	54	8994	9229	41	162	200	0	731	485	0	1000	1087	7	764	896	0	37323	37514	61	1.83105
109685	103567	86	52504	50478	82	921	839	0	2026	2052	25	5021	4665	38	5852	5444	44	205440	197066	83	1.83205
58815	58075	79	20438	20062	57	378	469	0	689	824	0	2145	2162	25	2714	2758	28	96254	94375	79	1.83306
21270	23040	53	11381	11744	44	119	220	0	554	447	0	609	726	0	1232	1612	17	35399	38146	59	1.83406
125505	113859	85	43946	39962	83	1803	1605	20	3882	2927	37	9049	8366	52	8668	8045	52	352912	330478	87	1.83606
96279	94149	83	26223	25861	77	739	766	0	1800	1845	21	4096	4051	34	5075	4995	36	191417	185054	81	1.83706
156635	137474	91	88269	79427	90	2879	2302	30	4664	4488	36	11927	10380	61	12486	11618	56	483256	447842	93	1.83806
106683	100571	97	37681	36722	79	987	965	0	2201	2252	22	4752	4808	36	5685	6012	41	210638	208387	83	1.84007
45087	44318	76	8709	8679	41	384	258	0	916	671	0	1724	1739	22	1626	1656	22	74288	73579	66	1.84107
28632	29050	69	11919	12117	44	209	209	0	338	555	0	858	1013	3	1358	1173	11	43791	45572	60	1.84307
24412	25157	65	12095	12086	45	139	221	0	613	821	0	1027	1019	3	1262	1507	15	37342	36667	62	1.84407
191539	146245	100	122412	96261	97	2320	1805	29	5127	3756	44	12207	9036	68	12585	8992	78	493306	390738	95	1.84407
56398	57846	73	13943	14240	46	215	333	0	1139	878	0	2637	2399	28	3073	3033	33	99981	99215	68	1.84407
133938	117629	93	46288	39930	89	1331	1450	14	3101	2873	29	6333	5690	45	7529	6728	50	275045	250869	85	1.84508
67327	69080	68	28946	28507	75	355	481	0	1496	1363	16	2861	3019	29	3691	3325	35	128251	126052	71	1.84508
104399	100753	94	35955	35030	79	919	927	0	2445	1961	28	5417	5604	37	6092	6008	39	217192	211433	77	1.84608
53699	53720	74	19459	19201	57	782	730	0	983	930	0	2226	1968	26	2479	2228	26	82449	79184	76	1.85008
172961	149784	93	49591	41908	91	2041	1845	21	4049	3465	36	10194	9272	51	10617	9396	59	386647	357826	90	1.85309
269814	210404	119	135633	106712	108	2908	2379	29	6068	4769	47	14766	11164	75	16084	11452	73	554893	422544	109	1.85409
36345	39619	51	11271	11911	42	329	359	0	377	739	0	2014	2082	23	2273	2254	27	81244	83321	67	1.85409
74602	75784	68	46429	46639	75	571	536	0	1133	1406	12	3726	3578	34	3745	3677	34	149445	145581	75	1.85409
61069	63468	58	22023	22754	56	464	585	0	1232	1212	11	3170	2904	31	3020	3333	29	118624	118151	73	1.85409
108798	105904	86	45672	44545	80	1049	957	0	2341	2095	25	5126	4908	38	5768	5332	39	204039	195256	81	1.85509
175640	142116	98	81578	68517	96	1587	1279	13	2807	2796	31	7150	6303	47	8098	6927	51	304855	268957	95	1.85609
13692	13001	65	7516	7800	39	51	133	0	102	311	0	570	479	0	688	590	0	25262	23978	58	1.85609
107202	102369	82	42068	40762	80	940	1064	5	2209	2209	25	4709	4416	39	4270	4396	35	186830	181844	80	1.85609
225048	171109	106	72007	52633	104	2425	1898	25	4661	4022	38	11477	9337	64	13998	11494	70	494750	400058	102	1.8591
53254	54740	72	15686	16041	48	504	480	0	1296	1126	10	1895	1907	22	2173	2534	22	84455	83851	70	1.8591
159633	143055	89	59576	52391	89	1479	1385	17	3197	2844	29	8112	7225	53	9207	8330	54	339159	314339	87	1.8591
67605	68906	76	51639	51730	76	585	712	0	1320	1288	13	2587	2680	26	3127	3304	30	107846	109144	73	1.8591
138903	115239	92	54495	44056	93	1132	1023	3	2610	1999	33	6172	4809	47	5928	5094	46	233457	199438	106	1.8591
124691	121019	85	54338	53243	82	1222	1112	12	2995	2633	30	5786	5800	41	6195	5742	41	232887	219578	81	1.8591
138692	129697	87	48519	43440	87	1522	1302	15	4044	3681	38	8419	8329	49	8917	8068	59	341854	318764	86	1.8601
178862	154323	101	57456	49034	92	2121	1949	24	4002	3507	35	10405	9116	60	11323	10111	59	404607	367569	92	1.8611
58495	56801	76	16187	15992	50	458	418	0	975	1194	8	1970	1920	25	2574	2649	30	95083	94402	77	1.86311
113118	108781	85	43682	41672	82	1477	1356	17	2740	2570	26	6144	5992	40	7574	7152	47	271942	262059	83	1.86311
108974	86853	103	45208	36432	88	1260	1011	3	2347	1756	22	5448	3992	44	5492	4564	44	212518	171954	103	1.86311
215791	170587	121	77477	59056	104	2223	1873	26	5018	4019	41	12085	9734	65	12766	10287	68	515203	430326	104	1.86411
114812	110684	83	56027	54157	81	868	985	0	2387	2306	25	5614	5462	40	5601	5258	41	225928	218730	81	1.86411
24754	24465	67	9436	9292	43	120	120	0	269	339	0	955	860	0	1434	1425	15	41198	39838	70	1.86511
36210	36838	59	7933	7903	40	522	629	0	754	893	0	2028	1893	22	1571	1479	17	51218	53123	68	1.86611
100528	96807	81	23309	22471	77	1099	1031	6	2315	2015	26	5456	4991	41	5272	5188	41	216499	209179	85	1.86611
99649	97536	83	39136	38011	79	855	805	0	1739	2063	20	4291	4479	35	3627	3601	34	169787	169573	80	1.86711
198367	157611	96	65399	50230	94	1613	1073	14	3581	2892	40	8658	7004	55	8951	7015	55	354883	293984	96	1.86711
26826	26687	70	11592	11838	44	221	198	0	571	786	0	959	1093	7	1420	1414	14	42869	42462	64	1.86912
130889	121915	86	58493	54584	84	1671	1539	19	2691	2677	30	7298	6712	46	8421	8463	48	308555	296780	86	1.87012
35265	35428	72	11922	12158	44	251	342	0	511	508	0	1385	1377	15	1594	1620	19	65272	65609	69	1.87112
112828	103062	88	38426	35063	85	1464	1321	16	2674	2754	29	6348	5908	44	7298	6469	54	252903	239869	84	1.87212
85399	83191	83	36473	35778	78	795	709	0	1195	1596	20	3922	3934	35	4340	3786	37	139199	136173	77	1.87212
343202	198937	134	150542	89651	132	3958	2168	43	8608	5322	63	19878	12036	86	21037	13148	86	776158	490212	133	1.87212
93554	89315	80	35084	34362	79	692	687	0	2207	2180	25	4598	4256	36	4599	4311	36	164319	160446	78	1.87312
62182	60582	78	19851	19575	58	559	543	0	1248	1543	16	2334	2378	26	2866	2851	30	100765	100003	69	1.87513
23932	24356	59	16115	16003	53	236	251	0	368	548	0	1018	1098	9	1124	1053	5	43606	43801	56	1.87713
20341	21702	53	11015	11110	43	181	296	0	354	480	0	1118	947	0	879	1119	7	31601	33323	54	1.87813
183815	152762	96	59748	48817	92	2236	1758	26	4156	3526	36	10113	8639	58	10872	9546	57	421078	375671	88	1.87813
124453	113501	88	44806	40127	84	1285	1183	11	3077	2968	32	7442	7029	47	7600	6932	43	289880	274441	81	1.87813
158237	132684	93	60061	49710	90	1421	1415	15	3630	3365	34	7608	6498	48	7551	6420	52	289065	251320	85	1.87813
21566	21279	58	14649	15372	46	105	267	0	578	602	0	1030	938	0	1200	1094	8	41931	45970	56	1.87813
55552	55516	79	19121	19059	57	205	243	0	929	995	0	2132	1785	23	2290	2230	26	90011	88524	71	1.88114
155364	144436	87	77161	71896	87	1639	1555	17	3446	3229	29	7403	6642	47	8572	7185	51	314675	288576	88	1.88314
46213	44532	88	21305	20334	74	478	329	0	596	847	0	1645	1525	18	1996	1813	22	76951	69996	88	1.88314
30266	29378	70	9249	9429	41	161	207	0	498	643	0	1214	1083	11	1217	1235	13	51998	52361	66	1.88314
120868	109347	88	53530	47800	85	1054	927	0	2617	1937	30	5366	4705	43	6515	5899	44	217017	200983	82	1.88715
159232	136631	108	72942	63757	91	2035	1656	21	3110	2870	30	8319	7711	50	8473	7338	50	295080	268782	90	1.88815
26274	26607	58	15492	15919	49	364	317	0	900	751	0	904	947	0	1294	1612	15	41543	42792	63	1.88815
25303	24328	69	10425	10603	43	250	275	0	559	573	0	1086	1123	9	1505	1496	18	52088	54186	61	1.88915
31559	30644	60	12620	12770	45	523	494	0	308	456	0	1518	1570	16	1153	955	0	51215	50676	68	1.89316
25622	26673	62	9296	9067	43	337	252	0	664	484	0	1365	1334	12	1130	1054	7	45174	44753	68	1.89316
41981	40249	78	9727	9598	42	135	200	0	451	979	0	1677	1520	23	1855	1723	23	63880	63460	66	1.89616
20235	22720	45	8232	8392	39	100	223	0	75	185	0	545	843	0	948	796	0	39278	38198	62	1.89616
139096	126294	90	47251	41927	84	1599	1524	16	3332	3359	32	9079	8645	56	9756	9124	55	371419	359289	90	1.89616
33792	33097	72	7403	7483	38	415	463	0	563	668	0	1462	1545	18	1643	1605	17	62145	64347	69	1.89616
304612	199096	137	118057	78024	120	3245	2300	35	6864	4480	51	17306	11762	76	19304	13036	80	708833	494253	122	1.89716
76441	76593	78	23152	23039	61	656	700	0	728	1250	11	3365	3115	34	3584	3742	32	134577	133556	77	1.89816
33858	34403	71	8994	9243	40	155	170	0	591	700	0	1467	1505	16	1621	1648	20	50256	51633	66	1.89816
124143	116373	88	54446	51489	83	1408	1457	15	2786	2725	28	6778	6633	43	7539	6854	48	290577	278390	85	1.89917
91079	87531	87	36531	35235	77	938	721	0	1510	1722	21	3259	3271	31	3834	3691	35	146726	139650	82	1.90017
29025	30111	63	14017	14317	46	208	198	0	696	634	0	1177	1087	9	1029	1096	10	49590	49543	67	1.90017
131374	118607	100	60174	53479	86	975	1121	8	2983	2364	33	6100	5665	45	6652	5719	50	253598	233671	86	1.90117
172803	151364	100	81011	69841	93	2303	2039	24	4179	4144	37	9634	8833	56	12310	11393	58	437718	389730	92	1.90518
49714	43113	90	36094	31690	90	513	315	0	1169	1119	8	2527	1916	25	2819	2023	28	104731	75374	90	1.90518
112943	109249	87	34045	33071	81	970	972	0	2486	2048	24	5722	5635	43	5495	5105	41	229482	222344	81	1.90618
204460	168997	103	115837	95188	101	2792	2753	28	5425	4550	44	13426	11739	65	15280	13108	69	559554	469838	102	1.90918
86992	87352	77	38412	38162	77	581	565	0	1676	1674	18	3520	3724	30	3598	3943	33	144068	142504	72	1.90918
116522	107348	85	54073	49491	83	1472	1333	15	2282	2563	26	6295	6229	44	7607	7075	47	259540	249854	81	1.90918
109866	103621	95	38394	36437	82	1358	1318	14	2493	2308	26	7340	6811	45	6871	6347	47	281688	274420	82	1.91119
162566	148823	106	82110	75739	90	2519	2229	26	4917	4033	42	10171	9465	54	11303	10415	68	459367	424789	92	1.91219
108479	103827	86	34150	33370	80	1059	1160	9	2039	1980	26	4563	4289	39	4970	5122	36	200290	196508	78	1.91319
36328	36435	78	15400	15530	48	182	213	0	329	350	0	1086	1013	3	1589	1338	16	53372	53115	69	1.91419
23962	24311	62	11505	11695	44	396	269	0	843	733	0	995	1029	4	948	967	0	45687	46815	64	1.91619
109745	104724	86	65743	61673	83	2017	2023	22	3377	3573	31	8824	8689	53	8503	7917	53	352994	331864	83	1.9172
150584	123465	97	77356	67275	90	1539	1381	15	3013	3054	28	8265	7123	49	9374	8271	52	340770	298918	92	1.9182
24134	23224	78	14022	12736	74	406	300	0	400	423	0	1284	1106	9	1745	1470	20	53253	43578	78	1.9182
163273	153661	89	81710	79377	85	2376	2056	25	4466	4687	39	10966	10500	56	12067	11757	58	456134	429304	86	1.9182
112919	108594	92	30838	29746	78	996	965	0	2949	2732	30	6243	6094	44	7396	7723	41	266500	257595	82	1.9192
47515	49153	60	21334	21369	58	463	443	0	508	753	0	2349	2174	25	2335	2352	24	74089	74345	70	1.9192
163449	127978	96	59433	45360	94	1695	1273	14	2268	2029	29	6652	5449	48	6923	5123	51	261971	209645	94	1.9212
113598	107930	87	50333	47638	83	859	757	0	2121	1985	26	6103	5814	45	6498	6347	43	256057	243156	83	1.9212
92147	91012	79	23470	23239	62	943	840	0	1841	1700	24	4358	4477	36	4966	4941	42	187694	181727	81	1.9212
156786	136565	92	44896	38429	87	1437	1020	5	2973	2536	34	7430	6264	50	8317	7228	52	320889	289418	88	1.9222
138832	125217	90	64923	58248	87	1277	1159	9	2499	2723	27	7315	6555	49	8086	7522	48	279082	262627	86	1.9222
135267	127077	88	58719	55171	84	1630	1676	19	3703	3675	35	9041	8542	51	10595	9723	53	377291	356503	87	1.9222
151565	132331	95	47683	41523	88	1632	1308	14	3139	2668	33	7743	6856	47	7841	6716	55	289367	267152	89	1.92421
132807	121365	87	52755	46487	88	1473	1396	15	3125	2724	31	7185	6255	48	7338	6614	51	280075	248123	88	1.92421
39695	41333	60	13033	13230	45	330	277	0	1064	807	0	1792	1708	23	2179	2041	24	69221	70523	71	1.92421
152038	133182	91	64378	55966	88	2007	1699	22	4179	3406	34	7828	7127	50	8470	7343	50	313813	277750	88	1.92521
182386	154255	97	75917	63215	94	1855	1515	19	4306	4147	37	9553	8373	59	10458	8843	62	382974	333625	94	1.92621
204937	165343	97	99912	82888	96	2203	1529	28	4304	3614	44	10285	8544	58	11184	9246	60	416732	371434	95	1.92621
182460	167464	90	98999	90556	89	2802	2289	30	4916	4298	39	11131	10685	57	13005	11495	61	461450	437620	90	1.92621
184800	149537	110	69869	55665	97	1965	1496	20	3800	3218	36	9552	7939	53	9799	7746	63	392445	326905	97	1.92721
34266	33889	69	16595	16621	53	202	213	0	126	357	0	1040	1236	11	1053	1253	10	56943	57912	69	1.92821
29235	28161	81	14868	14978	49	193	411	0	239	279	0	1087	1256	12	1090	1466	13	45931	45334	69	1.92922
140528	119722	93	51192	42032	92	1609	1312	15	2899	3245	31	6218	5746	42	7208	6535	50	264414	228269	94	1.92922
106173	105340	79	38492	37786	79	902	893	0	2046	1599	22	4888	5069	37	6016	5581	43	206644	203064	83	1.92922
117683	112466	84	52985	51834	82	1557	1320	15	1920	2342	25	6396	6182	42	6275	6098	42	259995	245590	85	1.93022
50708	50657	77	21481	21439	61	472	273	0	1021	695	0	2001	2172	23	2284	2228	28	75569	74477	73	1.93222
111433	106961	81	36292	35043	81	964	899	0	2161	2151	26	5549	5168	41	5575	5490	40	215531	210609	84	1.93422
95581	92200	85	20892	20565	62	732	815	0	1363	1451	16	3909	3592	36	4173	3971	37	157213	152712	82	1.93523
39118	38467	73	12435	12780	44	365	364	0	711	796	0	1940	2119	24	2081	1827	24	81385	82105	70	1.93523
33243	33103	70	13937	13982	46	414	281	0	583	634	0	1606	1580	19	1479	1414	16	64001	64821	65	1.93723
27697	27737	60	11290	11259	45	24	103	0	424	633	0	1062	1182	11	1301	1139	16	44540	47357	65	1.93823
194132	162795	96	87916	73746	95	1885	1483	21	3501	3234	33	9508	8377	57	9170	7917	57	377205	341953	90	1.93823
38148	36983	71	15370	15375	48	398	504	0	402	748	0	1582	1648	17	1518	1510	16	61691	61935	65	1.93923
283366	204732	125	114354	80370	120	3566	2536	37	6409	4997	50	15836	11796	77	17485	12993	71	655806	505711	117	1.94023
243344	164796	134	106016	70325	134	2490	1645	30	5545	3740	43	13321	8823	71	14311	9251	70	552376	367900	134	1.94023
38976	38903	70	8121	8086	41	363	351	0	489	796	0	1528	1562	15	2075	1747	24	59721	57881	64	1.94224
118634	108765	92	42784	40423	83	1189	1138	9	2921	2468	33	5961	5655	43	6278	5814	45	246810	233305	85	1.94324
35961	37141	69	15859	16095	51	177	177	0	510	519	0	1388	1304	14	1123	1154	10	48865	49417	65	1.94324
36917	36284	73	13930	13848	47	232	250	0	739	739	0	1660	1477	20	2076	2007	21	60499	60811	66	1.94324
44631	45515	77	19519	19707	59	251	256	0	661	758	0	1555	1493	18	1253	1436	13	65945	69217	67	1.94324
105863	103522	84	50720	47953	83	1125	1105	8	2766	2587	28	5554	5322	40	6111	5962	49	241524	235644	84	1.94725
67651	67060	77	15839	15884	49	707	547	0	1199	1502	13	2723	2627	28	2590	2491	29	107263	106385	75	1.94725
112289	102799	83	36509	32844	81	1320	1201	11	2237	2397	24	6321	5626	44	5864	5341	44	235180	221320	84	1.94725
155443	136420	92	69507	60491	91	1502	1181	11	3309	2829	37	7702	7266	46	7867	6886	48	321961	295803	91	1.94825
101646	98700	83	49370	48024	80	1173	1122	9	2554	2546	21	5492	5220	40	7608	7553	44	263930	255804	84	1.94825
157637	141506	98	59485	54560	88	2331	1932	24	4191	3241	39	9489	8765	55	10806	10047	56	390665	371490	89	1.94925
139078	126206	91	57171	51562	86	1396	1172	17	2598	2629	27	7018	6444	46	7892	7103	45	291672	275793	87	1.95125
53671	49128	90	20845	18112	90	631	594	0	744	656	0	2719	2158	29	3182	2637	28	108412	91504	90	1.95125
106433	99356	84	42876	40973	81	1420	1268	16	2778	2692	29	6947	6787	46	7368	7182	48	302835	289327	85	1.95125
96060	93317	82	30005	29998	76	968	855	0	2242	2397	24	5658	5530	39	5938	5828	39	236498	226978	81	1.95125
51691	51661	75	11967	12193	43	493	589	0	907	1177	9	2342	2155	28	2581	2601	27	89091	87426	72	1.95125
85881	84103	82	30742	30122	77	1166	1159	11	1637	1864	22	5180	4782	44	5483	5481	43	196554	195285	82	1.95326
112203	104371	89	38440	36422	83	1140	1114	7	2118	2012	25	5217	5156	38	6477	6335	47	222565	214263	85	1.95526
85897	85588	81	39102	38279	77	876	836	0	1609	1565	23	4247	4143	38	4378	3816	37	158632	155239	77	1.95626
162676	136151	95	61885	51722	91	1488	1399	17	3544	2976	36	8706	7541	51	8559	7192	50	342025	286617	94	1.95626
39656	41934	64	18642	19129	52	236	411	0	618	720	0	1582	1680	21	1799	1848	17	68771	68968	65	1.95626
131768	125090	93	58600	56486	84	1527	1409	16	2819	3118	30	7058	7086	43	7917	7302	49	306841	287723	88	1.95726
20010	19812	65	7285	7354	39	206	322	0	316	396	0	1247	1176	10	1143	1339	12	40851	44056	67	1.95927
64449	64463	78	26239	25861	75	349	459	0	1080	1308	13	2677	2432	28	2927	2740	28	114335	112610	82	1.96027
30598	30864	64	11389	11664	44	272	334	0	584	523	0	1296	1238	11	1319	1231	14	50979	52827	66	1.96027
150852	140047	91	53419	51051	86	1620	1597	17	4006	4104	38	9324	8527	49	9424	8125	55	383081	351890	95	1.96127
123579	113671	93	51014	47089	85	1087	1114	9	2461	2261	28	6149	5749	44	7149	6434	49	258677	238076	89	1.96227
344889	214374	145	147170	93736	132	2997	1990	31	7331	4365	63	17231	10735	83	17491	10843	83	669651	400784	145	1.96227
145726	123783	106	57851	49656	87	1475	1276	14	2884	2843	31	8188	7288	53	8434	7086	56	314680	287726	91	1.96327
84789	82041	82	28544	28320	78	801	521	0	1217	1283	10	2957	2883	29	3603	3391	34	122195	120360	80	1.96327
27949	27560	68	15042	14895	49	198	260	0	315	605	0	1132	1324	12	1469	1420	16	55468	54139	63	1.96427
81435	79481	81	37593	36493	78	651	691	0	1707	1671	23	3315	3173	33	4715	4902	39	151581	148186	82	1.96427
207544	164883	103	71178	57438	97	2362	1890	28	4012	3607	41	9981	8165	58	11045	9127	60	427985	359710	102	1.96528
162509	136306	111	65612	54520	111	1796	1464	19	3839	3227	37	8138	6753	53	8958	7207	52	341271	281644	111	1.96528
98865	94683	82	40021	38394	80	741	709	0	2492	2062	22	4235	4461	34	4567	4607	37	175655	168286	81	1.96628
170833	154762	93	75451	68628	90	1909	1788	22	5083	3908	41	9691	9166	49	11179	10825	53	418877	384502	92	1.96628
237124	175159	107	132058	107095	106	3069	2348	30	6208	4601	47	14632	12143	66	14753	11221	65	574001	486978	104	1.96828
86381	84063	78	40462	39386	77	744	775	0	1203	1331	13	4072	3989	36	4944	4890	39	166158	160180	76	1.97129
135802	122607	89	52067	47201	85	1437	1251	14	2959	2930	29	7103	6647	47	8553	8124	48	306064	294986	84	1.97129
68971	67947	78	28294	27990	75	531	540	0	889	1054	6	2505	2744	27	2879	2497	30	106524	105550	72	1.97229
152433	139660	90	62949	57910	88	1536	1522	16	3873	3877	37	9324	8981	50	9718	9237	60	366509	352358	86	1.97329
21330	21717	57	8063	8130	40	79	222	0	645	406	0	807	1038	4	1101	1241	10	41053	40856	64	1.97429
109696	105457	88	36915	35909	80	1111	864	0	2366	2114	24	5787	5662	41	6002	5327	40	210636	206082	81	1.97429
93104	81988	86	43330	37897	84	1093	1112	9	2063	1417	21	4061	3351	39	4498	4405	37	173488	155977	83	1.97429
40665	39441	77	11824	11747	44	324	307	0	544	582	0	1322	1381	16	1543	1569	19	60455	60259	71	1.9783
45241	46037	62	24148	24362	65	339	401	0	253	443	0	1754	1401	17	1826	1872	22	68556	67165	69	1.9803
109732	104977	82	46201	44974	81	1261	1096	7	2477	2563	27	5601	5242	41	6048	6185	41	223647	214360	85	1.9813
26348	26421	70	12182	12306	45	636	566	0	236	731	0	1159	1118	10	1751	2045	22	56131	56374	63	1.9823
51517	52391	76	18377	18082	54	456	410	0	878	721	0	1961	1941	22	2198	2054	28	89324	86302	74	1.9823
62230	61793	79	24152	24202	67	505	521	0	816	713	0	2347	2259	26	2370	2266	26	93303	90451	74	1.9823
[truncated: 7,733 more rows]
