# Supplementary material for: Phenotypic heterogeneity follows a growth-viability tradeoff in response to amino acid identity
Source: Nat Commun. 2024 Aug 2;15:6515. doi: 10.1038/s41467-024-50602-8 (PMC11297284; doi:10.1038/s41467-024-50602-8)
Supplement: Supplementary file 6 — Source Data [file 41467_2024_50602_MOESM6_ESM.zip › source_data/fig6cde/240423/240423_1445_yATP_A1_PRO.csv]

FSC-A	FSC-H	FSC-W	SSC-A	SSC-H	SSC-W	BL1-A	BL1-H	BL1-W	VL1-A	VL1-H	VL1-W	VL2-A	VL2-H	VL2-W	VL3-A	VL3-H	VL3-W	YL2-A	YL2-H	YL2-W	Time
273783	210007	128	170312	139882	121	4942	4276	37	10033	7662	56	19871	15949	75	32054	24450	113	641735	505391	131	0.00110574
108698	97709	89	54452	49093	83	1603	1386	16	2508	2533	24	5815	5239	44	9462	9258	48	175645	159864	79	0.00221147
103283	96024	86	37756	36109	80	1311	1149	12	2839	2847	27	5644	5424	40	9177	8688	47	175002	163709	89	0.00331721
181151	148185	106	73582	60078	94	2518	2019	27	5241	4021	43	11083	9560	54	16933	13702	71	332669	296478	100	0.00442294
121481	107664	93	45163	39530	86	2190	1977	25	3501	3113	35	8714	8011	53	13174	12256	67	246524	232168	94	0.00552868
141248	122173	96	69666	59611	89	2343	1663	28	3374	2823	35	7688	6805	49	12216	10355	68	230979	203232	97	0.00663442
143719	130732	96	53701	49097	87	2546	2421	27	4254	3645	38	10347	9482	60	16275	14465	73	315228	277011	98	0.00884589
112752	102495	87	42958	39286	83	1794	1629	20	3418	3165	33	7738	7416	51	11939	11089	64	235414	224755	90	0.00995162
115044	110021	83	48178	45805	81	2107	2108	24	4108	3562	41	8081	7574	47	13463	12465	60	246391	228340	93	0.00995162
134642	123211	86	72259	66245	86	2378	2167	27	4115	3402	34	8846	8344	50	13705	12917	63	269942	257441	93	0.0110574
82204	79852	78	31481	30581	77	874	804	0	2148	1714	28	4621	4252	40	6081	5528	42	130206	125050	80	0.0110574
90308	85280	90	31756	30638	79	1237	1243	10	2480	2100	26	4935	4472	40	7420	7002	43	150594	146639	87	0.0143746
137106	107749	95	50621	40270	89	2083	1851	23	3649	2925	36	7319	6012	47	10438	8677	60	228208	180228	97	0.0154803
159385	129505	93	53637	42321	91	2404	1782	28	4510	3918	35	9181	7157	57	15462	12752	78	300170	251897	97	0.0187975
88340	84457	80	32011	30964	78	1421	1344	16	2141	2442	24	5279	4959	38	8615	8438	48	166120	159784	84	0.0199032
142800	127224	87	63309	56916	87	2182	1834	23	3847	3283	37	8920	7839	49	13546	11394	65	273122	233682	88	0.0199032
120983	100941	89	50136	41444	88	1631	1604	18	3350	2795	37	6912	5857	48	11838	10362	56	224170	196353	95	0.0221147
56719	55854	80	23744	23383	66	698	623	0	970	1124	6	2719	2804	28	4743	4844	39	87581	85658	75	0.0232205
126149	108517	88	45375	38746	85	1733	1311	20	3376	3082	34	8134	7562	45	12030	11314	63	244636	226774	95	0.0254319
142498	120629	106	57222	48626	88	2371	1958	27	3727	3083	35	8607	7944	51	13003	10964	62	255467	231241	97	0.0265377
119245	108975	86	51169	47047	84	1708	1665	19	3364	3319	34	7601	6858	50	12437	11158	57	252463	241728	92	0.0276434
125156	107944	91	62749	53051	89	1860	1692	22	2937	2582	32	7506	6358	49	12021	10035	67	223337	193844	85	0.0287491
104401	99629	82	46889	44489	81	1507	1547	17	2716	2583	28	6511	6236	44	9266	9385	52	190091	178905	89	0.0287491
141487	125619	93	57539	48794	87	2237	1900	25	3489	3404	34	8682	7608	49	13085	11874	66	269903	232595	93	0.0309606
141501	131614	88	61242	57636	84	2641	2378	27	4982	4636	38	10659	10542	53	15590	15012	65	326464	308613	96	0.0320663
138297	117414	95	53334	44910	87	2374	1910	26	3597	2971	38	8420	7610	50	12933	10808	75	267540	238875	96	0.0320663
96756	93288	89	31956	31220	78	1339	1292	16	3034	2399	28	6302	6232	45	9730	9306	52	189962	179467	91	0.0320663
77396	75942	78	29838	29294	76	1102	1077	8	2069	1825	26	4975	5031	37	7560	7196	48	149885	142035	87	0.0331721
207311	166449	97	148749	128205	97	4665	4020	37	9526	7607	56	20389	17740	78	33617	27528	97	640312	534170	108	0.0342778
97216	92343	81	39236	37540	80	1312	1150	12	3033	2737	29	5574	5601	38	8313	7587	49	176503	169114	89	0.0342778
195567	150169	100	81513	63807	97	3036	2255	33	4383	3542	41	10834	8393	61	17213	13105	83	328520	255049	105	0.0342778
92563	91009	81	36664	36165	78	1488	1536	15	2910	2262	32	6084	5920	41	9386	9452	51	185492	181208	85	0.0353836
179976	156090	105	72388	63447	92	2656	2458	28	5149	4852	38	11060	10355	54	15824	14360	76	319544	301610	99	0.0364893
122704	111799	86	37598	35384	82	2475	2163	28	4374	3945	37	10421	9308	57	15162	14657	66	310634	269689	90	0.0387008
97466	92529	95	37752	35710	81	1515	1608	17	2973	2923	30	6903	6844	42	10451	9542	61	209003	196691	91	0.0398065
138597	116340	91	53696	45330	89	1996	1793	24	3574	3015	31	7726	6704	50	11843	10678	56	250661	221133	102	0.042018
84417	80161	79	26730	25865	75	1460	1287	17	2486	2050	27	4833	4613	41	7113	6779	45	146964	140661	80	0.0431237
134899	125399	87	68936	64263	86	2612	2360	27	5406	5215	42	11118	10529	54	18291	17008	70	346247	320986	101	0.0464409
109709	102942	84	34041	32301	80	1525	1446	18	2338	2515	28	6450	6274	43	10106	9223	53	204932	187601	88	0.0464409
46222	44236	73	24770	24388	62	376	498	0	928	1000	1	2135	2127	22	3495	3275	30	68520	69780	71	0.0464409
72396	69352	80	36780	35347	78	1109	1113	8	1695	1547	15	3934	3822	37	5396	5548	37	116766	113738	83	0.0486524
137807	126685	85	47258	42061	86	2490	2076	26	4093	3935	35	9932	9033	59	15185	14510	64	297785	275698	91	0.0486524
117783	108425	85	49857	46311	83	1772	1743	19	3125	3379	31	8035	7569	48	13085	11953	70	262626	248894	88	0.0497581
282129	200501	129	157713	115978	123	4750	3412	40	7348	5857	48	17622	12925	74	27239	19610	107	554209	405695	119	0.0519696
249196	173833	113	110912	77192	107	3122	2057	35	6231	4458	51	13720	9444	68	21727	15342	100	416832	302445	111	0.0530753
91512	87571	83	28805	28205	78	1425	1164	12	2353	2073	24	5608	5371	42	8511	8837	46	161400	152941	80	0.0541811
123934	113866	89	52405	49248	84	2186	1980	25	3717	3721	32	9760	9299	55	14587	14017	68	290304	272738	85	0.0552868
158969	141474	102	81709	75050	90	3606	2904	33	6310	5464	46	12916	11157	65	18719	16372	79	393133	342354	98	0.0597097
110723	105229	83	47740	44894	82	2055	2056	23	3460	3414	31	9297	8666	55	13489	12906	70	286547	268563	91	0.0619212
112588	104935	91	49198	46865	81	2183	2092	22	3283	3067	30	7493	6818	48	10861	9490	55	217597	197838	87	0.0630269
144930	125298	90	59411	50430	89	1340	1545	16	3239	2824	30	7696	6695	49	11631	10374	61	215547	190573	96	0.0641327
154220	131841	93	65638	56769	91	2260	2186	23	3870	3640	37	9886	8626	56	15157	13318	65	304161	278184	93	0.0641327
181181	150069	92	65216	52858	92	2674	2271	30	4840	4155	44	10317	8754	60	14529	12213	70	295071	245552	100	0.0652384
94104	90715	80	37365	35446	78	1385	1550	16	2255	2370	25	4814	4823	39	8358	8411	46	167721	160190	85	0.0674499
129943	108826	96	60230	49099	91	1802	1686	20	3796	3266	37	8163	7004	49	12344	10451	62	249770	215212	86	0.0696614
95538	88043	84	37958	35838	80	1297	1307	15	2466	2396	27	5637	5550	41	8037	6950	46	166814	158429	84	0.0707671
168405	142640	93	76869	66040	90	2425	1944	29	4398	4083	37	9971	8297	56	15290	12486	75	308618	256192	89	0.0718728
107552	100773	83	44960	41591	82	1645	1575	19	3073	3433	29	7332	6967	45	11557	11161	61	214152	200755	89	0.0718728
46042	44693	79	16989	16945	53	369	470	0	943	1138	9	1948	2184	22	3417	3544	31	67163	64624	75	0.0729786
170513	150215	94	88562	78533	91	2828	2356	30	5299	5002	42	12204	11133	64	20139	18972	85	392456	353220	95	0.0740843
89546	83938	81	45171	43129	80	1419	1452	15	2179	1856	26	6278	6271	41	9143	9320	50	188978	177525	86	0.0740843
178657	147292	105	79615	65683	95	2241	2224	24	3940	3812	34	10470	9086	52	15307	13317	71	313235	275495	98	0.0751901
197537	170416	92	74629	66818	91	3450	3336	31	6475	6561	40	15337	14370	64	22893	20559	80	437939	405261	97	0.0751901
76693	72192	81	32510	31253	79	1023	991	0	2039	1950	22	3740	3709	33	5606	5160	39	115963	110876	82	0.0762958
90325	86145	84	31471	30880	78	1265	1167	11	2173	2273	23	5479	5401	40	7724	7202	49	152316	146966	81	0.0762958
105241	94371	87	53841	48263	84	1721	1427	18	2629	2831	29	6429	5441	47	10003	10031	49	187325	174937	100	0.0762958
81870	79662	80	26559	25941	75	1114	981	0	1507	1515	18	4970	4819	36	7007	6997	42	148436	144043	86	0.0785073
233003	182946	105	98209	79058	102	4331	3103	39	7195	6055	54	16926	14031	76	25017	21173	98	504161	445069	106	0.0785073
122488	111445	88	44754	41301	84	2089	1747	22	2741	2821	29	7867	6715	49	11380	10482	59	244498	218123	92	0.079613
241459	164937	104	108679	77323	103	3365	2163	36	5920	4271	46	14230	10345	68	21525	15362	89	440137	318381	110	0.079613
148848	122440	97	67262	54848	94	1710	1478	16	3604	3269	36	9167	7971	54	14770	13084	72	294974	257173	96	0.0829302
123067	115345	92	56308	53028	84	2444	2354	26	4840	4581	35	8256	7873	46	13801	12902	64	267276	247227	89	0.0829302
189524	155601	96	67051	55734	93	2707	2238	29	4753	4232	41	11481	9554	60	17531	15119	86	368474	328453	96	0.0840359
107691	91183	90	42790	36500	85	1394	1481	15	2892	2838	31	6245	5565	44	10289	8944	52	198396	175160	91	0.0851417
68436	65073	85	30082	28786	76	925	747	0	1688	1731	18	3633	3582	36	5082	5238	39	99943	95046	71	0.0851417
177168	149712	96	53080	42972	95	2379	2050	26	5459	4825	43	11689	10022	57	17284	15829	75	345272	309751	95	0.0862474
172035	146745	95	67048	58376	91	2972	2656	30	4784	4469	39	12886	10959	66	18968	17298	75	380484	316993	90	0.0873531
103522	98262	85	48024	46103	82	1563	1739	18	2558	2815	25	6582	6303	45	8917	8410	48	184853	176215	85	0.0906704
150512	135337	89	75499	68344	89	2347	2060	25	4666	3801	40	10952	9402	61	15799	13559	68	321890	278584	92	0.0917761
98569	93297	83	32470	30655	79	2157	1974	24	2739	2672	29	7323	7356	45	11930	11834	58	221913	213362	83	0.0917761
93094	91007	82	32223	31402	77	1995	1762	19	2670	2892	29	6988	6772	45	11352	10779	55	218777	215526	84	0.0917761
110191	104405	85	39534	37591	81	1438	1131	12	2709	2506	30	6602	6545	46	10275	9602	52	197632	191684	84	0.0928818
151110	125492	94	60611	49297	91	2007	1912	23	4096	3649	38	8913	7577	58	13262	11555	66	263593	220189	87	0.0939876
125144	108162	95	47318	41210	86	2215	1689	24	4198	3355	37	7451	6717	47	11493	11120	60	233573	212791	89	0.0939876
139971	130811	84	75754	70311	85	2230	2211	24	3981	3760	36	9097	8939	48	14911	14214	73	277075	262677	88	0.0939876
76775	73162	80	30017	28872	77	1034	1071	7	1717	1921	24	5297	5286	40	8118	7688	58	160294	150998	85	0.096199
117375	106521	89	39921	36830	84	1977	1871	22	3871	3262	35	8284	7245	53	12813	11982	59	255703	240719	91	0.0973048
99738	94952	89	64185	62959	80	1899	2024	20	3405	2973	34	7415	6840	51	11534	11245	60	218279	211235	87	0.0995162
332260	227559	145	227749	157377	135	10404	6911	54	19091	13039	85	40868	28093	129	63460	42630	131	1.04858e+06	897987	141	0.101728
130696	112292	92	43037	35619	88	1986	1772	23	3449	2574	33	7605	6585	50	11868	9982	58	224323	200221	93	0.102833
128131	117426	86	56911	51925	85	2053	1781	27	3667	3682	33	8122	7450	46	13220	12917	70	276293	263223	94	0.102833
50180	49763	75	15263	15128	50	402	522	0	906	1333	11	2627	2625	27	3955	3871	34	68373	65900	78	0.105045
157422	143451	91	71400	65677	88	2834	2489	29	5065	4609	42	10541	9466	59	17607	15634	78	331944	288572	97	0.105045
128232	116943	92	51203	45213	86	2108	1896	23	3478	3033	34	7391	7005	49	11806	11654	56	225042	210938	92	0.105045
203794	164604	113	66790	54242	98	3220	2590	31	5334	4379	41	12801	10476	65	19631	15862	94	414486	336114	113	0.105045
119942	108653	86	49442	43473	85	2280	1795	26	3406	3395	29	8667	7867	54	13604	12233	74	254384	243413	87	0.109468
116348	111613	84	45186	43715	81	2273	2456	25	3798	3805	34	9810	9084	53	15649	14499	71	285160	270789	87	0.109468
142547	122199	91	51184	42244	91	1998	1756	23	3534	3028	31	8293	7481	47	11980	9689	64	246716	215425	97	0.110574
148846	137034	89	69856	64191	86	3163	2756	31	5586	5466	39	12582	12368	58	19293	17904	80	373838	355793	96	0.110574
128487	103978	97	57265	45372	91	1818	1303	21	3375	2505	32	7211	5763	48	11373	9131	64	219697	180490	95	0.110574
204512	160252	104	83034	65865	99	3163	2386	33	6179	4618	48	13324	10808	68	19171	15470	80	367724	314418	103	0.113891
88880	83118	81	45834	42886	81	1738	1407	20	1775	2267	25	6381	6167	42	9886	9227	61	185602	176905	88	0.113891
120765	112539	85	46301	43384	84	2206	2008	23	4143	4059	34	9624	9081	50	14867	14179	64	307996	292825	90	0.117208
192438	155894	101	65814	54353	97	2751	2433	30	5053	4182	44	12245	10232	59	18301	15782	80	345919	312374	101	0.118314
169709	143377	96	70174	61722	91	2488	2126	29	4814	3893	41	9629	8865	49	16908	15279	70	319377	295745	97	0.118314
249654	189567	113	88282	65808	108	4265	3034	40	7340	5819	50	16673	13652	77	25846	21028	103	527352	431942	110	0.120525
85970	82172	91	34391	32865	77	876	1088	7	1676	1894	21	4073	3928	36	7368	7100	54	151511	143284	83	0.124948
240862	182357	99	84900	63263	99	3968	2978	38	7655	5841	52	16929	13761	73	26113	20277	91	511779	414623	104	0.126054
128566	103158	107	60274	47204	107	2046	1715	22	3703	2962	34	8985	7179	56	13010	10290	77	283861	229540	107	0.126054
197496	161807	103	75232	61018	95	3067	2445	31	4899	4122	41	11151	9093	63	17410	13520	78	349105	271262	97	0.126054
96022	87265	91	42007	37745	85	1599	1315	15	2895	2548	28	6739	6302	45	10787	10208	56	194022	184288	98	0.126054
109444	105883	82	43284	41911	80	1811	1540	22	3001	3093	32	6980	6709	45	10631	10418	55	220639	206046	84	0.126054
210923	161741	111	131019	107880	103	4995	3944	38	8786	7724	52	20700	17152	88	31489	25742	100	643589	527662	112	0.12716
198144	165444	96	101463	87126	96	3039	2237	32	5980	5078	45	12883	10755	67	20180	17148	83	380246	340008	101	0.128265
147371	125374	93	49321	42231	88	2324	1683	28	4066	3806	38	9411	8704	50	13599	12501	65	254735	222482	94	0.132688
129071	116744	102	46053	41839	85	2184	2078	25	4512	4502	37	9349	8956	51	13814	13806	62	289061	275251	92	0.132688
112505	107568	81	36869	34910	79	2018	2083	23	3490	3526	31	7066	6911	44	12418	12078	61	228890	210563	88	0.1349
88081	84446	82	38150	37286	78	1540	1600	18	2402	2130	29	5567	5673	40	7832	7172	48	160415	152696	87	0.1349
70006	68897	79	27703	27543	72	946	786	0	1483	1467	16	3677	3810	31	5263	5283	38	115228	110225	83	0.136006
89471	86926	81	21155	20398	58	1496	1406	13	2867	2495	30	5605	5343	40	9999	9595	60	182578	168335	87	0.137111
76285	72878	84	25395	24402	76	1441	1339	16	1721	1812	21	4621	4467	37	6621	6370	43	132105	129816	76	0.137111
88466	84864	82	44594	43375	78	1295	1290	13	2160	2092	22	5205	4656	41	7774	8023	43	156704	149553	86	0.139323
105354	100785	82	62591	60326	81	1472	1529	17	2148	2497	26	6541	6379	43	9618	8342	62	187956	178052	85	0.141534
96637	93262	80	31030	29626	79	1704	1385	19	3766	3867	33	7410	7409	44	11617	10974	55	237994	227564	90	0.14264
194742	160126	100	84765	70868	100	2714	2488	27	5741	4588	42	12962	11295	61	19970	17483	74	380898	340098	106	0.143746
134449	119373	89	66964	59989	88	2449	2361	26	3833	4009	34	9220	8705	51	14343	13335	67	275711	264603	94	0.145957
232805	180535	102	84925	66640	100	3844	3054	37	7214	6062	47	16292	13166	71	24253	19376	94	494772	416231	102	0.149274
117713	104802	88	45201	41077	83	2218	2232	23	5084	4860	38	11201	10167	63	16827	15137	71	337131	304556	90	0.15038
135813	115974	91	62227	53223	88	2424	1911	27	3819	3611	33	7458	6631	49	13011	10989	65	250755	225806	94	0.15038
113711	105578	85	42259	38970	82	1757	1426	18	2901	2616	33	6134	5702	43	10478	9820	56	210824	197622	89	0.151486
116390	107711	88	64597	60967	85	1544	1474	17	3487	3225	33	7471	6610	47	12257	11103	63	230607	209381	88	0.151486
79448	74953	83	38344	35741	79	1362	1282	14	2184	1901	26	4739	4678	38	8007	7569	54	147012	144711	74	0.152592
101807	92595	87	34122	29609	84	1841	1469	20	3314	2631	33	6489	5867	45	10174	9165	53	191915	174895	89	0.153697
107288	95496	89	47703	42150	83	1287	1149	12	2668	2342	27	5740	4954	43	9728	9021	56	185231	164485	88	0.153697
89562	84669	80	27237	24927	80	1138	1212	12	2202	2535	22	5752	5662	39	9994	9744	50	184765	175928	85	0.157015
125300	114264	89	60939	54969	85	2304	2015	25	4230	4027	36	9246	8401	54	14068	12879	74	302523	288960	88	0.15812
105957	100654	87	43538	42110	79	1604	1671	20	2978	2691	34	6248	6146	45	9208	9120	49	188206	181397	85	0.15812
163326	143303	92	69670	61609	90	2615	2287	26	3966	3664	36	9198	8317	54	15715	14446	64	283916	262733	91	0.160332
180631	145070	98	75966	60493	94	2573	1954	30	3987	3036	39	9764	7991	56	14700	11414	67	292446	243666	101	0.166966
166628	150347	89	68939	61760	89	3166	2623	30	5717	6106	38	13473	12268	64	20508	18874	72	405470	377917	98	0.166966
113146	108152	81	49190	46247	81	2149	2044	23	4150	3745	39	7966	7341	50	13036	12677	59	256541	235424	85	0.166966
108118	99570	92	46440	41868	83	1740	1678	18	3051	2790	35	7890	7385	47	12271	10613	62	242702	233561	92	0.169178
98024	90263	90	38542	37237	81	1882	1742	20	3369	3016	32	8312	7657	47	12424	10829	60	247943	229701	90	0.169178
112752	106176	88	42646	40744	82	1210	1266	13	2390	2328	28	5359	5291	39	9130	8882	51	189724	179622	91	0.171389
27323	26525	69	11632	11424	44	234	288	0	604	417	0	1371	1228	12	2352	2298	28	33712	32711	70	0.172495
220388	170402	102	92475	71516	99	3450	2602	35	6480	5116	46	14135	11354	73	21583	17014	97	416742	329037	108	0.174706
169665	129641	98	82232	64765	94	2720	2073	32	5080	3852	45	10535	8399	56	17751	14116	81	336174	268350	89	0.174706
110403	95744	86	38196	33189	83	1566	1310	14	2595	2750	30	6619	5523	46	10500	8620	56	207343	191570	90	0.175812
146058	135263	86	85677	79712	86	2506	2060	27	5437	5018	41	10222	9750	55	16282	14962	69	317451	293735	90	0.175812
168513	139354	99	64892	54916	91	2717	2388	28	4194	4137	37	9142	7926	53	15960	14215	69	297995	275152	96	0.175812
122265	109150	87	51618	46491	85	1959	1738	23	3641	3276	32	7822	7190	48	12943	12466	58	238627	226467	88	0.178024
138563	121879	87	43745	38261	85	2304	1849	28	4269	3892	37	9719	8954	59	14942	13939	60	287378	272500	87	0.178024
93126	87817	82	33937	32883	78	1366	1388	15	2458	2445	26	5569	5282	45	9065	8271	56	171000	166381	86	0.179129
149114	132349	90	64365	58394	89	1970	1643	22	4238	3789	36	7910	7033	46	12895	12165	55	252109	243219	92	0.179129
82701	79786	81	32542	31299	77	1723	1527	19	2494	2466	28	5208	4628	40	7724	7604	45	159340	146695	83	0.180235
89734	87083	81	41595	40085	79	1628	1603	18	2428	2348	27	6159	6308	40	9869	9609	52	172121	167879	88	0.180235
151656	138462	104	67895	61295	88	2668	2690	25	5097	4520	36	11084	10151	55	16168	15095	71	338406	314860	96	0.183552
77978	75296	78	29896	29276	77	1153	940	0	1716	1828	20	4681	4442	36	6827	6648	48	142354	141977	87	0.183552
191579	161489	94	96009	80191	93	4044	3389	36	6427	5023	48	13534	11158	62	21080	17627	84	455196	370955	99	0.183552
337228	211056	138	168686	110097	137	5071	3325	46	9120	6475	60	19411	13363	88	29101	19176	106	631929	406546	142	0.184658
130962	114090	91	55656	48707	87	1779	1561	21	3051	3028	31	7898	6938	48	11848	10663	59	236337	218281	90	0.189081
96991	92569	90	25251	23544	77	1118	1094	7	2454	2693	27	5431	5246	41	8038	8202	52	166594	160765	83	0.191292
124894	113326	94	47871	43709	84	1577	1578	19	2922	3023	30	7172	7163	44	12120	11423	60	219645	210773	90	0.192398
72507	70208	80	31137	30013	77	1299	1567	14	2049	2415	25	3896	3956	34	6337	6159	41	118168	111431	78	0.192398
71308	70895	76	29737	28671	77	1286	1224	13	2282	2274	23	4059	3963	36	6686	6633	43	132279	128833	82	0.193504
174712	146916	98	131063	114870	94	4756	4291	34	8430	7593	48	18572	16156	76	30626	25954	91	577640	489457	99	0.19461
239432	169611	120	98909	69832	106	3527	2904	34	6716	4458	52	14311	10449	70	21642	15605	91	479897	358944	110	0.195715
161829	142701	96	77902	69003	90	3089	2639	30	4904	4560	40	11423	10073	57	16222	14302	66	331112	311531	91	0.195715
111082	102822	88	65281	61482	84	1767	1645	21	3316	2933	33	7246	7075	46	10596	10273	55	219821	211972	87	0.196821
156144	134740	91	87042	76743	90	2454	2135	28	4042	3791	35	9894	9013	55	15139	13642	71	305684	286528	93	0.196821
124366	115952	87	48357	45559	83	2412	2177	27	3814	3953	35	9301	9115	49	14076	13965	61	257794	239019	89	0.199032
129122	114361	96	53546	47159	87	2264	1841	26	3553	3131	35	8638	7991	52	12764	11662	58	249917	236547	91	0.200138
195961	161651	99	87595	73856	96	3404	2760	33	6691	5462	47	13750	11905	60	23411	20873	91	444550	398932	101	0.201244
164974	133692	99	66794	53851	94	2471	1846	31	4986	4373	44	11368	8901	62	17469	13999	84	361131	294947	102	0.201244
78416	74881	79	26224	25432	72	1137	1160	9	2296	2458	23	5135	4690	38	7734	7373	48	153747	144581	84	0.20235
171654	134619	110	72940	57902	93	2158	1538	23	4187	3396	38	8678	7351	51	14177	12548	66	264354	232071	99	0.20235
145736	129667	89	46155	40273	86	2724	2383	28	4466	4304	35	9693	9168	53	14855	14072	68	295787	277100	96	0.204561
103066	93862	95	37273	34309	82	1604	1455	16	3446	2987	32	7543	6708	50	10943	9714	56	221154	189214	86	0.206773
76554	73244	81	35509	34084	78	1149	1295	12	1983	1919	23	4229	3864	36	6630	6589	44	136384	126927	84	0.207878
163665	147742	93	100759	93737	90	4395	3642	36	6715	6093	44	16401	15065	71	25291	22641	90	512844	465775	101	0.21009
167536	133098	99	83097	66077	94	2539	1972	29	4562	3632	39	9955	7983	56	16137	12682	79	312657	241383	91	0.211196
85936	85266	79	34980	34582	77	1331	1469	16	2166	2317	25	5499	5245	39	8378	8141	48	168290	161962	88	0.211196
79575	76434	79	33571	32172	78	1174	1135	9	1861	1929	21	4619	4373	39	6861	7020	44	136987	132119	83	0.212301
119448	114571	87	54356	52400	81	2714	2554	26	4191	3939	38	9641	9096	52	15715	15369	72	300321	272162	89	0.215619
142238	128499	87	64399	59241	86	2557	2518	26	5027	4048	42	11448	10105	55	18172	16541	73	367135	306281	90	0.215619
96078	93105	81	63233	60761	81	1352	1251	14	2800	3038	25	5347	4937	42	8095	7576	50	162156	151987	88	0.216724
97389	92543	81	57686	55808	80	2074	1615	21	3289	3315	36	7312	6657	46	12954	12610	65	234169	223638	90	0.216724
59355	58367	76	26193	25492	71	644	844	0	1605	1334	20	2985	2993	31	4749	4837	38	94536	94231	80	0.21783
110121	104807	89	51636	48947	82	2051	2036	22	3846	3274	36	8784	8322	55	12667	11469	60	246209	237869	91	0.21783
88057	85888	83	36092	35621	78	1775	1766	20	2545	2891	26	5934	5999	39	9573	8980	60	176071	167411	89	0.218936
130702	114999	88	51507	45039	87	1548	1450	17	3707	3461	35	8155	7335	49	12463	11155	58	248561	224346	96	0.220041
142320	119238	93	50229	40976	90	1988	1468	22	3419	2812	33	7500	6801	49	11714	9435	63	238238	210676	100	0.220041
150485	124469	91	65987	54804	91	2121	1795	24	3470	3401	33	9305	7926	52	14609	12660	71	276586	241192	97	0.221147
101504	95621	83	36789	35392	79	1241	1273	12	2714	2639	27	6141	5965	41	8903	8848	46	185862	176186	87	0.222253
111648	106289	83	41148	39126	80	2231	2215	24	4357	3739	37	8629	8341	47	13930	13476	63	273384	251048	87	0.222253
84543	82986	83	32759	31755	78	804	1021	3	2246	1956	26	4800	4675	38	7181	7425	45	145299	138047	85	0.222253
92568	91422	78	26343	25507	77	1546	1479	15	2908	2479	31	5914	5981	38	9569	9012	55	189222	179854	87	0.224464
209565	153298	105	81994	62288	100	3050	2333	32	5374	4514	45	13423	9831	69	21536	15859	91	408949	322243	106	0.226676
104230	93682	91	35024	31022	85	1327	1475	14	2994	2621	26	6443	5919	43	10229	10028	62	180127	169970	76	0.227782
242196	189910	102	86129	67683	100	4242	3108	37	8667	7046	49	18516	16392	73	29998	27322	91	604708	569610	96	0.227782
133255	116277	88	57129	46061	89	2015	1550	25	3439	2646	39	8574	7366	50	13726	12191	74	252992	215800	93	0.228887
108078	100252	92	45687	42818	80	1436	1130	12	1975	2157	25	5452	5193	43	9026	8870	48	171028	158851	85	0.228887
111556	102174	94	56726	52100	84	2098	1988	22	3457	3368	30	8153	6994	48	12767	11754	58	257536	236106	90	0.229993
97523	91571	81	34392	32568	82	1306	1289	12	2906	2528	32	6211	5888	43	9208	9209	50	190311	179817	89	0.231099
112380	104544	85	45513	42506	82	1591	1519	16	2593	2204	33	6502	6253	42	10120	9275	52	197511	186674	82	0.231099
82064	76707	83	39742	37249	79	994	863	0	2639	2275	26	4337	4396	35	6960	6412	49	139658	133562	76	0.231099
144614	125522	89	79658	69374	90	2413	2001	26	4170	3121	39	8433	7049	52	13283	11419	65	258222	222801	95	0.231099
79239	77252	80	28783	28160	77	1033	1024	5	2169	1972	24	4329	4069	39	6491	5892	46	132781	129011	83	0.232205
147772	134472	93	65458	60628	86	1981	2052	21	3461	3589	30	8288	8015	47	12941	11473	67	246411	223713	95	0.23331
121804	110351	86	57755	52186	86	1815	1776	20	3279	3435	34	8003	7424	47	11017	10605	56	226988	215211	87	0.23331
146720	119412	93	66903	53854	93	2276	1748	25	4000	3224	41	8722	7149	53	14010	10877	71	275444	224655	91	0.23331
192924	154073	100	78793	61807	98	2830	2403	30	5416	4570	41	12471	10400	69	19208	15001	80	383591	327306	101	0.234416
105474	98076	92	41296	39420	80	1176	1260	14	2701	2445	29	5594	5219	42	7952	7612	47	172924	162352	88	0.235522
208100	166758	106	106686	86084	98	3065	2566	31	6456	5532	43	13240	11176	64	21484	17558	85	400342	328499	103	0.236628
95233	90782	88	42474	40631	80	1692	1672	19	2965	2756	29	6796	6722	44	10633	10100	52	216685	204613	89	0.237733
113743	104031	84	59360	52985	85	1834	1627	20	3200	3209	29	7078	6489	47	10572	9450	59	226667	207432	95	0.239945
111883	105344	86	38322	37162	80	1508	1479	16	4233	3536	39	6733	6511	44	10444	9949	53	208357	196842	89	0.239945
129722	119438	86	63488	58035	85	1953	1803	21	4204	3570	34	8933	8162	55	13901	12623	69	281266	261170	94	0.24105
142100	127598	95	81528	74463	86	2407	2193	27	5285	5125	42	11711	10805	59	17364	15854	78	344072	309709	92	0.243262
46662	44559	75	16585	15345	64	671	592	0	963	667	0	2385	2195	25	4252	3600	35	80804	73438	88	0.243262
79126	75915	80	29756	28894	77	1200	1185	11	1404	1851	19	4007	4009	35	6393	6194	47	130055	125107	86	0.244368
277252	168422	139	124371	75933	136	4118	2584	32	7250	4870	64	17039	11206	93	24646	16433	116	505480	332558	146	0.244368
163804	133895	109	59422	48130	91	2687	2352	31	5315	4017	44	10338	8937	55	15037	12848	70	305335	289796	91	0.246579
115501	110152	82	26923	25741	80	1476	1388	16	3083	2781	31	6336	5678	45	10268	10191	54	188576	174469	93	0.248791
103520	89601	88	42735	36007	86	1360	1226	14	3308	2967	31	6184	5255	45	9774	8204	57	208546	182385	85	0.253214
93430	89232	85	30284	28362	79	1419	1277	14	2849	2606	30	6535	6270	44	9383	8824	59	187890	175224	83	0.254319
175023	147480	98	83795	71316	93	2722	2494	27	4737	3854	37	11025	9913	57	16964	14831	81	337574	308139	99	0.254319
110502	104101	89	61212	57990	83	2036	1957	24	3916	3621	34	8757	8183	48	14069	13973	69	264351	247576	88	0.256531
166082	144807	93	74113	64614	92	2524	2240	24	4334	4234	35	9947	8856	55	15247	13252	67	300933	278514	94	0.256531
119736	113074	86	65762	61933	84	2697	2698	26	4588	4522	35	9538	9099	54	16974	15210	78	318042	284209	84	0.256531
126233	112438	87	66440	61264	86	1974	1962	21	3163	2875	33	8263	7538	49	12090	10993	66	233877	214382	94	0.257636
107750	101058	84	46784	45245	80	2203	2056	22	3701	3728	34	8819	8781	51	14465	13724	63	269986	256179	81	0.257636
100667	94683	92	41147	38997	81	1383	1369	15	2555	2497	27	6006	5808	41	9639	9027	59	194484	181733	86	0.257636
97956	91106	86	38791	37281	79	2033	1960	24	3841	3786	35	8362	8377	48	12959	12712	59	259487	236269	93	0.257636
94287	87913	83	40518	38036	81	1669	1482	19	2878	2546	34	6256	5828	43	10156	10044	55	195726	182371	87	0.258742
202602	168946	111	93322	80205	96	3578	2854	33	5343	5097	43	12467	10504	63	19930	18069	88	375336	340870	98	0.259848
92741	90837	81	41760	40621	79	1527	1749	16	2569	2491	30	5750	5402	46	8167	8043	50	167096	160524	84	0.259848
138467	121255	92	66975	58447	89	2120	1792	26	3610	3390	30	8405	7835	46	12668	12612	54	246721	226529	83	0.260954
143476	123459	91	62884	55172	89	2054	1761	24	3906	3590	40	8575	7797	49	15115	13213	78	271098	243421	94	0.263165
79571	76705	82	32480	31115	79	1750	1412	20	3063	3199	29	7038	7118	43	10859	10958	51	221588	214191	84	0.263165
175424	154161	91	92443	80452	90	2988	2910	29	4541	3720	40	10979	10013	56	16849	15043	71	322987	297397	90	0.263165
107755	91406	101	43408	36691	84	1515	1129	12	2522	2377	27	5666	4989	43	8151	7238	50	185352	161910	88	0.264271
122591	111489	88	46322	43516	82	1699	1650	20	3195	3088	33	7393	7027	45	10134	9467	54	228938	212121	90	0.265377
192713	163908	99	59822	48161	99	2778	2164	30	4989	4227	42	11080	9440	57	15932	13787	72	318036	279147	103	0.265377
112258	103160	85	53943	51503	82	1991	2154	21	3802	3001	37	8380	8206	47	12796	12633	56	254573	243499	86	0.2698
136805	118451	90	59275	52148	88	1822	1612	21	3469	3271	31	8429	8173	47	12670	10921	58	251903	231111	92	0.270905
137341	116612	91	57915	49897	89	2281	1756	28	4115	3773	38	8323	7600	50	13041	11386	62	262448	233655	94	0.270905
155880	138989	90	76720	66577	91	1902	1813	20	4729	4174	40	9260	8174	57	13976	12512	57	271002	246002	94	0.270905
98087	93410	82	40324	39049	79	1424	1338	15	2378	2274	29	5943	5733	41	9318	8909	55	191449	179475	85	0.270905
102190	97079	84	44196	42191	80	1309	1408	15	2467	2072	27	6083	5726	47	8714	7951	49	174526	169606	84	0.272011
173770	143006	96	92025	76644	93	2752	2297	29	4985	4177	38	10616	8601	58	16261	13483	82	315407	252776	102	0.272011
119804	112523	96	34204	33163	80	1517	1614	16	3298	3340	32	6412	6641	41	10000	9796	50	204619	198848	89	0.272011
101433	94684	83	34616	32192	80	2268	2040	26	3519	3511	32	7910	7491	49	12275	11361	60	239381	227766	82	0.273117
135144	125149	87	56491	52866	85	2987	2754	27	4877	4394	40	11556	11103	57	18680	17844	79	341849	305340	91	0.274223
79868	77140	88	44932	43653	78	996	998	0	2527	2371	27	6039	5908	47	8647	8426	48	161814	150991	80	0.274223
146212	128546	90	63974	56586	87	2361	2191	25	3887	3318	38	8274	7572	49	14363	12984	61	256655	241032	92	0.275328
143054	111868	93	53671	42570	92	2241	1772	25	3739	3025	39	8531	6623	55	13135	9563	70	257718	204931	104	0.275328
88044	84375	84	34299	33513	78	1261	1405	13	1656	2008	22	4678	4535	38	7405	7329	51	145249	140473	85	0.275328
112278	104046	87	43023	40286	82	1914	1693	24	3871	3438	36	8683	8549	51	12970	12781	63	261221	249221	90	0.275328
177506	141114	95	68329	54810	96	2643	2104	28	4773	3717	41	9783	7842	56	16341	13671	69	304384	254813	101	0.276434
167235	141812	98	65694	57085	92	2784	2459	30	4739	4421	39	10967	10057	57	16849	16061	74	354725	328169	96	0.27754
36141	34551	75	15376	15302	50	416	493	0	818	782	0	1782	1844	20	3743	3820	33	62894	62662	74	0.278645
104062	94186	91	36356	32834	81	1813	1484	19	2727	2740	27	6523	6058	44	8840	8049	51	199870	180827	80	0.280857
174127	145168	95	62952	51981	92	2884	2243	30	4993	4083	42	10465	9125	58	16336	14175	73	333156	296335	97	0.280857
92974	91792	80	31995	31393	77	1283	1360	13	1838	2086	21	5370	5263	38	7676	7383	47	167472	162466	85	0.280857
104057	91157	88	43429	37346	84	1107	1047	5	2792	2556	37	5778	4966	43	10173	9411	49	182580	165540	90	0.281963
165467	144710	92	100871	90074	91	2279	1889	24	5009	4642	39	9717	8930	50	14488	13020	65	283478	266309	94	0.283068
190243	150045	100	71345	54905	95	2848	2238	31	5325	4319	47	11281	8514	58	17600	14674	73	364957	299593	101	0.283068
212327	174000	100	100131	84050	98	3354	2672	33	6143	5210	43	14147	12522	70	21012	17705	79	441201	391404	105	0.283068
364636	235086	149	367650	283099	143	10881	7882	51	20501	14932	84	44862	32579	137	66464	48313	141	1.04858e+06	997007	153	0.284174
61698	60095	82	16317	16504	48	389	602	0	1184	1536	14	3049	3000	30	4982	5000	36	89562	87080	79	0.284174
88247	81960	91	36383	34335	79	1322	1350	15	2451	2211	30	6069	5570	44	8685	8244	55	183348	174715	86	0.289703
89856	85868	87	42098	40179	79	1415	1481	16	2937	2777	28	5963	5750	42	8957	8942	52	171707	160379	85	0.289703
183495	149898	92	70077	57946	91	3321	2521	34	5869	4807	54	13318	10330	64	21892	18128	83	406226	317077	87	0.289703
86904	82624	82	32239	30992	79	1440	1371	14	3213	2935	31	7056	7451	44	11032	10985	52	246739	237870	86	0.289703
100521	96556	80	37669	35072	80	1637	1340	19	3966	3522	36	6589	6346	44	12565	12039	59	229230	218605	86	0.290809
113004	103473	93	47530	42305	85	1726	1590	20	3530	3236	36	7386	6931	45	12153	11586	63	214365	200358	86	0.290809
87130	86061	79	36775	35492	78	1727	1483	21	2818	2738	31	6678	6416	41	9694	9623	54	201483	192738	80	0.291914
77602	74935	83	19420	19046	54	1320	1070	9	1905	1903	23	4352	4076	37	6087	5929	49	128920	122742	83	0.291914
91165	88469	81	39221	37756	80	1220	1298	13	2708	2407	29	5498	5273	41	8163	7831	52	155535	148983	84	0.296337
221781	179372	104	92693	76831	102	3414	2762	31	5584	4355	48	13141	10707	60	20349	16001	72	414276	329131	109	0.298549
112649	102113	90	48326	43512	85	1984	1867	21	3361	3051	33	7671	7088	48	12525	11488	59	239398	229752	85	0.299654
79993	74100	94	30449	28894	78	1484	1321	16	2529	2376	28	4992	4811	40	7645	7359	43	158238	157255	77	0.299654
159482	139399	94	86543	74906	93	2991	2457	30	5527	4935	42	12485	11535	64	18058	16037	78	360353	335012	93	0.30076
139185	131945	87	54700	52082	85	3049	2735	29	5141	4837	42	11997	11267	61	17814	17106	73	342021	322643	89	0.30076
153145	135292	92	63343	57384	88	2407	2122	28	4800	4556	40	11307	10751	57	17170	16509	80	344818	335301	94	0.301866
128676	113440	91	51298	43981	86	1794	1466	22	3759	3361	33	7412	6372	51	11750	10159	64	221249	206313	87	0.301866
123948	105862	88	58136	50312	87	1364	1410	16	3246	2677	33	7425	6112	49	10205	8163	58	218658	182618	84	0.304077
58240	56810	77	13220	13045	48	766	758	0	1564	1066	7	2959	2831	31	4247	4431	33	89504	85333	83	0.306289
229770	175889	102	85943	65128	102	3862	3043	36	7674	6350	49	15846	12600	71	24662	19928	90	509349	445042	105	0.306289
164564	136836	104	58483	49861	91	2643	2085	30	5229	4562	37	12016	10906	57	17691	15160	73	357516	331901	91	0.307395
98094	89197	98	25358	22336	98	1766	1587	19	2608	2494	26	6152	5498	45	9820	8735	56	192629	171190	98	0.307395
131311	112916	98	56746	49409	87	1984	1617	24	4170	3487	39	9484	8648	55	14349	12432	71	292077	258561	87	0.3085
169223	153447	103	42843	39745	87	2997	2634	31	6384	5330	44	13524	11816	63	20791	18094	84	400235	340713	94	0.3085
160769	141291	93	76125	67965	91	2504	2215	28	4704	4495	40	10095	8530	56	15581	14569	69	330816	310534	94	0.309606
98236	92081	85	50925	48081	81	1767	1812	21	3056	3124	34	6976	6999	43	12207	11444	59	225346	221127	81	0.310712
110982	86425	96	49633	39472	89	1800	1459	17	3102	2230	33	6772	5579	48	9733	7633	56	210490	161350	91	0.312923
88557	85678	81	35324	33808	78	1277	1059	6	2530	2027	29	4999	4808	39	7468	7700	44	152580	148038	83	0.314029
96974	91334	91	31268	30297	78	1728	1656	17	2437	2734	26	6381	6273	43	9998	9529	56	200077	188309	83	0.315135
151885	131699	88	47535	39834	89	2307	1728	27	4284	3883	35	9056	7714	57	14137	12807	70	257673	231824	90	0.315135
118391	108884	89	47399	42947	84	1847	1506	21	3264	2899	33	6842	6752	43	10309	9359	53	220046	214087	86	0.315135
134452	119537	87	58316	51890	85	2458	2224	26	3599	3952	33	9289	8632	50	14085	12420	66	274003	259606	89	0.315135
168488	135421	101	56682	43827	94	1909	1702	21	3564	3122	42	9066	7684	57	13309	10569	64	260028	224407	94	0.31624
107867	102823	83	42356	39746	82	2368	2252	23	3302	3045	33	7577	7253	47	12120	11660	62	239361	220114	84	0.31624
103533	101422	80	50820	49986	80	1564	1382	16	2729	2529	33	5990	5938	42	9284	9063	52	186397	175340	83	0.31624
125614	116452	89	54379	51931	83	1355	1442	15	3017	3240	33	7420	6921	49	10619	10486	52	220475	210209	88	0.319558
106520	100336	84	34381	32146	80	1428	1382	15	3433	2996	34	6614	6122	43	10441	9565	53	194936	184553	85	0.321769
226666	184336	102	88709	68998	99	3970	2859	36	6875	6058	51	15008	12672	65	25532	21572	90	479144	419424	103	0.321769
139867	125021	104	45443	40673	86	1949	1607	20	3567	3088	36	7989	7695	47	12083	11113	62	245875	229497	93	0.323981
129189	119697	85	49295	44503	84	2543	2411	25	4537	4307	35	9718	9335	57	14576	13551	73	293088	283179	89	0.323981
149461	134554	92	54033	49235	85	2847	2616	30	5468	4530	41	12809	11461	67	19897	16569	81	412041	355932	90	0.325086
104745	100632	84	44476	42377	80	1779	1435	23	2949	2536	30	7058	6827	45	10659	9867	60	207993	205124	79	0.326192
194674	147640	100	75655	56623	98	2563	1965	30	4075	3526	42	10541	7879	60	15602	11493	77	329836	248710	101	0.326192
85086	83206	81	36674	35648	78	1754	1512	22	3631	3286	34	7513	7176	49	11706	11029	61	224965	216246	81	0.326192
113680	107301	83	56941	54780	82	2510	2226	27	4874	4424	39	10283	9658	54	16778	16167	68	329054	304496	84	0.326192
176721	152469	93	91528	79948	92	3104	2412	32	5910	4908	48	11578	10708	63	17091	14689	79	342159	319898	94	0.326192
112149	106080	82	53228	49651	82	1708	1648	20	3465	3366	34	7902	7460	47	11463	11244	55	233290	226730	85	0.328404
265433	186413	120	107848	79052	119	3675	2779	35	6466	5260	50	16655	13024	76	26023	20573	96	488610	383907	122	0.329509
276120	173929	123	115423	72596	113	4567	2897	44	7632	5022	51	18457	11912	81	27174	17813	93	557021	366665	118	0.330615
128316	117641	99	45842	42139	83	2097	1769	26	4167	3961	35	8169	7515	50	12542	11429	71	249487	221940	84	0.331721
88550	85943	84	38061	36937	79	1484	1613	15	2456	2266	28	5285	5431	38	9631	8848	56	166305	158657	79	0.332827
172623	155262	103	54190	48814	90	3339	3188	30	5074	4675	39	12455	11653	59	19906	18343	82	363862	341020	94	0.333932
275779	192239	117	108130	78691	113	4492	3173	38	8437	6166	61	19240	13968	81	28524	20661	100	589754	431466	116	0.335038
90651	86283	80	35503	34557	78	1475	1486	18	2674	2511	25	6325	6304	43	9217	9142	52	175467	168044	82	0.336144
153071	141876	89	85485	78905	89	2616	2334	28	4590	4106	35	9756	8676	57	15150	13361	73	297591	273170	91	0.336144
141078	127412	87	93741	85264	87	1994	1678	21	3393	3105	33	8124	7473	50	11953	10944	61	258244	241901	89	0.338355
109824	104645	83	38514	35959	81	1426	1486	16	3240	2982	31	7262	6795	44	11473	11071	56	223819	214426	89	0.340567
87217	83361	81	31613	30431	79	1721	1532	21	2385	2362	26	5901	5397	42	9651	9252	52	180165	172122	86	0.340567
225197	169903	101	104502	78857	100	3685	2679	36	6998	6162	47	15222	12330	76	21199	17082	86	436446	347898	103	0.340567
134893	123947	85	57517	51798	85	1954	1959	21	3996	3506	37	7842	7294	52	12127	11653	57	250006	238501	88	0.341672
79678	78537	78	30343	29483	77	1283	1251	12	2588	2283	25	4974	4698	39	7882	7373	46	162177	154517	87	0.34499
95592	94159	80	54928	53660	80	1287	1272	12	2211	2424	25	5298	5128	39	8023	7537	50	166779	161975	81	0.34499
123080	114210	86	57898	53487	85	2242	2078	25	4758	4636	36	9020	8482	54	13909	12641	61	281510	267107	90	0.346095
165445	134945	97	61298	50036	93	2199	1705	28	4838	3729	42	10195	8979	56	16355	13775	66	318874	275638	98	0.346095
152185	130278	92	50115	41814	92	2559	2196	27	4839	4299	39	12361	10638	67	18719	16872	72	390656	352446	98	0.347201
47248	45381	69	19625	18942	56	698	816	0	1378	1222	9	2577	2551	27	3979	3690	36	86500	82203	77	0.349413
272916	206717	121	123944	98442	120	4824	3633	39	9543	8045	51	21749	17537	80	34064	27888	115	698540	589276	120	0.350518
108262	101098	86	55272	51711	82	1763	1649	19	3056	2887	29	6909	6673	45	10309	9025	60	212459	206604	99	0.350518
35311	35500	65	14250	14295	48	661	571	0	753	768	0	2041	2097	23	1939	2276	24	49550	48979	66	0.351624
98933	91025	85	41254	38200	81	1639	1578	18	2222	2118	28	5640	5517	38	9081	8699	55	175739	167308	86	0.351624
131103	116976	89	52931	46409	89	1694	1674	21	3490	3030	36	8286	7286	46	12233	10859	59	247599	222089	95	0.353836
86704	84634	84	35557	34342	78	1002	940	0	1935	1972	24	5207	5113	39	7858	7958	46	172652	163961	81	0.353836
177720	152091	92	108086	93999	92	3412	3114	31	6320	5483	48	13205	11828	65	22016	19750	88	447198	401807	94	0.353836
96529	91219	84	30079	29281	79	1642	1466	18	2809	2596	31	6915	6970	45	10360	9392	53	202786	191953	89	0.354941
130256	118089	99	46037	41862	87	2101	1840	25	4138	3348	39	8309	7969	47	11586	10878	59	232455	221292	91	0.356047
107134	102715	85	38274	37196	79	2178	2048	22	3254	2694	32	6715	6974	42	11172	10474	58	208770	194540	86	0.358258
35157	34916	76	16523	16397	50	512	430	0	1394	1312	11	1926	1826	24	3598	3507	34	63787	61450	71	0.358258
79853	77188	79	21163	20455	61	1044	1192	10	1806	1748	23	4642	4425	35	7198	6645	46	143606	137744	79	0.361576
147412	123892	91	57047	47461	90	1678	1229	17	3952	3542	33	8236	7125	53	12093	10492	63	243482	215994	91	0.362681
65631	63755	78	27578	26488	76	906	922	0	1604	1315	12	3308	3342	32	5284	5364	39	104415	100515	77	0.363787
132606	118709	94	101712	94214	88	2789	2539	29	5745	5137	41	12356	11005	66	18660	17062	71	377476	337799	89	0.364893
115536	107546	94	42316	39919	82	1721	1483	21	2624	2411	28	6053	5469	42	9058	8483	49	178413	169349	81	0.365999
75240	72840	80	26714	26021	76	1001	1084	8	1636	1890	19	3937	3792	35	5164	5211	36	117583	115245	80	0.36821
150235	126780	94	53937	46211	90	2407	2005	27	3951	3183	37	8132	6844	54	13305	11749	69	241842	221484	90	0.36821
85774	82796	82	36209	35022	78	1499	1368	15	2665	2300	26	5485	5288	39	7464	7452	42	164564	159313	81	0.36821
117749	108223	93	38470	35890	82	1630	1602	19	2897	2688	28	6632	6371	44	10497	9831	61	197685	183115	88	0.369316
184251	149854	98	79471	63610	96	2103	1926	24	4853	3876	46	10864	8966	58	16681	13903	74	333730	273142	97	0.369316
112400	106003	83	38555	36731	81	2058	1930	23	2643	2835	30	7599	7221	48	12367	11727	53	239567	221185	90	0.371527
94705	89953	92	41108	39471	78	2331	2176	26	4385	4329	39	8403	8095	46	12756	12181	60	252560	244439	85	0.372633
219628	170028	102	166931	128938	100	5417	4462	40	11178	9001	71	23501	19281	87	36395	29195	94	766639	653480	103	0.374845
121940	103875	88	51615	43687	87	2130	1915	23	2858	3261	28	7041	6303	49	10635	9524	61	210491	189659	89	0.374845
130610	117614	92	61260	55915	85	2199	2101	23	3895	3571	40	8018	7518	47	12797	12911	60	243548	230239	89	0.374845
110469	101834	84	50662	44511	83	2248	2064	25	4137	3711	35	8023	7334	48	11531	10628	64	243525	217803	92	0.374845
106595	95827	100	61911	58693	82	1950	1701	21	3149	2690	31	7833	7127	50	12097	11642	59	240787	215419	89	0.37595
162160	137304	93	57371	49779	89	2025	1832	22	3405	3108	32	8885	8019	52	13316	12368	59	268815	254838	93	0.37595
102558	94514	92	27968	25154	78	1623	1449	19	3318	3037	33	7015	6977	47	10733	9416	61	220564	197944	85	0.378162
164893	143464	99	92811	84133	89	3046	2814	27	6591	5628	52	14017	12085	74	20754	18240	85	404252	351364	98	0.379267
127462	115079	95	66338	60682	85	2357	2185	26	4243	4127	35	9468	8814	50	14253	13678	65	278152	258725	88	0.379267
102867	99413	82	53766	52026	81	1667	1363	20	3015	2906	30	6294	5998	42	9889	9566	51	192838	187408	88	0.380373
152348	134274	97	52627	46540	89	2521	2323	25	4757	4627	35	10062	9341	51	14742	13557	72	317671	297850	94	0.381479
112404	104903	84	36903	34760	82	1874	1509	22	3367	3042	38	7284	6893	44	11252	10966	58	209399	199254	88	0.381479
112920	103829	90	46693	43496	83	1869	1830	22	3286	3152	29	6906	6335	43	11092	10409	58	209002	194658	86	0.382585
112697	107825	86	35088	33477	80	1667	1641	20	2843	2827	30	7074	6980	45	11511	11094	61	218703	204019	87	0.38369
130279	122508	85	55050	51416	84	1870	1970	22	4159	3281	40	9351	9073	49	13276	13251	62	270697	253686	93	0.385902
87145	85950	79	32036	30579	78	1930	1856	22	3123	3365	29	7789	7397	52	12673	12119	62	241887	230016	87	0.387008
250392	180939	116	81169	59451	110	3491	2550	34	5570	4162	45	14276	10377	70	21750	16934	83	431753	341209	116	0.387008
81639	78083	90	26595	26211	69	1222	1226	12	2087	1822	23	4642	4435	36	8312	8403	47	156190	149637	85	0.387008
102334	94504	86	33536	31607	80	1592	1274	17	2946	2508	28	6421	5843	45	9815	9559	59	199426	178563	86	0.388113
103488	97990	83	48904	46505	82	1700	1696	21	2952	3030	29	7106	7002	47	10717	10234	51	211712	200842	87	0.388113
74702	72056	78	35602	34551	77	1224	905	0	1917	1881	22	3893	3756	35	5531	5311	38	120560	115820	84	0.389219
215412	170646	110	76408	60741	104	2788	2243	29	5120	4145	42	12646	10320	61	19713	16805	84	369874	316294	110	0.390325
195607	161116	100	77938	65819	95	2698	2423	28	4320	3759	36	10719	9222	58	17100	13496	78	333681	290524	100	0.390325
127262	114572	88	55204	50269	86	1957	1729	23	4273	3277	40	8579	7914	54	13395	12914	61	243864	225045	94	0.390325
126464	115477	103	55638	51549	86	1705	1498	19	3336	2819	34	7897	7278	48	11913	10206	62	241370	211431	90	0.393642
153218	139170	90	79284	72318	87	2935	2784	27	5131	4521	40	10664	10192	58	16214	14778	75	314613	291257	92	0.393642
154956	137845	91	57339	51163	89	2528	2089	27	4837	4170	37	9635	9208	55	15966	14732	70	307903	290305	91	0.395853
204354	157319	105	81404	64769	101	2709	2110	29	5931	5454	44	12810	10667	64	18413	14219	82	377124	310520	100	0.399171
89830	88103	79	23217	22468	71	1201	1067	7	2151	1943	25	5006	4918	39	8420	7800	46	146597	141749	78	0.400276
137449	115849	90	69294	59428	90	3193	2934	31	4505	4550	37	12053	11125	61	18064	16487	73	369682	337437	89	0.401382
227929	192475	106	117775	99355	104	4593	3798	36	8826	7524	55	19487	15845	81	28458	23762	97	590886	494530	110	0.402488
252921	161475	117	101920	63209	116	4328	3007	41	7117	4470	53	15789	10538	75	26816	17287	104	514696	350782	116	0.402488
50106	47392	75	18625	18395	54	662	516	0	835	1002	2	2501	2207	28	3713	4015	32	75138	73356	72	0.402488
119449	114039	86	73632	71677	84	2248	2010	26	4294	4116	34	9204	9243	47	14611	14415	73	290339	266124	85	0.403594
125492	115357	90	51547	47935	84	1863	1719	23	2708	2502	29	6397	6230	41	10138	9489	58	219670	204189	90	0.405805
134124	114243	88	48553	41312	86	2036	1670	26	3164	2659	34	7749	6547	55	11774	10723	62	241735	211395	92	0.406911
94979	93107	81	42223	40801	79	1484	1408	16	2488	2574	26	5744	5774	43	8019	7994	46	167827	162120	85	0.408017
127208	115441	90	59163	53049	87	1546	1582	19	4274	3560	39	7653	6946	49	12143	10361	69	237883	207303	95	0.411334
108773	102929	84	44824	43020	82	1691	1591	19	3343	3086	34	6888	6645	45	10535	9887	53	203099	192344	90	0.413545
165515	131200	96	67223	53473	93	1945	1678	20	4596	3650	46	8916	7491	55	13279	10793	67	274348	219048	97	0.413545
89554	85750	80	29350	28270	78	1235	1272	12	2006	2122	23	5086	5128	36	7467	7099	44	153556	142883	84	0.414651
89035	84204	81	43617	41593	80	1063	999	0	2358	2246	30	4907	4740	38	8697	8690	49	170520	165411	77	0.414651
266726	187511	122	161949	128241	116	5292	3933	41	10142	7367	57	22519	16955	85	35673	26371	114	682058	509045	124	0.415757
207261	168128	99	50172	41123	95	9885	7987	49	25634	21522	91	32120	27047	94	19056	16060	74	557994	488608	102	0.417968
187215	153124	94	73176	59269	94	2545	1973	30	3725	2926	36	9999	8437	56	14801	12496	69	304207	259886	98	0.419074
102779	94343	83	42778	39728	81	1614	1320	20	2867	3085	29	6358	6094	47	10444	9955	54	193569	182943	85	0.42018
94774	89468	83	31377	30073	79	1285	1319	15	2334	2385	26	5893	5497	42	9159	8567	48	179946	173692	87	0.42018
120881	107062	88	43003	36260	87	1777	1510	19	3374	3352	33	7542	6792	49	12063	10612	63	232671	208791	91	0.421285
119134	108603	87	46937	43240	82	2979	2963	28	5413	5628	38	12128	11246	59	19550	17365	75	387595	332821	93	0.421285
113974	109449	83	47637	45814	81	1705	1359	18	3391	3285	30	7173	7031	44	10830	9605	59	221662	210880	88	0.422391
201199	164320	98	92947	76761	97	2706	2146	31	6051	4877	44	13482	10914	64	19851	16723	80	397112	358986	100	0.422391
79266	76200	82	34845	34368	76	867	983	0	1845	1716	20	4534	4434	36	6492	6722	44	137116	133323	85	0.423497
152348	125399	95	59696	47766	92	2016	1552	22	3388	2672	37	7652	6045	48	12544	10626	68	251644	206370	99	0.423497
178396	154085	93	63480	53528	93	3453	3117	31	5604	4664	46	14060	12305	70	21319	17434	82	397787	329465	101	0.426814
93502	89621	81	32213	30921	78	1623	1599	20	2686	2759	30	6825	6549	46	10659	10397	53	211928	201143	85	0.426814
97123	91275	97	34227	32550	79	1462	1429	15	2451	2599	28	5084	4862	38	8390	7599	45	164723	153798	88	0.42792
110154	103335	86	43914	41868	83	1844	1894	20	4354	3642	36	9007	8656	54	14265	13821	63	267421	252563	91	0.42792
45258	44653	68	19830	19680	56	527	533	0	1350	1406	16	2181	2303	25	3865	3740	32	75660	75854	72	0.429026
93199	90964	80	53335	51730	80	1239	1061	10	3143	2639	30	5838	5361	41	8133	7799	53	170825	163767	86	0.430131
75033	71007	85	28758	26438	80	1237	1294	12	2822	2469	27	5601	5292	41	8703	7813	52	172360	158555	94	0.430131
281645	220287	120	170443	138368	115	6344	4622	42	12194	10675	59	26693	21326	94	43696	34742	112	823633	696066	124	0.430131
116340	109372	83	49292	46861	82	1747	1798	20	3389	2934	31	7501	7327	47	11433	10961	53	219305	206808	87	0.431237
80653	76080	82	26461	25636	77	1093	1137	10	2577	2460	29	6015	5833	43	9161	8648	51	173596	161038	88	0.431237
277180	222069	110	148542	119847	110	6953	5678	42	12674	10872	59	29350	25064	103	46809	39496	107	887480	765069	114	0.432343
143195	117657	104	60072	47520	92	2012	1404	22	4021	3046	37	8429	6552	52	12074	10460	58	260083	210762	95	0.433449
106951	102360	80	43195	40463	80	1370	945	0	2854	2479	26	6850	6427	48	10152	9664	54	205691	190342	81	0.433449
87869	82452	96	48920	48019	79	1634	1610	19	3221	2950	29	6944	6649	45	10521	10305	54	192867	180289	82	0.433449
74300	72890	87	29763	28916	76	1196	965	0	1308	1536	15	3574	3686	31	5781	5369	41	115881	113292	78	0.437871
85183	82159	81	31244	30412	79	1150	1090	8	1562	1691	19	4451	4285	37	6372	6607	40	135649	128791	85	0.438977
141445	128567	90	54889	50402	84	2108	2051	23	3345	2910	37	9075	8354	53	13521	12612	64	262873	241385	86	0.438977
86014	84395	78	30587	29985	78	1941	1827	22	3129	3176	34	7144	6840	48	10638	10419	54	207359	201102	82	0.438977
190839	158810	96	76572	64815	93	3072	2436	31	5333	4178	43	12888	10895	62	20225	16661	83	408115	324337	97	0.441189
84658	84024	80	58933	58545	79	1589	1437	17	3134	3097	31	6392	6079	44	9799	9909	49	198489	188893	82	0.441189
116055	105744	101	61017	55494	85	2093	2128	23	3085	3340	32	7528	7336	45	12016	10882	61	228304	220256	91	0.442294
83839	79560	91	33631	33402	78	1156	1345	13	2258	2497	27	5578	5175	39	8017	8080	51	153075	147294	87	0.442294
97902	95004	83	42068	40410	80	1637	1465	18	2863	2515	30	6447	5936	44	10355	10035	56	188467	180903	88	0.442294
113513	100220	90	41283	36993	83	1681	1427	18	3336	2861	35	7448	7220	46	12222	11347	65	230657	215201	89	0.444506
163805	143740	89	80423	70854	89	2318	1892	26	4434	4035	42	9587	8274	58	14677	13015	65	294747	273439	97	0.445612
108235	101281	96	47879	45836	80	2184	1982	22	3556	3673	31	8356	8158	48	13185	12476	61	252434	228194	91	0.445612
98683	95973	81	27248	26359	78	1560	1526	18	3343	2926	34	6650	6912	44	10428	9525	55	197495	189606	86	0.445612
87188	83150	86	33068	32009	78	1283	1177	12	2302	2530	24	5393	5154	39	7830	7288	47	154909	147047	96	0.445612
167131	134687	97	68030	55339	92	2596	1816	30	5004	4240	39	10860	9218	61	16185	13960	66	326494	282925	100	0.446717
85765	83022	85	36446	35859	78	1207	1209	13	2608	2129	23	5056	4773	38	7749	7244	47	144265	141392	88	0.448929
85359	81062	83	35498	34611	78	1378	1154	11	2288	1930	25	5253	4761	42	7422	7126	48	153260	146704	87	0.452246
178373	142632	96	83313	68509	92	3704	2978	37	5944	5266	44	13270	11419	62	22046	18961	89	413127	364962	98	0.455563
96861	91055	82	49644	47961	81	1195	1236	13	2146	1813	24	5245	5101	39	8175	7988	47	171766	163939	91	0.456669
173699	138064	104	60470	47655	93	2581	2225	27	4456	3941	38	10072	8500	57	16969	13416	76	317551	271005	105	0.456669
102138	96564	83	45014	43157	82	1547	1731	16	3222	3591	30	6763	6759	42	10828	10744	55	212569	205555	92	0.457775
100479	94390	84	34505	33187	80	1438	1532	15	2527	2419	28	6293	6156	42	10227	9308	58	193072	183467	88	0.457775
167406	142499	108	81970	70022	91	2374	2181	25	5317	4006	47	10407	9105	53	15538	12299	75	314454	260670	91	0.45888
126966	111731	90	46408	39718	87	1791	1554	21	3052	2616	32	6628	6007	46	10917	9931	61	211004	189027	95	0.459986
117893	98547	89	22935	19466	74	1189	1066	7	3522	3393	33	7736	6855	48	3769	3232	37	108637	97724	87	0.461092
202788	161014	105	85644	69275	100	2869	2341	31	5071	3675	41	12214	9919	62	18851	14783	79	364784	302157	107	0.462198
47003	47419	73	26829	26668	72	822	780	0	1044	883	0	2255	2421	25	4396	4231	34	82244	81524	77	0.464409
88325	84639	82	35938	34692	79	1101	1039	6	2170	2192	25	5549	5568	41	9040	8667	48	177056	166692	84	0.465515
123543	113222	102	53778	49465	84	1928	1779	22	3679	3193	35	6975	6806	46	11495	10790	62	219749	203174	91	0.466621
136439	119350	89	42086	37009	85	1803	1548	22	4161	3654	39	8545	7952	51	12387	11243	61	245131	230721	89	0.466621
121012	112401	86	44848	40734	83	2719	2832	26	3993	4110	33	9359	9261	50	14497	12666	65	282623	272535	87	0.469938
124196	109356	89	40155	34295	87	1604	1486	20	3129	3061	32	7781	7345	48	11689	10487	61	231411	215945	92	0.471044
93771	90477	81	38474	36926	80	1331	1288	13	2691	2714	30	5443	5384	38	8836	8429	54	178928	165959	97	0.471044
109800	106889	85	58552	56608	81	1750	1680	21	2878	2911	30	7994	7885	46	12138	11816	62	249683	237141	88	0.472149
219167	176221	101	139001	114363	98	5616	4461	40	10889	8351	57	23099	18926	88	35054	29460	94	715462	564477	105	0.472149
104550	98554	81	50107	48173	81	2336	1852	26	3591	3705	32	8604	8447	48	12715	12060	62	232199	214423	85	0.472149
270653	199234	121	82125	62135	116	4134	3228	38	7989	6424	50	17022	12809	72	27665	21173	102	515901	418780	123	0.473255
166573	136095	94	60595	48149	93	2433	1865	27	4324	3857	41	10941	8978	65	16172	13873	68	314540	270306	95	0.473255
111279	100687	90	45003	39845	86	1759	1474	16	2864	3018	27	7060	6343	48	11050	10369	56	212459	192486	88	0.473255
173815	138860	112	61947	49170	95	2985	2363	30	5660	3918	50	11005	9311	62	18234	15374	76	350663	298872	102	0.474361
103536	98901	87	48596	47540	80	1359	1302	16	2757	2398	30	6504	6334	46	9904	9262	51	197221	188444	89	0.478784
88064	85307	80	25936	25320	66	1006	1040	6	2558	2414	27	4822	4821	39	7592	7057	46	146532	143401	85	0.478784
139777	128300	88	42360	37660	86	1831	1463	20	3377	3218	32	7617	7312	46	11793	10894	57	221052	206165	94	0.479889
134182	114922	92	53280	45284	90	2054	1600	23	2943	2620	31	6788	5671	48	11729	10139	57	235159	203568	101	0.480995
161673	145810	89	69059	62128	86	2711	2347	30	4770	3871	43	12342	10356	66	18726	15561	83	355987	291134	90	0.482101
85960	84427	80	26138	25811	66	1597	1612	16	2283	2042	22	5417	5731	40	8182	8151	47	163608	153622	87	0.482101
169198	137539	94	80534	63016	94	2442	1897	29	5271	3937	49	10687	8759	54	15738	12618	73	343308	291667	99	0.482101
149723	135028	91	62695	56542	87	2201	1763	24	3908	3752	33	10320	9284	54	14840	13124	64	303136	283656	93	0.482101
155565	130286	92	67557	56362	91	2250	1897	25	4151	3425	38	9163	7926	49	14348	12167	71	264053	229892	95	0.483207
255899	177468	108	82158	57875	104	3636	2564	36	7378	5332	56	14911	10602	68	23884	18031	88	457077	330957	113	0.483207
109451	101668	91	49849	46071	83	2052	1862	25	3423	3389	31	7552	6589	48	11673	10965	57	240766	227642	94	0.484312
97829	94869	81	48452	46546	80	2060	2052	21	3834	3829	34	8539	7995	49	13835	13422	67	276441	263396	93	0.485418
282605	212083	135	151243	117139	117	5078	3639	41	9472	7231	56	21109	16821	83	34210	24930	116	687403	553905	125	0.486524
126163	115725	94	52256	48619	83	1637	1772	19	3457	3006	29	7766	7279	51	11456	11584	55	246781	235299	91	0.48763
172276	141689	103	74327	61064	94	2617	2231	30	4383	3614	41	10804	9636	56	15826	13130	74	315938	273719	103	0.488735
210121	150862	104	99393	72903	101	3381	2365	37	5358	4180	46	12669	9266	66	20034	14053	82	412301	303245	109	0.489841
111324	102399	86	45262	42746	81	2438	2119	28	4359	4292	36	9251	9039	55	15456	14102	65	279963	267760	86	0.492053
98084	93351	88	42049	40327	80	1026	1139	10	2446	2478	24	5684	5564	40	7936	7495	46	174491	168193	89	0.493158
124988	113568	90	124020	114062	87	3351	3038	30	5969	4927	42	11297	10311	57	18014	16091	72	355741	311104	91	0.497581
91599	86090	97	47771	44528	81	1597	1536	17	2467	2548	27	6415	6018	41	9877	9152	58	192689	183280	88	0.499793
85349	81654	80	34082	32284	78	1159	939	0	2000	2364	23	5400	5167	40	8143	8031	45	152472	144133	80	0.500898
146327	135479	89	47690	44332	86	2371	2248	26	4303	4346	37	10255	9587	58	16318	15064	71	326493	297914	104	0.500898
161976	135396	92	63634	51726	92	2570	2283	27	5170	4251	43	10464	8819	58	16109	14245	73	317563	276260	94	0.502004
106002	101913	82	44638	42037	82	1708	1750	23	3502	3027	31	6649	6304	43	10158	9801	49	190063	177348	87	0.502004
114786	100219	91	45468	39869	84	1668	1547	18	3553	3242	34	7266	6818	45	10232	9306	54	213862	195353	87	0.506427
249105	199836	112	152633	124170	107	4172	3229	36	8235	6735	50	16696	13589	70	27638	22402	98	537623	442222	110	0.508639
100530	95660	82	29580	27937	78	1869	1920	20	2879	2898	29	6953	6467	45	10207	9696	54	206206	197576	82	0.509744
112156	106393	86	41647	39533	82	2452	2298	25	3814	3760	36	8768	7832	52	14444	13691	62	266120	258950	89	0.509744
154976	136055	99	54542	48839	87	2787	2340	29	4373	4122	36	10022	9397	54	13991	13504	68	281718	265107	89	0.509744
30780	32153	59	14838	14586	48	362	216	0	672	618	0	1507	1708	18	2244	2189	26	47479	44486	82	0.509744
196080	162010	99	90898	76171	96	3115	2828	33	6180	5464	45	13035	11535	60	19883	17551	79	384963	345169	98	0.51085
100006	95297	90	51124	49615	80	1678	1706	20	3878	3840	36	7626	7366	45	12117	11406	65	245325	233600	83	0.511956
100954	96989	97	51838	49469	80	1759	1707	20	3113	3176	27	6972	6796	47	9755	9833	56	193695	189544	86	0.511956
106756	95546	86	50985	45034	84	1524	1422	15	3028	2898	32	6546	6012	43	10634	9269	56	200391	182767	91	0.514167
157047	131189	94	62961	53607	92	2292	2002	26	4318	3873	36	9752	8161	59	14472	12383	65	288811	245016	92	0.514167
111496	105933	84	59594	56948	82	2227	2101	25	4163	3882	36	8370	8095	48	14754	14373	69	256329	238188	87	0.515273
135765	120436	88	56659	49750	87	2352	2117	25	3932	3561	35	9520	9000	54	14230	11972	66	273342	248264	91	0.515273
64753	63015	78	30074	29883	75	835	880	0	1368	1364	19	4265	4215	35	5952	5436	44	122222	118986	81	0.516379
133725	118996	87	61554	53651	87	2137	1816	25	4015	3726	35	9848	8576	53	14554	12560	71	312168	287458	93	0.516379
105819	100253	83	35905	33955	80	1463	1675	16	2768	2697	29	7180	7083	47	10076	9473	52	199173	189487	87	0.516379
106464	101324	89	33102	31750	81	1533	1427	14	3258	2644	30	6428	6124	42	9906	9821	55	195803	186802	90	0.519696
143510	128730	90	41521	36817	87	1741	1867	19	3706	3502	32	8062	7456	48	12897	11621	61	237999	220119	94	0.519696
228054	160227	123	84459	59765	106	2999	2061	34	5820	3684	51	11790	8525	62	18587	13707	80	351108	253135	114	0.520802
89574	87333	79	30941	29823	77	2024	2006	23	3319	3323	32	8396	8252	48	13930	13412	66	270725	258286	85	0.520802
118353	106342	87	38169	32828	86	1450	1080	18	2869	2622	27	6778	6321	45	9644	9136	52	195493	171853	92	0.520802
137372	127072	89	70567	66138	86	3311	3170	28	4840	4189	37	11439	10955	64	17010	15492	71	334627	311924	95	0.521907
49530	47699	74	18500	18416	54	607	616	0	1171	904	0	2349	2385	26	3349	3549	30	77614	77223	78	0.521907
94728	88265	82	40227	38646	79	1359	1466	15	2002	2128	24	4900	4501	41	7903	7562	50	160386	153199	80	0.523013
117357	109627	84	53234	49538	82	2179	1930	25	3680	3421	35	8599	8193	52	12637	11683	61	260188	232293	86	0.523013
161387	138865	94	47913	41379	90	2523	2129	26	4611	4127	40	10069	9468	51	15254	14209	65	316335	290323	97	0.524119
116561	106110	87	48470	43676	85	2044	1750	22	3357	3102	35	8452	7867	49	13060	11603	67	250923	237796	95	0.524119
90637	86381	82	29084	27936	78	1276	1248	13	2204	2299	25	5011	4392	39	7129	6578	43	148601	144178	86	0.527436
107656	102222	86	51830	49728	81	1672	1409	21	3103	3132	30	6879	6699	44	9992	9525	51	207959	199931	86	0.527436
102089	95416	87	36196	34536	81	1171	1154	10	2574	2659	33	5408	5231	40	8333	7518	51	156200	145039	87	0.528542
89340	87122	78	37561	36209	79	1352	1060	7	1895	2089	21	5227	4920	38	8762	8250	49	165918	157927	87	0.530753
218658	179522	102	91593	75250	97	3761	2919	35	7135	6530	48	15692	14394	68	24685	22043	92	473218	438199	99	0.530753
153069	132163	91	64032	56071	88	2299	2255	26	4535	3934	36	9814	8844	50	16002	15252	66	290919	275033	95	0.530753
129583	122638	88	30907	30092	79	1925	1825	22	4676	4505	37	9458	9162	50	14481	13299	65	282068	267024	89	0.530753
182579	154819	98	80778	69622	94	3143	2739	30	5321	4738	40	11574	10351	56	18287	16795	79	362348	333451	97	0.531859
86393	83515	90	27008	26628	72	1060	1149	9	1964	2123	21	4656	4302	37	7795	7717	47	141771	135571	86	0.531859
169341	136191	97	70339	57458	94	2707	2041	30	4232	4011	35	9950	8477	55	14917	12713	70	269513	228825	99	0.531859
152447	136002	103	63881	58490	88	2921	2752	27	5480	5366	41	10993	10048	57	17148	15738	68	356961	325034	93	0.532965
113500	105512	85	59625	55583	85	2208	2045	25	3863	3373	36	7807	7317	47	11223	9890	64	231148	227649	86	0.53407
88109	82555	83	39090	37162	79	1456	1303	18	2082	2018	26	4723	4389	38	7357	7134	47	152626	148791	79	0.53407
90858	84920	82	44207	42344	81	1427	1155	15	3312	2923	32	7016	6773	44	11305	11143	60	217578	196506	84	0.535176
119979	109509	91	66217	61596	85	1692	1762	19	3245	3306	30	7080	6383	48	10934	10638	57	216685	198578	89	0.536282
121709	107387	89	50623	46902	85	2290	2004	25	4009	4033	34	9151	7832	55	14326	12952	66	282427	244521	85	0.536282
100794	95703	82	45440	43410	82	2057	1670	23	4064	4099	33	7530	7182	46	12667	12464	70	234917	222993	86	0.536282
80191	81155	72	27780	27035	72	1427	1442	16	2019	2343	24	4960	4757	37	7666	7247	51	164346	157174	81	0.536282
228737	185176	104	137732	112625	104	4698	4001	38	9607	6956	60	19777	16123	83	30088	24659	98	604343	475491	107	0.537388
98729	93958	84	31241	30244	78	1077	1121	10	2973	2856	29	5521	5061	42	8352	8167	45	155230	146382	81	0.537388
92218	89057	80	25840	25332	72	1476	1270	16	2481	2298	26	5765	5148	41	8270	8711	42	176434	172597	83	0.538493
165783	139060	99	66445	56447	91	2158	1729	26	3896	3340	36	9362	8202	53	14267	11996	67	293395	262754	95	0.541811
91362	87706	82	37278	35756	79	1510	1326	13	1821	1888	21	4891	4816	37	7211	6882	50	146717	142322	84	0.541811
119243	101400	88	41479	34370	86	2008	1739	21	3702	2678	39	8025	6763	52	12649	11087	68	262172	230589	81	0.541811
89534	87278	81	29513	28604	77	1279	1178	13	2413	2588	22	5482	5533	39	9358	9031	52	171388	162463	81	0.541811
177763	153654	108	94122	85537	90	4340	3855	36	6840	6338	53	15652	14474	69	25034	23249	84	456305	399342	94	0.544022
33084	32657	78	17604	17503	52	286	313	0	799	1158	8	1872	1902	22	2567	2869	27	57103	59142	71	0.544022
88250	83554	96	17084	16763	51	1854	1630	21	3268	2880	31	5701	5270	39	9514	9087	51	183936	180734	85	0.544022
196582	150028	97	80685	59882	97	3168	2528	33	5610	4532	46	12014	8854	67	17278	14088	71	344886	276432	97	0.544022
188319	146977	107	84977	66851	95	3076	1930	35	5189	4486	42	12865	10699	67	20005	16054	81	397875	324756	97	0.544022
98876	90974	95	42418	39997	81	1812	1760	19	2104	2543	24	6088	5826	41	9326	8472	54	187657	186289	87	0.546234
165170	132790	94	62672	50157	92	2490	1780	30	4269	3468	40	9469	8077	54	14994	11953	64	308175	255699	98	0.547339
112913	100179	90	44764	39362	84	1389	1236	19	3489	2916	32	7103	6519	45	11742	10586	58	255818	237308	92	0.548445
189444	155092	95	111430	93153	94	3766	3288	33	6703	5617	49	14280	12583	65	23064	19397	88	458047	401758	99	0.549551
103398	94627	99	36511	34219	81	1011	1019	3	2506	2534	29	6352	6247	42	9196	8706	59	192011	178716	85	0.550657
28849	30614	55	16658	16912	52	385	241	0	487	852	0	1318	1213	13	2323	2411	23	45073	45822	65	0.551762
109139	101872	97	47826	45080	83	2070	1893	22	3092	2727	30	7248	6759	45	10562	9840	53	231507	215980	88	0.551762
104984	101051	81	35125	32609	81	2148	1900	21	3462	3410	32	8161	8177	48	12978	12392	59	253276	241308	87	0.551762
131988	118841	91	45248	41425	85	2285	2157	25	4732	4870	39	10717	9837	54	16094	14873	73	307333	282643	89	0.552868
88122	86296	80	44873	43378	79	1214	1091	7	2001	1959	23	4863	4551	40	7342	6837	53	147152	143405	84	0.553974
112197	105550	84	53718	50715	83	1983	2011	21	3943	3311	35	7895	7571	45	11637	10772	61	235775	229337	90	0.555079
96707	90541	84	43872	41986	80	1575	1327	21	2556	2550	31	6445	6344	42	9997	9243	58	186878	175674	83	0.555079
195725	151096	104	82149	63987	97	3536	2776	34	5401	4231	43	11767	9742	65	17861	14716	76	358727	314841	96	0.556185
161383	130032	92	64852	52745	92	2060	1616	24	4038	3085	37	9363	7823	55	14436	12509	64	287220	246000	97	0.557291
162016	143289	90	68646	60930	90	2682	2584	29	5068	5079	37	12080	10874	62	18364	16518	76	355769	337146	89	0.557291
80374	75430	84	37054	35335	79	1048	1033	4	2334	1873	26	4338	4277	35	6337	5927	40	131816	131077	81	0.557291
78873	76960	82	31942	31006	77	1348	1335	13	1701	1953	19	4373	4569	35	6264	6159	40	127683	123544	81	0.560608
234362	184207	103	114122	89583	102	4035	3113	35	8021	7109	52	18159	15252	74	28273	24682	93	589772	521980	103	0.561714
123996	114141	86	36615	33441	81	1833	1522	20	3824	3668	36	7937	7464	51	11829	10596	55	240861	230287	86	0.561714
162865	143826	93	68694	60562	90	3460	3053	32	6684	6771	41	15073	13833	68	24139	22333	85	470774	421938	95	0.56282
82002	78775	81	27431	26550	76	1494	1361	17	1899	2071	23	5320	5419	40	8434	8446	45	161907	154314	81	0.56282
128874	113995	86	38356	33063	83	1834	1848	21	3456	3110	34	7590	7230	46	12619	11487	60	239712	223942	89	0.563925
156600	127072	96	62857	51946	93	2057	1762	22	3072	2345	35	7025	6358	46	12439	10101	64	238137	206541	97	0.563925
115316	100096	101	46351	41306	85	1943	1594	23	3946	3642	35	7480	7267	50	13056	12203	65	240233	224008	87	0.565031
102288	86224	88	44375	37544	86	1068	1022	4	1802	1847	20	5644	4868	45	8402	7287	55	172407	152092	81	0.566137
97562	93466	84	43719	42348	80	1390	1447	15	2524	2741	28	6220	5979	43	10706	10574	56	187137	177925	85	0.566137
54367	53331	78	21782	21621	61	699	600	0	954	1239	10	2680	2520	28	3927	4349	32	80089	77845	78	0.566137
224940	185335	111	112581	93560	104	5019	4400	38	9592	8837	52	22460	19805	86	33887	29515	100	681062	591683	108	0.567243
97926	90614	83	26351	24592	78	2402	2262	23	3754	3344	32	8636	7973	49	13067	12122	63	246048	219960	83	0.567243
243735	183419	107	94864	72121	104	3958	2907	39	7343	5977	53	15465	12457	68	23096	19199	82	484025	387737	105	0.568348
154151	133568	107	58367	51816	89	2346	2134	27	4687	4115	41	10540	10063	53	14683	13448	68	309325	286911	90	0.57056
105277	101566	83	28008	26862	78	1573	1334	18	2867	2740	30	7096	6661	47	10425	10199	56	203025	197072	81	0.57056
78456	76566	78	26254	25786	70	1169	1267	12	2501	2244	28	5174	4812	38	7595	7437	46	157499	150685	80	0.571666
127483	114497	86	54734	48750	85	1695	1757	18	3709	3879	35	7566	6641	51	11395	11062	61	206547	192154	85	0.571666
175194	154205	92	97497	86434	91	3298	2615	33	6222	5560	44	14991	12632	69	23139	20290	82	460163	398289	93	0.571666
153127	137346	89	71427	65122	86	3125	2741	30	5243	4504	41	12349	10909	63	20341	17906	82	367906	314569	85	0.574983
77271	73949	80	38081	36440	77	988	955	0	2342	2473	26	4385	4389	35	6626	6026	47	131765	125526	75	0.574983
128104	115358	87	48313	44381	83	2355	2146	26	3526	2651	39	9234	8375	55	14072	11428	68	278568	236405	86	0.574983
139681	124560	91	78297	73014	87	2934	2601	28	4904	4987	38	9669	8966	51	15927	14269	80	311303	279591	90	0.576088
190520	146062	98	106249	85216	98	3653	2619	37	5748	4391	50	13149	10978	68	21988	17620	84	393325	321562	100	0.5783
131433	110510	103	60983	51386	87	2145	1809	25	4516	3768	41	9398	8264	56	14631	12227	67	271985	240859	81	0.579406
169251	134740	102	64701	51378	93	2426	1894	27	4684	3874	37	10490	8583	59	14871	12482	65	288649	246206	98	0.580511
105981	99987	87	30649	29216	80	1493	1559	17	3044	2727	28	6822	6725	42	9351	8822	49	192389	177852	87	0.580511
77301	74114	86	38513	37353	78	1081	999	0	2034	1985	24	4232	4490	36	6893	6639	47	130304	129653	80	0.583829
137723	121851	94	59034	52263	88	2595	2174	26	4223	3736	35	8783	8078	50	15057	13846	67	297595	276787	95	0.584934
109173	102507	83	36030	34203	81	2026	1926	23	3224	3275	31	9097	8606	54	13457	13144	59	258042	240362	80	0.58604
93400	90458	81	25457	24323	72	2043	1954	23	3324	3236	31	8490	8224	48	12995	12442	66	231737	216649	85	0.58604
89303	84701	84	38774	36624	79	1527	1273	16	2581	2214	30	5109	5444	39	7777	7319	45	172697	166052	82	0.587146
169579	142302	94	81933	69282	91	2717	2162	30	5416	4733	44	11486	10285	58	17372	14986	80	334893	291703	94	0.588252
154363	137984	89	61885	57557	87	3218	2783	29	5031	4792	42	10911	10217	60	18078	16096	72	329615	289915	95	0.589357
137941	121911	98	67127	60894	87	1868	1820	22	3767	3693	33	8442	7443	49	12555	11086	59	252505	233771	91	0.590463
120191	111985	84	69469	65774	84	2308	2060	24	3864	3707	32	8621	8216	49	12847	12377	55	272308	255755	90	0.590463
82819	77384	84	32906	31627	78	1250	1327	13	2026	1885	25	5042	4671	40	7624	6571	52	151521	147961	78	0.592674
93789	89857	82	48364	45974	80	1303	1517	15	1994	2292	24	5381	5035	41	8793	8582	54	171054	164860	77	0.592674
117549	108284	87	46310	42759	83	1700	1589	19	3600	3019	32	8019	7817	48	12661	11449	62	243813	234584	86	0.592674
101315	91370	86	38729	35381	82	2008	1624	24	3567	3013	34	7404	7121	46	11264	10646	57	226995	216666	90	0.59378
121364	112334	85	41550	38957	82	2044	1800	24	2911	3036	27	7549	7055	46	10680	9966	53	234854	221994	85	0.59378
106758	99630	84	65590	62037	82	1443	1381	17	2419	2345	29	6364	5786	49	9263	9589	47	181530	169565	86	0.595992
151800	134046	90	65987	58993	88	2518	2391	26	4659	4105	39	10145	9408	56	15352	14386	66	296932	282588	93	0.598203
101585	96734	80	37873	36121	80	1785	1676	18	3452	3535	29	7487	6845	49	10706	10090	57	214877	194251	84	0.598203
241117	171931	113	92587	67094	111	3491	2598	34	6589	5106	47	15459	11188	73	22001	16025	84	460669	346827	118	0.600415
264047	199719	108	157929	121079	109	4881	3715	41	8216	6499	50	19535	15430	77	29399	23247	105	563558	452124	113	0.600415
84437	83812	73	33178	32424	78	959	946	0	2372	2492	23	4446	4393	35	6795	6216	44	137067	129523	84	0.60152
155349	129397	94	65116	54467	92	2152	1884	24	3752	3829	36	8706	7722	51	13154	11201	71	258227	234347	94	0.602626
53002	52180	68	20302	19838	56	897	633	0	909	1101	7	2870	2855	30	4285	4218	37	88432	89390	75	0.602626
87389	85632	79	25431	24056	77	1629	1517	16	2242	1915	26	4915	5165	37	7955	7802	46	154822	149292	81	0.604838
314453	237851	134	182735	136368	134	8043	6342	47	15982	12111	66	34017	25725	120	49392	37814	128	983618	742819	137	0.604838
43853	44785	72	17110	17097	49	296	426	0	643	749	0	2344	2142	26	3512	2942	38	68688	69879	66	0.604838
171362	129847	101	59159	45115	95	2354	1959	22	4505	3278	44	9602	7473	52	16039	12223	69	329531	269820	98	0.605943
214690	167233	100	97084	73796	99	3027	2369	33	5010	3543	46	11802	8932	61	18523	15124	76	370871	289823	101	0.605943
94816	84903	98	38109	35111	81	1757	1454	21	3733	3425	37	7847	7638	47	12881	12186	60	257446	250467	83	0.607049
181581	147213	101	64246	52031	95	2886	2391	30	5156	4434	42	10167	8577	54	16328	12265	83	326886	280563	96	0.607049
102696	95125	83	55252	51882	81	1425	1406	15	2516	2230	29	6442	5763	45	11019	10526	61	211115	191497	79	0.608155
125736	116992	86	48887	45800	83	1777	1814	22	3205	3007	31	7074	6414	47	9896	8566	59	206793	197350	87	0.608155
107115	97762	98	46184	42003	84	1455	1366	16	2347	2357	23	5827	5353	43	9131	7919	58	187918	175067	86	0.609261
126557	115271	87	40924	36843	84	2250	1780	27	3728	3546	34	8333	8265	48	13611	12857	65	258708	251062	86	0.610366
106726	99237	89	36687	34685	81	1596	1465	14	2369	2353	23	5379	5139	41	8608	8318	46	172644	162926	82	0.610366
126456	108053	89	40338	34227	86	1779	1392	22	3271	2948	33	7430	6416	46	10549	9226	60	215933	196482	90	0.611472
106491	105402	81	34778	34167	77	1560	1366	17	2758	2879	30	7081	7057	46	10124	9757	58	206187	199993	83	0.612578
98656	92611	86	40681	39358	79	1753	1514	19	2322	2320	25	5936	6051	41	8246	7919	49	171282	162680	84	0.614789
297143	200112	128	122741	81312	116	4538	2868	43	7560	5022	51	17324	11616	77	26471	18885	99	518905	357918	120	0.617001
395981	261424	150	366876	243157	150	9989	7092	49	19317	12709	81	44662	29992	143	67109	43589	147	1.04858e+06	852841	153	0.617001
70671	67378	92	22683	21652	72	1228	1142	9	1496	1488	15	3621	3741	33	6424	6398	42	118465	113574	82	0.619212
75187	74205	78	28786	28373	77	996	965	0	1547	1482	21	4233	4017	35	6343	6028	43	124376	123270	80	0.620318
115305	108857	84	73195	68821	85	2355	2504	24	4733	4315	36	9635	8931	52	13770	13020	62	298448	284974	91	0.620318
138247	128363	85	50958	47335	85	2959	2741	28	3938	3941	34	8533	8531	52	12138	11710	60	283833	268207	88	0.621424
185498	150127	99	73452	58779	96	2708	2135	30	5480	4628	42	12489	9936	67	18879	15532	74	347403	305756	99	0.623635
229217	186349	117	74676	62404	103	3972	3158	34	7242	6796	48	15576	14035	67	23858	20493	92	480045	438738	106	0.624741
45046	43630	76	19894	19542	59	539	487	0	1061	997	0	2260	2241	25	3365	3343	32	71200	69663	76	0.624741
98325	93310	82	38419	36718	79	1475	1332	17	3033	2872	31	6282	6048	44	9321	8534	53	191981	182738	85	0.625847
226829	142168	110	108998	71847	107	2893	2070	33	6448	4264	50	14116	9912	66	23083	15105	86	457856	327351	111	0.626952
177002	147581	94	111825	97415	94	2674	2112	31	5650	5165	41	11161	9730	58	17360	16021	69	364186	327815	96	0.626952
109148	105361	82	36330	35338	79	2214	2393	23	4226	3925	37	9512	9273	53	15398	14045	73	284461	266036	88	0.626952
137753	126022	98	64559	60855	85	2211	2022	23	4475	4070	40	8755	8321	49	14600	13802	63	289477	267930	91	0.628058
55320	54848	76	19185	19327	54	541	624	0	1644	1464	21	2786	2736	30	4262	4260	35	92507	92432	80	0.629164
35438	35817	71	14235	14103	48	641	555	0	957	1027	6	1785	1787	22	3413	3678	31	58385	56214	73	0.629164
122037	114950	85	52657	48698	83	1929	1775	23	4256	4096	33	7608	7430	45	12446	11855	56	252930	233657	89	0.629164
182657	153684	96	118236	104326	94	4346	3531	36	8689	7443	55	19169	17286	75	29854	25616	90	596628	508428	101	0.63027
126636	114950	91	86108	81232	85	2695	2594	28	5459	4807	42	11757	11136	60	18088	16850	73	342120	303764	87	0.631375
106648	99217	86	41224	39278	81	1337	1474	16	3071	2899	29	6973	6819	41	10223	9486	56	205826	191833	90	0.632481
179094	146484	104	70047	58008	95	3319	2655	32	5123	4929	39	11633	9863	58	18514	15927	80	365755	329560	98	0.632481
68650	67871	76	23578	22710	69	1247	1305	14	2436	2332	25	5293	4983	39	7032	6286	52	145347	135615	93	0.632481
118047	103196	93	38587	33748	84	2272	1848	25	3217	2659	32	6924	6290	49	10961	9101	57	213257	184628	88	0.633587
158065	123622	95	65696	51653	93	2238	1793	25	3789	2911	43	9561	7592	55	14529	11040	75	289809	239218	100	0.633587
85731	80386	81	25615	24614	69	1948	1895	22	3522	3146	35	7895	7495	48	12112	11737	64	229604	217336	83	0.634692
128726	111356	88	74033	65599	87	2080	1746	26	3377	3047	33	7898	7069	48	12580	10895	61	248548	221004	90	0.635798
110367	104869	82	52142	49286	82	1516	1521	16	2660	2452	25	5643	5706	39	8726	8527	52	164869	155707	85	0.635798
169609	147447	93	77311	69100	90	3261	3164	29	5602	5477	40	12580	11236	65	19049	17454	78	351478	336044	91	0.636904
158563	127444	96	65402	52459	93	2392	2050	27	5045	3883	38	9329	7754	55	14412	12354	67	289471	233621	95	0.640221
74726	71433	79	33743	32290	78	1153	1196	11	2744	2633	28	6389	6377	44	9603	9502	50	192385	186120	84	0.640221
116782	107059	85	48546	44398	83	2238	1787	27	3195	3172	33	7851	7031	48	12609	11611	64	253327	233578	85	0.641327
126828	116882	90	51083	48170	83	2281	2043	26	3711	3585	31	9374	9121	51	13756	13274	66	264142	249096	86	0.642433
96217	88067	83	44156	42020	80	1942	1767	24	3921	3512	37	8621	8421	50	13673	13335	68	273175	251956	83	0.643538
59071	58931	81	29680	29548	75	823	782	0	918	1304	12	2995	3198	32	5303	5529	39	103459	102602	77	0.644644
129978	117197	93	68793	61857	86	2135	1750	23	3239	2821	36	7714	7122	50	12683	11828	65	230853	214687	80	0.644644
110843	109243	80	34276	33597	79	1863	1765	21	3280	3168	31	6908	6926	41	10550	9915	55	226915	221834	84	0.644644
89194	85130	82	35682	34088	79	1339	1129	11	2064	2294	25	5940	5691	42	9486	9200	49	178735	172295	82	0.644644
99281	90374	85	38177	34726	83	1988	1764	21	3502	3221	31	8150	7858	46	11440	10725	54	238329	223720	83	0.644644
79908	75994	89	34893	33543	78	849	863	0	2031	1862	25	4388	4368	37	7770	7350	44	139574	134422	76	0.64575
137521	116551	105	54199	46973	87	2143	1750	26	3945	3449	35	9318	8554	50	13384	11828	66	261050	245951	91	0.64575
100418	94058	86	28423	27096	79	1462	1358	13	2965	2936	28	5851	5876	42	8660	8284	47	179635	173239	82	0.647961
69927	66810	82	24969	24598	75	1054	918	0	1567	1525	18	3946	3788	33	5924	5858	41	118888	114795	81	0.647961
108950	98216	88	47144	42623	83	2435	2001	28	3805	3680	35	7441	6918	47	13152	12988	66	250133	239017	87	0.647961
162150	134327	99	70802	57036	95	2227	1586	26	3793	2990	37	9224	7979	51	14587	12090	77	286568	249407	99	0.650173
196575	146908	102	66473	49079	100	2987	2133	33	5799	3639	55	10915	8201	61	17416	13275	76	330659	255635	108	0.651278
209252	151563	107	96749	68339	104	2309	1967	27	4881	3799	45	11202	8162	66	16750	12454	75	350144	263038	108	0.652384
109263	95497	102	63567	55395	102	1485	1543	15	3053	2849	29	6987	5829	47	11084	10050	61	204152	178024	102	0.652384
105978	101886	82	25318	24645	68	1389	1278	14	2269	2487	28	6228	5758	42	8928	8685	56	179804	166240	87	0.652384
163701	141672	93	79857	69065	91	2783	2153	30	4959	4617	40	10430	9680	53	16079	15036	69	309405	289154	107	0.65349
117512	107057	89	52041	48317	83	2122	1928	23	3573	3061	35	6953	6606	49	11583	10744	61	227120	221113	81	0.655701
88667	85827	81	33671	32862	79	1169	1037	7	2425	2279	24	4770	4822	35	8093	8337	48	160697	160029	87	0.655701
110690	104368	83	46947	44366	81	1499	1501	18	2553	2369	31	6208	5970	41	9064	8719	49	191173	176548	90	0.656807
29496	29209	63	16281	15975	52	270	261	0	819	858	0	1400	1496	17	1929	1942	24	44114	44840	72	0.657913
93471	88931	80	23167	22419	70	1457	1423	14	2639	2595	28	5564	4987	44	9271	8596	59	177143	171840	86	0.659019
108643	104890	81	58288	56804	81	1419	1312	13	2960	2900	31	6664	6332	45	9925	9535	53	212135	210874	84	0.660124
149581	122298	92	59427	48633	91	2103	1965	23	3942	3388	39	10087	8434	54	16257	13985	68	321255	278962	97	0.660124
111062	105759	91	49232	46684	82	1744	1895	19	2969	2972	30	7421	7104	48	10454	10085	55	210109	200672	89	0.66123
75316	70091	81	25383	24078	69	1051	1033	4	2274	1743	26	4874	5297	34	7972	7680	49	159877	156286	82	0.662336
115580	108918	82	77402	73466	83	2037	2001	22	3997	3940	33	9096	8606	48	13508	12509	68	255635	239609	90	0.662336
199604	160546	99	80235	65982	97	3200	2561	32	5569	4543	44	13167	10319	69	19298	15871	74	401507	334051	104	0.662336
91715	82633	83	40006	36706	80	1793	1744	21	2506	2255	30	5793	5271	41	9463	8612	54	185675	181524	84	0.662336
73152	71055	83	24277	23766	76	747	799	0	1160	1341	16	3407	3184	33	4746	4201	39	101347	98181	84	0.663442
34324	32967	62	11024	10779	45	481	550	0	904	969	0	1667	1824	19	3200	3179	29	69812	70419	77	0.663442
47544	45024	82	17563	17198	55	742	608	0	732	830	0	1916	1901	22	3472	3612	32	72061	70331	76	0.664547
94549	87147	87	31157	29315	79	1874	1793	20	2897	2829	31	7119	6695	45	10352	9885	54	213621	204268	83	0.665653
91876	88412	82	27959	26931	77	1547	1514	17	2854	2344	27	6002	5629	40	8597	8729	46	191919	183017	86	0.665653
62179	60974	77	24740	23944	61	749	789	0	1387	1112	14	2943	2999	29	4205	4175	34	89029	85447	78	0.665653
94300	87653	83	39664	38683	80	1083	1191	12	2236	1980	25	4996	4577	40	8049	7729	48	161432	156974	84	0.665653
116439	108350	85	44754	41880	83	2207	1885	25	4948	3817	43	8212	8025	49	14066	13313	67	280800	249269	88	0.666759
100080	94140	85	44354	42043	80	1867	1833	23	3279	2941	31	6767	6734	44	9815	9377	51	198053	187583	89	0.666759
65275	63516	79	27732	27396	75	1032	1094	8	1800	1455	20	3502	3322	31	5695	5489	39	122100	121444	80	0.667865
132856	120824	102	69285	64260	85	2223	1753	26	5061	4606	38	10539	9610	58	16408	15502	76	329854	292069	88	0.66897
85332	81185	81	32505	31544	78	1232	1093	9	1395	1707	18	4538	4418	36	6560	6459	46	140947	133641	86	0.670076
109946	98456	87	50388	45128	84	1953	1647	23	2753	2607	30	7601	6745	49	11928	11256	58	228814	214261	90	0.672287
116218	103346	90	44452	39007	85	1694	1269	19	3169	3309	31	8142	7784	48	13041	12150	61	238484	225784	93	0.672287
98834	91035	86	42895	39545	81	1873	1868	21	3244	3002	33	7785	7513	48	11429	10631	62	229600	223408	72	0.675605
67871	66351	87	29705	29286	76	968	822	0	1582	1244	20	3472	3284	33	5597	5484	42	101116	98282	79	0.67671
87073	82587	82	29202	27832	78	1767	1854	22	2659	2666	29	6880	6533	45	10164	9743	52	197280	181725	81	0.677816
93257	88350	82	34679	32979	79	2507	2397	26	4326	4065	34	9387	9275	50	15850	14118	71	288731	271775	81	0.680028
130746	122215	86	61523	57617	84	2379	2184	27	3880	3849	32	8248	8022	47	13129	12223	65	260711	249563	83	0.680028
118234	111772	87	52117	49140	82	2173	1899	25	4102	4047	35	9100	8667	49	13875	12661	61	260599	252170	85	0.680028
89488	85454	80	24762	23502	72	1682	1557	19	3717	3451	32	7224	6716	49	11477	10842	62	217918	210101	82	0.682239
151340	131540	90	68493	60710	89	2115	1896	23	4043	3697	37	8847	7883	49	12770	11159	68	243115	230944	91	0.682239
112324	105337	86	81827	78164	83	2251	2190	24	3988	4218	32	9021	8250	48	14061	13710	68	274438	247860	85	0.683345
114719	102048	89	54323	48575	86	1516	1336	15	3564	3185	31	6940	6371	44	11095	9789	58	219460	198060	87	0.684451
95228	91486	83	33197	31819	79	1471	1547	20	2007	1931	27	5605	5245	40	8597	7916	52	174330	165321	88	0.685556
137238	124180	105	75455	68665	93	2104	1712	22	3950	3573	32	8933	7528	49	13280	11152	66	254601	226508	105	0.685556
149413	124435	94	57394	47949	91	2872	2249	29	4032	3944	35	9411	8031	51	15266	12961	69	287432	254675	99	0.686662
175902	154775	91	85607	76576	90	2896	2549	29	4710	4646	36	11359	10619	56	16804	15249	71	381231	357026	99	0.686662
44760	44337	76	12874	12556	47	613	754	0	991	978	0	2494	2340	28	3402	3601	30	69753	63758	79	0.688874
178086	140411	97	74223	57603	95	2530	2134	26	4796	3793	43	10025	8447	56	16129	13386	73	312593	257408	102	0.689979
175533	153931	92	92319	80705	91	2920	2518	29	5512	5249	43	12125	10483	63	19662	17600	76	367498	311842	97	0.689979
96122	89285	93	40855	38047	81	2072	1970	24	2917	3210	29	6292	6373	42	9941	9402	55	209141	201046	87	0.691085
110690	100270	91	43778	40416	83	1889	1587	21	3355	2776	34	7627	6993	49	10904	9737	58	212398	187039	91	0.691085
105367	101151	82	30327	29338	79	1574	1402	17	2464	2339	26	6184	5779	41	9552	9472	54	194618	189168	93	0.692191
77921	76584	78	34846	34118	78	1264	1243	11	2552	2192	28	4823	4728	37	7589	7503	48	143950	135783	87	0.693296
97902	93428	94	54188	52244	81	1715	1622	20	2707	2807	29	6334	6060	44	9545	9380	51	181724	171752	90	0.694402
149040	126283	99	52273	43223	90	2759	2316	28	4234	4084	38	9981	9222	54	16057	14245	77	292238	252470	96	0.695508
212496	169096	101	91749	74259	98	2832	2464	30	5724	4776	47	12001	9835	60	18013	14116	73	353795	294173	104	0.696614
146410	126941	103	86342	75660	91	2112	1818	26	5160	4541	39	10932	10217	59	15438	13398	71	306393	284422	94	0.698825
111779	104558	92	52590	49225	82	1904	1719	22	3026	3146	30	7469	6978	44	11437	10724	62	206109	202205	87	0.699931
74159	73376	78	27632	27017	75	1223	1381	13	1902	1828	24	4514	4712	36	7645	7365	48	135796	130365	88	0.701037
130837	111557	91	49229	41746	88	2145	1770	26	3599	2901	35	8121	7541	46	14585	13314	63	266653	238572	95	0.704354
131091	111810	91	50993	43972	87	1729	1329	22	2799	2847	33	7891	6719	51	12216	10380	60	235477	208411	94	0.706565
103048	97299	84	44260	42352	81	1824	1653	22	2589	2949	29	7154	6659	51	10660	10835	55	221905	211360	86	0.709882
193792	157861	100	86125	71476	95	3002	2448	31	5044	4553	38	11799	10534	56	16736	15085	72	338800	306873	96	0.709882
216433	155477	104	82662	58990	102	2762	1812	33	4665	3717	43	12529	8948	68	19879	15198	77	390129	287795	107	0.709882
48551	48150	68	16125	16025	50	625	735	0	1016	1055	5	2579	2433	27	3602	3709	32	69609	66938	77	0.710988
144767	129370	94	78413	71397	88	2271	1965	26	4789	3958	42	9008	7545	50	14228	12317	72	269855	254398	90	0.712094
81319	78244	80	29613	29112	77	1297	1303	12	1917	1837	23	4593	4606	36	7014	6339	50	154929	150950	82	0.712094
215631	158038	101	92728	68811	100	3131	2099	34	5486	4436	48	12545	9552	60	19044	14903	87	380519	295596	104	0.712094
191704	153043	108	68144	55261	96	3417	2796	32	5347	4360	41	11073	9274	66	17798	14830	73	356212	312013	102	0.7132
97284	92050	88	39618	37261	81	1556	1263	17	2879	2614	30	7539	7111	50	10553	10121	60	203929	194502	78	0.7132
92320	83797	98	40191	37240	81	1348	1336	16	2385	2398	27	4918	4591	39	7850	8003	43	159172	151631	84	0.714305
114552	107052	84	38686	35842	82	2423	2237	27	4357	4171	35	9990	8967	59	16145	14846	69	291738	269782	89	0.717623
93853	88877	80	44822	43236	80	1004	1013	2	2506	2205	26	4938	5118	37	7121	7249	42	146830	137637	87	0.717623
150164	128801	90	68495	58961	89	2215	1847	24	4120	3775	33	8870	8056	51	12867	11158	66	272933	249176	93	0.72094
154989	139560	91	200675	183073	89	6288	5883	38	11542	10246	60	25697	23156	83	39931	36125	86	802822	704867	99	0.72094
155984	137495	90	53560	45070	91	2265	1989	26	4132	3935	36	9887	9219	55	14125	12358	66	314654	287301	96	0.722046
105863	98682	95	42884	40611	81	1607	1560	17	3817	3469	32	6937	6525	45	10986	10770	56	219918	214144	90	0.723151
101764	95273	82	44497	41885	80	1489	1250	16	3075	2889	32	6506	6145	41	11025	10406	56	203751	192237	86	0.723151
231340	154757	117	107823	69138	110	3887	2679	39	6524	4752	50	17016	11864	79	25284	17342	102	507800	354091	116	0.724257
171477	139268	106	62106	49739	91	2374	1942	24	4943	3925	40	9174	7990	51	13892	11058	62	283474	235583	100	0.725363
155854	135723	90	66375	57667	90	2481	2010	27	4776	4182	35	9961	9175	52	15927	15286	66	295737	279571	92	0.72868
126926	112640	88	53674	48465	86	1781	1518	21	3823	3344	38	7991	7599	45	12376	11364	61	239082	214064	94	0.72868
325955	183865	196	145722	85054	190	6070	3389	56	10736	5717	81	23209	13286	111	37520	19855	168	736432	403787	217	0.729786
116109	109786	83	54414	51143	83	1854	1792	21	2956	2733	31	7070	6718	44	10674	10678	51	234669	225332	80	0.729786
66155	66987	75	20629	20716	51	777	679	0	1775	1855	20	3748	3740	31	5904	6102	39	129094	126349	80	0.729786
163725	139615	93	71794	63582	90	2378	1884	29	3685	3520	35	9032	7885	52	13362	10697	67	275382	249449	99	0.730892
150390	126280	92	47403	37777	91	1788	1581	23	3300	2781	35	8732	7500	51	12451	10935	58	262692	222595	97	0.730892
83462	79596	83	34753	32821	80	1725	1640	19	3087	2848	30	6033	5991	44	10516	10125	67	201051	194085	92	0.731997
79276	74569	92	28831	26460	80	1141	784	0	2347	2041	24	4204	3983	36	6823	6053	47	139453	127408	95	0.731997
153566	129586	92	60483	51155	89	2237	1788	28	4431	3794	36	9391	8314	55	14363	12441	61	281955	254422	98	0.731997
79193	76271	82	20893	20929	58	1183	1227	11	1549	1646	16	4480	4378	36	6009	5853	41	133757	131183	82	0.733103
213139	167165	103	84016	64818	100	3391	2586	35	5671	4203	48	12334	9805	70	18279	15067	78	365907	299465	105	0.733103
84541	82144	80	22053	21386	59	1177	1260	13	2487	2420	29	5596	5204	42	8861	8743	50	196213	196077	83	0.733103
187021	144438	95	81444	64528	94	3218	2357	34	5366	4262	45	11927	9550	63	19183	15628	77	386405	314837	101	0.733103
107729	99513	94	40277	37816	81	1230	1263	11	2642	2562	28	5943	5336	41	9468	8999	50	183627	169558	88	0.733103
95206	90128	82	70529	67618	82	2064	1979	23	3397	3567	31	8690	8309	47	12526	11884	61	263303	235563	86	0.733103
164236	140675	97	85205	76892	89	4200	3283	36	6766	6157	43	16359	14244	71	24607	21864	86	471358	406231	97	0.735314
180180	145852	95	69729	54914	95	2328	1836	25	4337	3298	44	10117	8240	57	14848	12270	70	281317	232872	102	0.735314
119986	107744	86	48822	42967	85	1833	1571	22	3284	2887	31	7494	6727	50	12512	11312	64	244992	217799	85	0.73642
69279	65702	78	19795	19183	56	1013	895	0	1801	1533	21	4104	3886	37	6197	5635	45	132058	131190	79	0.73642
117250	109355	89	55712	52149	83	2406	1930	25	3646	3600	32	8827	8430	48	13183	12593	59	271717	260464	91	0.739737
54133	53606	75	21795	21221	60	863	733	0	1010	1125	7	3049	2797	30	5038	5223	34	94619	94919	79	0.740843
89705	84701	93	40955	39675	79	1090	1095	8	2080	2103	23	4497	4221	34	6807	6357	42	147082	142162	86	0.740843
124085	116360	84	40277	37042	81	1883	1654	21	3394	3138	37	8356	7955	52	12088	11694	56	238017	231739	89	0.743055
173239	143883	96	59200	49189	91	2129	2007	24	3749	3314	36	9383	8014	54	14248	11869	64	283471	252619	98	0.74416
60640	60251	71	26977	26442	75	589	676	0	1005	1075	7	2879	2715	29	4644	4506	39	88339	87202	72	0.746372
105808	98052	84	42163	39077	82	1531	1410	15	3043	2413	35	5688	5520	39	8090	7831	48	166967	161447	76	0.750795
93934	88794	83	35688	33699	81	1604	1535	19	1960	1977	26	5697	5440	41	9653	9111	51	165676	158912	83	0.750795
117667	108030	87	39748	36276	86	1782	1750	22	4133	3732	36	9059	8213	50	13187	12057	62	266477	249478	90	0.750795
192145	154034	105	86390	67295	99	2824	2385	29	5198	4169	43	12032	9773	61	18622	16112	72	363560	323484	96	0.7519
176884	141847	99	69716	56502	93	2636	2063	29	4014	3997	37	10934	8844	60	16577	13973	76	334555	286581	96	0.7519
178693	142974	97	68181	53961	95	2660	2235	29	4928	4198	39	11283	9097	58	17550	14096	80	321576	279772	95	0.753006
101811	92400	84	33558	30497	81	1776	1702	19	3544	3073	36	7907	7619	46	12073	11478	56	236701	229537	86	0.753006
109771	91969	96	49077	41590	86	1599	1558	20	3063	2835	31	6825	6253	44	10718	8765	61	209958	185269	85	0.754112
106581	96596	84	38455	33823	84	1417	1067	10	2114	2412	24	5804	5295	45	9105	8918	50	169291	158182	86	0.755218
88183	83691	88	27279	26275	78	1554	1364	16	2247	2236	26	5315	5493	39	9047	8380	53	159944	152523	82	0.756323
153008	132735	94	45638	39931	87	2406	2158	24	3796	3868	32	8519	7626	49	12535	11395	57	256637	232829	95	0.757429
106338	100108	88	30349	28848	79	2073	1987	22	3369	3284	35	6565	6437	43	11091	10025	61	215768	202702	83	0.757429
91152	88693	80	38074	37015	78	1038	1035	6	2211	2011	27	4776	4654	36	7673	8154	44	152455	151207	85	0.757429
186700	156001	99	82414	69597	95	2817	2344	30	5496	4707	42	11687	10060	60	18938	17277	83	384996	354524	97	0.760746
188050	151340	96	82173	67969	95	2791	2216	30	4961	4361	43	11025	9304	59	16601	14525	66	349918	298138	99	0.761852
157929	129238	97	53240	44052	89	1795	1610	21	3486	3119	32	8082	6644	49	12053	10711	60	223977	195808	97	0.762958
95293	89852	87	34922	33017	79	1215	1328	14	3073	3023	30	6419	6381	43	9022	8597	48	200168	189166	87	0.764064
96041	92075	80	38009	36220	79	1292	1307	15	2580	2352	27	5919	5615	42	8203	7550	48	177296	168198	85	0.765169
90304	85246	82	28207	27180	78	1036	1052	5	2234	1946	27	4867	4733	39	7594	7353	51	175128	171679	86	0.766275
144291	125292	92	61651	54799	88	2380	2100	27	4237	4053	35	10474	9830	53	15489	13940	71	286532	271785	95	0.766275
89509	85325	80	34564	32648	79	1710	1515	21	2172	2697	22	6462	5990	45	10300	10351	52	195455	188597	84	0.767381
199811	180876	92	129468	118350	93	5613	5153	38	9135	8333	51	22064	20394	85	32697	30224	88	652427	582351	100	0.768486
157977	135854	91	56232	48941	88	2270	1962	24	4443	4080	34	8605	8014	47	13762	12495	77	263521	245241	95	0.769592
258859	180060	111	225860	176077	108	9111	6913	49	16432	12547	70	38122	29521	101	55976	43324	105	1.04858e+06	882104	112	0.770698
91930	86574	90	36503	34793	79	1553	1291	16	1668	1971	23	4586	4750	36	7427	7503	44	144285	138604	85	0.771804
160273	136965	93	73217	62559	92	2288	1976	26	5754	4562	45	12050	10928	62	17758	16063	73	343042	318391	96	0.772909
192725	150256	104	76169	59519	99	2805	2495	30	5280	4595	43	11346	9519	59	18464	15071	73	347264	298820	105	0.775121
180476	145192	96	61595	49834	93	2540	2119	28	5233	4251	42	11011	9189	57	16897	13875	72	333461	281317	102	0.775121
79816	79210	73	33526	32505	78	1357	1215	15	2166	2578	23	5287	4922	40	8571	8567	46	158596	157099	81	0.775121
78834	72806	82	27266	26146	78	1048	1113	10	1898	1678	24	4139	4240	33	6859	6123	50	136565	133275	79	0.776227
202872	161401	98	102876	87488	96	4657	3805	37	9369	7190	61	19523	15648	80	30910	25395	92	592788	477170	102	0.778438
48263	48171	74	22675	22371	63	800	736	0	864	900	0	2599	2328	27	3236	3421	31	70322	65136	89	0.778438
88245	85007	89	25181	25028	65	1438	1398	16	2402	2426	25	5259	4981	41	7714	8056	47	169081	162497	82	0.778438
265594	208126	124	119055	93558	113	4960	3863	39	9850	8300	54	23157	18565	100	36691	30234	108	749377	632932	115	0.779544
206089	151450	105	98737	74898	103	3636	2629	36	5572	4073	48	13421	10493	70	20370	15330	87	404726	313134	104	0.779544
86991	81041	91	28009	26800	77	1433	1200	14	2421	2252	24	5830	5569	41	8667	8046	50	171462	168300	78	0.78065
180775	150317	99	82419	70035	95	2403	2157	27	4413	3887	38	10177	8612	59	14299	12473	67	282077	263800	96	0.78065
83583	79904	82	33374	31585	78	1376	1186	12	2467	2292	29	5120	4863	38	7500	6961	45	145755	139534	95	0.78065
89133	88345	79	41971	41127	79	1176	1256	12	2121	1919	25	5123	4992	39	7589	7607	48	141812	137377	80	0.78065
109782	96408	88	57597	51933	86	1977	1896	23	2953	2904	31	7715	7346	46	10879	10527	57	214018	202417	84	0.781755
188133	141881	104	82689	63785	99	2844	2258	30	4428	3831	41	11059	8221	64	16788	14225	73	342452	262073	102	0.782861
77806	73888	80	25002	24260	69	1460	1361	16	2590	2532	27	5896	5617	43	8703	8493	49	172795	168821	78	0.782861
83183	77776	81	27836	25817	79	1667	1531	16	2762	2605	27	5596	5237	41	8627	8627	50	177297	173045	80	0.783967
113036	106619	81	44881	41664	81	1718	1543	17	2926	2990	29	6740	6293	43	9361	9090	57	206295	193001	87	0.787284
182514	164758	93	100038	92415	91	3403	3111	31	6570	5502	47	13664	11929	62	21632	18375	84	427091	370129	94	0.787284
102300	96318	82	34455	32988	81	1829	1807	20	3010	2612	30	6773	6667	44	10856	10640	54	191212	183162	87	0.787284
127734	108017	95	54251	46210	89	2276	1886	24	3587	3311	32	9426	7832	56	15370	13797	73	296751	263264	95	0.78839
65989	62454	84	28891	27998	76	739	781	0	1179	1139	14	3613	3639	33	5400	5100	44	101413	100551	77	0.78839
131780	122094	89	65138	61255	84	2389	2297	25	4083	4262	33	8748	8082	50	12963	11897	58	258960	238903	87	0.789496
97816	89854	89	45018	41748	82	1062	1221	10	2433	2297	27	5153	4960	37	7743	8000	47	160006	155248	72	0.790601
155081	125532	94	57920	47080	90	1977	1622	25	3575	2950	37	8374	6762	52	13703	10994	64	267773	222307	95	0.790601
171990	133891	101	70391	54058	94	2105	1672	25	4619	3521	46	10633	8661	56	14805	11972	71	292287	245989	96	0.791707
188400	142634	104	62515	48092	95	2650	1930	30	5537	4007	45	10928	8432	60	17757	13624	74	344195	267719	102	0.791707
119504	110811	84	43270	40599	83	2041	1913	23	3410	3259	34	7937	7971	48	12251	11995	56	262185	240961	89	0.792813
103288	95663	84	48843	46299	82	1736	1805	17	3483	3224	39	7341	6566	47	11100	9783	59	220714	200402	98	0.792813
111762	104657	87	40642	38623	83	1887	1783	21	3271	3101	30	7192	6571	47	11323	10831	59	209738	198685	87	0.795024
142682	120375	94	61138	51390	90	2300	1933	24	3611	3371	32	6898	5728	45	11516	9957	61	219480	205235	92	0.795024
95345	85029	84	46440	42056	84	1472	1398	14	2719	2682	29	6387	5932	44	10752	10356	64	195013	183720	75	0.79613
81819	81680	77	32387	31720	78	1390	1653	16	2033	1835	22	5043	4507	41	7291	6723	54	135622	131881	81	0.79613
87734	81794	82	28240	26119	78	1700	1550	21	3487	3077	31	6817	6532	45	10432	9564	67	205106	195969	83	0.797236
162473	142376	91	58250	49632	91	2680	2203	28	4540	4592	36	10585	8856	58	16249	14752	73	328999	293726	94	0.797236
105178	98542	85	36360	34641	82	1854	1836	23	2914	3287	30	6794	6601	44	11628	11101	67	221314	205493	89	0.798341
122402	109280	92	72314	66794	86	2750	2374	28	5311	4693	40	11326	10415	57	17460	15659	67	360473	321319	91	0.799447
86373	83451	81	31955	30877	78	1069	1235	10	2500	2591	25	6105	6057	42	10165	9446	49	176146	171476	81	0.800553
75236	73661	78	31726	30908	77	1167	1052	5	2113	2176	21	3860	3823	32	6844	6598	44	124461	122268	79	0.800553
146097	131231	90	60654	53546	87	2473	2223	28	5019	3871	42	10680	10102	56	16395	15250	71	311957	300197	84	0.800553
101374	95691	82	50229	47629	81	1857	1874	20	3272	3274	31	8329	7699	50	11537	10814	52	233155	207424	80	0.801659
79012	75205	79	26196	25421	77	1032	826	0	2338	2041	25	4395	4154	38	7643	7039	50	141473	133616	80	0.802764
101669	97792	81	40982	39970	80	1799	1735	21	3599	3212	33	8009	7748	46	10932	10731	51	225156	216425	87	0.804976
80958	76933	81	32751	31103	77	1033	730	0	1727	1709	22	3596	3671	33	6281	6073	43	120985	113630	83	0.804976
105798	97849	90	41035	39024	81	1317	1343	13	2734	2454	28	6114	5536	44	9794	8872	53	197331	188431	83	0.808293
106926	94240	87	38912	33099	86	1818	1291	20	2983	2907	28	6929	6243	51	11464	10314	59	217007	193594	80	0.808293
124356	112539	102	42484	37441	85	1344	1412	13	3310	3120	30	6322	5789	42	10043	8777	58	191563	179348	88	0.808293
221147	166759	106	95699	73482	104	2870	2369	33	6132	4680	48	14268	10945	69	21528	16639	84	455832	365390	109	0.809399
178614	147515	111	93068	78602	94	2810	2319	30	5477	4520	41	11160	9705	57	17840	15098	77	354223	314924	95	0.81161
101136	98630	79	34077	33055	79	1403	1224	14	3192	2835	29	5660	5731	39	8381	8189	55	177101	172148	81	0.813822
91452	85625	87	42807	41021	80	936	982	0	2363	2334	26	5898	5833	40	8939	8482	54	179824	168391	81	0.813822
175189	146577	98	70899	59577	91	2685	2442	28	4694	3906	40	11680	10173	59	17526	14542	73	341073	297166	96	0.813822
110182	105351	83	37448	36087	81	1331	1283	12	2858	2791	29	6708	6411	45	9569	9392	48	187889	177128	82	0.814927
99312	95637	80	50708	48434	80	2444	2261	25	3735	3751	32	8419	7326	53	13213	12113	65	266628	240300	80	0.814927
92057	90958	81	35634	34425	78	1276	1137	10	2356	2183	27	5139	4766	39	8192	7313	48	163794	153605	88	0.814927
105429	96553	99	40549	38129	82	1850	1770	21	3499	3074	33	7273	6765	44	12089	11660	58	235281	217099	84	0.816033
202868	144910	109	81687	58215	106	3222	2315	34	5119	4053	43	12387	8794	63	20338	15533	79	377738	277229	107	0.817139
141715	128792	91	76901	70356	87	2728	2230	28	5094	5155	38	9473	9653	49	14950	14481	67	301327	285147	89	0.818245
123598	114746	83	64007	59802	83	2182	2146	23	3726	3518	32	8217	7490	53	13142	13016	57	251314	232025	85	0.81935
183987	139631	102	73445	54812	98	2239	1844	27	4397	3307	39	10950	8560	58	15781	12268	71	340162	277633	97	0.820456
158008	139125	92	107456	97137	89	4190	3692	35	6936	6953	47	15976	15129	67	25850	23578	84	494209	450367	92	0.822668
94285	88948	89	43713	42083	79	1499	1477	17	3095	2702	34	6153	6180	41	9360	8468	57	181917	171462	82	0.822668
99227	92675	83	37130	35184	80	1567	1287	14	2183	2117	24	5612	5561	40	8489	7590	52	165838	161015	83	0.823773
115022	101171	88	40290	34247	87	1680	1184	22	3108	2811	29	6613	5671	45	9437	7697	57	194547	173658	89	0.823773
128497	110847	88	47920	40631	87	2231	1832	26	3008	2855	31	8089	7460	48	12800	11742	63	262763	241673	92	0.825985
177653	142870	98	73143	59389	96	2607	1953	29	3868	3654	38	10217	8634	56	15220	13389	70	301830	246082	104	0.828196
85894	84755	80	34587	32988	77	1881	1817	19	2397	2389	26	5645	5671	39	8813	8304	51	168124	160417	82	0.828196
122709	110059	85	49050	43703	84	1634	1411	16	2865	3213	29	7650	6832	49	11762	10898	61	223369	208130	87	0.828196
237013	175793	115	111360	87470	111	4748	3679	37	10029	7846	61	21831	18737	85	32963	27406	108	663257	555707	117	0.829302
127861	115009	91	56623	49601	88	1481	1374	21	3170	3040	29	7053	6630	45	11795	10741	59	215143	199234	90	0.830408
116081	110250	84	45128	43796	81	1828	1926	21	3186	2473	31	6926	6829	44	10440	9959	53	222352	208423	88	0.830408
113307	105069	94	52716	48832	84	1644	1488	19	3902	3956	34	6967	6960	43	10780	10180	53	232332	229296	88	0.831513
85405	80848	82	32418	31335	78	1030	795	0	2341	1890	22	3962	3990	34	6774	6392	44	121975	117134	84	0.832619
144842	129232	97	60764	55115	87	2024	1837	23	3987	4097	35	8541	7912	50	12744	11691	67	259949	245763	87	0.832619
124534	115209	88	45000	41150	84	2317	2127	24	3717	3750	33	8809	8095	49	13402	12661	58	264482	248694	90	0.833725
123586	110901	88	53893	48481	83	1873	1693	21	3112	2987	32	7171	6922	43	10338	9249	53	217495	210075	87	0.833725
131931	119021	92	63699	58697	88	2490	2228	26	4240	3839	36	8512	8033	48	14346	13826	62	271660	260012	94	0.835936
176734	138381	105	75777	60358	94	2617	2097	29	4529	3823	39	11714	8858	59	19207	14973	81	360085	304964	97	0.837042
112534	105093	85	57136	52759	85	2094	1767	24	3343	2986	33	7690	7331	47	11659	10615	59	240290	230321	88	0.837042
184778	153696	98	82616	68415	94	2726	2376	29	5380	4052	46	11120	9547	59	17527	14660	71	328530	289804	97	0.837042
105296	95571	86	51966	45958	85	1623	1177	13	3487	2871	31	6156	5310	43	9762	8708	55	191402	174645	89	0.837042
220963	175379	116	135600	112311	105	4476	3509	37	8504	6859	50	18988	15486	83	30919	23909	99	610336	472838	107	0.838148
191553	161436	111	79282	68684	95	3252	2619	31	5874	4769	49	13063	11749	61	19062	16560	73	398554	339400	102	0.838148
251319	175516	115	114946	83755	111	4670	3453	41	8359	6334	52	17607	12986	80	27452	21079	98	538301	412223	115	0.838148
164687	132809	105	51771	41436	93	2500	2305	28	4292	3746	41	9809	8067	51	14679	12372	66	304234	255604	100	0.839254
171696	130661	114	72558	55434	98	3278	2262	33	4712	3536	41	9786	7677	55	15365	12258	69	304509	242850	99	0.840359
96764	92475	82	30796	29489	78	1690	1936	18	2786	2622	28	6502	6019	46	9261	8445	59	188110	178727	85	0.842571
156890	131716	101	79094	68427	91	2557	2106	30	4470	4292	35	9697	8547	57	15468	13568	73	264466	235898	92	0.843677
139268	130214	85	25890	24647	74	2239	2134	24	3594	3525	35	8470	8343	49	13727	13358	65	262185	242360	88	0.844782
142617	119071	95	43165	35573	91	1985	1479	22	3124	2730	33	7487	6778	50	11177	9447	58	232007	208306	91	0.845888
137816	117565	100	52816	45547	89	2224	1780	23	3523	3156	35	8606	8101	51	14192	13144	59	264014	250473	89	0.846994
126632	115306	89	51607	48438	83	2173	1980	26	3473	3348	34	8141	7822	49	12425	11972	57	254787	243120	83	0.846994
124480	109833	90	44442	37406	87	1704	1519	20	4340	3426	41	8450	7922	52	13740	11433	71	269206	251481	92	0.846994
71639	69005	86	42705	41467	78	2642	2256	28	3786	3919	34	9255	8930	53	13994	13546	59	253944	239779	84	0.846994
145712	126846	92	54714	47691	89	2244	1952	24	3612	3267	32	7239	6567	47	11391	9922	56	230865	213135	89	0.846994
87653	86804	80	35738	35392	78	1492	1482	18	3011	2639	31	6072	6252	41	9271	8942	49	182695	172772	81	0.846994
87449	81355	83	31261	30078	77	1430	1227	14	2033	2060	22	4583	4606	35	7232	6723	46	134434	132110	78	0.8481
143556	124694	107	61861	53225	90	2409	2118	29	4774	4412	38	10244	9338	52	16357	14958	70	301179	279253	90	0.849205
81989	77031	84	30512	28700	78	2029	1865	23	3929	3296	40	7841	7366	51	12690	11975	61	255292	248440	81	0.849205
171910	148255	92	69642	60861	92	2399	1910	29	4888	4342	41	9937	9237	53	14567	13343	71	299374	281084	92	0.849205
161325	131165	96	62885	51384	92	2181	1724	25	5000	3889	41	9241	7635	52	15311	12356	70	287684	254604	92	0.851417
201291	161173	100	61257	48197	98	3212	2288	34	5823	4943	50	13136	10456	63	20689	17182	88	419798	359203	100	0.852522
112312	106530	85	38282	35006	84	1559	1572	15	3279	3338	31	7507	7011	47	11235	10415	53	222537	214689	86	0.854734
136020	118678	91	67165	57470	89	2131	1657	26	4229	4136	34	9104	8151	55	14545	12803	68	265241	237918	92	0.856945
102600	99357	81	43801	42291	81	1609	1457	19	2891	3159	29	7245	6801	46	10610	10202	55	204124	196039	83	0.856945
109443	106908	82	38087	36999	80	1565	1468	19	3255	3144	32	6573	6152	41	11160	10288	53	215677	205349	84	0.856945
122748	113181	93	35920	33677	81	1641	1784	17	3402	3207	32	7187	6752	44	10514	9869	55	209930	192607	90	0.859157
74894	70850	84	24239	23740	70	1012	1018	3	1548	1760	20	4567	4407	36	7181	6898	45	125455	120682	80	0.860263
83827	78584	93	32981	31812	77	1168	1286	13	2161	2110	29	5118	4813	39	7320	7768	44	148998	145552	81	0.860263
130846	121416	88	52931	48550	84	2301	2370	24	4449	4255	40	9476	9126	52	15594	14515	74	298218	276325	89	0.861368
149146	135815	95	114107	106424	88	3465	3197	30	5326	5511	36	11968	11479	60	18397	17192	71	386098	370034	92	0.861368
129246	113698	92	47569	42543	87	2188	2158	24	4171	3778	34	9116	8790	48	14787	13749	63	277864	256133	92	0.862474
170595	139132	93	62802	49079	92	2446	2024	27	4392	3469	40	10012	8261	55	15067	12313	70	300827	243684	100	0.862474
230829	188647	104	116152	95430	101	4249	3061	38	8608	6192	54	18445	14517	78	28587	23052	97	557068	422838	104	0.86358
135314	111588	94	107845	93950	91	3314	3313	30	6326	5787	45	13533	11870	64	20491	19169	79	419664	373735	98	0.865791
79967	75207	95	31495	30370	78	1059	1071	6	2720	2347	27	4776	4662	38	7818	7247	49	147568	140321	84	0.866897
97881	92213	90	58628	56050	81	1881	1746	21	3313	3121	33	7845	7629	48	12137	11669	64	237216	225225	85	0.868003
178888	152014	93	113828	99702	94	3242	2692	31	5429	4600	41	12377	10956	67	19606	17769	80	372506	330986	98	0.868003
84727	79636	80	35529	33661	79	1880	1606	19	2350	2738	26	6681	6372	43	10129	9850	48	206371	200816	84	0.868003
96426	92391	81	35465	32937	79	1626	1594	18	2920	2315	33	7565	7160	48	11844	11334	61	213727	205776	87	0.869108
182641	139108	100	70835	53883	96	2482	1943	27	4502	2973	44	9665	7436	55	15628	11768	77	314563	250673	102	0.869108
91462	82648	87	43281	40174	83	1286	1120	11	2806	2529	29	5656	5839	38	8249	8374	45	177884	170150	85	0.870214
64474	63814	78	25747	24785	74	1156	1085	8	2117	1775	27	3667	3428	32	6458	6036	45	122031	118796	79	0.872426
178270	131739	102	80129	58982	98	2452	1793	29	4470	3362	40	9582	7359	56	14324	10382	66	305416	235771	102	0.873531
105410	95513	88	45007	41361	83	1871	1781	22	3337	3019	32	7543	7495	45	10454	9601	58	224209	216247	88	0.874637
151917	121123	97	63079	51430	92	1927	1496	25	3928	3447	34	8569	6858	52	13848	11257	64	268607	221722	100	0.875743
101561	96236	83	35716	33918	81	1638	1594	18	2834	2539	31	6530	6294	46	9567	9514	59	189133	179996	84	0.877954
288224	235659	119	171514	142398	119	7034	5954	41	13703	11220	61	30583	25958	111	45582	38934	113	872820	740461	124	0.877954
160540	139286	101	78225	68803	91	2764	2272	28	4524	4270	39	11918	10641	56	17885	16505	79	356890	327470	94	0.87906
142003	119397	95	100157	87312	90	3618	3344	31	6259	5950	50	14345	13256	70	22906	20698	84	449382	403934	94	0.87906
181794	158349	94	92646	82710	92	3284	2682	32	6765	6115	50	16380	14148	73	24661	20549	86	477191	403936	98	0.881272
71355	67355	86	31438	29751	77	1067	1180	9	1584	1538	17	3731	3883	32	4706	4871	39	108681	106966	75	0.882377
78827	74692	83	48523	43377	82	1339	1234	12	2521	2228	29	5747	5333	43	10042	10169	54	176199	167164	69	0.883483
121561	109756	92	64683	60091	85	1929	1806	24	3693	3599	37	8669	8171	51	12982	12140	65	250810	233444	87	0.883483
123876	115710	83	56609	54305	82	1861	1712	22	3069	2943	32	7832	7167	50	11499	10878	75	235266	220702	83	0.885695
190486	161028	100	93732	81151	99	3442	2976	32	6105	5489	42	13090	11670	61	19741	17901	85	403730	362005	98	0.887906
116587	108054	86	57580	54378	83	2710	2576	28	4439	3911	40	9430	8942	51	15431	14202	67	308371	286984	88	0.890117
111070	106836	84	35374	34248	80	1804	1483	20	3096	2928	30	6886	6685	41	12555	11571	68	239430	222426	84	0.890117
218181	180542	116	98509	83222	99	3522	2863	34	6418	5201	42	14539	12739	76	22674	19569	85	430377	386273	102	0.891223
151203	126862	91	58627	50521	89	2351	2143	25	4134	3474	38	9249	8393	51	14650	12706	69	306489	276867	92	0.891223
94910	90255	82	32007	30515	80	1278	1287	14	3227	2665	30	7346	6962	45	10447	9909	55	207075	197484	87	0.892329
136423	126251	91	45167	41334	86	2517	2037	28	4280	3926	36	8452	7314	53	15394	13908	77	294246	273846	93	0.892329
210184	104810	121	82454	46380	117	3516	1835	48	5908	3439	64	12243	7162	85	18934	10855	93	390914	232267	120	0.892329
116366	107709	88	49578	44928	85	2505	1940	28	3863	3896	32	9085	8229	51	14406	14257	60	274863	263105	90	0.89454
84730	82411	81	28022	27287	76	1259	1256	15	2003	2070	23	5596	5090	40	8330	8098	49	159153	156507	84	0.89454
91156	85049	84	41245	39321	80	1567	1346	16	2109	2339	24	5129	4621	41	8572	8458	45	168904	159203	80	0.89454
103357	98204	82	46383	42590	83	1761	1684	21	3269	3021	30	7014	6196	46	11847	12009	57	217433	207141	88	0.895646
47314	44951	74	21227	20411	67	846	857	0	1321	1535	16	2693	2789	28	4638	4484	39	91649	88597	77	0.896752
81858	78484	79	28916	27864	77	2165	2057	25	3849	3450	36	7034	6532	46	12168	11302	59	230073	217681	84	0.897858
146007	133597	87	87746	80722	88	2292	2066	28	4294	3852	38	10066	9674	56	16123	14926	69	300917	288507	93	0.897858
256171	195811	117	150677	116905	115	4238	3484	35	7776	6272	49	18027	13887	76	27350	22073	93	558483	472246	118	0.900069
140077	130769	86	76471	71622	86	2985	2676	29	4915	4914	38	11915	11318	60	19746	18842	73	369783	335306	92	0.900069
127101	105253	91	55625	45185	89	1556	1320	20	3210	2843	31	6562	5637	50	12102	9602	61	213399	183011	94	0.902281
148147	131797	87	71105	62944	87	3050	2676	31	5454	5177	40	10937	9777	57	18737	16133	76	347485	305284	92	0.902281
111950	103890	83	51728	48627	82	1918	2117	23	4270	3980	37	9987	9267	56	14637	13812	61	301710	275705	91	0.903386
112459	106240	97	43192	41250	81	2179	1898	23	3519	3012	37	7485	7181	43	11942	11015	61	241594	225994	91	0.904492
167491	136076	97	76533	61876	95	2475	1777	29	4123	3545	37	9888	8431	53	14631	11539	66	330135	280550	98	0.905598
138949	117833	92	56294	49530	89	1792	1536	20	3566	2828	34	7584	6685	48	11547	10374	59	224958	203831	97	0.905598
154871	132168	98	60938	52371	89	1857	1777	22	3595	3134	37	8471	7715	47	13465	11264	64	277265	246446	96	0.908915
96909	93066	81	34214	32133	81	2227	2208	25	3391	3697	33	8847	8652	51	13464	13228	60	263079	248310	89	0.908915
98356	93016	83	41244	39422	80	1422	1356	16	2615	2669	29	6429	5964	41	9282	9029	53	180215	173095	84	0.908915
85823	81890	81	28653	27907	78	1446	1505	17	2990	2983	28	6074	5971	40	10351	9426	57	202465	193590	83	0.910021
82145	77589	82	25537	24324	69	1664	1760	18	2887	2569	33	6660	6487	45	10814	10376	54	213665	201320	85	0.910021
126632	120714	82	74364	70030	83	2327	2027	25	4559	4303	43	9115	8840	49	13335	13144	68	268256	257930	86	0.910021
105355	95007	100	55567	51039	83	1228	1124	10	2973	3153	30	6898	6339	44	9840	9082	51	203885	193112	89	0.912232
84313	81579	80	36556	35401	77	1330	1302	13	2599	2547	26	5372	5243	38	8217	7522	48	168114	162385	84	0.912232
85559	81817	83	25885	25531	77	923	934	0	1694	1505	17	4729	4397	38	6440	6210	43	139899	135446	85	0.914444
171324	150786	106	71676	64632	88	2476	2098	27	5022	4273	39	10022	8963	53	15591	14613	65	300087	279855	92	0.914444
166304	145450	97	76684	68183	93	2987	2613	31	5018	4650	38	11170	9831	57	16966	15944	75	326736	310381	99	0.915549
99158	92413	98	35515	33855	80	1348	1357	14	2394	2287	27	5854	5654	41	9139	8865	47	161648	151021	84	0.915549
91298	79573	99	37999	34073	92	2190	1859	24	3137	3202	31	7799	7126	51	12427	11643	65	233107	204535	99	0.915549
88689	82122	83	47148	45378	80	1074	1212	13	2520	2480	27	6395	6266	42	9372	9574	51	187482	177381	84	0.916655
144476	118262	96	68758	56167	91	1762	1630	23	3302	3377	29	8692	7808	53	13504	10902	66	275348	242471	93	0.917761
90589	84335	83	41595	38874	82	1275	1000	1	1969	2051	23	4489	4239	38	6997	6859	47	144482	140775	82	0.918867
84986	82425	79	40853	39546	78	1478	1420	16	3043	2903	32	6727	6120	47	10403	9100	56	199256	190933	84	0.919972
95799	91472	84	36246	34987	79	1046	1032	7	2402	2597	25	5582	5428	41	8330	7985	47	162211	153012	89	0.921078
108442	99457	85	46200	42389	84	1854	1561	22	2451	2460	27	6567	6034	43	10354	9885	54	194286	187272	84	0.922184
153339	120393	95	56637	45715	92	2236	1830	27	3460	3109	33	9314	7916	58	14249	11994	70	278187	240145	94	0.922184
187085	141196	102	75111	57084	99	2566	1895	29	5290	4364	42	11233	9537	60	17011	13883	74	373378	328437	97	0.92329
86407	80762	86	36253	34726	79	1235	1243	13	2707	2703	28	6267	6092	42	10778	10769	60	192957	185007	82	0.925501
84783	80882	80	34999	33374	79	1053	1141	10	2451	2252	27	5181	5001	40	8256	7971	48	142591	139149	79	0.925501
125799	108714	88	55416	47873	89	1947	1633	23	3388	3448	34	7941	6974	48	12133	11517	59	244512	214411	104	0.925501
127156	117141	87	50923	47247	84	1332	1296	15	3269	3159	31	6286	5903	44	10445	10263	52	224678	207083	88	0.926607
175576	137384	95	56725	42447	94	2885	2109	33	4255	3557	42	11348	8956	60	17560	14219	69	351418	288663	96	0.927713
115470	110682	84	66363	63019	82	1828	1689	20	3568	3115	37	7656	7523	48	13069	12392	61	237870	221228	86	0.927713
227747	189966	102	88852	76510	98	3631	3285	32	7106	6027	49	15729	12978	73	24831	20356	96	501586	406174	107	0.928818
84574	78043	85	20617	19805	56	1734	1839	20	3164	3005	28	6743	6557	44	9952	9003	60	205449	190191	83	0.928818
127703	112793	89	46945	41970	86	1943	2026	22	3887	3900	32	8353	8075	46	13856	12963	59	265759	252076	93	0.929924
99439	94066	86	36418	34478	81	1592	1631	20	3450	3647	28	7550	7442	47	12286	10792	61	233011	220382	91	0.933241
347613	227583	161	258730	174606	144	11574	8753	53	22150	15867	82	49701	35693	138	77638	54174	141	1.04858e+06	1.02455e+06	150	0.934347
207370	150465	103	87444	64830	98	2497	1919	28	5777	4355	52	10865	7641	61	17462	13096	75	367055	277305	107	0.934347
51005	48911	79	23227	22535	67	717	713	0	1123	1190	9	2484	2500	27	4228	3833	37	79071	79078	80	0.935453
87198	83285	84	38855	37375	79	1482	1300	16	3270	3245	31	7466	7126	50	11374	10672	55	222406	203193	88	0.936558
183568	139060	100	72610	54624	97	2357	2072	26	5268	3642	49	10236	8352	58	16386	12248	76	332205	260634	103	0.936558
182035	137324	106	68490	51750	97	2605	1859	28	5254	3778	44	10912	8509	64	16960	12478	73	325551	264286	102	0.937664
66486	64072	80	28710	28256	75	832	732	0	1533	1613	18	2415	2705	26	4392	4595	35	95115	91120	85	0.93877
65405	62595	78	27015	25934	75	766	878	0	1421	1810	18	3518	3401	33	5867	5752	41	113800	109062	76	0.93877
164124	146638	92	90773	81727	90	3622	3274	34	7644	6707	55	15946	14840	69	23756	22038	86	473409	432638	101	0.93877
122243	109910	90	58275	55083	84	2165	1817	23	3372	2986	30	5881	5562	41	9462	8437	56	192802	179203	90	0.939876
182945	146010	100	88715	72522	99	2636	2293	28	5227	4719	44	11224	9053	56	18803	14956	76	380989	314577	105	0.939876
163560	146766	89	96144	87628	89	3947	3638	33	8453	7675	50	19378	17180	85	27920	24755	87	556473	501552	95	0.939876
82466	77337	91	26206	25760	71	1672	1720	19	3552	3638	35	7205	7170	46	10142	10103	50	220225	204948	86	0.940981
245539	188147	124	104590	81241	106	3976	3146	35	7565	5876	53	15216	11966	65	25113	20212	95	506655	429303	111	0.940981
132080	113958	89	50132	42494	87	1885	1548	21	3586	3234	33	7462	6925	49	11137	9889	59	223816	201203	92	0.940981
172158	147248	97	83865	71743	94	2458	1945	26	6150	5430	44	10128	9167	51	14203	12715	60	311708	274473	99	0.942087
111479	95107	87	52048	43002	86	1462	1338	16	3058	2860	33	6889	6065	48	10839	9901	56	215784	191618	80	0.942087
228263	143605	130	92928	54440	128	3391	2082	30	7596	4113	75	14044	9284	83	21065	13594	98	423465	280662	135	0.945404
106630	100244	84	28980	27838	80	1724	1456	19	3213	2886	33	6768	6310	47	10216	10011	53	204720	188558	86	0.94651
93777	88324	87	45077	43569	80	1856	1828	22	3530	4005	30	8102	7921	46	11345	11347	56	244862	229841	89	0.94651
83480	79587	82	37371	35566	78	1166	1088	7	2237	2021	24	4862	4948	37	7325	6667	47	150884	148746	82	0.948721
76743	72257	79	25058	23904	74	1708	1290	18	2312	2102	25	5837	5666	39	10100	9315	55	178241	169013	83	0.949827
126853	115254	89	61075	56070	87	1756	1467	20	3728	3638	31	7304	6713	47	10782	9690	54	217620	204607	93	0.950933
86249	82747	78	27676	26678	76	2012	1828	21	2891	2681	30	6160	5957	42	9338	8275	53	195266	179142	82	0.952039
176312	142570	94	66455	53210	92	2865	2176	30	4386	3733	38	9729	8276	54	17489	14883	69	324272	271147	98	0.952039
83930	78783	82	45885	44020	81	1740	1528	22	2878	2859	31	6769	6635	42	10992	11165	55	216377	203606	85	0.952039
111014	101805	85	36347	33120	82	1396	1136	12	2743	3024	29	6834	6325	45	9526	8526	51	206465	192892	100	0.952039
102747	97142	88	34752	33980	80	1483	1578	18	2327	2313	27	6669	6146	47	10700	10017	64	223327	211249	88	0.953144
176278	137118	99	64671	51553	95	2191	1749	26	4693	3935	39	9845	7856	57	14932	11478	64	306611	250453	99	0.953144
200959	162909	99	90547	74907	98	2939	2472	29	5102	4698	41	12354	10667	60	18531	15999	75	372781	331930	100	0.953144
287368	201409	131	126453	86296	127	4165	2993	38	7665	5229	54	18523	13697	75	27308	19891	101	565370	411804	131	0.955356
200430	143867	105	83282	59227	103	2668	1913	32	5530	4332	44	12343	9102	65	18806	14041	80	374573	279987	108	0.956462
129668	110117	90	40150	33673	89	1644	1526	18	3492	3528	31	8129	6808	51	12274	11160	58	251766	229289	92	0.956462
247038	206375	118	155672	130842	110	5354	4459	40	10688	9018	57	21838	19144	87	33913	29356	105	687134	589252	116	0.957567
137124	121557	94	69041	60966	88	2870	2651	28	4597	4159	41	10816	9766	57	16323	15191	75	314452	281467	91	0.957567
116050	109026	88	50390	48157	82	1912	1842	20	4009	3575	36	7746	7252	49	11737	11438	56	237218	217716	85	0.958673
109905	104798	82	57829	55486	81	1781	1647	22	3802	3605	35	8416	7912	54	12804	12591	59	279070	266645	88	0.959779
110763	99513	86	61225	56879	85	2718	2402	28	4195	3759	38	8803	8314	52	13984	12834	74	287643	261566	91	0.959779
132707	117341	91	56691	48080	90	1984	1804	23	3228	2707	31	7402	6537	47	11477	9643	59	239585	213958	94	0.960885
169351	136270	109	70175	58090	93	2593	1811	28	4143	3830	41	10358	8964	58	16715	15306	73	321010	295832	94	0.96199
136640	113809	90	56387	47862	89	1723	1411	19	2817	2850	28	7211	6234	49	12032	10495	61	235368	209111	95	0.963096
87475	81501	84	35178	33074	79	1464	1719	17	2688	2421	28	6675	6563	44	11469	10934	61	205088	196630	90	0.964202
111386	103753	84	31870	30149	80	2045	1923	23	3309	3328	31	8870	8334	52	13894	13560	61	288854	273605	91	0.964202
96853	90621	85	41113	38819	80	1304	1213	12	2535	2879	27	5365	4923	39	9108	8446	47	182710	165985	89	0.964202
83169	76036	81	36915	32806	82	1034	726	0	1918	1773	22	5192	4928	38	6763	6383	45	155331	143642	95	0.966413
82055	77865	85	27056	25279	78	1602	1457	20	3244	3253	31	7117	7012	46	10730	10612	60	225117	218794	86	0.967519
98435	93183	82	39065	35925	82	1393	1137	9	2771	2272	30	6222	6303	43	9120	8990	48	186030	179004	87	0.968625
99217	93787	82	30328	29437	79	1444	1276	14	2619	2606	26	4823	4445	38	8128	8390	46	171395	163037	93	0.968625
132760	114935	95	43465	36133	88	2303	2068	25	4049	3418	36	9191	8257	55	14554	12883	64	268314	247434	97	0.96973
255800	202152	122	145475	118916	109	6125	5301	40	11270	9868	57	26511	23059	99	37930	32856	106	782498	674094	116	0.970836
88447	83183	84	33823	32027	80	1431	1416	17	2578	2839	27	6581	6428	41	10063	8891	49	214460	202462	89	0.970836
113961	103969	90	47077	41754	85	1758	1436	19	2938	2804	30	6906	6434	47	10123	9063	51	217805	202866	91	0.970836
181717	148375	106	105873	90507	94	4011	3166	35	6654	5547	52	14674	12551	66	24521	21210	90	457411	391927	100	0.971942
115212	106628	88	38363	36473	82	1956	2044	22	3744	3733	35	8606	8164	47	12509	11797	55	255244	239072	90	0.974153
275580	182635	113	107118	67874	112	4161	2721	41	7648	5230	58	16559	11064	74	24351	16356	107	507455	364410	117	0.974153
116825	107198	85	46145	42174	84	1815	1555	22	2866	2958	31	7521	6879	48	11119	10900	57	222190	209141	89	0.975259
103238	98406	90	43138	41719	79	1746	1429	18	2619	2288	34	6865	6461	44	9628	8952	52	218686	206207	88	0.976365
114342	107241	82	58412	54680	80	2021	1730	22	3602	2683	39	7895	7381	49	11654	10079	56	224178	202492	85	0.978576
62481	61504	79	27144	26892	72	758	777	0	1240	1340	13	2870	2982	28	4269	4175	37	86034	83388	83	0.978576
90654	86314	84	30155	29085	80	1370	1127	14	2757	2612	30	6672	6534	44	11255	10786	57	206226	194684	90	0.979682
74889	71880	78	26368	25614	75	797	829	0	1448	1829	22	4070	3959	36	6887	6701	48	132420	128431	83	0.979682
83396	81387	84	26999	26315	77	969	979	0	2266	2183	25	3862	3821	33	5972	6121	41	125991	119579	84	0.980788
160978	131252	95	71800	58670	96	2516	1904	28	4250	3946	35	8849	7700	53	15553	12842	72	300027	263192	105	0.981894
178324	155860	94	104176	93555	93	3346	3134	31	6431	6184	44	12488	11582	60	19111	16702	73	400219	369919	95	0.982999
149457	127792	97	55593	47795	91	1973	1490	25	4060	3622	34	7634	7039	48	13233	12391	64	254835	231526	95	0.984105
239374	178192	123	92750	70275	105	3511	2611	35	6591	4835	47	13792	11203	67	21720	16694	88	433371	361567	108	0.985211
102964	93094	100	40855	36560	84	1629	1435	19	3000	2751	31	7006	6272	47	11405	10093	69	220526	210339	87	0.987422
77145	75064	80	26783	25608	77	1211	989	0	2133	1950	24	4207	4088	34	8366	8598	48	136431	129096	81	0.987422
105181	99184	84	44148	41755	81	1358	1223	12	2519	2519	27	6118	5710	44	9661	9441	54	188055	173520	87	0.988528
84877	78675	91	28468	26058	80	1303	1321	13	2838	2641	26	5313	4871	39	8884	8586	50	166533	152237	96	0.988528
117258	103630	85	43100	37566	86	1843	1621	20	3441	2976	31	7433	6366	52	12484	11970	61	245925	227708	89	0.988528
49223	47812	74	22939	22378	72	522	697	0	748	1071	5	2179	2305	24	3488	3843	30	64648	64055	72	0.989634
104218	96599	87	39567	36435	81	2015	1798	21	3158	2881	30	7408	7146	43	10392	10569	52	226085	221258	83	0.989634
238491	182757	107	93558	71940	104	3248	2405	35	6653	5156	47	15352	11673	71	24225	19395	96	486135	397689	105	0.990739
81679	77418	81	30955	29896	78	1334	1428	16	2175	1888	23	4738	4581	39	7582	7477	45	135866	133358	81	0.991845
138689	114482	103	62182	52336	91	1489	1435	18	3328	2963	36	7529	6025	53	11739	10251	59	235300	208945	92	0.991845
85079	81044	82	31372	30337	78	1391	1267	13	2749	2589	30	5903	5739	42	8413	8135	46	170008	159560	83	0.991845
113573	106347	89	44039	41509	81	1335	1139	15	2071	2289	22	5654	5441	41	8472	7811	50	168606	156125	84	0.992951
131815	116240	85	54625	47572	86	2076	1748	24	3272	3289	32	8756	7490	55	12316	10739	61	264300	235600	89	0.994057
181981	152566	99	101774	86446	96	4314	3299	37	8463	7743	54	18675	16511	77	28053	24265	92	521246	467957	98	0.995162
102341	88172	91	47937	41808	84	1482	1253	18	2211	2463	28	6492	5640	45	9742	8294	58	190506	164928	79	0.995162
78799	76012	80	25957	25410	66	1095	970	0	2212	1909	29	4720	4542	40	7746	7300	46	151927	146712	81	0.995162
111867	101923	89	45743	42573	83	1285	1314	12	2940	3118	31	6911	6817	44	9818	8829	55	226724	214889	86	0.995162
83360	81258	79	34438	32804	79	1501	1403	14	2207	2106	26	5215	5262	38	7243	6870	44	160316	153816	84	0.996268
87630	81367	90	28158	26745	80	1480	1259	15	2443	2670	27	6151	5855	40	10416	10093	54	195775	191684	86	0.997374
58651	56269	83	26280	25593	74	685	529	0	1082	1381	10	2686	2800	29	4074	4455	33	81605	82208	75	0.99848
115964	110634	82	50903	48470	82	1465	1302	15	2789	2518	28	5917	5466	42	8398	8062	49	171258	156940	87	0.99848
57681	55820	77	20530	19882	57	837	768	0	1185	1011	3	3042	2994	32	5264	4857	39	100113	97001	79	0.999585
48573	47604	75	19987	19543	56	595	664	0	1194	758	0	2198	2432	23	3746	4000	34	73847	71999	75	1.0018
98685	84260	92	44314	38919	84	1539	1244	18	3006	2556	32	6494	5967	45	11050	9498	58	210268	180213	86	1.00401
100171	94390	84	46453	44564	80	1527	1385	15	2727	2492	33	6550	6598	43	10791	10561	50	210986	195438	88	1.00511
40519	39655	70	28257	28219	71	407	430	0	808	910	0	1736	1665	20	2988	2889	32	66001	67132	73	1.00511
100721	98259	82	24548	23884	70	1649	1618	19	2899	3066	30	6688	6199	42	10051	9743	52	202946	190981	89	1.00622
100250	96089	80	42972	41621	80	1966	2059	21	3235	3249	31	7020	6873	46	10463	10084	54	215509	199732	88	1.00622
135159	125237	86	39830	35890	85	2399	2031	25	3703	3830	33	8974	8729	49	14540	13690	64	266560	250845	90	1.00843
168318	125099	97	63064	48187	95	1698	1447	20	4281	3262	39	9126	6917	58	13348	10570	63	278571	209040	102	1.01064
86209	80804	83	34100	31928	81	1085	1159	9	2261	2077	25	5816	5746	39	8976	8945	49	174618	167237	84	1.01175
207809	161121	100	82815	64847	96	3354	2601	34	6051	4867	45	13471	10813	63	20892	16929	84	403677	323929	102	1.01175
84698	82326	79	39143	37849	78	1272	1388	15	2594	2338	29	5188	5097	38	8145	7666	52	169083	162401	82	1.01175
178366	143116	97	75930	61597	96	2770	2558	27	5015	4204	43	10809	9216	56	17008	15031	69	351343	306424	112	1.01175
132030	120247	87	58986	54707	85	2774	2540	27	4635	4736	36	11336	10679	56	16660	15709	71	342506	328180	91	1.01507
153314	121317	108	69728	56657	93	2666	1932	27	3335	2788	33	8219	6735	53	13890	10675	66	251026	211262	97	1.01507
180638	153908	104	103950	92173	94	2574	2137	29	5028	4674	37	11715	11288	58	17075	14915	72	359060	333933	99	1.01617
89706	86510	81	35682	35006	78	895	847	0	2127	1936	28	4693	4713	37	7758	6950	48	149963	143725	86	1.01617
93419	92635	79	21412	20202	63	1593	1565	18	2877	2649	29	6154	6181	43	9048	9018	46	195094	187070	82	1.01838
93054	89225	86	48271	46666	79	2101	2017	22	4332	3878	35	8628	8380	49	13309	12921	65	266979	250655	85	1.01949
150777	137369	89	45409	41519	86	2789	2419	30	3919	3673	37	9875	9346	53	15655	14379	74	309875	295698	91	1.02059
54287	54021	76	19335	19120	56	571	688	0	1307	1136	9	2655	2673	27	4101	4099	36	86366	84751	78	1.02059
97967	94652	81	50362	49087	79	1269	1086	13	2819	2397	28	6169	5833	41	9303	9282	49	185404	172944	85	1.0217
79489	75906	80	32875	31251	78	1377	1363	14	2241	1739	29	5066	4918	38	8213	7882	60	158773	156992	78	1.02281
121546	112080	86	41889	39491	82	2155	2171	24	4681	3846	41	9245	8873	47	14474	13702	66	274471	263479	88	1.02281
137804	113117	92	55546	44949	90	1815	1495	19	2674	2246	31	7755	6629	48	11170	9428	62	224059	196300	91	1.02391
279065	217979	116	138304	107690	114	6196	4787	43	11749	9459	63	27755	24139	104	43750	36833	108	853141	726198	114	1.02391
103808	100016	83	27941	27278	64	1465	1353	19	2835	2709	32	7765	7411	52	11883	10413	62	225465	216997	81	1.02391
108089	100255	95	41548	39226	81	1558	1611	17	2682	2707	33	6589	6005	43	10167	9321	58	189592	175504	86	1.02502
220626	170933	115	163080	135841	101	5193	4334	39	9385	7280	53	19469	17027	79	31983	26507	93	626827	557039	99	1.02612
152709	122885	94	48486	39728	90	2284	1878	26	4797	3695	39	9136	8010	52	13621	11047	67	272686	242357	94	1.02723
98418	89978	86	37006	33714	81	1721	1647	20	2845	2795	29	6146	5914	42	9713	8661	57	186977	171533	99	1.02723
140275	118551	92	55094	46425	89	1803	1543	18	3614	3101	34	8064	6679	53	12017	10133	57	247217	226585	88	1.02833
196282	116365	115	88693	55115	114	2295	1255	15	4305	2765	54	9670	5761	70	15900	9188	82	322531	181142	117	1.02833
119701	103628	103	50252	42566	103	2081	1894	22	3458	3329	34	7996	7073	47	13821	12380	70	256174	226473	103	1.02833
74896	72778	78	21215	20679	61	1098	1303	11	1854	2031	26	4629	4407	36	7567	7481	45	148654	142137	83	1.03276
81799	78040	82	35195	33567	78	1522	1376	20	2507	2524	23	4982	4889	38	7451	7386	47	144062	140219	79	1.03386
189278	139825	99	81357	60486	97	2348	1648	30	4428	3311	43	9922	7227	61	15008	11443	70	314149	238395	101	1.03497
124811	112331	89	44865	40115	86	2236	2068	22	3978	3633	34	8945	9020	48	13864	13285	62	277340	258002	88	1.03607
81479	77006	95	33254	32512	78	1036	1038	6	1633	1875	17	4081	4009	35	6623	7034	40	130477	127539	83	1.03607
88960	86452	81	33864	32515	78	1269	1338	12	2544	2628	28	5449	5311	39	8980	8285	51	180109	166374	86	1.03607
102630	92865	89	37648	35722	80	2859	2447	28	4030	4365	33	10229	9398	53	15551	14185	64	306646	273994	87	1.03718
86129	76312	94	13310	11312	51	2480	1938	28	4705	4123	41	11111	10186	56	6215	5543	45	214857	184178	80	1.03829
122897	114422	96	40111	37743	81	1825	1704	22	3958	3533	36	8795	8195	52	13470	12271	68	264663	243225	86	1.03939
91760	89300	82	26299	25629	76	1717	1685	17	2764	2435	29	5743	5467	40	8883	8501	49	179321	171878	83	1.0405
146604	132934	88	71111	65692	88	2784	2636	28	5514	4660	41	11896	11401	58	17486	17045	71	339126	320973	88	1.0405
169906	146246	92	69533	61117	90	3495	3047	32	6049	5633	46	13014	12260	60	19136	17642	76	415006	390127	91	1.0416
34750	33712	66	19235	18974	54	608	565	0	873	982	0	1686	1791	21	3190	3527	29	59242	60282	71	1.0416
186952	150295	108	69406	54614	95	2559	2116	29	4679	3705	40	10233	8360	65	15572	12934	82	318068	265346	98	1.04381
86582	84063	80	27278	26480	76	1400	1346	13	1973	2035	22	4371	4163	36	7264	6982	45	142804	138252	81	1.04381
178884	143926	107	69055	55888	94	2438	2004	26	4022	3445	38	9433	7930	60	14251	11646	67	294001	254996	96	1.04492
193982	149323	107	68005	52063	98	3001	2166	33	4625	4032	40	12163	9790	58	18521	14144	90	353893	297695	99	1.04603
149812	122471	97	59649	47424	92	1729	1573	20	3328	2847	35	8578	7510	50	12399	9974	63	254798	215489	93	1.04603
57328	55610	77	27414	26758	73	614	676	0	1436	1159	9	2857	2758	27	3909	3769	35	83703	85970	74	1.04603
132413	116546	89	48677	43858	85	2255	2132	25	4660	4027	38	10278	9374	57	15231	14464	71	297454	282549	86	1.04713
96262	93386	82	55617	54287	81	1841	1733	22	2822	2906	28	5883	5725	39	9818	9186	62	186707	174543	84	1.04713
114742	104363	96	58317	54338	84	2266	2115	24	3974	3902	35	9488	8780	55	14942	14512	67	303242	285205	88	1.04824
164476	133904	103	61648	50483	95	2357	2209	25	4435	3550	42	9166	7888	57	13190	10907	65	294588	254259	97	1.04934
112807	103406	86	35755	33735	83	1514	1430	16	3230	2906	27	6723	6473	44	9250	7760	56	206459	189849	87	1.05155
130073	116909	90	38946	34808	84	2532	2130	29	4379	4345	41	10265	9654	55	16684	15727	74	322418	304968	88	1.05266
144711	122057	92	59255	48559	90	1955	1416	21	3106	2836	35	7481	6533	48	11340	9760	60	230631	203195	94	1.05266
97441	91798	86	32225	30824	79	1582	1456	19	2233	1988	26	7016	6315	46	10504	9898	55	187528	181240	84	1.05377
97322	92212	82	49584	47346	80	1355	1181	16	2151	2096	24	5371	5151	39	7870	7692	51	163512	158611	81	1.05598
86413	81021	82	26352	25423	78	1506	1405	14	2234	2287	25	5616	5428	41	9712	9280	49	184581	171653	82	1.05598
66413	65446	79	16095	15776	51	979	1025	4	1494	1357	15	3578	3706	32	5690	5964	40	114847	113275	83	1.05598
122176	110646	88	51466	47522	84	2351	2252	26	4552	4249	37	10501	10016	55	15885	14935	74	325512	305976	85	1.05708
62097	61571	79	28597	27717	76	788	829	0	1117	1082	7	3394	3351	32	4854	4901	37	101313	101264	73	1.0604
101997	95801	84	28085	27037	79	1611	1684	17	2518	2755	25	5622	5420	43	8748	8973	44	177817	173296	81	1.06151
107525	101038	86	45295	42629	82	1489	1364	14	2124	2436	28	6087	5785	42	9638	9017	52	183102	177003	82	1.06261
80159	77616	78	29358	28717	76	929	873	0	2169	2071	22	3660	3356	35	5431	5041	44	116454	115051	77	1.06261
86153	82827	83	29031	28209	77	1228	1126	9	1941	1988	22	4336	3968	37	6692	5678	51	136836	128710	80	1.06593
98826	91612	83	31392	29127	81	1867	1803	20	3238	3243	32	6683	6333	44	11520	11149	65	227140	222932	81	1.06704
103951	98040	86	50011	47086	83	1333	1187	11	3170	2897	30	5596	5269	43	8225	7568	53	176501	169218	84	1.06704
214453	162848	105	78058	59634	101	3273	2439	34	6368	4721	49	12893	10290	61	20571	16313	85	405697	329619	105	1.06704
235804	201938	100	117725	102918	99	5346	4985	37	8580	7432	49	19193	16169	71	29984	25769	95	585062	488196	103	1.06704
97578	84162	85	41272	36050	85	1495	1244	18	3684	2909	36	7109	5980	50	11094	9682	64	205386	187048	90	1.06814
178733	144942	99	71225	56484	94	2876	2119	31	5970	4923	45	12210	10022	63	18964	15298	82	384734	336718	105	1.06814
182081	137995	106	69776	52971	96	1876	1529	24	4338	3092	43	9022	7220	53	14050	11370	67	277987	225637	101	1.07035
95089	90203	82	29680	27691	79	1757	1597	19	3214	3118	30	6965	6413	46	11354	10996	58	210710	198553	89	1.07035
132822	111323	93	60838	50297	90	2098	1917	25	3998	3760	35	8874	7408	52	12561	10451	66	259531	237573	93	1.07146
212065	162557	106	80058	62072	98	2931	2353	29	4614	3492	41	11070	8684	61	17356	14143	81	348776	292289	104	1.07146
144264	132513	89	62516	59102	86	2411	2245	26	5116	4946	40	11790	11138	65	17623	16610	73	376383	349476	93	1.07256
92951	93042	79	40929	40519	79	1063	958	0	2531	2124	22	5304	5093	39	8071	7745	53	165777	156083	84	1.07256
186001	151386	97	89646	71658	96	2399	1953	29	5680	5105	45	13134	10724	66	20652	16842	78	396898	337532	99	1.07478
102655	93902	88	41123	38632	81	1624	1372	16	2530	2446	28	6251	6272	41	9965	8893	64	196601	186819	82	1.07588
91419	85847	83	34833	33036	79	952	907	0	2912	2522	26	4921	4932	39	7859	7824	47	153295	145106	81	1.07699
163670	126437	95	59649	45858	95	2246	1746	28	4187	3168	41	8140	6221	53	13682	10847	68	266398	212834	99	1.07809
111343	103888	84	48874	45286	83	2157	2018	25	3991	3653	37	8874	8327	51	14418	14583	65	275843	263226	86	1.07809
111456	103907	85	43498	40778	81	1956	1924	23	3485	3006	33	7794	7279	47	12685	12292	58	261327	247959	88	1.0792
97727	90798	84	41160	38408	81	1176	1179	10	2894	2606	30	5810	5153	45	8977	8498	51	192027	185880	87	1.0803
157805	124617	96	67903	53323	94	2488	1794	28	3747	3009	35	8361	6574	52	13657	10583	68	278993	229759	96	1.0803
210124	161235	104	79964	61234	98	2837	2167	32	5698	4250	46	13409	10762	66	20576	16020	81	422996	360841	102	1.0803
90036	84854	89	23428	22785	66	1125	1025	4	2260	2196	25	4454	4203	37	6939	6081	49	142873	139395	81	1.08141
162292	134134	101	62666	47630	95	2018	1627	25	3999	3566	37	10071	8366	56	15583	12540	75	319537	276933	97	1.08473
151911	134417	97	53776	48553	87	2392	1989	28	3778	3324	35	8877	8120	50	14792	13570	66	298326	275080	91	1.08583
105282	101359	83	45155	43190	80	1320	1375	15	2244	1842	30	5896	5566	42	9152	8033	56	187286	181582	86	1.08583
274375	142379	163	86036	39885	159	3992	2248	40	8190	4218	70	18105	10103	112	27065	14734	131	535418	295671	163	1.08583
100774	98165	81	59603	57541	80	1396	1526	16	2337	2234	26	5804	5583	40	8971	8785	60	173609	161375	81	1.08694
119246	108493	88	41195	37114	83	1688	1616	19	3307	2639	33	6823	5970	45	10861	9759	54	206398	184985	85	1.08804
89293	84825	82	32367	30607	79	1751	1565	20	2271	2556	28	6718	6337	44	9362	9632	46	190888	180557	82	1.09026
95028	87354	97	36240	34180	80	1506	1266	14	2156	1921	24	5230	4964	39	7511	7722	50	158309	150989	83	1.09247
96143	91987	84	33157	31638	80	1127	1200	11	2031	1893	25	4561	4121	37	6964	6115	49	143173	136395	81	1.09247
90672	88820	80	37570	36522	78	1736	1708	20	2738	2856	27	6513	6256	42	10781	10546	59	195979	195266	80	1.09247
149778	125411	91	65911	54473	91	2316	1943	26	3907	3959	34	9575	8379	51	14347	12215	65	280510	252894	90	1.09247
84488	79596	82	37229	35025	80	1115	981	0	1956	1837	23	4341	4251	36	6477	6463	45	140583	133438	71	1.09357
68509	67086	78	21826	21273	61	1136	1208	10	1773	1564	23	4100	4015	34	6743	6500	42	127603	125099	76	1.09357
147563	125884	93	63374	53547	90	2228	1921	26	4413	3801	39	9159	8247	52	14950	13527	65	287728	263527	90	1.09357
126772	116740	90	31421	29011	83	2177	1927	23	4663	4104	41	9620	8945	56	15578	14800	66	299393	287981	84	1.09468
123969	114766	97	45675	41218	86	2430	1992	29	3686	3761	36	9004	8376	51	14880	13853	64	288479	276889	86	1.09468
157946	124199	97	68017	53323	94	2256	1904	22	3938	2900	38	8267	6893	51	12995	9968	66	249932	203015	95	1.09578
89112	81784	87	34481	32025	80	994	920	0	2135	1815	22	4018	3629	36	6871	6658	49	121820	118158	78	1.09689
183156	144127	99	79440	63680	96	2643	1917	29	5472	4359	44	12200	9588	62	18212	15255	75	350487	298800	93	1.09689
158306	122203	94	51984	38818	94	2153	1701	26	4047	2868	40	8981	7297	53	13956	10812	68	281298	214502	95	1.098
96289	90742	82	34032	32162	81	1784	1778	19	3051	3112	30	7146	6717	47	11333	11469	48	210172	199654	85	1.098
86898	85174	79	42477	41063	79	1281	1453	13	2146	2162	26	5905	5783	40	8239	7626	53	184717	180065	89	1.0991
171521	131867	105	68001	52378	97	2821	2197	31	5392	3785	45	11380	9072	62	17498	14549	76	334832	269529	99	1.10021
78739	74511	89	28412	27265	77	1019	1070	7	1514	1930	20	4229	4206	35	6303	5535	50	141135	134052	81	1.10242
119443	110697	84	47073	44236	82	1924	1964	21	3672	3199	30	7966	7548	50	12797	12314	60	249989	235901	84	1.10242
150621	128776	107	58833	49408	94	2257	2173	25	4968	4077	39	9560	7935	60	14934	12599	66	312624	279566	107	1.10242
157241	131940	98	114515	102218	92	3623	3254	32	6879	6336	46	13529	12252	69	21617	18913	78	432814	386974	94	1.10242
120326	103829	90	48368	42538	86	1928	1844	24	3613	3144	36	8666	7982	51	13315	12103	68	246109	231950	90	1.10352
154850	127712	92	55708	46408	90	2084	1799	25	3060	2760	33	7955	6683	50	12150	9407	61	230494	196266	95	1.10352
110164	101521	86	38290	35336	84	1693	1670	20	3905	3606	33	8484	8010	48	13369	12869	64	260700	247805	89	1.10352
132754	115837	90	43774	37888	85	1649	1338	21	2781	2509	30	7480	6937	48	10561	9091	52	221122	197501	91	1.10463
110742	104676	85	44484	42276	80	1932	1622	23	3263	2791	35	6907	6935	45	9601	9071	55	231331	219174	85	1.10684
184401	157696	96	86875	74405	94	3631	3136	32	7450	5809	51	15453	12585	71	23801	20670	87	467975	385187	97	1.10684
154782	126534	93	67503	54403	92	1850	1501	21	3256	2630	33	7713	6238	51	12220	10403	61	245306	205302	108	1.10684
46909	47883	64	20453	20585	51	490	532	0	1132	1501	17	2359	2363	25	3440	3800	31	73091	71904	78	1.10684
82734	80796	81	26445	25404	64	1597	1408	21	3203	3146	31	6343	5886	46	9950	9687	49	208624	200744	81	1.10684
128386	109394	94	48401	40431	87	1981	1800	21	3129	3230	32	8230	6923	54	12572	11648	62	246066	221956	91	1.10795
106552	103169	82	37560	35923	80	1777	1614	22	3538	2977	34	6898	6668	45	11349	10755	56	223204	213518	87	1.10905
143239	122261	95	55498	47749	89	2744	2192	28	5052	4929	37	12279	11387	57	17756	15135	82	371572	343861	90	1.11016
184384	144403	101	73418	57091	96	2746	1993	29	4642	3781	43	10829	8494	65	18642	14908	78	342731	279553	100	1.11126
132314	118693	89	58947	53379	86	2500	2343	24	4174	4166	34	9788	9512	54	16025	15335	63	301827	287025	88	1.11458
147794	123708	95	54741	44860	92	1732	1402	19	4244	3708	40	8930	7599	52	13551	12155	67	270590	232953	99	1.11458
151259	136500	90	59758	54823	85	2165	1771	23	4423	3533	39	8935	8320	50	15090	13643	64	284710	251511	94	1.11679
106966	100929	82	45219	42951	81	1398	1335	16	2488	2426	27	6928	6831	42	9807	9652	54	203309	197250	85	1.11679
261958	165834	123	119598	78660	114	3818	2716	39	7462	4845	55	17202	11947	80	26216	16521	100	534882	353854	120	1.1179
32478	32544	59	17473	17431	49	591	387	0	621	682	0	1681	1573	19	2764	2642	30	59786	59000	68	1.1179
134222	115975	105	55658	49296	88	2205	1826	25	4188	3626	39	9103	8099	50	13590	12771	62	277033	259458	93	1.119
130573	118199	90	46990	42991	85	2085	2158	23	4426	4306	35	9700	8958	58	13851	12763	64	290465	278303	89	1.12122
86034	81532	84	33044	31448	78	1156	881	0	3076	2692	28	4851	5027	36	7353	7237	46	141160	138801	82	1.12122
177511	140065	99	69869	57041	95	2586	2030	27	4715	3652	41	10934	9180	57	16736	13058	65	324010	281826	100	1.12122
169699	137061	94	67320	55870	92	2487	1989	26	4132	3922	34	9760	8103	56	15114	12674	73	276000	241791	95	1.12343
72758	73090	77	29586	29503	76	918	896	0	2390	2102	26	3895	3877	33	6113	5927	43	124545	121452	81	1.12343
98015	92658	83	43065	40901	80	1542	1368	19	1887	2222	21	5431	5121	41	8477	8207	51	173299	170412	80	1.12343
89313	83596	81	31928	30883	79	1601	1574	19	1959	2455	23	4724	4577	37	7604	7733	45	149978	148299	84	1.12453
132457	103283	93	51093	38984	94	2031	1876	23	4120	3260	39	8033	6281	50	14339	10552	67	266197	210936	95	1.12564
147432	130444	89	59105	50951	89	1760	1502	17	4062	3907	34	8816	7397	54	13251	11779	68	233584	218033	89	1.12564
121840	106318	89	48380	41087	89	2146	1687	25	3108	2612	32	7385	6561	48	12037	10353	59	235760	213107	90	1.12674
105660	98943	94	30172	29266	80	1486	1802	19	3718	3738	31	7395	6959	44	11596	11319	65	245820	230239	87	1.12674
128345	110549	91	50081	42469	89	1793	1398	21	3778	3248	35	7794	7016	46	12316	10648	65	244048	213262	92	1.12785
83837	81100	81	33007	31790	78	1425	1387	14	2230	2243	23	4652	4542	37	7340	7198	52	143069	141110	80	1.12785
74592	69902	88	28206	27328	77	1058	1028	4	1770	1570	20	4207	4220	35	6705	6673	44	148916	143075	79	1.12896
312818	241563	137	217483	177941	128	10479	8441	48	19346	16162	76	48793	41567	122	73213	61260	127	1.04858e+06	1.03391e+06	128	1.13006
124964	114494	85	63651	58098	84	1925	1747	23	2649	2849	28	7279	6337	44	10334	9599	57	208925	200434	84	1.13006
81855	76746	84	25464	24299	71	1166	1314	13	2677	2498	26	5469	5245	39	8293	7884	50	159401	148325	79	1.13006
198526	166799	99	81036	69044	94	2856	2448	30	5875	5307	44	10964	9575	63	16914	15093	72	360556	328685	95	1.13117
40854	42220	62	17854	17558	51	637	572	0	1667	1374	15	2001	2109	23	3419	3466	33	69061	68489	68	1.13117
84512	81001	80	23541	22936	68	922	963	0	2148	1843	26	5345	4906	42	7681	7757	45	161348	154179	77	1.13117
112373	101877	86	46440	41814	85	1867	1784	21	3613	3426	34	7377	7331	44	11421	10756	57	224892	215536	89	1.13227
97986	91723	85	37664	35983	81	1410	1389	14	2629	2739	26	5452	5044	40	8672	7770	52	171437	163013	84	1.13227
181432	146315	98	75940	59754	94	2835	2439	29	4542	4707	39	10954	9349	59	17666	14345	75	322968	290066	92	1.13338
81664	76994	80	28769	27848	77	2024	2086	21	3233	3146	31	6672	6525	42	11040	11265	53	226863	222990	81	1.13338
89675	84654	85	29352	28433	79	1035	821	0	1959	2220	23	5484	5399	39	8737	8653	52	158521	154010	84	1.13559
111600	101165	83	41056	37183	84	1888	1804	22	3282	3725	28	8578	8128	51	12578	12327	59	254519	248119	85	1.13559
114678	106216	87	56382	53469	83	1639	1803	19	3147	3451	30	6670	6646	47	10307	9841	58	197427	189792	85	1.1367
98905	91061	84	35145	32274	81	1859	1724	22	2625	2607	28	6653	6458	42	10808	10855	54	216933	203154	87	1.1378
161685	131689	94	73499	62632	93	2476	2089	27	4248	3661	38	9331	8135	54	15997	13554	72	310913	276676	98	1.1378
139508	120877	96	49820	44145	86	2699	2061	28	4557	4338	39	10693	10188	55	16833	14677	78	313544	292676	91	1.1378
30498	30232	69	16903	16402	53	371	538	0	955	954	0	1668	1566	23	2452	2628	26	58696	58575	68	1.13891
102858	99670	81	39744	38504	80	1139	1205	10	3094	2989	28	6113	5758	44	9317	8722	51	181782	175607	88	1.14001
277111	195840	117	135437	97187	115	5363	3809	42	10715	8334	63	22893	17547	94	37212	27968	110	739724	604130	118	1.14001
209810	180173	98	91855	77681	96	4385	3861	35	7036	5838	52	17414	15190	73	28040	24050	90	537446	458412	101	1.14001
117660	108970	95	40708	38799	81	1480	1592	17	2981	2949	28	6695	6672	44	10325	9819	56	210416	203526	88	1.14112
108883	102131	84	28429	27202	80	2009	1676	21	3525	3608	32	7928	7985	45	11833	10495	64	240320	224849	89	1.14112
135429	114400	100	53637	47457	90	2020	1716	25	2978	2999	29	8340	7618	49	13373	12889	64	261605	237391	95	1.14223
139211	113126	107	46673	39058	89	2153	1696	24	3555	3458	33	7812	6831	47	12090	10033	60	248920	219250	99	1.14333
141600	119243	95	59952	50160	90	1895	1545	23	4027	4032	34	8849	8003	49	13197	11606	65	263066	236814	93	1.14333
139858	121368	94	42845	37669	88	2636	1962	30	4539	3876	38	10093	9689	52	15637	14006	71	315089	296516	93	1.14444
91310	87332	80	38191	37101	78	1280	1070	10	2505	2477	28	5578	5091	41	8590	7694	55	168302	161666	85	1.14775
98141	90274	90	38808	37030	80	1836	1415	21	3414	3310	33	7911	7527	53	11569	10651	56	238961	222777	89	1.14886
134174	121922	90	57341	51320	87	1786	1749	20	3442	3163	31	7943	7595	49	12906	11633	61	268745	246848	93	1.14997
229285	178850	108	103130	83310	105	4116	3002	34	8460	7057	50	17647	15283	77	28292	23525	100	569683	495585	109	1.14997
34953	34738	61	18775	18838	50	456	703	0	691	931	0	1902	1976	22	3365	3128	33	58975	56296	69	1.14997
94176	89898	80	29025	28063	79	1490	1274	19	2090	2180	23	5576	5295	41	9102	8926	48	174876	162137	88	1.15107
107861	100905	83	41696	39963	81	2111	2257	24	4267	4073	38	10629	9920	60	15276	14219	63	321865	301382	91	1.15107
155507	135218	98	58582	51044	89	2369	2217	27	4368	3996	41	8725	7183	51	12204	10246	65	259713	221903	95	1.15107
83147	78759	80	32216	31163	78	1132	1118	9	2139	2340	23	5565	5574	42	7740	7574	46	153876	151547	78	1.15107
129399	114809	101	60285	54433	85	1821	1677	21	3334	2517	33	6808	6546	44	11077	10118	60	216515	191955	93	1.15218
210810	157640	105	77997	56709	103	2429	1899	28	4831	4059	41	12074	9109	71	17809	14714	72	363890	279248	109	1.15328
80922	78224	80	27215	26535	73	1785	1962	20	2889	2548	30	7520	7396	46	11277	11018	60	231772	217994	85	1.15328
81582	78404	79	25115	24539	65	1268	1190	15	2792	2477	31	6376	6236	43	10005	10074	53	184762	177537	83	1.15328
179389	149724	95	67993	55614	95	2126	1875	25	4909	4189	43	10951	9322	59	15907	12812	67	330538	293898	99	1.15328
94085	90614	79	33538	32378	78	1015	1147	9	2204	2123	26	5169	5178	40	8431	8165	50	155387	148392	84	1.15439
85566	79698	96	28935	28053	78	1123	1039	6	2176	2111	26	4444	4231	38	7539	7533	44	141293	133430	85	1.15439
129939	115112	89	47494	42345	86	2214	1822	24	3648	3382	32	8150	7193	49	12089	10877	64	244058	225901	96	1.15439
90747	84832	85	34135	33180	78	1364	1472	15	2089	2286	29	5588	5768	39	8045	8150	44	157983	153476	81	1.15439
84629	81061	83	30062	29083	77	1721	1534	17	2624	2510	29	6934	6706	43	10349	10062	55	209571	193964	89	1.15439
99975	97564	80	30065	29149	79	1323	1387	12	2837	2387	29	5427	5176	40	9014	8036	47	182024	170924	87	1.15439
100498	93830	98	38229	36286	81	1766	1728	18	2810	2625	29	6350	5698	44	9517	8698	55	189642	180305	90	1.1566
184661	139620	104	81073	60955	98	3062	2258	33	5940	4711	45	13046	10289	65	20489	15680	85	414187	343256	99	1.1566
184460	143355	100	77480	60326	98	2638	1899	30	5129	4461	40	12517	10229	62	19091	16597	77	372192	316267	100	1.15881
86420	80308	90	23985	23093	69	1313	1247	13	1702	1699	23	4175	3935	36	6779	6565	42	159432	157117	83	1.15881
108353	101154	84	56201	52702	84	2348	2202	24	3940	3627	37	8289	7718	49	12029	11867	64	264509	245662	87	1.15992
97566	92375	83	51070	49520	80	1887	1853	20	3445	2955	34	7409	6948	45	11263	10602	54	230496	217363	83	1.15992
93578	90261	82	45706	44602	79	1730	1553	18	3096	2928	33	6126	5922	45	9314	8952	55	186136	181646	84	1.15992
82972	78941	85	20715	20046	61	1028	927	0	2004	2047	21	4453	4291	36	6931	6957	43	136848	128993	80	1.16102
78114	74648	82	43764	41543	79	1300	1244	16	2222	2294	23	5341	5101	40	7058	7561	42	162682	152568	79	1.16323
173035	149101	95	56513	48867	92	3743	3230	33	6400	5702	44	13172	12322	66	20708	18962	76	369083	343023	109	1.16323
179440	140082	98	74228	55192	98	2495	1870	30	4356	3458	43	9550	7970	56	15130	11251	89	295493	240871	101	1.16323
175461	144335	98	72775	60397	92	2779	2268	31	4877	4689	40	10374	8905	58	16746	13848	73	334148	292242	89	1.16323
133454	119622	90	55965	50474	87	2381	1969	27	4744	4072	39	9638	9206	51	14371	13507	68	292478	270091	89	1.16323
178272	142702	95	71548	57970	94	2876	2390	29	4465	4186	38	10458	8804	57	16438	13259	74	347669	294530	96	1.16323
92070	88730	87	33080	31329	77	1876	1615	22	3174	2892	33	7375	7329	47	11120	10541	57	227054	221633	80	1.16323
77978	76456	80	36508	35144	77	1208	1314	11	1787	1961	22	4964	4784	40	6817	6457	48	144762	142882	77	1.16434
96315	90900	82	38516	36921	80	1199	1007	3	2540	2373	29	5279	4678	41	8208	7793	49	151030	145079	83	1.16655
276893	182790	131	113425	73947	123	4404	2780	43	7692	5300	51	17856	12055	80	26173	17640	101	523557	362682	122	1.16655
82132	79323	80	39020	36922	79	1150	1081	9	2267	2387	26	4646	4550	35	7245	6844	45	142799	138158	72	1.16655
165671	125203	99	63666	48507	94	2679	1953	29	4785	3832	43	10124	7448	60	17433	13167	76	317608	249530	96	1.16655
106427	95794	88	38855	34669	81	1926	1850	20	2761	2456	28	7932	7335	52	12462	11335	64	246370	231531	85	1.16876
76380	71243	83	31594	30902	77	1300	1229	11	1210	1928	15	4077	3828	35	7140	7020	45	141909	132912	79	1.17208
101172	96606	82	46927	45404	80	1847	1943	22	2830	3081	29	7703	7353	47	12846	12108	72	250787	236913	83	1.17208
193255	143765	115	70333	52041	100	3236	2585	33	4761	3596	44	11002	8102	63	17434	12847	76	347826	265072	106	1.17319
135318	125572	87	64160	59365	85	2584	2370	27	4810	4976	38	11747	10986	58	16612	15351	72	354198	315587	94	1.17429
89092	86689	79	32157	30946	77	1325	1501	17	2878	2898	27	5508	5364	43	8769	8303	54	173584	161315	84	1.17429
225915	175217	105	75845	59387	102	3168	2744	32	6585	4983	51	14558	11785	67	23980	20204	87	473143	395733	111	1.1754
81838	78720	80	25082	24293	77	1346	1358	15	2732	1930	33	5053	5057	37	7636	7473	48	148152	145243	84	1.1754
97143	93332	87	20239	19646	62	1842	1723	20	2614	2762	26	5755	5523	41	8431	8772	49	178069	173961	89	1.17761
30014	29875	59	13400	13110	47	370	409	0	767	769	0	1923	1809	23	3308	3478	32	55741	55141	69	1.17871
122153	110401	97	39985	36014	84	2033	2194	23	3771	3563	36	8922	8990	48	14470	13228	72	259734	250250	90	1.17871
43985	43237	66	21655	21342	63	574	732	0	773	1089	6	2244	2275	25	3710	3732	34	74468	70931	79	1.17871
31187	29981	71	17324	17087	53	438	581	0	464	786	0	2090	1806	23	2986	3131	31	53798	53844	70	1.17982
89890	86242	79	38054	36271	78	1468	1219	16	2333	2704	27	6295	6276	44	9247	8517	53	185571	184010	79	1.17982
110981	104046	85	48917	45473	83	1502	1558	15	2923	2817	32	6723	6663	42	9939	8618	58	199750	195793	87	1.17982
136397	121604	86	77076	71145	87	2398	2261	27	5415	4812	40	10595	9823	58	16240	15241	65	312669	278337	93	1.17982
99454	93830	81	39233	37943	80	1667	1664	20	3263	3412	32	7718	7291	47	12517	11803	59	239087	227335	90	1.17982
68306	64535	79	23259	22746	58	1633	1501	17	2726	2760	28	5918	5840	41	9267	8819	54	177280	164285	82	1.18093
113129	106333	90	52242	49160	83	2024	2028	23	4243	4057	35	9403	9330	48	14217	13988	65	294819	278844	89	1.18093
97351	90246	99	38630	36417	82	1268	1396	14	2825	2800	29	6371	5745	43	9358	8741	54	193972	187416	88	1.18203
82979	79255	80	32618	31180	78	1387	1332	12	1824	1962	23	4768	4500	40	7898	6998	52	152125	144891	78	1.18203
135190	121760	89	65045	58032	87	1961	1715	23	3118	2689	32	8343	7589	47	12624	11642	57	264515	251939	90	1.18314
117088	107649	84	46141	42424	82	1545	1419	16	2909	2947	30	7606	7389	45	10600	11101	54	219468	211710	86	1.18314
101884	94813	82	58927	55942	82	1920	1850	21	3019	3171	31	6987	6928	42	11195	11179	58	214830	203605	87	1.18535
104740	98018	84	48982	46025	82	1925	1645	23	3201	3052	30	6630	6266	43	10608	9850	68	218369	207081	90	1.18645
184998	151531	111	70761	56815	95	2633	2079	27	5000	4252	43	11006	8895	58	16624	14120	76	339572	287265	101	1.18756
86667	83190	80	37773	35355	80	1470	1358	16	3294	3240	32	6679	6419	44	10535	9770	53	195609	178735	83	1.18756
124457	113855	93	55957	52054	85	2378	2362	25	4070	3699	37	8709	7956	47	15233	13939	65	290554	260305	91	1.18867
166188	146268	93	80297	72613	89	3867	3643	34	7758	7216	49	16806	15735	69	24551	22698	87	509604	464782	98	1.18977
146526	119553	93	57588	46942	89	2073	1489	28	4148	3030	38	9103	7473	56	14864	12182	77	289781	247074	98	1.18977
91400	83627	97	40001	36960	87	1569	1490	19	2570	2681	26	6201	5945	45	9837	8764	55	188639	173793	97	1.18977
121527	108897	87	45075	40600	84	1995	1910	24	3660	3560	33	8254	8258	45	12870	11912	66	243316	232419	88	1.18977
271210	166986	133	122420	86832	117	5884	4009	46	10552	6897	64	24537	16185	95	36961	23058	113	701974	433559	133	1.18977
129569	119731	85	56244	54151	83	2838	2718	27	5137	4584	38	10396	9464	53	17718	16823	75	326310	286892	88	1.18977
106879	97633	87	36524	33555	82	1609	1426	17	3700	3157	35	8018	7809	47	11324	11253	56	234299	225549	85	1.19088
166535	146109	91	68521	61005	89	2562	2131	27	5529	4714	41	10857	10003	59	16790	15404	67	340723	315215	93	1.19088
161581	129603	118	61166	49623	118	2336	1968	26	4485	3324	39	10849	9838	57	17326	14393	71	338049	291774	118	1.19088
93308	86810	88	38092	35927	82	1921	1865	21	3809	3782	34	7562	6995	47	11092	10118	61	231761	218026	85	1.19198
110572	104425	84	35185	33035	81	1687	1600	21	3426	3093	32	6930	6832	43	10874	10702	54	219715	207870	88	1.19198
101614	97788	85	27582	27058	77	1592	1301	17	2423	2521	26	6261	6288	41	9857	9573	55	189618	180811	85	1.19309
96642	92879	82	28283	27180	78	1682	1640	20	2772	2918	26	6240	5925	42	9721	9124	57	199372	189395	85	1.19309
84498	82015	82	35882	35367	78	1053	977	0	2275	1960	20	5333	5378	39	8319	7815	52	164776	156936	85	1.19309
70974	68074	80	30723	29571	77	861	820	0	1464	1389	20	3475	3393	32	5759	5729	41	118009	111876	81	1.19419
79500	74685	79	36545	35221	79	1827	1735	21	3405	2941	33	7304	6921	47	10555	10280	57	217978	203522	86	1.19419
24500	23922	67	14779	14577	50	409	424	0	687	791	0	1350	1507	15	2110	2186	25	38955	40720	64	1.19751
89991	82619	85	27249	25919	78	1509	1678	18	3292	3164	31	7229	6887	48	11017	10897	55	225889	214605	82	1.19972
129066	114446	91	59880	52828	88	2305	1810	27	3861	3913	32	8592	7788	52	13328	12526	65	262555	251269	90	1.19972
94104	87083	81	43510	39967	80	1410	1297	14	2832	2572	34	5239	4968	37	8725	8203	46	167182	157955	83	1.19972
342855	196961	153	135117	72539	147	6311	3939	53	11671	7513	76	24998	15854	95	39783	25677	139	742119	486035	145	1.20083
111082	103867	86	41561	39110	82	1434	1386	16	2548	2641	24	6106	5658	48	10827	11202	55	197753	187840	88	1.20194
150446	132004	105	67224	58703	88	3019	2655	30	5744	4819	47	13070	11854	62	20812	18852	84	391959	337324	93	1.20304
194349	148201	100	70055	53427	97	3448	2392	37	4936	4404	38	12031	9297	61	18434	14090	78	387357	309816	100	1.20304
138439	122752	92	76321	68844	87	3085	2607	30	5186	5104	38	12173	11109	61	19018	17023	75	388881	360967	92	1.20415
154803	138449	92	74823	68613	88	2330	2093	25	4963	4269	39	11132	9836	59	15728	13863	67	334906	316019	93	1.20415
223025	186398	104	120056	102039	102	4418	4227	33	7650	6927	50	17398	15933	67	26982	24756	90	549825	494766	107	1.20525
86260	81742	80	23330	22680	62	1188	1262	12	2489	2422	29	5710	5586	40	8601	8510	50	172849	168068	82	1.20525
75008	72432	78	26547	25332	77	1264	1197	11	1757	1745	21	5230	4976	39	7472	7587	45	156731	155797	76	1.20746
206606	152591	107	89153	67466	102	2755	1914	30	5277	4292	42	12292	9683	61	18590	14170	79	381813	284204	109	1.20746
78079	74522	81	30849	29920	78	1267	949	0	1964	1506	18	4377	4130	36	7021	6735	49	128116	121835	82	1.20746
118256	108504	85	47940	43460	84	1636	1297	15	2908	2786	29	6745	6454	46	10834	10298	54	209221	204596	88	1.20746
140113	126059	88	54392	49504	86	2272	1944	26	3621	3338	35	8820	8079	50	13599	12112	61	284473	268600	94	1.20857
100923	97072	85	44084	41820	81	2215	2081	24	3382	3162	32	7882	7417	46	12338	11656	61	252182	239915	86	1.20857
105614	101318	82	56637	53787	81	1998	1954	21	4001	3587	37	7703	7106	48	11807	11085	55	235387	223131	86	1.20857
92410	87833	83	25717	24775	77	1596	1522	17	2907	2996	27	5989	6299	41	8887	8850	53	184586	180058	84	1.20968
140787	123771	88	46401	36821	90	2132	1659	27	4514	3986	37	9635	8581	52	14306	12048	67	291418	255501	96	1.21078
115352	100982	86	49516	41569	89	1526	1411	18	3093	2703	32	7090	6509	46	12009	10247	58	228766	198302	95	1.21189
99512	93567	82	38895	37169	81	1759	1433	20	2955	2609	29	6054	5580	43	8659	8036	52	188375	177556	91	1.21299
102011	91583	95	38198	34615	82	1861	1443	22	2852	2655	31	6604	6195	46	10451	9828	49	217311	202605	88	1.2141
103353	98271	82	38608	36937	80	1590	1575	19	2588	2360	26	5769	5496	41	9686	9361	54	170441	161984	91	1.2152
87360	83786	82	28717	28246	76	1501	1355	18	2268	2129	25	5684	5254	42	8453	8626	49	172535	170251	86	1.21631
70517	69508	77	26061	25507	74	1294	1138	8	2350	2237	27	5601	5370	42	8660	8496	47	173965	163140	87	1.21631
119345	111766	86	54599	51905	84	2122	2031	25	4435	3672	37	8907	7662	52	13441	12673	66	271435	254284	88	1.21631
154194	141460	91	82350	77285	89	2583	2242	28	5054	4527	43	10456	9561	56	17641	15826	69	331189	295364	94	1.21631
166712	140496	90	75457	63665	90	2429	1940	29	4266	3800	34	9710	8436	55	14633	12876	62	291192	252225	95	1.21631
154934	135114	103	62033	54446	89	2472	2277	25	4906	4455	36	10482	9531	58	17295	16478	68	313061	292295	90	1.21742
133621	121623	89	54141	49194	87	2030	1852	23	4150	3610	38	8399	7580	50	12968	12344	66	251849	237972	89	1.21742
141235	124499	89	43564	37061	88	1925	1644	20	3187	2720	34	8041	6982	50	12186	10383	66	251391	225551	96	1.21963
233204	173286	109	94786	70060	104	3697	2744	35	7439	6617	47	16923	13333	75	25747	20881	98	490925	408229	110	1.22073
210107	168582	104	109132	88902	103	3769	3010	33	7027	5414	52	16517	13325	68	26304	20110	93	515782	404027	110	1.22294
141170	124916	96	53167	48286	87	2673	2363	27	5316	5030	38	11813	10500	60	17373	16997	72	356844	332649	94	1.22405
140074	124734	103	64951	58485	87	2153	2249	22	3893	3236	37	9598	8701	58	14736	13994	59	301769	284982	89	1.22405
112918	105353	85	40180	37278	82	1705	1476	18	2731	2581	31	6222	5854	43	8517	8136	51	187448	176689	88	1.22516
104994	98212	83	40967	38023	80	2072	2194	22	3697	3373	43	8067	7683	50	11978	11319	58	252989	230098	83	1.22516
106104	98885	84	46537	44055	82	1980	1870	23	3125	2945	37	7452	6665	47	11195	11264	49	217037	203346	86	1.22516
74780	71655	80	13737	13369	48	2534	2531	26	7419	7182	45	10471	9836	57	5848	5428	42	187643	185394	86	1.22737
117041	108862	86	55534	52058	82	2126	1916	25	4222	3790	35	9939	9539	52	15048	14339	72	287893	277426	87	1.22847
103219	98490	83	33933	32493	79	1604	1466	18	3089	2846	28	6197	5932	43	9526	9754	52	195265	179848	87	1.22847
130155	121042	85	56673	53022	83	2020	1906	22	4142	3736	36	8871	8398	51	14705	13530	64	282604	258986	88	1.22958
90332	84863	85	27665	26582	79	1658	1344	16	3558	3369	32	7049	6496	44	11314	11263	53	227961	214852	84	1.23068
115644	108227	94	61430	58236	83	2020	1825	23	4044	3794	36	8035	7336	52	13020	12013	69	246503	226819	87	1.23179
80302	78775	79	32018	30024	81	1036	951	0	2125	1850	27	4828	4533	40	7482	7502	46	148878	133609	94	1.23179
126208	106261	90	51200	43046	88	1622	1304	16	3441	2889	34	6803	6411	46	10380	9262	53	222394	202285	92	1.23179
91245	83794	86	39805	37320	82	1436	1206	13	2333	2147	26	5445	5085	41	8932	8741	49	194232	184480	83	1.23179
128456	107404	91	55130	47204	90	1872	1634	19	3591	3174	33	7224	5975	49	9533	8523	51	203680	186900	89	1.234
118665	108598	87	50102	47048	83	2036	1934	22	3608	3358	35	6931	6878	45	12502	11797	66	217913	202295	85	1.23511
197592	159424	99	80694	64670	95	3185	2361	33	5136	4133	40	12252	10195	60	19651	15521	83	369386	313682	98	1.23511
188227	151356	98	86414	69307	93	3128	2436	31	5863	5302	44	13614	10563	65	20527	15947	87	405463	310897	96	1.23621
137823	120687	87	51337	44608	86	2086	2038	23	3593	3145	34	8128	7162	50	11866	10735	65	237100	220862	89	1.23621
71895	70394	82	31427	31031	75	1479	1283	15	2031	2084	23	4080	4079	34	7036	6950	47	140618	137088	77	1.23621
148239	117021	103	55794	42074	93	2177	1894	22	4687	3678	41	10827	8220	62	14894	12203	71	310069	242942	97	1.23732
111414	99470	92	44213	38962	87	1492	1601	16	2728	2495	29	6974	6698	47	10275	9662	60	216446	197099	88	1.23842
97477	91871	89	34037	32448	80	1218	1304	12	2138	1950	30	5656	5488	38	8537	8567	52	168807	159786	84	1.24064
118812	108717	86	79225	75249	85	1901	1820	20	4125	3776	36	7366	6634	49	11514	11042	61	225769	203145	89	1.24174
242506	188318	109	98726	77528	108	3245	2444	33	6074	4902	44	14117	11984	69	20725	16325	76	444377	372959	111	1.24285
208003	183669	96	126820	111594	94	4752	4205	35	9812	8198	58	20375	17893	82	30394	25142	89	619660	524283	98	1.24285
176238	136922	96	70106	55302	94	2806	1844	32	5487	4489	43	11819	9941	58	17987	14826	78	358374	305597	96	1.24285
124002	109596	87	64162	55288	88	1867	1458	24	3151	3059	29	8875	7441	54	13321	11869	67	256257	239805	90	1.24395
109511	104850	88	34900	33585	81	1517	1467	18	2816	2508	29	6260	5986	40	8791	9025	46	199530	185306	99	1.24395
136719	122279	87	60715	55815	87	2175	2029	25	4742	3996	45	10286	9654	53	16495	15439	74	313007	295086	93	1.24395
81411	77509	81	34599	33511	78	1036	865	0	2279	2233	25	4622	4466	38	7298	6622	51	142882	140211	80	1.24395
235730	165699	107	93433	66360	103	3456	2328	38	5112	3986	48	13871	9758	73	19475	13050	80	383492	281255	108	1.24506
155323	136287	91	55671	48542	89	2669	2245	27	4952	4287	39	8891	8299	52	15223	13844	71	299258	283732	90	1.24506
102980	97359	82	54292	52357	81	1730	1377	21	3248	2691	34	6804	5940	48	10760	10511	51	202744	197269	83	1.24506
138438	130240	86	55876	52919	84	2124	1981	23	4206	3737	34	7953	7583	49	11487	10154	61	231829	217381	90	1.24506
144805	121831	107	55148	47002	90	1859	1631	21	3838	3403	32	8804	8247	55	14547	13249	69	280117	259165	95	1.24616
39313	39498	71	25189	25180	69	624	585	0	801	872	0	1997	1889	24	2717	2864	26	57448	56210	73	1.24616
80148	78258	80	35558	34002	78	976	1055	6	2475	2250	27	4971	4665	35	7043	6673	45	151445	143856	83	1.24727
123763	112043	86	41161	36932	83	1717	1681	20	3275	3720	32	8478	8359	51	13089	12159	62	262296	249466	90	1.24838
93802	85194	98	34384	32212	80	2199	1792	22	2606	2364	33	6604	6202	47	10022	9203	59	218279	196974	90	1.24948
94661	87628	81	34401	32796	80	1355	1231	12	2361	1877	23	4927	4465	39	7019	6449	50	140248	137628	83	1.25059
34335	37032	61	14572	14873	47	614	477	0	712	914	0	1953	1749	22	2977	2891	30	56629	55050	74	1.25059
62692	60264	88	32323	32177	75	629	582	0	1476	1383	15	2547	2756	27	4536	4468	37	85279	84123	78	1.25169
101884	94647	91	46156	43916	81	1825	1612	21	3397	3307	32	8546	8238	49	13287	12247	61	250182	236338	85	1.25169
85212	84328	79	29644	29535	62	1484	1706	17	2423	1900	30	5908	5500	42	8981	8794	54	173361	171335	84	1.2539
89671	88717	79	47253	45614	80	1747	1602	20	2715	2494	28	6013	6072	41	9700	9512	50	203746	198242	85	1.2539
136762	117031	90	48381	41159	89	2075	1820	24	2963	2669	32	8656	7541	51	12325	10185	59	262125	224126	95	1.2539
190381	160797	96	83264	72111	93	2918	2431	31	4805	4395	40	11444	9972	60	17441	15940	68	350695	313715	97	1.2539
211643	150161	101	88427	61299	100	2863	2185	31	5582	4411	47	13306	9373	68	19931	15001	80	408028	291708	105	1.2539
87496	80925	96	44583	42374	80	1393	1423	16	2745	2906	27	6239	6002	43	10778	10048	55	201080	188087	86	1.25501
156384	135180	94	71326	64005	91	2617	2307	28	5186	4697	38	10822	10339	60	17270	16937	71	352209	335509	94	1.25501
90962	85571	92	33400	31540	80	1348	1284	14	3053	2536	32	6008	5559	42	9720	9102	49	186618	173983	97	1.25501
144337	118395	92	52928	41702	91	2249	1886	26	4073	2984	41	9588	7691	56	14137	10952	68	275078	223742	98	1.25612
45901	46839	69	21127	21272	53	796	612	0	1337	1547	16	2738	2735	30	4289	4259	35	80250	82388	75	1.25612
140194	121681	92	52719	44308	89	2501	2071	27	4083	3568	35	8816	8003	53	14318	13244	60	290415	272096	93	1.25612
122763	111873	91	81418	75457	86	2218	1862	25	4253	4043	34	8779	8621	53	13666	13161	71	259205	241728	90	1.25722
201700	162792	102	85206	69211	95	2721	1973	33	5964	4754	47	12600	10989	61	19003	15170	86	386181	339293	100	1.25833
130586	121633	89	71330	67256	86	2506	2310	27	3847	4255	34	10040	9348	54	15619	14883	81	300468	271003	92	1.25833
263418	199003	115	216453	178738	111	6100	4822	41	12705	9343	69	26235	20020	99	41851	32080	111	822374	616787	120	1.26054
123884	113880	85	56925	52635	86	2044	2063	23	4001	3685	37	8982	8441	52	13359	12345	67	268711	244941	89	1.26054
120559	105829	89	52359	46561	85	1746	1617	21	3324	3301	35	7099	7089	42	10532	9517	61	211462	197874	88	1.26164
204131	154693	100	79473	58325	98	3834	2751	36	6139	5361	46	14758	12635	71	23441	19608	79	471602	395074	102	1.26164
150010	129803	96	57512	50993	92	2377	2125	25	4204	3918	37	9623	8867	50	15117	13104	68	275351	255455	95	1.26275
123854	117849	82	60455	57773	82	2034	1893	22	4458	4575	36	7391	7397	43	11575	11714	53	245945	230720	86	1.26275
100412	92535	85	35858	33800	81	2097	1845	25	3666	2971	36	8065	7834	48	13326	12564	63	239205	222270	85	1.26496
78523	73603	80	32182	30737	77	1223	1083	9	2383	2220	26	4808	4687	38	7497	6599	47	152257	141767	78	1.26496
138580	121995	89	85638	75766	89	2488	2206	27	4907	4754	36	11839	10868	61	19592	18147	77	352960	322878	88	1.26607
58931	57009	87	22997	22809	59	587	632	0	1076	1466	13	2506	2486	27	3772	3707	33	76726	75984	75	1.26717
48819	45700	82	16656	16427	52	745	742	0	1038	1116	11	2489	2504	27	3705	3282	32	81190	76738	73	1.26828
89032	85656	78	33378	31425	78	1168	1149	11	2323	2120	23	5591	5516	40	8946	7933	50	170571	162379	81	1.26828
144267	122720	96	68095	58102	88	2175	1650	25	3906	3683	35	8469	7529	49	11009	9987	65	257028	232558	89	1.26938
95173	89590	89	19777	18968	58	1356	1314	16	2715	2584	28	5508	5413	39	8041	8011	46	162242	158476	79	1.2716
73401	68788	80	28471	27427	77	951	1047	5	1851	1740	21	3583	3671	31	5519	5906	38	111325	109348	78	1.2716
71607	69966	78	26371	25105	77	1537	1626	18	2543	2901	28	7172	7415	44	10616	10035	58	198432	190310	84	1.27602
122958	111079	91	52495	48116	85	1579	1683	19	2911	2497	31	7510	7388	45	11925	10637	61	242397	223074	87	1.27602
95965	91456	87	42434	40373	81	1800	1665	22	2937	3209	27	7189	7107	45	11247	11504	64	219434	205317	84	1.27823
103125	92777	86	41760	37629	83	2111	1888	22	3202	2961	33	7580	6645	47	12340	10857	62	236850	224479	84	1.27823
188041	152609	101	67272	54275	93	3016	2605	31	4543	4214	38	11753	10474	59	19006	16211	77	365915	322542	99	1.27823
88635	83921	82	33184	31769	79	1419	1261	16	2237	2078	21	4285	3959	37	6769	7059	41	138260	129297	82	1.27934
101834	96762	85	35772	34577	80	1479	1446	16	2607	2393	30	6359	6508	42	9422	8954	56	188949	182079	86	1.27934
190406	155162	105	90320	73548	98	3198	2694	33	5307	4312	44	12061	10375	62	19677	16004	87	391493	346366	98	1.27934
97459	92634	84	40077	38135	80	1433	1503	14	2800	2630	29	5852	5473	41	7771	6986	53	168161	163962	85	1.28044
151281	122051	98	64816	50157	95	2560	2254	26	4094	3453	35	9206	7527	54	13782	11573	73	268127	215141	99	1.28155
171223	145186	93	64563	54135	92	2434	1946	27	4068	3485	37	8916	8005	55	14501	13216	64	293090	272875	93	1.28265
93462	89868	95	36667	35323	79	1432	1572	16	2508	2650	25	6489	6213	44	9793	9248	53	199149	185111	81	1.28376
82642	77914	88	20873	20204	63	985	951	0	1765	1702	21	5195	5360	38	8875	8679	52	154375	144555	84	1.28487
108591	102446	86	53584	50865	82	2353	2024	26	3680	3910	34	8511	8136	50	14333	13453	73	268708	253164	87	1.28597
184111	161660	103	94503	82304	94	4395	3740	36	9083	8288	54	19471	17496	80	31688	28206	87	611037	533849	94	1.28818
161674	128208	96	65263	51040	95	2272	1713	25	3564	3306	39	9177	7346	52	13481	10752	62	289410	239832	97	1.28929
108324	100170	88	50085	45863	84	1950	1675	24	3327	2734	32	6338	6391	41	10321	9217	57	216633	210973	87	1.28929
57418	54028	79	18241	17627	54	537	578	0	1383	1193	11	2779	2901	28	4476	4463	36	91915	89003	77	1.29039
150144	126104	101	64639	54809	91	1953	1583	22	3692	3561	33	7925	7082	48	13023	12034	64	245565	221879	92	1.29039
166467	140317	94	69367	59719	92	2601	2333	27	4883	4219	38	11024	10049	56	17884	15578	74	350285	319654	93	1.29039
154697	129309	95	53059	44638	91	3007	2563	28	4297	3627	39	10415	9207	54	15459	13954	66	306607	277700	94	1.2915
83857	78839	80	34159	33134	77	1232	1384	12	1886	2188	23	4672	4340	38	7409	6792	46	135172	130693	81	1.2915
120080	107402	85	52504	45900	86	1492	1172	16	3276	2822	34	6081	5423	44	9284	8465	56	186808	178547	89	1.29261
116637	107158	91	54500	49292	85	1803	1411	21	3242	3057	36	7963	7439	48	11551	10908	58	226942	215253	86	1.29261
185935	146547	104	100156	83203	100	2780	2231	29	5460	4306	46	10924	8888	58	16736	14513	75	321773	272189	103	1.29371
31149	31309	65	15499	15436	49	258	282	0	554	807	0	1375	1477	16	2297	2735	22	46129	46028	69	1.29371
137218	107845	94	68408	55607	92	2119	1800	25	3807	3211	41	8650	6927	50	13313	10655	66	283601	231935	96	1.29371
102541	100354	80	37159	36608	79	2000	1766	22	2207	2354	25	5645	5386	42	8352	8039	48	166483	160714	84	1.29371
86137	84231	81	20943	20606	57	1304	1339	13	2357	2314	27	5753	5549	41	8966	8471	50	181174	173876	83	1.29482
226542	182189	103	190906	167931	99	6450	5301	41	13817	12055	65	29123	25215	94	47376	41245	95	922993	771231	105	1.29482
144951	123076	91	58776	48316	89	2764	2299	31	3966	3791	35	9939	8484	60	15513	13505	73	300807	269789	105	1.29482
146477	127076	89	62414	54390	89	2780	2521	29	3419	3264	34	8753	7877	52	12790	11657	60	273970	257438	89	1.29482
174150	150833	109	88753	77998	93	2749	2574	28	5588	4908	41	12594	11532	63	18746	16847	78	362421	332662	93	1.29592
177739	144953	96	83677	69533	93	2502	2204	26	4853	4291	41	11266	9803	58	16620	14227	70	338229	303823	93	1.29703
90975	88968	82	36288	35290	78	1305	1174	10	2011	1906	21	4642	4690	39	6909	6500	48	133816	133251	79	1.29703
83525	78889	79	36029	33764	79	1312	1345	17	2461	2131	26	4743	4765	37	8713	8340	49	159488	149647	79	1.29813
70120	66153	83	22609	21790	70	1016	1006	3	1965	1946	25	4926	4786	40	7449	7249	46	143479	135041	77	1.29924
92289	86972	82	33905	32242	78	1362	1235	14	2060	1944	22	5546	5442	41	8513	7680	54	155112	151274	77	1.29924
93364	90838	80	32407	30797	79	1025	1082	6	2546	2569	27	5684	5264	39	8436	7888	52	187433	181374	82	1.30145
111644	100996	86	64348	59410	84	1292	1256	13	2190	2048	22	5376	4806	42	8372	8200	53	164857	153130	80	1.30256
37956	36923	68	19428	18499	55	610	443	0	901	1283	12	2085	2102	23	2985	3012	29	64032	63195	62	1.30366
93379	88813	90	48457	46293	81	1855	1499	23	3682	3504	33	7213	7081	46	11816	10679	56	249421	237079	82	1.30366
153719	139125	89	85692	78375	89	3086	2337	31	5278	4821	38	11377	9777	60	17217	15090	79	350392	310883	85	1.30477
94020	87799	85	30598	28584	80	2132	1989	23	3290	3295	29	6536	6363	43	11063	10701	54	216136	209629	82	1.30698
108461	99720	94	62754	59000	84	2008	1803	23	3865	3648	36	8700	8672	50	13780	12879	65	262244	256068	82	1.30698
129937	115347	93	55078	49515	85	2088	1852	26	3898	3084	35	8184	7254	48	13057	11552	65	268343	251397	90	1.30698
139702	117248	91	58186	49326	88	2564	1985	29	3971	3350	34	8573	7411	49	12773	11120	60	277372	248605	88	1.30809
93658	87695	83	34600	33042	79	1669	1763	17	2557	2390	26	4973	5208	37	8561	8494	48	161379	153835	83	1.30919
85390	82426	80	34624	33782	78	1167	1224	11	1859	1700	26	5601	5581	41	7882	7125	49	169992	164991	82	1.30919
48783	47112	77	21163	20770	61	550	567	0	1260	1073	8	2541	2494	26	3522	3627	34	74415	72768	73	1.3103
233791	152337	112	89394	59328	110	2861	1987	33	5785	3917	47	13181	8743	66	19052	12667	83	397359	263951	112	1.3114
150909	133941	99	73211	65156	90	1910	1708	21	3758	3469	36	9247	8675	50	13653	12141	71	273816	259818	93	1.31251
104207	99087	86	48706	46603	82	1662	1343	14	2655	2784	26	7035	6702	44	10372	9492	57	202097	196478	87	1.31361
113130	96656	99	47851	42049	85	1624	1296	15	2487	2381	28	6225	5330	45	9342	8054	55	185981	167651	89	1.31361
142553	127724	91	61113	54791	87	2242	2247	25	3406	3410	34	9865	9094	59	14982	13888	61	291858	279102	92	1.31361
169521	150591	96	115144	103942	92	3901	3614	33	7732	6842	50	15750	14186	64	25549	23094	87	514563	441116	98	1.31472
229956	171705	102	94286	71075	100	3331	2347	32	6360	5083	46	16392	13287	73	23765	17879	87	479250	382392	108	1.31472
107770	99886	88	46268	42500	83	1739	1638	20	3197	3075	31	7509	7012	51	11991	11351	60	229445	218852	85	1.31693
97183	91184	94	45723	43149	83	1604	1541	19	3578	3313	34	7431	7221	44	10890	10563	58	228719	218056	85	1.31693
131749	121348	90	70814	65752	85	2471	2285	24	4719	4768	37	10344	9751	52	16249	15413	69	329790	305874	89	1.31914
152770	137370	95	62291	57403	87	2340	2117	26	4281	3581	39	8731	7956	50	14337	13481	65	313553	283880	91	1.32135
164034	121660	104	56658	42495	93	2392	1881	28	3828	2924	38	9391	6858	58	14589	11458	68	273087	203157	97	1.32135
134564	116327	89	50928	43952	86	1675	1271	21	2991	3177	31	8740	7951	51	12963	11942	59	254030	236139	88	1.32246
170102	135798	98	75895	60119	94	2451	1847	28	5365	4175	53	10757	8700	61	15887	12284	76	336091	278116	97	1.32246
126003	107231	91	52470	43121	89	1679	1512	18	3496	2884	36	7118	6474	47	11284	9311	55	229837	200189	90	1.32357
208969	150744	99	78765	55437	100	2877	2289	33	5595	4255	51	11420	8482	59	18648	14068	75	367050	265672	103	1.32357
90079	84592	87	36346	34187	79	1465	1354	17	2874	2546	32	6373	5848	44	9661	9153	58	192833	182240	82	1.32578
74942	72800	77	25976	25434	73	830	705	0	1346	1286	14	4235	4222	35	5739	5428	41	126583	118927	80	1.32688
133631	114615	90	54294	44498	90	1814	1674	21	3286	2751	36	7993	6909	55	12189	9674	61	238511	207940	94	1.32799
115507	94900	88	47238	39362	86	1878	1648	19	3397	2479	35	7964	6529	51	11513	9538	60	227357	197889	91	1.32799
86830	82659	90	20106	19827	57	1453	1340	17	2008	2198	24	4523	4591	36	8177	7782	46	138656	134625	82	1.32909
138368	112222	94	59046	47851	90	1601	1520	18	3423	2662	37	7755	6442	51	11939	10219	62	257891	217902	95	1.32909
123207	107274	89	67632	59882	86	2123	2230	21	4451	4021	36	9034	8494	53	13354	11715	64	281675	263578	87	1.3302
98167	93853	81	40228	38452	79	1417	1378	13	2599	2584	27	5797	5693	41	8935	8438	52	184450	174012	82	1.33131
97693	93113	86	37778	36520	79	1443	1237	12	2833	2890	27	6087	5737	42	8911	8796	50	199505	190118	85	1.33131
280753	202611	125	107000	78494	122	6000	4268	45	10779	7962	56	24255	17053	89	37429	26235	120	700244	494128	126	1.33352
82701	78825	79	26807	25677	78	1172	1396	14	2305	2435	25	5488	5344	44	8668	8339	51	168046	162226	76	1.33462
337500	238379	148	195618	143766	139	7315	5127	47	14439	10107	70	28756	21066	105	42679	29886	132	883253	645460	141	1.33462
172903	129845	110	69377	53352	95	2671	1965	30	4505	3648	44	10781	8663	61	17210	14143	67	358277	285669	97	1.33573
146796	131141	98	63467	57490	87	2219	2152	25	3891	3780	36	9201	8677	48	14579	14093	66	298983	287703	86	1.33573
74110	71393	80	20858	20577	58	631	723	0	1569	1654	20	3421	3497	31	4953	5203	36	103358	101958	74	1.33683
120577	112383	85	76207	71817	84	1871	1673	22	3434	3118	34	8283	8432	47	13285	11583	70	268555	253239	83	1.33683
120512	106376	97	49101	43900	86	2209	1997	22	3735	3128	39	8803	8288	52	13239	12283	66	256705	241667	84	1.33905
200722	122273	113	86783	50808	107	2627	1627	27	5258	3069	50	12272	7709	66	19233	11849	85	387814	251633	107	1.33905
122791	112180	87	89663	83489	86	2700	2566	28	4464	4157	35	9882	8552	56	15987	13671	69	316908	286184	88	1.34015
142957	127370	89	39234	33744	89	2254	1935	25	4246	3497	32	8702	7685	54	13515	12219	67	260285	244125	86	1.34015
233511	186377	104	108272	86087	103	4761	3610	39	6969	6155	51	15301	12886	72	24770	20916	95	567000	508014	103	1.34126
180152	144044	95	70058	55665	94	1861	1512	21	4185	3143	39	9397	8045	53	12753	11121	62	270446	233835	93	1.34126
83064	78313	82	37173	36073	78	1050	955	0	1935	1844	20	5321	5295	39	6903	6913	42	138758	130727	81	1.34347
77516	71704	89	20420	19197	59	1062	866	0	1292	1637	22	4306	4115	36	6860	6500	45	141570	136536	79	1.34347
124461	110306	90	60345	54008	86	2610	2129	27	3598	3780	34	8711	8056	50	12310	11458	61	234507	224243	90	1.34568
37001	35119	70	13536	13351	47	824	694	0	1227	1436	16	2656	2799	28	3949	3968	34	68801	70334	77	1.34568
109378	100762	86	52936	50843	83	1379	1250	17	2496	2669	28	6254	6219	41	9490	9050	51	213736	198923	88	1.34568
108504	100457	90	38669	36656	80	1860	1574	19	3155	3235	28	7071	6372	45	9771	9487	55	209521	201542	84	1.34679
138567	119085	93	56636	47744	90	2203	1776	26	3941	3698	36	9394	8290	54	13865	12283	70	263346	239009	92	1.34679
71831	68304	79	23507	22910	71	1244	1224	11	1992	2051	20	4751	4610	37	7132	6847	46	147576	140169	81	1.34789
109383	102459	84	44498	41534	82	1472	1524	17	2262	2550	26	6079	5676	43	10411	9544	53	189906	181035	84	1.349
108521	102157	84	50022	45852	84	1599	1443	20	3475	3126	34	6671	5990	48	11872	10618	64	224220	205091	86	1.349
73992	66924	94	26398	23555	94	1245	905	0	1579	1623	17	3640	3173	34	5951	4796	43	120902	100665	94	1.349
109826	103786	82	33150	31146	80	1853	1587	24	3584	3087	33	7851	7247	50	13221	12317	61	265642	251407	85	1.349
138927	129113	90	37587	35532	82	1955	1875	22	3954	3686	34	8118	7519	46	12154	11881	54	245128	230884	94	1.3501
153042	132790	90	74454	65752	89	2691	2519	29	5066	4791	39	10876	9613	56	16137	14686	69	309685	292178	94	1.3501
43054	42355	72	17872	17780	55	589	563	0	1078	952	0	2024	2147	23	3322	3408	31	65447	65635	76	1.35121
73785	71566	78	31911	30810	77	1186	1053	7	2429	2336	21	3546	3670	32	6453	6077	46	125775	124968	80	1.35121
158281	139809	95	82502	74309	90	3441	3123	32	5683	5605	41	14134	13299	61	21950	20556	79	405545	382097	91	1.35232
232355	188098	104	108661	87535	102	4618	3943	38	9397	7790	53	20941	17893	80	32717	28368	98	648876	559785	106	1.35342
136165	124395	87	66691	61263	86	1955	1827	21	3341	2943	34	7585	6721	50	11945	10635	60	235406	209506	89	1.35342
95824	91734	83	48862	47795	80	1394	1252	13	2457	1979	27	5980	5694	41	9275	9071	45	167743	162371	85	1.35453
122416	113480	83	57091	53339	83	1924	1762	23	4614	3819	46	9221	8272	53	12133	11429	63	261738	237182	88	1.35453
130248	106382	91	52192	42149	89	1802	1495	23	4015	3286	35	8627	7227	51	13797	10998	70	263007	228423	93	1.35453
133800	116981	88	46334	41260	87	1868	1557	24	3752	2964	40	8791	7878	51	12491	11018	61	245411	229789	91	1.35563
162309	144236	92	73587	66305	89	3705	3256	33	5894	5547	43	14431	12679	71	23279	21049	84	444376	381713	93	1.35563
94027	89629	85	35284	33571	78	1406	1419	16	1868	2238	24	5739	5327	42	9022	9138	62	166717	161990	80	1.35674
146176	116143	93	42650	33891	91	1773	1663	19	4294	3044	40	7930	6814	53	12211	10199	60	245091	199189	95	1.35784
148100	126068	93	56862	48586	90	1926	1710	26	4029	3180	36	9408	8228	51	14782	13313	65	266358	243588	95	1.35895
194046	145543	104	74540	57211	96	2747	2006	32	5968	4327	48	10806	8353	55	16324	12042	77	350957	264852	100	1.36006
187810	157087	97	87704	74077	96	3008	2480	31	6621	5958	42	13230	11774	59	20514	17276	89	404702	372078	113	1.36006
130899	113758	89	52553	43258	89	1993	1578	24	4176	3536	35	8977	7817	51	13647	11440	64	254766	225938	91	1.36006
221617	161267	102	83286	59220	101	2899	2429	30	6033	4546	49	13974	10510	72	21833	15955	81	429945	325233	105	1.36006
223960	168386	98	87267	65103	99	3685	2930	33	6581	5430	49	14648	10971	72	22225	16606	91	419165	327990	102	1.36006
32200	33286	54	17097	17191	49	567	442	0	1100	933	0	1549	1763	19	3106	2904	30	60507	61636	66	1.36116
115529	108084	85	59274	55303	83	2029	2005	21	3766	3830	34	8880	8713	48	14147	13302	72	274275	265381	89	1.36116
149908	124575	98	62290	51768	92	2205	1985	24	3841	3365	36	9310	8469	53	14863	12430	63	302794	270381	96	1.36116
109944	102828	85	48079	45827	82	2306	2159	25	3801	3879	32	8488	7804	50	12875	12055	61	274453	258740	87	1.36116
119372	108118	93	47705	43253	86	2257	2048	23	3721	3375	37	8551	8233	48	14633	13308	62	285706	272585	88	1.36227
145531	116609	94	62479	51451	90	2257	1967	26	3727	3324	39	8444	7291	51	13181	10645	68	258795	217924	92	1.36227
134085	114863	104	54748	46927	87	1525	1495	16	3395	3019	34	7862	6721	51	12144	10611	56	229159	212345	92	1.36337
122537	113901	86	51776	48408	84	2086	1933	22	3306	2965	36	6953	6309	46	11346	10862	56	214490	200895	90	1.36337
112895	105508	85	41923	39627	82	2023	2140	22	3828	3795	34	8976	8347	53	13791	13565	71	276072	261013	86	1.36669
108558	104243	86	27729	26909	78	1661	1586	20	4037	3254	36	7889	7271	52	11328	10428	63	236565	222550	85	1.36669
207344	161167	111	82889	67068	100	3518	2493	35	6921	5485	46	15758	12345	73	24325	19162	97	498984	415140	103	1.3678
181331	159369	94	102205	88954	90	3862	3118	35	7173	5888	52	16181	14621	70	26582	22804	87	504558	435986	98	1.3678
85524	83233	82	33652	32739	78	1056	967	0	2008	2008	25	4162	3788	35	7247	7140	45	137317	130708	81	1.3678
110162	102703	85	38969	36073	82	2221	1917	24	4301	3579	37	9324	9032	52	12928	12479	57	262270	251406	81	1.37001
156371	121608	95	62230	48558	92	2539	2026	28	4581	3817	36	9541	7653	52	13971	11503	71	271429	218230	92	1.37111
56485	57995	66	10692	10774	43	626	514	0	1085	1420	14	2909	2824	30	4846	4957	40	92009	89000	75	1.37111
206908	161986	115	77115	61060	104	2482	2092	28	5085	3726	44	10772	8586	59	15730	13090	67	322226	277534	103	1.37222
105353	94825	90	38917	36612	82	1981	1603	21	3050	2737	31	7562	7496	46	12189	11912	60	218172	209289	82	1.37222
96239	93116	92	33954	32498	78	1644	1556	18	3266	2890	34	6484	6454	42	10958	10388	59	207183	198389	81	1.37332
95683	92041	82	28602	27746	78	1457	1211	15	2132	2185	25	5636	5767	39	8988	9057	50	170225	165511	81	1.37443
89070	84387	83	34238	32965	78	1702	1755	18	3516	3505	31	7241	6794	47	10212	9889	57	217201	197426	84	1.37443
115148	109705	82	42758	41325	80	1823	1657	22	4400	3920	37	8564	7775	50	13262	13325	60	272530	254499	84	1.37443
192811	157553	94	82269	68429	93	3538	2836	35	5892	5062	45	12710	11193	62	20592	18068	77	408286	368964	94	1.37554
83137	79306	79	39948	38844	78	1170	986	0	2262	2169	24	5011	5036	39	7016	6594	46	147655	144258	80	1.37554
163781	136549	103	56194	47519	103	2690	2534	25	4632	4675	42	11307	9603	66	16968	14211	80	334421	304352	111	1.37554
137334	110018	96	53427	44183	89	2235	1599	28	3348	3069	32	7161	5965	48	10549	9164	55	231054	195117	91	1.37554
98285	90736	83	38511	35277	83	2257	1720	24	3017	2706	32	8439	8373	47	12217	11225	63	242670	228119	87	1.37554
148993	129623	90	60424	52072	89	2140	2004	25	4277	3869	36	10097	9464	54	15155	14225	73	303520	281908	89	1.37664
85697	81522	87	22882	22105	67	1517	1405	14	2395	2350	29	4959	5179	35	8097	8044	47	161063	156547	83	1.37775
90228	86100	91	30329	29470	77	1116	1066	6	2724	2293	31	4831	4742	36	8471	8306	56	156168	148170	83	1.37775
98028	91989	89	39217	37282	80	1724	1946	20	3626	3311	33	7804	7683	45	11801	12009	56	230540	219542	85	1.37885
88773	79706	87	38951	34799	82	1418	1343	13	3262	2934	32	6666	6154	45	9637	8364	53	185552	172773	86	1.37996
91996	88750	83	28816	28023	78	1471	1405	16	2507	2559	25	5835	5450	42	8146	7875	57	160889	150675	87	1.38217
155636	132416	94	61554	53279	90	2370	2136	24	3541	3389	35	8443	7414	53	13249	11280	66	258881	222953	97	1.38217
75974	73656	78	37096	36598	78	1036	996	0	2450	1964	23	4787	4752	39	6596	6517	42	140032	136739	85	1.38217
95841	92758	81	84125	80741	82	1987	1890	21	3420	3465	30	7143	6556	44	10862	10017	58	222023	210028	86	1.38328
142378	129367	88	62833	57404	86	2148	1680	24	4807	4344	39	9198	8618	51	14617	14631	64	284322	272610	89	1.38438
191908	159970	96	85270	72764	96	2922	2298	30	5488	4812	42	12196	10608	60	19427	16284	78	417361	380652	101	1.38549
105038	96501	95	34615	31891	81	2397	2069	25	3362	3521	33	8275	7832	49	13359	12960	56	266129	258671	86	1.3877
96454	90106	82	42838	39553	82	1513	1290	14	2752	2733	27	5748	5646	41	9301	8547	58	181069	169462	82	1.3877
89149	84150	80	40856	38616	79	1422	1390	15	1745	2208	25	6308	5707	47	8293	8106	54	173905	164556	80	1.3888
72126	68240	80	32405	31637	78	1113	1041	6	1338	1665	18	3799	3452	35	6098	6362	37	120860	117418	80	1.3888
98483	93661	85	58013	55067	81	1840	1754	21	2711	2852	28	6656	6447	44	10843	10402	57	224410	212157	86	1.3888
121559	112638	85	72341	66684	87	1814	1647	22	3857	3619	34	8328	7819	50	13023	11656	68	241230	230639	87	1.3888
160903	127506	110	61454	49397	92	2101	1701	25	4598	3615	42	9651	8086	55	15903	12590	71	296268	252515	98	1.38991
103283	97634	84	37032	35535	79	1597	1566	16	2607	2242	31	4967	4593	38	8111	7650	51	173977	166727	84	1.38991
119442	110071	86	48547	44873	83	1837	1727	21	3154	2591	34	7530	7161	49	11433	11161	57	222251	209412	88	1.38991
92559	89970	89	32900	32482	77	1452	1528	15	2361	2409	24	5690	5718	38	9017	8978	51	170107	163662	84	1.38991
102356	95939	89	44259	42304	81	2344	1790	28	3390	3414	37	8164	7633	50	13704	12141	69	256492	234430	86	1.39212
71492	68016	80	30016	28914	77	739	720	0	1884	1816	19	3754	4009	32	5256	5313	39	112799	110884	81	1.39212
200626	162249	103	103268	85863	97	4177	3308	36	7239	5968	49	16779	13542	75	26440	20689	92	550176	435615	102	1.39212
165631	129466	101	75450	59494	96	2564	1876	28	4734	3677	52	9961	7843	58	14390	11605	67	317978	256394	101	1.39433
89821	86130	82	39277	38213	79	1246	1296	17	1910	1874	22	4882	4498	38	7297	6912	42	143475	134454	84	1.39433
263817	211741	103	141676	118749	103	4893	4081	38	9380	8215	53	19846	17595	83	31765	26794	97	609109	543850	107	1.39654
175951	152517	92	67412	59203	89	3326	2741	33	4913	4708	35	13046	11404	65	20436	19301	82	414221	381014	95	1.39654
91451	86978	81	48582	46424	80	1816	1637	21	3217	3355	33	6899	6378	44	11164	10043	60	210462	198398	87	1.39654
87940	84303	80	34371	32929	78	1392	1475	15	2076	2097	26	5108	4693	43	7311	7024	48	160242	151793	87	1.39765
157438	122148	98	62656	47547	95	2372	1778	28	3819	2741	38	8890	7216	53	13669	10741	69	295374	235062	98	1.39876
130005	115053	93	65739	57514	89	1683	1463	20	4158	3754	36	8571	7977	49	12042	11189	57	263582	245795	90	1.39876
85241	80090	83	29928	28758	78	1366	1424	14	2722	2788	27	5971	5456	45	9681	9404	52	184579	173136	90	1.39986
162691	133149	95	71205	59918	94	2346	1986	26	4226	3552	39	9052	7750	51	14564	12346	72	284721	247941	98	1.40097
92787	90094	82	26734	26030	71	1627	1468	16	2416	2160	29	6197	5516	44	9435	8495	50	189192	175024	84	1.40207
164899	138908	97	65942	55874	92	2581	2205	30	4846	3892	41	10336	8848	60	17492	15133	68	351259	320495	94	1.40207
107403	102159	97	41947	40377	80	1303	1228	11	2703	2528	28	5512	5444	37	8948	8416	48	178792	165344	86	1.40318
126628	112737	94	55200	50028	85	2080	1705	24	3037	3256	30	7930	7522	45	12407	12103	54	256049	242721	89	1.40318
147951	120531	94	65762	53457	92	2303	1733	28	4289	3644	43	8581	6816	53	12948	10579	68	263170	229844	95	1.40428
116037	104813	101	59937	54489	89	2129	1898	25	4042	3670	33	8242	7754	49	12467	11440	62	270517	244219	101	1.40428
78425	76078	79	31845	30826	78	1066	863	0	1695	1878	23	4514	4290	38	7270	6775	47	144532	136920	95	1.40428
92233	85598	85	27925	26698	79	1559	1337	15	3180	2594	39	6640	5881	48	11094	10397	58	207894	194819	85	1.40539
93133	88036	84	53458	51038	81	1812	1800	19	3030	3326	29	6954	6758	42	11898	11759	57	212882	203076	83	1.4065
126277	110344	88	42156	36227	85	1719	1447	19	3242	2854	31	7704	6743	52	11017	10141	57	224014	206313	85	1.4065
160678	134402	99	87983	75200	93	2208	1977	23	4558	4018	42	10005	8960	53	14880	12340	65	293311	253812	91	1.4065
115538	107567	83	54698	52177	82	1992	1798	23	3793	3291	38	8289	8189	49	13790	12600	64	275164	259913	83	1.4076
136510	118195	90	51951	45876	87	2129	1794	21	3735	3615	34	7920	7391	47	11226	10525	58	230695	211751	85	1.40871
76802	76422	78	34668	33943	76	740	757	0	2043	2041	27	3793	3670	35	5692	5465	40	125540	123024	78	1.40871
132154	116779	88	54530	46547	89	2279	1957	22	3272	2443	36	6731	5835	44	9860	8091	56	214446	187109	90	1.40871
83326	77503	85	33155	29957	81	1366	1284	17	2599	2379	27	6571	6056	47	10046	8744	55	212907	205248	83	1.40981
99420	92932	89	41558	39292	80	1554	1530	17	2587	2431	27	5704	5657	39	9402	8119	56	184895	179026	82	1.41092
100317	96201	80	41091	39777	79	1866	1730	17	2340	2582	26	5838	5478	40	9540	9100	49	183832	177150	83	1.41092
269385	209497	111	149207	116947	112	6420	4786	43	11978	9980	59	26923	23027	96	42559	35153	104	835898	709780	111	1.41092
131323	114104	89	45261	39027	86	1308	1249	15	3565	3389	33	6288	5603	44	10754	9509	58	233064	211890	86	1.41092
122593	113917	88	61439	57034	84	2210	1918	23	4099	3795	35	9572	8764	53	13864	13249	62	290866	274820	88	1.41092
128855	117171	84	56312	52444	84	2374	2108	23	4354	4162	35	9304	8893	51	13808	13957	57	273816	258364	84	1.41202
140101	127409	88	76993	71504	86	2765	2414	28	4568	4247	37	10198	9290	54	15734	14894	69	311849	288350	85	1.41202
85106	80841	82	32029	30359	79	1496	1525	16	2761	2827	30	6229	5686	44	9124	9016	53	200591	189943	96	1.41202
46527	47652	77	21068	21085	56	510	443	0	800	630	0	2022	2164	24	3459	3613	32	65369	66382	70	1.41202
115039	107241	100	54250	51798	83	1612	1476	17	3252	2954	32	6863	6544	43	10254	10082	56	219731	209106	87	1.41424
88305	86494	79	37456	36142	78	1354	1348	16	2228	2192	25	5420	5112	40	7857	7131	45	149251	145329	82	1.41424
27904	27691	55	14076	13931	47	246	327	0	254	656	0	1324	1303	15	2118	2212	25	35325	33956	70	1.41645
152986	129633	94	54598	47406	89	2638	2232	26	4841	4331	39	9827	8817	55	14622	12562	70	327773	296152	93	1.41755
116964	108953	85	50629	46891	84	1775	1933	19	3931	3444	39	7078	6760	45	10744	10485	50	234796	219356	95	1.42308
120153	108799	93	62058	57242	84	1849	1584	23	3495	3404	36	7611	7204	47	11440	10951	55	238110	226576	91	1.42751
110155	100022	85	44880	40603	85	1401	1175	12	2893	3030	29	7183	6645	49	10998	10278	58	216726	206416	90	1.42972
329008	233667	141	228899	168326	134	7987	5636	47	14746	10869	72	30783	24251	121	48669	38132	129	990150	790314	139	1.42972
94840	89191	82	39186	35855	82	1520	1338	14	3160	2718	35	7281	6319	48	11580	10845	59	221345	205134	98	1.42972
98965	91858	92	31105	30159	80	1486	1493	17	2209	2267	28	5979	5704	40	7766	7072	45	166546	160416	87	1.43082
266219	194308	128	119940	87458	112	4409	3220	39	8377	6201	55	18980	14938	86	27816	20668	104	582943	466403	118	1.43193
109809	101271	83	46609	43210	85	1922	1575	22	3321	3312	32	7140	6628	45	11963	11420	66	235389	222634	93	1.43303
67711	65519	86	26276	25364	76	1025	1155	9	1778	2026	21	3786	3499	36	5715	5805	39	126395	123103	83	1.43303
199398	156993	98	90935	71930	99	2751	2124	28	4330	3634	39	11073	9341	60	17056	13332	76	352030	292465	105	1.43414
165007	143827	99	72408	64701	90	3118	2746	31	5296	4823	38	12150	11142	67	19433	16525	76	369167	348707	95	1.43525
105524	96364	84	43464	38415	84	1813	1414	20	3158	2577	30	6620	5966	46	10946	10541	51	214307	201499	89	1.43635
161744	141137	93	78748	70154	89	2776	2498	28	5506	4671	46	12538	10695	63	18957	16309	79	387787	323192	99	1.43635
134144	113917	92	59686	51589	88	1803	1539	21	3101	2741	33	7198	6826	44	10287	8933	60	260090	235616	92	1.44077
108933	94735	98	46632	40968	86	1560	1291	13	3352	3145	34	7115	6154	44	10756	9705	60	225936	204461	88	1.44077
100202	95817	82	26776	25786	77	1584	1650	16	2727	2384	27	5525	5476	40	9447	8735	56	192052	181059	84	1.44077
215824	174316	108	82495	65810	103	2897	2292	31	6110	5631	45	14700	12326	63	21179	18326	79	440655	390692	103	1.44299
79019	74986	83	29320	28583	77	1235	1191	13	2408	2118	24	4547	4485	37	8098	7767	48	142648	135539	79	1.44299
82633	79713	80	28905	27785	77	1442	1502	17	2291	2108	24	4987	4733	39	8157	8043	45	147695	143796	78	1.44299
151920	122767	91	64610	53262	91	2278	1891	26	4094	3387	38	9582	8021	59	15028	11362	70	293998	239105	94	1.44299
111593	98112	85	49639	43855	85	1631	1408	17	3499	3083	35	6744	6526	44	10626	9562	56	213337	196382	88	1.44409
94338	85101	98	38863	35048	82	1470	1413	18	2952	2136	34	6297	6105	40	10187	10023	53	196271	183177	86	1.4452
210457	171106	100	120006	98116	99	3933	3270	37	7664	6039	53	16446	13819	79	25001	21409	89	474168	409907	101	1.4452
175916	142625	101	69252	55441	97	2113	1926	25	3857	2976	40	8256	6630	54	12371	9998	63	271357	229344	100	1.4452
173567	135949	95	64924	50352	95	2486	1943	28	5260	4769	43	10994	8746	58	17233	13531	81	361587	299274	96	1.4452
155997	132959	98	63487	54655	92	2223	1958	25	4693	4315	40	9431	8147	57	15846	14500	68	295937	271176	94	1.4463
57249	54805	79	17402	17408	51	595	629	0	1186	1189	9	2726	2446	29	4194	4091	36	73950	72441	76	1.4463
82692	80101	82	31520	30172	78	1481	1233	16	2760	3057	26	7239	7065	46	9609	9407	56	204683	204073	85	1.44741
130409	118731	91	66072	61193	85	2227	2057	26	4452	4449	36	9972	9748	50	15980	14945	66	309743	282707	92	1.44741
84697	80605	81	33436	32017	78	1347	1207	11	2285	2120	24	5038	5139	37	7480	7448	45	161338	153515	84	1.44851
110140	103027	87	41462	38770	81	1812	1647	20	2866	3131	27	7216	6928	46	10681	9750	53	222592	213980	90	1.44851
133017	112969	100	66799	57743	92	1840	1540	22	3883	3373	33	7833	6752	50	13412	11654	72	238764	199315	106	1.44851
285403	219268	119	180258	139598	118	5252	4102	40	9169	7215	65	19909	15795	80	32606	26158	106	654077	522339	120	1.44851
110256	91739	95	49843	42781	87	1654	1294	20	2985	2566	30	6832	5939	47	10681	8919	64	211058	179536	92	1.44962
129666	100449	98	56065	44932	91	1921	1407	23	3029	2618	35	8071	6330	51	13026	11260	63	246069	199386	97	1.44962
104464	99742	84	38011	35939	80	1417	1255	12	2709	2592	27	6103	5955	43	10055	10011	52	196554	179430	89	1.44962
48064	46004	77	13578	13220	49	651	542	0	844	845	0	2127	2227	24	3638	3618	33	64065	63099	81	1.45073
127970	118404	87	40305	35911	86	1990	1869	24	4153	4029	39	8782	8570	50	13816	13001	60	279597	262981	92	1.45404
159474	134488	91	46194	37837	90	2292	2131	24	4183	3912	36	9473	8105	49	14454	12153	75	274819	238130	96	1.45404
237115	188304	109	156657	129412	108	7578	6135	43	13767	12101	57	29886	26169	101	46706	39754	104	933469	801780	114	1.45515
80970	77224	81	36069	34200	78	1522	1451	16	2434	2297	28	6409	6040	41	9263	8921	55	194511	180446	83	1.45625
99138	93975	83	21606	21094	56	1923	1853	19	3607	3425	32	6966	6875	45	10933	10218	61	231860	223044	86	1.45625
176065	146168	93	74223	61087	93	2833	2277	29	5146	4575	40	12274	10412	62	18006	15388	75	359905	314440	100	1.45625
99924	95637	85	46849	44564	81	1759	1676	18	2684	2477	26	6045	5985	41	9276	9155	52	177399	167883	86	1.45625
172393	136911	97	61415	48611	93	2026	1610	24	4767	4134	42	10492	8768	57	16615	13290	82	318711	272301	98	1.45736
96084	88644	94	36057	34424	80	1356	1104	9	2243	2328	24	5782	5592	41	9564	9271	60	183893	177766	86	1.45736
105609	96262	82	48847	44569	82	1426	1662	18	3242	3033	31	7844	7514	45	11683	10720	62	256688	243035	87	1.45847
190191	159891	98	66968	56480	93	3143	2755	30	6610	5940	48	16023	13884	70	27265	23781	94	595461	539706	111	1.45847
75231	73467	79	28235	27512	77	1394	1431	15	2818	2435	27	5798	5738	38	9247	8632	53	175202	169169	83	1.45847
166891	136895	102	66235	54047	93	2374	1757	24	4950	4177	41	10429	8660	57	17162	14601	75	319528	274395	99	1.45957
87128	81816	80	32543	31093	79	1339	1335	13	2561	2131	28	4934	4394	42	7232	6526	46	153146	144623	85	1.45957
87954	84055	79	28067	27259	77	948	1074	6	2380	1790	28	4229	4025	34	6532	6710	40	138861	133904	82	1.45957
56164	53402	80	21002	20456	63	1026	910	0	1587	1534	21	3632	3517	33	4991	5129	42	103229	96848	82	1.46068
141938	123444	89	56964	49317	89	2308	2023	26	3715	3217	36	8465	7644	49	13891	12434	68	249799	230889	93	1.46068
113740	102939	84	36219	31369	85	2053	1756	24	4459	4092	35	10181	9747	52	15964	15044	64	307759	288020	88	1.46068
37158	36799	65	17536	17273	51	441	423	0	872	960	0	2432	2370	26	2997	3080	31	59534	60724	72	1.46178
216845	181893	101	165175	142286	97	5210	4477	37	9164	8069	56	20416	16996	85	30719	26295	93	632210	532961	100	1.46178
98510	91141	83	38350	36865	80	1851	1947	21	3063	2880	30	8034	7459	50	11655	11306	57	247129	232860	86	1.46289
360648	215977	197	241265	172683	195	8313	5433	64	16110	10875	96	33496	23532	139	52822	35961	172	1.00343e+06	660335	209	1.46289
91145	88336	80	34861	33875	78	1328	1442	16	2317	2534	27	6113	6420	38	9273	9119	52	184246	179870	84	1.46289
123883	103673	90	57622	47688	88	1916	1711	22	3733	3482	35	8918	8010	51	15677	12595	70	282822	244138	92	1.46399
100691	96884	82	42902	41583	78	1664	1554	17	2963	2501	26	5841	5689	42	9975	9158	50	201868	190806	84	1.46399
55884	56092	74	27541	26854	75	776	698	0	815	1345	12	2699	2506	29	4201	3861	36	83675	80675	78	1.46731
92754	89528	83	39875	38218	80	1161	1193	10	2628	2080	28	4731	4552	37	7382	7024	43	147460	138508	89	1.46731
138059	125645	86	76953	71670	85	2580	2236	26	4691	4191	40	11480	10312	60	17775	16612	73	350716	311076	93	1.46952
115620	106058	86	59922	53281	86	1506	1450	17	3551	3162	34	6829	6169	46	10115	9313	55	201348	184903	87	1.46952
55366	55232	75	29763	28922	75	871	857	0	1416	1565	20	3200	2918	31	4704	4526	41	98960	95655	79	1.47173
159922	136685	104	69792	59653	90	2227	2068	25	4353	3798	39	9779	8896	55	15324	13118	76	292813	264982	95	1.47395
169904	129613	99	65654	49420	95	2559	2060	28	3979	2967	42	9837	7328	56	14285	10385	78	296427	226244	111	1.47395
187990	149525	114	78700	62905	100	2839	2025	30	4774	4333	41	12213	9627	66	17390	14003	83	349350	297424	114	1.47395
97446	92776	84	25768	25013	68	1530	1506	18	2221	2323	24	6115	5802	41	9965	9529	58	178205	170210	84	1.47395
174197	126824	102	76703	58538	100	2389	1677	26	3942	2763	41	9955	7531	55	16475	12373	74	325721	250472	100	1.47505
166112	130716	97	56858	45120	92	2067	1818	25	4415	3692	38	8568	6967	60	12393	9493	68	247740	203176	93	1.47616
110630	103767	88	27432	26755	80	1747	1568	19	2696	2819	30	6671	6396	42	10486	10412	54	194793	183633	85	1.47616
122206	107078	90	52730	45562	87	1495	1340	13	3602	2795	32	7445	6983	51	11695	10535	61	223686	204496	88	1.47726
92454	88873	80	43866	41779	80	1853	1735	20	3241	2977	32	6246	6127	42	9939	9746	60	201031	190348	82	1.47726
43997	43588	67	22563	22256	61	822	634	0	988	1240	12	2686	2492	27	4344	4188	35	85183	85177	74	1.47726
99042	93926	81	27466	26236	77	2170	2161	24	2528	2763	27	6609	6582	44	11638	11966	56	223567	219181	81	1.47726
98657	88834	85	42336	38352	82	1397	1090	9	2328	2119	28	5213	5078	41	8234	7686	47	168097	155462	81	1.47726
184196	152223	96	66479	54493	93	2736	2121	30	4680	4102	42	11075	9646	57	16891	13682	74	342196	305785	94	1.47726
215026	153165	104	82029	57738	103	2996	2257	32	5851	4324	51	13704	10093	66	20472	14205	80	413094	313186	102	1.47837
158035	139958	87	55850	49081	89	2470	2026	26	5684	5155	42	11888	10884	59	19022	16867	75	371436	344860	90	1.47837
106506	102196	82	35586	33299	79	1907	1952	21	3268	2894	30	7269	6930	48	10619	10081	53	223085	204651	82	1.47837
157493	134022	94	80227	69447	90	3314	2920	31	6206	5363	44	12285	10598	63	20638	18126	76	378581	346628	90	1.47837
98981	93312	86	35096	33804	79	1503	1418	17	2596	2435	31	6072	5926	42	9942	9925	51	199559	194078	81	1.47837
109081	102931	92	40620	37959	81	1789	1882	21	3403	3334	33	7667	7318	48	12776	12420	62	229393	216608	84	1.47947
140481	130058	86	41893	38647	84	1513	1536	20	2941	2727	30	7247	6895	45	11212	10500	58	240232	218246	86	1.48058
132096	118356	88	47936	42384	86	1799	1465	20	3279	2806	32	7381	6600	46	10799	10223	59	207477	195442	90	1.48279
121128	112952	86	47857	43259	82	2134	1802	21	3991	3514	38	9016	8404	50	14263	13002	63	280320	264270	88	1.48279
138541	121586	89	57026	49179	87	2215	2053	25	3671	3314	35	8717	7842	48	14648	12820	71	272340	253262	88	1.48279
120420	112783	84	55185	52084	83	2177	2079	23	3549	3624	32	8910	8566	52	13888	13286	62	256501	248524	87	1.48279
75515	75156	76	30694	29584	77	1267	1352	14	1653	2175	21	4636	4494	37	7431	7441	43	153222	148954	74	1.48279
88090	84125	85	33677	32696	78	1210	1164	9	2015	1910	24	4870	4646	39	7322	6706	48	157238	151191	84	1.4839
213509	163660	117	82061	62843	99	3189	2564	30	5628	4663	41	12465	10045	59	16889	13351	75	350875	297914	103	1.485
120506	113070	85	67542	63133	83	1892	2008	23	3666	3556	33	8795	8475	46	13397	13040	60	261589	251061	85	1.48611
137956	123512	90	56684	52449	86	1928	1686	21	3918	3188	34	6985	6351	50	10978	9866	55	224731	204088	92	1.48832
101002	94506	86	37658	35222	82	2235	1997	26	3359	3538	29	8445	7793	52	13098	13279	63	275288	267862	89	1.48943
79901	77801	77	42826	40802	79	1621	1569	17	2637	2831	27	6133	5822	44	9395	9737	47	193096	179755	85	1.48943
147051	133141	89	66429	60040	87	2771	2662	27	6184	5211	44	12922	12365	58	20902	19247	82	409876	372004	97	1.49053
100375	96322	80	25953	25238	67	2133	1862	23	2988	2923	28	7536	7137	47	12309	11431	62	233659	223697	85	1.49053
84956	79836	83	21257	20544	60	1425	1590	17	3146	2643	32	6537	6710	40	9934	9688	49	210400	202738	87	1.49385
77329	75439	81	29006	28320	77	1439	1335	15	2227	1937	25	4661	4685	37	7792	7409	48	141300	135778	82	1.49385
169987	147338	92	75275	66848	89	2766	2343	30	5696	5461	40	12057	11424	59	20338	18744	81	401411	372453	92	1.49496
102129	95774	85	55795	53053	83	1292	1208	15	2542	2642	28	5460	5282	41	8523	8138	47	172384	165286	87	1.49717
132740	124533	85	43188	41529	83	1830	1750	21	3672	3802	30	8375	7583	54	13460	12339	67	258838	239684	91	1.49717
315180	186561	133	157380	96636	132	4449	2774	42	9181	4975	65	18467	11533	84	29690	18246	113	569393	345976	149	1.49717
178804	154734	93	80342	70672	90	3627	3525	31	6658	6111	46	15242	14228	61	21970	19972	86	457478	420808	96	1.49827
159653	147859	87	51436	46399	88	2761	2422	28	4998	4570	41	12125	11458	58	17779	15746	73	340949	321832	93	1.49827
181794	149015	110	87522	70872	99	2955	2326	30	6289	4967	46	13054	9843	70	19104	15197	83	417493	311525	110	1.49827
93652	89990	83	35114	34391	78	1440	1098	12	2408	2343	24	4709	4646	39	7236	6933	45	155205	146925	84	1.49827
117437	102542	88	39233	34128	84	2159	1887	26	3844	3067	35	8262	7296	48	12753	11830	65	265544	243976	91	1.50159
232577	172644	110	96054	73073	102	3433	2448	33	7492	5940	49	15782	12256	75	25100	18479	97	518344	401399	114	1.5027
92309	85176	87	46244	43184	81	1359	1441	15	3168	3139	30	6531	6016	45	10826	10446	64	205997	195484	85	1.5027
91030	88810	81	27002	26325	75	1153	1185	12	2085	2018	22	5132	4910	38	7856	7875	49	159640	151427	83	1.5038
107373	100002	85	37237	35085	81	1341	1183	12	3348	3101	29	7049	6682	45	10958	9572	72	207625	191903	84	1.50491
80749	78162	84	22961	22174	65	919	906	0	1773	1635	22	4492	4307	37	7181	6508	46	138193	132949	82	1.50491
111044	103885	85	61839	58553	84	1867	1725	21	4221	3853	32	7897	7623	46	13049	12480	70	253882	246282	88	1.50491
98190	92435	84	42229	40400	80	1864	1759	19	3748	3394	36	7564	6986	47	11276	10075	60	247639	235428	85	1.50601
120597	111784	87	61178	56938	83	2252	2185	25	3957	3479	35	10038	9445	54	15546	15152	70	306873	283570	85	1.50601
81659	78728	82	47794	46025	78	1221	1101	8	2305	2125	24	5092	4911	37	8184	7952	48	169345	166783	78	1.50601
162393	141432	90	56749	48626	88	2401	2075	25	4484	3463	37	9630	8605	52	13418	11771	63	281300	244353	92	1.50601
92877	87009	83	44385	42369	80	1759	1742	19	3672	3449	33	7520	7348	47	11461	10662	57	245071	234612	81	1.50712
96630	92176	82	32684	30987	79	1086	896	0	2665	2324	25	4881	5058	36	7588	7126	48	155407	149957	80	1.50822
129250	117891	87	76649	70652	87	2592	2209	28	5023	5171	40	9246	8913	49	14880	13674	67	285466	275484	87	1.50822
169811	139935	98	49076	40621	89	2777	2355	28	4837	4445	40	10459	8761	58	17068	14533	73	332199	301829	92	1.50822
87764	85477	79	27222	26194	77	1643	1702	18	2522	2570	29	5475	5400	41	8360	8032	49	166581	160627	79	1.50933
154605	135195	91	71355	61696	90	2490	2143	27	3128	3057	30	9837	8806	54	14220	13877	59	294598	273915	87	1.51044
112836	105854	83	39207	36894	82	1675	1623	18	3280	3262	31	6682	6031	44	10368	9940	52	216479	202782	84	1.51154
102151	96730	90	32103	30592	80	1208	1204	10	2223	2317	24	4998	4730	39	7580	7212	47	164306	157843	81	1.51154
194449	163955	105	107584	91271	97	3888	3162	34	7510	5940	54	15880	13765	71	24191	21833	89	469905	423293	96	1.51265
91110	85433	83	40483	38838	79	1339	1178	13	2603	2438	27	5500	5118	40	8588	7748	54	166921	156799	83	1.51265
148665	120395	97	64437	51742	92	2121	1671	23	4048	3597	36	9258	7376	59	13806	11067	69	291665	237115	96	1.51707
176211	158379	91	56030	52127	87	2220	2094	23	4779	4511	41	10008	9037	57	13962	12382	62	293858	263895	91	1.51707
44906	44326	71	19799	19214	60	457	399	0	644	800	0	2540	2416	26	3880	3881	33	68692	67101	71	1.51818
53014	51284	77	19890	19655	61	849	766	0	1199	1296	12	3098	3284	28	4704	4853	34	91091	88896	76	1.51818
78566	76214	85	22686	21837	67	1030	960	0	2016	2027	22	4267	4131	34	6169	5897	44	127770	122942	79	1.51928
127580	114435	89	47283	42613	86	2190	2036	24	3301	3278	31	8190	7732	48	12991	12198	72	252120	244657	88	1.52039
109446	103486	83	49482	47375	82	1980	2140	20	2972	3056	29	6538	6345	42	11380	11184	52	215539	206480	84	1.52039
39994	36631	77	15620	15382	48	284	264	0	1237	903	0	2135	2049	25	3464	3475	31	60180	59023	72	1.52039
140324	122447	95	58827	49955	91	1893	1827	22	3679	3090	34	8290	7752	47	12156	10497	64	244252	221658	91	1.52149
111930	102382	86	43458	39925	83	1603	1473	22	3688	3698	32	8565	8418	50	12517	11907	68	247382	235389	86	1.52149
102951	95562	91	47634	44871	83	2042	1803	21	3392	3598	31	6941	6685	48	10924	10502	56	218402	206604	84	1.5226
82005	78186	82	28515	27403	78	1290	1212	12	1981	2150	25	4660	4325	37	7113	6582	46	147839	137029	86	1.52481
175975	149501	100	87122	74489	94	3437	3114	31	6049	5052	43	13096	11837	64	21188	19154	82	399151	368536	95	1.52481
141039	123621	88	69427	61353	89	2370	1953	26	4316	4300	34	10433	9476	55	16095	14611	69	300569	282589	91	1.52702
84831	80290	81	29002	28218	78	1197	1148	11	1514	1759	20	5012	4778	38	7539	7151	50	138826	132972	80	1.52813
46304	45529	72	21044	20994	57	620	767	0	568	803	0	2142	2188	23	3341	2892	36	70548	69912	72	1.52813
84828	78053	96	41326	39429	78	1167	1088	9	2921	2519	28	6142	5608	44	8301	8037	45	175387	163245	81	1.52923
150081	113305	97	63381	47321	92	1987	1739	25	4774	3182	48	8558	6416	53	12657	9726	59	250677	196096	93	1.53034
132616	120110	98	71225	66103	86	2506	2382	26	3839	3701	34	7681	7188	46	13126	12178	62	246284	236472	87	1.53144
110216	103333	85	42090	40256	81	1285	1125	14	2339	2342	29	6466	6277	42	11069	10251	56	194029	185793	85	1.53255
218757	177143	113	117446	96555	99	3694	3039	35	6705	6091	42	14520	12933	63	23090	19933	88	456127	410176	100	1.53366
131260	119970	92	54667	50740	84	2343	2207	25	5144	4382	41	9811	9227	51	15716	15183	68	321366	297162	89	1.53366
125561	116134	86	54514	49288	86	2216	1891	25	3894	4118	34	8410	8200	50	13806	12881	68	273859	256965	88	1.53476
50897	49910	70	26084	25503	74	735	742	0	806	1054	7	2702	2570	29	3889	3806	36	75663	73604	73	1.53476
174163	141396	96	61482	49157	93	2851	2162	32	4815	4410	38	11084	9408	55	18278	16151	70	339718	297760	96	1.53587
111906	96784	88	44592	37871	87	1671	1534	21	3224	2715	34	7294	6228	51	11290	9861	64	218844	188457	89	1.53697
107945	100961	88	47025	44602	81	1900	1844	23	3622	3441	34	8370	7785	54	11944	12000	57	244846	232222	83	1.53697
62773	62343	76	25683	25067	74	828	713	0	1610	1404	18	3546	3723	30	4983	5159	37	109977	106710	75	1.53697
118353	100541	96	48076	42377	86	1747	1429	19	3785	3199	38	8719	7822	50	13219	11615	63	246092	231930	87	1.53918
108251	96035	85	47723	42055	85	1757	1505	21	3004	2792	31	7698	6871	47	11877	10394	67	248862	234132	84	1.53918
96809	91282	82	52127	49921	81	1828	1824	21	4070	3650	37	8373	8537	46	13069	12468	60	269724	257145	84	1.54029
145356	124780	91	57891	50466	88	2229	1786	25	3631	3416	34	8636	7911	50	13990	12486	68	266654	238369	89	1.54029
104670	94292	91	58023	53389	83	1776	1580	21	2860	2834	27	6275	5948	42	10225	9463	51	206468	201956	82	1.54029
134717	112409	94	59630	50125	89	2079	1783	24	2965	2643	33	8071	7014	50	11645	10330	57	239680	213514	89	1.5425
83460	80790	84	50893	49381	79	1107	1159	8	2239	2165	25	5141	4991	40	7905	7902	46	162311	160250	79	1.5425
136084	111504	92	56644	44146	90	1844	1585	21	3566	2532	38	7334	6122	51	10748	8697	60	223100	188718	89	1.54361
211901	161604	103	94409	72781	99	2907	2208	31	5496	4500	43	13716	10413	73	21320	16616	81	406136	323049	102	1.54361
95464	90667	83	38196	36633	80	1063	1114	8	1781	2185	22	5153	4980	39	7901	7799	46	152588	146425	81	1.54692
88072	82273	82	34671	33017	80	1888	1752	22	2905	3460	28	6365	6240	42	11231	10635	69	212464	198982	81	1.54914
172952	132572	99	70961	54976	96	3148	2589	31	4428	3754	44	11753	9185	64	18625	14446	81	356593	297775	95	1.55135
117954	109863	84	49705	46929	82	2341	2090	25	3380	3701	31	7727	7317	50	11442	11232	58	239285	229081	83	1.55135
220380	161031	105	82373	59847	104	3997	2931	40	6511	4904	48	16072	12620	73	24660	19163	86	497208	383836	105	1.55135
96515	91914	85	23188	22623	68	1445	1237	17	2691	2257	29	5242	4977	41	8560	8074	48	177651	168293	82	1.55245
108159	97814	87	38151	34515	82	1840	1643	21	2956	2929	32	7458	6996	46	12120	10981	61	224734	213842	85	1.55245
150719	126778	93	55192	46066	92	2010	1879	24	4308	4164	37	9129	8148	50	14825	13328	67	292285	267844	91	1.55466
76841	75365	81	26761	25975	76	936	813	0	2082	1859	19	3462	3431	32	5234	4757	40	119974	110234	82	1.55577
124825	108117	99	46395	39338	88	1310	1323	15	3210	2609	31	6823	6109	45	10623	9457	54	207598	184757	92	1.55577
115094	107038	87	55496	51120	85	1557	1487	19	3467	3402	29	8185	7694	47	13083	12165	62	256695	243506	87	1.56019
208876	175288	96	122136	101128	94	4483	3961	35	9316	8375	48	22199	19973	84	33834	30098	89	666854	603104	98	1.56019
256351	180589	117	105778	74547	116	3482	2586	35	6057	4590	48	15503	11229	73	24065	17918	101	464520	347403	117	1.5613
90795	88912	81	20448	20296	52	1814	1627	22	2905	2413	33	6378	6574	42	9543	9195	52	190108	184291	82	1.5613
144427	126215	91	54729	48783	87	2336	1857	27	4638	4018	39	10475	9676	59	15218	13664	72	307419	286476	88	1.5624
129444	114290	99	56174	50186	86	2110	1890	24	4453	3857	36	8612	7655	55	13099	11883	65	250259	235909	88	1.5624
109902	95713	90	44791	39034	83	1687	1477	20	2579	2514	29	5809	5010	42	9976	8955	57	190368	172084	82	1.56351
101239	97229	83	55928	53429	80	2135	1916	23	3363	3033	36	8041	7616	50	12874	12209	63	249184	235131	82	1.56462
157876	137774	102	65498	58083	90	2584	2598	27	6131	5219	46	13100	11992	62	18880	16957	78	399700	377726	95	1.56572
59607	57675	71	22917	22095	66	654	788	0	1232	1333	14	2906	2905	29	5061	4961	38	99382	97758	77	1.56572
168199	144723	94	81391	72836	90	3154	2800	29	5186	4874	39	13164	11742	63	21097	18791	76	458824	400007	95	1.56683
114253	101032	87	51948	45862	84	2030	1663	22	3592	3472	32	7292	6533	48	12198	11026	65	234573	215047	88	1.56793
100717	95106	83	37717	36047	81	1520	1283	18	2473	2295	30	5955	5675	41	8497	7983	49	168644	160060	86	1.56904
65546	64650	77	23179	22376	66	1325	1242	13	1869	2132	23	4692	4291	39	6998	6869	46	138619	130380	76	1.56904
173949	134201	102	62116	48299	93	2725	2214	29	5346	3869	44	11568	9608	59	17251	14159	74	331774	279110	96	1.57125
177408	149932	95	88951	74335	94	2529	2122	27	4937	4385	41	11634	9622	63	18196	15155	83	352318	328696	93	1.57346
237848	187266	104	69873	56733	100	3861	2877	38	6812	5802	54	14914	12525	69	23075	18538	95	463516	403745	101	1.57346
202371	165975	106	68279	54816	99	2629	2568	27	5503	4771	42	12298	10489	59	19349	17120	76	399552	346517	99	1.57457
107626	97960	91	48504	45557	82	2064	2247	22	3010	3203	32	8240	8110	48	12885	11678	69	248593	234025	82	1.57899
95786	91159	83	24969	24289	72	1550	1367	18	1943	2062	25	5677	5307	44	9489	9612	51	179365	169950	80	1.57899
115452	104390	84	35491	32035	82	1581	1655	18	3355	3230	34	7965	7434	49	12555	11612	65	236806	228135	82	1.5801
238484	191980	102	189631	156921	101	6343	5137	40	10567	8757	55	23298	19728	81	37436	32310	92	724602	620786	99	1.5801
126379	105578	96	43901	37042	88	2094	1866	24	4139	3356	38	7853	6249	51	13108	10161	70	255485	221855	89	1.5801
144524	131435	89	68002	63231	85	2360	2186	26	4018	3722	35	8684	8416	49	13675	12504	66	272347	261968	85	1.5801
122010	113549	85	60443	54879	84	2060	1942	22	3625	3389	36	7557	7548	46	12757	12280	67	222909	219569	81	1.5812
156905	141423	94	58162	53642	89	2612	2375	27	4477	4188	36	11958	10950	58	17431	17094	68	364299	336774	90	1.5812
125958	107201	89	57073	48116	89	1958	1518	22	3661	3405	33	7003	5984	47	11396	10179	58	232109	209932	86	1.5812
80113	74991	80	21422	20998	55	1485	1415	17	2821	3124	27	6483	5993	49	9761	8862	56	198926	193384	73	1.58231
214490	149384	121	83913	58796	121	2580	2008	28	4932	3717	44	11108	8188	59	16136	11431	72	333507	239908	118	1.58231
145428	129466	99	44538	38182	89	2210	1853	24	4240	4127	39	9216	8233	54	12864	11949	68	265244	243341	86	1.58231
145193	125212	98	56876	49837	89	2308	1942	26	3666	3501	32	8376	7444	51	13283	12953	57	267525	256725	85	1.58341
148749	134944	89	54487	48240	90	2975	2793	28	5143	4767	38	10812	10052	60	16904	15284	73	362531	331523	96	1.58784
89985	85677	81	38258	37141	78	1801	1624	19	2796	2947	28	6570	5978	46	9556	9188	49	187818	181639	83	1.58894
64669	64699	76	23257	22881	67	713	728	0	1009	1047	7	3592	3372	34	5365	5618	39	112167	110057	77	1.59005
89027	86220	79	33836	32672	78	1377	1355	15	2335	2497	25	5609	5734	39	8799	7813	61	166072	155707	83	1.59115
39984	39808	66	18796	18608	53	759	770	0	909	1320	10	2326	2305	26	3384	3640	32	71416	70515	75	1.59115
124485	117818	85	39822	38189	82	2026	2098	23	3457	2993	33	8124	7632	50	12581	11688	59	234323	219005	87	1.59115
108136	101269	85	33568	31957	81	1909	1892	21	3029	2891	30	7040	6719	48	11472	11147	53	214711	196838	86	1.59337
142042	131768	85	74464	68083	86	2463	2144	28	4877	4166	37	11019	10521	56	16549	15893	71	363361	344753	86	1.59447
91045	87884	80	30349	28909	78	1453	1408	16	2907	2357	27	5481	5213	39	8550	9052	47	167964	158281	83	1.59558
105193	101067	83	48979	46333	81	1788	1829	22	2952	2614	28	6685	6616	43	11851	10796	66	233802	227347	87	1.59558
100054	95794	82	43592	41440	79	2451	2361	26	4274	3806	37	8196	7919	47	12503	12174	59	252775	226118	92	1.59558
271093	210055	115	156608	126843	115	4458	3538	36	9063	7376	55	18648	15130	78	29183	24506	101	603453	526791	117	1.59668
117723	108727	86	46958	42038	84	1551	1371	15	3048	2910	31	6645	6179	45	10039	8751	56	192567	178308	86	1.59668
73914	70036	78	32224	30641	78	1308	1163	10	1852	1386	21	4231	4233	36	6891	6788	51	156523	147014	79	1.59779
93948	87533	83	34791	32371	81	1986	1638	23	3015	2566	31	6895	6332	45	10382	9756	55	209886	204950	83	1.59779
122428	114034	90	40697	37688	83	1961	1818	22	3520	3725	33	8375	7989	48	13108	13069	60	263388	249126	88	1.59889
98055	93242	84	26006	25011	73	1638	1549	22	2505	3057	24	6603	6596	44	10144	9600	52	184311	174166	91	1.59889
174715	141866	96	60772	49552	91	3356	2626	32	4403	3744	40	11657	10172	60	18297	15696	78	355007	322191	94	1.6
211994	159612	98	79639	60123	98	2691	2051	30	6148	4721	45	12756	10118	64	17690	13996	73	372238	288123	102	1.60221
74489	72970	76	21602	21575	55	1347	1195	14	2032	1740	26	4806	4536	39	7616	7273	46	143760	142309	82	1.60221
93474	89127	85	28956	28375	79	1156	1336	11	2457	2251	26	4946	4755	37	8234	8167	48	150675	145793	82	1.60332
249579	121917	135	82676	48220	131	4041	1860	47	6361	3123	72	15295	7286	94	23611	11094	115	478392	235249	133	1.60332
100718	95018	81	42368	40123	81	1303	1218	14	2677	2653	27	5346	4789	40	8486	8123	50	169326	161605	85	1.60442
97494	92776	86	25033	24234	76	1190	1171	10	2363	2009	29	5802	5192	40	9627	9329	50	184115	178754	86	1.60553
86483	80524	83	35788	34335	79	1472	1337	14	2282	1955	25	4694	4622	37	6609	6760	42	141010	134334	80	1.60663
104213	98364	87	34351	33058	81	1333	1307	16	2784	2707	27	6760	6297	48	9645	9273	55	195613	182708	85	1.60663
104309	99083	92	37422	34641	83	1926	1482	22	3128	2864	34	8093	7562	51	12348	11334	60	254835	241069	98	1.60663
55562	52102	77	28490	26942	76	825	851	0	1450	1425	13	3178	3049	32	4307	4430	33	89279	88981	67	1.60774
174468	149737	94	97257	85035	93	3221	2638	32	5850	5491	48	13467	12275	62	20823	17648	86	417574	388763	97	1.60885
110003	108436	81	47094	45422	80	1562	1404	15	2231	2362	24	5608	5461	38	8548	8394	45	179470	173913	83	1.60885
85424	84118	80	31253	29853	78	1825	1691	19	2700	2317	29	6041	5847	42	9659	9469	58	204387	196109	83	1.60885
90624	87788	79	24389	23245	68	1537	1299	18	2238	2467	26	5934	5667	40	9201	8663	55	183123	176565	83	1.60885
129888	117445	87	53297	48699	85	2004	1866	25	4116	3644	39	7538	7325	46	13159	12059	65	229415	216877	103	1.60885
173239	144525	92	60558	49582	91	2395	1918	27	4503	4235	38	9938	8756	54	14775	12020	71	292412	255317	92	1.60995
249305	201918	106	137819	117727	104	5089	4001	40	9987	8186	53	22516	18345	82	32813	26443	99	692044	568452	105	1.61437
78822	75859	94	33450	32356	77	1163	1149	9	2369	1987	27	4596	4311	36	7135	7474	39	147189	143944	78	1.61437
155004	131558	94	57401	48526	90	2402	2224	25	4371	3518	38	9144	8199	52	14535	13136	71	278964	255851	91	1.61659
102083	97710	84	44849	42225	82	1644	1588	17	3019	3024	30	7018	6491	47	11002	10341	62	213121	204705	99	1.61659
187525	154193	100	62872	50473	98	2880	2438	30	5645	4608	49	12248	10218	57	18557	15151	79	397615	340650	97	1.61659
113355	106132	91	33086	31527	80	1621	1655	20	3092	2927	28	7816	7282	48	11631	10945	60	230531	214967	82	1.61769
55750	55593	77	16188	15895	49	816	737	0	1127	1254	15	3351	2732	37	4855	4818	34	86903	85279	74	1.61769
111429	105719	82	63092	59959	83	2086	2120	23	3782	3557	36	8805	8653	48	14393	14103	67	279683	266339	84	1.6188
22084	22094	60	10576	10367	44	80	259	0	504	679	0	1130	1128	9	1968	1941	24	37458	37367	67	1.6199
132094	118251	88	54586	49952	85	2198	1981	23	4784	4731	39	10009	8878	57	16363	16107	75	307278	291839	89	1.6199
169900	138860	109	64332	51934	93	2501	1944	29	4498	3740	37	10137	8162	61	15404	13693	66	306561	260649	94	1.62101
254496	180475	105	101836	72958	105	3957	2986	36	7256	5546	51	16985	12155	74	27201	19964	99	522666	391938	123	1.62101
87396	83727	84	33574	32737	78	1070	1009	3	1865	1996	21	4481	4290	35	6366	6397	41	130861	126943	81	1.62211
83132	81895	79	34366	33239	78	1310	1156	14	2162	1901	24	4846	4743	39	6905	6496	44	145735	139020	84	1.62433
73193	69543	79	34327	33209	77	739	926	0	1884	1655	18	3840	4067	33	5744	5450	43	114480	114581	80	1.62543
143714	122953	92	60315	53256	88	2245	2121	24	4063	3478	39	9895	8579	53	15603	12936	69	294951	254051	95	1.62654
87303	84494	79	27007	26208	76	1618	1407	18	2625	2661	28	6473	6611	45	9204	9312	48	194255	188947	84	1.62764
97770	91739	83	27888	26808	78	1557	1436	19	3679	3165	32	6927	6676	45	10569	10581	53	218207	214507	84	1.62875
170855	149417	93	65283	56338	91	2222	1712	28	5020	4180	42	11037	10220	55	15782	14454	66	332309	300775	98	1.62875
169815	149953	94	75027	65832	90	2507	2499	26	5157	4297	39	10543	9041	58	15608	14517	66	314284	266952	94	1.62875
92620	87009	81	36873	34542	80	1626	1644	18	3126	3081	31	7154	6358	49	10136	9913	52	226809	215234	84	1.62875
65686	60417	94	22834	22297	62	670	640	0	1669	1573	20	3308	3658	30	5506	5509	41	106197	102954	81	1.62985
193568	164060	110	118355	103354	96	3619	3078	31	6786	6281	44	16476	14971	69	24556	21921	89	496827	442693	99	1.62985
97354	91827	84	35988	34164	81	1915	1831	22	3255	3278	31	7413	7134	46	10941	9817	57	212240	196964	86	1.62985
88972	83844	82	36461	34677	79	1151	1095	9	2279	1996	25	4211	3775	35	6032	6100	43	125766	121357	83	1.63096
164974	138714	98	67000	55943	95	2233	1837	29	3894	3435	35	9531	8147	57	14541	11883	67	269016	234645	97	1.63207
47422	46047	73	14799	14416	48	726	569	0	1072	1112	7	1756	1939	21	3198	3320	31	81694	79109	74	1.63317
123263	108295	93	56722	49648	86	1556	1403	17	3042	2857	32	7153	6376	45	10790	9225	53	219508	200938	90	1.63428
128118	122114	85	76691	73477	84	2402	2243	26	4269	3938	40	9051	9400	48	14346	13704	66	297688	283286	89	1.63428
215681	165290	97	91025	70749	96	3457	2784	31	6041	4382	50	13390	10370	69	19984	16364	78	412060	336663	100	1.63428
106022	103766	81	35624	34094	80	1772	1587	21	3267	2962	33	7123	6895	45	10802	10658	57	206949	193928	97	1.63428
117330	116417	82	53982	51945	81	2145	1969	25	4020	4054	34	9422	9472	51	13762	12866	63	286787	269647	86	1.63428
163576	146438	93	90514	82068	89	2761	2557	29	5150	4588	39	12553	11256	60	18866	16514	77	387692	324973	98	1.63428
97525	90634	88	42179	39597	80	1935	1669	22	3413	2919	32	6277	6035	46	10632	9826	56	206410	186209	85	1.63538
130381	120992	87	42173	39108	86	1998	1913	21	4012	3361	38	8681	8254	54	14263	13647	65	277059	258300	93	1.63649
112542	104012	93	64706	60957	84	2112	1983	22	3944	3472	37	7534	7334	46	11864	11207	53	225510	212001	89	1.6387
171133	134573	93	58591	45513	92	2426	1852	30	5187	3721	47	10291	8494	58	15517	12872	64	324105	268605	97	1.6387
117956	103343	85	46588	39576	85	1455	1213	13	2974	2418	31	5937	5537	42	9635	8633	52	193371	167505	102	1.6387
96020	93121	82	39692	38655	78	1515	1447	19	2756	2582	31	6255	5938	43	10005	9394	57	204793	197712	88	1.6387
125279	114410	87	57810	52776	84	1966	1799	20	3148	3019	33	7831	7648	47	11611	11185	62	227748	218344	89	1.63981
143697	126955	87	74303	62991	89	1714	1555	18	4008	3607	38	8511	7114	54	13220	11741	70	267752	240175	92	1.63981
59275	57623	78	13107	12969	46	837	732	0	1039	1085	6	3263	3106	30	5112	4858	40	87172	87574	78	1.63981
155177	130782	95	67724	57948	90	2073	1860	24	3692	3672	35	8583	7803	51	14065	12384	66	278319	247243	95	1.64091
88375	83338	84	28959	27836	79	1387	1399	16	3283	2825	29	6421	5829	44	9995	10050	50	199104	193672	86	1.64091
59212	58878	81	27922	27160	74	771	846	0	1597	1557	16	2714	2759	28	3864	4068	35	82236	80745	78	1.64202
98900	94328	82	35407	33443	82	1659	1742	18	3091	3130	30	7136	7101	42	10174	10181	52	223215	212891	88	1.64202
108202	97127	88	37174	34313	82	1868	1439	21	3119	3107	35	7232	6702	46	11460	10533	62	219241	210432	85	1.64312
171512	143534	107	74924	64034	93	2536	2155	27	5231	4390	41	11596	9917	68	18157	15199	84	358032	300782	101	1.64423
133939	108489	91	51240	41233	90	2024	1780	22	3972	3091	37	8319	6851	50	12860	10198	74	246826	211345	92	1.64423
134240	112080	92	51404	43838	89	2039	1886	21	3745	3272	34	8193	7422	52	13923	11667	73	273032	247062	96	1.64534
177066	151339	96	84184	72532	93	2590	2406	27	4934	4351	37	10503	9699	56	16519	15007	65	321832	294976	105	1.64534
137107	113868	97	51207	41300	91	2265	1856	24	4079	3388	35	9088	7408	55	14779	12870	62	286529	246567	91	1.64534
202634	172721	96	77756	66991	95	3318	2622	34	5756	4932	43	12994	11489	67	18609	16524	79	385395	353645	96	1.64644
60832	58450	78	20131	19653	61	656	508	0	1382	1336	15	3137	3146	31	5145	4950	38	100744	98894	78	1.64644
224112	178770	104	148862	120855	104	5176	3725	40	9258	8496	53	22735	18384	88	35818	29739	100	721356	599801	106	1.64755
82214	81162	78	37342	36163	77	1511	1223	12	2338	2401	25	5089	4894	38	7458	7543	45	149693	145553	75	1.64755
100405	94115	85	40384	38225	81	1459	1318	15	2689	2370	31	6569	6648	42	9224	8522	51	193608	184923	79	1.64976
70662	67970	81	28797	27683	78	1305	1231	13	1905	2060	23	4633	4545	38	6876	6224	47	147604	141540	79	1.65086
162610	133540	89	69020	54796	90	2588	1970	31	4319	4329	38	10722	8975	54	15955	13121	77	328013	279561	92	1.65086
100355	96224	81	29190	27884	79	1770	1517	18	2867	2780	27	7565	7251	48	11092	10512	62	205841	196991	80	1.65197
106266	98985	99	32577	31205	80	1962	1808	20	3667	3210	39	7601	7093	49	11576	10872	53	214148	199916	84	1.65197
107359	100451	84	45493	43454	82	1479	1436	14	2817	2603	25	5827	6039	39	9663	9545	49	210229	203127	82	1.65197
105860	99778	85	51431	48709	82	1657	1645	19	3157	2979	34	6735	6423	45	10807	10006	60	199836	183232	87	1.65529
196161	157545	101	84179	67528	95	3156	2506	33	5625	4991	43	12970	10964	62	19639	16099	80	396439	353651	96	1.65639
121080	98780	92	52268	44264	88	1687	1382	19	3035	2645	33	6965	5859	50	11330	9828	58	222135	200413	90	1.65639
120098	108665	89	48335	43216	85	2088	1872	24	3644	3197	34	7897	7131	49	13225	12805	61	266577	249941	91	1.65639
91406	87100	81	33499	32701	78	2145	2002	22	3883	3566	34	8000	7688	52	13323	12856	68	243550	233022	96	1.65639
138219	128622	90	42209	39307	82	2247	1897	26	3991	4108	34	9979	9366	61	15699	14475	63	312514	299090	86	1.65639
136299	120394	90	49376	41442	88	2296	1891	23	3814	3054	41	9174	8407	51	14378	12600	69	287612	255216	91	1.65639
92560	89186	80	28204	27830	70	1222	1242	11	2335	2315	27	4938	4792	40	8429	7687	47	173251	164414	83	1.6575
126722	110264	97	50428	43007	87	1772	1762	20	3213	2964	32	7110	6475	45	10934	9773	59	204716	183641	91	1.66192
77289	75203	82	29642	28908	77	907	834	0	1477	1335	15	4166	3907	37	6361	5889	47	130861	127058	83	1.66192
93461	89682	81	32504	31291	79	1818	1843	21	2763	2852	31	6804	6841	43	10264	9849	60	208535	201603	83	1.66192
118901	105349	89	54349	49739	84	2486	2063	27	4611	4695	37	9950	9399	51	15711	14160	69	296289	272696	89	1.66192
93398	87848	82	43169	41401	79	1676	1661	17	3121	2767	29	6783	6566	44	10596	9699	54	219897	203182	87	1.66303
93932	90914	80	32799	31597	79	1334	1352	15	2352	2889	25	6136	5638	44	9066	8852	47	174668	168783	86	1.66524
104183	98011	88	35508	33629	80	1638	1620	18	3755	3201	32	8032	7849	46	11796	11919	62	238227	225531	88	1.66634
119645	105251	88	35109	30844	82	1752	1563	22	3269	2856	35	7460	6990	47	10033	9253	59	226825	213648	88	1.66745
237936	190315	104	107318	88035	98	5308	4019	41	10067	8822	55	23118	19311	86	35737	28727	94	702518	595458	104	1.66745
307412	186159	134	160168	90043	131	5182	3283	47	10709	6823	62	23397	15321	96	35586	21596	126	695173	461607	135	1.67077
144837	111347	102	65300	49251	96	1943	1374	21	4196	3266	41	6977	5591	49	11156	8380	68	231053	177180	100	1.67187
143645	131777	88	68578	64487	86	2791	2564	28	5605	4928	46	11172	10164	60	16880	16180	68	337840	307886	91	1.67298
103580	97513	97	34764	32977	79	1296	1327	12	2739	1964	29	4698	4587	37	7918	7279	53	162467	152835	86	1.67408
173382	136072	112	70247	54005	112	2227	1821	26	3985	3228	38	10350	8343	56	14959	11282	91	301782	240700	112	1.67408
94428	89492	82	48009	46031	80	1632	1624	19	3605	3375	30	6805	6697	42	11735	11787	62	236392	231293	83	1.67408
275786	215724	117	120146	99619	114	5817	4383	42	10819	8339	57	25925	20096	100	39597	30525	112	775386	578590	119	1.6774
98222	94251	81	33719	32684	78	1478	1455	17	1916	2066	24	5750	5338	43	9738	8782	53	182508	170154	88	1.67961
134606	124270	99	59482	55652	84	2359	2322	26	4795	4326	39	10630	9571	54	16431	15512	68	328232	306287	90	1.67961
86014	82725	81	29794	28725	78	1162	1284	12	2774	2569	28	5959	5885	41	9417	8890	53	189052	180782	85	1.68182
110094	104729	88	35666	33761	80	1823	1740	19	3155	2793	31	7412	7129	47	10888	10639	50	214912	202688	85	1.68293
119105	107820	99	55218	50030	85	2224	1996	25	3992	3726	32	9151	7963	56	14311	12991	71	291681	255375	91	1.68293
132281	118087	95	49369	43562	87	1925	1911	21	3891	3556	35	8880	8493	48	14100	12451	66	254003	233064	88	1.68404
140467	122341	89	55580	48165	88	2172	1732	26	4312	3875	36	9773	9010	53	14515	12823	68	310443	277959	90	1.68404
136132	115294	96	58631	50961	88	2306	2065	25	4145	3605	37	8517	7710	48	13184	12737	62	279533	256637	89	1.68404
121116	110612	88	29928	28406	82	1582	1282	18	2169	2089	29	6591	5916	46	9346	9091	51	188700	174931	89	1.68625
142709	120352	100	55954	48071	88	1911	1616	25	4013	3578	36	9109	8300	54	14201	12177	68	266819	244787	90	1.68625
124085	107892	88	53738	47201	86	2399	2187	24	2995	3114	30	8413	7115	50	12571	11022	62	266045	238333	89	1.68846
[truncated: 7,667 more rows]
