# Supplementary material for: Phenotypic heterogeneity follows a growth-viability tradeoff in response to amino acid identity
Source: Nat Commun. 2024 Aug 2;15:6515. doi: 10.1038/s41467-024-50602-8 (PMC11297284; doi:10.1038/s41467-024-50602-8)
Supplement: Supplementary file 6 — Source Data [file 41467_2024_50602_MOESM6_ESM.zip › source_data/fig6cde/240423/240423_1645_yATP_D4_VAL.csv]

FSC-A	FSC-H	FSC-W	SSC-A	SSC-H	SSC-W	BL1-A	BL1-H	BL1-W	VL1-A	VL1-H	VL1-W	VL2-A	VL2-H	VL2-W	VL3-A	VL3-H	VL3-W	YL2-A	YL2-H	YL2-W	Time
36252	35741	69	21398	21402	67	665	557	0	1478	1511	16	2085	1990	22	3069	2842	32	70046	70646	55	0.00290666
84341	77028	82	45215	41743	80	1330	1195	16	2364	1942	30	5048	4648	40	6834	6221	46	166530	150669	81	0.00484444
107529	99290	84	49661	45758	81	1402	1386	17	3150	2865	33	7960	7180	50	11429	9586	59	318868	283813	86	0.0077511
39498	36779	72	26379	24300	76	883	751	0	1142	1008	2	2309	2359	26	3068	2898	31	84611	78093	65	0.00968888
34798	34076	75	19274	18873	56	814	719	0	1317	1391	18	3000	2752	32	4197	4437	33	98515	94213	74	0.0106578
121194	111198	86	81320	76444	85	2264	2033	26	3997	3917	36	8445	8313	48	12670	12251	70	349687	330527	91	0.0125955
54928	53829	75	27539	26660	74	990	1075	5	896	1116	9	2983	3021	29	4703	4996	36	112871	113427	73	0.0193778
34636	32805	78	16453	16349	51	533	668	0	926	1093	6	1866	1947	18	2522	2486	27	59182	59306	69	0.0203466
79584	75507	81	46920	45649	79	2986	2816	29	3406	3456	31	7799	7502	46	10703	10173	56	256756	236353	79	0.0203466
82368	71504	82	46333	38724	84	1410	1060	12	2154	1611	29	4431	3599	40	5974	4696	47	163658	140039	74	0.0222844
158215	138538	94	65513	58291	90	3533	2914	35	5076	4152	43	9912	8666	56	14488	12481	67	356722	300757	93	0.0310044
179295	151718	94	112476	96219	93	4653	4275	35	6460	5142	48	14009	11632	66	19310	16190	78	493821	415547	95	0.0339111
49911	48207	75	28065	26898	74	796	812	0	1516	1602	13	2565	2544	28	4016	3930	38	91280	89976	71	0.03488
157951	131988	95	98212	84699	92	2989	2323	31	4733	3382	44	10423	8721	55	14803	12676	70	384519	302698	94	0.0377866
35579	34200	73	23159	22632	69	426	509	0	1215	1118	8	2215	2052	24	3743	3713	31	76582	74529	71	0.0406933
138379	114608	107	62488	52085	89	3125	2601	32	3581	3295	42	7922	6433	55	11136	9339	62	258318	206701	88	0.0426311
113397	89395	93	52097	42044	89	2318	1768	26	2814	2138	35	5877	4911	44	8742	7251	55	206692	166787	76	0.0445688
33795	32105	75	17866	17616	55	249	508	0	633	771	0	1388	1520	17	2115	2128	23	58131	55525	69	0.0465066
27678	29505	46	19636	19481	56	632	633	0	621	908	0	1748	1776	20	2567	2689	27	70050	67608	63	0.0484444
44257	42456	75	22639	21945	68	455	479	0	697	860	0	2147	2078	25	3507	3476	33	73094	73926	69	0.0494133
78818	75865	78	45872	44523	78	1661	1711	16	2947	2494	31	5323	5489	37	7722	7220	51	226509	216245	79	0.0513511
33488	34761	52	18878	18699	52	331	507	0	831	875	0	1765	1786	19	2672	2413	29	64369	66408	67	0.0513511
90848	85365	84	62669	59999	82	2259	2012	24	3360	3364	33	6392	6118	42	9062	8738	46	214922	201189	76	0.0532888
115498	109583	86	78229	74643	84	3086	2731	30	4314	4261	36	10164	8929	55	15191	13894	73	356023	295163	82	0.0552266
163450	81449	185	83943	49917	182	3557	2117	25	4176	3207	31	10999	6748	94	16442	10929	119	413045	259314	201	0.0581333
72766	70932	79	52502	51589	78	1314	1314	14	3099	2892	30	6269	5799	42	8642	8845	51	208988	198601	79	0.0600711
54697	52470	78	26284	25074	75	1121	1107	8	1932	1801	21	3939	3810	35	6321	5234	46	152653	136241	77	0.0600711
47926	47785	79	18605	18400	55	956	733	0	999	912	0	2259	2346	25	3904	3846	34	94120	92041	76	0.0620088
47379	47432	72	28970	28581	73	1256	1666	15	1972	1743	23	4064	3929	34	5975	6237	41	141759	138528	75	0.0649155
118899	111857	85	56212	51799	84	2056	1818	23	3326	3106	33	6877	6433	46	9505	8417	55	255518	242254	87	0.0649155
47331	45652	75	21226	21103	59	580	647	0	1366	1181	9	2408	2344	29	3493	2782	35	86025	88168	75	0.0765421
45683	45656	72	25833	25803	73	848	919	0	1058	1041	4	2692	2449	30	3143	2918	33	89736	87805	67	0.0784799
86800	78259	84	72853	62733	87	1697	1417	18	3220	2921	34	5994	5207	43	8880	7450	54	222421	185684	99	0.0784799
47810	46276	78	23460	23034	69	863	756	0	1349	1553	18	2512	2600	26	3126	2935	29	84067	81508	72	0.0881688
112298	103986	91	59436	57564	82	2745	2745	29	4148	3799	37	10170	10441	50	14605	14571	68	425782	391619	86	0.0881688
33858	31877	72	21106	20604	63	641	467	0	761	709	0	1485	1597	19	2865	2713	33	66923	65575	65	0.0881688
73444	71925	77	34472	33220	77	943	948	0	2141	2054	22	4391	4298	36	6326	5808	42	176085	175096	65	0.0891377
135159	125339	88	69226	65604	86	3047	2804	30	5565	5351	38	12612	12286	58	17343	17104	66	503835	473965	90	0.0959199
103284	82094	88	51767	40892	87	1618	1336	15	2688	2258	27	5985	4676	48	9041	6791	59	210688	165447	77	0.0988266
96119	87258	89	49141	43772	84	1562	1593	17	2727	2319	29	6146	5697	44	9040	7519	54	258567	228893	86	0.0997955
38864	38705	63	24508	24270	70	921	941	0	866	1050	7	2435	2459	28	3799	3839	33	82056	81608	63	0.102702
112291	99277	88	51923	46004	85	2584	2247	27	3929	3769	35	7636	6759	49	10790	9430	58	248414	209585	89	0.102702
53642	54286	67	28961	28224	75	843	586	0	1319	1142	9	2763	2846	28	3509	3608	32	117199	116365	78	0.103671
48596	47054	65	23442	22955	67	715	748	0	669	1029	4	2732	3013	27	3779	3565	37	107319	102859	75	0.106578
108470	89674	90	50280	40369	87	2477	2124	25	3326	2579	37	7306	6073	51	9153	7539	56	232055	183910	84	0.107547
139815	122899	90	65204	56475	90	2543	2109	27	5108	4267	40	10034	8708	57	14097	12740	69	408322	368308	86	0.110453
170992	151653	107	88181	82265	88	3198	2794	31	5027	3920	42	10984	9621	58	15914	13388	74	423806	353573	90	0.114329
36828	36610	71	21295	20726	70	733	871	0	1131	1250	9	2803	2703	29	4033	4231	33	95394	89761	68	0.114329
59008	57539	82	32246	31032	76	649	757	0	1524	1461	17	3007	2988	30	3557	3256	33	116593	115219	73	0.117235
48560	49440	74	26058	25627	72	1010	857	0	1464	1472	23	2559	2669	29	4133	4105	35	101959	101560	75	0.117235
153877	136357	89	79593	71685	89	2805	2633	26	4503	4239	37	10399	9383	57	13964	12522	61	403067	373571	85	0.118204
30478	30745	63	15619	15881	47	296	321	0	689	667	0	1507	1588	17	2134	2334	23	60657	60747	71	0.118204
86368	82930	80	49630	47915	79	1564	1588	19	2811	2475	31	6198	5987	43	8316	8001	47	242046	239792	68	0.120142
41537	40473	79	17296	16712	53	1078	978	0	1577	1339	14	2587	2652	27	3694	3884	31	85077	85147	72	0.12208
131625	114005	93	67037	57544	87	2254	1775	25	3947	2977	38	7631	6445	49	10740	8488	61	310681	258656	92	0.12208
45799	46128	73	23980	23487	70	597	495	0	838	796	0	2662	2389	29	3590	3729	34	96322	97532	74	0.123049
166857	145592	102	84151	74637	90	3979	3497	35	5523	4542	44	11001	8688	61	16008	13339	74	356757	285517	94	0.124987
93559	87406	85	45095	41709	82	1320	1326	14	2233	1936	26	4903	4377	40	6021	6070	41	182702	176566	81	0.132738
115981	110516	85	57243	54423	82	2475	2200	28	4616	4363	39	11024	10421	56	14130	13251	67	410370	369487	92	0.133707
77106	70811	88	38773	36604	79	1875	1844	21	2479	2416	27	5861	5412	41	7947	6927	51	186329	165637	84	0.133707
92633	90641	80	54802	53249	79	1988	1995	22	3756	3901	33	8403	7871	52	11925	10749	61	330633	300827	84	0.136613
98490	94019	83	65127	62946	80	1737	1523	22	4177	3672	38	8411	7779	48	11717	11281	57	343397	310404	87	0.137582
48300	47029	79	26030	25394	71	795	714	0	1224	1510	16	2425	2566	25	3509	3514	34	95868	96453	75	0.138551
177033	141315	96	108447	87604	96	2907	2362	30	5427	4201	47	12935	10369	63	16905	13372	74	486738	397450	96	0.142427
134701	122362	86	75482	70206	85	2918	2753	28	5119	4480	37	11979	10834	63	17307	15875	68	482636	408601	90	0.142427
82016	75719	81	39708	38642	80	1479	1281	14	2601	2262	24	5954	5811	44	8743	8433	49	228292	231051	64	0.143395
120245	110202	92	80544	76524	84	4001	3585	33	5007	4695	39	11501	10022	58	16547	14994	67	408084	356738	90	0.15696
87978	75366	84	45914	39292	83	2309	2140	25	2773	2438	30	5549	4584	43	8782	7749	59	211592	180481	83	0.157929
134214	112051	101	56266	48032	89	2334	1938	25	3310	3587	33	8256	7723	48	12087	11613	53	373572	355176	92	0.158898
103015	99231	82	49687	47356	81	2216	1899	24	4132	3827	37	8292	8157	50	11213	10641	59	344528	321748	86	0.160835
20488	20169	55	14761	14481	48	360	306	0	407	819	0	1196	1293	12	1964	2108	22	50729	51931	65	0.162773
96882	91814	85	38399	37200	80	1550	1377	16	2734	2266	28	6274	6003	44	8554	7879	51	244901	240828	83	0.16568
77930	73578	82	40948	38907	78	1490	1291	12	1829	1749	18	4103	3637	37	5924	5425	44	159661	146795	80	0.167618
91107	83516	91	49128	47663	80	1698	1665	22	3150	3151	30	6688	6517	41	10199	10327	52	254248	242701	82	0.167618
80510	78544	81	43857	42697	78	1643	1399	16	3108	3069	30	6622	6290	43	8791	8856	49	256327	249691	75	0.170524
99456	87284	89	45661	39755	84	1693	1372	19	2964	2750	29	7214	6155	47	9799	8258	57	273225	244163	80	0.1744
122904	115281	100	75430	72415	83	3189	2822	30	4682	4107	37	10042	9268	53	14033	12774	63	323132	281308	89	0.18312
58386	54080	77	31504	29609	76	1351	1080	7	1242	1007	2	3642	3654	32	5499	4655	39	137996	126966	79	0.186026
90300	80459	85	43751	38323	82	1779	1601	21	2706	2800	28	4736	3900	40	6982	5515	49	170984	136132	80	0.187964
53520	52393	79	29518	28989	74	483	448	0	692	859	0	2479	2457	26	3546	3690	32	111995	111141	78	0.188933
17253	18208	59	13137	13205	46	365	396	0	713	627	0	1277	1157	10	1707	1457	23	41765	43554	52	0.19184
28054	27227	71	15477	15587	49	399	453	0	614	625	0	1506	1800	19	2099	2427	23	64501	66207	56	0.195715
100597	96556	83	39499	38161	79	1939	1780	21	3744	3168	41	7178	7065	45	9305	8753	55	285126	254989	84	0.199591
112134	100890	91	44958	39809	85	2841	2321	32	3365	2690	37	7587	6806	52	10655	10134	53	270444	262151	86	0.199591
185443	144765	96	108666	89013	95	4222	3529	38	7350	5929	53	16513	13002	73	23259	19030	88	592462	477258	97	0.199591
111914	101732	88	73254	68170	86	2128	1836	24	2956	2640	33	6974	6317	46	10425	9308	55	285972	256482	83	0.20056
27267	26317	65	15231	15020	50	627	671	0	758	738	0	1557	1401	18	1751	2005	21	53469	52277	64	0.204435
113289	99807	86	56855	49978	86	2151	2100	25	3424	2760	35	7070	6484	46	10908	10201	56	265292	235130	87	0.204435
105992	90063	94	62397	54368	85	2577	2385	28	3771	2879	36	8595	7588	50	12174	9576	68	307766	262158	87	0.205404
20467	21452	46	14955	14648	50	466	456	0	505	926	0	1507	1504	15	2106	2721	24	53006	52029	63	0.205404
121830	105578	91	63064	55088	87	1983	1483	24	3534	3201	34	6704	6135	46	9948	8845	59	241733	229553	74	0.208311
45018	43225	85	27157	26879	72	809	749	0	992	867	0	2182	2145	24	3100	2650	31	78712	82414	63	0.213155
163060	129463	96	74884	59454	91	2744	2348	29	4824	4107	41	9542	7229	58	13790	10909	73	350077	271530	91	0.213155
155520	117799	97	96811	76606	96	3662	2785	36	5145	4576	43	11223	8641	58	16454	13131	79	423684	344130	94	0.214124
134866	122563	86	53099	49405	84	2690	2396	29	3927	4157	32	9109	8851	52	14052	13550	65	351598	337952	89	0.214124
82013	68972	87	34220	28802	83	1726	1589	19	1928	2146	23	5098	4694	41	7948	7228	48	200741	184747	87	0.215093
187295	141492	98	95108	72426	97	2785	1930	33	5516	4169	45	12800	9818	66	17766	12892	82	495166	369797	93	0.225751
36175	35314	69	17413	17296	52	734	929	0	1657	1763	18	3046	3071	32	4879	4693	36	108326	102357	79	0.227689
94634	85806	85	48532	45617	83	2131	2052	23	3348	2932	32	6424	6314	43	10070	9958	52	216387	204047	86	0.227689
73253	60507	87	42157	35585	83	1314	1089	10	2204	2018	24	4982	3963	40	7010	5795	51	172228	155763	67	0.227689
88194	80925	82	48302	45667	81	1614	1494	16	2174	2128	26	4935	4574	37	7136	6427	50	168114	153840	80	0.228658
76777	70639	84	37483	35701	79	1573	1530	18	2392	1971	27	4916	4397	40	7330	7294	52	174985	166859	81	0.228658
104062	97158	84	50625	47574	81	1620	1440	17	3051	2907	29	6508	6203	44	8323	7401	47	247010	237557	80	0.232533
108350	103412	82	55617	54035	81	2996	2468	29	3924	4037	34	8397	7483	52	12799	11631	60	301504	273266	85	0.237378
76156	72520	83	38891	38234	78	1395	1371	17	3060	2992	32	6282	6225	44	9074	8973	52	270239	256651	78	0.238346
109416	105055	85	49669	48048	81	2184	2193	23	3741	3806	33	8615	8694	47	12673	12572	61	297159	279616	84	0.238346
11805	12082	45	11554	11756	44	242	247	0	362	700	0	941	1131	8	1234	1337	14	31775	31377	56	0.239315
30571	29940	64	19179	19121	56	481	356	0	498	656	0	1691	1636	21	2488	2468	30	63091	63472	67	0.240284
137974	110551	94	78109	63848	93	2734	2116	31	4387	3240	40	8950	7127	60	13076	10021	69	320311	257871	88	0.242222
27607	28157	50	17704	17871	52	626	498	0	902	1088	6	1586	1620	19	2371	2386	30	60524	63072	62	0.243191
118247	104592	91	69455	61831	86	1986	1758	21	3105	2767	30	8006	7039	51	11505	10123	58	316497	283477	88	0.243191
182647	134051	111	87471	64727	99	3492	2710	36	5631	4226	50	11780	8580	63	15948	11336	72	415468	298406	101	0.247066
39037	38657	70	12077	12208	44	853	915	0	1151	874	0	2742	2565	28	3838	4019	31	86424	85819	74	0.248035
34656	35725	60	19021	19132	52	465	471	0	806	738	0	1905	1926	23	2867	2949	29	67190	68130	71	0.248035
83737	79395	87	50302	48264	80	1566	1686	19	2744	2770	29	6151	5953	41	7544	7265	48	229366	226198	82	0.249004
77277	72027	85	38776	36016	78	1186	1134	12	1505	1326	21	4887	4714	36	5740	5563	43	178711	168794	80	0.249973
96201	93246	80	30248	29307	79	1251	1373	14	2767	2777	28	6067	6117	41	8455	8368	52	235018	227476	83	0.253849
119387	107565	86	65597	56710	86	1888	1712	22	3317	2567	35	7506	6556	49	9933	8089	54	274159	236708	84	0.254818
51035	50526	75	26694	26553	72	734	719	0	1477	1400	17	2955	2751	29	3684	3961	33	96996	93656	76	0.254818
64879	63171	79	17192	16802	52	1043	968	0	1708	1364	14	3301	3281	32	4214	4450	32	129073	128540	80	0.255786
138932	122662	93	82398	74152	90	2302	2266	26	4075	4053	39	10828	10331	58	14890	14347	68	425645	409203	92	0.257724
89467	82839	84	44867	41200	82	1350	1225	13	2409	1955	28	5459	4576	44	7877	7244	46	215561	200066	82	0.257724
68669	63248	79	36339	34236	78	1179	1383	12	2143	1829	25	4890	4705	41	6221	5948	39	166710	153306	80	0.259662
148903	129242	92	68853	58231	92	2576	2378	26	5076	4137	43	10426	9023	58	14496	13198	69	409804	378623	79	0.260631
82652	76911	81	46352	44291	79	1700	1465	19	3358	3374	31	6657	6603	45	9256	9096	51	270589	272651	80	0.2616
64671	60906	79	20435	19881	60	628	729	0	1101	1183	8	3053	3005	29	3930	4209	34	115223	114388	76	0.262569
41121	41731	62	23072	23095	65	724	630	0	604	1000	1	1926	2112	22	2861	2957	30	68799	67853	69	0.263538
28540	28286	69	17019	16771	52	566	594	0	787	741	0	1511	1686	17	2865	2377	30	63553	65123	69	0.265475
73028	65834	79	31654	27890	77	1395	1154	11	1805	1551	16	4574	4262	37	6802	6418	45	162096	141923	73	0.269351
111601	100287	93	53794	49067	84	1769	1611	20	3146	2703	34	6919	6733	43	8786	8250	51	269158	251027	81	0.272258
89382	84872	87	38948	37698	79	1266	1103	11	2308	2462	25	5261	5231	38	6280	6221	43	178997	173819	80	0.272258
99832	96092	82	60722	58665	82	2150	2138	22	4759	4153	39	10421	9864	52	15069	14203	65	423829	383251	85	0.272258
124610	63416	104	57137	31438	103	2080	1218	15	3704	2397	49	7718	4799	65	12610	7110	73	292012	186114	99	0.274195
64945	59628	79	54662	49877	80	1290	1432	14	2220	2129	26	4556	4031	41	6894	6710	46	164687	158453	65	0.274195
148372	130089	94	69802	61506	89	1827	1625	22	3337	3183	34	8345	7005	51	12207	9690	57	330527	278310	92	0.275164
26249	25740	79	16826	16737	53	338	423	0	481	694	0	1507	1564	18	2200	1903	26	61286	61550	66	0.278071
83035	80110	84	37636	36330	79	1733	1688	21	2446	2252	20	4416	4090	36	5649	5505	40	157116	150879	81	0.27904
261904	172638	118	215359	156100	117	9694	6844	53	13657	9424	66	30232	21419	109	43255	29425	109	1.01194e+06	727509	120	0.280009
119647	98350	91	60334	51876	88	1473	1256	16	2988	2795	31	7786	6679	52	9195	7342	58	273948	233336	90	0.282915
81336	76531	93	33673	32952	78	1270	1210	15	2298	1679	24	4327	4135	37	6001	5448	43	184116	181656	83	0.282915
35014	33170	66	20075	20134	59	478	570	0	649	896	0	2032	1850	27	2746	2816	25	70794	71057	65	0.286791
110144	96416	89	57955	49122	87	1817	1554	21	3022	2930	31	7474	6757	49	10000	8941	56	281473	264129	70	0.286791
103252	98396	83	60003	58135	81	2751	2670	28	3513	3384	33	8333	7535	51	13029	12161	64	300417	275199	85	0.28776
124986	109015	89	71619	64884	86	2773	2373	29	3779	3302	37	9066	7754	55	12835	10458	68	312850	261639	90	0.288729
171779	135138	95	86857	68289	96	2939	2315	33	4598	3238	43	11655	8473	68	16748	12635	77	470358	358090	89	0.292604
44537	44128	64	23624	23162	65	573	479	0	1142	970	0	2605	2454	30	3154	3251	30	88796	89269	69	0.293573
58595	56291	76	25621	25172	72	841	888	0	1458	1265	13	3752	3748	34	5457	5696	41	118416	117162	74	0.298417
61244	57608	80	41739	40569	77	1183	1136	10	2007	2091	25	5076	4980	39	6801	6586	46	199425	196477	73	0.299386
46676	45724	75	25497	24952	73	886	929	0	1370	917	0	2627	2593	25	3156	3103	33	83547	85070	72	0.299386
33092	33178	55	15095	15034	49	673	651	0	1388	1166	12	1617	1748	19	2527	2795	26	68053	69746	72	0.301324
154489	138193	103	97528	90537	89	5866	5220	37	7297	6999	44	16668	16310	68	24912	22373	82	603004	549500	91	0.303262
103169	90013	89	42110	36449	83	2032	1460	25	3042	2670	32	6881	6018	49	9243	8843	52	277508	263642	83	0.304231
28764	29113	68	20362	20262	57	491	476	0	841	998	0	1792	1608	19	2440	2521	27	61554	61766	65	0.307137
118206	108267	89	68925	65084	83	2274	2138	26	3516	3668	33	8899	7883	54	11708	10358	58	352289	312637	89	0.308106
87390	77488	83	57978	52582	82	2164	1933	21	2745	2513	32	6059	5420	44	9244	8134	53	235012	210228	88	0.310044
42627	41491	74	25856	25248	73	500	650	0	1008	1035	5	2646	2855	27	3810	3681	34	102750	104955	56	0.311013
87161	81188	86	54009	51513	80	2247	2346	24	2879	3327	30	7820	7406	52	10545	9728	54	270968	245488	83	0.31392
110727	103701	87	54464	51657	82	1961	2020	22	3744	3339	42	9265	8671	52	12885	11626	61	366736	335611	86	0.314889
310757	188118	177	222153	143132	172	9628	6012	52	12394	7857	65	27079	17594	122	38035	25301	139	908194	593069	189	0.32264
80840	75955	86	46698	44588	80	1143	1308	11	1586	1594	17	3693	3699	34	5346	4534	43	138162	126640	77	0.327484
96810	90629	82	47042	45533	79	2168	1932	24	3907	3490	36	8524	8138	49	12153	11515	61	343028	311728	80	0.329422
81325	75600	82	44090	41836	81	1533	1453	17	1956	2261	23	5536	5241	41	7088	6381	49	208341	194882	79	0.329422
36796	36348	65	24543	24237	59	1201	1153	11	1135	1021	4	3297	3381	32	5759	5860	38	128597	126413	71	0.330391
107476	102341	98	58849	56677	82	2408	2188	25	4634	3529	39	9316	9235	52	13474	11849	67	370262	342294	84	0.334266
77359	72333	80	44425	42220	80	1204	1245	13	2092	2153	25	4404	4228	38	4817	4785	37	150325	145056	79	0.336204
372186	236922	149	259351	156158	148	13327	7829	61	18581	11041	83	39525	22141	137	58258	33953	141	1.04858e+06	761388	152	0.338142
38100	37061	74	20714	20380	58	338	400	0	1045	974	0	1593	1920	19	2805	2942	25	71424	71196	73	0.341049
86602	81819	86	51929	49411	80	1883	1813	22	2337	2356	25	6766	6050	44	9343	8646	54	215554	195972	83	0.345893
96443	88692	83	45390	41432	80	1593	1414	17	2028	2502	24	5673	5057	45	8053	7280	51	224106	201434	83	0.346862
26215	26099	65	10458	10497	43	444	355	0	507	434	0	1473	1709	19	2331	2072	25	62084	63477	66	0.346862
101495	92989	95	43695	42640	82	2460	2365	25	3666	3310	37	8153	7511	48	11230	10351	57	282707	252532	88	0.3488
92438	87419	82	40913	38980	81	1929	1917	22	3146	2988	31	6455	6362	42	9088	8674	54	214849	205709	72	0.3488
86250	79300	96	38163	36936	79	987	993	0	1869	2151	20	4720	4515	39	5728	5646	38	174957	168668	80	0.350737
25700	25523	66	13882	14067	47	381	312	0	491	574	0	1425	1478	18	1740	1687	20	50099	52016	67	0.353644
91053	86965	82	42185	40338	80	1379	1333	15	2510	2300	25	6048	5656	42	8360	7819	49	228330	228323	84	0.353644
151839	133139	94	65012	57518	88	2700	2515	26	4373	3948	38	9187	7603	53	13109	10726	67	375449	325021	89	0.354613
101960	87661	101	63830	57436	85	1783	1607	20	2533	2398	28	4853	4450	39	7106	6336	51	159480	146523	81	0.35752
27587	28873	51	15486	15322	50	436	310	0	653	627	0	1679	1817	20	2523	2428	29	53277	57231	51	0.360426
84148	74113	83	52864	45621	84	1395	1356	16	2474	2003	29	5320	4445	45	6807	6346	45	198910	177340	74	0.361395
154836	119578	98	84352	67515	95	2748	1829	31	4119	3071	40	9082	6606	56	12075	9161	63	301255	240546	90	0.364302
96072	88427	83	41898	38176	82	2101	2007	23	3348	3103	36	6485	6336	44	9424	9419	53	236817	230489	85	0.364302
34959	33863	73	19355	19529	58	624	542	0	710	888	0	1953	1801	24	2734	2985	27	69894	71668	63	0.365271
110729	105684	93	49976	47245	82	2252	1955	25	3828	3603	36	9492	8615	55	12322	11211	63	343393	305033	88	0.367209
142199	126380	97	89977	82920	87	3504	3117	32	5219	4742	45	10369	8976	56	16466	14323	71	367485	316073	92	0.368177
100537	83247	87	52920	43533	88	2119	1774	24	3166	2331	32	5631	4586	46	8629	6521	54	217443	171864	102	0.368177
101943	89701	88	51014	43857	84	1455	1364	16	2256	1863	28	6315	5323	46	8345	6975	58	223565	188338	101	0.368177
82266	70679	85	44426	37049	84	1495	1153	12	2198	1784	24	4421	3965	39	6168	5138	48	154228	133753	73	0.373022
151344	123968	105	64676	52373	90	3230	2586	32	5750	4560	49	9186	6864	55	13731	11184	67	310773	252148	94	0.381742
83618	79596	81	47986	45230	79	1208	1072	10	2670	2539	26	4915	4706	39	6560	5879	42	184327	172926	77	0.38368
102396	101213	81	86210	83084	83	2602	2499	27	4378	4314	36	9889	9578	54	12861	12431	63	347551	328364	84	0.384649
147500	115136	93	75424	59086	93	2799	2123	30	3996	3342	45	9554	7684	55	13227	10499	71	376442	309678	81	0.385617
45530	43935	74	42163	41719	75	1043	1019	4	1394	1434	16	3450	3157	34	5216	5453	43	127936	124332	74	0.386586
100082	93232	98	64126	61396	81	1784	1465	21	3092	3020	30	6820	6581	44	10143	9600	61	279395	265064	81	0.387555
117434	98965	104	63614	53485	104	2276	1954	27	2659	2641	28	6206	5052	47	8845	7960	54	238541	189012	104	0.387555
125848	102401	94	52520	42670	90	2647	2032	29	4034	3123	38	8026	6844	56	11002	10167	61	281912	266532	89	0.3924
124364	109396	88	78233	69101	89	1867	1700	22	3165	2331	32	7122	6387	48	9258	7641	51	242578	216115	90	0.398213
121790	98355	93	88188	73443	90	3430	2943	33	4762	4292	41	10241	7780	57	15308	12806	70	385965	310579	93	0.40112
89202	74666	90	41102	34543	85	1733	1288	17	2676	2457	23	5040	4152	43	8112	7057	49	216771	201214	87	0.407902
96767	89887	84	61688	57286	83	2544	2227	27	3249	3137	29	6922	5968	48	9286	9015	49	218734	201988	83	0.407902
131931	105026	93	75250	62052	89	2588	1842	31	4177	3639	39	8286	6900	52	12149	9478	73	295149	238127	94	0.40984
41510	40721	81	22979	22413	69	901	822	0	1231	1252	11	2149	2246	23	3562	3368	32	86461	83360	74	0.411777
104121	95609	87	42730	39726	82	1398	1278	14	2816	2391	32	7419	6728	47	10350	9166	54	280089	249550	84	0.411777
97549	84998	88	48149	41957	85	2148	1840	25	2264	2617	26	5714	5175	42	8808	7552	56	217346	201626	85	0.412746
86016	79545	87	38158	35717	79	1382	1411	16	2236	2293	26	5035	4850	38	6629	6016	45	172285	158024	81	0.415653
78247	72655	82	38522	36861	79	1426	1414	14	2139	2196	28	4456	4145	36	4633	4049	40	135275	132566	75	0.416622
125781	117305	84	55376	52204	84	1634	1853	20	3230	3264	32	7353	7060	47	9357	8678	57	291201	278724	81	0.419528
82683	79193	78	39604	38652	77	1706	1627	18	2837	2737	31	6698	6405	45	9981	9410	60	264145	246178	80	0.420497
46220	43531	84	21191	21108	59	695	761	0	1229	1091	7	2076	2252	25	3288	3139	31	80829	78649	71	0.420497
109309	105413	92	59997	57907	81	2498	2235	26	4400	3913	35	9681	9098	54	14618	13377	66	392942	359550	85	0.421466
98975	87005	86	58411	51440	85	1980	1646	22	2205	1881	25	6216	6113	43	9481	8637	61	210551	200627	83	0.423404
75605	74453	78	46764	46069	78	1505	1510	15	2069	2455	24	4960	4583	39	8038	7669	51	176871	174119	72	0.425342
42059	40982	78	17401	17270	50	814	699	0	972	1104	8	2207	2104	25	2943	3010	27	76165	75022	73	0.426311
210358	163048	111	121407	98659	104	4605	3803	39	5942	4806	49	13314	10638	64	18615	15310	76	459619	382133	104	0.42728
238310	164342	133	206197	147302	133	7139	5034	49	10799	7354	63	22708	14547	103	31303	20675	110	770944	509433	133	0.42728
92603	83816	87	85786	80403	83	2986	3011	28	4955	4315	41	10809	9710	55	15507	14601	65	412814	353865	88	0.430186
167537	135400	96	75934	61724	94	3025	2361	30	4132	3232	39	10567	8302	61	15074	11431	74	415804	315000	95	0.430186
174757	125647	101	93690	71220	97	2683	1964	28	4313	3511	40	8266	5868	58	11644	8094	61	276094	210566	91	0.435031
59448	48229	93	33843	27452	81	1260	1044	7	1743	1607	22	4611	4079	41	6782	5392	53	156499	128369	68	0.436968
112102	104032	85	48460	45665	83	2052	1909	24	3222	2699	37	7370	6705	47	9884	8105	56	266706	237130	88	0.437937
115809	98830	99	69092	61088	87	2207	1867	26	3456	3048	35	7699	6837	50	10859	9493	57	271727	229477	90	0.438906
100619	94030	90	51984	50103	82	2494	2466	26	3252	3133	33	6904	6174	48	9220	8377	52	244666	218965	86	0.440844
65416	62270	80	31759	30722	76	1148	1028	4	1277	1299	12	3057	2996	30	4905	4798	35	124748	115150	77	0.44472
76312	72616	83	36506	34936	81	882	1013	3	1317	1476	14	4642	4494	36	6130	6073	42	166905	163373	79	0.445688
62436	60421	81	34340	32742	76	1105	901	0	1505	1355	12	3182	3373	30	4619	4680	39	125613	121067	72	0.447626
56340	54257	79	29044	28581	73	1134	1074	8	1844	1975	22	4268	4232	36	5800	5925	38	163016	160278	76	0.447626
36679	36269	73	16375	16118	51	467	497	0	740	753	0	1999	1988	24	2687	2673	29	75403	74851	66	0.449564
146977	132387	89	92979	85661	88	2967	2708	29	5167	4215	45	11104	10051	56	15596	13123	72	443910	365675	89	0.451502
70463	60302	83	41722	35163	83	1183	1096	7	2000	1800	24	4485	3803	40	6160	5634	43	167562	142394	71	0.451502
52655	48509	82	27030	26315	76	1335	1071	7	1434	1572	18	4019	3563	37	5077	5171	38	144430	138511	78	0.454408
126485	114342	90	63564	57702	86	2022	1808	23	2900	2714	35	8269	7354	52	11781	10932	60	330192	286076	87	0.455377
90404	84323	86	50296	47636	81	1179	1109	10	2463	2459	26	5789	5417	41	8015	7715	45	224666	217082	83	0.458284
66381	51075	86	44303	35575	83	1391	1110	16	1668	1170	11	4457	3701	38	6735	5103	52	156858	127335	65	0.463128
43192	42477	74	23493	22966	66	919	853	0	995	1111	8	3031	3175	29	4072	3929	36	96053	93504	74	0.465066
117468	106158	87	55642	50895	85	3199	2943	30	4020	3628	36	8530	8462	52	11520	11061	61	281684	262327	86	0.469911
58052	57161	78	37711	36674	77	1525	1453	16	2168	2008	24	4678	4481	41	6738	6466	41	161782	158946	77	0.469911
58024	58132	73	44926	44002	76	1673	1517	19	1811	2309	24	4698	4607	37	6651	6500	46	175251	170807	75	0.469911
103097	92116	86	52883	47283	85	1973	2056	22	2135	2060	27	6108	5292	43	8839	7502	53	220670	186250	86	0.471848
61146	59747	76	44403	42973	77	1584	1434	20	2077	1875	32	4273	4254	36	6584	6304	46	158962	147010	77	0.471848
135384	112911	90	66996	55075	88	2556	2149	28	3936	3196	43	9695	7939	57	12446	10115	62	315397	244561	91	0.481537
81810	74512	84	40651	36653	83	1673	1682	18	2518	2217	27	4763	4659	39	6330	5570	44	145343	137064	80	0.483475
34534	33931	74	19364	18464	56	994	1086	8	1358	1615	18	3389	3344	31	5353	4971	42	118567	118201	72	0.483475
56703	53255	76	39480	37943	76	1072	1078	8	2094	1689	22	4304	3841	37	5847	5516	40	150792	135965	75	0.485413
110440	97585	92	60338	52216	87	1762	1521	19	3561	3728	33	7140	6470	48	10654	9427	65	295719	288105	69	0.485413
109428	99174	88	61069	57426	84	2274	2154	25	4550	4835	37	10393	10072	51	14639	14353	63	424292	394835	85	0.487351
179808	165748	93	132345	122147	91	5876	5504	37	8228	7066	52	16627	15022	73	24805	22275	82	589408	485438	94	0.48832
131956	114156	90	56702	49028	87	2172	1787	26	3849	3336	38	9259	8045	54	13285	12599	64	346455	313703	91	0.491226
183787	130627	104	104916	76659	99	3825	2603	39	6605	4533	51	12487	8605	64	18697	13027	81	453801	314028	97	0.492195
74027	69418	84	34512	32999	78	1269	1205	11	2054	1892	23	3560	3688	32	5602	5168	42	126629	119915	75	0.500915
91681	83532	83	59798	54950	83	1547	1367	21	3062	2872	33	6473	6083	44	9364	8661	52	266228	237569	80	0.507697
27982	27210	63	20672	20602	59	757	717	0	1200	1123	12	2141	2088	25	3666	3607	33	84495	81275	68	0.509635
35374	33830	71	22130	21503	63	789	1000	1	1183	1122	9	3414	3573	32	4993	5241	37	109834	109841	69	0.511573
167938	124683	99	78018	59067	95	3398	2371	35	3898	3004	41	8723	6564	56	13456	10141	64	318440	252980	83	0.513511
76297	72780	80	48042	46610	79	2384	2414	23	2307	2418	27	5863	5772	41	8316	7753	52	199605	182008	81	0.515448
105437	97727	84	70011	64493	82	2439	2440	25	3300	2743	36	7082	6167	50	10895	9979	66	243159	209378	83	0.515448
143299	131921	94	64157	59974	87	2357	2232	25	4585	4085	45	11023	9667	57	15029	13301	74	459989	392864	89	0.517386
113788	107228	83	48586	45060	83	2184	2111	25	2936	2927	31	6806	6320	46	10594	9644	57	254846	239878	83	0.517386
87877	86793	79	43791	42792	78	2573	2473	26	4441	4118	41	7504	7070	45	11182	10480	58	269817	245587	81	0.517386
98760	79864	101	38450	30524	87	1549	1416	16	2858	2319	31	5218	4242	44	7185	5781	49	195307	161168	77	0.519324
61756	57678	78	23184	22137	65	1398	1250	11	1495	1668	21	3944	3697	36	5621	4998	44	125437	117857	78	0.521262
106100	98189	83	58710	53241	83	1732	1597	21	3022	2842	29	7275	6554	49	9047	7537	56	257187	225537	86	0.528044
198376	155566	104	86821	67927	97	3832	2621	39	5815	4633	47	12089	8804	61	16515	12238	71	421655	324003	95	0.528044
92010	78516	90	43247	35646	86	2027	1750	22	2772	2583	29	5528	4992	45	7853	6776	52	201056	176032	71	0.530951
91825	79097	91	59524	53647	83	2082	1804	22	3116	2458	35	5944	5296	44	9215	7922	53	215641	190254	85	0.531919
44928	42278	81	23301	22848	71	616	646	0	711	851	0	2223	2020	26	3355	3028	33	85603	83361	71	0.533857
42179	40594	76	24405	23569	73	687	851	0	1354	1070	9	2321	2384	26	3524	3487	33	81300	80955	67	0.536764
123390	113835	92	89203	83785	85	4090	3875	33	5603	5074	42	11478	10654	62	17447	16034	76	389329	334715	86	0.537733
161147	142210	95	76646	68755	90	4587	3934	36	5719	4831	43	12487	11164	57	17833	15834	69	407084	347780	88	0.538702
74063	69017	90	47364	44219	80	1144	1118	9	2031	2283	23	5016	4834	38	5967	5858	43	179718	163471	78	0.539671
122752	100180	94	63204	52251	90	2418	1998	27	3193	2966	34	6938	5849	49	11090	9229	64	255042	206099	83	0.540639
27094	25783	66	12269	12339	45	420	421	0	769	605	0	1590	1619	19	2460	2326	27	65130	64775	66	0.543546
92051	84903	84	42409	39822	81	2088	1960	22	2468	2228	30	5898	5281	44	7902	6811	49	199625	174602	82	0.544515
35007	33509	65	17094	17092	51	536	498	0	1219	1055	6	2009	1949	23	2949	2896	31	73867	73980	63	0.544515
37123	37462	72	24088	23984	70	530	539	0	745	669	0	1916	1982	22	3019	3046	32	75918	75867	72	0.556142
90183	85716	81	42621	40073	79	1773	1627	19	2535	2353	29	5793	5173	43	7308	6604	49	190602	168708	82	0.557111
130904	112964	90	77010	65436	88	2444	2226	28	4111	3445	37	8892	7542	53	12732	10478	63	306909	258574	88	0.561955
113217	99932	91	44626	38377	84	1433	1373	18	2694	2486	31	5756	5095	43	9105	8239	55	243560	214610	82	0.563893
65684	61397	83	31929	30563	77	1040	979	0	1752	1286	15	2916	3117	29	4285	4341	36	120165	112995	78	0.563893
99909	93219	84	38962	37084	80	1496	1617	17	2627	2613	28	6286	6077	42	8675	8168	47	254226	230430	81	0.564862
130300	119273	94	61489	57058	84	2311	2281	26	3702	3272	40	9602	8384	56	13549	12212	74	383948	325037	84	0.564862
72917	74134	77	32416	32093	76	1089	1102	7	2484	2247	23	4955	4794	39	7324	6814	44	195339	193529	73	0.564862
51598	48308	77	32774	30957	75	1050	959	0	1761	1397	17	3596	3412	35	5125	4865	41	130284	119692	76	0.566799
65994	61621	79	44986	42404	79	1579	1523	17	2011	2004	23	5164	4821	41	7290	7487	46	187987	182192	77	0.567768
105588	101059	87	63639	61676	81	2829	2659	29	4799	4356	36	10349	9866	56	15562	15124	73	430459	402788	92	0.576488
234852	178100	124	278340	216617	111	9445	7030	48	13325	10190	72	30532	23990	100	42534	33317	101	1.00850e+06	794043	108	0.580364
55070	53905	77	23320	22600	69	679	604	0	1020	998	0	2390	2519	26	3506	3446	33	95815	92981	78	0.581333
187319	152230	101	110168	89139	97	4216	3047	38	5507	4497	54	12837	10190	66	18338	14100	78	421181	322485	99	0.583271
183740	138063	99	84089	62001	100	3376	2448	34	4948	3404	46	11039	8139	62	15403	12181	80	382620	289300	91	0.585208
194421	171927	105	130688	117361	94	4223	3446	34	7890	7234	47	18253	16436	79	24544	22229	82	738419	650094	98	0.588115
66284	64883	81	33150	32008	76	1213	1182	10	1955	1782	20	4233	3783	38	6014	5413	45	154557	142715	79	0.591022
61486	58362	83	27663	26429	75	1644	1710	19	2781	2448	30	4769	4952	37	7734	7817	45	188208	182906	76	0.591991
191065	158383	101	106407	90434	94	4904	4197	36	7533	5900	52	15493	12111	69	22734	18067	87	516215	410455	99	0.591991
47546	45750	79	20815	20628	57	864	963	0	1248	1102	9	2642	2467	30	3280	3340	32	93566	98493	58	0.595866
172949	147179	93	90010	75494	93	3642	2999	35	5518	4905	44	12158	10471	61	18570	15862	77	473071	396762	94	0.606524
203568	156227	99	93089	73730	97	2758	2316	29	5621	4418	45	14391	10470	72	19023	14128	88	540471	404132	96	0.607493
43175	43096	80	16043	15842	50	645	635	0	882	1001	1	1981	1946	22	3121	3102	30	80551	81242	74	0.608462
99362	94573	83	54169	52779	82	2531	2349	28	4420	4052	35	10258	9993	53	13509	12842	63	414583	381135	90	0.611368
39009	37745	74	16474	15846	53	796	598	0	1046	956	0	2297	2311	25	3697	3699	33	78705	79156	76	0.615244
61598	56735	77	36161	31917	80	900	1020	3	1272	1196	12	3391	3069	34	5371	5287	39	133773	119937	74	0.620088
122198	108280	91	66154	60885	87	3886	3305	34	5976	5443	47	13572	12476	64	19385	17880	83	471807	415413	89	0.624933
41969	41074	77	25096	25062	72	600	405	0	1433	1361	16	2445	2521	27	3818	3489	39	80699	84240	57	0.626871
41750	38731	76	23426	22722	69	1245	1137	12	1413	1413	18	3229	3297	30	4261	4106	36	112916	103184	72	0.630746
34367	32736	75	16396	16214	50	616	538	0	411	590	0	1827	2120	20	3136	3182	32	72877	73488	68	0.631715
41115	37824	77	22237	21726	64	785	814	0	1070	1091	8	2305	2217	25	3189	3372	30	82120	78455	69	0.631715
140034	114823	93	118312	98898	92	3034	2656	31	5523	4224	41	12458	10071	63	15709	12319	72	453512	360766	95	0.633653
86172	77463	86	48209	43142	85	1474	1282	17	2500	2357	26	5150	4373	42	7480	6695	48	178988	170397	70	0.63559
38244	36106	70	22219	21985	70	660	683	0	1659	1167	13	2064	2156	23	3750	3699	33	88859	89898	72	0.638497
42323	41712	67	20439	20354	62	588	602	0	741	880	0	2363	2583	25	2402	2626	26	87878	83282	75	0.641404
198914	150601	99	69333	49626	99	3943	2732	37	6381	5290	49	12922	10330	59	19499	16107	77	434584	377407	98	0.643342
84092	81923	77	40646	39141	78	1561	1460	18	2402	2558	30	6044	5688	40	9157	8712	50	242115	238382	80	0.648186
95059	90105	82	50940	48576	80	1958	1961	21	3861	3362	32	7635	7365	48	11139	10397	66	303248	268036	85	0.651093
44602	41919	76	24405	23420	70	580	750	0	1370	1339	16	2634	2409	30	4481	4362	36	100476	93784	76	0.652062
52436	49011	77	21474	21001	65	966	882	0	1613	1533	19	2645	2426	29	4075	4321	33	98769	97974	72	0.652062
37681	36538	71	21370	21209	66	761	748	0	664	702	0	2270	2226	24	2978	3113	31	76900	79310	71	0.65303
89824	86233	85	55976	54150	80	2343	2235	25	4448	4098	42	10342	9492	56	15019	14141	67	368104	340271	83	0.654968
55074	51882	90	24290	23674	72	708	719	0	1511	1363	17	2610	2649	28	4274	3993	35	102690	103657	73	0.656906
36522	36269	70	21919	22004	69	742	747	0	435	853	0	1923	2076	21	2777	2669	32	71050	71912	68	0.656906
68932	65511	83	44572	42564	77	1276	1053	8	2357	1987	27	4654	4214	39	6514	6207	45	161345	149673	75	0.657875
139898	120251	94	84558	72352	88	3227	2631	31	4615	3525	45	9548	7941	54	13963	12140	68	341586	274114	87	0.659813
41283	39992	80	29863	29553	72	870	859	0	1428	1194	12	3173	3254	31	4813	4179	40	118236	114657	71	0.66175
113464	105306	85	60469	56026	85	2569	2170	27	3535	3330	31	7452	7086	44	10512	9288	58	276103	249122	83	0.66175
135324	119323	91	79346	71551	89	3468	3332	30	4882	4269	39	9984	10168	51	14739	13397	67	338895	324681	86	0.66175
90984	85897	83	49057	46582	81	1467	1441	16	2511	2412	30	5947	5535	44	9305	9136	52	248719	240774	79	0.662719
139163	115946	92	61068	50637	90	2846	2330	31	3290	2779	35	7518	5831	54	11505	8497	65	266512	217563	85	0.663688
117933	101195	90	59903	53007	89	1788	1690	21	3515	2979	39	7963	6874	48	11000	9384	65	326189	281214	84	0.664657
69320	67863	79	38229	37082	77	1294	1112	9	2301	2059	26	5232	5306	36	5610	5420	39	179552	173303	76	0.667564
250115	162005	115	199622	147471	110	9162	7020	50	13104	9561	65	29337	21958	101	39132	29220	102	933072	683881	109	0.667564
106911	97556	97	54093	50230	83	1785	1633	20	2403	2285	30	6196	5763	44	8171	7630	50	238219	220583	84	0.67047
197884	153563	101	115294	93360	98	3512	2820	34	6200	4941	51	15277	12124	75	20573	16286	81	556463	437147	104	0.673377
82708	78025	85	45143	42252	79	1675	1427	18	2338	2137	26	4776	4394	40	6974	6423	49	168129	154784	79	0.673377
83048	77442	82	50941	46997	82	1493	1598	16	3031	2850	30	4869	4777	40	6802	6058	42	167273	149229	80	0.676284
130298	112546	87	83174	70650	88	2785	2437	29	3546	3261	40	8425	7635	50	11478	9922	61	292961	243240	87	0.67919
76566	73438	78	49646	47567	79	1628	1584	21	2517	2178	30	5440	4999	42	7168	6680	50	190047	171821	77	0.681128
57277	54055	80	40964	39698	77	1559	1433	16	2444	2451	27	5398	5154	42	7268	6961	45	178262	158057	78	0.682097
124595	112451	98	73230	66661	87	2646	2354	27	4103	4101	32	9327	8880	53	11419	10865	62	335441	325904	85	0.682097
35909	35621	70	20111	19466	60	737	689	0	1338	1467	17	1925	1928	23	2588	2888	27	77406	77960	66	0.693724
177037	134711	104	114060	86051	97	4153	3131	36	5808	4875	43	11964	8762	62	17026	13016	71	399994	309177	93	0.695662
122776	105782	87	77206	64556	88	2235	1896	24	3125	2833	35	7207	5808	51	10279	9121	58	265749	223503	78	0.695662
76455	72826	82	37404	35712	78	1288	1184	16	2904	2058	32	5307	4662	44	7312	6575	47	196085	177224	77	0.69663
156197	118021	97	127492	98299	98	4138	3226	37	4966	3949	45	11772	8939	61	16827	13190	72	384724	293592	86	0.697599
123475	108982	92	59139	52815	84	2678	2223	28	3885	3507	36	7367	6437	50	11672	10832	59	270782	230568	85	0.710195
71420	68088	85	27906	27098	76	1815	1533	23	1830	1511	22	4748	4844	37	7193	7016	43	179361	170353	76	0.712133
153746	118340	97	65102	50820	94	3063	2725	31	3845	3533	36	9129	7934	52	13973	11969	65	331015	301486	92	0.713102
82229	79469	80	35753	34789	77	1091	1335	12	2063	2089	27	4457	4485	36	5794	5165	43	175985	171530	78	0.71407
146890	113530	103	68204	53536	91	3258	2437	34	3734	2953	40	8370	6478	56	12239	8904	66	295906	230682	75	0.71407
40088	37394	74	25056	24964	72	991	1007	2	1668	1706	17	3384	3195	32	5727	5892	40	131545	130581	68	0.716008
60343	58445	78	27622	26872	75	536	511	0	1942	1707	21	3435	3261	31	4859	5045	37	123827	122741	74	0.719884
38648	36566	72	25568	25221	73	1061	1016	3	1705	1696	18	3667	3651	33	4866	4861	38	138804	135309	73	0.720853
107724	91926	86	60500	51333	86	1858	1501	23	3214	2708	32	5887	4992	47	7488	6724	46	207585	176718	80	0.723759
86565	83031	80	34028	31490	78	1736	1693	19	2368	2361	28	5520	5249	41	8408	8139	47	187025	171628	79	0.728604
147664	125219	100	82745	70055	90	3854	3468	34	5367	5075	40	11923	10741	59	16812	15188	75	411194	358857	90	0.729573
127972	108900	92	73085	61855	89	2204	1711	26	2920	2818	32	7148	5987	50	10054	9142	56	247913	208408	88	0.730542
40756	38103	75	21543	21481	66	1252	1061	7	1671	1575	22	3028	3097	31	5004	4893	40	116956	111837	73	0.73151
103937	98266	82	44296	42805	81	2154	2394	22	3671	3875	32	8924	8581	53	13829	12256	72	372496	355988	86	0.732479
75669	65000	92	39854	34982	82	1669	1362	20	2194	1869	29	4450	3813	40	6623	5864	45	163442	142946	78	0.732479
131599	113894	90	71930	62484	89	2557	2412	29	4891	4519	38	10797	9179	59	13958	12245	67	398739	363989	93	0.734417
115296	111883	83	80555	76787	83	3486	3225	31	4570	4658	44	9844	9151	53	13751	12928	68	325604	301496	85	0.736355
36455	36197	62	12710	12718	46	660	605	0	1318	1544	14	1999	1935	23	2862	3031	28	73843	72232	70	0.737324
100080	91168	87	61555	56695	84	1791	1564	23	3152	3158	31	6634	5836	43	9817	9048	60	233937	199914	85	0.74023
93255	78977	87	48693	40324	83	2064	1851	22	2691	2187	37	5904	4685	48	8675	7377	55	238743	192412	75	0.74023
39450	39910	63	12323	12609	44	559	550	0	1292	1126	11	2360	2363	26	3150	3441	31	86174	86978	70	0.74023
25437	24911	68	16170	16016	50	325	346	0	675	690	0	1491	1432	15	2324	2410	26	61885	59522	68	0.742168
34988	33256	82	15746	15605	51	535	370	0	1051	1108	6	1666	1819	20	2963	2932	31	65581	67969	67	0.745075
65509	61637	82	38940	37752	78	1253	1100	10	1556	1189	16	3707	3608	34	5537	5562	41	134298	131812	76	0.747981
102993	96902	83	53803	50220	81	1644	1371	18	2674	2985	29	6887	6209	47	8622	8409	48	250448	223688	78	0.750888
53896	49972	76	22079	20637	62	832	615	0	829	1162	11	3447	3209	34	4939	4632	40	120962	113001	70	0.751857
70704	70511	76	31368	30619	75	751	811	0	1530	1718	18	4313	3990	40	5215	5051	38	160863	160361	73	0.752826
106887	96725	82	60993	54749	85	1560	1338	16	2993	2744	34	6832	5727	49	9379	7733	52	250921	218036	82	0.758639
63763	60459	85	47750	45465	78	1640	1477	15	2174	1955	24	4705	4490	37	6943	7091	44	178250	173062	77	0.759608
132172	116011	90	57591	51506	87	3028	2450	32	3761	3503	37	8338	7294	48	12660	10573	67	295925	245296	87	0.759608
67866	62553	80	31833	27859	78	1539	1390	17	2525	1898	27	5037	4906	39	7789	7280	51	193467	180787	79	0.760577
127540	109197	92	77613	67663	88	3119	2485	32	3827	3348	35	9458	8328	52	13683	11480	66	332786	279388	90	0.761546
31770	32640	64	20077	20074	56	769	656	0	777	877	0	1973	1958	22	2811	2746	28	69464	68585	66	0.762515
26973	26079	61	14820	14769	49	519	670	0	1215	822	0	1557	1546	20	2217	2352	26	61673	62340	65	0.763484
189586	144356	107	65711	49776	99	4252	3116	39	5904	4439	45	11587	9500	59	15972	12721	74	377073	345254	96	0.763484
212977	157013	116	110309	85775	107	4978	3680	38	7002	4951	48	15010	11350	72	21077	15772	78	541349	392870	111	0.765421
73309	72148	79	29401	28747	76	1289	1107	8	1224	1518	15	4566	4346	35	5984	6396	40	175363	174394	78	0.76639
46561	44175	74	28173	26737	74	882	847	0	1163	1450	13	2841	2938	27	3511	3127	39	95462	92399	73	0.77511
101412	94301	98	76218	73925	82	2790	2784	28	4457	4191	37	11375	10946	57	14988	14391	63	416383	382368	86	0.77511
261321	190108	108	159655	116995	108	6495	4733	44	9953	7408	58	20330	14257	89	30010	21389	101	702899	510080	108	0.776079
85293	76500	85	49306	44475	82	1537	1475	19	2911	2420	32	6720	5862	47	8250	7338	54	235654	207102	83	0.777048
114180	106369	86	49924	47370	84	3257	2743	30	4087	3787	36	8476	7325	55	12633	10738	64	293252	247324	85	0.778017
52970	50559	75	26551	25254	74	613	493	0	1410	1287	14	2916	3054	29	3723	3245	34	98757	95854	72	0.779955
37555	36886	71	20434	20117	60	403	427	0	1110	1029	4	2110	2186	24	2880	2996	30	79118	81518	66	0.781893
113729	103705	86	59439	52958	83	1673	1525	20	2783	2789	33	7748	6662	51	11197	10242	57	309382	278859	81	0.781893
144061	126780	95	63135	56446	88	3954	3605	33	6118	5389	44	11786	11621	60	15492	14580	67	378933	354815	85	0.78383
82802	78985	81	50338	48898	78	2180	2025	25	3838	3812	33	8162	7920	46	12260	11567	63	326403	308235	80	0.78383
63882	60064	79	28802	27562	76	760	641	0	1512	1451	18	3079	3281	31	5008	5069	35	137999	135393	73	0.784799
99582	91305	91	48963	45464	82	2563	2557	26	3670	3390	35	6737	5920	47	10249	8374	67	237658	211415	83	0.789644
85343	79232	86	42578	39325	81	1526	1504	18	2227	1990	29	5090	4746	38	7239	6699	49	172385	157237	85	0.791581
81269	67931	88	48037	41231	83	1480	1295	16	2344	2030	23	4619	4006	38	7111	6146	47	159074	134859	81	0.793519
36900	38274	61	24681	24660	70	392	476	0	437	879	0	1985	1998	24	3028	2913	34	78155	78276	57	0.796426
32334	31342	69	22686	22288	64	739	676	0	835	696	0	1977	1815	24	2195	2520	23	62765	61889	69	0.796426
95615	86463	83	56255	51128	82	1925	1526	20	2796	2120	29	5273	5147	41	6655	5953	47	173565	163420	83	0.797395
43325	43750	70	21785	21790	55	593	739	0	1170	1323	12	2379	2245	24	3268	3022	33	90856	91013	74	0.797395
143912	125054	91	66641	57868	90	3177	2768	31	4523	3453	42	8333	7052	55	12501	10061	59	272104	227069	93	0.803208
38664	38474	71	17485	17380	50	810	801	0	610	820	0	2384	2207	25	2956	3068	30	85395	87779	72	0.803208
46377	44008	73	21868	21445	65	846	724	0	1304	1239	14	2467	2454	27	3765	3658	33	95033	95963	76	0.804177
54795	53333	74	34450	33905	75	850	936	0	1510	1361	20	2935	2829	30	3821	4050	33	104443	107040	74	0.805146
72601	68533	81	37653	35969	79	1890	1689	21	3150	2617	29	6008	5808	41	9627	9698	49	218713	201196	82	0.806115
101138	97040	80	47075	44530	80	2161	1969	25	3893	3307	38	7278	6878	47	9970	9353	53	264711	234057	81	0.80999
221211	169534	106	275614	230671	106	8985	7593	47	14032	11801	67	30625	25112	96	41554	33089	98	1.02106e+06	805650	103	0.812897
53379	52682	81	30167	29441	73	738	741	0	1383	1344	17	2765	2754	28	3662	3972	30	104562	106813	69	0.812897
199383	162175	102	111700	93567	102	4499	3642	39	6432	4702	49	14764	11415	73	20628	16321	86	494924	389848	98	0.813866
47917	46430	75	17544	17429	53	591	653	0	1277	1113	14	2546	2706	27	4162	4257	32	104980	100940	74	0.814835
37291	36572	72	22525	21523	70	702	575	0	672	1055	3	2443	2108	29	3297	2745	32	76527	70359	71	0.817741
147761	128633	94	72543	62668	89	2579	2400	28	3966	3695	38	9398	8110	56	13195	12446	63	363260	307738	93	0.819679
111568	101510	85	82660	74604	86	3624	3106	33	4528	4054	39	10005	8881	54	14630	11558	78	342350	287434	88	0.820648
31920	31466	70	19099	19082	51	522	595	0	1000	872	0	1837	1982	22	2512	2766	26	66047	67382	67	0.820648
119702	105603	98	51080	45696	83	1495	1550	17	3088	2722	34	7147	6199	50	9401	8575	56	289464	246194	88	0.822586
93292	89900	86	44989	43478	79	1599	1480	18	2282	2337	28	6715	6582	42	9136	8483	49	252294	244681	86	0.824524
103618	94857	86	56152	52154	83	1971	1564	24	3131	2727	37	6727	5764	47	9930	9431	48	268444	243008	88	0.824524
43773	42698	74	25035	24820	73	515	540	0	1050	913	0	2063	2191	24	2927	3138	29	72949	73674	56	0.829368
145489	103584	99	96810	74790	95	3660	2532	36	4819	4052	42	11685	9084	62	17367	12001	77	376530	289093	93	0.832275
64500	61503	76	47754	46553	78	1837	1778	19	2620	2326	29	5324	5116	39	7759	7230	51	188008	174723	78	0.837119
34914	35267	55	20035	19528	58	713	665	0	731	631	0	2093	1759	27	2996	3067	29	75330	78132	71	0.838088
112487	97153	87	63276	57364	86	1880	1599	19	3248	2917	37	7591	6800	49	10014	8544	60	264722	242905	85	0.838088
44132	44900	65	22996	22948	59	988	875	0	1820	1489	18	2417	2566	25	4429	4164	39	90256	88058	70	0.838088
85193	81312	79	41453	38751	80	1219	1156	13	2673	2306	28	5147	4571	41	6826	6251	43	172974	157274	79	0.84487
38136	36309	72	19577	18304	60	681	547	0	909	954	0	2551	2450	27	3513	3640	31	90571	86079	69	0.845839
86642	85401	80	58765	57043	79	2029	1913	24	3898	3506	34	8999	8674	49	11027	10162	62	336780	310347	81	0.846808
165525	129653	99	89802	72616	94	3058	2261	34	3679	3009	37	9148	7361	55	14842	11400	68	349997	278230	89	0.848746
25396	27049	53	12244	12635	44	518	467	0	591	708	0	1746	2003	20	2519	2386	28	64922	68786	64	0.848746
76504	72277	81	36344	33729	81	1354	1268	13	2256	1906	23	4819	4579	39	6254	5724	45	158386	151540	81	0.850684
56378	50624	76	36546	31538	79	997	734	0	1519	1309	15	3294	2988	35	4740	3945	47	118443	104518	68	0.852621
116277	101479	87	50615	44795	86	1562	1419	17	2761	2524	30	6598	5796	45	8915	7685	53	257361	225327	89	0.85359
217992	163005	102	127153	97104	101	5009	3747	42	7976	5793	59	17845	14117	79	25455	19998	92	689036	543782	102	0.855528
82756	79095	87	42975	41595	79	2007	2150	22	3456	3688	32	7979	7710	50	10190	9869	58	319884	297372	84	0.857466
48425	46089	83	24430	23806	72	705	952	0	759	1058	5	2557	2698	28	3466	3427	32	101134	101444	73	0.857466
75128	70417	82	66367	64052	81	2156	1989	22	2852	2991	29	6205	5661	44	9180	8551	50	233945	209134	86	0.858435
94704	90769	82	66865	64039	82	2163	2124	24	2916	3092	32	7697	7296	45	11022	10078	65	260501	231702	86	0.858435
30328	29560	65	24555	24305	71	685	677	0	954	1091	7	2190	2118	24	3086	3002	32	80911	76850	83	0.858435
79507	72485	83	56602	51844	81	1687	1237	20	2538	2620	27	5172	4953	40	6772	6014	44	166290	153743	82	0.863279
82394	75956	90	42746	38897	81	1487	1207	18	2354	1971	28	4676	4174	39	5888	5274	43	156826	148446	79	0.866186
50703	46046	77	25045	24068	70	1018	1024	3	827	1083	7	3074	3206	31	4700	4587	39	109331	106551	74	0.871999
70608	66239	81	37700	36064	77	1364	1375	13	2322	2026	23	4716	4502	38	5859	5195	42	162738	145403	78	0.872968
295388	247401	116	175238	149772	110	9959	8375	48	15054	11431	63	29500	23897	103	42264	33778	103	944488	713614	116	0.872968
65166	61830	84	29705	28672	75	837	820	0	1447	1808	17	3845	3460	36	5224	5121	40	148972	144904	74	0.873937
67476	66801	76	45214	42718	78	1308	1192	15	2108	2186	23	4626	4342	42	6815	6496	50	176313	158850	81	0.877812
53445	51920	81	31910	31356	74	1086	1294	11	1830	1808	23	3807	3489	36	5737	5266	42	135448	123443	76	0.892346
131656	109128	105	68679	58957	89	2038	1626	21	3985	3152	34	7801	6672	50	10755	9197	59	301975	260173	88	0.89719
160283	135366	95	97508	84839	91	4022	3591	32	5947	4768	44	11496	9285	60	17445	14615	71	412128	328302	93	0.899128
83953	78408	91	48464	47141	78	2282	2327	24	2728	2970	28	7013	6937	45	10414	9740	51	249826	235806	78	0.901066
117864	105142	87	54751	49740	85	1971	1663	23	3577	3145	36	8061	6842	50	11852	10000	62	317043	277716	84	0.903972
113744	97613	94	65411	57936	86	2374	1962	28	3097	2715	32	6536	5849	48	9309	7830	62	236375	207222	84	0.903972
117263	92359	92	59770	48123	90	2868	2403	29	3757	3494	36	7836	6658	51	10872	9175	61	280865	265643	82	0.90591
115595	95486	102	75279	61976	92	2104	1548	25	3282	2531	34	7308	5579	52	10872	8435	66	256311	205654	104	0.90591
106430	99559	84	54745	52679	81	2667	2458	27	3612	3739	29	9832	8940	51	13022	12139	62	368103	332027	83	0.910755
139869	124451	88	91925	84048	87	2647	2136	29	3763	3309	36	8870	7888	53	12680	11021	62	325145	281371	89	0.913661
225908	152872	112	172667	131300	107	5683	4016	44	9291	6353	56	18298	13110	74	28890	20516	100	663428	471370	105	0.91463
372886	239405	149	250874	169096	149	10938	8060	54	15215	10317	76	31169	20985	124	44293	30504	140	1.04858e+06	742402	150	0.916568
44262	43192	69	20225	19279	60	1258	1212	11	1318	1370	13	3899	3478	37	6027	6288	40	153259	141227	76	0.920444
98081	90440	84	45705	40294	82	2065	1813	26	3332	2918	32	7211	6616	46	10456	8987	60	287265	252373	85	0.92335
126476	114656	85	81272	72954	88	2264	2080	24	3558	3076	36	9464	8170	56	12763	10578	64	358340	312963	91	0.925288
97182	91877	82	43140	41026	80	1652	1554	18	3391	3085	36	5785	5490	42	8025	7674	46	229558	220196	80	0.927226
94969	89809	81	58620	55309	80	1826	1718	21	3003	2922	34	7043	6765	42	10019	8483	57	255772	236297	80	0.930132
119403	98201	93	67462	55529	89	2082	1833	23	2621	1945	35	6657	5328	50	8682	6652	57	220366	182874	78	0.933039
48821	46927	75	25003	24268	73	898	952	0	1375	1223	10	3141	2974	33	4494	4417	37	110314	106563	70	0.933039
84253	79832	80	36664	34864	79	1627	1486	17	1912	2009	22	5004	4931	39	7106	6325	44	184870	185352	75	0.933039
47780	44415	79	28246	26704	75	867	799	0	1365	1137	12	3149	2794	32	4616	3982	40	106336	96026	72	0.934977
20849	18867	69	16932	16895	51	410	367	0	471	713	0	1505	1622	21	2049	2261	24	47703	55282	45	0.939821
88723	82243	87	54598	50548	81	1566	1336	17	2695	2099	33	5191	4850	44	7413	7549	47	180226	161289	82	0.943697
84918	70501	86	51698	43641	85	1897	1529	22	2289	2209	26	4777	3942	42	7419	6688	48	173175	150089	69	0.944666
101587	97016	83	37982	36535	78	1842	1902	21	4266	3898	37	9863	9927	51	12754	12520	55	368094	348893	83	0.945635
125518	111749	102	68590	61713	86	2628	2506	26	4275	3626	40	8630	7378	55	11449	10295	65	299221	248795	87	0.948541
48406	46050	78	29908	28805	75	745	746	0	1374	1583	14	2625	2646	28	4395	4672	36	108582	100715	74	0.957261
53584	50813	74	25043	24030	72	1513	1400	16	1730	1587	19	4433	3983	39	5783	5081	45	153383	136572	76	0.957261
192798	154804	101	117631	96342	100	3220	3008	30	6083	5173	45	13390	10911	66	17387	13569	75	525394	429101	97	0.961137
89575	84750	81	45800	43584	80	2657	2465	26	3325	3404	33	7807	7551	47	11217	10825	54	264011	255665	81	0.962106
47802	46646	81	20061	18910	60	968	1014	2	1226	1078	8	2779	2633	31	3902	3714	34	96064	94437	72	0.963075
117276	106655	85	61106	55555	84	1698	1399	20	3250	3434	33	8716	7862	49	11449	10442	61	315179	283636	82	0.964043
58836	56214	77	30220	29648	75	1693	1623	18	1422	1855	18	4772	4761	36	7861	7650	50	176856	167421	72	0.965012
192886	154351	113	74266	61297	94	4307	3399	38	6490	5201	47	13031	10150	62	19327	14655	83	467392	353611	95	0.965012
98841	82844	87	63316	53630	86	1706	1680	20	2703	2489	33	6952	5989	49	9795	8417	60	252075	226253	78	0.967919
230997	155753	106	147685	97184	108	5704	4049	42	7921	5753	54	16094	11819	76	22750	16969	91	563741	437833	103	0.968888
112441	104555	85	48546	43963	83	1834	1833	19	2970	2778	32	7231	6371	50	10484	8926	51	281296	255737	86	0.970826
54100	51638	90	26245	25399	75	735	590	0	1102	1006	2	2676	2527	29	3986	4322	32	107357	106496	72	0.972763
43269	42424	66	24539	24097	73	591	542	0	1242	1116	10	2362	2175	27	3231	2760	33	84302	82436	75	0.973732
84961	80993	80	62224	60422	80	1937	1717	22	2880	2576	27	7075	6458	47	9582	9106	53	281660	260696	84	0.973732
46195	43586	73	25650	24779	74	549	527	0	931	999	0	2091	2336	24	3586	3568	33	84193	81819	73	0.97567
106320	93867	87	67222	60005	85	1631	1417	17	2735	2506	28	6563	5889	45	8662	7516	53	256435	223312	81	0.97567
70690	66980	81	41291	38251	80	1799	1554	21	2995	2648	29	6269	5745	44	8609	7940	48	213937	191988	83	0.979546
219110	160493	104	121090	90771	101	4212	3145	38	6827	4983	53	14423	10945	68	21284	15770	88	543020	389446	103	0.981483
36040	36384	73	19018	19279	51	547	822	0	798	860	0	1837	1868	23	2887	3023	32	74018	73663	66	0.982452
101639	95060	90	52461	49768	82	1803	1572	18	3430	3022	35	7947	7092	51	11401	10462	63	320386	292364	86	0.982452
142413	130237	87	41923	37274	85	3047	2517	31	4610	3967	39	8945	8280	54	10783	9505	59	282541	250570	90	0.986328
62882	58926	78	42742	37791	79	1117	928	0	1787	1304	21	3863	3478	39	5809	5003	48	132324	121731	68	0.987297
120658	107660	88	68476	60490	85	1997	1523	22	3331	2824	39	7878	6382	53	10873	9779	58	297324	253532	86	0.990203
88536	84599	85	38562	36993	79	1434	1245	19	2134	2105	22	4778	4468	38	5497	5067	41	158753	148073	76	0.992141
119459	110733	90	47090	43352	82	3362	2973	31	4057	3957	34	8397	7591	50	11795	11092	61	299553	261423	84	0.99311
79252	76221	80	42237	40835	78	1613	1496	19	2517	2335	32	6395	5911	43	8359	8556	45	236729	220829	76	0.99311
158149	140727	97	79946	72250	89	2844	2677	27	5282	4681	42	11845	9917	62	15758	13338	69	460203	388205	90	0.994079
37203	35399	80	18734	18442	53	601	573	0	805	890	0	1712	1786	19	2662	2730	28	63711	63693	70	0.994079
48857	45440	73	32739	30861	74	819	812	0	1767	1493	20	3014	2842	31	5055	4483	40	121668	105484	70	0.995048
30445	30234	60	14112	13932	48	497	494	0	747	553	0	1931	1796	23	2671	2692	30	71265	77306	61	0.996017
54459	52897	75	23598	22974	73	709	847	0	1812	1219	13	3109	3125	32	4448	4344	36	102279	103342	69	0.996017
72485	68475	79	35476	33544	78	1376	1224	11	2080	1918	27	4237	4389	35	6755	6302	43	150128	147336	75	0.998923
28695	27734	68	19423	19110	56	451	520	0	765	557	0	1565	1643	18	2310	2263	28	62254	66883	56	0.999892
96886	90550	82	40056	36575	78	1719	1850	19	2642	2531	28	6090	5667	43	8970	8014	50	244104	224337	77	1.00086
105674	88759	89	63698	57051	86	2436	2059	27	4406	3466	39	8154	6702	54	10563	8638	54	267059	223664	85	1.00183
20638	21785	50	17919	18168	54	350	471	0	1152	1168	11	1400	1541	16	2122	2295	22	53321	59994	47	1.00183
139769	117196	92	101144	87730	92	2189	1903	24	4466	3635	39	9047	7792	56	13878	11865	68	326095	276046	94	1.00571
88585	80078	92	62432	56500	83	1718	1425	20	2216	1900	27	5764	4873	45	8748	7709	54	206785	174697	82	1.00571
82505	74310	89	38620	34768	81	1323	1296	15	2387	1605	31	4711	4183	42	6019	4862	47	163438	144442	81	1.00667
82899	79906	81	39224	38046	77	1830	1788	21	2504	2314	29	5212	5109	40	8490	7630	48	194046	177796	80	1.00667
295438	212100	124	186794	144054	119	7020	5090	46	11976	7800	72	25014	17429	97	36973	25774	111	884465	617455	121	1.00764
33455	34422	69	18926	18971	58	373	456	0	778	891	0	1759	1659	20	2787	2856	27	73947	74397	68	1.00958
110135	99048	84	52120	46898	83	2224	2005	24	3261	3083	32	6687	5882	49	9523	8184	54	235469	211545	87	1.01055
32257	33419	53	22810	22927	63	952	963	0	1400	1451	17	3246	3262	32	4873	4893	39	120053	113929	70	1.01152
27948	28380	60	11856	11939	44	692	611	0	858	783	0	1615	1641	21	2306	2239	23	58155	59511	66	1.01249
46255	44692	74	25460	24668	73	946	806	0	346	738	0	2085	2014	25	4113	3787	34	91265	90533	74	1.01539
50541	50738	70	28606	28105	73	527	595	0	1023	994	0	3010	2762	31	3698	3639	34	105062	104317	73	1.01539
108091	91437	87	53389	46774	85	2252	2138	26	3428	3158	31	7417	6734	46	11121	10650	57	251067	241744	85	1.01539
52798	50366	76	22866	22129	66	794	815	0	1142	1158	11	3047	2815	31	4488	4342	35	118017	112235	78	1.01927
89422	82371	88	55530	53181	81	1950	1781	20	3185	2559	32	6518	6117	43	8430	7265	59	237525	214429	83	1.02024
57113	51319	81	40240	35861	80	1463	1332	15	2061	1848	25	3968	3611	38	6124	4923	45	147706	132349	77	1.02315
136557	110503	93	55100	45461	91	2432	1928	27	4056	3369	38	8431	7541	48	12790	10865	66	293299	272341	87	1.02315
30176	28368	66	12497	12082	46	805	836	0	586	802	0	2051	1955	23	3228	2916	33	80932	77702	67	1.02411
120368	113354	85	77395	74565	84	3261	2811	32	5549	4966	43	12255	11398	61	16292	15162	69	476590	428277	84	1.02508
44757	40789	89	20230	18481	59	849	921	0	1145	1319	11	3036	2837	30	4052	4231	35	109165	107694	74	1.02799
57820	54647	83	43589	41465	79	1069	987	0	2010	2182	21	4552	4652	37	6118	6155	43	150443	148409	76	1.0309
123647	109963	87	49306	42992	84	2857	2523	28	4220	3556	41	8232	6427	54	10847	9204	63	288335	239381	86	1.0309
36031	33988	78	15472	15470	48	588	506	0	987	929	0	1527	1651	20	2621	3081	27	74275	75245	67	1.03187
61850	57694	78	26413	25197	76	857	923	0	1564	1549	19	2859	3063	29	4474	4108	40	118893	111560	81	1.0338
129852	112587	90	75657	67127	87	2273	1703	28	3890	3209	38	8419	7029	56	10592	8955	59	297860	255415	91	1.0338
43501	41019	78	16884	16738	51	699	692	0	1352	878	0	2325	2221	27	3189	3726	29	81963	83722	74	1.03477
46302	44301	78	18914	18796	55	836	757	0	1406	1174	12	2358	2662	25	3852	3884	34	88956	89254	75	1.03477
121471	105661	96	67378	59289	87	2738	2329	28	5032	5037	36	9410	8632	52	12824	11985	72	368328	353999	87	1.03574
54663	53269	74	35011	33524	76	1077	1174	12	1126	1041	4	2860	2898	31	4401	4543	38	110189	105748	71	1.03574
83528	78991	78	43303	42340	78	2560	2733	24	3480	3526	30	6400	6240	42	9191	9155	46	219873	210694	81	1.03574
85021	73307	86	38647	33801	81	1640	1311	19	2060	1853	23	4501	3833	42	6826	5991	47	169268	149188	82	1.04349
99714	94552	83	57573	56129	80	1908	1592	24	3964	3594	34	8210	7382	51	11714	11303	57	336504	301834	85	1.04543
88637	85259	82	39840	38684	79	1237	1086	9	2884	2749	30	6325	6177	43	8416	7813	48	245223	239383	83	1.04543
51836	50506	73	26704	25598	73	1121	745	0	1403	1249	12	3291	3245	30	4136	3605	40	110556	104470	76	1.04543
73653	67036	92	37285	35350	79	2315	2427	24	3433	3454	35	6866	6293	44	10473	9956	55	251464	224106	84	1.0464
123768	117101	83	74362	69774	84	2716	2586	28	4288	4062	34	10716	9749	59	14810	12910	72	413145	360407	88	1.04737
152899	122399	91	88048	70407	93	3836	2882	36	5617	4491	45	11880	9679	68	16133	13277	78	392439	316413	93	1.04834
108407	87170	96	71027	57995	89	2141	1795	24	3276	2790	40	7012	5962	48	9638	8090	57	260806	213374	87	1.04834
122202	105916	99	73597	66394	86	1770	1563	21	3387	3057	33	6173	5239	44	8675	7304	55	220486	194631	86	1.04834
73088	68818	80	41977	39166	79	1312	1447	14	2860	2548	30	5067	4495	42	6652	6021	46	196327	175675	89	1.04834
66888	65196	77	35888	35251	75	1065	1007	2	1632	1545	22	4500	4872	37	5452	5196	43	175463	180244	62	1.04931
26139	25718	59	17375	17181	55	538	534	0	952	735	0	1600	1721	21	2502	2524	29	64952	70394	51	1.05124
59031	58260	80	24135	23404	70	1574	1607	17	1803	1943	23	4883	4660	39	8465	8142	46	186870	174883	75	1.05221
33045	30437	66	23822	22198	70	587	506	0	707	764	0	2286	2162	27	2773	2461	32	77692	74952	61	1.05706
121588	113085	88	55680	52651	84	2875	2789	29	4291	4109	37	9465	9413	53	14273	13167	61	352420	339538	82	1.05706
44655	45105	64	29883	29478	74	797	900	0	1330	1281	11	2490	2449	26	3089	2965	30	89714	88826	73	1.0619
90039	84573	82	50121	46190	82	1958	1549	24	2947	2393	30	5691	5293	41	7527	6844	47	197946	189032	82	1.06578
76718	71616	92	36241	33944	79	1507	1387	15	2226	2078	27	5858	5123	44	7327	7008	49	200659	183581	82	1.06771
112411	95339	86	62253	52946	86	2407	2156	25	4065	3171	39	8584	7430	52	10386	8308	66	264325	225075	88	1.06868
51837	51265	73	26628	25128	75	437	670	0	1539	1165	11	2945	2624	32	4109	3722	37	118403	106924	77	1.07353
29005	27885	68	16773	16719	51	579	572	0	878	847	0	1827	1936	22	2636	2558	27	67208	68282	69	1.07547
102899	97573	85	62132	60316	81	3214	3028	30	3808	3564	36	8300	7843	50	12065	10442	63	292669	254846	87	1.07643
42150	43020	70	23299	22968	63	592	491	0	1476	1568	14	2115	2175	22	3411	3663	32	74915	74881	71	1.07643
170247	145832	94	96893	83854	93	3262	2751	30	5877	4373	46	12938	10779	68	16945	13747	71	489728	395581	93	1.07934
181752	135681	98	91111	67075	97	3318	2348	34	6376	4894	51	14424	10715	70	18697	14697	81	527693	408050	96	1.08322
109101	91586	87	53620	45234	86	2174	1973	24	3035	2272	34	7055	5771	52	9769	7091	61	227861	188536	85	1.08612
107455	95631	86	78528	68853	86	1915	1732	21	2971	2401	30	6942	5644	48	9091	8063	57	233619	199179	85	1.09
133059	112268	94	67067	57017	88	1960	1588	23	3919	3185	41	8077	6471	54	11241	8614	69	314062	256878	88	1.09872
45236	42614	68	27843	26799	73	1146	1068	9	585	944	0	2559	2247	30	4308	4277	40	117404	107715	76	1.09872
204074	139550	110	132754	94903	101	5920	4253	46	7689	6204	50	17654	12867	74	24142	18799	89	576009	428421	98	1.09969
182680	156761	102	116665	102888	92	3509	3300	32	5193	4573	40	12569	10543	64	17339	14314	70	473734	390199	95	1.10066
69264	65923	78	43436	42486	78	2754	2393	27	3268	3138	29	5929	5869	41	9385	9006	50	214296	204151	79	1.10259
51142	50090	80	26729	26129	74	1661	1618	18	1921	1702	25	4946	4848	38	5805	5998	42	171976	164699	77	1.10453
93983	88082	81	43429	39084	80	1685	1330	15	2957	3223	32	7364	7342	46	8678	8239	51	265040	244850	81	1.11131
60473	57383	78	37057	35519	77	1709	1766	20	2644	2614	29	5275	5047	39	8558	7728	56	218280	208055	77	1.11325
259718	181724	119	136708	95615	109	6372	4749	45	10741	7757	64	23414	17665	98	33017	24780	99	790713	592923	107	1.11422
106646	88892	91	52101	44374	87	1810	1726	21	2042	1824	26	5428	4489	46	8047	6935	54	185336	148536	77	1.11616
48190	45138	77	21599	20982	61	821	878	0	1662	1405	23	3088	2924	31	4260	4253	39	108997	104837	69	1.11713
112823	100374	90	60017	54864	85	1910	1813	23	3303	3168	32	7579	6411	49	10809	10305	53	295488	263054	85	1.11907
23736	24685	53	24093	23946	68	483	535	0	719	630	0	1324	1315	15	1907	2269	20	48824	53173	48	1.121
87087	79030	83	35135	30048	80	1830	1773	20	2858	2722	32	6242	5710	43	8472	7131	51	204429	185764	78	1.12197
28856	29023	47	13680	13481	47	593	563	0	896	1058	5	1844	1747	23	2721	2303	32	71331	71574	63	1.12294
211051	171205	102	97586	80769	99	3883	3261	34	6610	5059	55	13094	10167	66	18769	14389	72	462531	360490	102	1.12391
123044	103953	97	52498	45631	85	2921	2536	30	3943	3480	38	9238	7762	57	13541	10455	64	339497	268871	92	1.12488
54391	53338	81	35051	34592	75	1042	1096	8	1726	1403	22	3517	3502	31	4273	4460	32	114984	112764	75	1.13457
159039	128093	97	106116	87683	94	3811	3290	34	5553	4408	45	13174	11032	63	18360	15110	76	434908	375227	95	1.13651
147139	118500	98	81958	69233	92	3011	2376	30	4457	3697	34	9828	8439	60	13784	11977	64	349059	294424	91	1.13747
49664	46089	84	25589	24325	75	808	647	0	1618	1155	17	2913	2797	30	4837	4127	45	105846	102686	74	1.14523
68305	68194	75	42657	41079	78	1486	1358	17	2338	2341	24	4872	4687	39	6715	6509	44	176687	161408	78	1.14619
191616	158395	96	125992	107342	96	3910	3316	36	7352	5916	54	16114	13005	70	22076	17733	79	618127	505343	97	1.15685
89648	80351	85	49641	44562	82	1706	1454	20	2456	1968	33	5189	4567	40	6928	6040	48	176772	153709	85	1.15976
44608	42652	74	28935	28602	74	1399	1140	11	1924	1705	23	3861	3569	35	5815	5784	41	148201	138725	74	1.15976
136240	121555	86	83163	73668	87	2540	2110	27	4583	4092	39	9394	8795	51	12609	11650	66	316967	288664	88	1.1646
44337	46239	59	27258	26299	74	759	865	0	1747	1643	20	3191	3109	30	4807	4540	37	115573	110267	71	1.16654
82691	78771	80	42652	40389	79	2115	2048	24	2657	2665	28	6414	5496	48	8006	8175	44	229511	205854	84	1.17332
173165	143610	96	102843	85338	95	4297	3601	36	5561	4632	44	11235	8831	58	17285	13652	71	387368	297579	92	1.17526
44485	41195	88	22317	21617	72	724	677	0	1037	907	0	2175	2118	26	3193	3290	31	73702	78257	68	1.1772
120981	108182	93	61202	54072	86	1880	1514	24	3212	2759	35	7128	6344	50	9922	8237	55	280353	239272	85	1.18107
42795	41499	77	22958	22452	71	696	616	0	588	896	0	2145	2077	24	2916	2799	32	75484	75163	74	1.18689
81619	78348	82	39229	37540	79	1151	1054	7	2473	2234	28	5194	4719	41	6419	6551	41	202725	193241	80	1.18979
91999	86639	82	53519	50995	82	1606	1582	18	2442	2637	27	6469	6028	44	9790	8950	54	258845	236621	83	1.18979
36625	36079	74	20895	20660	62	774	695	0	449	499	0	2124	2095	25	3247	3646	29	71728	73729	59	1.19173
85460	81157	80	47677	46600	79	2297	2208	25	3917	3400	38	7780	7194	51	11000	10346	58	265470	239678	81	1.2053
100980	89434	87	49040	43578	85	1705	1527	19	2944	2507	26	6564	5608	47	8571	7315	53	250273	225010	81	1.20627
50971	48647	81	23157	22863	64	1158	1227	11	1820	1820	21	3872	3863	34	5972	6148	44	137792	131115	73	1.20723
76795	71583	90	30236	29046	77	1542	1416	16	1858	1973	27	4479	4188	35	7171	6937	46	157095	152439	70	1.20917
116019	98030	88	58607	51253	87	2198	1920	26	2850	2509	33	7474	6611	50	10078	9136	52	260294	251831	85	1.21305
100009	94388	83	44701	42829	80	1524	1300	16	2565	2399	28	7047	6925	46	9182	8758	55	281677	270161	85	1.21499
38804	37536	76	27656	27330	72	808	873	0	1523	1492	18	2580	2520	28	3611	3617	32	86070	87774	56	1.21789
89222	79350	84	55387	50656	82	1306	1223	13	2365	2399	24	5003	4428	38	6856	6093	49	154292	141103	84	1.2208
84031	78608	81	48471	44316	81	1696	1567	18	2169	2194	27	5236	4922	43	7572	7333	49	173998	156475	82	1.22661
77772	72282	83	96821	92450	82	2377	2216	25	2983	2821	32	6943	6505	46	9378	8913	49	220839	208573	82	1.22758
43229	41137	73	26335	24317	73	794	649	0	1501	1317	17	2605	2532	30	3526	3585	32	88293	84685	66	1.22758
73610	70935	83	64592	63091	78	2280	2302	24	3107	3028	34	6770	6603	44	9867	9703	54	252045	226949	83	1.23049
39016	35808	73	29383	26782	74	943	1008	2	1194	1016	3	2704	2628	30	5087	4508	43	101262	102749	54	1.24018
83786	79577	83	28234	27759	78	1226	939	0	1994	2113	24	4605	4383	39	6639	6095	48	176481	175483	72	1.24018
40398	39831	65	18968	18790	54	515	555	0	541	774	0	2122	2148	24	2505	2657	27	74570	75902	69	1.24115
106413	96989	85	41344	37329	83	1440	1264	14	2602	2625	29	6635	5695	46	8890	7949	51	250375	219284	83	1.24211
101482	93487	98	42303	40289	79	1990	1832	24	2750	2826	31	7829	6910	46	11511	10750	56	307643	273965	81	1.24211
61278	53054	81	35932	31586	79	1394	1301	12	1987	1922	24	3929	3622	36	6214	5267	47	153030	132203	71	1.24502
52283	48537	78	27395	26535	74	955	908	0	1730	1579	21	2802	2755	30	4492	4145	40	107039	105743	77	1.24793
100396	91793	84	54728	51506	82	1539	1445	15	3942	3275	33	6564	6347	46	8585	7996	51	237029	222807	86	1.24793
83362	80621	79	59318	56146	79	2050	1664	25	2671	2733	28	6540	5547	49	9498	8636	51	222214	189351	83	1.24987
57755	57018	77	32881	32780	74	1505	1350	16	2673	2476	30	5368	5197	38	6754	6770	43	206661	196971	82	1.24987
94202	88928	83	46623	44521	80	1262	1369	15	3330	2708	31	6747	6329	45	7814	8022	46	238373	231344	84	1.24987
55525	53877	77	35505	34184	75	822	828	0	1574	1721	16	3782	3544	34	4880	4923	39	136244	126533	79	1.2518
33095	32707	73	16265	16158	51	510	534	0	569	663	0	1343	1380	16	2429	2677	26	58277	57722	65	1.25374
96874	88504	85	49737	47521	81	2122	2247	23	3004	2888	35	6557	5891	45	9752	9343	51	226063	203186	88	1.25568
264064	187767	109	148162	95948	110	6562	4889	48	11052	7591	67	23408	15685	97	34309	22015	103	854409	542285	113	1.25762
47391	42306	76	32909	30370	76	622	626	0	1268	1067	7	2782	2561	29	4182	3887	37	103536	94149	72	1.26052
29680	28225	63	11258	11161	45	571	574	0	828	878	0	1876	1945	22	2888	2628	28	68837	71316	70	1.26052
86456	81577	93	64128	62448	80	2249	2273	22	3155	3052	33	7177	6761	49	10590	9748	55	257895	233625	86	1.26052
116835	102119	89	56065	49596	85	1963	1960	22	3094	3124	33	8650	7317	53	11345	9272	61	334664	290355	87	1.26246
85737	76722	85	50011	45348	83	1911	1753	22	2944	2584	32	7166	6448	48	10344	8977	56	240126	214148	83	1.26343
31070	30242	62	20416	19907	57	929	706	0	895	1038	5	2120	2375	22	2905	2893	31	81419	80358	68	1.26731
38599	36531	85	23675	23014	71	865	787	0	861	942	0	1981	1895	23	2809	2603	28	78957	79020	67	1.27021
36872	36898	67	17288	16970	53	903	807	0	849	953	0	2114	1957	25	2870	3221	29	71500	72003	64	1.27118
160730	134449	95	88029	74340	91	2404	1919	28	4680	3849	43	10997	8999	60	15489	12718	75	433913	376165	91	1.27215
93122	81056	86	60206	52595	85	2089	1718	26	3026	2303	38	6592	5406	47	9116	7807	55	255578	211441	86	1.27312
69015	67465	82	38807	38046	76	780	793	0	1925	1935	23	4551	4389	38	6149	5695	44	184280	183042	75	1.27409
47815	45962	74	22826	22397	66	829	935	0	1410	1299	15	2344	2476	25	3486	3423	31	82008	83152	68	1.27409
124884	97051	95	86897	71177	90	2527	2164	29	4273	4092	38	9050	7025	56	12184	9431	69	322146	259428	89	1.27506
60629	58621	77	31815	30233	78	1080	843	0	1695	1739	17	3153	2938	31	5202	5099	41	115174	105609	76	1.27699
68511	66312	91	41018	40068	77	1199	1154	12	2738	2876	29	5929	5613	41	8740	8098	54	202053	188824	82	1.27796
32211	31338	72	19229	18698	56	609	621	0	894	840	0	1789	1958	21	2885	3001	30	61466	63441	71	1.27893
69331	65107	79	33432	31826	78	1265	1290	14	1891	1495	20	4003	3933	36	5089	4926	40	137631	131517	80	1.28087
75401	70414	93	25874	23142	83	1800	1790	20	3010	2626	29	6173	5434	45	9280	8802	53	212658	188050	94	1.28087
48098	47202	75	34048	32919	76	1400	1364	15	2238	2154	23	3477	3491	33	6296	6435	41	146539	138475	80	1.28087
61881	59405	82	25144	25076	74	912	963	0	1275	1432	16	3198	3207	30	4763	5068	35	122196	119211	78	1.28281
50426	48842	76	27161	25795	75	689	923	0	1685	1436	20	2740	2713	29	4072	4212	34	101844	100974	76	1.29056
63440	61279	76	28364	28212	75	1255	1250	14	2521	2501	24	5814	5807	41	7115	7169	43	208682	202745	78	1.29347
34358	34888	53	21895	21478	63	679	625	0	859	791	0	2066	2178	21	3150	2903	33	78548	78317	70	1.29443
48307	47728	76	25459	25135	73	606	515	0	1247	1149	13	2899	2655	30	3689	3889	32	107635	111761	71	1.2954
44154	43061	71	21300	19972	64	678	724	0	1510	1711	18	3338	3053	32	3976	4008	34	112268	106573	69	1.29734
94613	88343	81	54896	51093	80	1776	1951	19	2469	2564	28	6157	5912	40	7394	6805	46	222581	217269	75	1.29734
134324	126033	86	77862	74392	83	5696	5399	38	7425	7242	44	16217	14975	68	21569	19897	76	529676	464863	87	1.29928
118835	112097	86	110070	103967	85	3556	3180	32	5847	5439	45	11167	10136	58	15630	14153	76	381287	328776	81	1.29928
76740	74230	80	37183	36025	79	1395	1187	10	1981	1495	26	4207	4061	36	5774	5814	39	147544	142190	81	1.30897
93392	89848	80	69135	66824	81	1942	1868	20	3846	3412	38	9301	9025	52	12310	12283	57	339377	313091	83	1.30897
34414	34081	61	21509	21088	65	720	860	0	849	959	0	2035	2053	25	2822	2864	29	72748	72149	63	1.31187
85512	77598	88	43941	38917	83	1023	1035	5	1846	1750	23	5401	4948	40	6394	5603	43	177759	157108	83	1.31284
25344	26166	65	15738	15623	51	828	627	0	514	735	0	1431	1541	16	2214	2194	25	54138	54727	62	1.31284
91747	86631	87	46972	44327	80	1330	1203	11	3108	3111	26	5493	5246	38	8205	8020	48	231063	226522	81	1.31575
52358	50542	79	23053	22361	63	957	700	0	1049	1058	6	2737	2796	30	4091	4149	35	101088	100721	75	1.32253
72416	65968	81	45549	43372	79	1242	1317	14	2694	1960	28	4920	4217	41	6131	6008	41	151728	138772	78	1.32544
48676	46193	76	28742	27576	73	874	946	0	1509	1351	15	2966	2945	30	4762	4348	38	121076	111808	76	1.32641
115703	102265	87	64839	57540	86	3030	2710	30	3881	3273	36	6615	5902	44	10937	9319	59	260764	210764	83	1.32641
56095	52306	77	39103	35753	79	1237	1153	10	1270	959	0	3205	2911	36	4720	4323	40	112279	100878	69	1.33803
116758	101572	87	44476	37423	85	1989	1646	24	2694	2379	31	7419	6552	49	10484	8757	56	267129	226235	89	1.33997
39635	37861	68	24934	23928	70	743	769	0	1400	1542	14	3317	3097	33	4768	4504	39	120462	113495	75	1.34385
28262	28904	56	16615	16785	51	503	593	0	738	652	0	1987	1963	22	2691	2647	28	77286	80537	65	1.34385
76821	73520	92	42851	41085	79	1234	1100	10	1670	2008	20	4934	4694	37	7240	7229	46	193457	186347	78	1.34482
100175	92108	83	52637	47611	83	1769	1214	16	3359	2659	34	6806	6048	46	9120	8091	54	263413	237898	84	1.34579
256475	175097	113	162255	111321	110	7512	5387	50	10724	8280	59	21228	15817	83	30664	21957	102	741124	536041	109	1.34579
39014	39760	76	21069	21118	56	777	919	0	1334	1046	6	1711	1777	21	2801	2580	28	73919	75037	68	1.34675
93366	86643	84	40091	37161	82	1721	1628	19	2259	2326	24	5040	4808	38	9016	9035	51	189466	183681	81	1.34772
91327	82154	93	52455	47748	82	2269	2039	26	3015	3133	28	6455	6332	42	10408	9786	66	220833	214579	79	1.34869
101657	87037	88	68677	59038	85	2826	2243	31	3249	2658	29	6787	5400	50	9720	7862	58	247245	209495	84	1.3516
36656	35254	76	20593	20363	57	916	858	0	1526	1162	18	2806	2563	31	4216	4113	35	110328	103765	72	1.35257
83504	71521	87	53138	44929	85	1755	1502	17	2210	2370	27	5368	4561	44	7800	6752	52	202173	174507	85	1.35547
72559	71653	79	35192	34249	76	1009	959	0	1899	1935	25	4938	4584	40	6430	6578	44	188004	181119	76	1.35838
95268	90712	86	44827	41766	80	1577	1444	18	3540	2702	38	7061	6713	46	9503	8348	62	277050	255797	82	1.36226
177806	141539	101	149053	118705	98	4754	3805	39	6852	5998	47	15815	12740	71	22460	18193	87	529835	440176	96	1.36226
164207	130065	99	91396	74212	94	4029	3002	36	6137	4955	46	11730	9340	62	16739	13503	75	422627	330066	95	1.36516
60173	57649	91	31821	31600	75	1576	1367	17	2279	2425	25	4108	4445	34	7407	7118	48	160630	158393	73	1.36613
152195	132247	93	79940	69094	89	4049	3414	36	6133	5383	46	12028	10576	60	18015	14099	80	428284	350626	89	1.36807
42243	40825	74	22610	22031	65	736	743	0	660	1203	8	1855	1935	23	3384	3357	32	76313	75742	72	1.36904
68143	66775	77	31011	30432	76	1184	1149	8	1588	1674	22	4398	4263	35	6235	6175	39	176746	175893	78	1.37098
41892	41622	74	23523	23154	68	1060	1056	6	1192	1257	13	2786	2875	28	4309	4399	33	103327	101904	74	1.37679
45075	45458	71	18865	18816	56	829	770	0	1693	1492	20	2794	2482	30	3615	3601	35	99078	97853	65	1.3797
49444	47058	79	23899	23628	67	813	853	0	995	1391	12	2954	2661	31	3325	3683	30	100087	98251	72	1.38357
96338	87017	85	54879	49527	82	1817	1761	21	2287	2545	26	6061	5447	42	8317	7653	50	209286	184946	83	1.38454
173373	128056	101	168489	140307	99	4139	3294	36	5711	4529	49	12342	9988	63	17661	13417	86	445131	349928	95	1.38551
97525	90544	89	99090	94529	83	3127	3134	29	5772	5365	42	11766	11360	63	15835	14958	69	401038	359240	82	1.38551
92174	86882	81	56908	53925	82	1971	2014	21	3563	3068	33	8499	8024	49	11481	10876	56	306726	290412	80	1.38842
36307	37192	59	22744	21575	72	620	648	0	1075	1303	12	2320	2317	26	4015	4251	33	90050	81805	68	1.39035
76666	72819	95	32529	31592	78	1066	1058	7	2077	1949	20	5190	5061	37	6599	6263	44	198326	199409	75	1.39132
40962	40903	70	22827	21868	65	889	778	0	1088	1070	9	1845	1958	21	4060	3696	36	87639	87217	67	1.39132
46447	44989	77	23502	22705	72	822	935	0	1439	1112	10	2345	2527	27	4208	4028	36	97962	102898	69	1.39326
59920	58216	78	28346	26967	75	1424	1450	17	1577	1594	22	4585	4363	37	6674	6065	45	162576	156863	77	1.39907
99280	92935	83	40720	36889	81	1774	1385	18	2880	2876	33	6920	6088	47	8341	7675	51	239074	218995	86	1.40101
52468	50859	77	40056	39282	75	686	742	0	1204	1085	7	2236	2399	25	4215	4016	39	105296	101841	75	1.40392
70644	65578	82	34860	32328	79	1380	1348	12	1970	1672	22	4385	3842	39	7208	6353	51	166439	141608	76	1.40683
41301	41031	73	23749	23459	70	659	636	0	908	770	0	1942	1907	23	3090	3276	31	76616	80781	68	1.40779
65570	63498	79	55643	53713	78	2301	2014	24	2734	2729	29	5117	5047	38	8646	8555	46	184903	174836	78	1.40876
38903	39162	62	20867	20586	64	868	689	0	1272	1383	16	1998	1807	24	3169	3064	31	83794	89228	73	1.40973
28525	27988	60	16105	16389	50	188	290	0	803	792	0	1355	1350	14	1994	1900	23	64091	64268	67	1.40973
129183	117744	85	60908	55353	84	2300	2353	23	3719	3466	36	9414	8442	53	12437	11540	63	368021	330400	89	1.4107
38476	37704	71	21577	21070	61	733	780	0	953	1162	7	2605	2218	31	3489	3561	33	87352	83370	68	1.41167
37728	37435	82	21253	21325	64	328	423	0	878	987	0	1807	1933	22	2863	2776	31	73746	76505	66	1.41555
236047	163281	108	143267	108639	105	6761	5152	48	9127	6436	61	17849	12529	79	27038	18454	97	614950	426193	104	1.41748
185776	147182	100	101534	77642	97	4296	3678	38	6596	4922	49	13625	10023	66	19153	13641	73	476906	339323	95	1.41845
94501	86340	84	43729	39092	80	1629	1374	19	2448	2562	27	5577	5327	44	8161	7510	53	229522	208018	80	1.42233
191204	146645	102	128738	100233	99	3189	2549	33	6604	4614	50	13841	10613	67	19326	14588	86	556193	443428	97	1.42427
121856	106990	91	46798	40576	85	1911	1710	21	3882	3101	38	8295	7383	52	11386	10120	55	327497	292692	86	1.42523
91665	83439	86	51859	48071	82	1890	1719	23	2760	2382	29	6445	5885	45	9301	8049	59	229071	190040	85	1.42717
72192	69454	77	27753	27094	75	1626	1632	19	2423	2220	24	5011	4989	38	7032	6762	48	188821	185568	79	1.43105
88046	82658	83	63604	60015	81	1955	1949	22	3423	2578	35	6365	5540	43	9437	8273	62	211572	188355	83	1.43202
53734	52783	75	25986	25101	71	877	898	0	1268	1348	12	2750	2807	29	4299	4148	37	110765	105196	76	1.43202
47739	44908	77	28213	26417	74	1096	802	0	989	1156	11	2603	2451	29	3487	3113	37	99200	96633	77	1.43299
28308	28786	52	19502	19198	59	751	503	0	886	883	0	2075	1989	22	2839	2761	28	68077	68295	72	1.43492
44529	42497	73	23631	23198	71	634	669	0	1335	1149	9	2268	2498	25	3271	3356	30	93216	93286	74	1.43783
54345	51567	78	30272	29479	75	815	905	0	1108	1454	14	2809	3042	26	3693	3644	34	95824	93257	73	1.4388
27704	28213	66	16090	15889	51	615	714	0	661	912	0	1194	1158	11	2442	2597	24	59918	56240	68	1.44267
30172	29883	72	13547	13724	47	621	473	0	674	807	0	1569	1789	21	3354	3130	33	65255	67488	63	1.44655
52677	51300	75	29788	29121	75	892	852	0	922	1127	7	2639	2705	27	3669	3667	35	105803	105246	68	1.44946
157578	134672	94	115172	100680	91	5438	4600	38	6741	4965	49	14243	11685	63	19765	16226	84	466343	385123	91	1.45043
95179	86499	91	38876	36272	81	2166	1823	23	2851	2429	30	5237	4930	39	8149	7212	50	217831	199571	80	1.45139
78381	68935	82	32838	28261	80	2044	1832	22	2659	1927	34	5296	4319	46	7945	6639	53	172477	148212	76	1.45139
35272	33824	71	18844	18605	54	539	346	0	592	724	0	1987	1990	22	2454	2158	30	65546	63335	70	1.45333
84673	78375	84	43444	39629	80	1663	1612	18	2150	1896	26	5225	4562	41	7246	6139	49	194482	175922	78	1.45624
123054	110693	86	56283	48353	84	2075	1761	23	3268	2696	33	6748	5622	47	7218	6194	50	231741	194470	88	1.46011
55511	55738	75	16583	16407	52	837	849	0	1733	1318	18	3179	3226	30	4859	4593	40	120553	117950	74	1.46108
70170	67679	78	33236	31253	77	995	983	0	2106	1895	22	3739	3486	35	5516	5316	44	131981	126396	78	1.46108
281304	196383	131	146983	108628	121	6873	4856	45	9022	6568	60	19385	14222	78	28938	20481	102	669381	501153	118	1.46205
45022	42884	76	23799	22992	67	844	870	0	871	1178	10	2662	2423	30	3993	3996	36	98014	93624	72	1.46302
45143	43774	76	22877	22373	62	1060	1112	6	1228	1054	6	2319	2361	26	4290	4465	34	93798	93213	76	1.46302
35851	34409	80	20526	19932	62	569	433	0	962	864	0	2470	1975	30	2965	3160	30	79347	79053	72	1.46593
100309	92674	85	54164	51683	81	2205	2107	24	3294	3193	30	7456	6661	48	11132	9914	62	270853	243326	86	1.4669
90169	87862	81	50560	49351	79	2030	2036	20	4349	4019	38	9060	8717	54	11776	11638	52	351247	332134	86	1.46787
43301	42044	79	24680	24582	72	527	674	0	960	1244	10	2375	2534	25	3440	3444	33	81812	80713	75	1.46883
88032	85109	87	33770	32756	79	1854	1693	22	3225	2719	34	6650	6063	45	10621	10168	59	257470	237180	85	1.4698
96949	91315	86	42333	40532	79	1760	1581	21	2412	2314	27	6780	6550	46	8910	8136	49	253500	241979	82	1.4698
108641	101060	88	55192	50211	83	1441	1289	15	3039	2828	33	7106	6647	44	9211	8247	57	262026	243468	85	1.47077
57904	57147	77	23628	23046	73	946	894	0	1410	1519	17	3261	2956	31	4686	4719	36	122047	116277	79	1.47174
114130	93307	90	52713	42994	88	1805	1436	20	2829	2274	30	6339	5606	45	9556	8231	60	231088	213800	88	1.47174
38150	36652	74	21347	20770	63	612	489	0	842	863	0	2280	2149	25	3681	3795	32	81195	79446	73	1.47465
78475	77019	79	35883	34820	78	1174	996	0	1847	2547	24	6006	5850	46	7319	7352	43	229235	228702	76	1.48046
103284	81941	96	60662	50294	88	1934	1624	25	3275	2927	32	7215	5766	49	10116	7858	59	256009	214082	86	1.48627
101993	90066	88	56829	49873	85	2532	2032	29	3019	2832	33	7951	6671	48	11427	9511	57	262848	213993	89	1.49015
129485	113012	100	69384	59679	86	2083	1726	24	4553	4088	37	9009	7920	50	10839	9836	54	333951	286901	89	1.49306
91892	84988	82	58290	55872	80	1804	1731	21	3274	3247	32	7111	6219	47	10395	8939	55	250802	225073	86	1.4979
107540	101137	82	73194	69050	83	2322	2019	25	4376	3839	39	10447	9967	52	13522	12349	62	403234	355668	86	1.49887
125000	118011	86	66844	63812	84	2227	1991	26	3909	3811	36	9113	8582	54	13270	12524	66	373800	348563	87	1.49887
31909	33476	68	17091	16816	51	537	522	0	1199	917	0	1372	1577	17	2761	2635	32	66695	64650	73	1.50081
18774	17696	66	12710	12825	46	495	283	0	584	679	0	1172	1414	15	2014	1725	24	43543	43132	65	1.50081
40661	38529	77	22059	21760	62	739	800	0	857	1000	1	2022	1785	25	3194	3267	31	84627	84957	73	1.50275
65568	63374	79	26559	25757	75	1765	2028	22	2545	2441	29	4944	4818	37	6514	6778	41	166307	156600	76	1.50662
55419	51573	76	34495	32554	75	1106	1032	6	1348	1567	16	3222	3010	33	4474	3811	43	116493	105281	73	1.50856
49639	49450	73	25143	23552	74	1341	1216	11	1814	1358	19	3216	2982	33	5581	5116	41	132214	123255	75	1.50856
52293	49469	75	26559	25580	74	945	1060	6	1509	1210	12	2790	2732	29	4907	5093	35	106145	105917	71	1.50953
33314	32384	75	20101	19824	56	693	780	0	536	382	0	1940	1800	24	3025	2836	30	79017	76704	67	1.51147
66347	63955	92	38458	37437	76	1003	889	0	1381	1531	16	3918	4135	31	4455	4224	38	141767	141356	77	1.5134
31359	30868	60	22440	22234	66	1014	1017	4	544	867	0	2012	2070	24	2613	2743	29	65583	70186	50	1.51534
95385	84899	85	71901	64923	85	1922	1649	24	2783	2640	30	7668	6536	52	10851	10067	58	263730	222653	84	1.51631
37937	36594	85	19039	18858	54	664	631	0	762	790	0	2127	2019	25	2525	2360	28	65773	65147	70	1.52019
101548	90897	92	55431	50465	84	1808	1584	22	3478	3241	31	7141	6607	45	11464	9657	64	315000	280731	87	1.52115
82885	80893	79	34278	33496	77	1508	1527	16	2506	2474	26	5503	5420	40	6926	7271	45	209141	205013	80	1.52406
35275	36090	70	20034	20099	57	684	578	0	400	823	0	1608	1819	21	2445	2500	26	62668	64257	68	1.526
109417	105294	82	58660	56505	80	2450	2348	26	4569	4139	39	10911	9970	59	13666	12678	62	416575	362433	84	1.52697
66716	59462	83	31462	28195	78	1802	1572	20	1691	1589	22	4535	3999	40	6847	6048	46	162695	140481	78	1.52987
60454	59075	75	39410	38914	76	1522	1488	16	2671	2629	31	6012	5671	44	9056	9018	48	209169	198547	77	1.52987
195075	161447	100	115579	91765	99	4726	3773	40	7431	6113	48	14781	12200	70	21169	17998	85	497120	444390	92	1.52987
99814	92028	84	35900	33082	81	1722	1643	21	2264	1894	31	5703	5547	40	9268	8961	55	204532	187505	83	1.53375
107111	92958	88	50594	45142	85	2074	2036	23	3316	2929	32	6552	6250	45	9603	8532	51	216939	185561	85	1.53569
57018	54455	86	26774	25803	68	975	931	0	1488	1258	15	3490	3322	34	4908	5041	39	127721	123054	73	1.53569
28532	27636	68	18487	18291	55	781	757	0	859	937	0	2802	2605	28	3144	3031	33	91299	88101	69	1.53956
198522	162598	106	98211	82845	93	4868	3769	41	7196	6170	55	15245	12433	70	21333	17493	85	511393	433729	92	1.54053
42301	41100	74	27797	27314	73	555	691	0	1179	849	0	1788	1922	22	2705	3027	27	67963	67436	68	1.54344
17848	19941	47	14290	14370	47	296	300	0	666	529	0	924	947	0	1451	1392	20	40136	46819	47	1.54441
61852	56948	84	30265	28787	77	1377	1326	18	1942	2315	23	4899	4786	41	6790	6755	44	173942	166600	74	1.54635
96448	88691	81	44427	40680	84	1824	1429	19	2978	2615	31	7033	5878	49	9273	8316	55	237107	205247	84	1.54731
53413	53140	74	27995	27119	74	793	800	0	1622	1356	18	2845	2712	30	4311	4087	43	108963	105026	70	1.54828
26927	26727	51	14118	14164	47	462	431	0	481	1041	4	1810	1797	23	2085	2244	26	70305	73908	62	1.55313
102752	88987	87	49216	42461	86	2363	2017	26	2956	2672	30	6242	5187	45	9531	7720	64	217651	188220	84	1.55507
97167	88753	83	39952	36747	82	2359	2129	25	3391	3152	33	7532	7532	47	11606	11739	61	287944	280628	82	1.557
73571	67500	92	44795	42200	81	1581	1487	17	2715	2492	26	5141	5236	38	7055	7036	42	185541	182611	78	1.55797
103328	91672	85	60880	52706	86	1764	1661	17	2740	2403	32	5829	5127	47	9838	8625	56	230610	194835	84	1.56185
80757	78415	78	54528	52857	79	1203	1047	5	2313	2169	28	4880	5054	37	7328	7148	47	207062	201183	81	1.56379
49395	48836	75	25733	24915	70	929	697	0	1391	1451	17	3207	2991	34	5131	5011	39	121184	117198	75	1.56475
69044	68640	77	36071	34326	77	1359	1224	15	1953	2122	22	4023	3969	35	6049	5661	46	161827	151114	78	1.56475
90693	85518	91	66497	62990	82	2034	1774	23	2586	2268	29	6402	6035	44	8721	8644	53	263109	257625	80	1.56572
41541	41184	77	20798	19428	60	818	860	0	1196	1248	12	2589	2410	30	3212	3358	29	85900	83297	63	1.56863
45199	42783	76	27152	26752	73	839	922	0	1274	1227	13	2328	2372	26	3868	4076	33	87290	91402	54	1.57347
88349	83171	82	61610	58628	81	1610	1449	17	2051	1846	23	5648	5340	42	6907	6602	45	202144	182438	79	1.57929
54798	51702	79	30886	29121	75	973	970	0	1740	1407	21	3020	2843	33	3763	3725	35	112120	105276	72	1.58026
62550	58331	84	30936	29794	76	1380	1339	13	1700	1313	24	3772	3575	35	5285	5100	41	144579	132421	77	1.58123
75545	68310	83	38901	35522	81	1808	1772	22	2999	2553	33	6012	5888	41	9081	8785	48	217529	213499	82	1.5851
86466	79647	82	46371	42485	82	1691	1488	19	2605	2367	26	6088	5397	44	7638	6742	52	215734	190467	82	1.58607
106155	98469	94	70505	65439	83	1606	1393	17	2764	2609	29	6098	6058	43	8255	7846	49	216902	198286	83	1.58704
46354	46221	66	24865	24299	69	439	628	0	1261	1196	14	2276	2227	29	3264	3040	33	95256	95104	66	1.58898
21791	22857	53	12968	13222	46	352	436	0	539	828	0	1401	1348	17	2056	1809	26	52195	53756	62	1.58995
59135	56965	78	34375	33254	74	1395	1179	18	1987	1624	28	4409	4342	36	5433	4961	40	147365	134930	77	1.59285
155885	120503	95	102842	82321	94	3277	2483	34	5927	3937	46	11389	8809	62	16157	13211	71	415964	340727	97	1.59285
89571	83137	88	32817	30984	80	1750	1296	17	2444	2337	27	5871	5195	42	7866	6992	48	237358	214398	83	1.59576
73546	69389	82	37653	36590	78	1012	850	0	1819	1556	20	5119	5040	40	6082	6195	42	176910	175308	79	1.59576
92772	84578	84	48928	45367	81	2108	1820	23	3098	2832	31	5911	5032	45	9043	7989	55	215708	189554	79	1.6006
39391	38845	65	24016	23336	72	696	672	0	821	1047	5	2274	2290	26	3122	2772	32	78438	77778	68	1.60254
95900	90588	83	42229	40142	80	1261	1175	12	2478	2273	27	6988	6594	46	8747	8348	48	247738	238756	81	1.60545
60200	55529	86	39001	37616	77	1062	1141	9	1279	1491	20	3238	2968	34	5204	4708	40	131474	120638	74	1.60642
126143	115982	88	57112	52440	85	3092	2684	30	3699	3695	33	7844	7013	52	11417	9880	67	278750	247736	87	1.61611
106181	101077	83	41809	39782	81	1777	2029	19	2432	2234	29	6165	6101	40	8877	8020	50	246527	238122	83	1.61804
30777	31748	56	19570	19768	56	705	701	0	467	601	0	2332	2421	25	3460	3422	33	72725	76123	64	1.61804
47646	45327	76	27823	26591	73	890	730	0	1458	1162	9	2571	2604	27	4696	4136	40	92285	87582	73	1.62676
83359	73962	85	51259	47147	82	2105	1905	23	3437	3321	32	6522	5696	46	9778	8466	58	241177	217293	82	1.62967
117012	98767	91	46358	39547	85	2204	1697	27	3300	2584	34	5937	5098	45	8657	6841	59	210785	170621	86	1.64033
90032	82609	83	46174	44840	80	2450	2317	25	3556	3262	34	7025	6552	43	10299	9740	56	242087	208274	84	1.64323
119817	100772	100	68991	59136	87	2768	2175	30	3996	3435	36	7724	6180	50	10652	8698	59	272328	223649	89	1.6442
41004	40179	82	20455	20210	62	664	774	0	1058	1249	12	2348	2573	24	3513	3271	34	81103	81593	71	1.64517
214501	161000	102	122083	91013	99	3954	3413	35	6489	5122	49	15984	11920	67	21251	16863	91	579694	434576	99	1.64517
23821	22796	57	14806	14848	48	258	203	0	409	511	0	1436	1459	15	1912	1998	22	45669	46234	64	1.64711
197838	163177	100	124129	104579	98	4243	3542	36	6875	5463	50	14095	11377	66	19726	15617	77	505791	408407	101	1.64905
58433	55737	81	41645	38886	77	1253	1236	12	1773	1503	20	4021	3227	39	6209	5569	45	139038	123139	78	1.64905
35122	36139	70	21499	21493	61	538	496	0	528	1010	3	2042	1898	24	2869	2708	30	63415	63345	67	1.65486
56205	50585	78	27463	24922	79	1166	1318	11	2003	1987	23	4112	3785	34	6027	5196	43	146085	139660	79	1.65583
38327	36851	73	15247	14919	49	416	466	0	1142	800	0	2238	2336	23	2927	2961	31	75520	75662	73	1.6568
74068	70962	80	35132	31923	80	1993	1645	21	3181	2356	32	5146	4675	42	7443	7262	46	193297	181438	81	1.65777
26306	27333	51	15324	15412	48	531	670	0	537	711	0	1501	1472	19	2510	2875	24	65287	69112	64	1.65874
131164	118498	87	50154	44537	84	2485	2311	26	3818	3490	35	9446	8789	49	12928	11030	66	341868	299776	87	1.66067
79899	72353	83	41554	38013	80	1834	1655	21	2976	2891	31	5552	4961	43	7211	6468	51	202317	179007	76	1.66455
112541	97893	85	62720	53540	85	2071	1843	22	3172	2930	33	6616	5723	47	9150	7489	52	231430	196218	84	1.66843
34218	33122	67	20944	20404	61	479	551	0	1255	1172	12	1868	2084	22	2925	2591	28	69651	71478	66	1.66939
64591	58681	85	46437	44312	79	1203	1138	9	2111	1989	21	4679	4240	39	6647	6597	43	176338	161782	78	1.66939
104976	97603	85	48858	46055	83	1722	1476	17	3513	3413	31	7903	7130	54	11297	9509	55	313972	286285	86	1.67036
121683	104808	90	56673	49509	88	1897	1653	23	2901	3131	29	7776	6847	50	10809	9147	58	294927	252114	86	1.67036
38935	40099	71	25205	25103	73	744	649	0	1116	934	0	2632	2672	28	3677	3920	32	95909	97451	61	1.67424
98128	90154	87	49588	45244	82	1387	1356	16	3018	3037	32	6251	5459	43	8245	7200	51	229773	206411	84	1.67618
50934	49184	76	25761	24463	73	1039	1044	6	1007	1144	16	2503	2318	27	3891	4104	32	107768	102737	77	1.67618
74044	71001	82	52996	51314	78	1587	1497	18	2056	2090	25	5124	4919	39	7542	7411	47	198491	178349	83	1.67715
31358	31581	69	18335	17884	52	556	577	0	975	965	0	1843	1802	22	3229	3300	30	75207	76926	69	1.67715
51485	47885	78	35234	33180	77	1245	1247	12	1976	1774	23	3302	3186	33	5576	5253	44	141350	142327	78	1.67908
34928	34972	65	16627	16333	52	475	501	0	536	639	0	1840	2031	20	2459	2597	26	67778	69506	70	1.68005
74281	68878	86	53122	51052	80	2081	1938	24	2715	2582	29	6191	5878	45	8785	8761	53	222317	210880	82	1.68199
117452	101853	86	65795	54816	87	2245	1874	26	3513	2713	33	7174	5562	52	8803	7311	54	224149	186256	89	1.68199
40612	39421	71	23159	22919	66	548	696	0	1524	1403	12	2309	2368	26	3223	3101	31	81351	80044	73	1.68296
41606	41860	72	18399	18380	57	556	623	0	908	715	0	2444	2354	28	3223	2713	37	82268	84677	62	1.68587
138520	117707	91	96221	83863	90	2528	2262	27	4572	4081	39	10058	8172	66	13107	11452	62	374825	305819	88	1.69071
115010	109204	85	72578	70126	83	2868	2663	29	5406	5075	39	12309	11609	64	15809	14804	63	461035	414811	85	1.69071
83865	76239	84	48884	43715	82	1688	1394	20	2769	2216	25	5476	5246	43	7482	6499	50	183770	156209	79	1.69265
44180	42623	70	14100	13713	47	1007	836	0	1151	886	0	2064	2239	25	3184	3119	32	87821	91433	67	1.69555
89757	80594	92	45577	41314	82	1626	1478	19	2391	2455	24	4945	4536	41	7800	6587	53	195253	181466	80	1.69846
116575	108577	85	56071	52876	83	2788	2535	28	3997	3793	36	7980	6956	49	11792	10387	57	290056	247110	83	1.69943
38363	38399	66	17778	17585	54	698	731	0	594	949	0	2268	2268	25	3295	3290	33	80247	77766	72	1.70427
65579	59414	79	34526	30329	79	1181	1105	8	1528	1196	12	3403	3006	35	5911	5390	47	129931	116583	75	1.70524
92052	84986	83	46861	42930	82	1647	1534	16	3120	3177	27	5788	5315	45	8267	7648	51	203147	185030	83	1.70524
81969	76815	91	50271	46621	86	1552	1359	17	2063	1895	26	5353	4841	43	7068	6208	47	201654	178474	96	1.70524
51286	47766	80	33379	32006	76	916	874	0	1246	1136	11	3564	3229	34	4547	4695	35	130376	130574	75	1.70621
61505	60552	79	27679	27220	74	1439	1513	17	2196	2234	23	4539	4209	36	6784	6463	45	166767	151367	80	1.70815
194502	149091	115	118137	91301	99	4686	3839	41	7289	6313	49	16967	13810	72	23618	20009	86	677547	576280	98	1.70912
36819	36892	71	15815	15855	49	489	454	0	943	796	0	1865	1842	22	2944	2903	30	76638	76051	70	1.71009
59086	55430	77	34707	32140	78	1102	852	0	1660	1570	22	3565	3406	32	5079	4965	37	137272	122552	80	1.71009
247546	200455	107	135506	111965	107	7058	5712	43	11296	8741	62	22837	16641	84	34787	25951	103	816671	571871	112	1.71009
75608	71673	95	39690	38747	78	1071	1280	11	1468	1495	18	4436	4350	36	5527	5574	42	171316	170664	82	1.71299
41418	39343	76	21346	21181	66	687	718	0	1006	893	0	2366	2329	28	3316	3092	35	83454	82983	71	1.71687
26999	27547	58	19128	18801	55	557	606	0	518	691	0	1486	1660	20	2650	2387	28	65840	66342	70	1.71784
46558	43894	87	31484	31116	73	1086	1080	9	1410	1517	19	4062	4071	35	5890	5676	40	148771	137790	73	1.71978
48469	45084	79	27202	26771	75	1219	1032	4	1360	1367	13	2730	2708	29	4092	3791	37	112347	101792	73	1.73043
54994	53289	76	37474	36674	76	1777	1677	19	2065	1857	24	4729	4340	39	6322	5924	45	179082	171150	79	1.73043
104495	96108	83	61293	54539	83	1731	1642	19	3542	2900	34	6789	6045	46	8999	7881	65	234750	208489	86	1.7469
38533	38131	75	23198	22141	66	501	522	0	793	1006	1	2001	2034	23	3171	3028	33	86085	86465	67	1.75078
112607	104012	84	68038	62948	83	2052	1691	21	3111	2621	32	6175	5378	44	9791	9073	57	219553	196517	82	1.75078
43589	43062	80	23587	22802	73	808	862	0	1350	1263	13	2568	2387	30	3480	3704	32	97825	96104	70	1.75369
27848	27455	69	18123	17833	57	469	523	0	923	664	0	1477	1589	18	2427	2549	27	53693	54100	62	1.75562
89178	82983	80	45385	43640	80	1399	1284	13	2336	2213	25	5385	5062	38	7672	7614	52	217797	213855	75	1.75659
68358	65018	79	51604	50009	78	1864	1661	20	2562	2457	31	6212	5879	44	9045	7692	50	210548	190795	77	1.75853
41731	38902	74	20633	20063	58	822	749	0	1098	1027	4	1801	1918	22	2766	2896	27	76773	75901	68	1.76047
50608	48758	77	41196	40284	76	1346	1392	14	2011	2031	24	3949	3809	37	6985	6622	44	159449	147562	76	1.76338
223850	167425	113	140990	109979	103	5657	4299	42	8690	6552	55	17165	13239	76	25660	19145	90	619336	483554	107	1.77306
31117	32602	66	17012	17196	49	291	392	0	940	668	0	1394	1474	20	2602	2652	27	69190	70106	67	1.77306
84418	80599	80	70825	68562	80	2909	2693	29	4158	4151	34	9502	8688	54	13598	13724	69	334084	300868	84	1.775
191435	154839	97	94868	79429	94	3565	2811	36	4870	3938	41	10341	8458	57	15476	12580	75	363691	282850	96	1.775
41069	39820	86	19119	18930	55	528	588	0	824	663	0	1727	1706	18	2782	2439	32	74824	76049	67	1.77597
168164	138957	96	81532	66687	94	3136	2472	33	4471	3494	40	9362	7565	54	13251	11205	71	316653	247979	90	1.78178
57618	53235	78	30106	27451	75	850	905	0	1285	1334	12	3373	3085	33	3994	4219	33	114762	104783	69	1.78469
126690	109932	91	102698	91406	89	3092	2660	30	4946	4386	45	10391	9221	61	13781	11130	65	363483	313462	85	1.78857
135377	114511	88	84660	75608	90	2791	2416	28	4026	3909	34	10096	9704	58	14185	13419	66	399919	392784	85	1.78954
113616	104527	83	52538	47805	83	2701	2679	28	3011	2356	38	7147	6146	51	9028	7656	51	229896	193887	83	1.79147
297035	178180	132	183831	126383	124	8302	5575	53	12313	8537	71	23912	17084	95	33707	22953	113	783096	590008	119	1.79922
133317	108461	107	86003	71481	90	2139	1817	25	4033	3151	42	8497	7061	56	12159	9984	59	329769	276002	88	1.80019
47917	44349	75	24535	23407	74	857	790	0	1299	1614	14	2518	2377	27	3547	3479	34	96608	92521	74	1.80601
61941	60889	78	26809	26558	74	888	1090	6	1697	1626	17	3580	3657	33	5038	4879	41	139209	139663	74	1.81182
46301	46788	74	18201	18158	56	583	571	0	1846	1527	20	2946	3105	30	3707	3795	32	98095	100449	71	1.81279
33759	31022	75	24044	22195	73	876	847	0	947	1221	10	2953	2547	33	3611	3349	36	92069	91546	55	1.82151
107371	101013	88	63006	60219	82	1629	1561	20	3733	3420	31	8127	7572	50	11511	10673	66	312490	283072	85	1.82248
102047	93130	94	73576	67686	84	2508	2151	30	3075	3116	28	7427	6727	48	11567	10093	61	283377	255229	87	1.82635
118445	106670	90	45935	41635	83	1789	1727	21	3246	3145	30	7488	6807	47	10103	8853	62	253157	219529	89	1.83507
78645	74244	82	58694	55979	82	1282	1396	14	2559	1874	25	4720	4310	38	6127	5936	42	171010	157543	84	1.83701
18603	19708	52	11085	11239	44	499	426	0	824	790	0	1246	1014	4	1569	1610	17	48695	48750	66	1.83992
34371	34543	67	21391	21256	57	455	562	0	660	787	0	1932	1712	23	2250	2354	24	71222	68994	69	1.84186
79421	74270	79	50607	46803	81	1546	1449	15	2189	2245	28	5113	4598	41	7530	6767	47	195901	180082	80	1.84282
53902	50954	75	30450	29135	76	1050	1042	5	1883	1868	19	3643	3290	35	5144	4842	42	122926	118043	70	1.84767
32953	32558	72	21856	21629	65	437	589	0	718	813	0	1998	1865	23	3103	3074	31	69725	73292	62	1.85058
42716	41219	74	23387	23029	64	818	701	0	1162	1061	8	2494	2642	28	3953	4030	33	104367	105133	73	1.85251
307754	214823	118	316583	231075	119	9452	7052	49	15788	11022	70	33164	22969	108	49304	36192	109	1.04858e+06	890835	117	1.85251
93900	88038	85	62168	59234	82	2455	2179	26	3404	3461	31	6785	6855	42	10568	10058	56	246195	228179	86	1.85639
57474	54219	78	30694	29400	77	893	1024	4	1617	1546	17	3423	3324	31	5243	5102	39	135094	127864	82	1.86026
134290	113403	92	71806	61294	89	2589	2169	27	4215	3317	41	10938	9396	56	15007	12122	68	411460	341528	94	1.86317
55526	50579	79	34124	31655	77	1217	1154	10	1722	1981	18	3709	3551	33	6103	5907	41	138888	137081	71	1.8777
122406	107465	87	59916	53740	86	2710	2369	28	3416	2724	37	7625	6867	50	10814	9446	57	271203	219245	88	1.88449
49378	48956	74	28095	27882	69	1060	1092	7	1104	1257	12	2849	2932	28	3905	3603	36	95714	96171	71	1.88449
37577	37241	72	17293	16893	52	402	556	0	719	863	0	2159	1999	25	3243	3888	29	77221	76748	70	1.88836
98380	82476	90	51627	44247	85	1838	1675	23	2767	2647	31	4907	4634	39	7873	7145	55	181095	174138	86	1.89418
48015	43092	90	17033	16992	52	1086	1035	5	2141	2053	23	3010	3044	28	5001	4971	43	122573	118486	78	1.89805
97952	91313	82	50127	45726	82	1976	1714	24	2853	2597	29	6768	6363	48	9342	8456	58	272578	247358	83	1.90096
93887	87010	85	50429	47262	82	2300	2006	28	3230	2717	34	6832	6901	43	10578	10604	52	276799	269448	83	1.90386
100817	86079	87	62618	53965	87	2584	2147	27	2531	2342	30	6996	5780	48	10690	9151	58	251001	211623	85	1.90677
23365	23511	60	13447	13655	46	487	329	0	423	677	0	1467	1516	18	2341	2782	23	62327	65886	63	1.90677
50973	47872	82	25441	25463	72	725	592	0	1073	939	0	2367	2278	27	3138	3010	31	81252	81188	70	1.90677
87218	81788	82	38108	35481	78	1090	997	0	2301	2015	26	5679	5575	42	7454	7241	46	219676	205592	80	1.91065
158127	129157	105	112011	91623	93	2953	2476	30	4522	3752	48	11552	9149	63	15876	12567	77	394352	331831	96	1.91355
40673	37931	80	27050	25154	73	479	536	0	795	946	0	2243	2067	26	3350	2980	37	78472	73790	69	1.91646
108191	92333	93	51813	43945	84	2080	1970	23	2922	2565	32	7296	6138	46	10105	8027	56	260491	218851	87	1.9184
91291	80258	99	35331	32231	81	2319	2099	26	3497	3600	32	7108	6484	47	11043	10070	62	253563	247883	83	1.92421
58355	54142	85	43430	41835	77	981	908	0	1763	2262	22	4289	4316	36	6058	5840	43	157377	143685	79	1.92421
82538	71129	86	39416	34214	84	1366	975	0	1913	1868	24	4137	3354	38	6918	5553	51	152054	137187	82	1.93681
34664	33088	73	14904	14917	49	510	495	0	725	1189	10	2038	1754	26	2806	2653	30	70854	70730	68	1.94165
71315	69311	78	33574	32847	77	1161	1106	11	1844	2137	23	4189	4216	35	6007	5963	42	179478	176788	75	1.94262
35446	35260	69	19697	18790	60	770	696	0	330	694	0	2083	2206	23	3135	3385	30	83098	81347	67	1.94359
143025	112568	107	100512	82219	91	2688	2274	32	4304	3495	46	9234	7400	58	13396	11281	70	309085	249760	90	1.94843
48652	45642	76	30441	28564	76	1093	924	0	1256	1467	17	3146	2800	33	5120	4576	46	118531	110261	72	1.95231
86041	77329	86	39282	35404	82	1448	1294	17	2180	2407	26	5173	4683	41	6828	5844	46	167968	150768	84	1.96394
88730	78380	87	55451	52089	82	1694	1519	18	2420	2454	31	5530	4811	42	7135	6164	50	193183	165080	83	1.9649
84929	82159	79	40549	39165	79	1105	1065	6	1663	2238	21	5620	5194	40	7216	6441	45	211926	205071	77	1.96684
110127	94919	89	55088	48830	85	1815	1570	20	3254	2647	38	7316	6248	53	11281	9522	63	315816	272908	83	1.96975
192412	155768	99	144888	119833	98	5376	4131	40	7206	5816	47	15239	12322	69	22099	17689	83	516712	426577	92	1.97072
100412	92776	83	66545	61936	81	1380	1396	14	3126	2861	32	7953	7444	54	9473	8339	51	300938	268550	80	1.97072
44181	43478	64	15395	14961	49	1024	1125	8	1084	1123	11	2571	2716	29	3989	3900	35	102048	100154	69	1.9775
53011	47732	82	32118	29607	76	1066	920	0	1112	1497	13	3049	2509	33	4098	3894	36	103461	93825	71	1.97944
167269	137799	101	101787	85526	94	3940	3181	35	6578	4982	50	13121	10649	70	19053	15029	77	436327	345342	100	1.98234
135166	109714	93	68605	55477	91	2694	2227	30	3700	2852	39	7098	5650	47	10997	8759	62	255261	210994	88	1.98331
64228	61928	79	32549	31974	76	1014	962	0	1499	1552	19	3833	3961	34	5337	5295	39	155855	154300	74	1.98428
99326	90736	88	41638	38528	81	1751	1462	20	2982	2742	33	7228	6612	47	9470	8054	55	271103	238610	83	1.98622
117424	105827	84	53130	46139	84	1918	1623	22	3382	3135	35	8686	7372	49	10867	9065	57	323847	277225	86	1.98622
138905	117016	98	84042	72057	89	3558	2696	36	4860	4208	44	11686	10582	61	15990	13653	80	400712	350110	86	1.98622
34703	34670	73	11826	11782	45	726	730	0	462	845	0	1643	1868	19	2581	2561	26	72623	73850	71	1.98913
36952	35151	73	20823	20321	62	976	1003	2	1040	1022	3	2137	1973	28	3099	2880	32	88222	84769	70	1.9901
92864	86873	85	54144	52299	81	2432	2408	25	3620	3367	32	7293	6585	49	10284	8840	66	235120	209035	82	1.99106
49216	46855	77	23466	22560	65	1121	990	0	1953	1781	25	3829	3812	34	5204	5314	37	130287	125165	70	1.99978
74451	71437	82	45397	44018	77	1563	1464	17	2861	2509	29	6354	6107	44	8223	7637	54	236489	212502	78	2.00075
124335	105626	100	77611	65280	89	1908	1788	21	3168	2806	34	8021	6639	53	10302	8309	58	303647	261749	84	2.00269
90805	84933	88	37536	34358	80	1702	1592	21	2545	2301	30	5577	5170	42	7658	6794	49	195838	175383	81	2.00463
101758	96908	85	39809	36537	80	1463	1311	16	3374	3119	32	5684	5495	39	8126	7443	52	249249	229983	84	2.01044
105383	94153	88	58139	53744	84	1827	1781	22	3086	2762	31	7209	6339	46	9562	8558	52	259000	224670	85	2.01722
141920	124651	89	92650	81581	89	3763	3309	33	5172	4165	42	11404	9605	62	16218	13124	77	391196	326554	89	2.01819
58261	56243	78	35533	34674	74	621	727	0	1354	1898	17	3334	3095	31	3558	3605	33	101561	100901	70	2.01916
191769	149181	101	112150	91071	98	3529	2619	35	5674	3931	49	13330	10705	65	17847	13147	81	472305	372253	99	2.02304
36531	36129	66	20670	20530	63	476	451	0	763	641	0	1757	1572	22	2399	2573	25	63397	63596	66	2.02594
133183	116509	88	94361	83435	89	1998	1856	23	4207	3516	40	10132	9295	58	13529	11279	72	386924	339066	85	2.02788
31295	30966	69	18358	18116	54	471	482	0	777	755	0	1728	1698	21	2647	2544	28	64608	66357	67	2.03466
74318	66047	86	32476	29786	79	1352	1117	11	1450	1126	10	3627	3190	36	5491	4663	44	127576	111068	78	2.03951
38476	34595	75	18106	17862	55	496	693	0	765	941	0	2184	2104	25	2739	2721	28	73053	73259	72	2.04048
18111	18040	57	11371	11532	44	451	491	0	516	703	0	1271	1135	13	1744	1973	22	46877	47074	64	2.04145
85230	79825	95	60136	57254	80	1641	1572	17	2419	2351	26	5683	5223	42	6182	5946	43	206377	183742	81	2.04532
123174	112525	85	82729	76288	86	3241	2774	31	4758	4659	34	10775	10803	56	15407	15003	67	388485	365037	88	2.04629
29483	27340	68	12925	12842	46	464	458	0	974	828	0	1932	1838	21	2305	2679	25	63426	63351	68	2.0492
143578	117633	107	62495	52130	92	2587	2455	26	4728	4123	42	10302	9070	57	15551	13222	70	419188	344156	95	2.05307
42509	41720	71	29837	29262	73	945	935	0	1220	1369	14	2686	2652	29	4196	3650	35	104432	99202	72	2.0647
18287	18468	56	13731	13916	46	390	363	0	97	666	0	1086	892	0	1609	1495	21	42377	45675	57	2.06761
172998	139016	103	110873	91130	95	3502	2891	32	6153	5012	47	13792	11991	65	18441	15996	75	516305	445761	95	2.06954
32490	32814	56	17759	17736	52	166	372	0	455	422	0	1468	1494	15	1988	2235	25	63531	63309	72	2.07245
146454	129049	90	80062	71394	89	3030	2636	32	4422	4445	38	9983	8631	60	13884	10938	69	323705	271708	95	2.07633
130177	121910	86	78275	73995	85	2954	2550	30	4871	4307	40	11863	10767	61	16449	13273	69	453731	389538	90	2.07923
127089	103114	90	85133	71503	92	3120	2431	31	4210	3405	39	9125	7605	57	13019	10129	82	296969	235131	101	2.07923
68270	64950	84	56291	54544	79	2038	1873	23	1836	2092	22	5877	5795	40	9128	9053	54	192705	188558	79	2.07923
87282	83646	80	35778	34525	78	1394	1191	13	2344	2373	24	5325	5251	39	7469	6814	49	228918	217072	83	2.0802
130806	114998	89	82435	73055	87	2581	2303	27	4480	4455	36	9954	8702	53	14724	12559	68	393780	339270	88	2.08117
58270	55011	83	28853	27446	75	1229	959	0	1385	1240	15	2668	2761	27	4488	4296	38	113149	109303	76	2.08311
52738	50008	79	29251	28455	74	1107	1124	12	942	1267	12	3023	3180	30	4581	4498	36	108822	106991	73	2.08311
143289	129560	90	67053	61694	87	4199	3566	34	5228	4529	41	11820	10444	62	17209	13536	80	417936	350769	94	2.08505
183324	143900	101	125720	103495	96	4459	3817	35	6603	5786	46	14903	12437	73	20142	16296	78	502676	412176	96	2.08698
40621	41572	70	25016	24635	71	704	703	0	733	939	0	2332	2338	27	3544	3928	32	87554	89603	66	2.09086
149348	135128	91	57823	52775	87	3061	2690	31	5461	4661	42	11644	10354	64	16229	13558	72	432054	363858	90	2.0928
54727	51579	82	31347	30763	76	1591	1314	16	2380	2203	27	5208	5212	39	8346	8067	59	191167	177212	74	2.0928
123731	111474	86	76875	69516	86	2123	1657	21	3760	2902	38	7786	6685	54	9969	8628	57	265207	228543	86	2.0957
259951	144181	124	168403	102842	122	4733	2754	57	7628	4046	68	16752	8275	95	22167	11183	92	614171	307856	123	2.0957
31323	32432	64	20523	20340	58	694	711	0	657	710	0	1868	1800	22	2858	3131	30	66554	70297	52	2.09667
118953	108034	88	52146	48017	84	2317	2034	27	3645	3016	35	7390	6482	51	11035	10162	58	271681	235085	88	2.09764
125011	117174	88	94728	90582	84	4157	4006	33	6169	5795	46	12511	11086	61	18492	16781	78	439480	368080	89	2.09764
99798	92715	89	52227	49075	82	1681	1770	18	2149	2665	25	5657	5233	43	7361	6813	46	222608	209231	84	2.10249
71925	67170	94	43225	41895	78	1982	1868	24	2814	2852	31	6406	5930	43	8716	8368	51	217457	204103	82	2.11024
101673	93083	95	48751	44107	83	2115	2184	21	3765	3272	35	7812	6888	52	11704	11338	58	310045	275441	83	2.11799
133531	112826	93	71246	61467	89	3316	2952	31	4467	4219	40	10808	10463	55	18599	17401	80	409250	399509	85	2.1238
35069	34741	71	21863	21750	64	957	965	0	1155	1352	14	3795	3431	36	5376	4702	42	140320	137965	72	2.12477
127476	119353	86	70415	67272	84	3165	2735	31	5386	4744	41	11854	10845	60	15861	14750	71	451941	399986	89	2.12768
92986	87444	83	49470	47862	81	2065	1951	24	3188	2437	35	7184	6591	47	9692	9067	53	258867	236114	87	2.12768
230490	164113	117	152900	110719	105	5878	4616	42	8555	6278	57	19304	14853	78	25851	19622	92	624761	494708	102	2.12865
116365	100679	86	86173	71930	86	2151	1743	27	3780	3055	38	8008	6250	55	11752	9507	67	303905	240725	87	2.12962
106006	101351	82	52286	50194	80	2223	2051	24	3859	3799	36	8306	8041	51	11771	11368	61	357083	318968	84	2.12962
36747	35814	58	22866	21445	70	432	390	0	1144	1093	5	2369	2103	28	3572	3637	33	81224	74650	72	2.13834
160292	112480	101	93499	67707	99	3854	3117	36	6141	4589	50	12257	8530	71	16824	12793	77	395753	293162	97	2.1393
95632	87276	83	49731	46461	82	1394	1319	14	2056	2115	22	4847	4719	37	8456	8148	52	179440	171002	83	2.1393
69046	66347	81	38292	36416	78	1831	1657	23	1943	2293	23	4160	3838	36	6910	6369	50	158662	142650	79	2.14512
112895	102590	90	42658	38782	82	1979	1767	23	3334	3120	32	8058	7280	49	12083	10523	62	328905	290900	83	2.14996
64662	61025	80	47990	46622	78	1937	1832	21	2038	2174	21	4810	4488	38	6683	6576	41	168505	156292	76	2.1519
154043	131892	96	81023	70344	90	2410	2094	28	4920	4209	42	11383	9563	59	15134	12073	76	440812	362189	89	2.15481
129780	110957	90	83546	70873	89	2693	2118	30	3544	2887	35	7954	6597	54	11673	9858	59	277188	234421	87	2.15674
127087	105337	102	82604	69573	89	2533	2175	28	4187	3438	38	7691	6207	51	10759	8899	63	287996	241347	88	2.15771
132202	113911	89	76558	65960	89	2754	2371	29	4393	3472	41	9628	8340	53	13387	12722	62	321725	271020	88	2.15771
40332	39021	71	31679	31284	73	1252	1008	4	1266	1514	16	3744	3454	36	5504	5312	42	140801	134446	72	2.16256
40061	37649	75	26528	25855	72	991	1018	3	1590	1335	13	2885	2710	30	4225	4248	37	102412	98621	71	2.16256
82924	77680	81	41872	38684	81	2230	2078	26	3288	2960	31	6678	6064	48	10285	8794	56	243002	210360	83	2.1674
162951	140314	107	88063	75828	90	3396	3043	30	6327	5443	48	12189	10341	57	16281	13671	73	466826	389987	91	2.16934
151947	123992	98	67016	54592	92	3416	2791	32	5090	4298	44	9660	8866	55	14538	12927	65	345496	334152	89	2.17031
109723	95730	92	53698	48089	84	1405	1534	15	3053	2852	31	6723	6042	50	10332	8777	61	260596	230358	85	2.17128
26647	26523	62	18529	18467	56	607	468	0	717	894	0	1448	1551	19	2182	2457	26	58386	59051	67	2.17128
170689	148156	95	85054	75287	91	3512	3091	32	5031	4393	43	10992	9058	57	17324	13917	80	372361	293273	93	2.17515
24328	23792	60	16271	16194	52	556	518	0	834	1014	3	1547	1239	16	1977	2170	24	57641	56382	63	2.17612
64406	61012	76	33283	31945	78	1283	1129	11	2277	2240	27	4591	4399	38	7915	7099	45	193869	182106	76	2.17903
53611	50068	90	29942	29615	75	1155	1281	11	1560	1492	17	4033	3757	37	6277	5948	44	154044	145843	73	2.18194
103128	96271	86	37816	34693	80	2128	1668	25	3099	3105	28	6761	6367	46	9379	8520	54	242058	234917	81	2.18484
47269	42598	77	28775	26506	76	913	1033	4	1173	1290	14	3132	2975	30	5076	4551	42	115639	108012	72	2.18872
72694	68439	88	45765	44736	78	2054	1795	23	2803	2572	28	5667	5626	41	8930	8729	54	199762	181433	77	2.18969
72923	70356	78	35747	34861	77	1432	1146	11	1725	1886	22	4572	4338	38	7242	6862	44	190820	183735	77	2.18969
30485	29842	69	7851	7921	39	394	408	0	512	627	0	1434	1550	17	2322	2328	25	70090	66654	68	2.19066
90024	84138	93	75885	73232	81	2221	2156	25	3370	3289	34	7680	7466	49	12009	11031	60	276171	264712	81	2.19356
60912	57894	76	45190	43858	78	1875	1661	21	2824	2469	31	5066	4995	40	7320	7266	44	194863	182925	79	2.1955
85573	77657	96	40248	36383	80	1486	1308	14	2491	2185	30	6352	5536	48	7744	7207	49	222363	197077	96	2.1955
107074	103279	83	63857	61016	83	2149	1962	25	3578	3207	33	8894	8307	51	13120	12626	57	342866	315401	85	2.19744
85872	79986	81	48283	45933	80	1919	2070	22	3300	2870	37	6343	5805	43	9084	8121	50	225805	206601	82	2.19938
175753	91320	109	95917	52438	107	2865	1503	38	4796	2803	49	10827	5871	69	14199	7737	75	381261	215727	104	2.20131
127246	116114	86	78480	72369	86	3381	3106	31	4371	4037	39	10282	8597	61	16753	15064	81	380362	325456	88	2.20131
35340	37049	64	22179	22586	53	681	698	0	742	874	0	1762	1826	22	2930	2822	29	70908	72535	67	2.20131
109705	103709	83	68732	63389	84	1822	1832	22	2964	3109	29	7047	6724	46	10894	10068	55	302215	270388	85	2.20131
117593	89098	97	66625	49271	94	1812	1476	20	2948	2267	37	7435	5612	52	11191	8651	59	272807	220180	93	2.20228
92512	85072	88	37130	34039	81	1293	1282	12	2504	2492	26	5980	5717	42	7763	6655	56	229972	214530	82	2.20325
82175	79564	81	43516	42197	79	1253	1216	11	2128	2287	26	5344	5288	42	8001	8079	43	217011	211925	80	2.20325
88510	84843	82	33194	31486	78	1768	1748	18	3323	2745	34	7968	7876	47	9602	8782	56	296268	269705	82	2.20422
75622	68683	82	39321	36498	79	1694	1691	19	2591	2363	27	3930	3361	37	7068	6958	45	158598	139438	77	2.20422
33984	34489	52	18511	17926	55	945	872	0	1147	920	0	2238	1921	27	3389	3335	31	79615	76209	70	2.20519
145653	127433	92	82756	71887	87	2373	2044	24	4645	3775	43	9944	8720	56	13920	11767	65	386821	343955	86	2.20519
27545	27719	56	18407	18170	56	465	478	0	761	936	0	1853	1969	22	2400	2386	30	59964	69062	49	2.20616
40047	37902	68	24220	23890	68	1186	1097	10	1194	1443	16	2953	2809	31	5101	5018	41	119946	113935	71	2.2081
96506	91112	84	47090	44549	79	1734	1706	19	2665	2929	26	5501	5404	41	7554	6911	49	214221	208154	76	2.20906
103645	90576	91	42309	37901	84	1984	2046	22	3079	2773	31	6738	6171	44	9791	8221	57	244155	209903	82	2.21003
58294	54620	79	32531	30305	78	884	970	0	1782	1548	23	3612	3288	36	5677	5200	41	130766	123385	70	2.211
68234	66418	78	42289	41044	77	1080	993	0	1831	1556	18	3501	3673	30	4883	5387	37	139894	136608	70	2.21585
35977	35954	69	22132	21764	64	562	465	0	740	968	0	2296	2068	26	3273	3103	30	92876	92817	72	2.22457
53600	52580	75	28033	26891	75	1108	1201	9	1712	1254	11	2947	2764	31	4533	4073	37	104479	102871	74	2.23135
50093	49072	77	45878	45167	75	1462	1545	15	1564	1647	20	4495	3967	38	6222	5943	43	165717	159986	74	2.24879
33428	33731	55	19949	19600	60	565	694	0	936	704	0	1771	1810	21	2579	2763	29	72668	75106	69	2.24879
64613	57363	84	37434	33642	80	1407	1223	14	2213	2027	24	4512	4263	37	6893	6538	49	164167	158695	81	2.24976
190414	145764	115	91318	68517	115	3977	3153	36	6240	4348	50	12694	9503	64	17623	13913	78	426755	329224	115	2.24976
34771	35393	60	18193	18290	53	558	549	0	610	800	0	1971	1883	24	3235	3132	31	75248	77007	69	2.25073
47587	46518	72	24333	23674	71	1279	1107	9	1796	1512	22	3297	3244	31	4634	4297	39	114251	106373	78	2.2517
90539	86123	89	48335	46583	79	1585	1510	20	3393	3114	31	7076	6743	46	8844	9514	43	267790	258209	81	2.25266
42145	40713	73	22099	21605	68	508	355	0	1264	1080	13	1917	1716	25	2729	2754	27	70058	71336	69	2.25751
104645	99088	82	55901	53768	80	1697	1771	20	4308	3944	36	9650	9931	52	12431	11526	65	357188	338523	85	2.25751
45541	42315	78	26309	25848	72	1041	1092	7	1746	1394	16	3948	3810	38	5347	4706	39	116985	110940	74	2.25848
161385	127778	110	114679	91194	95	3780	2917	34	4965	3594	42	9788	7719	57	14324	10453	72	324066	252502	96	2.26235
127254	111346	88	72483	62945	87	3039	2802	30	3856	3337	36	8725	6845	57	11861	9918	60	292811	243409	90	2.26235
71152	64861	90	37609	33434	80	1432	1191	12	2243	1966	26	5056	4093	42	6573	5660	49	155160	137016	81	2.26623
158571	135980	93	76941	67481	90	4585	3742	37	5726	5724	42	10863	10452	59	16261	14822	70	365440	342017	87	2.26914
66512	65395	76	24855	24403	66	983	1039	5	1467	1553	20	4069	4373	33	5370	5255	38	153932	152961	72	2.26914
100572	93299	88	60704	57205	83	2537	2525	26	4190	3694	41	9220	8752	49	11884	11121	70	286858	247401	84	2.26914
82590	78150	87	57048	55241	79	1572	1330	15	2776	2617	31	6736	6153	45	8459	7444	48	266910	239430	83	2.28173
98915	89173	84	53418	48866	83	2180	1960	25	2849	2470	28	6146	5335	42	9134	8026	53	216810	191296	84	2.28754
87331	81437	84	50677	47080	78	1385	1266	15	2212	2130	29	6259	5701	46	8150	6815	54	238994	213138	81	2.28754
40566	39499	74	19850	19935	53	945	1077	6	1639	1436	13	2985	2695	29	3698	3699	33	92112	94530	70	2.28754
80086	74861	87	39682	37896	79	1102	945	0	2271	2356	26	4778	4693	37	5380	4841	43	161401	153699	80	2.29142
134744	109479	92	76787	60769	92	2297	1813	26	4143	3289	36	7895	6692	49	12459	10436	64	287218	229617	90	2.2953
74667	71242	80	48808	45722	79	1752	1419	18	2841	2266	29	4871	4486	40	7392	6710	52	175455	154157	78	2.29917
215028	166229	101	209677	164772	102	5673	4142	43	9661	7836	56	18821	14664	85	28069	21678	90	675646	544650	98	2.30402
54684	51769	76	31041	29337	76	1180	998	0	2116	1882	21	3819	3487	36	5814	5413	45	146720	143799	74	2.30886
45603	44920	73	25522	25041	69	896	784	0	1229	1218	11	2629	2477	28	4108	3957	36	107121	105076	72	2.30983
106630	99385	88	82174	77377	83	2801	2628	29	3817	3985	34	9324	8931	51	14382	14021	60	345794	316151	87	2.31177
109535	95256	96	55774	48467	85	1849	1645	22	2405	2267	28	5775	4990	42	8476	7144	48	210770	182284	86	2.31274
90124	79226	85	55835	49374	83	2006	1633	23	2646	2338	31	5610	4573	43	7947	6384	52	200371	168093	81	2.31274
64120	60768	78	31828	31550	75	757	793	0	1326	1382	14	3614	3479	34	4678	4716	37	139702	140552	78	2.3137
90815	85737	82	38573	35833	80	1800	1487	20	2359	2140	28	5556	4803	43	8918	8022	51	194249	167951	81	2.3137
88129	83750	92	45461	43265	79	1264	1312	14	2280	2031	28	5434	5133	39	8341	8175	48	226472	222153	81	2.3137
47912	46702	74	46607	46348	75	1432	1544	16	1661	1741	23	4492	4362	37	6381	6689	42	156881	150579	80	2.31467
43779	42500	74	24215	23862	72	462	544	0	917	773	0	2108	1975	25	3111	2815	32	82201	82053	74	2.31661
67529	63227	81	46271	44674	78	1901	1579	23	2886	2567	30	6118	6235	40	8942	8436	56	209827	196004	80	2.31758
59341	58087	76	33728	32442	75	1189	1052	7	2217	2038	26	4383	4015	36	6370	6017	48	148491	137596	79	2.31952
119674	107095	94	69020	62987	87	1975	1965	21	3076	2885	32	7660	6654	50	10339	8668	58	257260	227037	91	2.32049
98600	94950	82	51594	50189	80	1755	1657	18	3588	3236	40	7220	7267	47	9776	9234	53	272551	260170	83	2.32049
115293	107008	84	73934	67977	84	2108	2061	23	3732	3340	30	8060	7725	51	10323	9388	56	311196	280588	85	2.32049
39459	40862	56	25298	24659	63	860	787	0	1470	1422	18	2812	2525	30	3797	3586	34	96903	97875	75	2.32049
110322	102501	91	71876	67743	83	1912	1891	21	4311	3351	40	8771	8144	53	11251	10238	56	322669	289612	92	2.32146
184483	148799	103	109171	87901	96	4169	3317	37	5479	4442	43	12673	10123	68	17810	14461	82	423345	326079	98	2.32242
84864	81220	80	48139	46904	78	1319	1410	14	1852	1752	24	4694	4384	37	6157	5866	43	183943	180200	79	2.32242
43498	43202	73	20983	20830	59	713	717	0	1377	1005	2	2169	2159	23	3097	2936	30	80379	78453	69	2.3263
121553	104589	98	51574	45039	86	1964	1813	23	3194	3036	32	6785	6041	49	10183	8685	63	228268	189478	84	2.32921
100241	94064	89	61438	57653	82	2066	2217	22	3306	2926	32	6937	6354	48	9888	8952	56	285695	259219	80	2.32921
65668	63072	76	32850	31913	75	813	852	0	1135	1537	15	3819	3258	36	4677	5102	33	144964	148157	75	2.33599
73633	69700	80	33182	31242	77	1260	1197	12	1670	1718	20	4055	3735	34	5195	4377	45	154921	151899	76	2.33599
69129	67050	80	40922	39321	77	1173	1119	8	1979	2115	22	4433	4112	38	5955	5271	45	166850	151516	76	2.33696
143935	125722	89	84430	73202	88	2910	2883	31	5440	4133	45	9056	7271	56	13694	10753	74	334393	272066	92	2.33986
36990	36462	79	18554	18061	55	652	926	0	689	1025	3	2388	2063	23	3215	3203	31	79332	79058	67	2.3418
88369	83142	87	44971	41746	81	1439	1437	15	1485	1593	19	4476	4084	38	6872	6816	42	168621	157523	78	2.3418
64986	59727	86	35399	33309	75	993	913	0	1684	1463	21	4265	4353	36	6677	6563	44	170611	171489	75	2.34374
121488	112867	84	45407	42695	83	2093	1913	25	4127	3552	37	8774	7999	51	12073	12046	57	341459	319243	87	2.34374
100625	93477	82	43118	40162	80	1864	1812	20	2779	2663	27	7153	6843	45	10154	9544	59	281567	264751	84	2.34471
48359	47397	74	27560	26554	73	611	532	0	797	763	0	2529	2767	26	3531	3754	30	82928	82292	67	2.34665
66156	65046	76	25568	24958	75	970	938	0	2452	2109	29	4888	4747	39	6923	6698	46	181781	178776	77	2.34762
98454	91498	84	40301	37243	81	2032	1909	23	3184	3111	30	6673	6386	44	10525	9999	51	277045	263028	86	2.34858
327512	233164	136	179213	126931	133	10481	7786	51	15862	11281	77	31598	22984	107	44696	31637	126	1.02072e+06	719389	139	2.34955
32765	31825	67	15989	16031	49	610	843	0	1000	989	0	1600	1701	21	2601	2459	29	68139	66420	68	2.35052
134970	119198	95	73952	66139	86	2184	1855	26	4348	3591	41	10336	9182	59	12807	11565	63	377506	326623	89	2.35343
123413	111726	87	60974	56854	85	3574	3668	30	5302	4742	39	10873	9334	62	14979	13464	67	361326	300098	88	2.35343
117531	108742	84	78241	72926	85	2095	1947	21	3011	2533	33	8145	7553	45	9654	8879	56	297826	276210	87	2.35343
86239	81388	85	54915	52503	80	2027	2093	23	3862	3701	33	7401	7131	45	11217	10743	58	304766	282935	83	2.3573
32671	33091	68	28022	27553	71	538	720	0	608	881	0	1903	1977	22	2825	2904	29	70731	70882	68	2.36118
68034	63730	78	38241	35752	78	1201	1271	13	1507	1409	15	3702	3713	34	5367	4954	39	142600	136487	79	2.36312
116139	106401	88	58790	54184	84	2019	1636	26	2625	2373	28	6050	5718	41	9436	8564	58	240460	223384	83	2.36409
46793	46158	68	25128	24653	69	982	820	0	1041	950	0	2549	2487	27	3611	3790	31	91295	90908	74	2.36409
93610	86258	82	77561	73288	83	1839	1724	23	2020	1982	26	5632	4981	41	8236	7155	52	190930	164812	86	2.37378
32282	30958	76	18473	18434	56	486	535	0	404	606	0	2154	2059	25	2326	2363	25	63051	63460	67	2.37474
40803	38633	77	18697	18824	52	383	442	0	606	863	0	1474	1606	18	2339	2808	24	65661	68854	69	2.37474
87311	84582	83	51820	49897	80	1894	1868	20	3301	2867	36	6963	6527	47	10024	9330	53	242472	217644	80	2.3854
112981	103969	84	51175	47375	82	1700	1763	20	2977	2924	31	7933	7294	51	10676	9186	66	290984	271282	84	2.38637
210056	168242	100	101129	81689	99	4412	3513	37	6913	5083	47	13232	10983	62	19373	15086	75	463474	378411	98	2.38928
75538	65438	83	46255	39712	83	1476	1338	18	2122	2064	25	4725	4395	37	7084	6886	42	188172	179534	79	2.38928
163856	139804	93	101259	83951	94	3426	2907	32	5403	4588	41	11743	9994	64	16990	15001	72	402504	335516	91	2.39509
102718	95276	87	58264	56043	82	2844	2851	28	4217	3717	38	10053	9459	62	13437	12590	63	352673	313458	84	2.39606
45909	43893	77	24595	23851	72	631	707	0	962	1001	1	2254	2083	28	2884	2730	31	78831	73571	68	2.398
154690	124216	109	85121	69582	100	3214	2627	32	5188	3961	47	9315	7287	58	12306	9429	63	310799	236300	109	2.398
93345	87448	81	46516	44088	80	1162	1233	12	2293	2406	25	5989	5427	41	6530	6134	45	223117	217624	81	2.40381
30312	28415	74	18659	18488	52	559	504	0	849	771	0	2113	2222	24	2317	2380	26	64172	64370	66	2.40381
93105	87488	84	68482	64997	81	2078	1884	23	2998	2551	33	6661	6334	44	9491	8546	53	229394	209839	82	2.40672
134140	115785	93	60391	53447	88	3199	2788	30	4890	3874	47	9418	7928	54	13678	11636	65	328338	280512	88	2.41059
82302	80595	83	33476	33047	77	1424	1410	15	2512	2332	28	5329	5605	39	6653	6609	45	202262	194989	75	2.41059
36887	36124	72	18816	18716	52	1143	1186	12	1682	2077	20	4005	3932	35	6401	6406	44	156556	155065	74	2.41059
90865	86470	83	49162	46222	81	1326	1312	14	2093	2081	27	6560	6184	43	9465	9085	54	245027	230538	84	2.41156
135812	118993	90	57750	49826	86	2102	1800	24	3586	3205	37	8881	7794	53	13105	11459	75	362565	309443	89	2.41156
51221	48511	76	26236	25557	74	1363	1398	14	1428	1666	18	4028	4076	35	6856	6633	44	170762	168381	79	2.41544
38864	37746	65	16255	16137	51	724	684	0	1708	1239	12	2432	2301	27	3241	3444	29	80862	83416	64	2.41738
138618	125718	87	61440	56342	87	4133	3662	35	4714	4262	39	10537	9144	60	15802	12900	72	341178	281898	89	2.41834
105732	94111	86	48771	43548	83	1727	1722	21	2774	2768	31	6211	5156	50	8655	7873	51	209924	187061	83	2.41931
111390	91626	91	72433	59731	90	2422	2084	28	3625	2725	34	7625	6208	52	11173	8726	60	272720	222118	87	2.41931
186024	134509	99	121228	92869	99	4420	3807	37	7344	5766	51	15988	12513	77	22377	17896	85	576382	465447	93	2.42028
125290	104918	91	76222	64105	90	2197	1730	25	3688	3344	32	7917	6195	51	12185	9800	60	273765	228490	86	2.42706
33007	32718	70	25445	25208	71	827	708	0	1186	1450	17	2602	2396	30	3969	4162	35	108804	104608	70	2.42803
92413	88208	86	48811	47576	80	3185	2884	29	3718	3780	35	8626	8338	53	12381	12498	65	287560	257440	83	2.42997
90461	82542	83	61836	57397	82	1924	1742	23	3295	3094	35	7679	6749	51	10394	8858	55	284136	255288	82	2.43094
40060	39504	74	20230	19733	58	604	514	0	1419	1138	11	2186	2382	23	3381	3295	31	81947	81592	69	2.43191
105063	96379	84	50002	46355	83	2025	2154	22	3316	3371	32	6959	5984	46	9417	8370	54	231195	207805	84	2.43385
77080	70750	80	47940	43193	81	1277	1108	9	2444	1571	28	4890	4256	40	6977	6199	48	174597	154489	81	2.43482
116294	99740	92	63836	56150	87	1929	1629	22	3339	2866	33	7382	6688	47	9612	8158	57	283631	250634	86	2.43772
84553	75354	86	35996	32827	81	1543	1591	16	3052	2754	30	6055	5542	43	8197	7224	47	226153	204208	83	2.44063
36226	35398	74	31598	31255	72	1014	1035	5	1185	1226	13	3371	3172	34	4572	4326	37	122172	117881	72	2.4416
128377	119748	87	69242	64824	84	2603	2236	26	4584	3730	40	10802	9767	58	14182	12409	70	413364	360613	88	2.44547
222241	124527	124	106651	57649	122	4189	2465	49	7328	4306	74	15527	8482	98	22879	13047	115	584866	331878	121	2.44547
68830	65221	78	32709	29665	78	1251	949	0	1896	1485	22	3619	3433	34	5736	5093	47	130384	119250	79	2.44838
51731	51596	64	22413	22194	70	875	1040	5	1384	1052	7	3150	3304	31	4762	4566	39	116767	112115	69	2.44935
56789	54142	76	37459	36306	77	1336	1307	14	2208	2025	25	4391	4196	37	6429	6115	44	155314	148312	73	2.45226
68898	66387	77	39254	36143	79	1585	1569	19	2682	2088	31	4552	4252	37	6504	5595	47	160322	140457	78	2.46679
197938	153273	100	96561	76232	97	4690	3722	39	6491	5285	43	14286	12531	64	20710	17627	78	509124	475057	95	2.4697
224119	158911	108	160918	112950	108	5640	3825	43	9499	7339	59	22291	15961	89	28970	20573	100	767602	554792	112	2.47357
124534	107052	94	62813	56640	87	2959	2575	30	4548	4124	37	9585	8863	52	14673	13803	65	350331	336804	87	2.47551
111539	104735	85	52033	48870	82	1729	1778	20	2767	2394	30	6792	6305	44	8667	7899	52	253705	223458	86	2.47551
140990	120858	93	82940	74007	89	3102	2932	29	4839	3703	45	10047	7972	58	14790	12789	71	361444	291025	94	2.47842
31928	30434	77	20793	20330	58	407	510	0	347	488	0	1617	1795	20	2934	2965	26	63537	65136	65	2.47938
80744	73227	83	63073	57822	81	1491	1479	15	2632	2183	30	5641	4891	42	8932	8210	51	217670	187396	84	2.47938
73254	67485	86	42469	38674	79	1136	1184	11	1987	2061	23	4624	4077	38	6790	6534	47	169573	152749	78	2.47938
154228	117725	97	84640	65990	95	2747	2242	29	4929	3745	40	10811	8122	60	14844	12187	70	415547	326504	93	2.48132
150256	107507	103	76764	54858	95	2720	2000	28	4625	3629	43	9790	7583	60	12171	9639	61	412005	329278	96	2.48229
47725	45384	89	28654	27340	75	831	884	0	906	1058	6	3048	2596	33	4610	4482	40	116553	111611	70	2.48617
37849	35955	79	22501	22005	62	1002	917	0	986	1010	2	2227	2232	25	3548	2882	38	71725	74962	64	2.4881
117296	105517	84	81456	74150	85	2556	2191	27	3749	3459	39	9493	7957	56	12223	9955	63	318281	279880	83	2.49198
50034	47305	81	26496	25524	74	1058	1094	6	1504	1228	16	2713	2600	28	4192	4290	34	102949	100111	74	2.49198
43848	42272	75	22227	22070	70	491	476	0	978	1104	6	2263	2081	26	2673	2912	28	85721	84349	72	2.49489
53394	51349	83	29430	28724	74	936	1046	6	2095	2026	22	3936	3768	38	5864	5476	42	151469	145059	77	2.49682
96192	85579	83	64278	58675	85	1927	1630	23	3152	2885	31	6185	5460	46	8911	8195	50	216746	188316	88	2.49779
22271	21003	66	14599	14245	50	311	266	0	943	793	0	1177	1235	12	1618	1867	19	44919	44628	66	2.49876
58601	54719	77	26705	26237	75	1124	984	0	1332	1158	18	3153	3130	31	4596	4369	36	114690	111668	76	2.49973
29336	29984	64	17357	17084	55	426	465	0	583	683	0	1597	1674	21	2426	2110	29	52729	52557	68	2.50361
107426	97209	97	60052	56010	85	1833	1858	20	3093	2990	29	7711	6813	50	11083	9747	59	306429	280511	87	2.50458
123802	106968	87	90778	81813	88	2694	2336	27	4287	3651	39	8953	7577	56	12969	10813	66	319773	271633	90	2.50748
132596	111865	96	65665	55164	88	2463	2175	27	3665	2785	38	7076	6105	49	11111	9128	62	251898	204374	88	2.50942
44343	42296	71	22204	22006	65	1088	1130	9	1419	1382	18	3727	3706	35	4750	4563	40	133970	130384	73	2.51039
45331	45137	74	22234	21978	64	883	726	0	1383	1206	13	2277	2402	25	3033	2779	32	88086	87285	68	2.51136
84888	77945	87	44850	41372	79	1737	1476	17	2301	2181	24	4429	4062	38	6626	6477	45	159934	141705	81	2.53074
150963	132679	91	73908	65394	89	2676	2219	26	4101	3858	37	10395	9155	60	13168	11453	71	391313	330980	97	2.53267
29910	30275	54	19860	19206	59	659	674	0	1068	1091	6	1932	2069	23	2752	2753	31	66650	65541	71	2.53558
48073	45448	70	33857	32842	74	1023	1168	11	1593	1267	18	4108	3855	35	5288	4799	41	129389	118231	78	2.53558
154570	143012	87	92236	87148	87	5341	4706	36	7247	6593	44	14380	13249	69	20813	19458	76	513310	453562	92	2.53558
38646	36040	73	20556	20656	54	364	384	0	931	1162	8	1705	1711	22	2632	3079	28	82733	81126	73	2.53655
34093	32545	74	16654	16355	51	533	659	0	911	826	0	1939	1715	23	2652	2790	29	75289	74052	69	2.53849
164870	125707	100	80651	62335	96	2646	2096	28	4488	3813	43	9487	7633	54	14361	11889	67	385490	308447	97	2.54042
99530	95176	82	47849	45555	79	1678	1625	17	2901	2845	31	6021	5966	40	8521	8151	47	238418	224345	82	2.54042
110069	101870	84	64141	58254	85	1962	1934	24	3649	3286	36	8630	7550	50	12562	12070	64	336046	295276	86	2.54042
93470	85129	98	41833	37013	98	1485	1470	15	2624	2351	26	5408	4651	42	8586	7482	52	215473	190406	98	2.54042
218597	168887	101	82175	63377	99	5238	3998	43	7279	6461	45	16109	13530	69	23697	19814	87	541329	516151	93	2.54042
156570	130223	92	100425	85188	92	3709	3027	34	5067	4696	41	11795	9708	60	16055	13495	71	396795	327736	108	2.54042
123968	114338	85	62138	57809	84	2351	2320	25	5003	4168	39	10511	9377	58	13763	11953	65	386313	329600	84	2.54139
79646	76024	80	65218	62885	81	1256	1334	13	2870	2605	29	6238	6075	44	7767	7585	45	231411	217436	78	2.54624
41759	40209	82	22715	22264	70	590	656	0	737	906	0	2539	2549	26	3604	3298	35	101338	101718	72	2.55205
30861	29971	69	12820	12463	48	710	630	0	985	1582	13	2013	1992	25	2644	2707	27	75771	75423	70	2.55302
33987	32907	62	28507	27310	73	691	649	0	796	1191	12	2240	2580	25	3296	2977	33	75990	72313	70	2.55496
123872	99355	95	71494	58953	90	2238	2016	27	4402	3660	43	8972	7445	53	13140	11215	61	327330	279016	86	2.55496
94030	88861	82	44347	41129	81	1446	1462	18	2825	2400	33	7196	6504	45	10588	9887	57	295175	271975	86	2.55786
44282	43908	73	25759	25115	72	796	726	0	1119	975	0	2201	2438	24	3647	3147	33	90870	87586	74	2.5598
27748	26903	58	16467	16409	51	668	659	0	646	805	0	1529	1705	16	2111	2149	24	57322	60194	56	2.56368
45803	44444	86	19614	19298	56	723	752	0	684	995	0	1987	1846	23	3601	3893	30	73224	70300	74	2.56465
121044	108918	93	72052	66042	84	2252	2067	24	4215	3837	38	9799	8699	59	13260	12325	61	386694	343519	89	2.56658
73672	69060	84	40393	39182	78	2589	2408	26	3421	3684	32	7557	7079	47	11169	10302	57	244644	224301	80	2.56852
83958	73282	84	44629	39405	83	1875	1663	20	2151	1824	29	5395	4696	41	8261	7218	52	182362	153769	85	2.56949
103118	90880	92	46682	42021	84	1586	1410	18	3095	2478	31	7404	6725	48	10416	9361	59	286247	259026	84	2.56949
24714	24875	54	13186	13218	48	525	569	0	666	700	0	1517	1465	16	2166	2120	26	61075	59949	61	2.57143
52940	49944	75	28494	26207	75	1345	1244	14	1625	1520	21	3687	3372	35	5772	5292	45	150416	133711	73	2.57724
181728	155543	94	126880	111173	94	5703	5212	40	8058	6701	51	17085	14119	77	22529	19435	83	547138	462408	91	2.57821
49412	46459	76	28272	27080	74	991	1119	8	2002	1797	21	3900	3703	34	5796	5423	43	135546	125676	76	2.58596
62508	58698	77	33730	30903	77	1449	1131	12	1766	1564	18	3600	2940	37	4972	4101	44	133155	120768	73	2.58984
131705	111141	89	60212	49733	91	2478	2162	26	3957	3835	34	9239	7663	59	12378	10728	66	359400	305156	88	2.58984
75512	69027	90	43985	39798	80	1272	1166	12	3212	2682	35	5669	5268	45	7646	7246	49	194291	177874	79	2.59371
130442	102981	101	115948	98915	94	5398	4228	41	6863	5891	48	15124	12481	71	22055	18070	84	511420	424109	90	2.59468
216430	165540	107	134069	102247	106	5044	3742	39	6719	5285	49	15978	11579	73	22948	17256	96	542254	422735	105	2.59662
89633	81199	82	42711	38496	83	1824	1640	22	2412	2202	28	5464	4657	43	8413	7136	49	201736	170911	83	2.60243
100294	94149	86	55940	54317	80	3482	3097	32	4351	4305	36	9710	9145	51	13888	12901	61	341331	314026	78	2.60728
93496	82598	85	65664	59561	85	1940	1891	23	3205	2434	36	8332	7433	50	9983	8941	51	291034	246299	82	2.61115
133531	114846	91	56851	49448	86	2423	1974	28	4338	3462	38	9256	7618	59	14390	12568	65	399663	346254	88	2.61212
114495	101281	88	55138	49226	85	2079	1663	23	3269	2549	37	7232	6648	46	9800	8857	55	278336	250876	84	2.61212
136900	114430	94	66544	56065	89	3596	2876	35	4390	3993	41	8783	7270	51	12086	10636	63	283056	231590	87	2.61309
90770	83645	81	50730	47317	81	1612	1470	17	2460	1996	32	4901	4459	42	7906	6738	49	183904	156588	78	2.616
52776	51771	77	28266	27692	75	943	861	0	1098	1120	10	2833	2483	29	4969	4891	38	112606	112024	72	2.61794
30957	31930	62	18216	18270	51	621	610	0	532	637	0	1605	1444	16	2179	2247	26	56790	56175	67	2.61794
38547	38763	71	22136	21767	70	972	1061	6	879	1356	12	3119	2822	31	4434	4095	37	117676	112549	74	2.62375
71315	67837	85	31466	29634	75	1307	1228	14	2192	1834	25	4985	4539	38	6848	5940	46	172545	154658	79	2.62666
83478	73979	84	48021	42108	83	1171	1008	2	2083	1862	24	5419	4771	41	6497	5671	46	178019	159540	77	2.62859
141655	113236	96	73307	58827	92	2287	1860	26	3350	3012	34	8823	7493	52	10379	7945	60	295999	232381	88	2.63441
47110	46909	72	23401	23305	63	576	585	0	1166	1256	13	2087	2109	25	2790	2761	27	76576	75709	66	2.63441
27514	26507	69	17311	17142	53	303	413	0	330	741	0	1350	1291	15	2257	2078	28	57772	61190	62	2.64797
46361	45664	73	25203	24988	73	1006	1005	2	1503	1350	15	2396	2286	28	3715	3961	32	87159	84867	73	2.64894
70388	67540	84	38410	37104	77	909	742	0	1345	1377	15	3568	3052	34	5164	5599	38	143888	142655	81	2.65088
44241	41032	88	24110	22611	70	862	833	0	1649	988	0	2103	2161	24	3768	3712	34	82771	80988	70	2.65185
147875	128973	91	67896	59406	87	3394	3048	31	4127	3251	39	7911	6982	49	11909	10194	62	267960	223647	88	2.65378
173587	133756	101	121475	99736	99	3366	2712	34	5398	4375	45	14281	11148	68	18942	15071	74	564891	487832	95	2.66154
124993	104947	90	57214	46909	88	1977	1688	24	3661	3497	34	9374	8379	52	12393	10265	64	356087	314674	85	2.66347
51379	49621	79	30044	29625	74	1380	1309	15	2188	1891	28	4811	4297	40	6380	6096	43	157290	146700	73	2.66444
136696	117435	94	67433	58129	89	2531	2024	27	4437	3234	42	9834	7919	57	13055	11200	65	369798	305367	87	2.66541
53987	53502	76	10708	10694	43	632	653	0	1548	1333	15	2827	2763	28	3543	3244	35	116141	113484	73	2.66638
36233	34861	75	18162	18000	52	731	755	0	1121	1037	5	1785	1767	18	3026	2890	29	73173	73020	65	2.66638
105558	99990	88	53000	51497	80	2308	2533	24	4224	4258	36	10163	9574	58	12950	12338	65	384210	357209	81	2.66638
112235	103498	86	55989	51522	83	3074	2921	29	4288	3909	39	9049	8016	52	12912	11118	67	309406	259717	100	2.66638
75251	73064	76	32365	31505	76	1420	1306	14	2601	2612	27	4953	4826	38	6459	6380	43	184808	188049	71	2.66638
115275	111306	84	69247	66679	83	2530	2533	27	4646	4624	36	11346	10599	61	15033	13790	72	426671	385875	82	2.66735
130883	126582	85	92934	87508	84	2734	2689	28	5300	4743	43	12844	11790	59	17319	15842	69	503100	433572	85	2.66735
41220	40991	79	22569	21537	68	788	840	0	1134	1186	13	2460	2154	26	3394	3188	33	89802	87367	66	2.66832
44127	42567	80	28393	27628	73	1045	928	0	1685	1426	19	3032	2925	32	5361	5089	42	121266	115627	70	2.66832
65386	62105	78	52257	50980	77	1253	1166	13	2687	2462	29	5399	5451	40	7633	7720	46	194343	179292	78	2.6751
88597	84294	81	44169	40541	80	1086	1154	11	2545	2341	26	5831	5294	42	6955	6211	47	207776	198898	76	2.6751
74348	68555	83	52804	50228	80	1453	1387	16	1604	1828	20	4438	4179	38	5933	5722	39	168737	151302	82	2.67898
67267	64089	81	32842	30955	77	694	743	0	1953	1553	29	3480	3212	35	4745	4867	39	126412	125711	75	2.67994
131023	112205	90	103349	89190	90	3094	2554	32	4876	4075	41	9245	7853	54	14116	11697	65	327071	263280	90	2.68091
108080	101447	82	55929	53004	82	1881	1955	22	3258	3058	35	8761	8070	49	11154	10056	59	338376	303235	87	2.68188
135927	117736	92	65497	60027	86	3674	3659	31	5502	4761	41	11651	10169	59	17312	14091	71	423395	345328	92	2.68285
106322	82259	93	83374	64426	91	2906	2305	30	4463	3870	40	9304	7874	57	14572	11939	70	361722	288294	89	2.68382
130151	103263	90	60621	50671	87	2621	2080	30	4380	3649	42	8488	6865	54	11801	9798	66	309528	258347	88	2.68382
111748	100455	89	69329	64058	84	2530	2504	25	4146	3452	43	8311	7201	50	12345	9797	60	278590	236462	86	2.68382
73718	69798	82	37869	36095	77	1448	1160	17	2694	2495	31	5584	5320	40	7576	7286	45	200101	180678	80	2.68576
211263	157669	107	112961	85640	100	4437	3310	38	6134	4519	53	13888	10305	70	20395	15447	79	472652	343964	102	2.68576
49024	45415	76	21539	20728	65	558	577	0	1210	1027	5	2305	2192	28	3400	3046	33	88608	85679	74	2.68673
101928	84164	99	70668	58077	87	1868	1655	22	2639	2324	30	6591	5655	49	10653	8243	56	235891	187020	87	2.68866
84653	80391	82	42427	38797	80	1686	1547	18	2359	2350	26	6147	5842	43	7203	6398	48	218989	200882	80	2.69157
280837	190561	118	147815	104028	116	8177	5641	47	11649	9200	60	27386	21731	96	39598	30664	105	921894	733115	114	2.69254
47293	45620	75	25706	25413	73	651	688	0	764	1115	9	2473	2642	27	3494	3354	34	75113	73505	68	2.69351
49518	45764	80	27094	25834	75	1102	1106	7	1121	1077	7	2588	2549	27	4165	4038	36	96701	93018	70	2.69448
49235	47452	79	27990	26275	75	935	975	0	1373	1293	12	2794	2365	30	4101	3889	38	95794	89374	70	2.69738
116895	99196	90	66027	58806	87	2516	2097	27	3723	2937	40	7871	6642	51	12119	9489	63	261433	215821	84	2.69835
81049	73440	85	47642	41781	84	1211	1085	8	2174	2022	22	4621	4058	39	6720	5959	44	188484	172826	76	2.69932
98263	86536	87	61632	52962	84	1998	1665	22	3323	2996	32	6448	5708	43	8959	7496	54	214587	176799	84	2.7061
36073	34213	77	19099	18750	55	507	461	0	1091	1106	8	1718	1740	21	3465	3162	39	71123	72380	70	2.70707
36962	35882	74	24482	23551	68	867	674	0	831	921	0	2404	2174	28	3616	3248	34	89180	86432	70	2.70707
109532	95401	101	52556	46093	87	1712	1390	20	2651	2737	31	6926	5876	50	9297	8424	56	276426	244723	85	2.70901
84261	77602	82	44772	41821	80	1165	1239	11	2038	1792	24	5228	4363	43	7452	6461	48	179136	157766	78	2.70998
129973	107032	94	71652	58890	89	2587	2346	28	4274	3545	41	7626	6281	51	11590	8994	64	265612	218401	91	2.71192
80469	75128	81	36549	34686	79	1584	1312	19	2227	2313	23	4761	4666	39	6635	6265	43	177687	159573	81	2.71192
101625	94171	87	77732	72133	84	2186	1978	25	3097	2595	34	6565	6078	47	8431	8446	48	235569	230125	85	2.71386
54464	50433	84	28817	27366	75	806	938	0	980	1125	8	2798	2604	28	3969	4064	33	102029	100620	73	2.71482
141904	121332	88	80440	68092	89	2319	2089	26	4110	3621	43	8583	7317	54	12852	10458	69	295265	247310	91	2.71482
40534	41156	72	22169	21737	65	946	856	0	787	824	0	2066	2133	23	2767	2707	28	69130	65408	71	2.71676
218846	178343	106	149934	126482	101	6377	5136	42	8210	6666	59	18582	15647	81	28369	24399	94	656760	547275	100	2.71676
84198	77596	96	52226	49698	81	1833	1479	20	3087	2859	27	6830	6551	43	9281	8741	50	269548	259805	83	2.71773
124446	108808	94	72083	64543	86	2640	2262	27	3346	2790	35	8410	7355	55	12176	10197	61	290187	249468	84	2.71773
66178	62725	78	39056	35819	80	1126	1026	5	1661	1423	22	4038	3436	36	5453	5502	42	166079	153369	81	2.72354
69820	67003	80	46221	45319	78	1580	1698	19	3001	3356	27	7036	6901	47	9166	8768	48	268709	250738	77	2.72839
26618	26361	58	13254	13321	46	336	423	0	695	879	0	1449	1493	14	2364	2418	27	58931	58194	67	2.73323
43775	43081	70	25409	24740	73	796	687	0	1174	1174	9	2642	2677	28	3658	3985	30	101218	102391	76	2.73905
53463	51558	75	28307	26824	76	848	847	0	1478	1148	9	3436	3234	32	4626	4990	34	130203	124765	77	2.74195
29662	30579	68	16232	16203	50	640	486	0	658	826	0	1846	1750	21	2969	3086	30	72569	70966	71	2.74292
151593	128876	94	59307	49101	89	3346	2772	33	4228	3549	42	10254	8472	56	13276	10725	63	327820	266399	91	2.74292
40044	39894	66	23506	22607	65	773	838	0	1093	956	0	2118	2076	25	3207	3632	27	82006	76472	73	2.74389
128970	113235	87	82106	74286	88	3005	2750	29	4687	3836	39	10145	8102	62	14395	12482	64	353600	290800	90	2.74389
66816	62249	92	51617	50057	80	1507	1444	17	2124	2266	25	5648	5297	41	5969	5603	43	198093	184360	81	2.7468
178487	141395	111	115082	92900	95	4946	4000	40	5996	4985	44	12941	10306	63	18160	14170	78	417699	339209	97	2.74777
180262	157246	93	106206	92207	93	4048	3471	35	7858	6227	54	17874	14671	78	24230	19798	89	702139	548467	100	2.74777
32494	30961	56	16104	15875	49	333	202	0	746	637	0	1904	1826	22	2483	2351	26	69556	69117	71	2.75358
145673	119127	96	56683	46964	89	2495	2113	27	3788	3372	36	9245	7540	54	13032	10663	78	360701	302658	93	2.75358
95546	89036	90	43605	41119	81	1590	1436	21	2932	3301	32	7388	7302	45	10686	9848	60	300316	295322	82	2.75358
22208	23708	48	13607	13867	46	562	518	0	270	396	0	1218	1234	11	1874	2216	21	48506	49500	59	2.75455
170500	143368	95	75880	63285	92	3163	2565	33	5426	4329	46	9383	7291	58	13188	10851	67	327485	261575	92	2.75455
179908	137109	100	84662	67678	97	3195	2487	34	4438	3139	45	9133	6863	55	11989	9364	60	307046	250270	93	2.75649
27438	26813	75	14071	13905	49	662	544	0	513	650	0	1748	2004	19	2140	2158	25	62597	65659	61	2.75746
31432	28755	84	26250	24962	71	682	603	0	567	934	0	2248	2183	27	3371	3292	34	81231	77523	63	2.75842
96420	90291	81	51783	49603	82	2354	2084	24	3746	3708	33	7554	7219	49	10895	10499	54	275491	259672	81	2.75842
60762	56913	81	36595	35513	76	1767	1730	20	2545	2666	29	5543	5347	40	8157	7858	45	179519	175590	77	2.76133
104478	93397	87	53628	47909	84	1220	1174	11	3082	2325	35	5071	4418	39	7386	6523	48	204158	182754	83	2.76618
238235	175052	106	134939	101979	103	6019	4312	44	8776	6311	64	17182	12942	75	26256	20390	94	581324	445881	104	2.76618
67041	64832	78	43268	40850	78	1518	1415	17	1941	1830	24	4200	3919	37	6169	5219	44	150275	139791	74	2.76618
136343	126010	88	92698	87174	86	4369	4079	34	5108	5053	36	10739	10136	56	14164	13865	67	353302	332335	85	2.77005
31742	31893	69	16517	16354	49	520	508	0	1438	1243	11	1681	1620	19	2407	2401	29	66647	66178	72	2.77102
133737	123871	86	64365	61645	85	3270	3192	29	5614	5277	44	11775	10473	60	15399	14034	66	381844	333607	88	2.77296
77200	72757	80	36514	34292	77	1285	1179	12	1946	1715	27	5656	5027	45	7313	6909	51	203150	186059	80	2.77296
50108	50186	76	22997	21888	67	856	971	0	1305	1569	22	3000	2677	30	4069	4271	35	110350	104944	73	2.77393
122016	111121	86	64156	58089	85	2094	1828	22	3069	3036	33	8712	7501	54	11568	9788	65	325747	286520	86	2.77393
18560	16768	66	11691	11803	44	397	397	0	520	767	0	1090	1388	16	2014	2183	23	44169	45031	66	2.77586
212082	159031	105	175508	143638	104	5334	4227	40	8288	6494	54	18143	13657	81	24667	18986	93	589931	461335	104	2.77683
49427	47193	72	37590	35961	75	940	907	0	1568	1363	16	3028	2739	30	4237	3962	37	112959	105054	74	2.77683
106383	95197	89	62104	56836	84	1619	1273	20	2659	2208	27	6604	5916	45	7315	6276	47	234351	215029	84	2.7778
79409	74699	89	45271	42138	80	1562	1449	17	2753	2251	31	5583	5168	41	6720	5859	42	185537	164383	80	2.77877
164801	131176	105	108962	89877	94	3399	2704	35	5811	4610	43	10676	8526	59	16768	12398	76	383170	301228	95	2.78168
51267	44110	82	31146	28336	77	1085	832	0	1321	1244	14	3111	2915	33	4571	4163	40	114762	106315	73	2.78458
90197	82867	86	43333	39878	82	1478	1680	17	2394	2125	29	5041	4540	39	7856	7344	47	180302	160350	75	2.78458
206589	182491	98	132462	120477	96	6368	5721	40	11499	9923	64	23297	20062	84	35286	29826	90	828024	650407	98	2.78458
106999	96690	92	47877	42587	86	1979	1692	23	3419	2793	33	7141	6570	46	9412	8669	50	254361	238354	78	2.78943
70418	69160	77	36347	34741	77	1102	981	0	1722	1503	23	4645	4623	35	5715	5836	44	164273	159051	74	2.7904
38754	37579	74	23034	22392	66	760	772	0	1184	1239	12	2161	2308	23	3251	3071	29	79062	77007	68	2.79137
127383	109182	88	72132	62209	88	1809	1562	22	3661	3022	42	7550	6352	49	10930	9717	54	290001	244696	88	2.79815
76709	76383	76	53996	52615	79	1654	1870	19	2587	2398	28	6539	6290	42	8825	7814	55	228490	208678	80	2.79815
153233	131322	92	74965	65381	89	2777	2210	28	5500	4277	44	12107	10427	61	15966	12715	81	465310	375007	90	2.79912
31555	30687	70	24884	23714	71	632	527	0	501	632	0	1931	1869	22	3135	2607	32	79087	75058	68	2.80009
73404	66979	85	40126	36625	80	1303	1300	10	1954	1793	21	4307	4044	39	5424	5003	44	151346	136009	80	2.80202
96279	91257	82	52399	49490	82	1674	1341	16	2982	2809	28	7197	6358	51	8527	7571	48	247852	234837	82	2.80493
31144	30511	66	15974	15848	51	419	431	0	377	604	0	2109	1935	25	2769	2740	29	74741	76381	65	2.8059
100203	88598	84	55884	50474	83	2345	1859	25	1964	1879	25	5990	5270	44	9256	8264	56	215707	184865	83	2.80687
97247	85365	88	49321	42783	85	1969	1798	20	2936	3007	30	7420	6563	48	10212	9141	59	295775	265973	85	2.81074
58345	58158	71	21139	20943	57	1056	997	0	1545	1247	12	3391	3288	30	5015	4960	38	126717	126565	77	2.81074
29425	28354	69	20155	19710	58	582	570	0	752	790	0	1679	1557	18	2851	2615	29	64017	65307	66	2.81268
48347	46305	77	25897	24961	74	721	675	0	1438	1092	7	2373	2528	27	3386	3311	34	96809	99124	72	2.81268
67943	65163	84	30174	29695	75	912	902	0	1670	2011	19	4221	4240	36	6210	6143	42	168781	167366	76	2.81365
142483	127674	89	67507	61703	88	3461	2878	32	4201	3587	39	8761	7509	51	13485	10581	73	314927	268737	87	2.81559
48359	47205	75	32210	31624	74	847	996	0	1857	1836	22	3759	3483	35	5521	5334	44	144873	136752	73	2.81656
69271	66001	79	33036	31952	77	1102	1180	9	2089	2188	23	4388	4543	36	5600	5196	39	179143	174774	75	2.8185
45769	44467	80	16828	16616	50	798	823	0	938	886	0	2508	2496	27	3855	3736	38	83761	80346	68	2.82043
28394	28300	60	19436	19080	57	531	422	0	690	762	0	1754	1637	23	3044	3032	32	76534	74812	62	2.82043
77280	74339	79	44677	43083	79	1729	1662	19	2301	2594	25	5957	5886	41	9712	8997	54	227042	203914	78	2.82334
42636	42025	73	21273	20911	58	559	488	0	1051	915	0	2742	2711	28	3756	4225	31	87939	91538	67	2.82334
109088	95103	101	58559	52222	85	1982	1932	22	2973	2813	32	5897	4996	43	7948	7202	48	210620	187083	84	2.82818
143997	122453	107	60383	50806	88	1852	1561	21	4134	3036	40	8296	7167	48	10620	8712	58	301282	256067	88	2.82915
319702	171201	163	138905	65152	150	7665	3315	74	11097	5626	90	24457	10908	121	36807	17705	143	890697	407044	154	2.82915
90110	88604	79	52949	49073	79	1403	1346	16	2609	2223	29	6261	5935	44	8526	7956	49	239529	215723	80	2.82915
175742	150291	94	98067	86452	91	3612	3063	34	5457	4535	41	13201	11011	70	16324	13383	73	493854	393325	90	2.82915
149108	127722	106	99460	85167	90	3130	2462	33	4948	3952	42	10659	8718	53	13908	11731	69	385075	321415	88	2.83012
103266	93384	85	68927	62301	84	1858	1835	20	3394	3015	31	6784	6049	48	9768	8583	58	248385	202861	87	2.83981
91341	77063	93	64184	53733	86	1642	1534	20	2450	1991	28	6218	5150	46	8668	7179	53	243634	201483	80	2.84756
111635	98951	90	50854	44069	86	1835	1617	22	3300	2799	34	7908	7040	52	11499	9776	60	309872	278808	83	2.84853
39091	38045	76	23012	22289	64	771	823	0	988	1037	5	2239	2148	24	2996	2400	36	74229	71869	67	2.8495
82652	76349	84	56310	55120	79	2832	2547	27	3296	2834	31	6678	6397	44	9148	8553	51	220621	205996	79	2.8495
204571	141378	103	119439	86453	104	4148	2774	40	6624	4680	54	14565	9700	73	19750	14227	83	554327	392908	101	2.85047
101774	95843	85	49963	48152	80	1364	1071	7	2911	2578	31	6282	6284	42	8210	7898	47	250480	243515	78	2.85047
137228	113530	91	83052	68242	90	2495	2044	29	3956	3264	39	8193	6868	50	12252	10085	63	302483	247301	83	2.85047
63597	64826	74	45147	45475	75	921	899	0	1861	1916	21	4269	4304	37	5336	5681	39	153870	158056	70	2.85047
83250	79839	79	50885	49370	80	1842	1604	22	2179	1961	28	6650	6685	44	8443	8127	47	221567	202534	76	2.85047
99412	91731	92	44378	41001	83	1714	1459	20	2882	2737	28	6378	5777	46	8932	8130	55	254288	235166	81	2.85241
128174	108650	93	76991	65720	90	2644	2084	29	4107	3580	39	8884	7553	55	11867	10257	62	292197	239189	87	2.85337
39432	38854	62	20921	20630	57	752	644	0	1300	1051	5	2354	2451	24	4177	4171	37	105298	108235	67	2.85337
103500	96435	81	59271	55396	82	1857	1566	20	2928	2839	31	7066	6441	50	7800	6439	51	235882	213676	79	2.85337
54140	48330	92	24692	23572	74	944	991	0	1565	1281	18	3109	2997	30	4150	4077	37	114403	109794	73	2.85434
181661	144961	95	96044	79696	94	3593	2843	35	6195	5079	47	13912	11436	63	19481	15434	83	539602	433453	99	2.85531
113101	103090	88	59055	55402	83	2597	2531	26	2952	2905	33	7214	6746	46	10381	9748	56	227902	215218	83	2.85822
267266	196929	113	188065	152553	112	6184	4214	46	11052	8122	63	19641	14499	83	26432	19960	93	751124	558391	106	2.85919
208137	183499	96	110983	98489	96	5778	4975	39	9390	7441	60	19024	16410	77	28378	23599	90	683919	534744	99	2.86113
206389	159139	112	131037	107798	101	3751	3042	35	6513	4815	54	14006	10676	69	18331	13632	78	506117	393896	103	2.86791
50410	50222	82	27667	27272	73	702	603	0	1185	1263	11	2429	2623	26	4079	3895	36	92466	90713	67	2.86791
105841	94273	88	58235	52439	85	1798	1689	20	3281	2957	35	6558	5873	47	9712	9077	60	236134	206893	84	2.87857
110598	97299	86	56131	49415	84	2170	2066	24	3253	2719	32	6170	5271	45	9345	8095	66	219802	189367	78	2.87953
44256	42809	73	27232	25964	74	691	566	0	1039	994	0	2629	2718	28	3666	3632	31	103151	99544	67	2.8805
129286	112869	92	60093	53649	87	2358	2042	26	3486	2864	36	7415	6443	50	10973	9661	58	256053	212925	84	2.88147
30599	29557	72	9277	9539	40	390	469	0	1089	870	0	1563	1560	16	2152	2356	26	61384	64665	58	2.88147
28449	27999	64	28755	28218	69	1102	1147	9	1287	1150	12	2986	2834	33	4874	4249	42	111836	108568	65	2.88729
121971	105575	95	59089	51269	87	3174	2904	29	4267	3661	36	8667	7644	49	13173	11458	64	290603	242397	94	2.88825
103105	93302	83	60513	55327	83	2062	1912	22	3705	3026	37	6681	5942	45	10832	9248	58	260387	212245	86	2.88825
36315	34884	73	20125	20055	55	700	720	0	798	543	0	1997	2077	22	3343	3213	36	80806	83020	69	2.88825
239750	179150	110	148714	110603	106	6413	5164	45	8789	6406	65	18982	14461	82	25989	19623	96	652890	498864	105	2.88922
108850	97764	87	56895	51888	82	2394	2243	25	3426	3070	33	6484	5595	46	8502	7594	50	221430	180304	83	2.88922
41720	40134	79	14747	14523	48	557	598	0	1012	1086	6	1898	1887	22	3431	3348	34	79595	79233	66	2.89019
99893	93886	82	44433	40167	81	2269	2287	24	3013	2292	31	6519	5862	43	8666	7842	53	210465	185968	83	2.89504
110947	93914	90	53495	46078	87	2335	2099	25	3414	2760	36	6294	5144	45	8384	6536	51	218579	185298	83	2.89504
123978	108114	88	65408	56575	86	2563	2347	29	3185	2933	35	7018	5870	50	10473	8013	61	246450	191492	86	2.89504
122067	105990	87	64711	56628	87	1971	1626	21	3085	2693	31	7069	6483	47	9473	8210	55	291194	249651	88	2.89698
41731	39169	78	25910	25249	73	1323	1162	11	1536	1299	18	2930	2925	30	5129	5017	38	116410	114639	73	2.89794
43535	43559	71	20900	20556	58	675	798	0	1010	1418	12	2065	1955	25	3415	3629	30	84635	83864	70	2.90085
97412	82506	89	63846	53887	86	1769	1420	23	3346	2748	37	7454	6627	51	9609	8290	65	285635	247686	79	2.91151
116758	102789	100	79219	71222	87	2861	2358	31	4758	3896	43	10928	9357	60	15463	13237	77	374015	315516	86	2.91248
38258	37262	64	20168	19938	58	562	397	0	830	1054	7	1958	1887	23	3360	3170	32	78771	75510	67	2.91441
76483	73234	78	43583	41757	78	1519	1335	18	2075	1878	22	4679	4402	37	7044	6725	50	170074	151198	80	2.91732
120188	112860	87	76678	73761	85	2382	2156	25	4252	4252	34	9592	9399	53	13291	12640	67	400070	386763	89	2.91732
74730	71814	81	41645	40330	78	1375	1355	16	2074	2106	26	5789	5922	38	8304	7776	52	223181	224026	74	2.91829
78899	67207	82	59862	51398	84	2003	1707	22	2918	2756	35	6048	5205	47	6873	5536	50	193265	165448	79	2.92023
105356	92953	88	53671	48033	83	1440	1351	16	3062	2670	30	6825	5701	48	8675	7601	49	265074	229993	87	2.92217
113322	101573	88	46039	41020	82	1958	1638	23	2890	2490	30	7473	6839	48	10382	9373	55	305751	274386	89	2.92313
131116	119726	91	70678	65967	86	2719	2640	27	3786	3481	34	9852	9164	54	12779	11976	60	366825	343198	89	2.92507
203996	157975	98	123584	99308	97	4875	3783	39	6865	5149	48	15309	11676	73	23084	17324	90	550602	425653	106	2.92507
122970	112533	87	62185	57105	84	2401	2307	27	3647	2956	36	9388	8649	54	13155	12000	66	369114	327838	84	2.93864
81906	75522	82	33174	29797	79	1122	995	0	2159	1938	23	5448	4927	43	7355	6412	48	211328	192618	80	2.93961
71528	68675	78	45118	43901	78	1424	1240	15	2527	2118	27	5258	4841	44	6724	6933	45	185099	178110	77	2.94154
95602	79269	91	61020	50889	86	2016	1560	21	3194	2866	33	7645	6894	48	10702	8763	68	301771	268493	78	2.94154
95598	85184	85	50677	45634	83	1664	1580	18	2071	2122	24	5825	5193	46	7390	6735	49	196985	167085	82	2.94348
38907	39388	71	27178	27047	71	771	718	0	1274	1039	4	1854	1922	25	3368	3361	30	78303	77921	67	2.94348
102489	94965	96	53285	50029	82	1991	1818	25	3150	2589	31	6748	6448	48	10021	9273	55	250232	221300	83	2.94445
149553	116916	95	103040	78868	96	3569	2875	34	5409	4063	46	10603	8298	61	14692	12032	69	357212	283081	86	2.94542
104622	90684	87	52389	45143	86	1842	1645	21	2675	2243	33	5549	5257	39	8382	7806	50	196649	184070	85	2.94736
129925	117126	89	48863	44920	84	2920	2324	30	4950	4399	44	10620	10560	51	14903	15082	69	425157	404732	88	2.94736
41198	43913	62	16606	16484	50	947	629	0	999	1125	7	2658	2768	27	3586	3396	34	106873	101106	78	2.9522
142006	116795	93	67612	55046	90	2474	1822	27	4111	3244	42	7821	6471	51	11396	9867	57	292632	245482	95	2.95317
49946	47171	89	21881	20569	77	871	757	0	1321	1405	13	2995	2591	29	4101	3829	37	99553	93002	89	2.95317
69846	69053	77	49957	48701	78	1322	1286	15	2102	1877	23	5598	5662	40	7319	7450	42	210295	202143	80	2.96867
131285	120612	86	62553	58650	83	2459	2464	27	4301	3758	37	8688	7807	51	13540	12120	67	362037	314366	86	2.97158
92694	86974	83	48261	45496	80	1642	1635	20	3135	2961	31	7166	6481	46	10275	9482	51	296914	267462	80	2.97255
46834	44723	78	18183	17961	54	799	780	0	912	938	0	2283	2426	26	3628	3667	31	83973	79896	75	2.97255
48443	46455	80	22959	22765	64	496	450	0	1065	1003	1	2008	1933	24	2712	2540	31	81729	80374	75	2.97642
42834	42566	70	21728	21405	71	635	711	0	1149	819	0	2320	2435	26	3179	3524	30	81795	82231	71	2.97836
64222	65481	68	34571	34140	75	969	1094	6	1711	1453	20	3287	3097	31	4400	4762	34	119384	116344	80	2.98127
111534	90171	89	63761	52310	88	1976	1699	24	3733	2880	39	7538	6370	52	11046	8996	59	287637	234892	92	2.98224
167810	136265	103	112937	98848	92	3762	3249	32	6073	4791	44	12729	10136	63	17891	14208	74	448887	367884	93	2.98321
39671	38925	61	20870	20617	55	653	553	0	734	604	0	2281	2399	25	3145	3133	34	86299	85707	70	2.98321
51735	50192	78	27439	26522	74	1275	1215	12	1873	1763	26	4267	4210	40	6019	5949	39	155846	157380	67	2.98805
135145	101324	108	80261	61108	92	2898	1924	33	4363	3447	39	9692	7276	55	14062	11201	74	398181	313607	84	2.98805
72976	68679	80	33969	32746	77	1539	1232	15	3328	3440	32	6692	6589	43	8879	8320	51	260591	257653	72	2.98999
126457	116189	85	59933	55500	85	2113	1778	23	3608	3267	34	8199	7234	51	11149	10249	52	333642	325807	88	2.99193
130408	117660	88	68797	62594	88	2391	2078	26	3826	3509	35	8833	8018	55	11505	9901	57	306615	276916	94	2.99386
104284	99968	84	32568	32304	78	1316	1227	14	2775	2777	30	5375	5468	38	7909	7891	46	221553	211136	85	2.99386
40354	37533	87	30316	27914	76	867	789	0	1263	1054	9	2133	2373	25	3615	3530	36	95367	89992	68	2.99483
110374	80895	98	85912	64026	93	3338	2272	38	4867	3332	46	9997	7675	56	13955	10036	67	342925	259871	84	2.99774
151886	115982	96	87856	68366	95	3223	2583	31	5310	4355	46	11965	9369	59	16162	13147	74	470201	376685	87	2.99968
113780	106521	87	55348	51964	83	1585	1496	19	2833	2622	33	6340	6354	42	9393	8958	53	277062	266142	81	3.00161
91967	84455	85	45074	41461	83	1726	1590	20	3059	2857	32	7366	5974	54	9970	8917	57	293637	263167	81	3.00646
38655	38125	73	24702	23347	71	558	576	0	1101	1018	4	2200	2334	24	3355	3454	32	79830	77250	68	3.0084
53498	51970	78	16302	16084	51	1109	980	0	1513	1843	19	2801	2644	31	4067	3924	37	101341	98392	76	3.0113
80043	75166	83	41550	39639	78	1182	1056	7	1791	1879	22	5022	4710	40	5969	5990	41	178039	170925	79	3.01615
66985	51638	85	50204	39411	84	1589	1398	21	2928	2159	34	5892	4710	47	8543	6834	58	201390	155814	76	3.02487
27016	24973	74	17440	17352	51	660	588	0	689	866	0	1728	1697	23	3016	3012	32	78244	81001	56	3.02584
44674	44283	71	25362	24634	73	1149	886	0	1056	1082	6	2344	2138	26	4408	3894	36	88412	88741	71	3.02681
56274	54747	77	30414	29640	75	893	976	0	1293	1074	8	3210	3197	31	4721	4604	36	110744	108562	73	3.02874
104160	93612	91	52355	47886	83	1568	1561	16	2809	2270	31	6602	5841	50	8554	6788	59	253026	232235	83	3.02874
37893	37789	58	21702	21039	63	815	794	0	965	967	0	2320	2153	22	3329	3308	31	80675	81766	69	3.03262
69518	66209	78	44210	41825	79	1495	1506	19	1885	1715	22	4658	4330	38	7055	6721	49	155631	143879	76	3.03262
95764	90977	85	76655	73677	82	2911	2696	29	4441	3756	37	8252	7923	52	12076	11731	61	285311	263410	77	3.03262
14902	15867	46	12524	12535	46	353	372	0	723	789	0	1249	1566	16	2280	2277	27	53929	65152	47	3.03359
37924	35829	68	23632	22802	71	868	739	0	976	943	0	1880	1869	22	3509	3903	34	75912	75884	68	3.0394
139307	129535	89	75578	70296	86	2559	2727	25	4058	3621	44	9369	8879	58	12179	11693	63	333012	290631	88	3.0394
45196	47314	63	12910	12931	47	780	649	0	718	1366	10	2193	2294	24	2870	2933	30	85756	85763	78	3.04618
66637	64363	74	32804	31583	77	1248	1256	12	1469	1654	18	3832	3687	36	5158	5273	40	140782	134721	76	3.04618
83210	75731	83	42973	38231	82	1291	1245	11	2015	1688	26	4622	4151	38	6431	6171	47	168718	149095	82	3.04812
116858	102045	87	63637	56638	86	2222	2066	26	3509	2899	32	6663	6372	44	11489	10385	59	264100	247641	89	3.04909
188617	170148	96	122718	110999	95	5546	4999	38	8014	7209	48	16965	14169	76	25720	21588	87	585164	477563	96	3.05006
42555	41920	71	19194	19058	55	547	637	0	888	1279	11	2454	2475	26	3671	3608	34	99316	97812	71	3.052
218486	154841	112	157921	118252	104	4363	3306	41	6463	4708	49	15044	10910	71	20921	15561	85	562871	427307	98	3.052
115979	81349	98	53253	36004	112	2172	1302	17	3687	2230	40	6889	4380	74	11095	7559	85	269328	170202	117	3.05587
86986	77102	84	42401	39033	81	1230	977	0	2514	2148	27	4815	4630	39	7327	6805	48	173871	168452	81	3.05684
146406	134770	104	95499	88330	89	2538	2358	26	4945	4063	47	9114	8126	55	13372	11824	67	330880	295017	91	3.05781
63754	61672	80	35059	33320	78	1138	1131	8	2496	2101	25	3929	3748	37	5594	5441	41	140792	137716	72	3.06072
107310	100605	84	50441	47617	82	2627	2513	27	3313	2853	35	6360	5712	43	9483	8737	57	230223	203278	79	3.06265
125273	111840	86	62629	56074	86	2185	1911	25	4248	3776	38	8810	8326	49	12489	11383	68	323423	270741	85	3.06362
113635	107351	85	64661	61903	82	2550	2443	26	4463	4135	38	11291	10636	57	15701	13560	72	427020	386776	83	3.0675
79202	75948	82	51349	49871	80	1607	1634	18	2293	2351	25	5753	5514	41	8274	7671	52	194763	186775	76	3.06847
63416	60258	87	23764	22987	73	941	1061	6	1697	1849	21	3884	3745	34	5338	5257	40	163522	165315	75	3.06847
105339	80991	101	59948	46920	90	2039	1560	25	3022	2359	33	6039	5133	45	9637	8027	55	255349	219259	87	3.06944
53727	52336	75	33930	32641	75	1179	1036	9	1506	1584	19	3334	3072	32	4306	3900	36	119401	113296	75	3.07041
338247	237195	135	272282	191748	135	9593	6751	50	14414	9295	74	31136	20868	122	44417	29711	128	1.04858e+06	722302	135	3.07041
26368	30038	43	8981	10093	39	370	397	0	624	741	0	1505	1639	17	2168	1962	27	57324	61921	65	3.07041
66806	64143	92	34768	34229	75	1257	1240	12	1974	1811	23	4761	4701	37	6606	6736	42	167727	161808	77	3.07137
99900	91652	86	60370	55719	82	1787	1660	19	2958	2516	29	6525	5716	46	9424	8067	63	243932	216653	86	3.07331
88878	84819	87	36485	34821	79	1721	1411	17	2170	2057	24	4693	4545	37	7392	7205	43	165180	159962	81	3.07816
29804	30672	53	29643	29551	69	672	716	0	866	1055	6	2346	2400	28	3355	3396	35	89050	92452	60	3.08688
39592	38742	73	19035	18821	56	468	526	0	470	662	0	2085	2209	23	2374	2819	26	63454	65547	67	3.08881
145324	121594	101	98932	84821	90	2432	2171	26	4441	4087	39	11299	9076	61	14624	12139	68	439533	368964	86	3.09172
132390	108264	91	57381	46117	89	2024	1421	23	2909	2192	35	7988	6413	51	11698	9716	62	299145	245844	78	3.09463
25862	23776	75	21860	21551	65	516	572	0	651	733	0	1971	2059	24	3082	3087	33	76695	82352	55	3.09657
36238	37301	58	15459	15114	50	485	430	0	394	1017	2	2284	2170	25	3406	3509	31	80076	81243	73	3.10238
132881	125037	92	84105	79956	86	2980	2554	30	5700	5209	38	11831	11525	61	16293	15178	68	466955	426540	90	3.10335
46994	47952	69	17802	17660	53	979	838	0	1022	956	0	2442	2514	27	3906	4122	33	91946	92164	71	3.10335
97505	93284	87	67075	64961	82	2653	2464	27	4994	4524	41	8603	7908	54	11880	11694	61	297304	269675	85	3.1111
55665	53886	75	30410	29313	75	983	893	0	1050	1096	7	2677	2874	27	3910	3809	33	124971	126898	78	3.11207
83039	78543	80	46033	44641	80	2384	2198	26	3716	3578	31	6994	6581	45	10579	9989	61	254493	231666	81	3.11207
107316	90581	99	78613	67191	87	1923	1937	21	3191	2854	31	7002	5968	49	10590	9035	55	241980	205985	86	3.11401
39268	39071	73	34632	33903	73	1091	987	0	1506	1268	13	2556	2316	29	4209	3929	39	99122	90693	74	3.11497
116524	102611	94	61451	56464	85	3089	2865	28	3743	3487	35	9445	7806	56	12463	10469	66	307953	254447	88	3.11594
97127	88557	83	52338	48643	82	1862	1837	22	3091	2739	30	6318	5652	44	9531	8101	54	225784	198820	82	3.11691
225436	173649	114	103325	82966	100	2873	2318	31	5610	4212	49	12386	9802	64	16365	13668	69	487264	385837	92	3.12176
77349	64633	89	41682	35771	83	1411	1303	16	2158	2157	26	5288	4565	44	7117	5843	51	196944	173831	79	3.12951
97759	90965	84	61247	59086	82	3422	3371	30	4690	4213	36	9694	8958	53	14202	13576	64	334347	289527	82	3.12951
43591	40419	89	21394	20906	65	652	936	0	713	865	0	1980	1692	23	3305	2991	32	68914	68337	78	3.13532
28388	29112	54	16964	16902	52	204	433	0	863	797	0	1270	1410	13	2016	2088	23	55296	55896	68	3.13823
312693	194672	139	243867	158090	123	9605	6406	54	15837	11019	81	30495	21045	106	46185	30806	115	1.03279e+06	677455	123	3.13823
56150	53036	78	31173	30427	75	639	897	0	1619	1505	17	2797	2763	29	4138	4310	36	144687	144066	75	3.1392
52095	48202	85	27756	26625	74	780	831	0	1149	1044	6	2508	2394	28	4157	4054	35	104668	102065	74	3.15082
70576	69279	89	34719	33985	77	1264	1048	6	1966	2165	22	4529	4497	39	5940	5937	45	170331	166047	68	3.15276
156721	134992	94	81154	71251	92	2420	2122	25	3777	3622	36	9450	8118	54	13836	12030	75	374694	331067	91	3.15567
89564	74791	100	59484	51238	100	1872	1523	20	3359	2922	34	7082	6041	49	10043	8436	62	260351	221399	100	3.15567
121922	115814	96	55299	53438	82	2310	2293	23	4394	3849	39	9145	8418	52	13849	12784	62	362885	320361	83	3.15761
140579	129075	89	70051	65840	86	2620	2326	27	4872	5009	37	10644	10164	52	15152	15043	63	424759	410603	85	3.15857
58150	55219	78	37724	36127	77	1275	1269	14	1670	1472	21	3738	3891	32	5610	5700	39	134088	133418	76	3.16245
83524	78668	85	56146	54502	81	1576	1664	17	2752	2500	29	5312	5124	42	8848	8113	53	223559	209754	83	3.16342
58803	57878	77	30165	29081	76	1473	1358	14	1677	1642	18	3478	3253	34	5120	4767	39	114406	104171	76	3.16439
33209	34360	70	16813	16889	51	500	485	0	1065	1146	8	1782	1849	22	3063	2657	32	65205	66639	71	3.17117
49082	47747	66	25483	24360	74	1108	1203	12	1617	1901	18	4187	4054	34	6347	5893	46	143360	128650	81	3.17214
113276	99708	89	65085	57171	87	2340	2063	24	3189	2814	32	8337	6926	53	12353	10716	61	305837	259172	90	3.17214
84591	81672	81	48534	47395	79	1628	1398	15	2594	2310	27	5810	5554	39	7738	7470	52	224808	209397	82	3.17601
79193	77002	84	57030	55401	79	1602	1652	17	2635	2945	26	5724	5608	41	7986	6842	51	204971	196509	77	3.17892
104209	93916	84	66072	60359	84	4056	3939	32	5769	5492	45	12250	11742	57	18250	16618	77	443337	404732	87	3.17989
104645	100254	82	54426	52300	81	1982	1841	24	3415	3221	33	8535	8127	54	11615	11363	58	326418	293894	85	3.1828
71280	65295	82	34194	31167	77	1802	1643	19	1465	1473	21	4384	3894	37	6056	5273	44	142622	128441	73	3.1828
90239	87678	79	73779	72235	80	2187	1916	27	4566	4102	36	9088	8586	52	12784	11733	58	355009	333694	80	3.1828
172220	136248	98	71689	57402	96	3652	3023	34	6425	4919	54	13912	11591	61	20238	16172	85	565471	456288	95	3.18958
82879	81130	82	31227	30432	77	869	991	0	2543	2571	25	6255	6166	48	7212	7451	45	218957	223325	78	3.19442
103361	96701	88	95153	91061	83	2872	2695	29	4837	4309	42	10277	9782	59	13167	12737	60	355248	313115	85	3.19636
106599	91239	94	66175	59928	84	3357	3178	30	4584	4106	39	10600	9465	57	15298	14033	69	373463	332091	87	3.19927
329630	213076	196	149382	97661	174	5988	4074	42	9453	6702	51	19267	12180	100	27228	18674	113	647821	419687	198	3.20896
153587	135183	91	61767	53494	89	2446	1937	29	3487	3517	32	6525	5909	44	9334	8761	52	231241	215329	92	3.20993
166148	132309	101	50372	39445	92	1970	1586	23	3414	3177	32	7351	5759	47	10400	8221	64	235299	186578	102	3.21671
67924	66701	76	25701	25055	75	1097	953	0	1347	1190	10	2817	2931	28	3905	4158	32	103786	100364	88	3.22252
206155	152966	87	1.04858e+06	1.04858e+06	136	22418	9666	136	52007	16306	136	13067	3956	122	12825	3817	123	936	695	0	3.2264
148136	117152	98	116509	90814	109	3320	2969	32	5241	4448	44	11858	11000	60	14781	13853	67	421529	384126	77	3.23221
48119	47597	69	19008	18912	53	646	719	0	1178	1119	8	2514	2554	28	3029	3441	29	76018	77695	74	3.25062
38202	37427	66	14548	14373	47	301	330	0	402	652	0	1545	1650	18	2113	2097	23	60814	61952	71	3.28065
25001	23417	71	14408	14584	48	416	431	0	327	669	0	1305	1427	16	1841	1656	24	45869	49162	55	3.29616
59052	56433	80	24197	23461	70	699	695	0	1493	1298	14	3356	3379	34	3949	4205	31	130893	129622	76	3.29616
53983	53569	76	12226	12100	46	644	733	0	1080	1285	15	2888	2972	29	3922	3848	34	93148	90079	85	3.29809
57526	58096	74	29189	28169	75	802	695	0	1147	1239	10	2864	2769	32	4203	3974	38	89318	86761	79	3.30294
77790	68522	82	29524	25764	81	1261	1185	12	2133	1323	21	3565	2930	34	5434	4689	45	123973	102293	91	3.31263
30906	30286	60	26549	25837	70	587	861	0	916	896	0	2444	2301	27	4044	3807	37	94376	102879	51	3.3291
30828	29528	68	20050	19915	60	604	575	0	615	626	0	1592	1550	18	2418	2376	25	50914	54121	54	3.33491
60574	52095	73	34076	28814	80	1085	962	0	1489	1444	18	3922	3582	38	6770	5419	49	137973	124930	62	3.33782
42896	39204	75	30193	28652	75	732	668	0	1530	1408	14	2979	2619	32	3924	3830	34	102115	98819	65	3.33976
143130	119833	93	48273	38735	91	2645	2278	30	2727	2641	31	7720	6724	52	10821	9307	55	267613	232575	92	3.34073
51475	49810	73	25368	25113	72	572	704	0	1004	1254	12	2420	2245	27	3394	3528	34	102817	106207	73	3.34266
109987	102603	85	46309	44195	82	1412	1392	15	2686	2488	30	7075	6532	46	9318	8741	53	258729	247877	87	3.3446
38103	37684	65	17211	17272	50	585	451	0	702	754	0	1859	1937	22	2517	2602	25	64686	61052	71	3.34848
135633	118098	92	57822	48609	89	2103	1817	23	4498	3740	41	9235	8460	55	11716	10534	59	330343	308832	91	3.35429
29713	28432	60	20410	20171	59	722	635	0	894	1048	5	1473	1191	13	2002	1685	23	60930	62835	64	3.35623
102380	99278	82	68305	65581	81	1668	1472	16	3412	3325	32	8148	7978	47	9957	9345	47	306151	284124	86	3.35623
225538	179713	102	112262	90596	100	4936	3850	40	7216	5404	57	14459	11464	66	19751	15509	83	486674	385421	103	3.36204
40013	37748	85	13422	13589	46	499	491	0	726	800	0	1768	1664	21	2783	2806	28	72006	68537	69	3.36204
48396	44322	78	30170	27585	77	1096	908	0	1887	1960	25	3167	2918	34	5186	4994	39	128212	120054	73	3.38239
35281	33113	66	39334	38453	73	1600	1442	18	2309	2388	25	5830	5936	41	8476	8534	50	227945	238825	62	3.38433
107924	80865	96	86038	67470	92	3159	2451	34	4683	3173	45	9557	7337	59	13723	10857	67	347797	281363	83	3.38723
154302	111550	98	74732	53517	97	3527	2446	36	5378	3621	47	9352	6867	58	15068	11227	71	339365	271953	79	3.39305
14101	15321	52	151312	139561	70	362	294	0	488	565	0	146	178	0	168	235	0	613	663	0	3.39401
48301	46991	76	32120	31646	75	779	908	0	1197	1448	13	3238	3084	33	4108	4222	35	103992	101991	73	3.39983
21941	20882	60	14419	13958	48	386	427	0	1001	1016	3	1959	2114	21	3142	3072	32	70213	73743	58	3.40467
33244	33151	66	14041	13978	49	505	505	0	1236	1415	13	2161	2032	24	2615	3116	26	58494	59847	71	3.4163
72844	69539	80	55221	54190	78	1360	1208	13	2686	2401	29	5573	5336	42	7005	7023	41	196140	191348	81	3.41727
69731	68718	82	30238	29661	75	922	855	0	1331	1317	15	3022	2742	32	4374	4161	36	125001	122388	79	3.41921
26187	27371	51	11344	11358	44	362	498	0	509	324	0	1414	1331	15	2030	2045	23	55531	57402	69	3.42114
56305	52070	76	43968	41307	78	1501	1428	17	2322	2313	25	5916	5992	43	6827	6683	43	208368	223722	54	3.42599
83037	75638	81	31348	28705	79	1195	1124	8	1627	1606	21	4303	4095	35	6357	5530	46	150864	141627	83	3.4318
152021	116352	97	87544	68554	96	3328	2638	35	4140	3041	41	8549	6960	53	11925	9344	67	261771	219439	79	3.43568
67530	57895	82	49997	40781	82	1289	983	0	2538	1689	33	4646	3796	40	7929	7016	50	195042	156460	76	3.44924
20918	20102	56	19067	18672	54	621	643	0	844	993	0	1940	2101	24	3058	3227	31	67269	74046	52	3.45021
97908	91295	87	41058	38787	79	1755	1872	20	3280	3181	30	6775	6814	43	9305	8449	60	293612	276316	80	3.4599
191548	153711	100	62254	50087	96	2916	2327	30	4287	3720	37	9321	7756	55	13353	11255	63	332823	283569	102	3.46765
152867	137359	95	76696	70487	89	3974	3701	33	5624	5139	41	11365	11034	55	16576	15519	72	398423	370341	90	3.47153
52030	51833	76	20122	20168	57	597	596	0	996	1071	8	2125	1961	23	2564	2906	26	71538	68724	76	3.48509
115179	108478	90	61057	58534	82	2748	2613	26	3608	2956	34	8784	7727	52	11446	10623	65	269288	243008	81	3.48897
41237	40212	75	17061	16943	50	657	598	0	609	795	0	2361	2326	26	3406	3619	32	77414	74417	67	3.49284
68527	65798	77	43742	41756	77	1487	1262	16	2907	2624	32	5091	4696	40	7095	6398	46	197875	179770	76	3.49381
46168	46275	74	22828	21820	68	926	935	0	1276	1292	12	2631	2718	27	3812	4098	33	94191	93269	72	3.49769
180049	155493	97	118932	105113	93	5042	4367	36	7259	6329	43	14354	12483	72	22686	19917	80	501357	443008	92	3.49865
46561	46831	72	26501	26561	73	763	736	0	1116	1197	12	2571	2455	28	3382	3245	37	84785	87861	70	3.50156
78258	74919	79	33069	31601	78	1198	1065	10	1355	1338	14	3741	3459	34	5637	5536	39	118397	113191	89	3.51125
92307	86034	82	53821	49931	82	1574	1166	14	2660	2029	27	5487	5107	41	8054	7482	47	205578	188604	85	3.51222
124703	111270	101	48091	41169	101	2310	1705	26	4430	3455	42	9009	7398	56	12429	10417	61	364572	316061	101	3.51222
83227	74939	81	46675	42330	80	1801	1654	21	2582	2288	34	6613	5537	48	8979	7998	56	230444	194767	83	3.51319
123511	101691	100	45371	37558	88	1483	1078	6	2385	2123	28	4815	4054	40	8261	6901	52	164043	134813	93	3.51706
53367	52861	76	28723	27808	74	1143	869	0	1726	1295	15	3830	3701	34	5274	5121	38	117527	114892	71	3.52094
139521	115522	96	89015	77315	90	2496	2026	28	3768	3294	34	9225	7769	52	12560	9986	68	306474	259769	87	3.52094
33444	30895	63	19143	18896	56	541	429	0	930	1103	6	1776	1812	21	2596	2996	27	68288	68787	64	3.52191
150029	128951	94	62976	54999	88	3035	2691	30	3683	3279	36	8758	6991	58	12497	10834	59	283574	232896	88	3.52385
126179	112017	96	51439	44525	84	2166	1872	24	3930	3274	37	8119	7068	48	11060	9832	59	325598	281482	89	3.52966
186755	153729	103	115864	96163	94	4537	3760	38	6410	5255	44	12929	10440	66	17259	14390	71	457756	379501	94	3.53063
94836	83728	86	43510	39626	82	1035	875	0	2440	1909	30	4747	4085	43	6339	5736	44	170438	147979	83	3.53063
80455	77059	80	47017	45729	79	1807	1803	21	2634	2539	26	6845	6555	45	9028	8419	54	265672	246806	83	3.53353
42581	42773	82	24569	24309	71	871	848	0	819	813	0	2179	2281	22	3135	3006	29	74331	75652	71	3.53353
58051	54538	78	29681	28545	76	1041	972	0	1729	1556	23	3612	3438	33	5120	4592	41	125423	120032	78	3.53644
47242	47522	73	27412	26859	73	705	637	0	1005	1127	9	2582	3010	27	4341	4506	33	114544	109419	75	3.53644
101529	94059	89	41534	38412	82	1174	1211	12	2469	2563	26	6130	5734	42	8043	7652	46	212631	194683	91	3.53741
40713	39745	78	22251	21734	65	940	970	0	1196	1700	17	3749	3484	33	6487	6490	42	145165	142994	77	3.54032
103926	93604	96	70725	63618	85	2068	1679	22	2824	2818	32	6964	6058	47	10446	9877	57	269495	245715	85	3.54129
75456	72700	78	23324	22851	68	1168	1301	12	2112	1591	26	4879	4756	37	6611	6838	41	198684	193508	79	3.54322
82389	75216	80	43512	40528	82	1279	1160	13	3063	2577	29	5522	4850	42	7422	6255	50	219538	202140	83	3.54516
45687	44804	70	23102	22937	69	618	726	0	648	1012	2	2635	2607	29	4048	3950	36	92152	92830	71	3.54613
108429	91303	93	53174	44645	88	1700	1159	17	2778	1941	32	5329	4331	41	7646	5886	55	168328	135706	93	3.54904
24374	23389	61	17523	17332	51	458	402	0	914	859	0	1666	1527	20	2500	2581	27	58234	59675	62	3.55001
135613	121852	88	75509	68470	87	2873	2732	29	4333	4030	37	10119	8742	58	11902	10457	55	310195	257517	83	3.55001
106947	98337	85	36074	32471	81	1455	1375	15	2164	1939	24	4785	4837	37	8224	7496	51	171501	162985	90	3.55291
141224	114967	95	56650	46741	91	1806	1456	18	3472	3207	31	8205	6698	55	11315	8994	63	303353	245084	99	3.55873
138138	124340	90	62190	56156	87	1893	1569	21	3293	3267	35	7820	6875	49	10473	9274	63	290403	259151	88	3.56066
146513	125921	89	81711	69806	89	2878	2310	31	4698	3617	45	10901	9402	64	14867	12636	66	417967	364188	89	3.56066
55477	49098	80	37324	34283	79	1351	1079	7	1418	1311	15	3718	3501	34	4790	4432	39	120418	118413	78	3.56163
36581	34846	78	13186	12938	47	395	392	0	834	870	0	1701	1698	20	2735	2517	30	61344	57120	81	3.5626
97783	95657	85	38935	38374	79	1007	1153	10	2722	2083	31	6090	6377	41	7903	7532	51	221161	216908	88	3.56454
123536	112122	89	53162	49232	84	2464	2226	23	3087	2893	29	7749	7096	49	11215	10757	58	260577	242046	85	3.56454
43410	40414	82	23386	22691	69	831	943	0	1366	1270	13	2859	2577	30	4505	4274	38	110715	106284	75	3.56648
50346	48664	83	21857	21589	65	445	577	0	655	869	0	2096	2263	22	3131	3102	30	74861	72518	88	3.56648
74752	67318	81	49344	47243	79	1474	1329	17	1755	2050	23	4831	4135	41	6907	6293	46	165514	155856	81	3.56841
119131	103017	90	53363	46222	87	1887	1616	25	3174	2699	34	7824	7136	48	12302	10583	64	334849	295546	90	3.56841
35159	36541	58	13694	14106	45	512	496	0	1097	926	0	1994	2073	22	2968	3018	28	62084	63326	81	3.56841
51875	52597	65	31336	30800	75	676	702	0	1396	1020	9	2601	2591	29	3800	4110	33	99876	96848	74	3.56841
113867	106171	88	63831	58599	83	1775	1689	21	4334	3871	35	8754	8450	49	12197	11593	58	336136	302616	85	3.56938
43056	40435	78	19197	18837	57	705	597	0	1101	938	0	2195	2250	23	3087	2743	34	86635	85294	71	3.57423
34162	32215	73	24263	24296	70	462	578	0	376	716	0	1838	1666	19	2293	2654	24	58096	59445	62	3.57423
40119	40450	74	25754	25474	71	512	659	0	844	1239	11	1926	1973	24	2305	2574	25	77068	77060	69	3.5752
104710	98489	86	64039	58826	83	3056	2539	32	4367	3432	39	8295	7246	53	11122	9376	60	270437	230132	82	3.58489
145295	131952	103	116037	108379	87	3275	3007	30	5456	5207	40	11265	10250	61	16536	14139	66	400170	335740	90	3.58585
76953	75264	78	55526	53827	78	2329	1958	26	2955	2952	29	6156	6004	43	8907	8744	49	215423	203450	79	3.58682
40171	40504	72	15704	15641	50	1211	1280	13	1382	1463	12	2906	3072	28	4967	5156	36	102717	99955	84	3.58876
91022	83268	87	47084	43671	81	2131	1942	25	2955	2579	28	5772	5186	41	9228	8093	52	217527	188375	82	3.58876
111569	98252	87	49606	44223	85	1427	1514	16	3800	3206	39	7306	6404	46	10204	9237	57	283343	242077	100	3.59845
53386	51394	79	21719	21658	62	1038	932	0	1656	1293	15	2999	3078	30	4955	4686	40	99925	101603	74	3.59942
129385	113831	90	55351	49750	85	2380	1940	27	4069	3828	40	10077	9043	57	14725	12730	74	409547	358823	89	3.60039
44524	43110	68	25956	24161	75	651	722	0	1477	1273	12	2858	2819	28	4396	4454	37	107551	97620	75	3.60136
126559	112077	86	77484	69893	86	2907	2381	29	4111	3661	40	8967	7929	52	12769	10974	69	315753	257344	88	3.60136
133462	113816	90	65299	55388	88	2240	1876	27	4540	3480	42	8279	7071	51	12669	10786	66	314681	264045	91	3.60233
118237	104688	85	78524	68945	86	2584	2127	30	4206	3539	40	8188	6938	49	12091	10194	63	288354	251934	86	3.60233
107368	96362	89	57062	51050	85	1909	1688	23	2839	2847	27	5919	5419	42	8637	7808	55	208271	194982	81	3.60329
136416	108017	106	66042	52219	92	2754	2127	29	4344	3705	41	9191	7192	59	12869	9883	65	316554	248597	90	3.60523
155706	127304	94	67954	55224	94	2024	1345	23	4018	3150	37	7616	6423	48	11329	8781	62	275314	222385	99	3.60814
218445	169270	98	149325	120776	100	5915	4568	44	9194	7495	60	20323	16234	81	26509	20830	88	652436	514813	93	3.60911
121389	97366	98	70270	59775	91	3100	2671	30	4077	3226	39	8379	6490	53	11736	9173	67	288094	227547	87	3.60911
97073	90969	87	64000	61544	81	2055	2097	21	3522	3422	31	8067	7521	50	10358	9883	49	313410	282637	81	3.61105
47305	45490	75	29611	28232	73	1008	932	0	1665	1493	15	3040	3007	31	4909	4569	40	115376	105811	70	3.61201
140169	114249	108	46271	37282	91	2262	2158	25	3643	3068	35	6907	5782	47	9501	8235	56	216462	182125	96	3.61589
102143	87105	89	50197	41135	85	1772	1307	16	3359	2651	37	6686	5591	47	9206	7947	54	222879	186931	85	3.61783
83460	80420	81	44925	43774	79	2482	2330	27	3289	2866	30	7066	6896	46	9280	8794	51	250287	230243	80	3.61783
90872	83100	85	47113	44888	81	2373	2196	26	2644	3099	27	6835	6505	50	9670	9836	48	243788	231599	80	3.6188
69969	66418	80	39687	37838	78	2192	2137	24	2232	2033	26	5525	5317	43	8907	8521	50	212722	206634	79	3.61977
47375	46189	70	26500	25867	74	972	852	0	1417	1187	13	2562	2451	28	4014	3851	38	100825	98451	72	3.61977
75947	70562	78	48386	45379	79	1658	1472	21	2483	1980	28	5592	4915	42	6869	6323	48	176800	156084	81	3.6217
95911	88197	84	51015	47395	80	1244	1175	12	2684	1989	33	6120	5407	44	8783	7638	56	235555	215660	81	3.62267
44637	41995	75	25436	24366	74	1011	723	0	1699	1402	18	2469	2573	27	3412	3552	34	94875	92304	71	3.62364
36962	33809	84	20573	20326	60	903	698	0	1197	841	0	1602	1895	22	2693	2996	27	74140	74267	69	3.62461
230576	179327	109	112393	90040	103	5198	3874	40	7651	5237	54	15782	11867	79	23350	17260	90	547589	401576	106	3.62752
53054	51208	77	30587	28840	76	1166	833	0	1055	1437	13	2914	2871	31	3627	3306	33	93748	92297	72	3.62945
119736	106794	88	54110	46335	85	2465	2062	27	3797	3875	35	7943	6997	50	10866	9418	61	261214	230470	86	3.63042
87268	82501	82	45503	42524	81	1385	1278	13	2124	2198	23	5102	4521	40	6175	5494	42	176215	165448	83	3.63042
81097	79840	80	40810	40325	78	1229	1026	5	2612	2522	25	5379	5129	39	7601	7429	44	197233	194667	90	3.63042
68018	60815	82	28990	25335	79	892	762	0	1516	1206	8	3354	3038	34	5392	4924	40	118204	104644	86	3.63236
22901	22455	66	14360	14120	48	607	511	0	519	838	0	1524	1435	17	2310	2306	24	55441	53847	65	3.63527
94888	83360	87	48665	42646	85	1710	1786	17	3348	3159	32	6985	6374	47	10467	9965	55	256655	236036	84	3.63527
53915	49096	77	23334	21265	63	614	683	0	1030	1141	12	2917	2670	29	4823	4134	41	92070	81191	85	3.63527
82258	79055	80	46639	44017	79	1207	1136	12	1755	1579	21	4436	4008	36	7100	6761	41	157265	152605	77	3.63624
34326	34485	69	15941	15927	50	450	615	0	1164	879	0	1403	1375	15	1976	2090	21	52193	51565	67	3.63721
53488	54282	70	29791	29672	74	1236	965	0	1799	1724	23	2874	2659	31	4178	3831	36	107856	109658	60	3.63817
132074	113834	99	47298	39688	89	2080	1708	24	3268	2852	35	7411	6847	48	11097	9641	58	289987	248807	93	3.63914
81355	78381	87	45599	44354	79	975	1214	10	3169	2900	30	5426	5261	39	7258	7164	48	206093	203304	75	3.64205
140156	127517	89	60742	55900	85	3301	2901	31	4659	3947	44	10442	8729	59	13606	12399	63	347554	295741	86	3.64205
60118	56970	78	31196	30335	76	1376	1174	10	1599	1728	19	3435	3322	32	4762	4486	39	112361	109836	75	3.64593
116017	101756	94	121966	109030	86	4591	3882	39	8519	7069	53	19112	17271	75	27897	24329	79	685190	607979	101	3.64593
48185	47013	76	29118	27640	75	938	811	0	1760	1580	17	2837	2733	27	3579	4275	31	100019	96578	72	3.65561
109316	96185	87	68104	61485	87	1671	1446	20	2788	2566	30	6743	5837	45	10002	8610	56	272582	242801	87	3.65561
33033	31407	70	14643	14606	48	567	443	0	889	790	0	1982	1736	24	2933	2699	33	71859	76129	68	3.65658
58719	55803	80	25498	24825	74	874	773	0	1448	1257	21	3365	3546	30	4766	4279	38	125031	125924	73	3.65755
80959	76245	81	56221	52719	80	2015	1969	22	2700	2601	32	5865	5331	44	8419	7727	49	213872	181334	79	3.66046
171668	139935	97	90203	74205	94	2557	2222	29	4157	4032	40	11112	8735	60	16206	13051	75	459460	363946	92	3.66046
48459	48065	74	16478	16473	52	673	707	0	649	739	0	2437	2130	25	3161	3241	29	80405	81284	74	3.6653
96647	87739	85	40231	35721	82	1256	1099	7	2406	1979	25	4966	4525	38	5892	5147	45	155358	140154	85	3.6653
89046	75211	85	43221	36038	83	1804	1686	21	2988	2423	31	6325	5396	49	8258	7372	54	233608	190843	80	3.66724
132158	115836	89	82870	73649	88	2271	1982	25	4415	3892	37	8301	7139	51	11218	9800	59	294325	250897	87	3.66821
53712	51830	75	32661	31257	75	973	790	0	2161	1483	21	3566	3696	31	4716	4832	37	120459	110935	72	3.66821
52826	49538	77	28833	27499	76	1152	991	0	1538	1578	15	2858	2665	30	4852	4539	38	95328	93408	69	3.67402
41288	43443	57	16778	16642	52	354	416	0	483	606	0	1771	1751	21	2092	2045	23	59922	58302	68	3.67499
32759	31033	70	23235	22960	71	298	274	0	866	730	0	1506	1509	18	2198	2359	24	63068	65027	69	3.67887
120062	104628	92	66243	58221	88	2966	2403	29	3968	3168	38	8169	7134	52	11224	9990	63	279248	239230	85	3.67887
118209	99989	94	42556	36020	87	1565	1345	17	3577	3177	34	8033	7198	49	10255	9286	53	307327	278146	87	3.67984
75810	72348	80	35391	33660	79	1586	1669	17	2310	2360	29	5601	5096	41	7438	6614	52	206489	187309	78	3.67984
122201	107149	89	55313	48592	86	2187	1908	27	3437	2845	33	8027	7209	50	10551	9219	62	319560	276245	85	3.68177
91792	86235	82	40808	38620	81	1568	1561	18	2722	2533	29	5227	4804	43	7943	7038	52	200171	191452	81	3.68177
48326	47543	74	21813	21044	65	730	896	0	1497	947	0	2429	2504	28	3841	3399	35	103539	103371	74	3.68371
99790	92315	85	62218	58036	82	1930	1738	22	2867	2395	38	6534	5816	47	9063	7774	58	223828	199321	84	3.68468
194509	151485	102	146317	115470	100	5326	3957	43	7903	6246	53	19010	14652	82	26424	21621	88	653419	520069	98	3.68759
46156	44285	76	28307	27284	75	1055	799	0	1231	1019	4	2533	2572	28	3894	3810	35	103359	102239	73	3.68759
51535	48169	80	27955	26726	75	907	667	0	1095	1297	12	2824	2680	29	4518	4310	39	113413	107607	75	3.68953
101914	95037	86	58025	54679	83	2436	2500	26	3279	2715	34	6749	6161	45	9546	8892	49	226492	200708	83	3.69146
49209	47538	76	35569	34643	76	976	974	0	1589	1709	17	4262	3638	40	5800	5346	45	142241	133378	74	3.69243
49860	48239	89	32616	31095	76	968	801	0	1404	1486	15	2990	3204	30	4404	4224	37	104019	99329	70	3.69631
317844	206018	136	206409	137290	126	8615	5698	51	12998	8617	74	26921	17596	105	39138	25373	116	921912	584903	124	3.69728
58412	48341	92	38235	32024	81	1114	912	0	1331	1245	21	3462	2678	36	4990	4391	46	127579	108458	64	3.70212
234547	174156	117	194090	149546	105	5280	4254	41	8295	6356	55	18708	13631	81	26893	20240	93	664920	492477	102	3.70406
125739	115180	86	63254	58904	83	2401	2099	29	4260	3601	36	10405	9076	58	14006	11746	65	409884	354064	84	3.706
52665	50924	68	28018	26854	73	854	903	0	1373	1767	19	3537	3503	31	4243	4248	39	114202	111788	71	3.70793
105443	99794	88	77145	73818	83	2611	2237	27	2763	2791	30	6867	6640	45	10430	11118	51	238598	232206	78	3.70793
38711	36252	80	21188	20787	64	896	894	0	1631	1402	24	3588	3608	32	6203	6117	41	128286	124506	75	3.7089
100600	95725	81	54002	50882	82	2076	1886	24	3559	3150	35	8035	7115	53	11878	10253	66	318333	283359	83	3.70987
128514	107147	91	75653	65394	89	2810	2541	27	4443	4009	39	9081	7954	55	12098	10325	66	295567	259250	86	3.71084
50761	51759	75	23442	23201	68	621	570	0	1494	1184	10	2093	2151	24	3603	3248	36	74714	72840	75	3.71278
57222	56642	75	37524	36521	76	1183	1172	10	1656	1489	24	3203	3119	34	5190	5710	38	125996	124573	77	3.71375
181261	136808	106	152927	120748	101	6589	5071	44	10294	8330	59	20974	18066	86	29676	24843	91	721364	669720	100	3.71375
168810	134182	98	56981	44763	94	2059	1580	23	4064	3124	39	9458	7103	57	14058	10501	70	364834	288973	107	3.71472
116027	102175	101	76960	69313	86	2230	1999	26	4383	3389	41	9694	8726	52	13954	12362	69	379687	323044	86	3.71569
33445	33341	69	15536	16018	46	518	553	0	926	805	0	1439	1463	17	2171	2208	24	60093	61387	64	3.71569
147458	84340	132	92320	49707	128	3050	1640	35	5163	2784	60	11250	5653	89	15346	7227	108	397763	204570	127	3.71665
110654	100875	92	61867	58317	84	2226	1908	23	4241	4303	35	9731	9230	52	12891	11601	62	366844	327991	88	3.71859
44191	41350	75	31886	30857	75	785	838	0	1263	1081	8	2647	2488	29	4123	4156	33	107841	99310	74	3.71956
115806	105379	93	59782	55154	85	2478	2107	28	3473	3056	40	6911	6225	49	9539	8767	48	230516	210395	85	3.72053
24661	22912	72	16601	16479	52	400	455	0	899	726	0	1349	1309	15	2114	1874	23	55270	56034	58	3.72634
68731	65500	78	49729	46087	79	902	839	0	1417	1362	15	3940	3711	34	4962	4798	39	135275	123940	75	3.72925
46147	44239	75	24534	23796	71	1041	773	0	1562	1398	16	3313	3277	32	4903	4527	41	133264	124040	71	3.73022
56297	57336	74	29007	27983	75	776	802	0	1346	1493	17	2692	2553	29	4331	4698	35	104172	104515	69	3.73119
175071	141286	95	88026	72024	95	4056	3539	34	6408	5305	50	12401	10256	63	17072	13781	75	473726	391012	91	3.73119
107931	96134	96	56413	50309	99	1553	1132	11	3355	2635	35	7687	6619	49	10266	8795	62	276300	238147	99	3.73119
58495	60175	75	16903	17528	48	686	678	0	1423	1579	16	2600	2674	30	4058	4056	34	96611	97508	69	3.73119
110145	100608	84	53673	47645	83	1770	1547	21	2560	2407	32	6655	5623	49	9175	7825	60	230554	200139	80	3.73409
32792	32219	64	17823	17541	53	417	515	0	844	899	0	1730	1661	20	3118	3660	28	80335	80952	69	3.73894
145777	130468	88	78445	70627	89	2837	2539	27	4463	3840	41	11101	10062	57	15431	12785	70	429532	378906	105	3.73894
150642	126550	93	81465	67395	91	2607	2089	29	4519	4446	42	10118	8389	58	13206	11455	63	338056	278229	89	3.73894
37728	36126	74	17073	16926	52	686	644	0	953	1215	9	1876	1811	22	2800	2804	27	70615	69644	69	3.74185
112121	101131	90	52644	47611	83	1880	1578	19	2747	2909	30	7001	6283	48	9316	8863	52	275910	247914	82	3.74378
177599	124762	102	169915	145556	99	3714	3085	35	6882	5964	47	18231	15378	78	25907	20855	93	647583	546307	108	3.74378
115108	110522	83	73026	70590	82	2331	2402	25	3635	3799	36	9505	8726	52	13769	13023	68	394849	358049	85	3.74572
120065	117913	82	108972	104459	84	3420	3201	32	5370	5080	44	11158	10573	54	15954	14940	69	391254	347278	86	3.74766
82145	74795	80	70208	66676	81	1536	1596	18	2193	2486	24	6164	5898	43	8795	8078	59	225149	204535	80	3.74766
43675	43003	77	25754	25327	71	522	476	0	1069	1027	5	1914	1618	22	2776	2691	28	73955	70620	68	3.75057
227335	174073	103	100988	79793	99	5377	4261	40	8477	6763	56	16665	12032	78	24542	17639	94	566592	404999	103	3.75153
39360	39643	59	23312	23020	63	536	642	0	1046	918	0	2098	2369	23	2967	3082	30	81369	81118	72	3.75153
149748	117107	100	57778	46620	94	2176	1678	26	3566	2544	40	7117	5754	53	11813	9035	65	248011	188358	104	3.7525
58403	55765	84	28665	27653	75	1130	937	0	1849	1893	23	3889	3858	35	6206	5625	49	158534	145572	77	3.75347
36654	34315	71	23259	22825	71	345	403	0	984	1023	3	1595	1805	19	2816	3180	28	64248	66090	69	3.75638
112969	98808	89	41393	33838	84	1995	1610	22	3250	2828	33	6364	5242	47	8958	7682	55	216122	191283	83	3.76025
79542	76640	79	44771	43258	78	2783	2461	28	4057	3517	39	7600	7519	45	11023	9734	61	283841	249531	75	3.76413
131387	109991	91	42499	34236	89	1590	1505	19	3367	2778	34	7488	5856	51	10497	8562	56	273981	230323	96	3.76607
50832	50838	70	23843	22659	73	848	787	0	1086	1116	6	2422	2263	27	4147	3825	35	97790	93751	71	3.76801
40397	37953	81	23476	22363	68	763	791	0	1566	1219	20	1944	1985	22	3535	3753	31	82483	82911	66	3.76801
81637	71716	92	64211	59704	83	1514	1522	19	2446	2335	24	4943	4684	39	7686	7311	46	192136	192057	78	3.76897
28713	27889	69	26429	26462	68	325	441	0	761	825	0	1961	1955	21	2521	2441	27	70917	73456	65	3.76897
112690	94354	96	72206	60942	86	2525	2052	27	3168	2693	34	7760	6788	51	9746	7649	54	269715	230622	86	3.76994
34365	35763	65	16171	16238	51	659	676	0	960	640	0	1765	1799	20	2595	2428	28	54636	54691	73	3.77091
47574	44888	76	23211	22544	69	693	758	0	1040	1126	7	2525	2443	27	3795	3282	32	86902	85214	75	3.77188
66741	60603	92	46944	43986	79	1383	1297	15	1947	2364	25	4393	4297	37	6017	5660	43	160509	162755	78	3.77382
86263	84182	78	33890	32664	78	2090	1718	25	3087	2246	35	5365	5342	38	8154	7473	50	191969	187531	79	3.77479
45103	46398	63	19287	18081	59	821	749	0	1004	1172	8	2656	2567	28	3313	3113	33	84781	79503	84	3.77479
89138	79192	86	56174	51368	82	1673	1721	17	2468	2239	23	4756	3956	42	6105	5246	44	164139	145497	82	3.77673
55130	55221	73	22020	21908	58	805	769	0	1469	1493	17	2747	3050	27	4107	4064	36	100905	100409	76	3.77673
70772	69196	79	32373	30715	76	1224	1070	6	2560	2483	23	4646	4387	37	6100	5877	40	155520	150521	92	3.77963
45053	45338	72	44877	44618	74	988	1052	6	1911	1427	19	3713	3673	35	5608	5254	41	139072	128526	74	3.7806
114111	98834	101	47488	40535	88	1172	1023	5	2819	2305	27	6329	5959	42	8243	7847	52	227976	192339	99	3.78351
88742	85222	82	48631	46529	81	1058	1071	8	2410	2497	28	5322	5273	40	8062	7366	49	221332	214531	82	3.78835
97477	88180	87	58350	53053	83	1763	1700	20	2862	2492	35	6557	5648	48	9096	8137	55	230609	203880	82	3.78835
159569	141799	93	63552	58166	89	2376	1991	29	4399	4147	39	8024	6969	51	12141	10299	65	251225	223156	97	3.78835
45721	43241	84	25327	23516	75	688	685	0	1931	1433	15	3077	2882	30	3753	3389	35	99614	93279	88	3.78835
188005	139073	109	72126	54548	103	2514	2197	26	4183	3418	40	9074	6919	59	12438	9874	67	269091	206700	107	3.79126
55050	47110	79	56082	50210	82	1991	1542	22	2756	2766	29	6680	6668	46	9697	9547	53	197560	240014	49	3.7932
81282	79776	81	41742	40811	77	1301	1249	11	2146	2022	27	5522	5236	40	7401	7203	45	203364	200036	75	3.79417
38649	39328	60	19520	19140	53	1036	805	0	934	798	0	2314	2276	27	3356	3525	31	76740	76392	69	3.79417
197970	96211	112	88022	49419	113	4120	1999	50	6582	3663	61	15374	9184	78	19708	11592	92	559891	320063	110	3.79804
57535	55345	91	31473	30537	74	820	828	0	1407	1453	16	2605	2767	27	4060	4384	35	108845	106897	72	3.79804
57932	53593	81	26498	24440	75	873	758	0	1005	1217	10	3464	3293	34	4606	4294	37	127656	117099	75	3.79901
117030	103361	86	68942	60832	86	2459	2171	26	3472	3212	36	8966	7580	59	10879	9710	58	298845	255941	89	3.80676
40169	37976	74	23351	23320	67	853	843	0	1107	1511	14	2950	3223	29	5071	5239	38	112738	108333	75	3.80773
125028	107287	91	78620	69746	87	2489	2040	26	4360	3608	42	9025	7852	54	12068	9766	62	315477	248880	89	3.8087
216928	159305	107	117696	92274	102	5322	4210	41	8424	6249	54	16597	12731	74	23204	18260	89	574304	447245	105	3.8087
44704	43295	78	22279	21359	67	1064	975	0	1047	1184	8	2727	2663	29	4035	3880	37	101747	97711	74	3.80967
35519	34984	71	20871	20917	59	424	424	0	901	965	0	1431	1415	21	2468	2421	26	71737	72317	70	3.80967
62814	60927	78	25522	24803	73	663	830	0	1316	1541	14	2810	2943	29	3909	3689	36	88175	83342	84	3.81064
190535	143342	103	152713	116288	98	5906	4218	43	8026	6578	53	18133	14551	80	25121	19625	89	587432	463106	98	3.81064
68203	63290	93	35834	33794	78	1549	1507	18	2296	2156	26	3989	3696	39	6509	5851	51	142214	129860	79	3.81257
85474	81012	80	43690	42135	80	1498	1322	14	2650	2645	26	5768	5743	41	7560	6950	51	221153	222129	83	3.81354
25293	24250	63	12871	12773	46	516	634	0	348	382	0	1276	1419	15	2620	2716	25	61258	61638	68	3.81548
81548	81069	77	41853	41105	78	1500	1574	16	2221	2073	24	5559	5681	39	8908	7804	51	212232	197784	90	3.81548
33604	34429	57	26683	26211	72	1090	796	0	1467	1749	19	3289	3010	32	4738	4683	37	119744	117626	70	3.81936
60704	56889	90	29287	28097	76	1096	1241	10	1537	1449	15	3517	3699	32	5040	5181	36	124143	123098	71	3.82033
110748	93983	86	65393	56975	87	1945	1738	21	3539	2517	37	7043	6459	47	8765	7648	53	244365	208594	83	3.82033
107992	90373	103	72594	62405	88	1775	1595	19	2931	2695	28	6467	5317	46	7998	6154	53	235957	203157	79	3.82226
50932	48092	78	31125	29996	75	669	592	0	1326	1203	16	2295	2450	26	3394	3402	32	87699	89440	57	3.8242
49727	48260	74	22581	21942	68	732	901	0	1081	1245	15	2685	2668	28	4300	4249	35	100181	93885	72	3.8242
88003	83749	80	31077	28485	79	1319	1097	7	2346	1832	33	4700	4385	40	6274	5698	43	150238	142601	83	3.8242
67309	68387	71	32831	30063	76	1213	961	0	2055	1559	24	4404	3949	37	5487	4950	40	142294	134548	74	3.82711
233188	197883	121	119412	105747	103	7502	6615	42	10405	8899	54	23408	19583	89	34350	28173	97	827702	625499	105	3.82711
83067	79333	86	40090	38350	79	1299	1156	10	2259	2242	29	5070	4985	37	7072	7224	45	198769	194023	78	3.83001
73744	69171	89	35853	33823	79	1209	1101	11	2444	2113	25	4375	4368	36	6531	6113	44	167056	152275	78	3.83098
123024	113640	85	67415	63215	84	1907	1997	20	4511	4069	41	9526	8853	55	12759	11500	63	365980	314009	86	3.83195
48365	47773	74	31510	30768	75	1073	1179	9	1663	1352	15	3085	2869	32	4664	3962	40	122115	118177	73	3.83195
221494	173409	105	140455	110350	102	7481	5921	44	8075	5713	54	15679	12723	67	23650	18299	93	559160	453981	98	3.83389
49030	46041	77	27830	26640	75	823	731	0	1456	1408	18	3657	3356	35	5481	5006	43	132841	121613	77	3.83486
63423	57386	93	31740	30232	79	1551	1521	17	2557	2388	30	4771	4927	37	6919	6804	48	174598	175635	76	3.83486
92733	90317	81	37958	36738	79	1644	1503	18	3198	2938	31	6996	6727	45	8905	8648	54	250198	243208	81	3.8368
188687	154398	103	99389	83461	96	4562	3437	39	6526	5484	47	12635	9870	64	17112	14415	73	397064	312488	98	3.83873
68874	65741	83	30210	29272	76	1056	1173	9	1696	1785	19	4571	4363	37	6027	5896	42	178102	178180	77	3.83873
162336	135045	92	99137	85445	91	4088	3441	34	8426	6983	55	17998	14581	80	22430	17820	84	682398	557517	94	3.84067
133491	118646	90	83178	76082	88	2257	2025	24	3543	2959	34	9220	8242	55	12441	10542	62	338936	295436	89	3.84455
102142	91368	99	57999	51843	99	2100	2023	23	4439	4527	37	10129	9189	56	12982	11685	66	399158	345625	99	3.84455
87740	80860	83	45879	42036	81	1870	1664	20	2813	2383	32	4707	4570	37	7402	6508	51	179254	155175	82	3.84649
21842	20897	65	15714	15508	49	471	552	0	314	686	0	1348	1424	14	2393	2379	24	51061	50733	66	3.84745
40139	38843	71	20982	20846	58	624	577	0	947	763	0	1758	2177	22	3226	2899	32	83066	83282	69	3.84842
20223	20769	66	13974	14062	48	510	413	0	151	467	0	1351	1365	15	1944	2124	22	44971	46235	63	3.84842
115497	104359	88	84357	78292	87	2314	2143	24	4172	4149	38	9050	8740	49	12307	11582	60	324740	304276	84	3.85133
211992	158333	102	85745	65839	101	3044	2309	33	5435	4235	47	10782	8103	61	15723	11750	82	329107	249674	109	3.85521
155661	121590	97	106468	88232	94	4446	3449	38	6076	5097	47	14147	11860	69	20148	17166	81	479695	398294	88	3.85617
96010	89526	84	45978	43686	80	1278	1316	14	3125	2805	33	5954	5610	43	8127	7731	50	226035	217064	75	3.85714
57863	52205	78	29828	27422	76	890	851	0	1452	1277	16	2773	2760	34	3857	3154	40	112408	99960	72	3.85908
39213	38585	73	22488	22172	62	517	531	0	1440	1148	9	2151	2077	26	3153	3101	31	80660	80671	69	3.86102
29476	28847	67	12723	12374	47	513	610	0	765	1003	2	1906	1790	22	3088	3308	30	67446	68353	71	3.86199
44431	42529	76	34554	34202	73	1307	1266	12	1615	1441	19	3642	3498	35	5508	5499	40	117333	113698	75	3.86296
121270	98712	92	46139	36834	88	1929	1618	22	2894	2027	35	5993	4554	48	8767	6943	52	192552	152484	96	3.86296
75288	70246	79	37841	36400	79	1569	1435	20	3009	2451	32	5571	5487	40	7820	7076	50	208268	186502	83	3.86586
88502	83904	88	58102	55655	81	1210	1270	13	2000	2004	23	5069	4938	39	7107	7441	41	189924	182201	96	3.86586
116795	109699	86	53979	51047	83	1844	1860	19	4371	3755	36	8980	8125	50	11709	11029	57	335456	295138	86	3.87168
43007	41372	74	24086	23253	71	1001	988	0	1333	1002	2	2852	2854	31	3653	3852	31	90960	93019	58	3.87555
159937	130111	96	60559	48972	94	2164	1639	20	4009	3503	37	9519	7974	58	13072	10494	68	346261	287896	103	3.87652
81239	75019	81	40518	37428	81	1652	1480	19	2731	2426	28	5239	4687	41	6814	6515	46	168851	153157	79	3.87943
52290	48994	78	32872	32549	75	1385	1268	12	1816	1512	24	3660	3468	34	4839	4702	40	137450	135714	74	3.8804
47536	43658	87	22886	21765	71	909	876	0	1308	1036	7	2808	2720	29	3387	3687	30	97351	93651	68	3.88621
95596	88265	97	45987	44456	79	1556	1459	18	2827	2372	29	6281	6361	41	8608	8398	50	244729	240738	76	3.88815
64870	61093	78	44268	42445	79	1352	1094	8	2009	2145	22	3855	3864	34	6131	6061	41	153792	147322	77	3.89105
203957	139804	105	108114	78165	102	4064	2913	40	5909	4363	50	12712	8233	69	17071	12855	74	421197	310685	100	3.89299
136763	123628	88	54264	49330	87	2106	2070	23	4703	4389	38	10624	9497	55	14508	13033	71	407192	347180	91	3.89687
60992	58353	77	28416	26303	78	1167	709	0	2083	1632	28	4217	3771	36	5512	4863	41	134933	128697	75	3.89687
85964	80961	83	49024	46806	78	1564	1223	15	2297	1938	29	6080	5845	44	8427	7531	53	223509	205291	80	3.89784
68707	65341	78	36907	35013	78	1396	1343	15	1830	1694	18	4171	3801	39	5823	5511	40	141022	133461	76	3.89784
35767	35391	66	21209	20660	62	696	745	0	656	641	0	1547	1589	18	2662	2810	29	64484	64867	71	3.89881
140587	127966	87	74090	68125	87	2575	2467	27	4954	4598	41	10638	9671	53	15247	14503	73	423815	369729	89	3.90074
48820	45882	75	24524	23326	72	1099	986	0	1505	1095	12	3295	3271	31	4589	4432	39	105919	103544	78	3.90171
48825	48954	76	14850	14900	49	494	538	0	994	977	0	2364	2371	25	3050	3082	28	75493	76870	78	3.90268
46081	44707	74	23450	23179	63	743	739	0	768	1161	8	2545	2516	29	2832	2779	28	94202	94389	73	3.90656
41883	39818	78	34802	34553	73	1198	1352	12	1895	1825	27	3543	3529	31	5886	5626	40	131079	129181	75	3.90656
89745	84927	85	32630	30916	81	1427	1563	17	2004	2118	23	4650	4513	37	7073	6685	45	148613	135882	91	3.90849
152038	121242	101	86449	68934	91	2811	2047	32	4609	3242	44	9657	7501	56	14690	11535	74	338299	274111	90	3.90946
83000	78829	88	46792	44978	79	2088	1785	20	2491	2413	28	5643	5691	38	9383	9053	51	204891	193987	93	3.9114
41731	41454	76	18472	18215	56	421	549	0	582	786	0	2030	1849	23	2672	2477	29	71478	69873	79	3.91237
120436	114327	84	89495	85897	84	2659	2427	29	3903	3587	35	9518	8789	53	12714	11439	70	311470	267731	85	3.91431
45039	41836	76	21634	20026	64	1037	728	0	1191	1084	11	3012	2634	32	4331	3895	40	103569	99482	72	3.91431
149725	116299	95	77356	61532	95	1955	1543	23	3335	3004	33	9026	7243	56	11870	10192	63	284436	226678	102	3.91721
39937	39751	74	15948	15879	49	862	894	0	918	911	0	2266	2267	25	2827	2917	27	73944	74358	67	3.92012
163088	103198	225	95209	50029	201	3184	1915	22	5539	3024	52	11718	6486	81	15928	8338	113	414369	237247	219	3.92012
77824	76210	78	41690	40986	77	2160	2323	23	3596	3091	35	7196	7329	44	9938	8861	55	263156	243875	78	3.92109
33713	35246	53	24672	24361	70	883	752	0	1051	1127	9	2463	2619	26	3718	3881	31	102033	98504	70	3.92109
106230	99995	82	68978	66253	83	2642	2619	25	3566	3336	35	8394	7576	50	11422	9488	58	278646	246892	83	3.92109
79267	75713	82	36952	35646	78	790	772	0	1601	1230	17	4015	3829	34	5698	5738	44	150712	146648	77	3.92497
56998	53850	79	24462	23916	68	691	629	0	1115	1397	15	2556	2833	27	3877	3803	34	107770	111119	73	3.92497
112544	105118	86	45723	43811	83	2013	1797	24	3277	2997	32	6822	6429	47	9921	8749	59	263762	253845	81	3.92787
25204	24598	54	15708	15845	49	177	284	0	655	541	0	1354	1215	14	2221	2112	23	48115	47554	64	3.92787
246677	181987	117	143608	106207	106	7627	5638	48	11370	8553	61	23301	17319	93	32132	24931	97	777072	595897	106	3.93078
65895	63827	79	50779	49088	78	1533	1652	16	2177	2248	27	4255	4167	35	6807	6654	46	163821	147432	77	3.93175
225008	179108	104	183679	151235	104	7417	5656	46	9554	8189	52	21109	16639	91	30410	24013	97	691300	546036	106	3.93369
151007	117139	109	153232	130953	96	5225	4249	40	7125	5930	51	15056	13172	67	21070	18344	87	503774	427938	97	3.93562
74085	69091	83	36158	33671	79	1935	1836	21	2514	2328	28	4847	4481	40	6862	5943	50	168263	157990	95	3.93562
136515	117758	95	78244	69201	88	2197	1815	24	3185	2982	30	6876	6092	47	9539	8171	55	251737	214199	88	3.9395
89788	85719	82	55683	53020	81	1960	1784	21	2462	2530	29	6402	6318	42	9125	8554	50	267279	239759	80	3.94337
70789	66662	80	38117	35118	79	1387	1106	9	1479	1696	17	3967	3526	36	5258	4742	43	135104	133414	71	3.94434
58223	55291	77	48339	46650	78	1190	1309	11	1957	1902	25	4192	4247	35	5949	5584	43	157084	157130	71	3.94628
38952	38139	72	20892	20310	62	565	489	0	1163	1047	5	1666	1729	19	2334	2419	28	74639	76182	66	3.94725
100346	89547	97	51618	46081	83	2010	1729	23	4051	3466	41	8229	7106	50	10755	9391	61	331742	292022	82	3.94919
175809	139104	96	96707	78372	95	3651	3070	33	4951	4161	41	12858	10298	65	20220	15897	78	482594	377164	93	3.95016
43885	43099	72	17041	17132	49	883	891	0	1100	1089	9	2277	2395	25	3371	3511	30	92749	90039	68	3.95016
28390	27129	62	21646	21289	66	204	407	0	1308	1232	13	1534	1340	20	2615	2410	27	55028	56582	66	3.95112
128797	110305	98	48121	40371	88	2388	1758	29	3339	2845	34	8331	7033	52	11926	10393	57	246960	207110	98	3.95403
89590	79958	97	50903	45003	83	2299	1986	24	2682	2435	29	6533	5598	51	9087	7913	54	222277	180782	97	3.95403
58372	57795	75	31503	31074	73	508	783	0	1263	1247	14	2884	3114	28	4155	4235	32	115694	114333	76	3.95403
142721	117427	97	56441	46390	90	1899	1508	21	4045	3239	37	9117	7630	51	12522	9721	64	318624	264723	104	3.95694
35648	35390	68	13390	13413	46	610	586	0	938	1064	5	1788	1796	22	2695	2837	30	75093	75704	71	3.95888
109478	99463	84	45342	39690	85	1355	1158	12	3044	2617	32	6266	5464	46	7887	7300	50	220550	196385	96	3.96178
37659	34887	73	22730	21445	68	833	981	0	922	1106	9	3072	3092	28	4044	4059	34	104686	105830	73	3.96275
100269	93540	94	53487	49646	83	1873	1874	20	3038	3075	31	7090	6964	46	10111	9541	51	279378	249664	86	3.96372
28844	26691	73	12249	12273	45	438	336	0	875	705	0	1465	1350	15	2183	1849	25	54964	54235	70	3.96566
44353	47551	69	18887	18560	59	651	631	0	712	851	0	2352	2362	25	3328	3420	31	78788	77379	79	3.96663
105242	97654	85	60600	56436	82	2127	2112	22	2883	2648	29	6574	5817	47	9750	8877	57	240621	208210	84	3.96663
101160	89862	86	55776	49202	85	1934	1776	22	3301	2865	33	6076	5465	45	8771	7765	57	206671	178948	88	3.9676
151968	129675	91	91720	79118	89	3611	3051	32	5393	4332	45	10508	8781	59	15552	13361	73	344627	274290	91	3.9676
175903	141875	99	96364	80142	99	2264	1998	26	5355	3842	41	10878	8336	61	15154	11750	78	395665	315812	107	3.96856
121197	102556	91	55101	47069	89	2024	1552	23	3405	2904	34	6927	5721	48	10441	8720	51	249691	209289	99	3.97147
86439	80569	82	43073	41412	79	1685	1555	21	2572	2748	29	5451	4738	43	9331	8601	49	209963	191165	77	3.97244
87378	84768	81	32200	31174	77	865	866	0	1858	2129	23	4996	4522	41	6171	5890	41	186016	177679	84	3.97438
166457	132565	100	60795	48013	96	2818	2091	31	2640	2913	31	7201	5615	50	9786	8054	53	230149	181043	104	3.97438
52430	48732	80	23506	22937	73	911	1119	7	1581	1577	20	3085	3235	29	4265	4202	33	108732	108009	70	3.98019
108973	101632	83	49703	46517	81	1966	1551	23	3081	2961	34	6774	6375	46	10298	8872	55	266499	251178	81	3.98116
109606	105017	82	68106	64912	83	3075	3113	28	4267	4229	37	9970	9083	52	13482	12146	66	339231	302724	87	3.98407
153474	133579	90	85144	73688	90	3025	2464	29	5556	4631	42	11985	10027	62	17263	13925	67	460868	386372	92	3.98407
118677	107706	100	76045	71071	85	3207	2942	31	4298	3611	37	9614	8690	57	13197	11515	71	301737	267318	88	3.98697
87050	82399	81	34939	32212	81	1190	1058	6	2099	2001	26	4014	4008	34	6099	5607	46	140359	127321	94	3.99182
114303	104460	87	42248	37824	83	1413	1399	16	3123	3184	32	6559	5935	44	8758	7956	53	222663	200524	94	3.99279
43870	41132	76	14558	14470	47	425	658	0	1891	1657	17	2132	2165	24	3423	3665	31	83080	80766	70	3.99569
29384	29462	53	19574	19137	58	477	509	0	845	930	0	1653	1904	20	2374	2586	26	62444	59365	65	3.99569
154086	129701	91	72944	61143	90	2736	2392	28	5155	4630	42	11062	9288	62	14125	11651	66	405709	330600	88	3.99666
143911	119082	92	89776	75198	91	2484	2151	28	3594	3174	37	8440	6898	53	12170	10135	57	294395	241748	89	3.9986
70545	69279	83	36870	36445	76	1210	1225	14	2188	1530	20	3694	3875	32	5703	5193	40	153484	153295	76	3.9986
115747	100409	97	78472	69485	86	2736	2425	28	4054	3523	37	8032	7090	49	12073	9960	61	281684	243092	88	4.00054
114116	95308	90	46764	39452	87	1779	1462	19	2625	2700	29	6105	5361	46	7483	6226	53	190217	163035	98	4.00151
205158	151890	101	81234	60576	100	2947	1991	33	5079	3998	42	11021	7945	67	16268	11390	82	367484	267557	109	4.00441
27154	28279	56	14259	14560	46	203	336	0	1056	930	0	1849	1679	21	2928	3232	29	69712	71761	62	4.00441
117247	98422	93	69604	59709	86	2459	2285	26	3895	3402	35	10098	8610	55	13629	11818	61	339881	288114	84	4.00441
47939	45702	88	26186	26051	72	499	778	0	772	763	0	1672	1744	20	2295	2376	26	66447	67702	66	4.00441
53201	50708	78	26314	25086	74	570	660	0	1151	902	0	2702	2947	28	4595	4775	35	122737	118684	72	4.00829
44972	43284	68	38994	38073	75	1039	746	0	1115	1378	16	3327	3509	31	4796	4591	39	111966	108596	70	4.00829
82285	70755	86	37550	32354	80	902	773	0	1415	1539	16	3859	3619	36	5969	5326	43	115656	100687	85	4.00926
52178	52319	75	25871	26013	67	559	394	0	1012	931	0	1814	2027	23	3252	3245	30	64328	63284	71	4.00926
79515	70045	83	33087	28835	81	1197	932	0	1439	1516	16	3390	2914	34	5494	5000	42	130488	111954	89	4.0112
131129	117533	88	84687	77086	87	2841	2386	29	4146	3740	36	10502	9219	60	13621	12087	62	395637	351343	88	4.0112
99975	93374	83	47446	45127	82	1949	1908	21	3135	2704	34	7193	6895	46	9484	8957	55	271092	261019	82	4.0141
127889	108807	91	77651	66714	90	2283	1864	25	3331	2986	37	7061	5780	53	10574	8531	70	245178	204320	95	4.0141
59666	57688	83	28573	27623	75	1112	954	0	1216	1126	9	3749	3636	34	5309	4736	42	124177	118539	77	4.01604
163801	134209	98	77315	63333	96	2478	1972	28	4524	3567	41	10662	8292	57	15219	12860	72	381092	309649	108	4.01701
97355	88602	86	68032	63378	82	1775	1575	19	2900	2496	32	5931	5683	41	8517	8439	51	197222	170258	82	4.01798
77979	68614	83	44566	39337	82	1406	1565	17	2434	1890	28	5523	5143	42	7559	6417	52	189838	166195	85	4.01798
75937	71771	90	64754	62988	80	1997	2039	23	3227	3173	31	6248	5804	43	9363	8834	59	229281	204674	83	4.01798
46061	44213	85	18783	18702	55	385	386	0	848	1087	6	1582	1904	19	2711	2723	25	57686	56608	77	4.01895
256669	191290	111	190406	136152	112	7221	5268	49	9619	7215	56	20506	14933	87	28208	20809	103	756800	563870	110	4.02185
69282	66084	80	39409	37975	77	1145	1194	10	2234	1977	24	3567	3502	33	6448	6437	44	138045	130061	91	4.02476
19709	20856	48	13461	13621	46	360	322	0	860	767	0	1006	1023	3	1558	1491	18	44349	43036	67	4.0267
30302	29949	63	18883	18551	53	626	444	0	526	874	0	2059	1760	25	2079	2521	24	61683	63574	69	4.0267
288814	188998	126	193324	141164	118	7651	5583	49	13578	9576	65	28104	19668	104	41602	30015	116	906710	646751	130	4.02767
118223	98521	96	61123	51643	87	2316	2219	25	3323	2687	36	6847	5721	48	9984	7943	58	259945	211776	90	4.02864
144073	119083	99	78235	64727	90	3093	2531	33	4372	3532	38	8795	7489	51	13545	10523	67	328718	269925	92	4.0296
80385	77834	82	37554	35800	78	1492	1385	16	2239	2436	25	6101	5302	46	8830	7843	54	254453	237053	81	4.0296
94026	86952	84	43024	38820	84	1949	1776	20	3250	2773	30	6763	6276	46	8648	7938	49	249944	232858	84	4.03057
40989	39165	81	25487	24863	72	970	975	0	1933	1589	20	2881	2681	30	4359	3968	36	101982	96636	71	4.03251
97221	89984	86	49943	47927	81	1650	1426	18	2737	2370	31	5375	5236	42	7540	7188	48	215928	212560	79	4.03348
78676	76843	88	37572	36382	77	1487	1404	17	1881	2003	24	4930	5094	37	6430	6634	40	180288	175740	74	4.03445
164728	129420	105	76935	60672	93	2655	2068	28	4429	3736	43	10520	8600	60	14664	11665	67	383947	328229	88	4.03542
124362	111127	87	65934	57816	87	1812	1591	23	5357	4706	46	7681	6437	50	10470	9325	55	289414	248007	87	4.03639
174326	132836	101	67243	51181	97	2530	1524	29	3283	3167	35	9243	7227	55	12901	10241	61	279755	219704	105	4.03929
79312	76638	77	47952	46930	79	1817	1798	21	3417	2852	32	6539	6188	45	9280	9209	55	208801	196008	78	4.03929
24420	24969	66	14554	14446	48	286	290	0	721	458	0	1312	1341	16	2484	2570	24	54370	54167	56	4.03929
74180	70692	82	27654	25530	79	1710	1596	21	2290	2268	22	4801	4486	40	7467	7344	48	171092	155591	78	4.04414
101968	89939	89	63319	57485	85	1812	1702	22	3203	3165	32	6657	6195	43	11176	10197	62	255427	247696	83	4.04511
24041	23398	53	15973	16130	50	568	815	0	802	685	0	1525	1679	18	2362	2380	26	51459	57845	48	4.04898
133936	112248	90	82524	70214	89	2389	2053	28	3823	3201	37	8794	7505	55	13075	10864	65	343958	282212	89	4.05189
29960	30674	70	10028	10396	41	428	365	0	698	661	0	1792	1896	21	2152	2003	25	56380	56609	79	4.05189
51073	50009	68	40604	39645	75	1315	1230	12	1610	1571	21	4092	3840	37	5260	5022	40	129847	120519	76	4.05286
88246	84988	81	26825	25942	77	1293	1119	10	2237	2065	24	5455	5224	38	8004	8192	47	204967	197391	90	4.05673
102301	89348	88	47701	40592	87	2342	1980	25	2944	2590	34	6340	5587	45	10539	8419	60	250864	203012	87	4.05673
65952	66889	68	35377	34922	75	1227	1074	7	1980	2012	25	3965	3618	34	5492	5040	42	120932	118365	91	4.05673
87116	80466	80	44042	41977	79	1534	1564	16	2578	1900	29	5423	5133	40	8117	6949	55	187534	165410	82	4.05867
42095	39797	70	24285	23794	70	882	892	0	1387	960	0	2660	2489	29	4159	3969	37	90604	90337	69	4.06352
88319	84170	82	56073	53885	79	1257	1302	12	3008	2778	29	6198	5721	43	8033	7807	49	241923	238039	75	4.06449
40139	38796	73	23691	23317	67	1086	795	0	892	1208	8	2299	2570	25	3495	3403	33	83835	81310	68	4.06545
100554	94152	89	51066	46895	82	1569	1520	18	2761	2350	31	6134	5668	45	8229	7532	51	219064	200325	81	4.06545
65096	60167	79	49224	45350	79	1884	1673	20	2698	2552	28	5491	5398	40	8250	7907	49	173119	194819	54	4.06545
141651	117094	93	74812	62735	92	2514	1968	29	4896	3742	44	9513	7737	53	12939	10642	61	292884	242055	97	4.06739
38629	36706	84	21632	20999	62	916	719	0	1168	1167	8	2125	2209	23	3304	3037	35	77634	77687	66	4.06933
39323	39112	64	19949	19933	61	791	807	0	1123	1228	13	1965	2010	22	2783	3045	27	67947	68548	64	4.06933
103553	94200	87	53752	50440	83	1308	1184	12	2507	2703	28	7175	6579	45	9321	8720	54	264571	239873	95	4.0703
137278	125469	90	87649	80242	86	2219	2138	25	4178	3770	36	8573	8197	50	11270	9583	61	337178	297270	84	4.0703
35753	35066	68	9207	9600	40	337	513	0	986	1074	8	1960	1818	20	2991	3218	28	70939	70992	78	4.0703
115209	101284	91	43976	36919	85	1760	1404	17	2264	2095	26	5845	4904	43	9264	8143	50	186792	164084	91	4.07224
42425	40477	81	36012	35503	74	1232	1070	6	1727	1570	18	3810	3820	33	5722	5411	42	135088	133867	73	4.0732
236738	174629	114	129808	98646	104	4525	3553	38	8431	6287	51	17430	13730	71	24723	18502	94	593616	461269	101	4.0732
84288	80306	88	62396	60556	80	1505	1465	15	2328	2599	26	6129	5863	44	7239	6950	46	204921	202369	79	4.0732
103378	101424	80	65727	62266	81	2252	1964	25	3539	3380	35	8087	7471	50	10376	9742	55	307529	282250	81	4.0732
47288	46489	74	20616	20353	61	702	642	0	656	1101	8	2540	2541	27	3381	3128	32	86434	84417	73	4.07611
43283	43253	64	37143	36845	75	779	782	0	1229	963	0	3359	3642	32	4731	4456	37	113189	107782	73	4.07708
140723	131111	86	95773	89788	87	3520	3240	31	5636	5003	44	12658	11580	57	17648	17042	72	491162	462451	87	4.07708
69148	63924	81	32500	30207	78	1176	1245	13	2272	1726	27	4194	3863	35	5542	4665	48	147857	135631	74	4.07999
90714	84974	83	47646	45508	79	1418	1695	18	3078	2706	32	6467	5971	44	8143	7690	49	221458	197651	84	4.08096
110411	95567	102	55443	48738	102	2467	1932	25	3698	2845	36	7068	6314	47	10155	8578	59	260568	213068	102	4.08096
100668	89351	84	80723	72107	85	1654	1351	20	3454	3067	35	6787	5861	47	8833	7828	62	223604	195412	89	4.08192
115535	101456	95	45474	39515	84	1938	1860	22	3633	3215	37	8048	7103	49	9217	8272	50	291750	257814	83	4.08289
31611	30007	83	16714	16290	53	333	325	0	831	783	0	1802	1717	19	2398	2660	25	73708	74861	69	4.0858
44451	42680	75	14289	14374	48	666	724	0	1287	1072	7	2288	2009	27	3549	3435	32	84923	85992	70	4.0858
83162	79283	92	37868	36773	78	1749	1563	20	2550	2482	25	6581	6557	45	7958	8100	51	236844	224134	80	4.08677
98995	92279	84	39865	36248	81	1834	1417	21	3108	2647	29	6607	6200	47	8782	7842	51	268005	246222	85	4.08677
57691	55953	71	32495	32064	76	1666	1717	20	2062	2004	26	4723	4642	37	6632	6264	45	169190	161919	77	4.08871
49000	47021	69	51040	50542	76	952	986	0	1703	1841	18	3694	3638	33	5402	5680	39	132846	129368	71	4.08871
49972	49816	72	24852	24169	74	881	803	0	1364	1376	15	2705	2634	29	3425	3866	30	94183	92657	70	4.08871
176853	152105	101	144805	127641	94	4262	3825	35	6977	5460	52	14348	12211	64	21170	16728	83	504689	407980	94	4.08968
223502	161842	111	146132	113485	105	5151	4147	40	8342	6270	48	17568	14135	78	25385	19429	103	597140	465133	113	4.08968
36039	35592	69	20611	20430	57	503	549	0	1330	1236	11	1728	1729	22	2513	2325	27	55293	53572	68	4.09258
115871	109242	86	69381	66204	84	3851	3566	34	4842	4638	39	9929	9437	58	14056	13141	67	334165	295903	87	4.09258
69196	65318	80	47862	46095	80	1748	1760	19	2387	2180	26	6663	6794	41	8664	8577	48	241971	229322	81	4.09452
70010	64826	78	35508	32561	78	1105	1079	10	2365	2150	26	5439	5019	40	6210	5209	47	164239	149822	74	4.09743
109197	90099	97	47924	39364	87	1326	1080	8	2837	2291	30	5830	4960	42	8140	6186	54	200241	170431	93	4.09743
80853	77307	81	32729	31735	77	1279	1635	15	2253	2174	30	6185	6025	42	8665	7939	54	228609	220726	76	4.0984
58308	58156	79	28580	28062	75	1036	877	0	1524	1381	15	3015	3090	30	4480	4441	37	93458	95460	85	4.0984
167686	150033	91	101503	93134	90	3096	2662	32	5593	5120	43	10870	9534	61	17491	14892	74	493051	423762	89	4.10033
69931	66957	76	43558	42417	77	1511	1724	19	2778	2575	31	6774	6422	45	9265	8759	61	238545	222152	75	4.1013
89289	82234	81	34129	32296	79	1885	1671	23	3297	2543	34	7065	6496	49	10071	9345	59	245625	221043	82	4.10808
66509	64040	78	30892	29581	76	1509	1226	15	1898	1747	25	3525	2895	35	4552	4457	34	119318	115397	78	4.11196
166835	125793	96	94791	68995	98	2685	2218	28	5478	3692	42	9904	7136	66	13100	10253	67	314286	234806	108	4.11293
33080	30945	84	16675	16501	51	799	587	0	743	516	0	1580	1445	19	2408	2282	27	61082	58718	67	4.12068
69731	67406	80	57881	56402	78	1074	1177	10	2011	1996	26	4951	4695	39	6475	6170	40	183857	170519	78	4.12165
91370	85141	83	33116	29524	83	1815	1455	18	2320	2198	29	4241	4056	35	6320	5328	44	140889	122121	90	4.12552
48214	48272	74	37784	36614	75	1045	935	0	1147	1434	15	2911	2761	30	4411	4229	36	118905	112950	70	4.12552
27913	26855	60	10736	10527	43	692	511	0	1025	850	0	1724	1801	20	2407	2942	25	69022	70179	64	4.12746
33481	33206	65	21519	21709	56	730	824	0	1257	1106	8	1868	1738	24	3565	3507	31	78973	81451	62	4.1294
122210	110724	87	98945	91502	89	2887	2749	29	4427	3857	41	9562	8949	54	12726	11723	60	326496	289027	86	4.13134
39945	38851	74	20393	19894	58	855	890	0	1086	1063	8	2321	2333	25	3596	3441	33	85415	80511	67	4.13521
132381	114275	91	59619	51622	88	2013	1853	23	4374	3754	35	8905	8032	54	13672	12033	66	376315	325778	89	4.13812
92696	88157	81	47772	45994	79	1709	1586	19	2668	2318	32	6595	6337	45	8102	7900	46	226104	206879	80	4.13812
133565	118751	89	62116	56256	86	2886	2485	29	4206	3417	36	8280	7234	49	12702	10877	69	291465	241673	88	4.13812
36314	38360	60	16737	16773	49	266	376	0	694	704	0	2025	2046	20	3056	3047	30	68281	66899	81	4.13909
112423	93149	89	49238	40320	89	1352	1210	13	2581	1641	30	5290	4239	42	6991	5696	50	168538	136129	94	4.14006
46837	47806	70	18572	18473	55	1390	1280	12	1516	1710	19	3430	3484	31	5296	4827	44	122630	118103	84	4.14103
57795	55112	88	24575	23935	72	953	982	0	1597	1463	18	3728	3829	33	6177	6151	43	130635	126772	86	4.14103
77560	74715	79	38976	36615	79	1136	788	0	2119	1811	24	4794	4191	39	5842	5389	42	177377	161439	78	4.1449
75723	72968	80	58171	56281	80	2013	1635	25	2783	2835	27	6468	5997	43	9117	8822	51	220375	205156	79	4.14587
40847	38518	72	27687	27005	72	1304	1120	9	1802	1520	20	3249	3011	32	4903	4246	40	117163	110462	75	4.14781
260542	180044	125	159069	117601	116	5948	4393	44	8852	6615	55	17563	13760	76	25660	18934	107	629612	463156	115	4.15168
88460	82611	81	33478	31273	80	1586	1477	16	2195	2018	25	5187	4791	39	6679	6189	45	179591	166534	77	4.15265
61235	58251	84	28809	27736	74	1310	1161	13	1859	1708	19	4524	4344	37	5901	5673	44	141807	130998	74	4.16137
345223	222814	152	219880	146157	148	10010	6088	57	15181	9950	72	28881	19546	110	41913	28828	136	982007	674236	139	4.16137
109940	98611	85	55776	49272	85	1213	1189	10	2788	2416	30	6508	5424	47	9100	7931	58	214630	183023	91	4.16137
14838	15620	49	11292	11415	45	327	329	0	345	710	0	987	1247	11	1644	1810	18	39586	41434	57	4.16428
82328	79359	82	42435	40790	79	1340	1231	11	2280	1940	26	4904	4918	35	6824	6220	48	178776	169830	93	4.16525
124289	109247	90	60504	53588	85	2911	2649	30	3739	3065	42	8514	7237	51	11790	9981	59	291074	237217	86	4.16525
73814	71538	85	37369	36206	77	1300	1360	13	2649	2487	26	4972	4945	39	6421	5487	42	198688	195162	79	4.16719
49108	47478	74	24573	23893	69	727	617	0	1400	1699	16	2889	2965	30	4017	4073	34	102831	100280	74	4.16816
39250	38197	70	22632	21930	66	916	930	0	819	700	0	2473	2354	25	2817	2898	30	78753	77256	74	4.17203
88305	76970	84	50702	44569	84	1906	1544	18	2585	2241	31	6191	5620	44	8927	7999	51	237888	207500	87	4.17203
75137	72744	80	35801	34915	80	1105	1001	1	1465	1712	23	4423	4497	36	5930	5869	44	166729	160296	80	4.17397
50258	50492	74	25785	24793	74	922	714	0	1400	1299	12	2871	2869	30	4634	4592	35	112260	110530	75	4.17397
[truncated: 7,886 more rows]
