# Supplementary material for: Phenotypic heterogeneity follows a growth-viability tradeoff in response to amino acid identity
Source: Nat Commun. 2024 Aug 2;15:6515. doi: 10.1038/s41467-024-50602-8 (PMC11297284; doi:10.1038/s41467-024-50602-8)
Supplement: Supplementary file 6 — Source Data [file 41467_2024_50602_MOESM6_ESM.zip › source_data/fig6cde/240423/240423_1845_yATP_F5_LEU.csv]

FSC-A	FSC-H	FSC-W	SSC-A	SSC-H	SSC-W	BL1-A	BL1-H	BL1-W	VL1-A	VL1-H	VL1-W	VL2-A	VL2-H	VL2-W	VL3-A	VL3-H	VL3-W	YL2-A	YL2-H	YL2-W	Time
224137	166190	112	92200	66782	104	1852	1473	21	5081	3922	46	12583	9684	65	7906	5985	57	392821	303278	104	0.101259
93731	89273	85	37534	35466	81	1132	1121	9	3136	2805	31	5273	5051	39	3485	3227	33	155441	144621	79	0.211541
123711	116671	86	57198	53373	85	2014	1951	21	4004	3873	32	9151	8548	56	5657	5136	45	308535	289972	89	0.239612
13630	14608	44	7217	7357	39	136	102	0	330	343	0	99	154	0	149	206	0	6523	6242	42	0.259664
66531	64476	79	19418	18963	57	1081	1068	6	1361	1430	21	3588	3320	33	5035	4547	41	145141	139280	80	0.309792
33952	35680	60	14983	15170	48	326	416	0	347	613	0	1137	1469	16	1746	1951	19	57662	56275	73	0.410048
81580	78648	80	27284	25253	78	944	810	0	5567	5434	40	4813	4479	39	4228	4005	36	129189	125114	78	0.415061
85333	84436	80	21053	20840	62	804	724	0	3930	3482	33	4687	4486	38	3768	3497	33	123748	119971	86	0.847165
125759	117049	89	56966	53947	83	1676	1477	16	3142	3127	31	8164	7551	48	6008	5259	43	254282	240486	91	0.877242
117827	102480	87	62823	54955	87	1537	1281	20	2563	2193	29	5969	5362	41	6914	6201	46	254350	230536	89	1.1359
37810	37565	68	13095	13039	47	428	283	0	1426	1172	13	1710	1872	19	1657	1427	17	62387	62970	70	1.18703
53616	52507	83	23550	23508	63	389	398	0	1522	1718	17	2322	2301	27	2277	2105	25	57380	56723	73	1.18703
91326	87979	82	22468	22174	65	888	947	0	4555	4358	36	5188	5074	38	4339	4147	39	126911	118354	79	1.30233
106253	64229	190	125503	30950	187	1175	1236	13	1981	1410	17	3473	3283	32	4416	4410	36	123954	121839	67	5.50206
22727	23311	55	12606	12598	46	331	292	0	318	413	0	1107	1214	10	1489	1295	12	47535	45512	59	5.55319
74440	71759	79	26822	26476	76	1173	951	0	1594	1363	13	3469	3686	30	5437	5370	36	139651	137372	73	5.5562
53387	51750	90	23342	23068	64	466	465	0	1233	1632	15	2669	2571	30	2943	2659	34	100886	100900	67	5.58026
42917	46019	56	27616	27794	72	580	756	0	1759	2032	22	2465	2655	27	1399	1455	20	65776	74252	51	5.58227
21207	21044	54	13527	13468	48	360	312	0	264	500	0	954	1027	4	1305	1272	16	43884	45462	51	5.58628
156239	131668	98	70357	58931	91	1813	1702	19	3590	2899	42	7405	6541	47	8776	7431	53	341499	302052	80	5.5973
42447	42636	69	17519	17565	54	553	515	0	577	982	0	1525	1717	20	2713	2937	28	79664	79397	66	5.60131
26750	27444	63	12367	12574	46	446	676	0	117	272	0	1170	1238	14	1817	1724	21	51376	56370	50	5.60532
140008	122343	91	51265	44356	87	2416	1873	26	3326	2739	36	6459	5920	42	8848	8281	51	259108	235555	83	5.60633
84685	78666	94	47423	45524	81	1424	1157	12	2433	1904	26	5992	5623	43	6688	6745	42	232784	233943	63	5.61736
119333	110223	87	41428	39121	83	1424	1255	13	5215	5075	44	6903	6250	46	5275	5576	38	157108	148184	83	5.62738
163911	138732	94	59494	49677	92	1853	1652	20	4003	3431	34	9432	8462	54	8685	7496	53	351437	312100	90	5.62939
13190	12822	56	8583	8620	41	308	233	0	635	639	0	1219	1361	14	1208	1409	16	44329	51964	43	5.63941
61083	60981	78	28706	28441	74	659	848	0	1298	1279	14	2785	2955	28	3047	2800	31	114718	110103	77	5.66347
57101	56261	78	19075	18781	53	734	721	0	1288	1013	7	2030	2169	24	3278	3222	32	97014	94970	75	5.66448
64842	63856	89	19644	19385	57	414	534	0	2540	2300	26	2806	2944	28	2465	2356	27	76295	73260	72	5.68653
33717	32958	62	10615	10157	44	-16	92	0	43	380	0	120	167	0	-141	167	0	145	345	0	5.69856
21578	20912	55	13509	13278	47	237	277	0	709	767	0	1205	1216	12	684	690	0	35450	34456	58	5.72964
87867	85645	79	28704	27951	78	1170	1082	7	1965	1793	21	3917	3855	34	5632	5412	40	163918	155143	82	5.72964
114405	99230	87	56285	51098	85	1283	976	0	5984	5452	41	6481	5934	45	5277	4358	42	176018	164852	80	5.73466
251634	186941	103	84607	62244	101	3729	2518	38	8233	6459	57	16198	11396	76	12851	9475	66	351994	255696	88	5.74167
113545	100005	86	57912	50390	86	1646	1370	18	1899	1746	24	6372	5553	46	7120	5970	47	245736	217043	71	5.74268
75488	72655	79	30322	29420	77	907	949	0	1439	1254	16	3738	3521	35	6014	5663	43	152390	150999	63	5.74669
74995	72644	77	33750	32632	77	1161	1023	7	1359	1597	17	2922	2922	31	3918	3832	33	117569	112694	77	5.74669
177467	153980	94	84433	72751	95	3936	3326	34	4681	4506	38	11502	10370	58	16874	15239	74	472008	431625	93	5.74869
50678	48575	86	20585	20085	61	653	646	0	1051	1261	10	1928	2024	25	2543	2482	28	90613	83688	69	5.7537
29691	30781	69	12576	12457	46	527	415	0	727	761	0	1779	1894	19	2022	2096	24	74053	73064	69	5.75571
39160	40469	72	8247	8463	40	653	675	0	653	667	0	1714	1613	23	2772	2835	29	76233	79645	59	5.76072
161304	131089	99	61152	50662	92	2581	1909	29	3621	3038	39	7441	5934	51	11913	9441	65	291503	225534	83	5.76172
35388	34539	72	14130	13780	48	450	425	0	482	671	0	1968	1855	25	1338	1323	15	56288	54873	69	5.76273
46752	47029	76	20301	20026	60	959	861	0	1064	1205	13	2366	2658	24	3995	3542	39	98272	98380	62	5.76874
150816	123737	96	61613	50309	91	1949	1556	22	3727	3210	36	9046	7392	58	5872	5028	44	286029	240237	74	5.78178
144096	122270	94	59042	50279	90	2079	1822	23	7865	6671	50	9470	7700	58	7595	6816	46	241849	213595	87	5.7898
218817	167515	116	73426	55744	97	2665	2197	26	5167	4123	42	11443	9435	61	13483	10545	74	484928	402263	99	5.79982
49167	49294	72	22279	22187	66	603	755	0	1913	2053	24	2863	2815	29	2692	2468	30	67999	67415	57	5.80283
73427	69986	86	36560	35952	77	653	710	0	1033	1325	14	3613	3234	34	2660	2807	26	116210	116402	59	5.80283
60405	59915	75	21343	21429	63	782	859	0	1229	1239	12	2475	2219	26	1762	1671	21	65008	64495	75	5.82388
73810	70715	82	28406	27199	77	749	757	0	1653	1449	16	3277	3160	33	4672	4714	37	134146	128907	75	5.82388
93500	88042	85	35031	33327	81	960	915	0	4303	4318	38	5313	4862	42	3736	3401	34	134823	130230	68	5.82689
148785	130047	90	102192	88419	90	2181	1753	23	3859	3436	38	8771	7358	50	7256	6302	45	282000	240946	85	5.82789
51400	49041	76	21865	21618	64	491	543	0	508	957	0	1577	1598	21	2370	2378	28	83816	86542	54	5.83992
31788	30823	75	14287	14295	48	238	171	0	640	600	0	924	1104	7	1579	1680	18	52191	51868	64	5.84494
155543	134621	92	65505	57288	90	2292	2118	23	3650	2870	36	6874	5786	45	9748	8583	64	292830	244969	79	5.84794
102362	98619	81	47636	45803	80	1268	1330	14	2209	1980	24	5559	5641	41	6702	6553	43	225589	218403	80	5.85296
77734	73080	84	31043	30104	77	991	911	0	1576	1540	19	4131	4027	36	3753	3688	33	157253	150554	79	5.85396
92620	86075	83	31310	29572	81	994	1082	7	6257	5762	47	5626	5427	40	4383	4283	32	162062	150700	81	5.85597
50451	51260	75	21312	21310	70	396	446	0	1502	1020	4	2185	2103	23	2588	2774	28	86587	87609	64	5.85797
128341	112190	88	54503	48104	87	1766	1670	18	2369	2265	31	6540	5795	48	7719	6385	59	252132	220241	70	5.85998
22622	24031	53	14576	14458	52	504	326	0	810	724	0	1601	1499	17	1714	1841	20	54988	62978	48	5.86098
29745	28399	71	15973	15907	50	430	448	0	762	694	0	1246	1366	16	1813	1666	24	56756	58882	53	5.86599
160049	127751	107	103412	83716	92	2905	2377	30	4032	3590	39	9821	7683	59	10767	8596	61	359714	286155	77	5.871
61404	59086	90	20382	20257	55	645	790	0	731	991	0	2456	2615	26	3076	2825	31	102708	99071	73	5.88203
152620	138913	90	43201	38833	84	2187	1914	23	3334	3171	31	6925	6532	46	9661	9266	54	283943	273217	83	5.88203
113167	97783	87	39402	33362	85	1791	1558	21	2675	2123	34	5471	4740	46	7380	5882	52	204953	181197	73	5.90108
100750	93921	86	35809	33736	80	1237	1066	7	2267	2145	25	4872	4440	41	3846	3575	34	147434	138442	79	5.91211
159020	132774	93	80041	67028	91	2263	1719	26	2972	2690	32	8162	6526	56	9939	8407	65	358057	321750	82	5.91712
143349	125940	93	48593	42372	88	2222	1966	22	3008	2748	28	6928	6477	49	9217	8654	54	282716	244464	84	5.92213
71310	69167	77	28139	27208	75	824	953	0	1748	1497	21	3094	2900	33	2932	2782	32	127005	121079	72	5.92314
189759	158723	94	59536	47851	94	2151	1853	24	4682	4427	38	12964	11577	70	8491	7623	59	413231	382096	86	5.92414
44404	42260	78	19343	18733	57	505	434	0	941	832	0	1861	1787	18	2953	2763	27	82382	80444	64	5.92614
136013	126942	96	93927	89628	85	2849	2697	27	3681	3162	37	8626	7982	49	11714	10384	58	350682	311236	77	5.92815
123915	114716	88	46963	44004	83	1782	1690	20	5755	5360	42	8577	7941	52	5107	4868	40	270424	252665	85	5.94519
62296	64476	74	26144	25352	75	1177	967	0	1205	1117	9	2753	2662	29	3782	3821	32	120478	118602	77	5.94519
148486	132409	89	75982	67812	88	1987	1733	23	3111	2921	32	7328	6917	48	10563	10136	56	296476	271261	84	5.94519
34293	36225	68	16046	16155	48	395	535	0	1142	888	0	1672	1793	20	2095	2322	25	67257	68872	70	5.9462
119927	112106	88	57739	54440	84	1559	1564	17	2742	2238	31	6613	6553	44	4628	4713	36	196113	185449	74	5.9492
122226	106912	91	44186	38187	87	1780	1481	20	2365	2212	28	6204	5406	46	8203	6889	54	233145	209066	81	5.95321
62524	61545	77	25001	23922	75	680	628	0	1538	1515	16	2636	2415	30	2183	2238	24	79788	77714	71	5.95522
27915	28493	65	18807	18734	55	268	474	0	671	593	0	1541	1621	19	1420	1570	16	50055	55039	56	5.95722
84167	84334	81	22456	22131	59	1152	897	0	2557	2668	24	4954	5112	38	2902	2890	29	166450	168004	67	5.95923
98527	85334	87	45153	38411	85	1006	878	0	2755	2345	32	5747	5043	44	4811	4193	39	170201	143141	69	5.96023
61203	58592	80	21871	21288	66	461	475	0	1720	1606	16	2928	2764	29	2449	2444	27	64602	63627	67	5.96625
23013	23123	50	8995	9163	41	260	390	0	301	598	0	1187	1202	12	1823	1808	22	51434	50030	65	5.97728
33270	32942	62	14199	14112	47	266	313	0	459	473	0	1327	1238	14	1665	1574	18	49697	47221	64	5.99031
98752	94157	88	41641	41019	79	1048	1065	7	2091	2388	26	5261	4993	39	5804	5665	40	203259	193609	73	5.99432
29450	28284	69	11566	11433	45	456	345	0	424	538	0	1016	1211	13	850	980	0	45977	46595	59	6.00234
93966	87066	91	39867	37130	81	1385	1552	16	1747	1763	23	4143	4258	37	5740	5399	42	205899	199338	71	6.0274
119086	110510	90	37014	33926	80	1393	1332	15	3011	2728	27	5445	4869	43	6467	6160	49	237408	231612	80	6.04044
71958	71232	77	28317	27721	75	1012	845	0	1211	1587	17	2726	2640	28	4178	4047	35	119383	113620	74	6.04344
124146	114943	85	49969	46547	83	1656	1409	17	5700	5027	42	8186	7600	53	5220	4711	41	241087	217663	82	6.04846
81220	75713	89	30000	27809	79	627	662	0	3360	3505	32	4044	4022	37	3211	2937	32	103163	101086	71	6.05046
231984	178431	103	84455	65067	101	3658	2994	35	4876	3838	41	11560	8928	65	14771	10997	70	459980	374328	99	6.05147
174118	134462	101	76193	60985	96	2291	1957	26	5559	4216	49	10147	7937	63	9034	6546	60	282536	224763	77	6.05247
117102	111439	82	60303	57713	81	1794	1616	20	3440	3268	33	6207	5718	49	4887	4686	39	145073	131852	73	6.05347
107459	100941	98	59821	57663	81	1614	1585	19	3082	2555	34	6699	6451	45	5027	5019	41	216374	200457	74	6.05648
40633	39800	75	8911	8797	41	885	969	0	1367	1086	6	1564	1700	21	2503	2620	26	79521	76925	70	6.05949
56082	53495	78	27148	25306	77	980	997	0	2645	2064	31	3600	3102	36	2652	2465	29	97513	92376	61	6.07352
51857	48600	77	18928	18532	54	588	520	0	804	719	0	2471	2586	25	3113	3334	28	86743	84186	64	6.08455
96189	89811	85	53177	50068	82	1267	1211	12	3567	3267	35	5735	4963	45	4907	4385	41	136672	127953	71	6.09157
113640	106780	85	54427	52057	80	1657	1645	19	2857	2708	31	6557	6347	46	7087	6652	45	256762	238694	81	6.1036
120739	108076	86	48905	44871	85	1854	1576	22	3549	2671	36	6021	5215	44	8444	7347	51	245627	233894	83	6.1046
112053	106596	83	23325	22291	70	2205	1865	23	2465	1969	29	5334	5140	38	7802	7592	48	232063	214209	81	6.10761
44743	43383	74	18219	18023	55	617	548	0	370	659	0	1746	1860	19	2185	2547	25	79885	81246	68	6.10961
242244	186473	115	93681	74245	111	4664	3502	40	5766	4320	44	12514	10322	63	17450	13876	79	491031	412236	109	6.10961
208090	168361	108	100245	82631	106	3225	2640	33	5687	4399	45	12931	10003	65	7699	5865	54	383662	306440	94	6.11362
43220	41841	76	22349	22265	57	613	614	0	849	803	0	1980	2140	22	2885	2953	28	79796	82934	55	6.11362
140690	127748	104	42567	38681	86	2404	2260	25	2938	3262	28	7590	7527	45	9673	9232	54	308020	295803	79	6.11463
31262	32393	61	15552	15378	51	441	528	0	723	638	0	1531	1389	17	2112	2012	27	61647	62127	62	6.12164
151758	131440	95	55568	48050	89	2502	2053	29	3097	3304	30	7491	7037	48	9911	9005	53	286510	270172	85	6.12365
104767	98132	89	52987	49232	85	1306	1302	13	2441	2293	24	5605	5100	45	6867	6237	44	218464	209541	70	6.13267
38196	38407	73	16554	16547	52	404	371	0	2147	2505	24	1997	2074	24	1318	1607	17	54677	57837	60	6.13668
126320	101896	93	47048	36335	90	1668	1275	17	2924	2368	31	6980	5775	47	7259	6006	47	214583	188860	87	6.1447
59737	56808	79	23743	22982	70	1001	1104	8	2510	2248	28	4171	4012	37	3832	3800	32	121415	118364	66	6.15373
20015	18668	57	10628	10773	43	186	270	0	379	312	0	891	956	0	1433	1538	17	42372	43318	60	6.16275
42227	42975	73	17901	17863	52	774	747	0	719	714	0	1743	1804	21	2156	2399	25	94086	93824	70	6.23894
25013	22857	64	11006	11280	43	304	302	0	573	778	0	902	872	0	1616	1618	20	52212	54160	63	6.24496
42207	42074	71	19793	19710	59	630	653	0	2182	2177	24	2244	2093	25	2000	2132	20	68055	66704	68	6.29208
21928	21502	54	12956	13072	48	339	292	0	418	613	0	1388	1237	13	1277	1268	13	48170	49554	62	6.38732
33904	52245	73	97029	275191	42	-418	505	0	-2034	134	0	738	414	0	1668	898	0	4441	1797	63	7.05703
77059	60832	75	-65536	11784	17	-1252	809	0	-1049	185	0	-2137	0	0	3988	1435	48	26614	9576	115	7.06405
185952	144180	87	1.04858e+06	1.04858e+06	136	30958	12744	136	43834	15452	115	11923	4158	103	11821	3864	106	259	384	0	7.1623
163296	137177	82	1.04858e+06	1.04858e+06	132	27209	11739	132	42148	15664	114	11473	3874	98	11780	3801	99	1062	622	0	7.17133
46635	43108	78	75992	71215	80	1975	1977	22	3452	3550	33	6845	6893	45	8113	8434	50	155295	256551	44	7.47009
17792	18240	48	15508	15317	49	452	378	0	631	511	0	1705	1638	24	2224	2580	26	41162	68330	38	7.4741
102612	82451	93	99783	83641	90	2376	2234	25	4352	3733	40	10105	9187	57	10979	10112	55	410706	379833	75	7.48212
129945	115048	88	60957	53228	88	3510	2844	32	4081	3713	39	8318	7544	51	10577	9547	60	298362	267627	73	7.49716
29891	28940	69	18129	17895	52	620	593	0	819	672	0	1780	1958	22	2623	2731	29	52471	93162	37	7.49816
41980	39475	80	24810	24324	71	747	979	0	1026	1495	16	2624	2812	31	3349	3238	37	31461	96549	31	7.49916
50234	50320	76	18392	18215	54	1128	1132	9	1384	1096	8	2735	2573	32	4356	4291	39	112813	123419	54	7.50718
153729	125946	92	113512	94738	93	2421	1921	28	4640	4503	39	10563	9449	58	11692	9821	61	407012	385873	74	7.5122
39032	36799	74	16281	15994	50	295	221	0	559	573	0	1547	1601	19	2238	2159	25	70714	71331	63	7.51922
32312	30998	63	16692	16303	50	448	461	0	968	780	0	1343	1374	16	2112	2134	21	65882	66148	61	7.52122
184906	156111	100	138167	123364	97	3191	2464	32	5316	4633	41	12497	11157	63	12658	10738	62	483934	447121	74	7.52423
121164	111363	87	57210	53822	83	1672	1603	20	2556	2298	26	6310	6064	47	7810	7826	42	263907	257685	68	7.52724
109970	104389	85	46678	44491	81	2059	2039	22	2704	2346	30	6186	6015	42	9270	9273	52	242119	229073	66	7.52724
80204	76484	84	32975	31582	77	1446	1372	16	1636	1323	20	3543	3598	34	5557	6068	42	76648	160329	42	7.52924
42676	40050	78	22338	21758	67	649	653	0	762	967	0	1812	2035	21	2948	3105	30	21745	69246	28	7.53626
37144	38488	66	18236	18159	57	378	572	0	525	592	0	1606	1603	23	2127	2257	26	46200	65877	38	7.53726
95293	89102	85	60491	57766	82	2445	2321	26	3522	3152	35	6693	6026	50	9514	8620	52	200579	259667	48	7.54428
121880	108723	88	39909	33558	88	1790	1549	21	3147	2549	29	5539	4774	46	7238	6459	49	206363	203481	59	7.54829
17427	18879	45	6278	6290	37	130	189	0	168	487	0	857	930	0	1285	1447	13	35063	36773	55	7.54829
26421	24780	54	12836	12378	48	534	522	0	683	411	0	1084	783	0	1424	1627	19	38463	50425	42	7.54929
26311	25233	72	12279	11750	48	304	469	0	588	757	0	1141	1211	13	1697	1675	22	38183	51085	40	7.54929
237982	179930	109	93874	67952	106	3386	2789	32	4876	3362	43	10507	8071	56	14339	10928	73	413632	333685	83	7.5503
311520	220292	131	112732	78616	123	4925	3389	44	8038	5220	52	16388	11557	78	21879	15125	86	641099	461574	84	7.5533
83438	76987	82	26441	25048	78	1054	979	0	1935	1376	21	3681	3856	33	4904	4667	39	114341	135207	49	7.55431
58252	55731	80	40198	39693	75	410	516	0	1237	1116	11	2403	2551	26	2542	2538	28	93912	93335	63	7.55832
41858	40522	72	21789	21056	61	921	790	0	1420	1063	5	2010	1889	22	2818	2959	27	71858	79715	49	7.55932
63239	55696	83	41798	37778	80	1627	1306	17	2194	1846	30	4219	4220	40	5233	5681	40	16856	70348	24	7.56032
92614	81748	94	38604	34400	82	721	905	0	1652	1336	21	4393	4244	38	5466	4668	48	151179	169670	50	7.56132
87603	84695	91	45560	43986	79	919	1235	10	1929	2089	21	4527	4460	37	5544	5700	41	195451	186659	71	7.56533
145958	125590	92	48081	40939	91	2225	1888	27	2976	2281	32	6994	6246	44	8803	7382	53	248372	221479	71	7.56634
22816	21839	67	10395	10058	44	44	287	0	597	781	0	917	1048	5	1397	1494	18	34423	43946	45	7.56734
45686	44311	74	14151	13610	49	847	742	0	587	909	0	2025	2213	24	3361	3222	34	85470	85922	53	7.56934
177475	129807	99	74373	53802	95	2030	1386	23	3419	2646	42	8837	6638	58	10274	7991	59	112921	237687	41	7.57436
69159	61763	80	59621	51648	81	1445	1233	16	1719	2003	24	5154	4753	42	7097	6469	48	77487	204124	33	7.57436
31808	31596	60	15623	15151	49	432	393	0	654	808	0	1493	1338	16	1843	2180	21	62564	67417	53	7.57736
188859	120942	119	83426	51385	107	3336	2081	37	4396	2795	54	10066	6446	70	12840	9304	74	314340	265169	64	7.57837
228610	166314	104	77058	55633	104	2346	1867	28	4647	3230	42	9651	7207	61	10520	7755	68	373559	279947	87	7.57837
53031	49756	75	22611	21627	63	418	459	0	2109	2035	21	2527	2292	27	1535	1455	16	56579	72197	42	7.57937
141337	123978	90	84169	75746	89	3118	2778	29	3811	3400	34	8247	8347	50	11914	11043	60	275306	318002	49	7.57937
172817	131657	105	66730	51360	94	2200	1802	25	3514	3149	37	9611	8484	53	9554	8258	53	54511	197943	32	7.58137
134810	114874	99	78916	67950	90	2221	1963	22	3285	3601	30	8255	8048	50	9859	8896	51	321687	301592	64	7.58238
80706	74611	93	31622	30254	79	1481	1478	18	2381	2241	29	5121	5249	40	6122	6182	43	110675	222116	40	7.58438
144374	122926	91	61538	52440	88	1648	1317	21	2982	2920	29	7471	7277	48	8577	8191	52	316844	337749	59	7.58538
109527	99673	90	40442	36533	82	2026	1908	22	2390	2649	30	5326	5456	38	6024	6317	40	2955	13740	15	7.58739
116466	103881	88	52085	47436	85	1536	1637	20	2527	2363	27	5817	6112	42	7351	7673	52	169215	228542	48	7.5914
26430	27198	53	15828	15131	52	222	261	0	283	432	0	850	1100	7	842	1089	8	9589	33726	24	7.5924
25114	22724	70	15618	15227	52	400	369	0	181	370	0	337	1072	6	665	1436	7	-185	88	0	7.59541
52290	47334	82	32359	30611	77	798	799	0	1153	1413	15	2570	2836	27	3671	4215	35	4331	20229	17	7.59641
181327	137150	101	98308	74885	99	3095	2400	34	5394	4261	53	11813	9327	63	14314	11352	64	254308	376968	48	7.59842
75340	71785	79	37330	35833	79	1254	1348	15	1666	1491	25	3730	3971	37	4920	4914	38	18067	81216	25	7.59942
169427	127062	104	104235	80492	99	3598	3187	35	4337	4280	43	11891	10447	51	13645	12898	49	19226	85861	25	7.60544
34758	33325	72	19680	19290	60	604	589	0	580	576	0	1881	2135	24	2056	2613	25	885	7343	9	7.60744
32896	30692	76	23444	22945	65	656	676	0	1299	915	0	1976	2107	26	1569	1982	23	4097	18159	17	7.60945
90303	75086	87	48630	40351	88	2112	1706	26	2471	2610	32	5590	5909	39	7337	7361	42	2106	16051	17	7.61045
97155	90689	83	43618	40623	82	1459	1255	16	2699	2239	30	6171	5776	41	6284	5780	45	237493	223390	83	7.66258
125515	115107	101	72070	43337	103	1470	1509	15	2629	2605	28	5716	5745	41	6305	6656	42	7821	33504	20	7.67662
221106	167840	103	107311	77555	121	3229	2348	33	3981	3349	41	10255	8805	61	12851	10924	63	201961	373324	45	7.67963
137227	126678	88	52844	47751	86	2081	1664	23	2893	3274	37	7429	7496	44	8206	8218	44	18543	73363	26	7.68163
114936	96450	91	40970	32999	87	1582	1274	16	1919	1333	28	5045	4595	45	6667	6096	51	128286	186854	45	7.68263
82682	69064	85	56732	46472	85	1191	1151	10	2107	1697	25	4452	4320	40	4991	4007	46	140849	168899	46	7.68263
193126	156832	102	102913	83143	98	2194	1808	24	4178	3235	41	10002	8084	60	10752	8506	67	329637	295604	62	7.68464
201104	154645	102	76644	57912	99	2106	1623	27	3789	3670	41	8324	6650	57	11018	9146	58	114964	260428	42	7.68564
43953	42836	75	15547	15038	51	418	454	0	559	827	0	1485	1761	21	1979	2002	25	9103	36190	23	7.68765
97740	90316	88	32071	29919	81	1481	1319	13	2318	1562	31	4424	4051	41	5572	5505	40	170338	165578	62	7.68965
38086	39048	71	9536	9608	42	522	550	0	763	881	0	1655	1629	20	2488	2420	26	67855	69575	68	7.69266
95070	87607	87	33378	31225	80	1157	1247	12	1955	1877	22	4812	4830	37	5715	5135	40	183074	178635	65	7.69366
89954	87860	80	66439	64510	82	1492	1483	16	2277	1908	35	5687	5442	44	6496	6573	45	136387	215981	46	7.69366
97047	93192	96	38390	37030	80	1272	1405	14	2137	2079	22	4841	4379	40	5144	5172	39	189359	194844	62	7.69667
110347	103099	93	24711	23839	69	1443	1718	18	2450	2201	27	4994	4806	40	6969	7229	43	201850	203591	60	7.69767
56247	56345	75	20528	20472	58	742	652	0	1454	1080	16	2248	2365	25	3173	3106	32	96892	99849	56	7.70068
169767	138438	95	63584	52070	92	1866	1583	22	2815	2244	35	7120	5679	51	8765	7363	57	274900	231381	75	7.70268
139499	126806	87	59478	53515	86	1912	1861	22	4043	3793	32	8825	8216	50	10107	8922	61	342354	300686	80	7.70469
96957	91655	82	35049	33409	79	1632	1564	17	1952	2066	23	4390	4266	36	5926	5986	43	165661	159961	65	7.70569
98499	95239	83	35680	33922	79	1490	1454	16	2580	2339	28	5322	5204	39	7436	7517	45	189409	189299	71	7.7077
193136	155749	104	68067	54946	97	2563	2046	29	3367	2929	39	7730	6351	51	12017	9894	67	286144	233323	72	7.7087
65099	63246	77	24150	23718	70	733	821	0	1372	946	0	2794	2802	30	3545	3492	36	85895	108006	45	7.71071
35019	36269	68	15157	15074	49	667	538	0	450	676	0	1461	1713	17	1942	2127	23	60262	61464	57	7.71071
81302	78886	83	32982	31894	78	1009	896	0	1558	1744	16	3518	3477	34	3922	4074	34	116641	151218	45	7.71271
148321	126550	99	42208	35613	90	1903	1697	22	2548	2453	30	6093	5301	44	8871	7704	59	231450	211069	63	7.71772
33908	32509	73	15168	15083	50	425	428	0	497	549	0	1350	1266	14	1653	1692	17	40025	54046	39	7.72374
36686	39071	51	16189	16028	52	272	436	0	682	627	0	1989	2041	24	2552	2899	28	80187	82515	58	7.72574
147047	118651	99	48951	39713	91	1857	1658	23	3017	2433	34	5796	4576	46	8953	7409	56	257878	217947	68	7.72675
121711	110757	102	44082	39156	84	1930	1838	22	2228	2417	23	6507	5985	45	8467	7664	48	225060	204966	86	7.73176
201400	159124	104	70505	56289	99	2915	2410	31	4424	3492	42	10547	7503	71	11445	9619	61	418245	340180	81	7.73978
157958	133878	100	59779	49235	94	2388	2000	28	3070	2387	29	7660	6646	49	9533	7700	56	288035	238120	108	7.73978
33601	33302	77	14840	14546	50	335	361	0	632	597	0	1635	1649	20	1970	1815	23	54373	52741	69	7.74279
141286	124965	92	51583	45076	87	1519	1172	16	2920	2981	29	7323	6464	48	8601	7527	54	277181	243340	80	7.75582
237181	178197	106	72300	52937	105	3354	2685	34	5168	3746	45	12230	9206	62	15947	11305	76	443433	324066	103	7.75682
61537	60449	74	22808	22461	66	947	797	0	1369	1352	12	2710	2706	29	3310	3442	29	98533	96938	76	7.75983
125358	106340	88	49716	41256	87	1604	1453	16	2997	2552	30	6099	5228	45	7178	6408	51	243117	224880	62	7.76083
35986	37185	54	14441	14263	49	295	327	0	451	536	0	1703	1725	21	1677	2066	22	64370	63937	71	7.76384
128495	120751	99	39063	36799	84	2124	1915	24	2462	2343	27	5564	5224	40	7529	7279	51	220001	200012	87	7.76785
42867	41685	75	24985	24605	73	809	951	0	1252	1120	10	2352	2257	30	3209	3097	34	69719	108117	41	7.77387
111183	95317	88	53718	44793	87	1633	1129	20	2302	2312	28	6022	5406	44	7380	6949	47	211350	239523	52	7.77988
146703	126539	89	52432	43933	87	1633	1418	19	3104	2785	34	6405	5619	45	7363	6274	50	275624	246710	80	7.77988
77973	75888	79	27380	26607	76	1326	1175	15	1742	1768	20	3990	3860	34	4628	4248	39	129626	125235	73	7.78991
20563	19526	70	15353	15419	51	495	526	0	668	781	0	1414	1421	19	1331	1776	19	19216	56858	31	7.79191
189843	135326	108	79197	57603	101	3696	2747	36	4318	3484	42	9521	6938	63	13361	9797	67	366182	293587	71	7.79492
88509	85045	80	23547	22569	64	1542	1482	18	1623	2144	20	5069	5080	38	6302	5760	44	177265	170356	77	7.79592
90785	77578	98	59359	50783	85	1122	1054	6	2877	2327	28	5312	4798	43	6568	5564	50	210365	189372	72	7.79893
193304	152924	107	116597	97677	98	4780	3983	38	6185	5592	46	12786	11565	66	17072	14706	74	478067	464975	63	7.79993
40983	38779	72	21287	20828	58	632	658	0	1080	934	0	2095	2188	24	2903	2613	31	94735	96683	60	7.80595
41630	40416	72	23406	22738	67	843	625	0	1461	1133	13	2263	2344	27	3672	3634	36	44659	102332	32	7.80695
47431	46237	79	19691	19577	56	628	607	0	1169	879	0	2118	2031	25	3069	2820	33	98330	96066	65	7.80795
23271	23633	58	15111	15132	48	396	415	0	609	804	0	1541	1480	20	1725	2033	21	57327	60882	51	7.80996
87956	81346	90	49766	46462	82	2070	1992	23	2334	2658	29	5444	5516	39	7283	7292	43	88723	203735	39	7.81297
100590	83754	87	68037	56532	87	2448	2227	25	3326	2692	40	8096	6963	54	11261	9413	63	323642	296302	66	7.81798
115932	87194	94	111702	89189	94	3778	3111	33	4685	4093	43	12596	10018	63	16347	12419	64	378347	398834	57	7.825
89860	76837	90	58956	50154	86	1627	1633	22	3672	2717	36	7676	7741	48	9061	8474	52	203357	321409	43	7.826
33037	30081	77	23117	22655	71	969	694	0	1094	951	0	1987	2088	26	2691	2791	30	42780	92679	35	7.82901
100109	81729	87	69590	56613	88	2384	2070	24	3958	3975	37	8998	8550	54	10882	9709	56	239870	389959	46	7.83603
17759	19415	45	14630	14614	49	527	565	0	510	825	0	1348	1564	18	1901	2513	22	4324	24822	17	7.83603
23699	22696	66	17325	17022	52	646	660	0	729	877	0	1665	1934	22	2231	2307	27	64773	71096	51	7.83803
79597	70456	87	69832	64034	84	1531	1454	17	3520	2921	33	6304	6294	46	6675	6427	46	73796	203767	37	7.84004
21564	22641	50	17480	17121	53	412	423	0	955	828	0	1467	1548	18	1906	2329	22	55745	68147	43	7.84304
69503	60649	96	51259	47766	81	2295	2127	25	2233	2425	27	6084	5762	46	9266	9346	47	75842	201552	35	7.84304
92776	78242	85	67429	56145	87	1740	1409	20	2673	2417	34	6215	5447	48	7411	6868	49	251256	228007	62	7.84705
53519	45875	79	50319	43577	79	933	849	0	2563	2320	37	5502	5500	42	5950	6189	41	30884	116350	27	7.86009
81547	67284	87	70076	58088	88	2216	1915	24	3513	2787	39	8000	7328	50	9568	9063	50	105702	285751	36	7.86209
16598	15086	67	12256	12115	47	347	382	0	391	461	0	1216	1137	11	1437	1709	18	50688	55307	47	8.52479
56165	51613	79	35893	34689	76	753	874	0	2025	1728	23	4120	3885	37	4278	4554	35	145437	170498	51	8.53782
52221	50758	78	31011	30366	75	994	963	0	1302	1188	14	3214	3001	31	3811	3809	34	111821	113525	63	8.54885
28540	27737	68	14632	14281	49	235	380	0	679	794	0	1323	1598	18	1713	1933	20	62469	64780	55	8.56589
28914	27199	74	15160	14793	50	328	367	0	828	748	0	1156	1132	10	1341	1138	16	51432	53543	51	8.5709
37859	39408	69	20244	20181	59	563	542	0	626	685	0	2148	2191	27	2393	2247	24	70922	83837	45	8.57592
98017	84216	89	41534	35149	85	1583	1427	16	2880	2441	30	5687	5305	43	6790	5789	48	235249	214700	65	8.57592
166885	124097	104	75736	58377	97	2412	1734	31	3881	2840	38	8295	6426	54	9268	6905	57	327534	258403	77	8.57892
35238	35575	73	16360	16316	51	485	598	0	670	840	0	1685	1831	22	2181	2297	24	68125	77902	51	8.59196
156527	139894	92	52262	45292	90	2956	2606	29	3856	2923	39	8197	7725	49	10863	9729	57	308709	293609	78	8.59396
55684	53641	77	22021	21934	57	557	574	0	1105	820	0	2802	2803	30	3305	3322	34	112180	115156	61	8.59496
178401	152958	95	91982	78219	95	3461	3029	32	5459	5423	42	10667	9920	57	15948	13968	71	442103	439052	65	8.59697
44573	42529	74	10342	10246	44	516	495	0	645	716	0	1510	1549	19	2369	2585	27	73556	74674	57	8.59797
140180	120606	93	46913	39473	87	1721	1671	22	3504	2925	34	7631	6743	50	8431	6866	55	317206	276135	71	8.59797
139035	125565	89	54604	49886	86	2173	1904	24	3274	3128	31	7643	7137	48	7828	6711	53	313541	283935	75	8.59998
35385	35056	62	11782	11622	45	572	603	0	1067	1041	5	2344	1994	29	3300	3020	31	91523	94066	60	8.60299
48238	46853	73	15558	14960	51	625	528	0	1020	1235	11	2650	2374	29	3326	3372	31	92692	91849	60	8.60399
149229	132760	97	57224	51902	86	1832	1686	22	3585	3531	36	8459	7763	48	9860	8785	54	334109	288715	76	8.60499
22438	21377	64	12997	13286	46	545	419	0	636	689	0	853	1077	7	1195	1272	10	32057	37807	42	8.60599
133758	107588	89	57659	47104	90	2252	1796	28	3457	2576	34	6550	5204	49	9162	7793	60	244756	212608	66	8.607
184890	142480	111	62178	46505	98	2889	2316	28	4690	3807	40	11812	9884	59	11884	9386	65	422252	366464	68	8.608
33846	34646	69	18772	18389	55	394	531	0	735	849	0	1483	1446	20	2073	2216	26	67797	69226	62	8.61602
167477	145179	103	64109	56436	96	1886	1547	23	4180	3170	33	8411	7458	47	10700	9584	53	308043	278282	87	8.61702
113479	106049	87	57813	55120	83	2456	2318	25	2911	2776	30	8088	7771	52	10304	9517	57	283901	263877	77	8.61903
107064	99379	88	42471	40410	82	989	896	0	2225	2354	28	5676	5648	40	6585	6098	46	231458	225533	74	8.62003
72044	68190	79	27180	25801	77	918	824	0	1135	1227	16	2820	2772	29	4372	4227	38	121787	117896	70	8.62203
60811	58064	81	26527	26263	75	321	400	0	1340	832	0	2045	2193	24	2385	2011	28	89952	92114	58	8.62404
39544	40690	72	15027	14947	50	628	751	0	660	620	0	1550	1580	17	2530	2354	30	72756	69819	71	8.62504
220155	163779	114	96294	72581	103	3290	2516	32	4889	3862	44	11553	8651	63	13642	10106	72	466814	380287	73	8.62705
182778	152371	94	87088	74655	94	2998	2342	32	4219	3061	43	9425	7881	65	12445	10158	69	374148	340056	66	8.62805
151515	136137	88	49442	43946	87	2922	2588	29	3611	3026	37	8750	7857	51	10561	9141	55	338997	297214	78	8.63507
95247	92947	80	46744	43659	80	1677	1256	14	2276	2239	27	5577	5410	42	6567	6128	47	218580	213881	65	8.63707
119741	103559	92	50062	43068	88	1451	1385	16	2257	2074	28	5901	5445	46	6739	6269	50	228920	230093	59	8.63807
152557	131458	92	74505	64893	90	1638	1541	20	2953	2492	34	7178	6359	46	9381	8020	58	287826	246403	79	8.64108
111373	98201	87	51259	45143	88	1280	1453	15	2761	2713	28	5555	5082	42	7224	6170	49	233191	211963	74	8.64309
95461	89291	86	46143	43767	81	1286	1211	12	2097	2285	25	4620	4642	37	4772	5060	38	172837	165810	77	8.64409
49944	48364	76	20517	19825	58	573	586	0	938	914	0	1998	2179	21	3214	3565	31	89800	88446	66	8.64509
141252	124679	92	56880	50086	86	1359	1123	10	3043	2510	36	6650	5754	44	7518	6849	44	265920	243733	84	8.6471
117984	111459	100	57931	56260	82	2363	2278	26	3428	3299	32	7316	7401	47	9557	9205	49	291056	267960	81	8.6481
58355	56153	87	24162	23093	72	979	942	0	1291	1075	8	2294	2158	26	3663	3418	33	102525	102827	64	8.65011
45476	44869	79	19497	19410	59	607	605	0	752	766	0	1671	1692	19	2447	2272	29	80452	79186	63	8.65111
29237	28415	62	13942	13727	48	158	230	0	357	342	0	1203	1198	11	1687	1581	19	50967	47524	61	8.65211
89636	88448	79	34404	33804	77	875	809	0	2014	2043	25	3503	3361	31	3182	2924	31	86300	82972	72	8.65311
41842	41488	71	22520	21802	64	396	357	0	964	694	0	1769	1708	22	2691	2286	29	71214	68388	60	8.65612
115586	109717	83	57299	54038	82	1786	1821	21	3650	3252	38	7467	7195	46	7204	6980	48	302874	277074	78	8.65612
27141	26845	58	12741	12749	48	562	505	0	898	1107	6	1330	1408	17	1721	1568	21	50917	55977	51	8.65813
123978	113939	87	47716	43793	84	1527	1404	19	2815	2894	28	7193	6333	48	7521	6711	51	278280	259842	75	8.65813
105269	98980	92	43547	41701	81	1237	1180	11	2706	2350	30	5907	5588	42	6462	6571	43	230098	226906	68	8.66013
140024	128349	94	66567	60619	90	2173	2070	25	3907	3389	42	8932	7717	58	10174	8677	64	366601	318746	104	8.66013
33270	34547	66	11604	11898	43	517	330	0	600	919	0	1631	1463	20	1567	1419	19	58513	58877	61	8.66013
113143	107185	88	30029	28071	80	1757	1558	17	2824	3003	27	7223	6928	47	8673	8527	50	295483	290374	68	8.66113
26861	26162	72	17723	17598	54	211	522	0	504	630	0	1445	1366	16	1596	1886	22	21911	58210	33	8.66214
155887	137445	91	47745	42194	88	2911	2640	28	3632	3425	34	8331	7228	56	11474	10233	57	321876	287306	75	8.66314
186933	138730	102	64894	48708	97	3442	2674	34	4718	3944	42	9083	7455	55	12787	10550	67	308770	310117	59	8.66414
34991	32806	73	17867	17578	55	779	723	0	475	483	0	1953	2146	22	2216	2270	25	43125	75074	37	8.66715
105656	96901	96	51406	48736	83	1632	1641	19	2384	2563	30	6011	5906	42	6480	6285	47	230050	252587	53	8.66815
31852	32666	61	20499	20482	56	469	644	0	359	864	0	1583	1798	20	2296	2518	26	19097	61133	29	8.66915
89235	87460	81	30985	30142	78	1889	1718	22	2111	2362	24	5335	5151	43	6522	6461	42	187517	196894	58	8.66915
54954	53629	80	20511	20554	58	911	965	0	1269	1367	17	2630	2732	29	3441	3587	37	92756	105461	49	8.67116
135674	117274	92	66192	57174	89	2055	1823	24	2578	2414	27	6492	5871	47	8731	7806	51	269489	281196	59	8.67216
48988	48303	75	24614	24336	73	645	795	0	978	1099	7	2248	2192	26	2536	2841	26	71763	84810	47	8.67317
101490	94672	82	46950	44684	81	1525	1577	17	2853	2505	28	6606	6281	50	7208	7454	46	250229	249625	59	8.67517
58210	58188	77	32632	32248	75	945	1060	6	1420	1272	17	3251	3056	32	3767	3773	37	112086	127178	51	8.67617
25506	24950	60	12630	12523	47	198	267	0	278	265	0	899	1074	9	1615	1800	18	47427	48840	52	8.6882
157966	141326	91	56657	51037	88	3025	2764	29	3683	3212	36	9048	8716	51	12423	11085	60	358574	335306	81	8.69121
140205	125389	90	58984	52968	86	1888	1707	21	3211	2619	32	8343	7265	55	9065	7716	60	330652	293900	74	8.69422
41203	41744	70	11357	11237	44	295	277	0	870	958	0	1376	1475	18	2367	1873	27	63856	65689	62	8.69522
162560	139075	92	73053	62033	92	2137	1810	22	3674	2943	34	8047	6751	51	8888	7763	55	325941	284620	78	8.69823
59278	55562	91	26065	25715	68	859	993	0	1279	1093	10	2468	2491	26	3441	3513	31	96923	97088	63	8.69923
99592	93958	92	49118	47053	80	1855	1726	20	2558	2232	28	5375	4909	44	7681	7381	48	204593	197558	80	8.70224
120698	115040	87	62153	60189	83	2372	2383	25	3612	3456	32	7734	7234	46	10444	10162	56	319197	290112	75	8.70324
97833	88640	96	40160	36275	82	1141	945	0	2081	2037	26	4016	3635	36	4759	4430	39	166918	152798	82	8.70926
114568	106608	83	48534	44685	83	1964	1730	21	2726	2266	29	6210	5739	46	8633	7400	51	235895	212936	75	8.71026
36531	37586	69	17498	17415	53	398	492	0	691	648	0	1615	1465	18	2066	1948	23	72838	74317	69	8.71126
136374	107755	94	55385	44761	90	1543	1195	13	2831	1787	25	5860	4699	45	9645	7526	56	255870	202305	90	8.71327
110515	96527	89	55267	48700	86	1428	1078	9	2864	2586	33	5287	4926	45	6447	5642	50	229962	211067	70	8.73332
101843	98541	80	37999	36667	79	1909	1770	20	3222	3015	32	5870	5246	43	7277	7769	46	207282	202537	66	8.74635
259971	185752	115	112708	83565	111	4986	3837	40	7233	5000	53	15778	11079	76	21777	15822	94	614839	440815	97	8.74836
133934	118353	91	44016	37034	88	1472	1345	15	2357	2132	28	5900	5308	44	7177	6379	48	242454	219374	82	8.78144
132966	120517	87	53207	49160	84	2331	2250	23	2920	2525	34	7686	7518	49	9001	8409	52	338381	311907	76	8.78746
140023	129950	89	92758	87384	86	2653	2477	26	6937	6789	44	13053	12384	65	7395	6811	44	375182	371681	63	8.79347
197316	154416	98	82727	65564	97	3088	2435	32	5284	4103	47	11085	9137	60	14622	11627	76	427243	338092	88	8.79848
45047	46215	71	15691	15731	48	839	1034	3	496	806	0	1873	1868	23	3441	3344	30	93591	93761	68	8.79949
37532	37106	72	25004	24478	70	575	649	0	787	608	0	1689	1593	18	2501	2495	28	66027	67164	60	8.80149
160610	132937	96	84647	70673	93	2052	1708	23	2989	2775	33	7861	7128	48	8625	6876	55	316133	265632	82	8.8055
102429	92081	94	47255	42285	83	1503	1665	16	1871	1754	26	4719	4190	42	6252	5771	44	193618	178662	66	8.8055
264062	172137	118	129006	88901	112	4782	3418	42	8884	7216	58	19232	14660	83	22451	17270	92	770591	620572	97	8.80751
64694	63275	76	17114	16800	53	752	937	0	1493	1537	19	3417	3117	32	4216	4012	35	126555	119273	78	8.80851
167195	146961	93	63612	54767	91	2201	1709	24	3131	2481	29	7157	6655	46	8739	7682	52	290500	268876	86	8.81252
52034	51156	76	17650	17289	51	1005	709	0	1242	1081	7	2207	2395	23	3591	3677	32	104635	96593	69	8.81453
96122	89633	83	25243	23359	78	1077	1021	4	2381	2171	23	3703	3610	34	5383	5286	42	162015	153746	71	8.81553
174600	145233	100	71812	61111	92	3048	2404	31	4321	3414	39	8839	7518	50	12708	10980	70	341588	290929	77	8.81854
45280	45076	66	15230	15119	48	602	687	0	1199	1133	7	1927	1960	24	2054	2094	25	75617	77650	61	8.81954
58444	55941	85	26435	25937	75	521	590	0	1342	855	0	2679	2425	28	3070	2909	31	100030	107559	54	8.82054
107655	101332	83	44356	41019	83	1683	1472	17	2299	2205	28	5645	4798	45	6068	5118	45	215151	202926	69	8.82255
124017	109462	86	47122	41354	87	1267	1151	9	2674	2390	28	5206	4819	40	7085	6049	50	227236	202782	79	8.82455
47888	45513	74	17051	16748	51	364	464	0	445	921	0	2134	2012	22	2669	2581	27	72917	74769	63	8.82455
46449	44860	68	13294	13091	47	694	649	0	959	755	0	1878	1796	24	2593	2993	29	85700	87206	69	8.82756
130907	120564	89	63225	58404	86	2342	2396	25	4107	3936	40	8646	8248	50	11269	10173	68	351081	330608	81	8.82856
102786	101185	82	39655	38579	79	1183	1051	6	2488	2464	27	6015	5844	42	5806	5300	47	238271	224505	80	8.82856
254500	189057	117	83090	62452	110	4604	3407	38	5916	5103	43	14197	10613	67	18866	14297	80	524668	404249	95	8.82856
64969	60551	82	33232	30138	81	1034	1038	4	2979	2369	29	4738	4833	38	3825	3416	37	138244	128386	62	8.82956
124920	116745	88	47802	44111	83	1843	1342	25	2401	2303	28	5826	5758	41	6730	6564	44	247912	236527	81	8.82956
25626	24576	67	13018	13027	46	405	325	0	353	456	0	1442	1298	15	1225	1302	13	55172	57681	51	8.83157
112653	107818	82	36967	35116	81	1398	1471	17	2458	2587	22	5605	5228	40	7263	6826	45	226843	210765	83	8.83358
180775	159789	95	82643	75423	93	2884	2718	29	5327	4197	44	9367	8320	53	13214	12135	63	380957	353978	84	8.83658
139760	127851	87	40493	36897	84	1718	1892	22	3331	3251	30	7135	7058	45	8669	7595	47	303610	289680	81	8.84661
237473	192474	108	94941	75631	101	4457	3716	35	6016	4604	48	13490	10730	71	18133	13964	82	547894	427938	85	8.84962
32833	31880	74	12960	12968	46	344	317	0	395	487	0	1394	1480	15	1949	1751	24	56993	55580	61	8.85663
32305	31812	72	14295	14146	48	294	360	0	437	486	0	1672	1628	19	1954	2149	21	63886	63024	69	8.85964
70022	68889	82	23001	22114	67	968	1025	3	1602	1374	18	3413	3140	33	4393	4624	35	133336	129091	78	8.85964
56987	55190	84	22301	21985	63	1211	1015	4	1010	1083	5	3175	3198	30	3509	3638	32	119001	117412	73	8.85964
172267	157085	97	146752	137237	91	4208	3888	33	4941	4158	40	12174	10825	61	17221	14988	75	491506	402730	83	8.86566
47745	47372	74	23442	23362	66	563	836	0	1327	999	0	2236	2185	28	2808	2659	30	83993	87210	60	8.86766
25229	24318	76	12832	12783	45	175	213	0	505	603	0	1131	1063	6	1029	1281	12	48311	47007	64	8.86866
207163	154835	104	92807	69108	102	2376	1615	28	5011	3913	43	12253	9274	66	12148	10049	63	477333	392130	100	8.86866
24917	25101	60	13804	13807	48	622	473	0	309	726	0	1326	1564	15	1498	1372	16	48497	50322	51	8.87067
39699	37989	75	12734	12591	45	358	617	0	424	452	0	1625	1497	17	1806	1965	22	60587	56184	67	8.87267
201683	156871	108	72412	55922	96	3357	2447	33	4269	3575	43	10040	8010	57	12886	10551	69	377984	303306	76	8.87969
147266	130633	91	51882	45592	88	1521	1442	17	3652	3086	36	7560	7126	46	8603	8285	48	325804	305341	81	8.8817
159436	145822	97	91289	83545	88	2926	2387	28	4903	4395	42	11585	10538	64	13252	11784	71	464840	412312	79	8.8827
64513	62724	76	25152	24438	70	660	712	0	1485	1291	20	2786	2789	28	3289	3015	33	115967	113052	65	8.8837
125208	109846	94	68707	62188	87	1562	1364	17	3013	2113	37	6523	5789	46	7828	7380	50	230521	219383	64	8.8837
47086	47331	77	19107	18939	56	599	584	0	543	808	0	1846	1767	21	1947	2087	22	76572	81639	53	8.88872
41878	41527	80	9058	8985	41	322	405	0	916	950	0	1826	2121	20	2257	2556	22	76486	75648	69	8.89172
52563	53050	86	22395	22028	63	895	794	0	816	809	0	2136	2112	27	2829	2866	31	93396	92782	61	8.89874
183509	160574	101	72884	64226	93	3730	3047	34	4583	4110	36	9257	8250	56	11858	10828	65	362671	336117	90	8.90375
45088	45736	57	17152	16795	53	549	431	0	483	693	0	1536	1565	18	2400	2875	24	72486	71215	67	8.91077
102525	94843	89	25319	23694	71	1008	1158	9	1482	2144	23	5209	4521	41	6555	5844	46	200224	199469	71	8.91077
44465	43015	75	17485	17162	54	599	543	0	545	911	0	1488	1529	20	2747	2664	29	79041	79842	65	8.91177
67875	67865	77	26344	25672	75	1038	906	0	1332	1130	8	2720	2708	29	4157	4060	36	111626	110371	69	8.91578
193347	160294	98	78451	66589	95	1949	1748	22	4454	3648	38	10024	8849	55	11527	9421	59	372793	336259	87	8.91879
33087	32563	67	14678	14692	47	419	402	0	581	495	0	1038	1197	10	1406	1832	18	54253	53591	55	8.91879
159188	136546	92	51080	42894	92	1996	1418	21	3660	3233	34	7604	6761	50	9799	7925	56	350433	307885	89	8.92581
252247	198733	106	92927	73629	104	4066	3505	36	6354	5280	44	13746	10429	65	17896	13604	74	550066	409001	96	8.92882
107414	96797	85	44469	38419	86	1596	1240	12	2450	2095	25	5868	5446	45	6061	5513	45	241014	220869	85	8.92982
73818	69550	94	23416	21164	87	1125	1110	11	1597	1359	17	3407	3006	33	4554	3771	39	143771	129742	94	8.92982
21845	21548	58	11829	11774	46	257	441	0	346	408	0	1050	1247	10	1511	1695	19	46904	46636	61	8.93283
25955	26459	62	13786	13746	48	602	580	0	571	554	0	1323	1384	15	2111	2091	26	54968	56956	49	8.93784
41829	41352	76	20456	20327	61	768	691	0	692	799	0	1938	1912	22	1921	2019	24	65301	71127	48	8.94085
105452	101282	84	44809	42255	80	1165	971	0	1983	2199	22	6004	6004	41	6000	5708	43	240924	230084	73	8.94185
164854	138070	95	62226	51650	92	2223	1985	24	3780	3239	35	9405	8284	55	10101	8095	55	375309	331801	85	8.94586
194856	165043	104	70297	60212	94	3188	2439	32	4206	3854	38	10297	9132	55	14004	12335	67	418441	385388	82	8.95087
156211	137658	91	94925	84315	91	2389	2018	25	3818	3078	40	7782	6939	54	9167	8115	52	317902	288212	71	8.95188
106985	92636	95	49692	42679	84	1556	1408	18	2790	2564	29	5691	5119	44	6929	5812	49	227986	209323	64	8.95488
120122	112346	92	38473	36442	82	1384	1214	14	2208	2078	27	5556	5085	43	6654	6416	40	232557	220588	81	8.9609
40664	40489	74	18184	18200	55	533	688	0	560	899	0	1706	1459	23	1951	1997	23	75495	78121	58	8.9619
112176	107157	88	49009	46388	81	1811	1643	20	2845	2364	35	5717	5257	44	6854	6601	44	227882	213216	74	8.9629
27223	28671	58	5940	6215	36	395	385	0	481	686	0	1312	1178	13	1859	1858	20	62239	63596	56	8.9629
32012	33622	73	13949	14046	48	346	368	0	447	679	0	1672	1864	21	1881	1938	23	57388	62838	51	8.96792
50970	51555	70	22126	22008	66	500	502	0	1265	1038	10	2508	2618	28	3150	2865	31	115695	123522	54	8.96992
131813	120127	88	44349	38938	86	1875	1643	22	2718	2940	28	7227	6811	46	9105	8448	52	316620	297388	79	8.96992
159844	128191	98	52082	41271	92	2562	2045	27	3773	2527	39	7574	6191	51	11662	9372	68	322912	274301	73	8.97293
134251	123566	87	53271	48135	87	1347	1253	18	2956	2556	34	6399	6060	44	8204	8162	55	273983	265704	80	8.97293
104696	99444	83	58979	55202	83	1333	1403	16	2397	2054	28	5065	5080	38	6002	5669	44	199735	199269	60	8.97494
118899	112681	88	20840	19665	59	1919	1811	21	2898	2723	31	5934	5909	40	8458	7864	50	233276	223719	74	8.97694
70951	68566	81	32778	31672	77	847	738	0	1500	1557	14	3166	3202	30	4304	4199	36	121285	130058	54	8.97895
52863	53786	75	26524	26061	74	774	659	0	865	748	0	2518	2568	28	3194	2902	31	106538	109510	56	8.98195
171309	146222	97	56786	48205	93	2823	2584	29	3311	3144	29	8843	8120	48	10989	9552	59	319416	303849	82	8.98195
47817	47957	75	25855	26159	67	471	602	0	1005	1220	9	2074	1986	23	2123	2024	23	78651	79077	60	8.98195
36671	33593	83	14928	14668	51	187	302	0	256	373	0	1358	1445	16	1733	1615	20	56096	57819	54	8.98296
88075	85691	82	47625	46429	79	1260	1386	14	1999	1904	25	5245	5013	42	5759	5088	42	208367	208298	66	8.98997
24203	22870	78	12827	12724	47	136	194	0	159	402	0	663	917	0	917	1192	11	42573	41737	57	8.99298
163318	132699	97	42712	34462	91	1913	1455	21	4003	2834	35	7313	6357	50	7792	6599	57	304805	249572	84	8.99499
142525	125551	89	54861	48631	87	2081	2065	24	3149	2371	31	6782	5616	52	9651	7866	59	279422	231621	76	8.998
92889	89987	83	38805	37506	79	870	861	0	2222	2145	28	5775	5368	48	3872	3769	36	188322	189590	65	8.999
29942	30557	63	10706	10569	43	415	388	0	585	595	0	1460	1266	14	2093	2045	22	65412	67005	62	9
186010	163230	96	101123	91868	91	2762	2378	27	6841	5993	56	14981	13518	70	18626	16885	77	709658	649058	79	9.00201
209033	154536	108	77287	57729	100	2922	2134	30	4187	3089	38	9675	7441	57	13174	10264	65	372711	292881	82	9.00301
74106	69295	81	24357	23912	74	916	1165	8	1473	1138	8	3055	2765	31	4214	4041	34	125608	125123	60	9.00301
32980	32168	73	14399	14175	49	633	544	0	603	862	0	1513	1525	17	2173	2221	25	60754	60046	62	9.00301
113051	103386	85	39451	35322	83	1242	1021	4	1917	1805	22	4316	4169	36	5296	5288	40	161857	154328	70	9.00702
106340	91069	91	44900	38529	84	1249	1115	11	2136	1940	21	4567	3886	43	6348	5207	52	171873	151819	75	9.00902
141329	127860	93	36730	32736	87	2640	2247	26	2677	2918	29	6940	6647	45	8498	7692	56	260625	251034	68	9.01103
30651	30789	68	15304	15195	49	322	340	0	420	586	0	1216	1102	10	1631	1527	18	48474	53451	50	9.01103
68277	66835	80	22424	22263	69	1007	1214	10	1350	1256	11	2779	2469	31	4005	4253	33	114331	116000	57	9.01203
241213	180091	105	141573	109079	105	5416	3886	43	7032	6266	46	15314	13935	70	20000	17930	77	572842	532394	70	9.01203
148433	131336	93	91039	81740	92	2834	2290	28	5781	4789	43	10914	10235	60	13472	12283	64	388851	399928	59	9.01504
17884	19700	44	63032	31837	75	400	433	0	585	575	0	1244	1350	14	1281	1424	13	38064	45175	75	9.03008
192690	147457	96	163474	115985	113	5746	4517	42	6594	5610	47	14833	11353	73	18641	14510	76	470103	365729	68	9.03208
48572	51856	53	52052	35970	89	632	785	0	1066	996	0	2327	2145	26	2288	2219	25	72059	83613	45	9.03208
85034	82620	72	97694	75136	96	1832	1252	21	2121	1599	25	4616	4890	37	6116	5719	44	44091	135980	34	9.03208
113488	91943	83	74517	43968	105	1779	1330	19	1701	1904	24	3512	4406	29	5569	7106	31	-6388	0	0	9.03208
194413	135202	101	106101	61695	117	3501	2244	38	3462	2868	36	7530	6512	41	11115	10614	44	-5965	72	0	9.03308
41536	36260	65	43335	29835	90	911	692	0	-234	121	0	78	618	0	166	871	0	-4236	0	0	9.03308
53755	49122	77	33050	22525	91	676	700	0	1503	1256	13	1851	1888	25	2448	3019	27	-2122	14582	10	9.03308
98801	67248	109	81836	51283	109	3448	2251	35	-162	449	0	421	2136	5	686	3203	10	-5971	0	0	9.03409
24951	19364	71	21290	12624	83	655	654	0	-167	156	0	-307	18	0	-458	0	0	-10511	0	0	9.03409
29455	23441	76	30724	20728	85	650	673	0	-204	84	0	-33	197	0	42	216	0	-5429	0	0	9.03409
91018	84132	87	50758	43132	97	1610	1339	18	1538	1622	18	3655	3523	33	4313	4420	36	136808	132940	61	9.03409
36187	28935	79	31051	23044	88	718	707	0	138	379	0	65	728	0	94	1006	1	-2268	0	0	9.03509
15571	12333	61	41022	33751	69	511	401	0	-42	94	0	-170	57	0	231	231	0	-2372	0	0	9.03509
28857	19963	68	103626	68318	91	2246	1376	32	-67	382	0	-175	109	0	-344	132	0	-501	42	0	9.03609
20313	18194	50	50021	34021	81	2315	1767	29	-345	157	0	-64	240	0	-102	176	0	-141	412	0	9.03609
224831	129748	122	78970	45584	120	472	303	0	309	418	0	-613	43	0	-994	22	0	-511	311	0	9.0371
118412	113566	83	67024	64897	82	2526	2351	26	2303	2549	25	4895	5034	37	7100	7610	43	188492	190364	56	9.0381
36494	31959	62	78614	62306	80	2416	1801	29	2871	2891	31	6349	6950	37	7596	8142	38	4529	16805	21	9.36293
139246	100699	101	79862	58019	97	2428	1851	26	4305	3134	45	9776	7305	56	10766	8605	60	395896	304935	76	9.42809
94598	77614	91	60219	48621	89	1657	1264	17	2977	2470	34	7468	6205	52	8359	7157	51	288127	257593	67	9.42809
111065	103557	85	60448	56121	83	1875	1917	21	2939	2586	33	6218	6258	43	8712	7929	52	255910	244028	78	9.46318
39670	38161	79	20677	20346	58	493	630	0	592	641	0	1564	1452	18	2143	1994	24	69994	70149	62	9.47421
26075	26922	58	16289	16180	50	587	583	0	465	471	0	1346	1393	13	2331	2386	27	56065	58697	50	9.48324
104646	93196	93	53797	48616	84	1332	1096	11	2537	2071	29	6036	5744	44	6721	6376	41	239529	223600	71	9.50028
54755	53270	78	18347	18334	54	851	998	0	1149	1229	14	2710	2714	29	3942	3906	37	114141	112823	67	9.50228
180638	156568	113	110853	96494	101	4183	3375	35	4876	4161	39	11244	9943	58	16454	14384	74	448737	419105	113	9.50228
155391	139020	90	54122	48354	88	2414	2242	26	3010	3238	31	8044	7118	50	10513	9257	65	329985	314546	79	9.50629
139743	125442	89	46251	41768	86	1659	1530	16	3103	2404	33	6161	5517	46	7750	6869	44	267117	235310	83	9.50629
90037	87633	82	25196	24514	75	1381	1189	13	1382	1452	14	4246	4152	34	5896	6527	37	171313	163213	78	9.5093
73836	69099	86	25401	24168	77	903	821	0	1461	1556	20	3129	3362	30	5214	4895	43	136936	133512	68	9.5093
33892	34491	68	25582	25482	71	839	856	0	1074	1246	17	2632	2791	30	3373	3346	35	62780	98178	40	9.51131
153137	120925	94	52984	40697	92	2007	1685	25	3922	2730	40	8823	7124	57	9855	8531	60	337868	289684	73	9.51632
49929	47525	78	20731	20271	58	884	734	0	797	1034	4	2628	2353	31	3784	3774	33	105185	104978	60	9.52434
143906	134390	88	41980	40000	84	2674	2504	26	3251	3101	32	8396	7973	51	10929	9966	62	310395	286440	86	9.52835
29572	31050	68	9864	9931	42	595	554	0	906	1083	6	1329	1315	15	1811	1568	22	62461	62561	60	9.52935
130626	116481	90	50385	46318	85	1816	1675	22	2905	2732	28	7066	6485	46	7811	7448	46	271009	240786	83	9.53437
203217	161069	100	103270	84445	97	2515	2006	26	5418	4005	48	11538	9735	58	12836	10024	73	442957	378498	83	9.53637
123726	116238	85	21022	20184	62	2170	2010	23	3122	2640	30	6277	6070	45	8634	8324	48	232645	225204	81	9.53838
53205	52157	81	20965	20912	63	421	438	0	779	1085	6	2994	2827	28	2687	2321	27	75336	73380	64	9.53938
274992	190019	119	88608	59700	114	5763	3776	46	6949	4778	58	15789	11001	75	21105	14337	90	580715	415631	94	9.53938
103627	99137	85	31068	30225	80	1336	1229	13	2320	2131	25	5535	5304	41	6200	6723	43	209505	206159	68	9.54339
51604	51672	75	15466	15138	52	974	863	0	1216	1153	10	2344	2275	27	3465	3203	34	97717	94891	68	9.55542
106462	99925	88	35864	33906	79	1528	1678	17	2000	1893	20	5326	5019	41	6079	5730	40	188009	174826	76	9.55742
112441	97700	96	44311	38227	86	1984	1517	26	2675	2575	26	5465	4672	45	8159	7865	53	214150	194195	68	9.55843
171055	150284	108	102306	88922	93	2507	2077	27	4196	4296	35	10437	9733	54	12261	11472	66	455058	425927	88	9.56043
182860	161312	110	133337	120886	93	2682	2361	28	5976	5492	47	13410	12204	61	15052	13930	69	533034	458460	86	9.56143
266310	191989	112	106327	77822	111	3323	2458	32	6723	4970	49	16355	11807	81	20280	15679	88	677792	506195	109	9.56344
192556	166159	96	79850	71240	93	3826	3054	35	5597	5457	41	12197	11300	61	16514	14713	70	463914	426087	91	9.56645
36091	35953	59	13604	13466	47	440	352	0	778	752	0	1629	1424	21	1708	1925	21	58110	58252	68	9.57046
36799	36181	70	14125	14229	48	415	485	0	312	648	0	1691	1660	20	1713	1818	20	59113	58019	65	9.57347
71219	40806	107	27256	13872	104	1134	787	0	1123	906	0	3513	2406	42	4740	2984	60	143013	96944	88	9.57748
145362	118677	93	65114	53144	91	2013	1602	26	3696	2971	36	8228	6842	57	9060	7238	56	346403	307530	72	9.5865
48111	48924	77	20441	20830	57	658	776	0	709	964	0	2229	2264	23	2973	3157	30	92051	92443	65	9.5865
76208	73844	91	15821	15420	49	765	865	0	1689	1404	17	3423	3541	31	3969	3913	35	139124	134678	75	9.5875
44575	43671	75	13408	13354	46	559	575	0	766	1029	3	1703	1741	19	2189	2567	23	64703	63740	69	9.5885
198541	171767	97	70102	60905	94	3182	2754	30	3611	4173	33	10811	10002	57	14764	13472	75	428070	406235	85	9.59251
99788	95383	83	43458	42483	81	1230	1242	10	2478	2362	25	5541	5667	40	6014	5994	49	217195	211139	81	9.59352
41717	40862	71	15913	15811	51	487	500	0	837	934	0	1792	1954	19	2071	1739	28	77042	76814	56	9.59552
77601	75089	81	37819	36781	78	1111	1029	4	2110	2096	28	4189	4250	36	4839	4508	39	176775	179336	64	9.59652
122924	106481	98	45370	39431	87	1777	1394	19	2591	2389	32	6694	6181	50	8259	7528	50	282317	249075	75	9.59753
38087	38069	73	14644	14668	49	586	629	0	695	589	0	1590	1772	18	2632	2358	30	69183	69212	61	9.59753
31322	31285	71	14521	14570	47	92	319	0	568	640	0	1037	767	0	1339	1380	14	48407	48447	56	9.59853
36847	36197	72	18119	17945	56	505	529	0	914	831	0	1468	1277	17	2297	2426	26	74366	77045	57	9.59953
55052	53810	80	30369	29339	74	1372	1429	15	2001	1994	23	2984	3080	33	4910	4700	42	118484	140516	48	9.60354
43058	43940	64	18477	18354	55	402	415	0	1205	961	0	1330	1669	18	1866	2279	21	75285	74775	62	9.60454
35796	35710	61	13508	13228	48	579	480	0	734	836	0	1427	1618	19	2221	2300	28	60139	68733	46	9.60454
40720	39107	73	13380	13234	46	397	421	0	719	509	0	1412	1450	17	1932	1825	20	65736	62301	70	9.60755
38417	38675	71	12928	12924	46	17	390	0	1057	761	0	1719	1720	20	1462	1626	22	63873	64423	67	9.60755
159722	123613	98	58470	45769	93	2842	2020	32	2674	2204	31	7317	6095	51	10023	7126	66	277151	237813	67	9.60856
102023	95056	99	52243	49521	82	1730	2079	21	2787	2627	31	6438	6403	44	6550	6063	47	256804	248686	66	9.60956
25467	24561	57	16321	16103	50	121	141	0	757	772	0	936	1027	4	1198	1193	9	47534	49785	55	9.61056
10423	11589	41	18288	17855	52	932	821	0	852	1001	1	1839	2053	26	2390	3031	28	14057	54734	25	9.61156
85118	80944	83	32147	30983	78	1154	1025	3	1642	1599	18	3587	3498	33	5034	4624	41	133459	131789	69	9.61156
151367	125075	99	58757	49182	91	2410	1875	26	2865	2678	33	6581	5596	49	9981	8611	56	293158	250037	73	9.61257
157626	144009	100	72490	67045	90	1967	1827	23	3226	2710	35	7554	6461	54	10309	9046	60	294349	256112	80	9.61658
135938	110250	94	49399	39895	90	2623	2207	26	3229	2614	33	8115	6899	52	11561	9161	59	310849	257330	94	9.61658
43583	43773	73	17377	17300	52	627	653	0	729	640	0	1769	1784	20	1929	1916	23	77292	81036	71	9.61758
120177	101943	88	59925	52065	88	2846	2244	28	3726	3138	33	8816	7428	54	12513	10964	61	315912	288911	87	9.61858
123383	105206	87	59595	50500	89	1559	1353	15	2790	2519	34	6977	6023	46	7143	5993	50	243207	209048	74	9.61958
63199	63697	75	30102	29427	77	874	971	0	1817	1546	18	3234	3037	31	3962	3818	36	105387	102433	68	9.62059
179079	95732	261	506555	94999	261	4289	1549	21	2946	2401	26	8664	5676	47	10920	6407	78	293488	205967	261	9.63663
149882	126570	91	140274	85553	106	4846	3185	40	4854	3677	41	9319	7458	59	13215	10659	63	367488	302846	106	9.63763
221000	176346	97	104910	55343	113	2663	1934	27	3887	3035	36	7914	5660	52	9423	7419	60	263704	225440	76	9.63763
32757	31239	53	56691	26275	89	1428	681	0	703	1395	10	1455	2054	18	1020	1964	14	-2839	0	0	9.63763
87540	88646	62	147907	125525	95	4569	3814	34	5643	5446	41	14142	13337	68	18683	17863	72	329503	460456	95	9.63863
43961	45510	60	59498	36702	87	2697	1846	26	1637	1671	22	5115	4588	40	5928	4979	40	179508	159878	87	9.63863
101515	84644	86	53940	25988	104	1085	613	0	770	567	0	529	378	0	622	475	0	4736	3055	54	9.63863
32504	37178	46	32312	20612	84	1141	818	0	628	611	0	1459	1316	18	1938	2213	22	54491	55659	78	9.63863
120041	114626	82	101341	82986	99	3657	2892	33	4458	4687	35	10070	8934	54	15142	14042	79	275601	347320	99	9.63863
117125	110731	85	42260	28608	101	1353	1215	9	766	1149	8	1853	2580	24	2074	2878	24	-3852	0	0	9.63863
71847	66379	79	62360	46606	94	1098	819	0	2230	1876	28	4775	4631	38	5118	5641	40	44580	146452	28	9.63964
37085	31756	62	21157	9972	90	22	251	0	-449	116	0	325	418	0	-266	242	0	-5980	0	0	9.63964
156599	150327	91	47134	33901	104	2521	1989	26	3197	2618	32	6940	6348	45	9436	8454	49	260448	215959	104	9.63964
95055	81224	87	43462	30130	101	166	356	0	459	394	0	-377	311	0	691	613	0	-3241	0	0	9.63964
138084	117234	99	64785	49605	105	2502	2289	28	3474	3364	35	8462	8131	49	12314	10970	62	280172	287071	53	9.63964
48216	40195	89	37690	27461	91	840	900	0	199	752	0	638	1834	9	1001	2617	12	-3705	0	0	9.64064
114891	100471	102	49155	37698	102	1946	1612	21	1145	1557	15	4010	3540	37	4523	4681	35	161648	156774	71	9.64064
38679	32938	84	25777	17936	89	531	486	0	-227	833	0	771	2002	13	763	1890	11	-4739	0	0	9.64064
73466	56765	89	56459	39820	101	1134	1219	10	53	385	0	-257	903	0	-197	1107	1	-6816	0	0	9.64064
87018	56706	109	40204	23107	109	361	624	0	-203	562	0	-567	71	0	-177	233	0	-15656	0	0	9.64064
80043	49743	109	57215	34864	109	-136	298	0	-146	241	0	-554	0	0	-481	97	0	-7937	0	0	9.64064
120172	115834	99	41029	32429	99	1380	1466	16	1400	1557	21	3808	3547	37	4737	4600	40	163313	153696	67	9.64064
12327	11444	50	14727	10749	65	176	530	0	-391	33	0	21	196	0	-187	210	0	-4432	0	0	9.64064
151023	129352	91	96496	79441	106	2745	2886	30	4617	4368	38	11145	10263	52	16166	14051	71	439888	372614	91	9.64064
27955	26234	55	26646	21557	83	36	189	0	10	482	0	221	1016	2	480	2108	13	-5378	0	0	9.64164
56629	45978	80	64612	51697	96	1372	845	0	-724	41	0	-432	0	0	-165	170	0	-7012	0	0	9.64164
52534	49539	84	21698	18202	90	571	689	0	759	1018	3	1065	1642	20	969	1876	20	-6149	0	0	9.64164
71149	32868	108	113742	53761	121	1757	1004	3	-39	342	0	-162	183	0	-566	139	0	-3980	0	0	9.64164
128886	125898	85	43314	39841	87	1520	2130	22	2668	2768	24	5575	5582	38	7290	7126	42	227718	216330	92	9.64164
14594	12887	52	20214	15656	70	236	268	0	-68	98	0	11	172	0	248	246	0	4488	2473	66	9.64164
49486	49347	68	27609	24360	78	457	672	0	187	790	0	1454	1911	20	3189	3171	31	57871	84439	38	9.64264
154411	107812	102	152358	102528	107	3138	2671	35	2426	3677	25	6020	9712	28	6592	10807	31	-2533	0	0	9.64264
93366	98264	77	39903	38670	80	840	954	0	1803	2016	22	3262	3427	31	4054	4323	33	145069	141514	78	9.64264
188776	154171	93	55534	43583	93	2720	2532	30	3950	3111	40	8352	7231	54	11147	9613	54	77022	221630	33	9.64264
160880	128739	92	56594	42971	97	2656	2345	28	3087	2357	34	5798	4629	46	7977	5897	52	224463	180064	71	9.64365
136071	89438	99	150125	93752	105	3132	1983	40	960	3021	14	2706	7701	21	2705	7804	21	-5332	0	0	9.64365
34639	24109	66	10591	5658	72	1072	760	0	-69	271	0	-404	142	0	-915	0	0	-17701	0	0	9.64365
27629	27773	49	60409	54141	77	1843	1950	21	-738	0	0	-526	26	0	-770	0	0	-13316	0	0	9.64365
11747	11348	47	3657	2365	42	292	421	0	-532	10	0	-339	28	0	-428	0	0	-7523	0	0	9.64365
29937	33792	56	20186	19189	70	289	690	0	446	736	0	1445	1902	18	1869	2514	22	57497	59089	61	9.64465
78526	79953	75	43948	42113	78	1127	1404	15	2621	2588	27	4414	4303	36	6396	6374	39	198091	190157	84	9.64465
48520	46610	73	23707	21660	75	227	538	0	829	1327	10	2726	2631	29	3197	2753	31	59933	87324	39	9.64565
78415	72430	80	30787	28247	79	1081	938	0	1578	1597	19	4260	4401	34	4754	5063	38	145512	158582	52	9.64766
99873	99737	85	19334	19050	59	1606	1821	19	1922	1775	26	3827	3831	36	5893	5956	38	147500	157409	55	9.64766
49370	52478	72	14714	15073	50	454	559	0	622	884	0	1920	2123	22	2687	2883	24	68956	75983	49	9.64866
53339	53307	77	26960	26725	73	862	871	0	1057	1459	16	2955	2751	32	4005	4008	36	115144	108040	82	9.64866
95252	92772	97	36562	35816	79	1336	1377	15	1517	1312	17	4285	3945	35	5362	5235	39	164163	145112	89	9.65066
23912	25063	64	13423	14038	46	323	358	0	370	529	0	1419	1460	15	1062	998	0	43604	47879	78	9.65367
104446	100362	82	90612	86720	82	3033	3032	29	3921	3959	34	8969	8626	53	12722	12089	57	347101	314015	92	9.66169
131042	117421	103	77487	70651	88	3287	3166	29	4086	3669	38	8605	7955	51	12331	11079	56	337640	300655	72	9.66771
197216	106584	103	-65536	148741	29	-858	421	0	345	774	0	539	219	0	535	369	0	2225	1682	21	9.85819
232613	169459	137	239362	90935	141	2747	1861	26	4206	3066	39	9763	7303	53	10598	8512	53	392199	286964	141	9.86722
61791	46078	90	90393	71551	90	2327	1749	27	3097	2869	35	6588	6393	41	7786	8143	43	3329	17924	17	10.0326
44079	42226	73	56028	52964	77	2157	1733	24	2169	2613	27	5957	6259	38	6485	7426	38	15613	73579	23	10.1961
19846	19442	50	14243	14200	49	280	298	0	448	429	0	1479	1536	18	2209	2232	28	53709	67623	42	10.2642
22411	22682	53	15630	15703	49	438	481	0	873	1074	6	1666	1623	19	1654	1866	19	51940	60566	44	10.2723
180148	143375	97	90083	72864	96	4152	3453	35	5220	4412	44	11523	9415	63	17310	13684	79	450286	395213	83	10.2813
218597	149410	113	140041	101535	107	4936	3657	40	7104	5171	59	15274	10973	71	20358	15460	84	566845	443773	87	10.2833
22663	22635	64	14378	14562	47	455	428	0	310	429	0	1176	974	0	1170	1365	13	44086	44235	56	10.2913
118484	101235	97	67832	57619	88	2602	2098	27	3251	2698	35	7479	6713	51	10696	9413	59	293267	270329	66	10.2963
33858	33272	70	13423	13410	47	483	613	0	113	445	0	1368	1517	17	1806	1979	21	55920	57171	54	10.2973
81160	77929	80	39096	37658	78	1340	1348	15	2379	2171	27	4806	5181	36	5086	4970	41	192726	192991	68	10.3033
54799	53706	75	21056	20793	60	878	942	0	1271	944	0	2373	2389	27	3349	3535	29	98676	101080	66	10.3124
75003	71883	78	29313	28279	77	1319	1288	12	1449	1119	20	2941	3087	28	3755	3884	32	128810	121208	70	10.3234
222819	146257	109	156927	116821	105	7534	5487	48	8989	6446	56	21876	16057	87	30648	24033	86	844441	653005	89	10.3234
114597	105446	84	72230	66700	85	2221	1848	27	3494	3207	35	8649	7951	54	9964	9340	52	336363	315816	67	10.3294
22990	22119	67	9371	9227	43	372	334	0	573	893	0	1524	1633	18	1902	2175	22	54796	61002	48	10.3324
68302	65036	85	24546	23986	74	1141	1000	1	1122	1168	10	2983	3027	29	3884	3897	34	123462	122760	64	10.3374
54208	53386	84	26690	26440	74	651	497	0	1284	1085	8	2737	2518	29	3344	3650	28	96220	100288	65	10.3384
148928	134141	92	62525	56766	87	2591	2253	28	3842	3664	35	7583	6696	54	11329	10227	62	301464	279757	70	10.3414
45510	45368	72	17559	17090	53	836	717	0	845	982	0	2396	2573	25	3065	3503	29	93125	92613	61	10.3454
174729	151976	95	68961	60404	94	1614	1404	23	3792	3398	37	7063	6394	47	9181	7782	54	281905	258049	85	10.3484
51568	53082	70	10463	10727	42	514	509	0	1130	1359	13	2136	2171	26	2670	2582	26	91397	93913	65	10.3484
39302	36841	79	22808	22383	64	835	781	0	1381	1285	12	2615	2486	30	4376	4632	41	93501	120940	44	10.3505
194195	170666	107	70670	63596	91	4249	3940	34	5320	4437	47	12076	10625	62	15427	13543	66	469811	398524	85	10.3515
47574	45592	76	18542	18729	54	610	798	0	1183	952	0	1806	1937	22	2920	2927	31	89257	90516	63	10.3515
103748	98268	92	32703	30657	81	1440	1412	19	1909	1875	21	4436	4471	37	6542	6341	43	200230	192993	75	10.3535
165762	137420	97	72220	59638	92	2715	2103	28	4267	3471	39	9324	7432	59	9510	7930	60	367961	315391	89	10.3545
132821	119024	88	46050	41271	87	2209	2189	23	3293	3151	36	6598	6272	48	9287	8243	55	264683	238370	73	10.3555
151229	117110	96	73095	58689	94	2746	2141	29	3923	3489	36	7798	6302	55	10314	7951	62	299015	251058	69	10.3555
115844	103238	86	52484	46514	84	1463	1094	9	2271	1892	29	5291	4786	41	5879	4716	45	196110	179645	64	10.3585
41443	43059	57	20837	20775	56	927	872	0	973	930	0	1831	1900	23	2738	2949	26	74797	79723	52	10.3585
90937	88157	81	40802	39418	80	1462	1370	17	2160	2123	24	5569	5697	38	5992	5404	47	202180	203535	60	10.3605
113596	94766	88	53028	44832	88	1705	1666	17	2731	2302	31	6304	5348	45	7555	6644	51	237659	230300	60	10.3605
68737	67121	79	39083	38315	78	793	985	0	1155	1113	10	3102	3052	31	3672	3689	33	115467	128035	52	10.3615
169648	144382	96	80709	68606	96	2973	2418	31	3457	2896	38	7748	6895	51	12694	11055	60	329570	302383	83	10.3635
39160	39607	76	15927	15829	54	429	353	0	472	668	0	1600	1694	19	2295	2200	26	69809	67783	58	10.3645
146739	129415	93	51908	44868	90	2328	2293	28	3315	3069	33	7042	6337	48	9971	9217	57	274215	261215	63	10.3645
50597	48819	89	20462	20075	60	831	788	0	1078	966	0	2592	2563	27	2922	3005	31	99515	98865	60	10.3665
86417	77022	84	58415	50816	85	1718	1258	16	2745	2554	31	6096	5729	45	7388	7015	52	250509	225154	73	10.3695
265891	204759	125	122881	96573	121	6125	4609	42	8217	6387	57	18249	14263	71	25986	19624	86	728921	547696	114	10.3705
37250	38187	68	14560	14617	47	700	788	0	1124	1056	6	1940	1968	23	2976	2682	30	82809	82273	64	10.3705
39575	37610	73	15102	15096	49	472	368	0	928	574	0	1545	1462	16	2004	1964	24	73332	71415	68	10.3715
112604	107060	91	33438	31365	81	1895	1676	22	2039	1832	24	5786	5684	40	7679	7625	46	233884	216553	84	10.3725
162099	140704	101	69682	61424	91	1842	1834	19	3925	3478	38	8279	7563	49	9981	9457	50	370845	346656	88	10.3745
20071	20485	52	6967	7112	37	582	408	0	615	454	0	1144	962	0	754	850	0	38249	41005	54	10.3775
29002	26927	73	22623	22208	61	594	620	0	802	851	0	1982	2096	25	2082	2234	25	67798	92470	41	10.3785
118214	93979	90	78187	64304	90	2595	2376	27	3854	3069	37	9818	8338	54	12545	10555	64	360376	371585	57	10.3795
30527	31433	54	12220	12219	47	464	531	0	494	598	0	1552	1413	18	2320	1994	28	56067	54689	71	10.3815
187899	140787	99	74483	55618	96	2948	2105	33	4692	3228	51	9566	6793	60	12060	9122	64	400327	304466	78	10.3845
35994	34309	75	14351	14241	49	558	410	0	224	467	0	1750	1679	22	2159	1747	24	65421	67493	58	10.3875
136811	122660	93	48995	43235	87	1203	1264	13	3378	2821	32	7123	6641	47	7658	7349	47	298273	280578	82	10.3885
164926	140519	92	64274	53037	92	1647	1453	15	3783	3011	43	8239	7032	53	8731	7478	60	325325	276377	85	10.3885
23871	26528	48	14747	15456	46	364	283	0	760	790	0	1180	1245	11	1636	1718	19	52685	54079	54	10.3885
99126	94985	82	36855	35788	79	1568	1520	16	1448	1868	20	4688	4359	41	5499	4990	43	175220	178115	66	10.3896
41437	41414	62	30422	29958	73	934	757	0	637	691	0	2330	2461	26	3071	2917	31	65985	95383	40	10.3916
47160	45477	86	22437	22254	61	541	313	0	871	1014	3	2602	2555	27	2697	2275	33	94149	103355	51	10.3916
105005	95224	87	43175	37784	85	1174	940	0	2238	2105	19	5009	4322	43	5712	5013	44	184306	169686	70	10.3916
123948	107851	89	49316	42373	87	1496	1268	16	2308	2188	26	6164	5575	45	6957	5812	51	225818	213516	61	10.3946
116167	111023	86	37776	35920	82	1818	1829	20	2541	2537	27	5408	4637	41	6938	6793	44	202945	189748	72	10.3976
142407	130915	87	61246	54788	87	2389	2184	26	4430	3886	37	10617	10238	61	10982	10596	58	385757	359052	80	10.3986
120427	117122	88	58107	56484	81	2469	2230	25	3132	2453	33	6774	6294	45	9905	9185	59	279830	249485	69	10.3986
109629	101080	86	49604	45840	83	1360	992	0	1999	1840	25	4704	4593	39	5485	5120	40	188566	171350	71	10.3996
34002	32896	66	10795	11035	42	456	469	0	958	720	0	1303	1299	16	2508	2521	28	61835	59398	68	10.3996
103191	98620	87	22387	21944	66	1704	1646	17	2252	2069	24	5445	4982	46	6337	5839	46	200598	191088	76	10.4026
47345	45035	78	21899	21647	63	527	608	0	873	767	0	1767	1967	20	2391	2519	27	73073	73550	69	10.4036
100936	96277	98	56775	55124	81	1546	1503	16	2319	2049	27	5559	5385	42	6149	6028	44	237445	236106	67	10.4046
15332	14272	61	13789	13838	48	475	434	0	1006	745	0	1271	1413	15	1811	1985	25	11481	42696	25	10.4056
72338	71817	81	23386	22958	71	507	775	0	1400	1281	13	3246	3279	30	4105	4243	36	121501	117104	75	10.4066
16687	15071	54	16945	16732	53	296	430	0	706	745	0	1316	1524	15	1341	1479	15	34207	60910	34	10.4096
54839	54796	75	17922	17513	52	676	619	0	989	1150	10	1976	2044	24	3008	2744	31	91884	92427	64	10.4096
16553	15617	71	8801	8728	41	275	239	0	293	337	0	1128	1030	6	1478	1512	21	37202	43740	43	10.4106
75364	73694	80	28972	28568	76	1271	1213	10	1223	1747	17	3455	3411	33	4724	4472	41	125920	126643	61	10.4106
37662	38148	70	17188	17585	50	533	540	0	1136	1160	11	1728	1650	22	2303	2244	26	73150	77189	57	10.4116
226298	168731	105	87054	67959	101	3546	2699	36	5337	3862	46	10845	8297	65	15817	11611	74	446063	333754	85	10.4116
106104	101528	83	48299	47275	82	1834	2014	19	3044	2696	32	5304	5272	38	6912	6297	50	250141	235131	74	10.4126
42123	40556	74	18506	18362	55	444	475	0	873	782	0	1961	2152	22	2294	2541	25	75971	70504	67	10.4136
103147	98994	84	41426	39656	79	926	903	0	1928	2117	22	5205	5156	40	5261	5436	40	214156	204275	78	10.4146
108478	104161	82	29799	28451	79	1167	1071	8	2162	2186	26	5511	5217	41	6584	6122	42	217875	209441	81	10.4146
111495	101916	92	61363	57520	85	2088	1948	25	3438	3292	33	7503	6604	49	8597	7964	51	304703	294120	70	10.4156
70362	71411	75	24306	23438	70	1165	871	0	1409	1377	16	2950	3053	31	4179	4031	36	129879	123880	65	10.4176
248081	163479	122	109080	71490	112	3295	2308	35	6634	4816	51	15589	10671	75	16986	11388	79	618258	429242	91	10.4186
41537	44706	70	19429	19746	52	847	901	0	1317	916	0	2330	2735	25	4000	4289	33	89366	94523	52	10.4186
32239	32875	69	15812	16002	50	242	392	0	557	677	0	1721	1725	22	2084	2256	24	70526	73338	56	10.4186
52072	52066	73	20496	20421	58	970	847	0	1251	1112	9	2078	2018	26	3420	3243	31	94977	96457	63	10.4186
56946	54965	77	23661	23065	73	654	664	0	1370	1076	11	2161	2251	23	3271	2819	35	89209	93256	57	10.4206
204153	158435	104	129549	102051	103	2768	2134	29	4316	3358	45	10804	8558	59	12227	9329	63	427450	339254	84	10.4246
187391	150373	102	67338	53752	99	2175	1894	22	3234	3253	32	8551	6747	53	9398	7877	54	325230	273347	92	10.4287
238397	185684	107	103637	84549	101	4307	3698	35	6121	5198	49	14113	11560	70	19455	15212	85	578929	485916	87	10.4327
191651	161010	102	113014	93543	98	3328	3068	33	5777	4816	45	13772	10910	70	15902	12605	76	569190	465536	79	10.4327
34100	36084	57	27277	27844	65	494	505	0	481	771	0	1823	1851	21	2636	2822	28	68979	82264	46	10.4327
29669	28711	56	14439	14635	50	265	265	0	881	1001	2	824	1031	5	1531	1597	16	53982	57931	52	10.4337
42834	40322	79	24613	24096	73	821	748	0	845	1040	5	2017	2011	25	2672	2607	28	89271	94401	57	10.4377
199808	163832	103	81132	69185	95	2892	2374	31	4126	3713	41	10555	8562	56	12325	9577	66	413612	349313	86	10.4377
205915	173729	104	67494	58371	101	3840	3125	34	5419	4643	40	11475	10363	66	15127	14085	71	451225	418643	92	10.4407
39438	39526	72	32449	32100	73	1011	926	0	1070	838	0	2427	2467	28	3379	3551	33	93711	97702	56	10.4407
36965	36076	78	31247	30241	73	1321	1330	13	1595	1303	15	3180	3152	33	4687	4850	37	65052	142925	37	10.4427
133595	129114	89	78298	75628	84	3431	3114	32	4937	4471	42	10151	9206	55	12829	12097	68	350884	313186	74	10.4437
146882	126218	93	61512	53898	88	3161	2569	33	4002	3341	38	8954	8067	52	12103	10855	69	342374	297822	84	10.4447
39893	40426	73	15813	15981	51	341	408	0	800	855	0	1408	1760	18	2257	2335	22	76852	80439	58	10.4487
130846	117893	90	48353	43948	85	2082	1813	24	3730	3253	34	9052	8670	56	9630	8706	58	336656	315290	82	10.4507
171020	142774	99	92330	75908	95	2084	1661	24	3235	2887	34	8302	6253	54	10401	8823	62	336689	276917	111	10.4507
21578	21655	67	17208	17023	54	469	636	0	856	690	0	1240	1278	13	1975	1959	23	42253	53929	42	10.4527
53914	51921	77	13578	13609	46	462	621	0	944	737	0	1912	2015	24	3298	3264	31	93836	93530	68	10.4547
172546	149969	103	62034	54715	90	1621	1438	19	3000	3115	29	6956	6715	48	8963	8356	52	288019	278181	74	10.4547
102985	96820	84	56800	54479	81	2670	2721	26	3615	3243	35	8790	8448	51	11691	11502	59	317020	294722	69	10.4557
73496	69730	83	22479	22266	57	651	748	0	1296	917	0	2999	3085	30	3250	3158	31	109691	108633	66	10.4557
39754	38781	75	9644	9358	43	260	331	0	1090	890	0	1771	1785	22	1852	2219	22	66144	66741	60	10.4567
117127	94467	91	57692	47818	89	2347	2228	26	3212	2546	38	6682	5917	49	9388	8530	57	221163	251203	52	10.4567
229794	171917	113	89188	68517	106	3696	2733	36	5225	4271	43	11496	8898	63	14619	10301	78	412594	325560	75	10.4567
368422	240710	141	170681	112889	139	7083	4823	49	10272	7375	59	19783	14372	80	27362	21105	97	733290	611188	112	10.4597
55187	50977	86	14600	14102	49	941	902	0	1074	1097	10	2054	2025	24	3671	3710	33	95112	93150	65	10.4607
122092	99181	93	110794	93847	90	3067	2787	30	4740	4227	43	10304	9444	56	14746	12564	68	424641	404125	65	10.4607
38220	36967	71	10945	10808	44	360	368	0	630	736	0	1769	1625	16	1825	1862	18	67027	65074	68	10.4617
74142	71555	83	15924	15489	50	1174	1041	5	1301	1539	19	3312	3049	32	5332	5050	39	138761	132511	78	10.4637
147236	120679	97	74588	61967	91	2922	2627	31	3841	2934	39	8006	6928	50	11749	10474	61	316912	285823	75	10.4657
183255	157287	97	57169	48771	91	2989	2436	33	4112	3340	36	9294	8503	51	13028	10569	63	366158	332199	90	10.4657
56574	55803	76	18166	18292	51	838	808	0	1450	1443	12	2186	2418	25	3402	3330	32	103062	106163	60	10.4667
73628	70626	81	40133	38766	78	1607	1379	16	2484	2493	24	4855	5199	39	5231	5082	43	185373	196050	54	10.4678
129126	107172	102	106955	96268	89	3415	3165	31	4976	4161	46	11516	10210	59	15602	13526	74	435140	399705	73	10.4738
144200	121034	91	132317	113420	94	4427	3970	35	7100	5914	47	14982	13744	66	20755	17793	71	580504	542284	70	10.4748
128159	112169	94	59234	51964	86	1760	1358	19	3008	2736	30	6773	5996	50	7717	6481	55	277847	243905	73	10.4808
32497	31652	73	12641	12731	46	291	424	0	415	675	0	1311	1197	12	1219	1157	12	54015	56807	51	10.4848
35077	33975	63	14772	14504	50	151	395	0	715	686	0	1328	1304	13	1466	1978	17	58845	60143	55	10.4878
53316	52835	76	16158	15957	52	690	633	0	745	968	0	1972	2008	24	3151	2709	36	79587	85235	55	10.4878
184478	157500	112	114331	101869	94	3402	3214	32	6355	4833	56	12775	10872	64	17319	14348	74	482594	412046	74	10.4898
124249	113138	86	49058	44152	85	1109	862	0	3063	2648	34	6305	5442	44	6334	6010	43	239969	223122	73	10.4898
142446	134931	87	47871	45753	83	2867	2611	29	3990	3621	32	8531	8239	50	11485	9972	59	328022	295505	71	10.4908
199218	167921	102	73529	62484	92	3136	2586	31	4702	3774	41	11313	9432	64	14474	12134	66	432940	363037	78	10.4928
192285	158589	98	97360	79482	95	3712	2971	33	5039	4288	41	11309	9376	56	15092	12636	70	449741	387110	96	10.4948
96592	92561	82	33139	31835	79	1275	1105	10	2271	2107	25	4278	4190	38	6088	5925	41	189692	181281	73	10.4948
23245	22932	61	9327	9296	42	376	297	0	473	633	0	1188	1184	11	1219	1503	14	50731	49908	62	10.4958
56362	54633	76	18318	17985	52	486	595	0	712	903	0	2284	2206	24	2709	2364	31	94070	90183	70	10.5008
57276	55772	80	24615	23949	72	568	664	0	1074	1051	5	2362	2240	27	2466	2641	27	105571	108174	70	10.5048
114870	108239	96	41671	39639	82	1176	1230	11	2433	2076	30	6410	5907	42	6123	5978	48	244853	234020	69	10.5069
45750	44278	79	12206	11997	45	662	589	0	551	839	0	2164	2268	26	3156	3227	31	84497	82914	68	10.5069
45461	45150	76	16807	16687	51	699	577	0	698	772	0	1935	1858	23	2262	2001	25	72426	75181	61	10.5079
71598	68435	82	18587	17955	56	734	745	0	917	1504	13	3166	2833	32	4471	4226	41	123605	121851	70	10.5089
54265	52134	90	21105	20946	60	675	427	0	1022	1038	4	2358	2530	25	3203	3219	32	84924	84851	65	10.5099
40717	39335	76	13132	13006	48	368	362	0	601	1000	1	1656	1522	17	1845	2003	23	75467	72124	68	10.5119
125700	113319	104	41952	37258	85	1758	1612	16	2644	2339	29	6589	6180	46	6973	6077	48	248405	231785	71	10.5129
91663	86232	84	22460	21530	68	1496	1237	13	1547	1740	20	4124	4005	37	5372	4696	39	152188	148451	74	10.5129
77044	76236	80	30812	29986	78	928	965	0	1089	1245	15	3335	3140	34	4389	4580	36	130077	128912	63	10.5129
19522	20786	47	16060	16062	50	668	589	0	933	1043	8	1633	1659	22	2945	3214	31	35016	71418	32	10.5139
27511	25977	72	11943	12296	45	356	299	0	381	308	0	1117	1059	7	1393	1581	16	42065	43518	56	10.5139
149833	123104	92	57383	47138	90	2050	1940	24	3640	3071	36	7372	6156	51	10331	8689	60	306390	259170	69	10.5149
39302	38280	73	18030	17853	55	530	701	0	934	1029	4	2181	1962	24	2009	2083	25	69724	79926	47	10.5149
265791	209426	113	102335	82944	111	4160	3253	37	7462	5512	55	13480	10375	62	19601	14279	82	579966	437877	99	10.5179
102242	93149	88	32996	29503	84	1386	1332	15	2203	1972	27	4883	4440	42	6099	5164	52	173637	170003	64	10.5179
29428	29092	64	14574	14369	48	96	150	0	822	875	0	1189	1111	12	1382	1104	8	49209	51104	51	10.5199
130058	112399	90	52306	44764	88	1730	1700	20	2879	3159	29	7400	6822	48	8563	8822	46	315590	302814	75	10.5219
29120	27746	69	13069	13027	46	219	194	0	535	380	0	869	996	0	987	1154	10	44012	45247	53	10.5229
57701	55941	78	26252	26218	73	598	488	0	913	1007	2	2569	2508	26	2816	2448	30	102315	100840	65	10.5229
141811	126437	90	53468	47164	88	1807	1858	18	2775	2679	30	6990	6139	53	9565	8658	54	248547	219889	72	10.5239
43154	42910	69	16002	15791	53	728	785	0	526	660	0	2348	2195	27	2995	2798	35	85778	89330	54	10.5259
60293	59755	77	24399	24304	71	370	644	0	1179	937	0	2429	2162	27	3018	2926	30	92558	89807	69	10.5269
73030	67915	81	47031	44026	80	2106	1953	23	3860	3349	37	7064	6923	47	10207	9419	54	220287	274992	48	10.5269
160052	142890	92	92415	83119	91	2143	2133	21	3887	3898	34	9264	8129	55	10797	9788	54	382030	339552	88	10.5279
174342	141981	96	69082	55377	95	2530	2058	27	3626	3259	32	9416	8048	54	11185	9508	66	376778	306861	92	10.5289
137641	129584	88	63554	58717	85	1738	1565	18	3189	2758	33	6843	6989	44	8691	8770	45	290298	277134	76	10.5289
177984	148285	95	82854	68348	93	2963	2368	30	4120	3650	37	10193	8443	61	13251	11268	64	444566	391800	72	10.5289
177000	155585	94	74552	66904	89	3455	3231	30	5845	5223	44	11353	9538	62	14635	13087	75	432328	363026	84	10.5289
122185	107662	104	70212	62996	88	1520	1408	15	2901	3141	29	6482	5723	47	8296	6993	54	289128	251688	80	10.5339
19313	18212	67	13123	12860	48	636	649	0	566	681	0	1260	1377	15	1839	1989	21	36042	64389	38	10.5349
116416	110378	89	33310	31791	80	2232	1738	25	2738	2555	28	5814	5588	41	7688	7150	45	238279	223926	78	10.5359
30202	28795	74	29944	29715	71	471	409	0	972	1050	5	1998	1794	24	2972	2795	33	68617	93561	43	10.5409
138326	130869	88	69138	65903	84	2688	2622	26	3574	3625	35	9909	9512	53	11668	10926	62	407479	381403	78	10.5429
25480	26497	57	9667	9831	41	508	295	0	341	544	0	1363	1669	19	2393	2507	26	60382	61257	59	10.5439
24431	24262	59	13782	13823	48	166	219	0	483	412	0	812	939	0	1664	1473	21	44117	47006	51	10.5439
70462	67631	82	16153	15701	51	763	837	0	1288	1191	16	3307	3132	31	4509	4150	41	131047	126421	73	10.5449
151806	130466	97	45194	37963	88	1415	1322	15	2851	2316	27	6951	6210	48	7631	6799	48	274212	246804	81	10.546
97591	92997	90	26459	25300	79	1204	1171	11	2278	2239	25	5716	5751	42	6053	5561	43	220021	224609	61	10.547
41134	41357	67	16659	16568	52	467	584	0	712	646	0	1855	1637	23	2496	2251	29	63679	72263	46	10.549
45049	40984	79	24950	23832	73	1226	1147	9	1067	1101	14	2908	3139	30	4081	4865	32	101438	126982	46	10.55
233755	172354	109	58990	42777	104	3882	2665	40	4787	3935	44	9932	7429	61	15122	11104	73	427502	334342	98	10.552
24309	26432	49	13540	13908	45	496	545	0	202	418	0	852	890	0	1331	1571	16	44316	47100	46	10.552
127825	110039	97	48696	41879	88	1683	1202	17	2506	2488	30	6486	5657	48	7539	6667	56	263424	241098	64	10.553
67159	65742	79	16450	15933	53	827	836	0	1268	942	0	2882	2646	31	4924	4819	41	121079	121180	69	10.554
30078	29309	72	13837	13957	47	-27	104	0	581	750	0	1280	1209	12	1648	1640	20	46639	46010	60	10.558
69469	67716	78	29495	29142	76	980	1034	4	1489	1760	14	3154	3320	30	4864	4942	39	127279	130471	61	10.558
34559	35131	65	15113	15182	49	459	565	0	403	396	0	1283	1198	15	1659	1476	23	59041	60120	55	10.558
28572	30091	68	15795	15853	50	165	272	0	809	700	0	1206	1150	11	1788	1859	18	50228	51244	54	10.559
157576	134769	94	80854	68522	89	1868	1761	23	3534	3180	38	9143	7539	55	9415	8500	63	366131	321753	83	10.564
23064	22529	64	16227	16151	51	453	541	0	259	624	0	1054	1194	11	1574	1535	18	53487	54870	55	10.565
79983	79456	80	31241	31079	77	1095	1071	6	1608	1499	17	4381	4478	36	4578	4346	40	154429	158463	61	10.565
81998	68583	91	46632	38245	84	2288	1585	27	3051	2495	35	5691	5205	46	9275	7708	56	249442	224581	62	10.567
53187	53164	73	18001	17683	54	706	718	0	1023	1306	13	2884	2593	33	3510	3621	30	96636	94019	70	10.569
97283	93832	82	33406	32112	80	1450	1522	16	2391	1827	25	4312	3955	38	6548	6110	49	188447	182611	68	10.569
119716	113360	84	58235	54618	84	1309	1322	14	2906	2118	31	5767	5586	42	6252	5627	41	224936	202647	73	10.57
49249	50531	74	23874	23623	67	883	920	0	543	905	0	2277	2253	26	3352	3519	30	91413	94915	53	10.571
143253	132012	89	59425	55062	88	2397	2375	24	4359	3565	38	8953	7952	53	10033	9570	51	364065	326503	81	10.573
30542	31519	63	14709	14853	49	553	314	0	678	493	0	1380	1589	15	2050	2161	22	62534	62805	67	10.573
160563	144613	96	60389	54836	89	2678	2301	28	4091	3476	37	8452	7386	51	13278	11173	63	350635	302695	80	10.574
13760	13556	52	14259	14367	48	353	399	0	318	426	0	1032	1155	11	1477	1630	20	33493	48940	39	10.574
108626	102888	100	37254	35711	82	1776	1583	18	2203	1726	25	5412	4922	39	7174	6861	46	187584	179566	71	10.575
153207	137838	90	38365	34990	88	2266	2077	27	3218	3168	34	7697	6879	48	8293	7748	48	282266	256780	82	10.575
108694	104141	84	49301	47823	82	1300	1410	13	3278	3158	36	5992	5404	46	6607	6715	45	232982	216636	76	10.576
28346	25559	69	16199	15881	52	292	350	0	461	743	0	1346	1235	12	1695	1845	19	54321	54242	54	10.577
216905	164338	111	76586	57979	103	3744	2733	38	5294	3897	48	10577	7649	60	15467	11573	76	421416	311858	81	10.582
95025	89525	84	31592	30123	80	1103	1211	10	1363	1971	19	4188	4234	35	5417	5730	41	146706	143105	57	10.583
58646	57389	81	21743	21491	66	832	764	0	875	834	0	2523	2575	25	3803	3583	34	94352	96297	56	10.5861
50444	50682	73	18402	18161	54	856	870	0	1206	1272	12	2539	2382	26	3315	3299	32	90932	92960	61	10.5861
66376	65615	76	28484	27673	76	897	636	0	1278	1082	11	2955	2869	33	4029	3985	36	120271	117154	68	10.5861
37734	38365	69	19376	19623	56	345	258	0	1100	1123	8	1515	1637	19	1607	1873	20	63917	64653	61	10.5911
27768	27280	71	11256	11613	44	305	217	0	599	508	0	1015	1076	7	1276	1344	16	54689	54749	66	10.5931
46740	47216	83	21145	20945	65	760	520	0	1236	1105	8	1980	2209	23	2599	2649	26	73778	71587	61	10.5931
109309	103811	85	29185	27420	80	1726	1512	21	2547	2531	23	5755	5853	40	7232	7154	44	229570	222083	76	10.5931
133782	124049	89	58383	54315	85	1665	1256	21	3062	2837	30	7545	7418	44	8233	8523	46	301383	282845	82	10.5951
153660	138378	92	44260	40056	89	2090	1866	23	2834	2632	29	6995	6587	44	10585	9847	52	283612	254386	90	10.5961
50362	49450	74	19484	19339	58	635	684	0	961	1096	7	2363	2403	26	3161	3115	31	89511	90368	61	10.5961
96899	92249	86	39697	38502	80	1623	1343	13	1979	2304	23	4311	4122	38	6101	6130	41	164799	160836	75	10.5981
124697	117893	85	54299	51354	84	1971	1737	20	3083	2864	32	7978	7566	44	8602	8351	54	315588	300009	75	10.5991
25395	26486	52	12843	13095	46	484	428	0	346	596	0	900	793	0	1523	1511	16	47866	50210	64	10.6001
34487	32887	74	10727	10666	44	458	493	0	568	408	0	1679	1600	19	2681	2768	26	70456	69411	65	10.6011
164160	134103	101	90068	75934	94	3896	2930	38	4877	3773	45	10750	8720	63	13824	11952	62	385487	322170	75	10.6031
42428	41811	82	17585	17567	53	779	526	0	959	947	0	1796	1771	21	1934	1934	22	62059	60845	68	10.6051
108551	104739	84	77025	75314	83	1979	2028	22	3317	3127	30	6700	6164	47	7831	7222	51	254349	239698	71	10.6061
92709	86926	82	47111	44532	81	1482	1526	18	1911	1836	25	5182	4844	42	6897	6661	48	209930	194608	68	10.6091
63309	60844	88	34256	32809	77	1322	1490	15	1555	1480	19	3435	3345	32	4292	4180	35	144251	146660	62	10.6101
309521	190364	133	108870	68894	128	4942	3047	44	6943	3668	54	15105	8345	76	19683	11282	90	586691	355675	122	10.6171
42003	41546	63	15758	16206	48	217	399	0	534	500	0	1764	1854	20	1489	1765	17	69101	70671	59	10.6171
223509	171595	103	82330	64089	100	3634	2871	38	4586	3491	41	9819	7123	58	13465	10155	69	388199	300313	82	10.6201
128733	123931	85	55498	53512	84	2485	2643	26	3587	3335	32	7951	7548	47	10865	10235	60	303833	271720	76	10.6252
36587	37452	70	13451	13503	46	559	471	0	533	717	0	1600	1887	19	2140	2298	23	67630	66637	66	10.6262
56107	53749	90	31543	31432	75	364	371	0	522	547	0	1763	1886	21	2491	2544	26	87431	86926	69	10.6272
24326	24911	64	14414	14596	48	573	494	0	285	546	0	1292	1376	14	1909	1668	23	55937	58354	53	10.6292
65288	64265	79	25377	24964	74	613	595	0	893	1218	9	2512	2628	28	3575	3660	32	98476	96792	69	10.6302
41246	42837	74	15970	15825	52	460	630	0	950	731	0	1757	1749	21	2125	2467	23	72612	72253	63	10.6312
106658	100435	86	49791	48283	80	2148	2142	25	3232	3148	30	7047	6950	43	8443	8628	45	252650	239912	78	10.6312
151015	126086	95	69242	56182	92	1984	1857	22	3194	2733	35	7672	6433	50	9144	7308	60	321205	276416	76	10.6322
183708	145467	109	59743	47235	97	3185	2295	33	3905	2881	37	8942	7130	56	10981	8469	64	352807	296400	95	10.6362
112194	108863	83	68396	67383	83	1808	1501	21	2995	2668	35	5879	6197	40	7542	6958	49	275438	265028	72	10.6372
37941	35680	72	20404	19659	63	907	976	0	1614	1468	17	2433	2536	27	3325	3104	34	84312	106998	48	10.6432
143779	132794	88	40435	36708	84	2141	1790	25	3290	3062	31	6641	6209	45	8219	7473	51	236460	223606	75	10.6482
188500	152486	97	71028	57130	94	2198	1657	27	3469	2586	33	7842	6818	51	9910	7779	59	354557	288139	95	10.6542
173939	146798	98	69996	59483	94	2325	2033	27	3665	2870	38	7884	6626	57	10182	8231	54	318566	261981	82	10.6552
157685	139518	91	70007	64111	88	2618	2418	28	4156	3199	41	9901	8327	57	11492	9233	72	408361	347608	81	10.6552
88322	83052	84	42210	38182	80	1703	1724	19	2185	2249	25	5406	5065	42	7068	5991	51	207363	194304	69	10.6582
138337	114627	108	56131	46638	92	1331	1074	11	2475	2246	31	6652	5616	47	8257	6671	61	293832	252772	86	10.6592
110822	107760	85	67454	64628	82	874	918	0	2822	2885	30	5912	5748	48	7560	7115	46	231103	223162	71	10.6622
121168	114702	87	42213	40725	81	1584	1857	21	2786	2337	35	5576	5562	41	7723	7267	46	231554	219438	71	10.6633
138310	125499	99	54873	49291	86	1725	1372	19	2781	2762	26	7639	6803	49	8361	8009	44	299582	281366	78	10.6643
132640	119776	90	44450	40268	85	1512	1311	15	3237	2825	31	6706	6339	44	8160	8104	51	271497	262715	80	10.6643
99995	94148	89	35073	33681	79	988	921	0	2010	2226	24	4418	4132	36	4882	4083	40	173245	163896	76	10.6673
99634	96185	85	64955	63490	81	1591	1595	17	2512	2164	35	5625	5657	40	5971	6151	40	219952	201586	70	10.6693
178625	139450	100	94378	77289	96	3203	2392	33	5205	3566	47	10201	8089	59	14044	11242	66	419795	333601	85	10.6693
178697	140035	103	60977	48209	94	2771	2383	25	3425	2564	35	7741	6029	52	10085	7764	61	302162	239490	90	10.6703
154392	132354	92	57148	47908	90	2156	1809	23	3457	2945	32	7970	6910	51	8300	6866	49	314509	267271	89	10.6713
130514	115594	93	53793	47286	86	1743	1617	18	2495	2448	26	6619	6207	45	7112	5799	47	260114	234018	70	10.6723
33318	33070	65	21415	21319	56	442	391	0	467	521	0	1861	1900	24	2319	2595	23	79467	84490	52	10.6723
91021	87220	95	36804	35595	79	1947	1583	21	2187	2398	22	4620	4655	37	6522	5997	51	181373	174540	68	10.6723
118279	111388	87	40045	36969	84	1755	1637	18	2186	2163	25	4626	4712	38	7768	7845	53	198809	187433	63	10.6733
32565	32634	79	17565	17408	55	223	340	0	701	806	0	1065	1087	6	1750	1865	20	46191	54671	45	10.6743
43031	41626	73	12059	11752	45	395	472	0	770	1046	6	1684	1930	22	2186	2105	26	70022	72640	58	10.6743
114313	108854	87	58462	56558	82	1948	1867	21	2869	3018	27	6299	6155	43	8496	8059	56	247331	240847	74	10.6753
130886	108712	93	61755	51922	91	1857	1341	18	2803	2752	30	6892	5853	51	8276	6869	57	240519	216859	64	10.6783
189335	151335	96	86669	71120	95	1804	1499	21	3288	2594	36	7221	5784	50	8663	7532	54	296797	245090	86	10.6793
122741	109712	97	54229	49115	85	1790	1658	21	3040	2519	30	6723	5984	50	7727	6434	52	257283	236940	68	10.6803
87870	83446	81	44073	41937	80	1484	1690	19	2839	2684	33	6090	5751	45	6136	5615	44	235350	219018	69	10.6843
166675	137511	95	79881	67810	93	1790	1392	20	4336	3454	45	9311	7485	55	10885	9905	57	379220	311272	82	10.6843
133011	118504	88	43794	38740	87	2199	1803	23	3422	2933	37	7996	7287	54	8828	8167	51	306749	276878	71	10.6893
51433	49138	82	15483	14938	50	731	721	0	989	876	0	2168	2481	24	3283	3340	33	100141	95802	68	10.6913
40219	37520	73	33636	31913	74	1163	1255	11	1834	1828	22	2986	3063	32	4266	4371	39	79727	138200	41	10.6943
166083	135559	99	77263	65215	91	1826	1384	16	3826	2866	43	7296	5963	50	8452	7116	52	294226	248253	74	10.6953
46039	46505	70	19428	19303	56	700	602	0	608	920	0	2087	1968	25	3008	3351	31	75298	79280	58	10.6963
125998	118060	88	41053	37868	85	1212	1206	14	2275	2497	25	6167	5490	48	7037	7247	45	236086	221048	76	10.6963
121547	111914	102	46180	43199	84	1709	1760	19	2585	2536	29	5254	4737	41	7866	6981	53	234797	214333	76	10.7024
187772	152558	95	71171	57085	93	2126	1668	25	3797	2973	38	8682	7125	53	9749	7917	61	344784	294901	76	10.7054
124057	116316	86	24707	22902	72	1841	1829	22	2814	2772	30	6064	5860	42	7644	7081	47	243411	232796	69	10.7074
26070	27537	62	13939	13964	49	482	457	0	350	562	0	1231	1234	12	1594	1168	17	44249	47522	50	10.7074
148711	125361	101	57510	47724	89	2250	1663	25	3182	3011	33	6343	5728	47	8272	6965	55	253611	228706	65	10.7104
44230	44526	72	17312	17197	55	418	508	0	608	574	0	1871	1719	22	2028	1956	24	65317	70366	65	10.7124
43363	43404	64	19063	18831	57	597	633	0	1159	840	0	2060	2077	24	2211	2365	27	78746	87589	49	10.7134
21199	22864	52	19669	19198	56	466	415	0	673	702	0	1543	1715	20	2378	2590	29	46928	74641	38	10.7134
44069	45112	72	17641	17233	54	484	538	0	966	1075	8	1899	1793	23	2456	2648	29	72239	72235	57	10.7144
41245	40507	73	14296	13885	49	504	683	0	728	784	0	1353	1692	19	1495	1443	15	62883	60264	65	10.7154
297737	224658	135	181039	137233	125	5571	4737	42	10042	7704	59	20973	14765	97	28396	20941	100	767610	579163	110	10.7164
187533	150340	115	62987	46894	115	4137	3313	35	5218	3982	48	11960	9785	64	17346	14171	80	506782	407014	115	10.7164
382373	253436	143	199396	133692	138	7556	5508	46	9999	6417	67	21649	14527	85	30333	20117	114	852571	596491	123	10.7164
45538	40418	89	23232	18936	89	546	493	0	1218	677	0	2490	1824	23	3031	2449	29	97417	66786	89	10.7164
42441	40863	75	20853	20310	60	528	555	0	537	782	0	1535	1602	20	2084	1882	23	73664	72804	67	10.7184
22787	21723	69	11036	11088	44	350	304	0	347	514	0	1045	1142	9	1449	1434	16	40470	43755	51	10.7184
36028	34837	72	10549	10419	44	444	477	0	642	819	0	1398	1569	17	2046	1797	19	55335	58280	61	10.7194
129444	121965	89	38384	36211	83	2236	2074	26	2553	2534	30	7013	7052	44	9868	8800	54	252847	249238	76	10.7214
65393	66107	75	32489	32215	75	902	1062	5	1777	1662	19	2937	2736	30	4365	4662	33	125556	128212	71	10.7214
19887	19487	48	21478	20400	63	516	649	0	934	1006	2	1874	1889	22	2003	2338	23	39732	77854	78	10.7214
190424	156505	96	61022	49006	94	3290	2786	31	4158	3379	40	10911	8698	64	13880	11309	75	369572	295072	93	10.7214
117895	104804	90	37316	31694	84	2346	1950	23	2550	2187	33	6953	5631	48	8505	6685	52	231650	208256	83	10.7234
154473	122453	96	61921	46834	93	2250	1511	27	3243	2800	36	8909	7209	51	9457	7713	51	298899	241977	81	10.7234
48309	49322	64	22163	21805	64	940	826	0	613	762	0	1620	1570	18	2324	2813	26	60100	75324	43	10.7234
97461	90870	86	30404	28430	81	1681	1370	17	2332	2355	25	4744	4217	41	6879	6759	48	151519	165381	71	10.7234
184775	133140	105	62722	44551	100	3487	2656	33	3673	2762	40	8156	5788	54	10571	7056	73	275283	216195	118	10.7234
40672	39058	69	18159	17615	52	329	309	0	747	628	0	1314	1677	17	1606	1660	19	34091	57457	35	10.7244
248749	187138	113	137808	108464	109	4659	3311	40	6077	4705	48	13341	10145	72	18048	14548	81	506101	401167	87	10.7244
169597	128217	112	79634	61345	98	3277	2323	34	3881	3167	37	8985	7280	53	12087	10205	68	357198	285817	81	10.7244
31552	27758	82	15601	15589	48	512	371	0	552	717	0	912	1055	6	1366	1381	18	47838	51053	50	10.7254
102964	92523	93	46709	43275	81	1099	1172	12	1942	2180	19	4837	4727	39	4735	4908	39	172077	196070	52	10.7254
114861	102128	102	58928	53657	86	1513	1408	17	3181	2865	34	7848	6996	51	6621	6336	43	296067	275188	102	10.7254
202524	142832	108	96829	67738	103	2554	1838	28	5003	3724	42	11143	8442	62	12628	9880	62	451137	342729	80	10.7264
103719	59144	120	152528	47799	120	561	321	0	-256	102	0	142	260	0	-111	166	0	-1361	0	0	10.7394
54510	37058	98	97736	27091	98	180	196	0	131	382	0	-44	163	0	-232	112	0	32753	28815	54	10.7394
15560	13034	67	65162	28007	67	656	408	0	358	460	0	589	492	0	587	636	0	56197	65142	49	10.7394
212756	131972	136	123469	24543	136	224	284	0	168	355	0	302	247	0	216	431	0	-1995	0	0	10.7394
85576	60250	95	89329	23298	107	351	372	0	-106	420	0	-124	182	0	-191	139	0	-1606	0	0	10.7394
68192	72107	73	71699	41990	90	1307	1137	9	2173	2423	23	3735	3775	32	4962	5161	35	135986	135313	56	10.7404
26994	32618	43	57148	34385	80	1398	1317	14	1251	1335	12	3073	2899	31	3825	3740	34	92902	99041	52	10.7415
71978	58506	72	119945	71904	100	3610	2734	31	4467	3558	47	8412	6730	51	11148	9260	53	31849	118758	32	10.7415
43989	45604	74	52307	23101	86	611	692	0	942	878	0	1687	1369	15	2275	1790	23	32130	15249	86	10.7415
76508	82429	69	59396	35137	91	1361	1124	8	1109	1408	13	3136	3143	29	4125	4179	36	108480	117143	51	10.7415
28159	32270	44	48062	27958	81	986	559	0	276	543	0	1812	1800	20	1788	1858	20	50032	55242	51	10.7415
11392	10813	42	34485	21102	63	769	590	0	496	524	0	1343	1775	18	1402	2028	19	-2803	4536	4	10.7415
36254	37251	50	67934	48732	87	2050	1973	21	1677	1632	22	4971	5058	39	6462	6172	45	122817	234808	38	10.7415
23443	23962	46	46580	26887	82	857	775	0	49	384	0	243	170	0	301	279	0	262	966	0	10.7415
43080	41752	51	43680	24298	90	1242	1009	3	1204	1161	6	1974	2995	21	2230	3864	18	-6797	0	0	10.7425
48509	46069	53	62050	41662	92	2820	2312	29	1077	548	0	499	757	0	413	1366	3	-8808	0	0	10.7425
13740	18013	40	34376	22369	75	771	592	0	175	156	0	285	312	0	69	252	0	-6539	0	0	10.7425
17125	23446	37	44202	35026	77	2092	1829	22	1595	1863	20	3923	4142	34	4457	4784	37	83113	155778	37	10.7425
31302	34467	48	31480	21559	83	1003	876	0	123	794	0	205	1200	2	790	1751	8	-5148	0	0	10.7425
62771	57478	82	29158	18502	94	547	459	0	138	252	0	298	360	0	5	318	0	-2850	0	0	10.7435
126008	110245	96	48698	33357	106	1445	995	0	-29	621	0	753	1513	4	593	1440	3	24824	11000	106	10.7435
130990	65602	120	91735	42461	133	1813	1445	15	1361	1537	21	3526	4134	30	5107	6198	29	-6860	0	0	10.7435
118235	98164	89	86178	65171	105	1615	1438	15	2592	2939	33	5978	5405	48	7433	6329	49	23385	114022	24	10.7435
32210	24104	73	18118	9685	89	544	378	0	-211	116	0	-96	155	0	170	349	0	-10409	0	0	10.7435
94801	81083	94	36755	25967	101	878	1106	7	-372	252	0	-40	537	0	149	527	0	-11707	0	0	10.7445
257739	141375	137	83659	42937	138	2240	1415	21	-169	278	0	-233	311	0	-52	723	0	-14323	0	0	10.7445
21348	14272	68	7677	2895	80	395	365	0	-26	428	0	-380	40	0	418	754	0	-7733	0	0	10.7445
92202	84340	88	54499	45353	98	1435	1122	12	2172	2638	25	4333	4407	43	6837	6778	48	87428	170186	35	10.7445
15271	12747	67	24369	19459	70	859	569	0	331	509	0	-207	225	0	-369	125	0	-5852	0	0	10.7445
73867	48250	95	10334	3889	107	107	246	0	-632	37	0	-426	23	0	274	265	0	-7255	0	0	10.7445
167154	112667	121	14668	6520	121	749	424	0	-500	470	0	-342	312	0	-595	95	0	-8121	0	0	10.7455
38029	29928	81	13847	8122	90	765	769	0	70	205	0	-158	193	0	-104	321	0	-3894	0	0	10.7455
74988	67734	92	31934	25980	96	1043	1019	4	1918	2349	23	3721	3924	34	4726	5348	37	119975	161310	45	10.7455
126595	124633	82	47556	43897	99	2028	2234	25	2814	3007	28	6136	5922	41	8068	6992	50	249422	224832	72	10.7455
15616	13788	50	8462	5683	72	716	693	0	-348	231	0	-306	78	0	-106	164	0	-2431	0	0	10.7465
126705	103660	90	61707	47404	106	2084	1679	25	2582	2050	30	6003	5128	47	7885	6201	50	224036	195330	62	10.7465
35289	20760	93	44492	25633	93	235	459	0	56	342	0	753	373	0	382	409	0	27855	22816	93	10.7465
24164	19845	61	5481	3297	50	42	252	0	-404	446	0	-400	115	0	-210	105	0	-3771	0	0	10.7465
145392	134980	88	50527	43801	89	1883	1969	23	3422	3213	33	8099	7745	49	10349	10653	47	316396	294591	66	10.7465
20919	14656	59	21996	12553	84	2300	1445	28	-240	283	0	-54	223	0	-301	65	0	-5684	0	0	10.7465
32158	30481	50	26359	19095	75	1103	796	0	-15	333	0	-270	238	0	-341	292	0	-4437	0	0	10.7465
40563	23992	94	59098	35551	98	150	206	0	774	1571	11	2523	3516	24	4501	6071	26	25002	94331	28	10.7465
15535	15447	50	15378	11680	63	314	508	0	-366	130	0	-86	65	0	-110	72	0	-2225	0	0	10.7475
11780	10994	51	4875	3547	45	881	718	0	-76	203	0	-185	56	0	-285	222	0	-489	36	0	10.7485
174057	139234	94	74898	59892	94	2945	2521	32	4350	3950	39	9018	7148	55	12288	9755	68	391049	290919	108	10.7485
35331	40388	52	13208	13180	48	268	426	0	249	306	0	1291	1450	19	1901	1868	22	58579	58385	71	10.7495
19944	19792	57	11137	11501	44	218	220	0	323	493	0	713	923	0	1054	986	0	34994	33849	76	10.7515
143375	131362	88	105135	98330	89	2330	2113	24	4049	3951	34	9910	9092	57	11589	10849	66	421064	348352	104	10.7545
37345	38885	61	15463	15762	51	468	683	0	576	927	0	1708	1600	19	1994	2063	20	70762	67962	84	10.7575
9910	10601	40	65474	57965	61	1811	1619	21	8	1160	2	817	3406	10	945	4607	10	13	166	0	10.7575
20538	14258	72	62361	34670	72	323	389	0	544	771	0	773	1272	11	894	1477	15	332	944	0	10.9981
58564	54270	78	46106	42766	78	2269	2127	27	2124	2384	28	5044	5809	36	6976	7316	42	3235	18877	15	11.0352
37592	38183	58	16728	16858	50	487	500	0	679	812	0	1527	1672	18	2654	2571	27	66360	64213	67	11.0392
112473	106932	91	34854	34049	81	1383	1421	13	2046	2107	22	4843	4814	36	6318	5885	41	185030	171598	82	11.0422
67551	66294	84	30566	30435	76	861	753	0	1458	1576	15	2743	2885	27	4355	4328	36	111540	110343	69	11.0663
197354	148016	117	95434	70813	99	4668	3582	38	6556	4751	50	15209	11598	74	19496	14543	77	553883	420637	77	11.0853
157810	124968	94	58573	46117	93	2424	1811	30	3853	3011	40	8247	6744	57	11385	9485	59	302574	257803	65	11.1024
22323	23024	58	13755	13675	47	507	353	0	224	397	0	872	1151	9	1110	1388	15	40629	48540	44	11.1044
25223	23020	69	22140	21527	63	550	545	0	799	1109	7	1928	2019	23	2750	2752	31	25109	71983	29	11.1154
73597	69284	81	39287	37444	79	1028	1150	9	2198	2056	24	5489	5248	42	5963	5873	48	206205	210659	59	11.1184
23198	21849	65	25933	25118	70	851	749	0	496	792	0	1800	2197	24	3021	3299	35	2172	9550	16	11.1234
18526	18874	56	19634	19608	59	453	448	0	316	483	0	1279	1488	21	1774	2364	24	1003	5707	10	11.1425
48432	45718	79	49426	47604	77	1666	1569	15	1679	1829	24	3491	4397	31	5124	5939	34	1784	8413	11	11.1465
49986	47185	72	42655	41285	78	985	936	0	1664	1807	24	3876	4309	34	5480	6118	37	2639	15551	13	11.1625
49153	42931	81	47588	46094	77	1645	1641	20	2509	2432	28	5641	5926	39	7189	7215	50	180238	227961	48	11.1736
13940	13914	45	17931	17454	54	428	524	0	526	601	0	1190	1421	14	1611	1841	20	13920	42223	27	11.1766
21165	20343	55	34469	33149	70	810	1030	4	747	1597	10	1615	3431	18	1622	4031	19	-150	237	0	11.1816
20849	21461	57	13686	14104	47	182	249	0	492	362	0	682	933	0	757	963	0	34042	40582	43	11.1926
85106	77100	92	41766	36320	84	1977	1804	23	2162	2130	25	5276	4720	43	6995	6784	47	203685	192714	61	11.2999
63110	58184	80	38936	37332	78	1583	1467	18	2518	2534	29	6111	6386	42	7398	6742	48	233690	232893	62	11.3119
99719	94687	82	53236	50572	82	1363	1522	15	3046	2775	28	5838	5552	42	5940	5889	42	223676	226495	71	11.331
88913	79147	91	60774	53321	86	1737	1578	18	2698	2620	29	6220	5309	47	6608	6010	46	243869	221016	67	11.332
94333	78797	88	53670	46280	85	1735	1349	19	2737	2266	32	5825	4926	47	8216	6826	53	233729	204870	69	11.341
127717	116088	89	46917	41979	87	1715	1586	16	3479	2599	35	7597	7063	50	8059	7737	60	309031	294877	82	11.345
152780	125427	95	95976	80776	94	3271	2918	30	6476	5612	44	12841	11195	65	14547	12616	67	562562	517879	109	11.345
140154	121619	93	89776	78096	89	2413	2258	25	4458	4150	36	10522	9337	56	11071	9592	59	399224	352083	81	11.3791
204400	170322	110	109083	93493	98	5805	5069	40	7141	6036	47	14041	12376	68	19568	17734	76	547783	514839	89	11.3811
49746	49408	74	19654	19442	54	825	896	0	1010	905	0	2013	1977	24	2762	2727	28	87369	88608	65	11.3841
142586	120228	95	56115	48508	89	2179	1754	26	3260	2290	38	6695	5936	47	8981	7677	62	270849	239678	85	11.3841
36764	37263	70	15264	15245	48	521	448	0	675	627	0	1651	1754	20	2028	1913	25	67945	67701	72	11.3851
31283	29857	74	16960	16875	52	549	517	0	716	823	0	1436	1398	20	2431	2337	27	71116	73792	54	11.3881
25516	25873	59	17808	17861	55	549	685	0	717	841	0	1575	1747	19	1918	1933	23	57323	62171	50	11.3911
208838	165138	105	109883	90773	103	4422	3283	38	6016	4911	43	15049	11657	72	20336	16409	84	610661	494935	94	11.3931
220246	176545	106	91004	73273	97	3987	3151	36	5380	4090	46	12051	9558	65	17058	12669	83	457781	350970	85	11.3941
80737	77842	83	26439	25894	77	1106	1209	10	1931	1616	19	4318	4214	39	4993	4556	41	178992	177339	68	11.3961
181775	147158	96	96794	78710	95	2739	2257	27	4522	3285	49	10446	8610	60	12944	11026	65	424786	348284	82	11.3971
47393	48119	74	20041	19962	59	504	510	0	848	604	0	1991	1879	25	2575	2232	29	75618	72688	65	11.3991
152517	123790	109	92987	73741	92	2759	2225	29	4037	3343	40	8677	7483	53	10005	8210	60	352547	303871	72	11.3991
48805	46976	88	20181	20011	62	569	675	0	856	708	0	1884	1774	24	2186	2319	27	91836	93140	60	11.4001
151747	87710	114	58080	36233	112	2673	2169	21	3926	2991	37	8802	6286	73	12349	8326	78	358141	230572	107	11.4011
88794	87232	78	31889	30419	78	1886	1560	23	2727	2807	27	5580	5347	41	9588	9574	50	238188	230709	75	11.4021
78010	75118	79	35878	34891	77	885	909	0	1485	2081	18	3678	3578	34	3780	3710	35	152792	152789	66	11.4021
25286	24698	56	13417	13253	47	730	720	0	624	968	0	2186	2338	27	2868	2817	32	73704	90086	45	11.4031
106067	103112	84	28868	27900	78	1324	1303	15	2320	1971	27	5084	4776	38	6713	6193	47	213448	201185	76	11.4051
131152	114745	91	51882	45063	86	1672	1377	17	2424	2468	27	6367	5615	48	7148	6424	48	265464	231676	89	11.4061
108455	105509	83	54576	52287	81	2616	2341	26	2942	2921	31	7581	7127	50	10654	10229	55	299748	280019	77	11.4061
135135	115614	98	50642	43798	89	1866	1738	20	3210	2080	39	6012	5176	45	8886	7580	54	256035	219997	91	11.4082
37968	38052	70	18457	18363	54	337	353	0	717	900	0	1868	1694	22	2088	2082	24	68485	67566	67	11.4122
138842	130306	88	32784	31772	85	1643	1559	19	2772	2294	26	6262	5746	43	8355	7697	50	257902	244372	88	11.4132
125411	108015	101	47889	41294	86	1586	1257	17	1993	1840	25	5097	4437	42	7041	5916	54	191119	164506	84	11.4152
225893	168372	107	154663	119629	105	5816	4564	42	9821	7781	67	21559	16666	87	28399	22408	88	834219	652499	92	11.4172
155210	143818	105	80359	74535	92	3686	3270	32	4820	4244	41	10923	9528	59	14510	12681	65	418354	357080	105	11.4172
131089	127143	83	69988	67055	84	2025	2003	24	4331	3842	37	8208	7626	49	9183	9022	53	324313	305136	79	11.4172
212739	175695	104	78210	65294	99	3855	2857	35	5406	4225	43	10831	9603	56	14765	11884	74	424760	353978	96	11.4202
83487	77967	87	43360	41485	80	1380	1339	15	2432	2311	28	5898	5521	45	6675	6186	47	238649	235850	66	11.4212
104716	94937	87	35315	31130	81	1670	1334	19	1939	1849	23	4923	4472	41	6221	5957	44	198111	178202	80	11.4232
131105	124164	85	44370	40890	86	1778	1571	21	3675	3166	37	8351	7844	51	9674	8698	54	332587	315681	80	11.4242
169534	133337	97	57955	44496	94	2134	1791	25	3173	2525	36	8111	6883	51	10256	8509	64	349650	282070	88	11.4252
113529	105905	87	40010	37289	82	1176	1085	7	2086	1973	29	5586	5062	40	6105	6159	40	216111	203169	80	11.4272
74001	73275	78	28212	27810	76	592	738	0	1377	1398	15	2911	2847	30	4530	4159	36	122677	122227	69	11.4282
135384	118481	92	53746	46670	89	1923	1707	21	3286	2752	37	6526	5738	45	7456	6005	52	273540	237587	85	11.4302
50930	48602	83	12696	12522	47	493	657	0	1101	841	0	1936	1992	24	2771	3027	29	79823	77847	65	11.4312
96985	93394	83	27147	26496	78	1477	1520	14	2015	1710	24	4188	4314	33	5589	5198	42	157601	149189	67	11.4322
131683	125736	90	75313	69518	86	2398	2239	23	3748	3577	37	9424	8827	52	10534	10227	59	380744	357151	75	11.4332
182814	152210	97	113990	95525	94	3400	2817	33	6488	5549	49	13277	10526	69	15260	12757	72	524225	439775	85	11.4332
88592	79006	85	61079	54140	84	1896	1732	20	2862	2898	31	6436	5896	44	6726	6794	41	228808	228765	60	11.4352
31255	31021	65	13879	13402	48	615	613	0	665	758	0	2289	2112	28	2254	2447	25	89881	99168	52	11.4372
127014	102908	90	88315	70899	90	2299	2004	25	4140	3413	37	8242	6804	53	9033	6935	57	330211	276183	72	11.4382
98155	83761	89	63921	53921	88	2458	2027	28	2859	2521	30	6462	5725	46	9156	8053	59	270328	234125	75	11.4392
118838	113848	82	50398	47692	82	3495	3178	31	4159	4137	35	9338	9092	49	14324	13010	70	391439	354930	79	11.4412
136822	123189	103	92814	89614	85	4220	3919	33	5578	5670	41	12345	11697	65	17790	16735	73	494767	470191	76	11.4422
145084	133692	87	73453	69414	86	3890	3726	33	5782	5785	42	11812	11335	61	16143	15417	67	449608	422991	79	11.4432
140309	127504	94	59697	54887	87	2267	2192	27	3544	3174	34	7868	7618	45	10562	9320	56	316685	294820	84	11.4442
105306	89992	91	67600	56174	88	1632	1369	19	2724	2442	33	6117	5264	46	5996	5309	47	256772	225817	70	11.4442
171506	144545	95	52604	44183	89	2309	1963	26	3424	2925	35	7520	6091	49	10355	8936	61	289137	240586	91	11.4442
234413	171250	116	84532	61929	105	2923	2128	33	4230	2839	44	9692	7471	58	13118	9926	71	412371	303117	99	11.4452
147679	134059	96	76989	70557	86	2255	2030	26	3824	3226	41	8205	7199	52	9877	8734	59	351093	317675	79	11.4452
38777	38495	70	12995	12801	47	648	532	0	593	532	0	1431	1578	19	2054	2021	26	68143	65585	64	11.4473
101492	97978	95	33016	31858	80	1532	1446	18	2210	2554	23	4992	4783	39	5944	5703	41	192521	187210	76	11.4483
18357	18184	59	18649	18513	52	507	588	0	1071	901	0	1451	1558	16	1755	2169	24	38798	72241	36	11.4483
69134	67011	78	35016	34102	77	1127	1119	7	1864	2097	21	3246	3189	33	5354	5119	39	146792	147539	69	11.4513
56468	55876	72	20550	20255	58	767	760	0	1660	1145	18	2264	2295	26	3291	3304	32	103295	102517	74	11.4533
119636	113347	87	64829	61469	85	1532	1481	15	2539	2791	28	6993	6916	44	8168	7240	51	254776	240509	76	11.4553
138272	121552	97	37346	32235	87	2073	1737	24	2893	2378	31	6126	5636	44	8761	7203	59	238089	215549	85	11.4563
83832	83585	80	36634	36364	77	1185	1254	13	2149	2268	20	3957	3584	35	5385	5602	37	163148	158764	75	11.4573
116355	108652	84	45367	42449	83	1929	1806	22	3926	3540	34	6318	5986	42	8339	7762	48	265981	251186	75	11.4573
148763	126172	97	54292	46039	91	1823	1447	23	3311	2647	40	7657	6582	49	10093	8917	64	303635	264772	85	11.4603
22131	21997	59	15358	15279	49	378	558	0	860	1080	6	2222	2602	27	2583	2619	34	26336	82251	29	11.4613
130323	111582	88	55614	47207	88	1953	1710	25	3995	3554	36	6990	6446	49	8636	7576	55	290186	271604	67	11.4613
163981	145621	97	61741	55781	90	1880	1914	20	3902	3381	39	9563	8123	57	11328	10111	65	387241	336882	80	11.4623
97549	93950	84	36859	35612	80	968	868	0	2188	2352	23	5041	4783	38	5162	5373	38	190488	186068	77	11.4643
146053	125187	91	58724	50692	89	1754	1499	22	3606	3032	35	7517	6999	48	9543	8249	63	335927	313002	81	11.4663
84702	82395	81	31695	30317	79	774	705	0	1639	1753	21	4112	3818	35	4335	4400	34	144199	143792	77	11.4673
38030	36636	72	23541	23579	67	663	683	0	1041	1350	14	1715	1796	20	2372	2640	26	68240	77610	49	11.4673
86011	82340	79	28087	27099	78	1164	956	0	1089	1328	16	3154	2882	33	5110	5197	39	140175	137331	76	11.4673
31381	30212	70	15064	14800	52	390	347	0	420	705	0	1158	1182	12	1799	1929	20	58838	59224	70	11.4693
47784	46850	74	42463	40974	76	1179	1231	10	1804	1837	25	3349	3512	33	4697	4471	39	115439	145481	46	11.4693
51817	50846	83	21911	22226	63	701	557	0	1242	1229	11	2150	2168	24	2766	2673	28	85702	83437	70	11.4703
136310	116775	99	85567	71988	92	2228	1878	23	3619	2937	35	8385	7254	58	9907	8613	60	336213	278870	106	11.4703
330156	192173	132	160229	100459	133	5170	2928	46	8253	4577	61	18266	10991	84	20665	11685	93	744711	443261	115	11.4703
232174	189889	109	95460	78409	104	5090	4733	36	7575	6451	45	15798	13857	72	22208	18052	93	630830	514811	99	11.4713
115795	111776	88	31622	29741	79	1776	1450	16	3271	2763	26	5865	5553	42	7351	6968	46	227100	211303	84	11.4713
36981	35265	74	27826	27081	73	1297	1119	11	1086	1329	13	2826	2671	32	3546	4153	32	80462	126308	42	11.4743
112193	101304	89	56269	52103	84	2208	1916	24	2856	2577	27	5303	5084	40	8029	7025	51	237238	228000	67	11.4763
32001	32390	79	11175	11287	45	551	663	0	783	757	0	1301	1232	13	1978	2242	21	58582	58226	70	11.4783
175159	122877	102	114750	80918	100	3844	2912	37	6008	4256	47	13403	10581	70	15312	11930	80	554635	443859	90	11.4783
45602	47258	68	19683	19909	52	603	624	0	664	728	0	1895	1922	22	1981	1757	25	67621	70313	61	11.4783
55726	56171	74	21954	22182	58	710	500	0	678	1359	9	2675	2722	29	2853	2622	31	93457	94533	74	11.4783
66407	63597	81	40625	39217	77	1385	1527	14	2632	2182	29	4740	4878	38	6339	5891	45	175553	180235	56	11.4783
75438	75881	78	28459	27792	76	995	950	0	1944	1862	25	5015	4521	38	4289	4172	34	161029	162157	73	11.4783
195600	167692	96	63784	54861	93	2926	2418	31	4874	3678	41	8677	7571	52	12073	10729	58	348814	306779	89	11.4793
12896	12183	50	11960	12151	46	381	435	0	199	317	0	1165	1242	13	1384	1431	20	12913	40983	25	11.4803
254153	199140	122	139199	113785	123	6183	5156	40	9407	7390	56	20421	15827	85	27784	21543	101	731532	580292	114	11.4803
17636	18005	54	17202	17134	52	469	716	0	680	850	0	1633	1752	20	2790	3325	28	42777	80827	35	11.4803
123782	109857	92	44059	37868	87	909	784	0	2040	1849	28	5030	4200	40	6097	5728	46	195300	170421	87	11.4803
111784	108611	83	76486	73482	82	2823	2716	28	3790	3863	33	8585	8363	53	12771	12796	58	359139	352131	81	11.4813
42730	43366	77	14365	14494	46	358	425	0	1117	962	0	1788	1663	25	2246	2133	25	72357	76468	65	11.4813
79765	75553	86	25531	25373	75	792	627	0	1263	1134	18	3033	3046	31	4317	3925	38	124617	123363	73	11.4813
212857	158643	112	89573	67984	100	3838	2831	36	4450	3475	42	9983	7646	60	13801	10520	69	420794	335124	81	11.4823
117230	110289	84	28179	24985	84	2142	1923	25	2559	2949	25	5678	5047	45	7542	6865	46	245299	223209	73	11.4843
41691	41099	76	20152	19996	60	494	280	0	712	815	0	1551	1445	17	1828	2119	21	51826	53227	53	11.4854
133815	121033	88	56110	49630	87	2033	1727	20	2754	2709	30	6934	6328	49	8024	6879	49	282992	259659	79	11.4854
28585	29274	53	13644	13714	48	382	253	0	464	688	0	1157	1272	12	1721	2018	23	53985	51766	64	11.4864
41268	40038	76	31696	31613	73	718	838	0	686	808	0	2113	2173	24	2835	2900	29	71100	83274	45	11.4864
129104	115379	98	72185	64774	87	2029	1637	23	2968	2908	34	6343	6019	46	7303	6669	47	264138	241946	70	11.4864
57774	59948	74	25346	25039	65	1026	899	0	1108	1079	8	2855	2885	29	3107	3311	29	103803	110391	54	11.4874
179470	142528	101	74893	58816	97	2111	1795	25	4293	3693	41	10485	8736	54	11757	9621	61	434501	355737	80	11.4874
54782	55943	75	20449	20344	58	725	848	0	1130	829	0	2105	2216	23	3617	3813	30	95988	93931	72	11.4884
163301	123478	103	81609	64420	95	2410	2026	29	3572	3102	39	10911	7783	63	11702	8825	70	436313	337778	83	11.4894
48197	45117	89	26432	25459	75	964	916	0	1351	948	0	2400	2340	28	2916	2898	31	97369	100919	60	11.4904
38415	38221	84	10472	10463	43	638	601	0	1020	875	0	1817	1728	20	2585	2819	26	67662	68912	60	11.4924
13070	12311	47	15210	15196	49	379	337	0	63	198	0	808	925	0	889	1359	14	17141	44081	31	11.4934
58928	57583	76	23670	23063	69	1105	905	0	1405	1778	17	2570	2312	28	3922	3956	34	92961	110145	46	11.4944
93549	90551	81	36479	35205	80	1423	1415	19	1539	1831	21	4428	4335	39	6789	6525	50	193230	183746	69	11.4944
185182	151172	114	69288	58267	97	3170	2334	34	3917	3482	38	9891	7728	55	13194	10831	74	358419	291732	96	11.4954
139052	119779	105	70236	60635	90	1897	1588	19	3507	2790	39	6707	5974	50	6894	6222	45	248445	233564	76	11.4954
29538	27956	82	22469	22084	62	463	592	0	1214	1023	4	2166	2064	25	2590	2727	28	58808	78883	41	11.4974
127676	104086	98	84431	69829	90	2159	1839	25	4278	3310	41	8720	7061	59	10005	7430	60	357723	297230	74	11.4974
166974	153630	90	56517	53839	87	2917	2829	26	3203	3117	31	7991	7146	49	11746	9753	60	311694	284582	80	11.4984
159915	126637	100	52477	41942	92	1895	1553	20	3262	2930	33	6727	5465	48	8525	6667	53	262590	216179	88	11.5004
25361	23134	79	19315	17245	79	618	570	0	1162	1048	4	1754	1448	20	2362	1879	26	66024	65837	79	11.5004
62926	60806	78	35718	34665	76	469	654	0	1183	976	0	2254	2311	26	2532	2702	26	102077	103666	57	11.5034
111311	91841	92	50390	41610	87	1557	1323	17	2873	2772	31	7265	6327	50	8255	7067	57	270621	246484	64	11.5034
70945	69421	78	30427	29717	77	1247	1211	10	1364	1303	17	3115	2847	33	4432	4079	37	126253	124381	73	11.5034
32448	31433	75	21980	22526	60	374	525	0	618	652	0	954	943	0	1338	1419	12	53464	54635	65	11.5034
181619	141348	96	119843	93051	98	4734	3791	37	6045	4730	46	13912	11108	75	18880	14909	77	553376	462629	102	11.5034
93803	87568	97	43111	40673	81	1999	1598	23	3002	2706	31	6228	6137	45	7890	7448	51	252162	244968	74	11.5054
128589	115249	87	46554	41191	87	1735	1815	20	3010	2376	33	6638	6048	45	7664	6627	54	255691	231758	78	11.5064
89462	83455	83	29100	26318	80	1497	1385	16	2214	1980	29	4982	4560	42	6525	6065	44	192988	182720	73	11.5064
74680	71509	86	41427	40138	78	1112	985	0	1393	1381	16	4094	4005	34	4696	4658	38	157792	154682	61	11.5084
182709	148562	106	76249	62811	96	2930	2308	28	3907	3569	32	9148	7834	55	13398	11634	73	370676	314976	90	11.5094
167092	155124	88	92437	86279	87	3624	3535	30	5810	5239	43	13832	13172	59	15512	14497	69	552666	524745	80	11.5094
112230	106038	82	44352	40956	81	1474	1279	15	3563	2953	35	6880	6045	50	7686	7167	48	277341	259401	74	11.5094
63332	60678	92	21983	20744	68	857	754	0	1312	1267	11	3079	2632	33	3761	3363	35	118706	104099	92	11.5094
95624	86265	83	39705	35422	81	1182	1194	11	1994	1537	26	4203	3617	40	5923	5421	44	164137	144876	77	11.5094
52371	46586	78	63914	59084	79	1632	1562	20	3474	3779	34	7532	7431	48	9620	9456	52	260122	301468	52	11.5104
279349	196464	140	105655	74486	121	5839	4408	42	8102	5087	55	17002	11694	88	23804	17302	90	659461	455110	107	11.5114
141572	124061	92	52736	44814	90	1757	1496	21	2428	2273	27	6039	5362	42	6898	6324	45	249613	223512	105	11.5114
113382	108904	88	47989	45758	82	1262	1267	12	2321	2477	24	6145	5996	42	6830	6168	47	249125	245601	75	11.5124
34519	34978	64	16608	16456	50	633	499	0	671	497	0	1205	1176	11	1849	2171	22	63196	65473	58	11.5124
269332	183573	112	107180	74953	110	4024	3228	37	7101	4982	57	15451	11297	73	18381	12680	82	552220	397647	107	11.5124
215822	165132	102	119192	89416	102	4891	3472	41	7016	5347	50	15790	12535	75	22323	18038	77	616624	559808	70	11.5124
129197	120116	85	50513	47284	84	1888	1577	23	3181	2746	39	7198	6714	48	9159	8313	52	312292	299913	80	11.5124
109518	86834	92	81259	65300	91	3881	2921	36	4051	3925	39	9941	8958	52	13836	11852	65	357259	381432	56	11.5154
56746	56806	80	20712	20864	55	610	737	0	1352	911	0	2273	2659	24	3820	3763	35	94803	95034	62	11.5154
108037	95062	90	46290	41616	84	1668	1545	19	1661	1952	22	5289	4777	41	6119	5402	47	226488	218544	79	11.5154
60569	59962	74	19668	19398	58	671	508	0	1108	904	0	2002	2121	24	2628	2209	26	89086	89571	71	11.5164
33818	34864	60	16664	16686	52	247	516	0	956	727	0	1511	1454	18	1939	2093	23	61819	63782	58	11.5174
64732	62907	78	15128	14947	50	819	949	0	943	1342	12	2984	2881	29	4319	4320	36	114923	110630	70	11.5184
72575	65802	86	32467	28343	80	1670	1363	17	2178	2321	26	4425	4153	40	6405	5720	45	188136	195986	58	11.5184
243060	203187	114	72794	60005	106	4363	3265	34	7136	5842	55	14441	12524	71	19542	16743	83	546019	467627	102	11.5194
157382	135284	107	50941	43868	90	1932	1859	20	3711	3312	34	8202	7216	57	9989	8751	59	353429	319508	78	11.5204
32813	32224	69	13611	13554	47	272	456	0	698	598	0	1371	1568	18	1692	1659	22	58519	58785	63	11.5204
126563	114773	92	48344	43591	85	1483	1610	17	2683	2039	34	6462	5945	47	6799	6109	44	250509	243355	79	11.5204
190374	150703	104	103209	86490	97	4581	3877	38	6530	5564	49	15113	11942	70	20895	16708	82	607585	492427	85	11.5204
195494	148842	101	86100	66145	99	2140	1661	24	3999	3018	43	9129	7286	54	10900	8115	58	378407	282798	94	11.5214
158942	131518	97	73255	58952	93	2334	1798	27	3662	2959	37	7232	5971	52	9191	7735	58	287002	271528	62	11.5255
58077	55910	75	45307	43305	76	1178	1009	2	1726	1952	23	4530	4402	38	4855	4922	40	77839	170977	37	11.5255
140877	129986	89	46728	43624	86	2053	1889	24	2495	2280	30	6042	5566	44	8022	6832	54	223916	212355	69	11.5265
98053	88463	84	48913	44781	80	1211	1089	8	3041	2644	35	6270	5668	45	6371	5429	46	250555	227652	69	11.5295
47682	48468	72	23392	22701	67	450	485	0	1033	991	0	2153	2010	23	2424	2125	30	90600	94764	58	11.5315
65307	65931	76	29966	29679	75	831	829	0	1382	1655	15	2984	2754	31	3688	3622	34	116708	116429	74	11.5315
18417	18143	49	9000	8978	41	307	268	0	127	497	0	816	935	0	830	1245	9	42714	45640	55	11.5315
143386	124109	92	49740	43276	87	2205	1785	27	2880	2677	30	6271	5580	46	7976	6665	52	241504	207349	90	11.5325
33878	33340	71	24258	23921	70	553	557	0	732	493	0	1777	1904	23	1886	1861	23	59510	73131	43	11.5325
62491	52379	88	73790	65227	84	2330	1998	29	3959	3479	38	8007	7987	49	8890	7670	52	235413	285182	51	11.5325
115699	104955	93	67896	58179	101	2402	2007	27	3210	2691	33	7485	6515	48	8867	7251	54	311559	256134	101	11.5325
197312	154702	97	80978	63903	94	3391	2818	34	4425	3501	41	10507	8074	66	14008	10820	72	409968	326048	78	11.5325
18100	18917	50	10238	10685	41	191	233	0	429	671	0	681	960	0	1041	1009	2	42104	46520	52	11.5335
106554	90325	95	72647	62709	89	2714	2205	29	3631	3284	38	7939	6629	52	11709	10559	60	305722	304828	61	11.5335
143977	128163	91	64497	56303	90	1946	1813	24	3309	2754	32	7576	6959	51	9505	7724	62	319675	288193	88	11.5355
169737	148684	98	60584	54011	91	2911	2445	29	3757	3185	34	8303	7095	54	12105	10646	69	338822	292637	86	11.5355
55393	54077	80	29971	29758	75	627	650	0	1884	1580	17	2968	3069	30	3072	3275	32	121380	129479	54	11.5385
30848	31040	70	15665	15714	49	354	275	0	996	722	0	1548	1515	18	1258	1385	18	50244	52178	66	11.5385
52315	51658	84	18615	18525	57	635	398	0	629	786	0	2399	2364	26	2857	2756	27	95009	95850	70	11.5395
122776	111105	86	40489	35292	84	1126	1011	3	2069	1999	26	5301	4760	43	6780	6327	44	208163	183979	85	11.5405
101714	95910	88	45300	42542	82	1231	1002	2	2392	1960	28	5823	5479	40	6522	6527	43	241487	239712	75	11.5425
65019	56558	84	51602	43868	81	1457	1294	17	3030	2439	34	5916	5651	43	5890	5532	43	237203	224855	61	11.5435
186918	148011	104	110985	94025	98	3321	2828	32	5084	4123	44	10803	8432	58	14312	10645	72	403451	328439	84	11.5435
82561	79720	79	21674	20699	68	1259	1386	13	2421	1769	24	4778	4525	40	6450	6202	42	189661	177496	73	11.5455
86843	80002	97	38791	36639	81	2063	2166	22	2180	2134	27	5983	4849	43	7742	6297	54	235653	211815	97	11.5455
104817	100224	85	41461	39467	81	1520	1305	18	2265	2423	25	6074	5858	44	7771	7130	50	261950	258800	67	11.5455
31389	32215	71	15624	15699	49	752	794	0	875	1024	4	2330	2584	27	3330	3591	32	94187	103380	50	11.5455
56814	56570	77	26360	25579	74	959	981	0	1177	989	0	2471	2051	29	2499	2449	28	77515	75580	74	11.5465
29733	28464	83	16982	16370	53	658	727	0	178	791	0	1768	1789	22	2363	2803	25	70355	72482	52	11.5485
111948	100963	96	58121	50465	86	1678	1873	18	2809	2476	32	6387	5745	44	7890	6936	51	226316	195540	88	11.5485
101235	97497	82	31027	28973	80	1326	1399	14	2155	1595	24	3954	3627	35	5892	5167	45	159415	147980	81	11.5485
59197	58624	81	23584	23101	70	445	561	0	1121	950	0	2512	2483	27	4245	3441	37	104871	103398	75	11.5515
206579	173309	103	85728	71948	99	4446	3396	37	4847	3870	40	11136	9435	58	16979	13364	82	443181	345773	84	11.5525
35984	38525	58	16121	16624	48	363	307	0	1130	1051	6	2089	2042	23	2169	2057	25	78151	77152	71	11.5525
122001	107044	97	48370	41740	85	2012	1643	19	3004	2562	32	5736	4910	44	6195	5460	47	229660	210116	67	11.5535
179324	146339	100	50473	40384	95	1747	1563	22	4060	3505	38	9509	7677	58	11643	9442	60	397206	333305	91	11.5545
121689	104739	96	50714	42578	89	1613	1580	16	3432	2527	39	6432	5676	48	6718	6272	49	232111	229184	60	11.5565
284877	212379	138	155033	120104	121	9022	6936	50	11593	9146	58	25491	20273	94	37093	30029	108	1.03766e+06	860739	109	11.5565
75196	72518	79	32498	31435	77	1023	1043	7	1538	1811	21	4250	4157	36	4609	4251	38	175236	181985	57	11.5585
40355	38945	72	17804	17308	54	589	631	0	453	761	0	1454	1623	19	2371	2323	25	67683	69400	56	11.5585
49620	47743	74	13400	13186	47	667	672	0	682	912	0	2094	2010	24	2731	2527	33	80132	79408	65	11.5585
141120	115839	94	51921	42806	89	2122	1522	21	3508	2631	36	6113	5097	46	8783	7538	55	244025	206647	81	11.5595
150850	127420	92	48679	39856	90	2418	1790	25	3304	2627	35	7512	6489	50	10323	8613	60	271333	230594	81	11.5605
142639	127766	90	64567	58738	87	1786	1423	21	2909	2715	29	6255	5761	43	7619	6815	45	270586	256715	77	11.5615
121949	115442	83	15947	15549	49	2044	1882	24	2191	2457	28	6154	5787	43	7528	7287	45	217777	211691	73	11.5615
38952	40496	59	17160	17432	52	533	391	0	703	1072	5	1623	1803	20	2643	2420	29	64793	67026	61	11.5615
161109	145134	93	77028	69966	90	2875	2529	29	4285	3910	37	10969	10264	60	13482	12503	68	417636	385448	82	11.5615
97770	86281	87	44530	38779	85	1704	1773	19	3198	2739	32	6127	5044	43	9204	7858	51	240678	210032	88	11.5625
184190	148687	99	76295	62472	96	2232	1536	26	4669	3641	40	9233	7111	59	10776	9586	59	372204	308076	84	11.5636
18620	16565	74	18375	18428	54	443	377	0	904	1046	4	1167	1383	15	1354	1646	18	35779	67316	36	11.5636
120084	114406	87	74190	72132	84	2583	2174	27	3157	2958	31	7284	7512	44	10201	9907	53	274173	253703	71	11.5646
256056	207024	107	140404	118574	107	5518	4780	38	7793	6598	54	18505	15966	74	24521	20603	92	684724	567595	100	11.5646
76065	76070	76	27324	27531	61	965	970	0	930	1317	12	3082	2971	30	4295	4371	34	125809	125473	66	11.5646
122558	111669	97	26888	25586	81	2303	1799	25	2347	1960	29	5999	5366	43	7870	8060	52	224277	205576	76	11.5656
56727	54761	74	15403	15060	51	359	605	0	811	1029	3	2273	2231	25	2902	2910	30	87418	86499	70	11.5656
97072	93112	81	33257	31404	80	1110	1091	8	1903	2032	24	4376	4193	38	5165	5057	41	162070	159154	72	11.5676
33332	34079	70	8678	8639	41	355	284	0	428	411	0	1499	1520	17	1905	1685	23	63859	64419	66	11.5686
135700	118441	96	49444	42435	87	1454	1224	14	3101	3033	32	6885	6114	45	7694	6302	53	263730	219566	93	11.5696
117865	109966	83	42514	39985	82	1614	1384	17	2069	2433	25	5828	5574	41	6455	5931	52	243321	224860	74	11.5696
173032	131642	100	74894	57287	97	2139	1716	23	4466	3422	45	9748	7356	65	11283	8810	62	419414	337660	81	11.5706
208560	159735	105	65382	50266	100	3582	2797	35	5027	3127	50	9885	7979	57	12381	10045	63	351604	287276	95	11.5736
35686	33805	72	16001	15702	53	322	552	0	792	477	0	1197	1341	13	1300	1593	18	53894	54059	69	11.5756
200980	166792	110	90399	75623	97	3018	2296	34	3950	3594	34	9409	8176	57	11650	9406	65	393930	334313	82	11.5776
112350	105343	84	69436	65658	84	2144	2242	22	3580	3144	34	8331	7881	47	10640	9158	55	342313	311568	84	11.5776
72146	70445	78	28969	28231	75	784	822	0	1644	1166	18	2577	2617	30	3680	3768	33	113458	117423	68	11.5786
41776	42630	57	15060	15173	49	644	565	0	820	959	0	2349	2320	27	2846	2669	30	87529	87802	72	11.5786
73160	73917	79	25742	25534	67	988	1056	8	1602	1677	19	3726	3337	34	5069	5010	36	127502	124036	68	11.5786
75461	73519	85	29902	29246	74	682	807	0	1337	1408	14	2992	3120	30	4389	4262	37	123191	117941	67	11.5796
167380	122543	100	131868	105500	98	3437	2652	35	5295	4167	45	13413	10026	71	14781	11382	71	551546	414746	79	11.5796
60870	55839	80	43868	39734	78	832	881	0	2042	2296	23	4489	4408	38	4912	4885	40	181737	179773	58	11.5796
189222	141522	101	109657	83688	102	4882	3887	39	5295	4801	44	13309	10671	71	17773	13591	79	541655	430044	86	11.5806
181829	148855	97	81056	66653	94	3838	3402	34	5832	4833	47	12285	10234	69	16148	13849	71	515875	438489	78	11.5816
36165	37756	57	18136	17805	58	676	709	0	1212	721	0	1904	2085	23	2534	2618	32	76270	77128	59	11.5826
20369	19402	52	14375	14122	49	409	290	0	520	710	0	1415	1673	19	1706	1551	19	52671	67984	42	11.5826
276055	168722	244	114081	68759	226	4443	2971	30	6249	4650	39	14143	8520	106	18863	10836	126	582274	345648	216	11.5836
54743	50429	81	42359	40551	76	1260	1108	10	1676	1819	22	4759	5167	37	5787	6077	42	97289	215066	38	11.5846
95492	90704	87	43649	41898	80	1249	1214	11	2173	1986	26	4672	4209	40	5248	5452	40	185923	195072	56	11.5846
39334	37309	75	20266	20014	62	387	533	0	567	749	0	1852	1743	22	2168	1982	22	68901	74574	56	11.5856
251137	198090	110	53434	40149	102	4111	3237	36	6069	4671	45	12694	10873	67	17777	14784	76	453207	395138	89	11.5856
163266	133415	97	62406	50460	92	2731	2309	26	4131	3309	40	7720	6699	50	11923	9232	62	312556	269543	69	11.5856
168347	139448	92	66312	53260	92	2347	1734	23	3744	3148	36	8668	7721	52	10385	8517	53	369509	310396	87	11.5856
95156	91422	81	55075	53044	80	1269	1521	14	2569	2363	27	5454	5222	38	6688	5960	46	223888	215178	71	11.5866
119087	106444	88	52597	45858	84	1536	1165	15	2538	1900	30	4919	4750	41	5650	4846	45	182370	169712	59	11.5866
88632	76986	83	57958	50223	83	1817	1563	19	2866	2698	30	6253	5752	46	7875	6784	50	251196	238230	60	11.5876
92489	89261	81	39756	38229	81	1479	910	0	2321	2116	27	4781	4679	44	5246	4802	41	165467	164325	65	11.5896
110432	100820	86	29961	26676	82	1806	1739	19	2471	2442	25	5742	5562	42	6623	6508	41	209850	202987	74	11.5896
39120	38030	78	15952	15724	53	360	380	0	450	657	0	1762	1227	18	2114	2316	24	62782	62558	61	11.5896
27781	29742	50	18872	19115	60	594	482	0	846	537	0	1063	1055	7	1172	1241	12	44302	46891	51	11.5896
267468	199343	113	103731	77589	110	4295	3186	39	6663	4996	47	14119	11185	66	20454	16070	93	557330	446384	98	11.5906
32560	34912	61	12747	12878	45	719	487	0	999	1165	9	1712	1857	18	2570	2794	28	63561	65739	58	11.5906
295924	207186	121	118369	84851	120	4987	3682	41	6777	4950	55	14163	10605	72	21409	16331	96	546291	413080	96	11.5916
219195	152583	105	60384	44484	100	3429	2642	36	4898	3415	45	11265	8103	67	14072	10237	70	409180	286947	96	11.5926
121434	91034	95	84294	65513	93	2080	1587	22	3994	3128	40	9108	7866	53	10702	8821	64	307446	310160	56	11.5936
197865	145764	106	80471	58773	100	2893	1981	36	5612	3853	52	10841	8351	60	12373	8475	70	448669	337071	75	11.5936
130749	97162	99	89837	64742	98	2825	1897	35	5533	4518	46	12096	9976	65	12908	10632	66	390082	386138	60	11.5946
131078	121624	88	56255	52085	85	1374	1302	14	2502	2335	27	6965	6195	49	8322	7661	45	254870	239494	79	11.5946
201373	156761	105	79467	63810	101	2030	1712	23	5217	4085	44	10423	8229	56	11675	9561	68	389495	311059	98	11.5956
134991	121274	86	48375	42944	86	1968	1606	23	3408	3000	33	7322	6935	45	9061	8904	52	297441	283289	76	11.5956
179448	89722	212	82816	35044	211	2810	1437	15	4636	2573	40	10504	6068	92	14127	7213	109	419864	222796	188	11.5956
159421	122381	95	72085	54616	93	2881	2273	34	4911	3708	40	9183	7185	56	11185	9355	56	381544	312157	72	11.5956
33674	32277	64	22689	22310	58	538	394	0	895	795	0	1970	2023	22	1578	1825	18	79254	82760	52	11.5956
125720	111847	92	57016	52362	85	1140	1336	14	2787	2583	28	5905	5321	44	6211	5601	44	247134	232111	67	11.5966
49076	47417	88	21605	21251	58	502	866	0	723	875	0	2341	2442	26	2920	2870	30	86584	86377	61	11.5966
32388	32169	63	24583	24116	70	665	536	0	390	467	0	2061	2027	24	2686	2871	29	78382	80591	54	11.5966
146027	135814	89	45204	42471	87	2053	2010	21	3117	3409	31	7721	7057	49	10628	10120	54	289991	273491	85	11.5976
130142	119495	87	47558	43862	84	1930	1543	24	3049	2820	29	6496	6244	46	9167	8299	53	262464	245035	67	11.5976
38835	35586	82	14702	14241	49	555	479	0	533	701	0	1318	1643	15	2125	2113	24	63160	60809	59	11.5986
154816	132531	96	77872	66756	90	2652	2329	25	3622	2951	37	9819	8452	56	9601	8553	60	376657	318442	81	11.5986
310115	216111	142	119725	85415	130	4097	2900	38	7907	5156	56	18114	13276	80	21169	15174	87	724031	545041	125	11.6006
366250	249077	150	178001	128379	151	6532	4365	48	11391	7517	67	26566	18336	102	30131	20197	105	1.02507e+06	727306	147	11.6006
41084	39647	74	15336	15157	51	279	256	0	1027	750	0	1502	1528	17	1970	2074	21	62446	58993	62	11.6016
21605	21357	65	14589	14402	49	822	777	0	668	1007	2	1441	1559	21	2473	2535	29	28206	75310	30	11.6027
127714	110532	92	42299	35960	86	2601	1983	28	2812	2876	28	7486	7133	45	10885	10714	59	282497	270197	76	11.6037
138196	107759	99	55450	43037	94	1720	1189	18	2717	2351	31	7354	5945	53	7010	5749	48	266330	210217	111	11.6047
169965	133126	98	79122	59671	94	3244	2813	29	3843	3119	38	8982	7128	57	13476	10975	71	344986	284585	77	11.6057
130106	110854	91	51603	43064	89	1937	1353	17	3316	2347	35	6198	5081	46	7397	6198	53	241396	212435	67	11.6067
205323	164996	99	64826	53561	95	2696	2352	29	3983	3594	42	9650	7714	56	12267	8899	70	349308	282295	96	11.6077
133317	113418	101	54399	46319	89	1477	1387	14	2848	2241	30	6164	5179	46	7141	5467	53	237162	199788	105	11.6077
211555	167399	108	86389	68664	103	3105	2710	32	4670	3560	41	10336	8451	56	13855	11193	65	412505	328366	87	11.6087
38947	38798	71	12341	12308	46	525	516	0	487	980	0	1833	1859	21	2669	2633	26	82097	78761	73	11.6087
31310	31767	59	6039	5971	36	432	390	0	134	418	0	1194	1260	17	1314	1449	17	55491	54965	69	11.6107
34801	34939	60	28699	27629	71	946	943	0	1098	1251	11	2994	2894	31	3345	3131	35	69833	105071	40	11.6117
107561	102071	99	41314	39993	81	1892	1596	20	2486	2300	30	6096	5850	43	8690	7994	51	223079	203665	71	11.6117
15883	16307	47	19521	19153	57	441	457	0	611	603	0	1436	1355	21	1883	2080	26	25619	64892	29	11.6137
113657	106301	86	42575	40112	82	1675	1698	19	2764	2507	31	5904	5748	44	6706	6892	45	230919	216454	73	11.6137
121428	115746	85	68235	65932	83	3467	3618	30	4143	3704	37	8505	7732	51	11598	10598	57	320684	293008	70	11.6147
108853	107083	80	43956	41862	80	1993	1713	24	2237	2165	25	5415	5255	42	6966	7398	41	229063	215763	71	11.6147
94098	89944	88	33760	32592	79	969	848	0	1870	1735	20	4156	4033	35	4759	4817	40	179240	173241	73	11.6167
116156	109231	86	37395	34025	85	1217	1308	14	2624	2525	28	6395	5770	44	7452	7034	47	231909	218535	85	11.6167
116226	110386	82	48915	45839	83	2154	2039	25	2980	2783	29	6731	6547	46	9375	8356	53	245178	233333	69	11.6177
23416	23160	67	19780	19633	66	624	458	0	898	1002	2	1874	2362	24	2467	3270	31	15980	56527	27	11.6187
105695	99030	83	49452	47140	81	1211	1180	14	2379	1984	30	5677	5560	39	6493	6879	41	231641	225187	72	11.6187
131811	114521	92	49344	43487	86	1419	1202	13	2248	2010	28	5775	5242	43	6741	6162	47	232202	206816	81	11.6187
48686	44308	90	14005	12468	55	784	581	0	816	832	0	1845	1783	18	2442	1818	27	81283	72559	90	11.6187
112620	98472	88	65071	55637	89	1902	1674	21	3293	3247	33	6550	5769	47	8544	7781	51	296393	269047	70	11.6207
236396	183586	104	156368	126819	101	5798	5286	39	9349	7735	58	21159	17377	80	28414	22303	86	818130	652174	88	11.6207
202840	158629	101	107150	86855	99	4529	3923	37	6782	5258	50	15168	11888	75	20326	16448	76	559632	473108	70	11.6217
164195	135762	97	80723	66237	92	1996	1571	23	3747	2829	42	8726	7338	50	10291	8244	62	312934	252542	88	11.6227
154718	127634	94	43189	34389	91	2826	1983	33	2951	2744	35	8498	7280	57	11814	9313	69	326809	282542	72	11.6227
31586	30716	71	11508	11605	44	606	674	0	1004	1235	13	2472	2784	27	3880	4304	33	97455	108306	49	11.6227
46775	43975	79	18933	18958	54	416	543	0	948	652	0	1697	1871	22	2291	2574	26	66960	70686	68	11.6227
202456	154333	108	94626	74537	105	3691	2616	35	4500	3561	42	10639	8537	60	14285	11347	68	460531	365799	93	11.6237
81248	72903	83	44507	40110	81	2172	1957	24	2627	2471	30	5954	5186	44	8287	7746	50	218734	221228	59	11.6237
202298	143740	112	62746	44714	99	3674	2638	36	4927	3487	46	11030	7561	63	15346	11401	77	410122	322172	75	11.6247
140487	126476	90	86226	79206	85	1332	1431	15	2889	2290	32	7296	6937	47	8036	6872	53	289688	269242	77	11.6267
22549	23454	48	21832	21371	67	668	836	0	437	829	0	2153	2072	27	2657	3299	27	54580	100858	35	11.6277
151850	124654	96	58171	47191	93	1444	1221	15	2821	2502	35	7250	5950	50	9589	8406	55	288387	240802	94	11.6297
123959	110438	89	45925	40321	85	1333	1080	8	2270	1942	25	5446	4615	43	7038	6050	52	220124	186469	102	11.6297
184999	161621	97	90309	80716	97	2577	2329	27	5148	4336	45	11656	10218	62	14515	12173	62	456323	392063	91	11.6307
118530	107302	87	98639	92334	86	3101	3042	29	5634	5497	41	13208	12574	63	15740	14127	70	542560	497923	77	11.6327
43004	42587	66	32285	31405	74	977	1096	7	1389	1504	16	3040	2719	33	2787	2680	31	110611	118351	54	11.6327
40719	39974	69	16828	16822	51	305	452	0	714	953	0	1657	1493	17	2215	2109	23	66916	69177	55	11.6337
60186	57905	80	33374	32096	76	889	1091	8	1882	1751	20	3774	4074	34	4680	4561	38	146191	149237	56	11.6337
161151	132326	96	52521	41434	92	1551	1385	18	3422	2833	37	7930	6487	54	9553	7825	57	330556	279513	87	11.6337
98181	94143	82	46607	44178	83	1455	1274	17	2327	2485	28	6325	6224	41	7161	6967	50	256209	242154	86	11.6357
94875	90666	87	30475	28841	80	1449	1365	17	1946	1624	20	4176	3999	35	6427	5918	42	151337	145240	78	11.6357
84850	81114	79	30668	29092	78	1030	1205	9	1801	1697	21	4758	4534	39	6034	5523	48	203851	205658	68	11.6377
152195	141678	86	73224	66354	86	3259	2682	30	5316	4654	41	10206	9484	57	11561	10659	60	396323	357969	78	11.6377
53653	49914	90	27370	24500	90	1034	924	0	1533	1336	17	3317	3198	31	4810	3978	37	140844	123927	90	11.6377
22045	23038	55	18898	19077	53	415	533	0	778	828	0	1458	1795	18	2244	2372	26	55370	70573	43	11.6377
52081	50137	79	31213	30484	73	1210	961	0	1198	1511	21	3401	3610	34	4055	4154	35	125964	144737	51	11.6387
152064	126370	102	115564	98300	92	2971	2665	30	4098	2993	38	9074	7574	57	12482	10681	69	383292	322141	74	11.6397
269745	187627	115	81502	54818	111	4157	2851	39	6306	4640	48	15804	11503	71	22579	16713	90	594026	440547	107	11.6397
99956	90126	83	74685	69763	83	2280	1880	24	3933	4194	35	9022	8795	48	10057	9421	60	323168	297222	82	11.6397
23146	23120	56	22413	21545	68	651	514	0	293	833	0	1887	2236	23	2082	2350	25	27282	64140	80	11.6397
130176	114741	87	52639	46394	86	1667	1322	17	2822	2233	31	6038	5155	44	7141	6029	49	209874	180575	84	11.6397
148685	127043	100	91352	80056	91	3571	3213	33	3914	3433	38	9534	7620	57	14131	11045	71	357674	296706	76	11.6407
73323	69940	81	31534	30742	76	905	909	0	1612	1530	19	2827	2857	29	4167	4165	37	110172	107446	69	11.6407
59102	57622	76	22695	21585	70	1061	911	0	1437	1684	17	3204	3062	34	4592	4824	36	104965	101827	75	11.6418
58517	58879	77	28798	28574	74	917	694	0	775	729	0	2211	2050	26	3055	3237	29	90292	91092	60	11.6428
245950	175919	112	101252	72735	110	3619	2405	39	5796	4147	48	14416	10597	71	15464	10866	75	533397	388652	93	11.6428
106145	98031	83	48174	44101	83	2663	2169	28	2900	2262	30	6396	6021	42	8660	8174	53	239652	229931	77	11.6428
196587	166390	113	107634	92778	113	3963	3277	34	6313	5076	46	14160	12448	68	18053	15137	90	561929	477388	113	11.6428
221242	174851	102	100051	83510	98	3967	3090	34	5565	4423	46	13421	10514	63	16815	12623	78	506906	390179	89	11.6428
185963	154967	92	83986	68263	93	2547	1990	29	4163	3414	43	9317	7758	52	12608	10237	58	354535	303353	86	11.6428
55271	53575	83	19509	19975	56	501	401	0	1183	1174	9	2118	2238	24	2395	2896	28	90236	91693	66	11.6438
135070	124892	95	44417	40928	85	1831	1544	16	2209	2074	24	5531	5308	41	6531	5803	46	212686	201884	73	11.6438
132141	109432	93	64550	53488	90	2488	2107	28	3037	2645	33	6757	6078	46	9404	8332	61	276753	240756	71	11.6448
112189	97825	88	67786	59240	86	2992	2835	29	4031	3369	38	8744	7394	53	12263	10237	61	317698	264859	71	11.6458
109399	91801	98	51841	43507	86	1548	1397	19	2477	2190	32	6303	5802	48	7482	6440	58	246573	225238	67	11.6468
99379	93238	84	74068	71209	85	2746	2448	27	3785	3735	32	7860	7843	45	9672	9094	50	286298	274965	83	11.6468
110007	98192	84	62124	53152	86	1923	1816	24	2979	2173	35	6556	5710	48	8933	7033	57	297609	259762	67	11.6488
60055	60344	77	24858	24883	73	613	511	0	1583	1666	14	2225	2291	24	3190	3164	31	84343	84096	62	11.6498
106288	86371	92	57282	46286	89	1722	1372	20	2578	1962	33	5378	4650	45	7989	6278	64	212815	213315	55	11.6508
104565	97788	84	46553	44052	81	1724	1687	19	1791	1815	29	5581	5987	41	6534	6377	43	245257	242443	66	11.6518
13585	14067	41	10277	10732	42	390	473	0	430	748	0	1305	1423	17	1448	1685	21	25008	57983	31	11.6518
122824	103006	89	53569	44334	89	1612	1381	19	2308	2142	23	6424	5435	45	6706	5993	45	216793	183884	79	11.6518
9663	10318	49	11923	11985	45	208	289	0	592	732	0	849	1000	1	842	1154	8	9727	33775	23	11.6528
100828	83830	91	54013	45068	87	1872	1245	22	3453	2772	36	6679	5795	47	7377	5965	49	249768	236117	61	11.6528
187095	138891	115	108542	88695	98	2989	2200	31	5259	3945	45	11397	8978	66	12790	9950	67	474852	399268	74	11.6538
47233	45885	76	22788	22825	67	372	415	0	896	1068	6	2176	1947	22	2691	2521	29	85637	89391	61	11.6548
232340	173934	109	82550	62506	103	3287	2785	31	4978	3383	47	9934	7246	59	13312	10186	72	382829	291997	99	11.6548
148271	123887	92	75040	64706	92	2323	1754	28	3441	2886	34	7151	6127	49	8969	7693	51	316793	276122	78	11.6568
23267	23485	51	14281	14140	48	371	377	0	329	712	0	1156	1149	11	1103	1275	12	44940	50641	47	11.6578
28942	27961	73	18359	18571	54	277	313	0	713	723	0	1287	1547	19	1952	2267	23	60465	73511	45	11.6578
126780	109425	95	62482	55120	87	1888	1964	21	3878	3924	34	9162	8277	51	10827	9806	62	356581	329656	73	11.6578
45875	46573	75	21903	22020	63	900	782	0	1126	949	0	2727	2853	28	2703	2836	27	98495	102311	74	11.6588
33327	33491	72	15089	15177	49	266	208	0	811	794	0	1273	1367	12	1642	1593	17	53254	55463	66	11.6588
43180	40726	83	12281	11987	46	592	693	0	704	938	0	1635	1446	19	2372	2061	27	68965	68009	66	11.6608
107646	102477	95	45867	44500	82	1242	1148	8	2058	2206	25	5550	5136	40	6280	6160	41	222955	216815	81	11.6618
214631	171715	113	73504	57712	102	3735	3131	32	4495	4078	41	11557	9660	61	14917	12239	69	439446	360434	101	11.6628
24877	25937	55	14823	14790	48	254	343	0	390	579	0	1044	1241	11	1601	1559	18	47308	48441	56	11.6628
127808	107396	102	62079	51322	90	1845	1430	18	2603	2284	29	6320	5331	48	5984	4683	46	227209	182064	89	11.6638
138848	115061	89	39941	31717	88	2597	2043	28	3086	2391	34	7119	5862	51	10003	7567	58	274119	228551	90	11.6638
206048	160493	101	144169	108482	100	5209	3917	41	7461	6434	52	16101	12755	72	23371	18145	78	666578	577550	69	11.6638
141776	130481	90	49018	45339	86	1747	1331	21	2968	2535	34	6049	5356	42	7996	7086	50	249730	219149	74	11.6638
121853	104385	90	38348	32690	86	1654	1521	21	2296	2147	29	5223	4488	45	6841	5393	49	190956	163252	86	11.6648
95225	90872	84	34306	32895	79	1370	1279	17	1958	1853	22	4410	3802	39	5425	5063	40	188753	181250	72	11.6648
170148	145199	103	54229	45795	92	2603	2056	30	3512	3317	37	7858	7314	47	10638	9122	68	309577	280504	85	11.6658
47560	46651	88	17596	17447	53	316	381	0	566	538	0	1918	1931	23	1979	1909	24	73958	71838	73	11.6668
47434	46402	72	17046	16839	53	467	458	0	788	1096	7	1841	1892	23	2773	2719	31	82673	82557	67	11.6668
86393	82892	80	43730	42539	78	2530	2118	25	4069	3767	35	7996	8171	47	8679	8057	50	317221	298343	69	11.6678
20621	20002	58	14702	14533	50	181	357	0	642	611	0	1808	1715	21	1423	1617	20	62405	72020	48	11.6678
124574	116648	87	66358	61391	85	1588	1698	20	3445	3009	35	7418	6673	51	9634	8891	52	292048	278312	79	11.6698
195322	160402	104	96785	80770	99	4229	3416	35	5018	3850	48	10938	8336	60	15303	11663	71	452567	368175	75	11.6698
78790	79516	77	31767	31237	77	951	931	0	1766	1707	21	4298	4483	36	5134	4841	42	184789	183454	74	11.6698
115111	112154	81	43372	41780	80	1785	1703	19	2449	2709	29	6604	6034	42	8929	8951	46	262309	246578	76	11.6708
84660	82090	79	40769	37587	79	1077	997	0	1301	1447	19	3565	3252	37	4277	4222	37	139926	132015	62	11.6708
46328	47193	73	18325	18094	53	676	913	0	1013	926	0	2452	2309	27	3367	3478	33	96025	100800	55	11.6708
206642	147030	112	82907	58401	103	2310	1683	24	4181	3058	42	10772	7631	66	11295	7441	66	399744	277548	102	11.6718
114958	108635	87	37714	36049	81	1417	1437	15	2166	2224	29	4830	4651	40	6676	6255	44	199742	192286	74	11.6728
38645	38598	72	17143	16926	54	447	497	0	532	692	0	1741	2051	20	2335	2242	28	68180	71258	56	11.6728
32315	33104	73	15261	15520	48	473	571	0	229	447	0	1392	1460	14	2214	2237	21	55965	60320	50	11.6728
36844	38487	57	20793	20650	59	548	698	0	862	852	0	1746	1733	23	2131	1884	23	66865	72767	50	11.6738
38608	36873	82	25235	24962	68	493	503	0	1077	863	0	1537	1481	19	2238	2150	28	72743	72322	61	11.6738
81818	81558	78	24424	23805	73	804	858	0	1601	1522	18	4320	4386	39	4699	4450	38	171830	166216	76	11.6738
27584	26767	68	15704	15367	51	718	718	0	929	973	0	1844	2116	24	2567	3003	26	57756	89945	41	11.6748
114327	107806	92	52133	48434	84	2083	2224	24	2800	2676	30	6031	5829	42	7913	7643	48	231651	229043	65	11.6748
153951	133399	92	56160	46190	92	2440	1979	26	3199	2996	34	6393	5330	47	6915	5635	50	250089	213612	83	11.6768
31646	32591	67	15619	15669	51	320	348	0	752	521	0	1215	1182	11	1633	1501	20	50000	52441	63	11.6768
223133	169257	106	74847	58311	99	3548	2724	34	4619	3438	42	10310	7455	61	12745	9542	63	370120	279215	99	11.6798
168600	133934	98	63186	49883	95	2403	1883	30	3725	3319	38	8406	6829	56	11734	9151	62	296177	236841	88	11.6809
43515	41227	69	24112	23043	68	676	533	0	1299	996	0	2151	2066	26	2779	2593	31	88446	93671	52	11.6819
69125	66731	80	30941	30454	76	1142	1176	10	1335	1687	19	4001	3995	35	5261	5074	40	143803	143679	67	11.6829
177493	155187	91	51807	44225	90	2650	2412	27	3654	3015	37	7342	6818	49	9364	7995	51	289731	270084	77	11.6839
47761	47535	74	21011	20987	58	452	630	0	772	1171	8	2038	1776	25	2000	2151	25	83155	82819	59	11.6839
37752	35544	82	26655	25477	75	968	817	0	829	738	0	1746	1736	23	2629	2486	29	46558	84491	85	11.6839
96000	89265	83	31266	29728	79	1536	1566	15	1860	2054	19	3989	3623	35	4976	4721	43	150608	144297	71	11.6859
98113	92945	90	37500	36035	80	1460	1311	15	2652	2451	27	5510	5236	42	5625	6144	40	226258	227745	97	11.6859
95226	84247	91	46316	40906	83	1819	1717	23	2284	2318	32	5534	5049	47	7666	6592	52	214004	194771	67	11.6879
220259	179511	102	116680	95984	101	4249	3438	36	5819	4896	44	13411	10708	65	17752	14644	81	514074	431887	98	11.6879
150320	139028	87	63679	58693	86	2776	2476	26	4139	3890	35	9951	9252	54	10589	9499	57	394139	369690	78	11.6879
26747	29665	58	18752	19197	50	637	553	0	930	1016	3	1618	1620	21	2105	2133	24	77498	85885	49	11.6879
213268	160601	103	82292	64509	100	2618	2140	29	4767	3453	44	11263	8463	61	13755	11483	61	449947	348031	101	11.6889
99160	97263	80	46874	44650	81	1560	1338	19	2829	2418	30	6164	5987	43	6402	6414	42	235159	233207	77	11.6889
129742	118568	101	54212	49035	85	1356	1188	12	2713	2362	30	6086	5972	40	6754	6755	44	258681	245543	101	11.6889
173746	142766	101	65707	54068	92	2246	1854	25	3294	2931	34	8682	7329	50	9672	7478	66	351685	293098	90	11.6899
111348	93364	87	83656	72060	88	1599	1601	21	3829	3510	35	8617	8473	49	10079	8803	60	344713	334949	67	11.6919
43403	43356	74	16657	16540	54	588	467	0	1212	1017	4	2157	2249	23	2172	2113	26	79749	79829	69	11.6929
55596	55967	78	21163	20555	69	925	1093	6	962	1138	9	2919	2775	32	3493	3286	35	110781	107349	78	11.6939
43206	43928	72	14180	13823	50	236	431	0	884	705	0	1995	2117	21	3173	3138	33	83487	83005	71	11.6969
88525	85692	80	35672	33753	79	1840	1585	21	2385	2436	25	6105	5481	43	7457	6774	50	213622	199200	70	11.6979
93921	89937	80	35257	33896	78	1751	1606	17	2754	2632	31	5537	5614	40	7965	7658	44	216305	214768	74	11.6989
158509	132000	96	67778	56445	91	1451	1307	14	3393	2973	32	7303	6715	48	8306	7504	47	299985	253681	91	11.6999
102301	96029	98	44487	41028	83	1304	1195	10	2294	2294	25	4899	4442	37	5834	5946	40	194102	181556	83	11.7009
234692	179725	106	75665	56000	104	3607	2788	34	5091	4191	44	12143	9677	59	17034	13534	72	454121	360921	101	11.7009
161863	138492	96	62902	54395	91	2308	1922	26	3311	2958	35	7476	6331	48	10337	9712	51	291933	248576	93	11.7019
51263	51585	73	19910	19890	59	297	322	0	887	809	0	1874	1871	24	2592	3024	26	89741	89965	69	11.7019
140262	120580	97	67767	59546	87	3268	2927	29	4022	3612	41	8809	7354	54	12340	11222	60	343525	311495	82	11.7019
98756	92869	94	26690	25711	78	1491	1261	12	2217	2050	26	4294	4205	38	5558	4922	42	180980	169295	74	11.7029
111901	101815	87	47047	42480	83	2023	1688	23	2852	2416	31	6197	6069	43	9173	7716	57	269579	246282	100	11.7029
56099	58213	72	29951	30017	74	907	1032	4	1834	1726	21	4175	3939	35	4810	4719	38	143665	143421	77	11.7039
117291	111203	88	59609	55880	81	1267	1255	13	2350	2091	32	6058	5731	41	6832	6969	44	220826	215728	77	11.7039
68163	67296	77	24239	24032	72	1041	860	0	1152	1403	13	3407	3371	31	3335	3337	32	134263	130946	77	11.7069
31674	33468	61	12786	12951	46	614	349	0	752	885	0	1525	1485	17	1844	1855	19	57017	57611	70	11.7079
50231	48346	75	17884	18092	52	442	546	0	858	879	0	1691	2095	22	3272	3442	29	82760	81412	71	11.7079
57305	51650	88	43580	41216	78	1577	1664	17	1761	2094	22	4436	4206	39	6303	6643	44	147952	177090	51	11.7089
128803	106967	94	63908	53227	91	2480	2147	29	3857	3113	39	7329	5988	51	10545	8203	61	298708	259900	70	11.7099
105422	90105	88	53227	44515	86	2213	1901	23	2613	2168	26	6121	5051	49	7802	6371	49	228399	193226	93	11.7109
17228	18197	54	14859	15391	47	730	671	0	649	737	0	1804	1695	23	2419	2376	29	46115	76119	36	11.7109
81355	64545	91	77532	63555	89	2058	1689	23	3109	2793	35	7654	6807	50	7805	7117	49	167471	241382	47	11.7119
137076	117902	91	62100	53436	88	1769	1405	22	3612	2986	35	7125	6314	48	8319	7662	51	266282	231432	70	11.7119
38131	38868	71	13506	13790	45	382	407	0	452	530	0	1734	1723	22	1620	2102	19	63455	63844	66	11.7119
64586	62610	81	14036	13804	47	774	868	0	991	1118	7	3070	2976	29	3789	3551	36	120596	117659	70	11.7129
76341	72040	79	35032	33389	78	843	1021	3	1427	1484	19	3681	3575	34	3735	3372	37	138199	138530	66	11.7129
50812	48719	78	20413	20088	58	800	691	0	1203	993	0	2462	2348	30	3339	3237	33	101914	103483	65	11.7139
170225	148029	97	74691	65277	88	2689	2580	28	4384	4134	38	10843	8931	58	11497	9716	64	448247	378638	85	11.7139
139185	120403	98	73599	63728	89	1968	1926	23	2796	2453	31	6189	5308	45	8645	7082	58	279779	247234	71	11.7149
37236	39443	58	16657	17495	47	724	770	0	603	590	0	2043	2268	23	2567	2735	28	59874	76820	41	11.7159
304259	235227	125	107801	82893	122	4277	3434	37	7569	6021	53	16350	13367	76	23455	18380	99	596623	507960	119	11.7159
135502	115738	95	58001	49521	89	1909	1694	23	4055	2904	39	8058	7218	54	9632	8332	54	346343	299591	81	11.7169
84380	73751	96	40880	36721	83	1001	1045	4	2096	1977	22	4761	4268	39	5296	4982	40	217365	201812	68	11.7179
39217	39228	72	28315	28104	72	791	587	0	1019	1212	10	2610	2961	27	3683	3600	34	77398	104605	42	11.7189
50812	51569	76	24224	23693	74	637	618	0	1107	1490	16	2592	2417	27	3682	3327	32	94095	95133	67	11.7189
170807	123187	114	86527	64846	96	3610	2484	37	4271	3459	41	9494	7144	56	11968	9945	60	356384	287679	76	11.7189
74533	73580	86	32458	32177	76	732	838	0	1610	1461	15	2935	2841	30	3513	3325	33	122292	122536	65	11.72
249085	181884	126	132562	97417	122	8367	5840	49	12280	9623	72	24655	18222	91	35320	27188	109	975982	757134	118	11.721
220326	169391	107	72697	56517	105	3609	2926	36	5516	4186	42	13761	9974	72	18553	14657	87	504440	384094	105	11.721
147959	133163	92	70141	63983	88	2223	1939	25	3313	2882	35	8501	7518	50	10108	9122	56	338764	295827	90	11.723
245263	190473	110	111889	90559	106	5579	4359	40	7538	5422	53	16226	12245	78	21951	17013	85	637823	488308	100	11.723
58401	55605	81	29601	28749	75	1019	979	0	2152	2030	25	5303	5286	40	6064	6159	42	208418	213492	61	11.726
58749	57306	74	24894	24580	70	1044	964	0	1261	1324	18	2238	2319	25	3135	3028	33	108137	108867	68	11.726
136698	114258	91	87330	75252	91	2261	1776	25	4254	3663	41	9695	8404	56	11642	10346	59	371395	310373	74	11.727
65630	62150	81	22842	22213	65	723	822	0	938	851	0	2205	2179	24	4063	3876	35	93984	94665	72	11.728
56040	54657	83	25509	25486	69	788	756	0	1069	795	0	2412	2356	26	3766	3963	34	101402	106488	56	11.728
18744	19355	54	10058	10274	42	266	410	0	304	391	0	732	725	0	1306	1506	13	38105	39582	63	11.728
92365	88152	97	34017	31713	81	1307	1353	14	1608	1973	19	4174	3919	38	6482	6200	41	173193	162172	69	11.728
172847	141917	104	92505	77835	96	1922	1675	22	3792	3108	33	7831	6468	49	8680	7280	54	310306	255824	98	11.729
129419	120005	86	52077	48025	85	1915	1674	23	2343	2375	27	5957	5533	42	6569	6112	43	219609	208183	82	11.73
114439	107843	86	43148	40740	83	1469	1459	19	3123	2512	29	5433	5369	39	6943	6493	48	216006	207834	70	11.73
134711	117596	102	50188	43229	89	1741	1437	21	2654	2123	27	6823	6163	45	7307	6349	49	253995	221094	90	11.731
190859	146612	100	77561	59434	97	3655	3101	34	4583	3492	40	9091	6392	56	12670	9081	71	367352	271750	80	11.733
40069	39434	73	15947	15820	52	706	701	0	766	893	0	1857	1519	19	2588	2744	23	77663	77956	76	11.733
110867	103465	84	47412	45430	82	1421	1378	14	3275	3202	31	6241	5991	45	7209	7293	44	269726	258365	78	11.733
29173	28504	61	11548	11908	45	331	371	0	576	665	0	1032	1298	11	1750	1357	22	48569	49365	59	11.734
55807	56525	74	21568	21551	61	636	691	0	765	1061	5	2083	2384	25	2582	2478	29	86012	83519	77	11.738
130758	99243	103	71660	54427	93	2957	2255	28	4411	3647	36	7979	7075	49	11655	9876	67	320328	284694	78	11.738
116593	107160	89	37198	33559	81	1432	1441	16	2380	1830	27	5131	4585	41	6625	5913	43	190306	172592	84	11.739
48308	47009	89	17594	17279	53	742	717	0	1135	1125	7	2279	2176	26	3550	3701	32	104122	101796	65	11.739
104052	73793	104	34358	19745	91	1427	1031	6	2404	2040	29	4465	3537	43	6410	5132	48	194589	164744	91	11.74
113095	95338	90	84698	74228	89	2285	2087	22	3555	3399	35	8634	7790	58	9434	8161	55	318775	317464	61	11.742
28179	30184	55	14145	14413	47	297	408	0	421	378	0	914	1150	9	1471	1445	16	53055	54844	62	11.742
166347	136223	97	63384	50089	92	1903	1598	21	3412	2807	37	9533	7915	61	10219	8341	64	347074	290231	98	11.746
105529	97344	89	58419	55160	82	2080	2223	24	3450	3253	35	7970	7302	49	9818	9080	55	336058	302051	71	11.748
121444	112604	91	42119	40315	82	1585	1696	18	3081	2429	34	6274	6451	42	7563	7032	43	267202	250217	76	11.748
101320	96487	81	51373	49725	80	1165	1251	12	2337	2647	25	5640	5506	44	6141	5625	41	227752	212081	76	11.749
140847	130141	87	35618	33163	84	1613	1676	18	3269	2681	34	7251	6751	46	7780	7574	48	274910	257339	77	11.749
168558	140584	93	79712	66509	93	1620	1433	17	3157	2399	36	9011	7358	57	9533	8311	54	351331	302403	81	11.751
252143	184228	116	113661	85522	107	5115	3527	42	6061	4587	47	14468	10823	72	19344	14469	77	541933	417138	106	11.751
193816	155543	110	91553	73546	100	2628	2416	29	5023	4058	42	11352	10072	57	14595	11357	76	500371	426330	86	11.752
152317	125384	97	49967	40004	92	1693	1219	18	3311	3124	33	6591	5568	48	7641	6059	48	271950	227951	92	11.753
139893	113705	94	59778	47347	90	3182	2371	34	3996	3246	39	9356	7204	59	12110	9795	65	356380	285666	79	11.753
185866	151416	103	52163	43391	92	2354	1853	28	4251	3784	39	8715	7265	54	10451	8151	58	350597	308680	92	11.754
89809	73047	86	70976	57241	89	2334	2009	26	4201	4039	34	9551	8334	53	10971	9955	60	319725	336308	55	11.754
115603	98806	90	78730	66328	91	2788	2459	26	4283	3795	35	9091	8336	57	11313	9484	61	351915	344317	58	11.755
75753	75139	79	26372	25923	76	730	894	0	1598	1501	19	3076	2986	30	4785	4635	39	122419	121248	80	11.755
231076	197153	101	125643	107342	99	4842	4452	37	7825	6850	53	16140	13928	72	21479	17973	83	602855	516366	95	11.756
31858	31473	62	18524	18294	55	983	980	0	878	994	0	2119	2254	22	2761	2795	28	90866	102288	51	11.756
52721	53465	71	23019	23560	55	644	739	0	867	932	0	2214	2131	23	3527	3342	36	90521	90473	62	11.757
118242	96936	89	60719	50166	89	2193	1786	27	2931	2340	33	7424	6218	51	10054	7973	63	299645	245943	71	11.758
182286	147933	101	62814	50315	97	2581	1793	26	4149	3701	35	9958	8301	54	11904	9467	60	409640	350757	81	11.7591
121205	105756	98	38420	32986	85	1269	1059	7	2825	2184	33	6978	6540	46	7273	6761	51	263474	238686	89	11.7591
83376	66098	93	64089	51225	87	1885	1317	23	3741	3131	35	6964	6398	50	7938	7071	50	283431	252003	65	11.7601
140810	126371	91	46753	41890	87	1805	1843	23	2687	2879	30	6529	6398	42	7950	6961	50	258267	249772	84	11.7601
54361	54302	80	21026	21049	59	602	689	0	1642	1298	13	2238	2452	23	3714	3791	34	101147	102878	70	11.7611
177745	139557	102	63436	50799	95	2018	1836	26	3869	3277	39	7991	6375	52	11289	8707	61	357331	278756	91	11.7611
111394	99412	87	39815	34347	85	1372	1203	15	2097	2186	27	5206	5017	41	5783	4778	52	204684	182272	87	11.7621
150443	120594	107	77918	62548	94	2223	1704	22	3855	3306	38	8722	7504	55	11141	8437	65	338290	297935	69	11.7631
27731	29222	50	13764	13730	48	886	957	0	650	1017	4	2650	2980	30	3365	3726	32	35053	103646	32	11.7641
195014	137798	104	94806	70987	100	4237	3580	35	5246	4282	42	12916	9378	67	16767	12684	85	500284	378074	86	11.7651
169044	147195	92	74029	63946	90	2569	2490	26	4413	4129	39	10590	9027	57	13716	11337	70	460499	391912	77	11.7651
120859	106522	94	55383	49499	85	1841	1263	16	2626	1823	30	5400	5061	43	6443	5163	50	215260	201476	67	11.7661
106984	102367	97	43984	43127	81	1261	1029	9	2928	2821	35	6147	5672	44	7005	6661	45	251049	251692	71	11.7671
153017	129569	99	125101	112708	92	3162	2561	33	4657	4709	37	11427	10250	60	14458	13214	63	435934	390567	69	11.7691
57437	55562	76	21525	20808	67	1301	873	0	1530	1566	16	3446	3462	31	5080	5266	36	131064	126324	79	11.7701
175586	145168	97	109766	93028	93	3736	3340	34	4548	4065	39	10559	8850	60	13536	11358	69	410948	346523	83	11.7711
167291	133759	96	99010	81323	94	2625	2390	28	4769	4044	40	10976	9711	56	10875	9268	61	392863	350673	70	11.7721
149845	116218	98	82452	63586	95	2743	1932	31	4379	4010	38	11827	9747	64	12828	10480	64	462563	380812	81	11.7741
81751	80097	78	29286	28660	77	854	775	0	1603	1585	18	4167	3873	34	4871	4622	38	159831	153765	75	11.7741
23717	24262	48	18004	18050	53	513	630	0	993	976	0	1285	1324	17	2188	2468	26	32495	77047	31	11.7751
23709	23229	66	15390	15100	50	261	446	0	547	451	0	1268	880	0	1279	1064	7	46092	48378	49	11.7751
197136	162380	99	76673	63777	96	3337	2829	32	5015	3884	43	10732	9409	54	14478	11574	70	420929	365739	90	11.7751
45269	44303	74	25847	25776	73	806	542	0	1489	1143	8	2190	2125	25	2476	2688	26	87514	91217	58	11.7751
98730	95075	81	32170	29595	79	1071	1031	4	1667	1611	22	4629	4091	38	6675	6356	40	189799	177054	80	11.7761
39761	40160	76	15513	15511	51	656	449	0	573	561	0	1233	1434	18	2446	2379	24	61963	65467	59	11.7771
33280	32850	72	16581	16428	54	244	242	0	610	594	0	1488	1620	19	1756	1822	23	58193	58645	69	11.7801
61684	61243	76	22868	22518	68	967	722	0	428	950	0	2622	2641	27	3103	2891	31	98729	96725	71	11.7801
168624	120802	106	99019	73635	98	4400	3157	41	5304	4182	46	12481	9580	69	15889	12656	72	476503	384300	80	11.7811
241392	203833	106	106729	90997	100	5490	4661	37	6798	5424	54	16241	13993	70	21942	19277	85	619921	539332	94	11.7811
91863	86803	82	53480	50222	82	1327	1483	16	1574	2026	21	4388	3967	40	6266	5960	44	185788	179041	65	11.7811
34992	34765	70	11800	11783	46	453	663	0	602	1027	4	1643	1653	19	2507	2526	28	66889	68477	75	11.7841
127883	98498	92	87216	68051	93	2487	1980	27	3920	3100	40	9857	7882	60	10938	9019	63	386325	388133	58	11.7841
34622	34871	71	18983	18849	56	832	623	0	693	920	0	1464	1477	17	1876	2090	24	60420	63516	58	11.7841
52054	51217	75	26626	26611	73	990	1169	9	946	765	0	3041	3249	30	4003	4179	36	105071	109521	52	11.7861
29429	29216	67	14414	14386	49	36	290	0	711	784	0	1355	1163	13	2102	1783	23	48874	53695	50	11.7871
148765	122808	93	76125	60300	93	2075	1637	21	4052	3386	36	8534	7129	53	9433	8421	55	352557	299647	83	11.7891
180796	158830	94	70448	61788	93	2756	2568	27	4137	3928	37	9424	8297	56	13808	11712	65	366069	339941	89	11.7891
98395	88570	72	58382	48756	84	2218	2083	24	2868	2528	33	6847	5980	47	9167	7568	61	275364	238806	100	11.7891
114785	105752	85	49355	43546	85	1274	880	0	2458	2212	26	4886	4756	37	6017	5385	44	200202	178727	92	11.7891
13614	18547	37	9614	10600	40	397	296	0	199	331	0	983	824	0	881	1360	11	30032	35712	42	11.7891
61650	63233	78	23175	23681	54	870	658	0	1357	1598	15	2509	2210	32	3682	3691	35	104875	107624	59	11.7891
165278	153851	96	108130	103179	89	4883	4723	34	6072	5445	45	14301	13802	70	19103	16460	74	536465	460629	78	11.7901
92567	86331	86	35620	34036	80	2163	1701	20	3215	2577	33	5517	5481	40	8580	7784	56	211540	197076	85	11.7911
106828	83466	93	71974	57277	89	2398	1962	28	2912	3029	33	8254	6723	56	9670	8483	61	328419	279023	73	11.7911
174769	140083	97	55198	44574	92	1674	1533	20	3285	2625	36	6783	5373	51	9984	7838	53	267854	221481	85	11.7921
56509	55830	77	15417	14999	50	842	746	0	769	1451	13	1944	1944	24	2666	2948	26	88408	86865	70	11.7921
129540	113154	94	46956	41786	87	1506	1489	16	3322	2817	29	6961	5862	44	7694	7106	47	268074	237524	88	11.7931
39679	38622	71	14576	14272	49	477	524	0	987	1353	11	2029	2012	23	1841	2128	22	76075	77645	66	11.7931
126737	109468	97	56019	47522	88	1492	1274	15	2600	2240	28	5234	4606	42	6610	5766	48	223670	197808	68	11.7931
123650	112932	89	45717	42228	82	1586	1364	18	2890	2217	30	5478	5284	40	6691	5634	52	231990	224775	76	11.7941
23930	25326	54	6110	6329	37	318	250	0	532	670	0	964	960	0	1291	1424	19	43133	48825	46	11.7941
40083	41822	71	15210	15466	49	229	390	0	948	939	0	1725	1935	19	2426	2560	26	70186	73137	63	11.7941
136539	119006	94	61846	54215	89	1619	1605	19	2962	2854	29	7044	6465	44	8414	7374	49	286872	252902	86	11.7971
168594	153139	106	57258	52649	86	4316	3998	32	5986	5150	44	13052	11320	60	17272	14803	77	494176	417501	79	11.7982
233840	182247	113	96377	75616	109	2896	2430	32	4882	3766	43	11761	8798	64	13112	10168	63	477323	380523	104	11.7982
199983	173334	99	85479	75677	96	3200	2980	30	4767	3943	41	10274	8466	57	14084	11724	66	413856	339713	86	11.7992
132151	117396	90	76174	67746	86	2967	2548	31	3889	3303	42	8626	8234	52	11215	10258	64	343868	320553	74	11.8012
149222	119569	99	66907	54718	91	2708	2563	27	3715	2913	38	9019	7575	57	12284	10770	64	321177	275187	84	11.8052
294846	235272	114	145152	120037	113	6134	5557	39	9400	7486	56	22937	19070	95	30823	26074	101	881973	723731	111	11.8052
14958	17927	40	15845	16388	46	506	510	0	1042	1003	2	1524	1823	21	1641	2324	21	11785	49218	22	11.8052
81058	77542	80	59665	57741	80	1391	1547	18	2837	3008	29	5664	5620	40	6878	6127	50	220897	208787	80	11.8062
235860	184036	108	145240	114977	102	4197	3241	38	5719	4874	47	12194	9759	65	15531	12609	70	541786	469746	92	11.8082
32906	31539	76	14905	14952	49	340	285	0	560	637	0	1407	1178	16	1714	1589	21	51499	50709	59	11.8082
184271	142440	99	72064	55535	96	1768	1630	20	3905	2853	42	7952	6591	51	9674	7458	64	342298	287236	85	11.8092
134991	119785	89	79229	71636	89	2318	1947	26	3362	3343	32	8594	7763	55	10844	9559	65	354976	318106	77	11.8092
190898	144345	103	95110	72441	99	2384	1798	28	5188	3996	41	10814	8403	58	12222	9550	61	429267	352641	74	11.8092
86225	84964	80	32585	31594	78	1296	1382	14	1963	1872	26	4094	4085	36	5213	5527	38	169685	173694	61	11.8112
213389	165386	102	94005	75419	99	2960	2475	32	4230	3564	39	11445	8903	66	13652	10425	79	457092	357282	81	11.8132
37404	38045	63	17113	17172	52	535	469	0	451	612	0	1382	1542	17	2065	2079	23	61558	63384	56	11.8132
143111	114725	108	75348	60821	91	3757	3096	35	5233	4419	47	10372	8828	56	14278	12386	65	397247	364017	66	11.8132
30073	28706	73	12992	13017	46	297	387	0	594	455	0	1117	1080	7	1667	1667	20	56500	59745	62	11.8142
79593	73873	96	33124	31568	79	1922	1746	21	2091	2013	23	4461	4152	38	6176	6105	40	183053	174173	71	11.8152
326815	192766	131	111509	61795	124	6126	3545	52	8113	4509	62	17374	10603	83	24406	13771	109	685398	390298	120	11.8152
133595	105184	99	63574	49885	91	3096	2355	33	3596	2808	38	8123	6220	53	12111	9337	65	319904	243947	72	11.8152
207553	165874	99	92916	74646	96	3908	3236	36	5850	5312	46	11459	8762	67	16076	13376	74	463285	369443	84	11.8152
44921	48089	69	17085	17791	48	457	595	0	1036	862	0	2193	2161	27	2110	2497	24	71302	73125	57	11.8162
33150	32678	65	16964	17039	52	418	531	0	559	504	0	1259	1450	13	1712	2005	20	61350	64011	58	11.8162
147479	131439	101	84368	76652	89	3038	2737	29	4766	4024	49	8904	7654	55	12066	10632	63	363218	309237	78	11.8182
145701	106281	101	98177	73764	95	2838	2100	32	4536	3508	44	10351	8362	57	11940	9049	71	436774	343578	76	11.8192
140609	126890	89	51217	44801	87	1821	1516	22	2825	2894	31	7094	6941	45	7132	6662	46	291937	272065	78	11.8192
35119	33813	78	17680	17842	50	445	489	0	1066	739	0	1649	1491	20	1654	1685	19	71185	74123	57	11.8192
34420	33680	72	20351	20399	55	1116	1008	2	1591	1384	13	2520	2557	29	3687	3800	35	95022	105039	48	11.8192
96040	84805	95	31266	27954	81	1159	1137	10	2014	1887	24	4299	4073	36	5844	5232	42	177606	164440	84	11.8202
138840	126351	89	60694	56017	86	2059	1810	21	3624	3149	34	8820	8315	52	9853	9777	53	361034	342798	80	11.8202
298367	212584	132	119714	85246	115	4116	2932	41	7344	5604	49	17927	13142	82	24030	17568	93	795024	603897	107	11.8222
196541	158474	98	48363	38540	93	3644	2939	33	4803	3907	43	9266	7867	55	13017	10873	66	337845	295148	85	11.8222
219829	174537	98	78265	62287	97	3223	2270	37	4825	3836	41	10109	8214	54	13667	10758	65	404741	330799	91	11.8222
95700	90963	81	43702	39637	81	1507	1148	12	1579	1931	22	4999	4359	42	4693	4363	42	203291	195446	59	11.8222
88599	76685	90	61584	52498	87	2485	1904	26	2728	2304	34	6373	6155	45	8641	8420	51	242728	244597	57	11.8232
188572	152815	100	89731	72557	97	3195	2655	34	4805	3645	43	10389	8313	58	14877	12566	68	468236	380868	86	11.8232
102407	97341	93	42152	40365	81	953	930	0	1894	1999	22	4369	4035	37	5043	5041	40	152026	148246	75	11.8242
106248	100843	87	36933	34828	82	1484	1436	17	2482	2380	27	5451	5288	44	6907	6820	44	232314	222274	74	11.8252
123074	96044	101	74515	61774	92	2293	2212	27	4280	3867	38	9989	8872	57	10842	10318	56	403428	377335	69	11.8262
94760	81462	89	62544	51737	87	1638	1639	20	2478	2407	31	7244	6398	49	8548	7843	50	280765	259904	63	11.8272
92817	84418	82	45041	40895	81	1483	1363	16	1988	1688	21	5135	4821	39	7596	6878	46	220206	200861	68	11.8272
31192	31494	62	13284	13042	49	392	381	0	648	711	0	1177	1347	13	1695	1575	21	50983	48768	67	11.8282
38030	37118	74	18263	18218	55	534	369	0	945	740	0	1660	1709	19	2137	2299	24	65879	70352	51	11.8282
25144	25773	63	13732	13713	47	624	723	0	1037	1023	4	2176	2274	22	2536	2889	25	76528	87721	47	11.8292
130036	121257	98	52594	50900	83	1714	1811	21	4042	3867	33	8176	8005	45	10308	9507	53	355530	341615	80	11.8302
38670	39731	71	17924	17790	51	196	496	0	785	722	0	1355	1453	15	2199	2603	24	61571	62244	58	11.8302
95744	91499	84	31158	30549	79	1394	1110	11	2005	1723	24	4906	4666	41	6431	6199	42	214338	217725	72	11.8312
53684	53390	83	21497	21498	60	574	514	0	1278	1357	10	2214	2371	25	2283	2697	26	99721	102733	69	11.8322
121197	91385	97	92822	73101	92	2391	1983	26	4970	4046	49	10781	9517	55	11635	9515	62	453504	393182	76	11.8322
39224	38574	58	23789	23533	61	648	642	0	766	938	0	1846	2055	23	2609	2887	28	79162	80561	60	11.8322
25336	25079	56	18767	18586	56	132	310	0	534	486	0	1271	1301	15	1401	1347	19	57723	60871	50	11.8332
89444	84937	88	37341	35340	79	1328	1317	16	2413	2481	27	4969	4948	39	6995	6691	48	195803	180554	73	11.8332
168223	134029	113	71799	58348	113	2651	2058	28	4342	3127	39	9354	7175	60	13011	9812	73	330333	252210	113	11.8332
222893	143380	181	106198	78300	164	4855	3283	32	7347	4727	55	13724	9798	97	18277	14117	113	524443	369052	185	11.8332
130250	118267	90	52023	46497	87	1829	1737	22	2647	2140	28	6256	5427	42	7090	6099	45	240576	214857	87	11.8342
64999	61716	83	37965	37127	76	1158	1151	8	1929	1860	21	4001	4019	36	4373	4255	42	156475	165511	59	11.8342
20563	20528	49	18692	18495	54	860	750	0	874	977	0	1622	1952	20	3187	2923	34	25919	82445	29	11.8352
28495	28933	68	12594	12707	46	606	519	0	510	508	0	1576	1560	17	2497	2304	36	58055	72372	44	11.8383
161491	140267	90	84987	74445	89	3251	2643	33	4346	3737	40	10543	8718	64	11429	9187	64	421319	350358	76	11.8403
117900	110651	84	36041	33758	81	1429	1177	11	2188	2314	25	7256	7182	44	7331	7247	46	275748	272295	68	11.8403
29251	28793	60	25517	25047	70	593	661	0	935	1318	13	1549	1813	22	2864	3202	28	67917	83295	43	11.8423
93581	88037	82	38457	36306	80	1244	1265	12	1882	1966	24	5179	5409	38	5943	5920	50	224045	223762	71	11.8433
170417	138312	102	54952	43504	99	2304	1800	22	4301	3075	41	9659	7788	52	10738	8647	58	360841	292412	114	11.8433
30933	31707	60	19491	19427	53	356	551	0	639	646	0	1833	2073	22	2597	2903	28	74430	82246	52	11.8433
200311	164897	99	115591	92641	97	5850	4716	41	7237	6207	49	17177	13958	71	23490	18902	73	631336	546940	66	11.8433
58877	55595	77	25929	25362	73	358	670	0	970	1229	11	2365	2637	27	3336	2912	33	106515	105646	65	11.8443
28907	28931	65	19466	19285	58	699	494	0	839	816	0	1847	2171	23	2346	2607	28	44712	91676	35	11.8453
64348	62029	79	21296	20615	67	601	543	0	1241	1310	13	2440	2259	27	3758	3505	35	103313	99670	66	11.8453
29428	29827	68	12301	12604	45	923	783	0	495	489	0	1042	1374	14	1971	2042	25	57713	58634	59	11.8453
176518	155682	102	80078	71668	91	4032	3121	35	5828	5171	43	13676	12621	61	19528	18136	80	534495	505162	90	11.8473
94479	72201	97	80371	57706	92	2347	1938	23	3689	2830	39	7436	6246	53	8986	6621	61	271941	252571	59	11.8493
80428	76813	80	42339	40015	79	1018	983	0	1730	1974	23	5253	5197	40	5309	4596	46	213464	215042	64	11.8503
46430	45968	78	20846	20565	63	896	862	0	1062	747	0	1795	1877	22	2467	2377	26	69494	74482	51	11.8503
88006	84708	80	46112	43905	80	1450	1581	17	2897	2869	28	6623	6263	46	7598	7237	50	261795	262841	63	11.8513
165744	137102	99	109903	93665	96	4855	4319	38	6061	5142	48	14058	11833	68	19899	16792	75	542476	476372	75	11.8523
221364	164269	114	129443	102356	107	4596	3307	39	6687	5163	49	14241	11432	73	20512	15896	83	588045	472582	93	11.8523
170674	130810	102	109144	86373	97	4186	3258	39	5736	3971	47	11051	8686	60	14397	12202	72	434148	356963	82	11.8533
201341	156387	115	94125	75340	98	2457	2053	29	5720	4643	42	12851	10073	66	12729	10045	65	472866	386074	81	11.8543
167397	134426	95	69360	57348	93	3325	2697	34	5062	3675	45	10091	8518	59	14235	11944	71	412795	344937	82	11.8543
88090	85518	80	30127	29158	76	1385	1223	13	2041	1766	25	3815	3618	35	5009	4930	40	147224	143021	72	11.8543
334010	232759	138	195522	139311	133	8795	6456	50	12189	8309	65	27669	20682	103	38708	28408	119	1.04858e+06	820832	121	11.8543
96038	88864	84	57931	53739	82	1646	1629	16	2592	2392	32	6270	6059	46	8069	8333	45	205182	230748	50	11.8553
57229	55258	91	19190	18660	58	544	644	0	890	820	0	2594	2540	30	4365	3879	41	92149	93084	64	11.8553
319051	195975	139	123891	77660	136	5638	3595	47	8212	4752	56	17011	11037	77	22487	15418	80	637377	414346	135	11.8563
80300	75575	81	40731	38072	79	1489	1522	17	1572	1488	18	3942	3785	35	5270	5549	37	172431	172523	62	11.8573
43895	41827	78	15976	15445	52	618	635	0	1083	1073	5	1460	1636	18	2509	2560	26	65388	65349	68	11.8573
105849	99783	85	67144	64001	83	1915	1734	20	2804	3105	28	6301	6077	44	7560	7214	48	247520	239389	77	11.8583
29888	30050	67	14434	14406	48	29	178	0	48	384	0	1180	1092	11	1542	1803	18	46155	47182	69	11.8603
207484	157280	105	79612	62852	98	2513	2151	29	4710	3314	38	9441	7045	59	12071	8369	66	348746	272564	98	11.8603
247255	172578	108	92455	69834	104	4656	3221	40	6064	4541	50	14144	10756	67	19088	14597	78	527649	388830	108	11.8603
146255	119086	104	73964	61647	92	1819	1651	19	4232	3541	37	7966	6854	54	9248	7806	51	319134	266917	94	11.8613
130731	120559	101	52622	49845	85	1639	1580	18	3084	2884	33	7343	7161	51	8440	7758	50	287865	269956	85	11.8623
114911	107859	85	53880	50464	83	1844	1749	22	3698	3466	34	9584	9018	54	10703	9939	54	389525	363679	80	11.8623
47457	49302	70	11887	12160	45	813	650	0	1047	1305	11	2360	2123	28	2615	2756	28	87910	88097	72	11.8623
94210	87242	86	51056	47331	83	1838	1943	19	2306	2161	26	5071	5041	39	7695	6766	53	221931	204970	75	11.8623
38137	37063	83	26230	25784	71	510	697	0	1281	1035	10	2563	2557	28	3514	3580	34	92818	98910	53	11.8633
167150	134129	96	66720	53842	93	3403	2633	34	3507	2720	40	9864	7705	56	12375	9589	66	374950	297929	82	11.8633
53750	51821	78	25222	24518	73	959	750	0	908	1191	9	2736	2515	31	3692	3655	32	114693	115628	63	11.8653
67718	64069	78	54592	51864	78	1167	1191	13	2801	2712	26	6008	5975	43	6892	6768	44	231879	259005	51	11.8653
72600	70773	84	24549	23971	70	1207	1059	7	1299	1404	12	2812	2697	29	4716	4301	43	124146	125778	61	11.8663
59360	57997	76	53798	52259	77	1342	1237	14	2585	2331	31	5345	5531	41	5554	6126	41	104925	236070	37	11.8663
49860	50578	74	22514	21927	63	962	1172	9	1506	1711	18	3293	3463	33	5120	5257	37	140761	149146	56	11.8663
324064	232349	130	200138	144798	123	9488	6588	54	12003	8604	70	27140	19474	101	36758	26701	102	967592	735152	99	11.8663
100405	98623	83	25254	24732	75	1354	1208	11	2551	2437	29	5687	5720	41	6254	6212	44	220986	214632	81	11.8683
157744	131887	97	78054	65873	91	3975	3062	35	4894	3933	51	11248	9205	57	16531	13027	73	474648	378891	83	11.8683
137170	128186	89	48953	46182	85	2033	1740	21	2994	2579	31	6975	6256	49	9239	8225	49	263884	241795	86	11.8683
126252	118609	88	42398	40208	83	2494	2508	25	3880	3925	31	7599	7491	48	10533	10421	56	307591	286926	77	11.8693
53139	52107	79	21033	20468	64	626	454	0	526	583	0	2166	2339	24	3033	2962	30	87027	86346	74	11.8693
199562	170495	110	107909	95192	98	4532	3667	37	6143	5710	43	13343	12063	60	18462	16684	82	530348	478280	86	11.8703
123914	106902	87	49094	41575	88	1381	1326	16	2468	2698	27	5659	4441	46	8166	7211	47	214789	181392	83	11.8703
163885	142426	93	64568	56218	92	2576	2045	26	3627	2983	36	7877	6159	56	10302	8171	52	313180	263610	78	11.8713
30311	30148	76	12621	12409	48	247	268	0	269	410	0	1315	1313	14	1383	1418	18	50785	51578	65	11.8713
11477	11511	40	12292	12226	46	476	486	0	486	375	0	931	1118	9	1362	1524	17	18967	45271	30	11.8723
37583	36341	76	23016	22162	72	978	1068	7	1372	1149	15	2976	3081	29	4712	4595	45	98401	119048	46	11.8723
121522	102993	104	46063	39279	86	1386	1061	9	2580	2214	31	5900	4718	45	5770	5249	47	227583	192991	90	11.8743
122417	101372	95	53607	45782	88	1197	1231	10	2296	2307	30	6202	5392	46	8410	6901	51	276810	236132	87	11.8753
194446	139035	105	118805	92285	99	5094	4476	37	6786	4933	49	15768	11896	73	21331	16012	86	590612	465232	97	11.8774
32875	35319	67	7004	7453	37	545	527	0	586	602	0	1663	1710	19	2545	2473	28	72194	74435	66	11.8774
125822	116506	86	64638	60653	84	1659	1622	21	3785	3516	37	6836	6560	42	7035	6015	50	276585	255236	79	11.8774
179098	135934	113	76468	57257	113	3076	2221	31	4275	2761	41	9426	6921	58	11841	8798	65	345723	260221	113	11.8774
62259	63808	73	23941	24455	58	743	831	0	901	1175	10	2641	2480	27	3590	3435	32	117791	113302	77	11.8774
83811	75510	82	37085	32320	80	1463	1236	12	3629	2870	34	6899	6346	47	8149	7700	49	305352	289299	69	11.8774
182770	145488	96	81402	66734	96	3320	2664	32	5562	4588	47	12635	10841	60	16267	14367	73	483783	415728	113	11.8774
62274	56964	77	42143	36494	81	1320	1210	12	2425	1999	27	5336	4728	42	6177	5447	48	217365	207365	63	11.8774
50850	51717	73	23812	23752	72	745	901	0	1439	1006	2	2538	2348	28	3598	3378	32	90317	87854	78	11.8804
191416	156727	99	80586	66090	95	2485	1815	32	4811	4149	38	11240	9702	56	12123	10244	63	462853	394956	100	11.8834
32353	32995	66	13890	14341	46	170	282	0	775	581	0	1476	1366	14	1271	1645	16	53390	56339	74	11.8834
49903	50285	73	20757	20722	60	649	738	0	1082	999	0	2294	2420	25	3153	3011	30	83651	80033	76	11.8844
51658	51431	74	30101	29684	74	1046	1129	10	1025	1259	11	3011	3207	30	4076	3977	37	108846	117701	50	11.8844
136280	105762	100	84499	67763	93	2509	2030	29	4568	3710	42	10956	8938	62	12125	10245	63	447501	380853	73	11.8854
181099	160341	95	75922	68168	93	3539	2931	32	4085	3689	39	9884	9048	53	13042	11832	68	367445	339764	92	11.8854
149287	121868	93	88982	73225	93	2602	2519	29	4257	3292	46	10254	8800	59	11491	9651	56	414830	341838	83	11.8864
76185	65693	86	47493	40507	85	1761	1605	19	1784	1863	25	5641	4507	48	7645	6697	50	226075	212057	68	11.8874
98127	83119	92	66544	56887	86	2298	2039	27	4158	4244	35	9554	8759	52	11219	10468	59	424185	395933	76	11.8894
180153	149999	100	84555	73147	94	4681	3780	37	7830	6748	49	17245	14934	69	23575	20647	90	645600	556588	106	11.8904
22484	20807	61	11054	10832	44	210	186	0	326	515	0	1202	1320	13	1783	1962	19	60199	63259	55	11.8914
196291	136666	117	113564	80925	101	4514	3077	42	6555	5020	50	15031	11230	72	20371	14578	85	599823	432558	95	11.8914
43802	44336	67	23800	23489	70	844	696	0	1043	1018	4	2019	1675	28	3134	3330	33	86067	85566	64	11.8944
64266	51431	89	84023	73751	85	4259	3336	37	4813	3888	44	10537	9565	60	14307	11824	64	328431	314355	61	11.8944
115993	103001	89	47082	41537	86	1162	957	0	2183	2099	25	5781	5210	44	6847	5463	51	236216	202677	96	11.8944
27456	24362	79	12193	12232	45	899	817	0	1510	1025	5	1968	2139	24	3765	3917	32	89622	100818	51	11.8944
144737	115922	95	60927	48632	92	3418	2850	33	3786	3097	36	8697	7295	54	12196	9614	58	353939	280879	84	11.8954
137904	115873	91	78239	67458	91	3070	2553	29	4128	3759	36	9446	8339	54	11892	11002	57	383125	345587	78	11.8964
58027	49250	82	49884	42282	81	1213	1278	12	2209	1762	26	4222	3711	40	5481	4374	49	170706	154246	61	11.8974
189159	156344	100	69497	55289	97	2155	1883	24	4768	4251	44	10276	8848	68	12251	10786	66	414970	354544	98	11.8974
101628	97341	89	39436	37908	79	1233	1139	9	2233	2021	22	4654	4323	37	5829	5467	43	198184	189918	72	11.8974
118643	111316	83	65446	63000	82	1966	1711	21	3653	3355	34	8230	8182	45	10250	9713	51	330048	319132	83	11.8974
170449	149724	93	60363	53230	90	4120	3480	34	5252	5037	42	12062	10977	60	17066	15505	72	488913	435221	90	11.8984
96324	91675	85	23837	22799	66	1131	1059	6	1932	2093	23	4919	4810	37	5141	5255	37	190872	187284	76	11.8984
41816	41498	68	18925	18825	56	495	692	0	761	914	0	1921	1583	22	2443	2496	25	68615	70119	74	11.8984
233180	186149	101	115068	96314	99	5022	3938	40	6753	5576	46	15063	12379	70	20094	15760	81	587901	504982	92	11.9014
20747	21287	50	13493	13687	46	548	479	0	976	883	0	1654	1735	20	1801	1577	24	71304	74162	51	11.9014
110724	89874	89	76092	63154	89	2175	1886	24	3566	3248	37	9871	8664	58	12044	10236	67	420063	387651	74	11.9034
34470	33472	64	17156	17208	52	485	398	0	671	610	0	1892	1861	20	2049	1815	23	72630	75510	65	11.9044
85582	80110	82	45034	42247	81	1368	1334	13	2905	2851	31	5504	4741	45	6520	5748	53	216022	196397	76	11.9064
131917	124227	85	51945	48081	83	1497	1489	15	2568	2531	26	6528	5857	46	7294	6427	46	235722	220816	81	11.9064
142892	132751	91	40193	36838	85	1738	1695	20	3125	2579	29	6861	6216	46	6838	6255	44	250112	228670	77	11.9074
50169	50684	77	19060	19082	56	675	807	0	918	906	0	2431	2417	25	3509	3154	34	89800	88792	72	11.9094
163177	141274	106	74248	66597	89	2366	2193	28	4696	4069	41	10591	9174	57	11697	10134	68	434381	366308	90	11.9094
224719	170565	102	92883	69842	101	4182	3340	37	5502	3906	49	12932	9548	68	16892	12318	79	514474	399448	94	11.9094
119926	111343	89	54667	51144	82	1613	1534	19	3834	3245	40	7225	7133	47	8408	7772	51	294625	268737	83	11.9104
64604	61869	78	43704	41545	76	1437	1708	16	3530	3250	33	6760	6674	46	7179	7237	43	271401	264192	65	11.9114
129696	115124	90	50971	45154	87	1677	1809	18	2869	2891	30	6870	6062	46	7830	7073	53	297445	262387	94	11.9114
46311	45536	75	17130	17271	50	535	433	0	1083	1016	3	1712	1797	20	2150	2435	24	66321	66127	75	11.9155
114144	99850	88	62334	54664	87	2769	2339	28	4021	3439	41	8790	7832	52	11595	9948	64	346445	306052	83	11.9155
54788	55780	74	20111	20223	56	914	946	0	539	395	0	2171	1955	26	2860	2748	29	92947	97347	63	11.9155
218815	177808	99	64409	50222	96	2955	2158	34	4961	3584	44	10854	8829	58	15276	11859	73	416150	333510	105	11.9155
39915	40549	70	13671	13906	46	738	697	0	813	731	0	1333	1361	14	2226	2225	26	60843	65178	62	11.9165
109128	94725	101	61242	53534	84	3104	2604	32	4497	3854	41	8877	8101	51	12309	11858	55	382524	363241	70	11.9175
123635	117569	85	54839	51129	85	1386	1358	15	3370	2783	32	5593	5239	41	6427	5881	46	193240	179717	75	11.9175
47924	45623	84	20121	19802	61	497	557	0	1007	940	0	1973	1861	24	3242	3116	28	82906	83314	71	11.9185
97653	94237	84	45534	43335	81	1989	1705	22	2009	2263	24	5600	5555	37	8384	8738	48	240021	233166	77	11.9215
28851	28264	63	18894	18596	54	867	744	0	605	527	0	2090	1827	26	2978	3347	29	81324	85863	52	11.9225
161559	123767	113	67400	52178	95	3638	2851	38	4953	3701	41	10254	7590	58	13965	10369	72	413392	313894	88	11.9245
66740	66987	68	23902	24065	62	982	983	0	1148	1040	10	3137	2847	33	4308	4076	36	122835	120869	74	11.9245
104407	93375	83	60793	55027	84	2916	2604	27	4002	3257	38	7928	7631	49	11279	9924	57	311833	278838	93	11.9245
182197	142434	100	95633	72721	98	4299	3426	37	6099	4620	49	12582	10131	67	17038	13518	75	487129	396466	94	11.9255
151116	131159	91	68961	59657	89	1859	1434	20	3323	3223	30	8612	7354	49	9918	8745	59	317585	274203	95	11.9255
54771	56250	74	17911	18257	52	761	682	0	829	774	0	2187	2390	24	2856	3031	31	87535	90046	59	11.9255
228302	144172	115	140942	89105	109	6779	4148	49	9177	6237	59	19222	12045	85	27920	17549	88	783891	508443	86	11.9255
140935	119910	94	41300	35690	89	1738	1606	20	3366	3089	32	6698	5561	48	9478	8220	62	252758	217221	82	11.9275
24813	26070	53	12320	12303	45	304	259	0	515	633	0	1045	1149	9	1654	1520	17	48423	48881	77	11.9275
102414	99323	83	68563	66320	82	1545	1377	19	2957	2502	33	6390	6207	42	7442	7039	49	247592	223928	76	11.9285
58395	56827	79	18652	18454	53	725	656	0	1392	1052	6	2656	2285	31	3540	3825	32	103746	100869	77	11.9295
148584	130213	93	59585	53481	90	1455	1258	14	2626	2780	27	7758	7000	47	8824	7836	54	306887	271674	94	11.9305
107664	100260	87	36127	33584	82	1503	1101	9	2822	2621	28	5765	5274	42	7486	6931	49	242356	227095	86	11.9305
121014	111945	85	49563	46264	84	1611	1509	17	2855	2854	32	6327	6137	44	7651	7597	44	252615	246281	84	11.9315
262311	202829	104	124406	99740	102	3524	2966	34	6484	4860	51	13876	10562	69	18136	13963	76	539999	410480	93	11.9315
258449	191695	112	167382	135968	110	4671	3833	37	7491	5249	52	16927	12405	74	19989	14971	91	657038	480359	99	11.9325
114858	106249	89	49358	46306	83	1268	1288	15	3434	2933	28	6338	6016	43	7992	7921	45	250300	238580	84	11.9325
110225	105925	80	36609	35273	80	1542	1424	15	3015	2719	31	6415	6419	43	6251	6132	45	258925	243552	77	11.9325
11081	11392	42	14517	14757	47	569	464	0	506	858	0	1193	1413	14	1650	2205	22	4885	28174	16	11.9335
29358	30462	66	12500	12428	47	231	342	0	675	550	0	1386	1384	15	1501	1579	21	50094	48883	69	11.9355
83316	80088	80	34553	33097	79	1104	1143	12	1962	1519	18	4273	4199	38	5857	5642	40	175925	172183	73	11.9355
133754	110470	94	64380	53193	89	2892	2511	29	3540	3294	36	8014	6746	50	11222	9172	62	306733	259006	76	11.9355
150303	136606	93	61062	55973	86	1979	2001	25	3838	3072	35	8039	6969	47	11731	9801	58	328596	284426	77	11.9375
50935	48736	84	30569	30540	73	398	346	0	724	753	0	1891	1751	21	2163	2412	22	79795	76856	75	11.9395
55721	55251	78	18595	18721	53	1034	861	0	1147	788	0	2573	2454	27	3071	2912	32	85097	79966	63	11.9405
21699	22170	53	19948	19922	56	623	626	0	758	826	0	1765	1647	24	2944	3264	31	34135	84503	32	11.9405
39016	37538	71	18273	18147	54	1220	1318	12	1386	1625	19	3418	3327	34	4396	4345	40	103610	144751	44	11.9405
29472	28447	70	20030	19903	58	387	486	0	636	571	0	1598	1443	19	1468	1816	20	58777	69433	46	11.9435
224471	169260	102	82408	62391	102	2223	1840	26	4285	3664	42	9991	7593	56	12071	9142	64	423053	310723	110	11.9445
23103	24843	51	26361	26042	68	592	486	0	432	647	0	2095	2161	25	2399	2343	28	77840	80426	78	11.9445
62806	57367	85	47625	44116	78	1573	1286	16	1743	1877	23	5271	5081	43	6837	6563	43	234015	244856	60	11.9455
186925	160138	107	65570	56424	95	3310	2821	32	3790	3638	36	9522	8216	54	13353	10697	68	356092	286588	89	11.9465
133963	123548	89	65660	60547	88	2684	2501	27	4123	3810	40	8249	7841	49	9909	9252	59	318586	299457	88	11.9485
144806	116730	94	126320	104889	95	3046	2615	30	6238	5235	46	14030	12715	70	16063	13925	73	549811	495458	75	11.9505
63412	61646	74	29449	28465	76	1077	1024	3	1439	1351	13	2920	2831	30	3778	4122	34	117564	115297	74	11.9525
53512	53222	83	20810	20270	61	705	623	0	871	965	0	2176	2586	26	3280	2760	32	90371	86859	77	11.9535
127317	114410	90	48177	42755	88	1783	1290	18	3001	3038	31	7303	6857	49	8172	7646	53	298472	276021	88	11.9546
115034	106198	86	46452	42266	83	1067	887	0	2041	2017	24	5156	4759	42	5673	5021	45	216168	198187	74	11.9546
251645	182070	110	144598	116074	106	7336	5491	46	8472	7604	56	19421	15571	75	27461	21962	94	763675	649052	99	11.9546
36948	37920	68	11074	11652	43	510	497	0	566	788	0	1510	1762	20	2512	2110	26	68785	75307	52	11.9556
124971	105504	91	47608	39684	86	1173	837	0	2882	2183	34	6131	5429	44	6584	5303	48	234163	201494	91	11.9556
181558	139540	97	77044	60557	94	2365	1917	27	3194	2333	37	7440	5597	52	9677	7626	55	294024	228491	95	11.9556
146030	119800	93	82871	65321	92	2332	1778	28	5146	4178	47	9660	7936	56	9959	7572	58	356317	272914	84	11.9566
114234	93366	105	69418	55290	105	1684	1346	17	3906	2800	38	6866	5096	50	7843	5801	60	275796	214182	105	11.9566
38064	37183	73	13665	14193	46	293	514	0	840	720	0	1430	1678	16	2385	2389	25	70556	71159	70	11.9566
122827	109417	104	46145	40802	87	2213	1681	23	2651	2050	30	5956	5169	45	8735	7876	54	251341	225662	78	11.9586
36380	35258	60	26435	25691	72	1117	1017	3	1335	1332	13	2735	2932	33	3875	4320	35	108384	121878	50	11.9596
106299	100923	84	28901	28010	79	1586	1324	18	2401	2143	29	4758	4505	37	7119	6959	40	184992	178650	81	11.9636
83066	79144	84	46799	44859	80	1039	1020	3	1868	2253	24	5069	4978	40	4605	4464	40	184741	173158	73	11.9636
148657	126003	94	46111	38860	90	2372	2136	27	2859	2677	34	7252	5879	49	10037	7751	57	263586	222426	75	11.9636
24990	25723	65	16472	16375	54	573	636	0	823	757	0	1485	1650	20	1950	2074	25	51407	62072	45	11.9656
181475	154719	94	88608	77501	93	3208	2510	33	4990	4293	41	10705	8920	58	11873	9961	55	423209	359482	85	11.9676
138265	121612	90	81680	72934	89	1821	1793	20	3420	3237	34	9451	8006	57	10344	9324	60	350153	319299	73	11.9686
94992	91281	92	36706	35982	78	1136	1429	12	1915	2127	22	5051	4737	40	5851	5655	44	185448	180057	83	11.9696
118111	108392	89	39976	36075	83	1973	1942	22	2934	2560	30	6504	6019	46	9256	8185	50	230641	215490	84	11.9716
40566	41518	77	17466	17404	52	412	457	0	519	660	0	1564	1680	17	2004	2342	22	70015	71320	76	11.9716
48811	45942	77	24990	24285	73	1183	1097	8	1464	1861	18	3118	3115	31	4136	4127	38	127185	133567	62	11.9726
287435	201764	123	101610	73863	118	4545	3542	39	7029	4671	50	15095	10913	74	20305	14323	90	546827	381566	124	11.9726
176384	145585	106	59569	49203	94	3043	2423	29	4194	3206	39	9089	7792	57	12526	10198	64	310191	272337	96	11.9736
109869	101437	100	69358	65999	85	2484	2528	26	4067	4051	33	9991	9393	55	11949	11160	59	411828	372532	100	11.9736
13735	12463	57	9339	9526	42	499	456	0	399	819	0	971	1122	10	1394	1839	16	35327	61425	37	11.9746
199481	170679	98	123511	108974	97	4779	4183	37	6401	5863	46	13788	12477	67	18044	17288	72	536776	511891	91	11.9756
113176	60928	109	74197	50003	110	1807	1129	10	3831	2583	48	7646	4981	60	8820	5328	64	303316	215163	96	11.9756
169373	141878	100	53077	43776	92	2080	1911	22	3904	3472	35	10423	8811	61	11356	9205	67	361839	309530	99	11.9766
143679	110758	96	64746	48806	95	1732	1515	15	3251	3018	32	7383	5989	48	7753	5836	54	311090	256206	88	11.9766
14128	13601	59	11080	11248	43	203	205	0	294	569	0	1247	1221	11	1170	1154	12	44136	49085	49	11.9766
25278	26016	54	11634	11765	45	468	399	0	38	123	0	1472	1259	17	1643	1549	17	54184	53430	77	11.9766
78331	78025	77	24918	23842	76	943	1047	5	1612	1757	17	2831	2800	33	4294	4109	37	118326	114147	80	11.9776
52500	52214	75	9912	9889	42	868	765	0	1030	1078	6	1820	1831	25	2685	2439	29	69088	71658	64	11.9786
112213	94508	103	69047	56969	91	2177	1498	26	3242	2730	37	6942	6109	47	8445	7446	51	292553	260311	76	11.9796
45200	45037	73	17197	17041	50	733	585	0	992	1118	8	2028	2018	22	3401	3443	30	82507	82405	70	11.9796
112128	99310	88	84716	75040	87	2268	1989	24	3556	2918	37	8446	7364	59	8605	8114	49	337789	301377	73	11.9796
164679	142281	96	60733	52373	91	2045	1758	24	2672	2640	32	7847	6676	54	9211	8357	55	302990	270880	85	11.9806
26131	26287	68	19061	19369	55	398	496	0	574	796	0	1358	1390	15	1159	1297	12	55191	58028	60	11.9806
169307	144617	96	79603	68211	94	2239	1970	25	3665	3590	35	9734	8848	51	10440	9805	59	421259	359593	91	11.9806
104704	97080	84	48163	44850	82	1694	1635	18	2815	2969	34	7506	6792	50	7670	7207	49	293220	266135	74	11.9806
73490	69737	79	44234	42333	79	1127	1150	11	2265	2180	27	4797	4764	37	5576	5544	38	203825	199447	66	11.9816
32394	30032	65	21603	20783	64	764	607	0	905	1110	8	2323	2510	26	2766	2731	30	87173	97548	50	11.9826
199634	155088	101	81852	65468	101	4032	3607	35	5897	4600	46	12794	10286	64	15842	12522	67	466114	370349	106	11.9836
43413	42409	75	19560	19379	56	855	1185	8	832	757	0	2200	2320	25	3134	3587	30	97133	97459	58	11.9846
71298	65515	81	57931	51599	81	1716	1555	21	3748	3325	37	6654	6663	44	8411	8071	50	249274	307761	49	11.9846
113622	97247	91	53742	46040	87	2002	1430	23	2505	2193	31	6896	5821	47	6956	5922	48	266253	237440	72	11.9846
92733	82623	82	47254	42035	82	1651	1535	16	2342	2044	31	5301	4786	42	6364	5348	45	220464	199989	74	11.9846
167431	145135	94	78288	68612	92	3007	2508	29	4966	5161	39	13232	11922	66	14309	13435	67	541995	501628	90	11.9856
172620	141311	98	64008	52717	94	1694	1565	18	3923	3137	38	7984	6341	52	8437	6819	57	296752	249747	97	11.9866
43867	41928	76	22124	21728	66	561	495	0	618	559	0	1938	1794	23	2524	2167	29	80270	83026	62	11.9866
56317	54152	78	18752	18480	57	702	696	0	1058	726	0	1744	1783	22	2883	2932	28	92016	87243	78	11.9886
52354	52881	72	24081	23672	69	898	989	0	1130	1326	13	2572	2601	29	3513	3433	33	112270	116231	58	11.9906
52114	46264	86	55033	49576	81	1486	1322	17	2710	2727	32	5810	5587	43	6873	6105	48	138074	239485	44	11.9916
64487	60251	78	60551	55990	79	2045	2141	21	3271	3448	30	7123	7113	47	11212	11185	55	241292	287283	51	11.9937
151823	116831	102	106715	88695	95	2998	2339	31	4387	3152	43	9524	7881	56	13113	10126	68	395300	334347	76	11.9947
81196	75525	95	29899	28408	79	1764	1554	21	2510	2261	28	5062	5502	38	7042	7014	42	214040	214846	71	11.9977
77333	68900	94	56292	51228	81	2484	1929	30	2869	3227	31	6373	6467	43	8640	8507	51	200108	249090	48	11.9997
153447	122814	109	72398	58007	93	2286	1525	29	3531	2705	37	6888	5567	50	8871	7707	51	286915	248728	70	11.9997
42278	41996	75	16105	15999	51	536	451	0	826	854	0	1452	1742	20	2182	2602	23	77109	77950	72	12.0007
44537	42796	73	14456	14343	48	792	738	0	376	335	0	2088	2102	24	3182	3288	32	86491	88151	66	12.0017
80082	69084	86	48057	41149	83	2106	1862	24	2843	2500	35	6243	5363	49	8817	7274	53	210616	202379	58	12.0017
268529	191711	125	178401	137974	112	6959	5187	46	9602	7066	61	19869	15273	88	28177	20797	99	779959	595320	104	12.0027
148922	111683	104	72360	54768	94	3140	2213	32	3318	2651	42	8356	6107	54	11721	8507	72	334486	273448	68	12.0047
151652	128566	92	68567	59573	90	2893	2527	31	3691	2625	43	8028	6667	52	11739	10282	66	338728	280396	80	12.0047
34300	36217	69	17348	17649	51	249	370	0	618	569	0	1064	1303	13	2035	2043	25	57279	57261	66	12.0047
175068	151177	105	81764	70763	91	2374	1988	25	3429	3113	34	8823	8362	50	10356	8941	55	390679	337481	88	12.0067
27167	29416	49	17901	17898	52	282	360	0	760	426	0	1617	1500	19	2543	1907	31	58611	57825	60	12.0067
192711	162216	98	88079	74590	97	2771	2314	28	4087	3921	34	10195	8742	53	13365	11001	63	394716	341525	96	12.0077
86495	72745	89	103398	85507	90	3117	2618	32	5229	4922	40	12993	12225	62	15934	14931	64	445482	479600	57	12.0087
104534	90796	86	67425	57155	86	2210	1789	25	2661	2437	29	6469	5619	48	8790	7448	50	253163	218030	70	12.0087
181734	147227	98	80105	63051	96	4400	3406	38	5338	4206	44	12450	9799	65	18509	14851	83	511667	401071	87	12.0117
147678	129811	106	95511	85775	90	2560	2440	27	4079	3231	39	8802	7713	51	11398	10072	61	338658	292172	79	12.0127
223520	177919	120	129738	104413	120	3780	2756	36	6859	4793	48	14546	11139	69	16521	12245	79	590169	451424	120	12.0127
54555	53930	76	25272	24530	73	804	833	0	1319	1291	14	2889	2615	31	3325	3230	32	125992	129659	61	12.0137
70970	68929	81	30180	28828	76	1189	1233	13	1964	2034	21	3852	3566	34	5006	5267	35	134307	131816	76	12.0147
51877	52749	73	14583	14503	49	674	713	0	1146	1137	10	2154	1939	25	2998	3008	28	88392	83679	69	12.0167
105553	89720	95	47301	41512	86	1630	1356	18	2728	2776	29	8116	7292	50	9001	8997	51	320236	312351	62	12.0167
64430	56632	80	61487	53908	82	2220	1950	25	2850	2660	30	7037	6624	47	8310	8240	53	225002	280069	48	12.0227
96665	84776	92	44146	39069	84	1616	1558	19	2298	1943	26	5976	5908	43	7088	6997	47	239126	215584	72	12.0227
157983	127934	95	84170	68596	93	3424	2791	34	4374	3775	38	10004	8302	58	15262	13233	71	435091	366397	82	12.0237
110699	106088	85	50156	48624	82	1449	1389	14	3030	3091	33	6753	6606	45	7892	7621	52	287378	266122	78	12.0247
208610	165751	117	90557	73129	100	3435	2641	33	5304	4658	42	11082	9301	59	15830	12757	81	471373	397234	83	12.0257
180900	151211	104	68878	58211	93	3290	3024	31	4218	4210	36	9750	9083	53	14067	12784	71	397308	376669	84	12.0267
88806	80316	90	68261	62362	83	1870	1947	22	3345	3003	36	7658	8109	51	8530	8637	50	268318	301203	52	12.0267
60328	58469	70	32809	32472	76	1173	1266	11	2034	1885	22	4435	4569	37	5395	5206	43	181647	177412	68	12.0277
97591	88858	94	50812	46506	82	1222	1074	8	2635	2259	28	5158	5120	39	6412	5526	49	224550	210426	68	12.0277
105571	94104	87	50478	43891	85	1310	1210	13	2245	2087	27	5615	5242	42	7234	6609	51	213102	206849	60	12.0297
105865	99872	88	32578	30851	81	902	1041	6	2139	2097	23	4595	4292	38	5195	5128	41	179751	179213	66	12.0297
180605	142538	99	73591	57613	97	2204	1980	26	4130	3189	39	8175	6197	50	9011	7374	55	316454	254019	94	12.0307
57846	56211	78	23142	22848	74	899	700	0	1739	1303	14	2901	2636	30	3548	3168	33	107785	106099	70	12.0317
237722	170679	114	92399	65839	106	2854	1940	31	4860	3773	44	12098	9113	67	13642	9966	67	491706	369915	102	12.0328
184541	144720	104	80047	64520	101	1953	1848	21	3559	3156	33	8188	6721	50	10942	9983	58	333135	273338	102	12.0358
109159	92525	103	46155	38984	89	1784	1458	18	2182	2612	26	6677	5834	46	8132	6454	51	242718	215164	103	12.0358
179527	140993	98	71924	57591	95	4010	3135	34	4806	3379	44	9548	7156	60	13156	10103	68	346702	275220	77	12.0358
248983	169635	113	141035	106918	108	4145	2879	37	4581	3091	43	12568	8757	79	17188	11160	89	515529	362113	91	12.0358
40784	38400	80	16714	16327	56	375	608	0	595	467	0	1672	1739	17	2622	2711	29	68876	72406	62	12.0378
29263	29802	70	9283	9143	42	203	357	0	390	939	0	1176	1422	15	1604	2021	20	52709	51028	66	12.0378
75329	73773	79	17509	16885	53	923	714	0	1022	1228	10	2704	2433	29	3414	2773	31	118279	115612	74	12.0388
131461	118244	89	40071	35193	85	1363	1359	15	2550	2548	30	5718	5597	41	7012	5619	53	238499	213511	90	12.0388
53109	51475	79	21493	21509	62	560	800	0	1260	988	0	2077	2201	23	2986	2611	31	75459	74219	69	12.0408
35480	37407	60	17224	17325	55	631	731	0	686	801	0	1758	1742	21	2772	2682	30	75427	73540	76	12.0418
125849	101817	102	64695	52597	89	2277	1786	27	3737	3142	35	8308	7086	51	9097	7041	53	338014	285478	78	12.0428
206065	161546	104	88441	71859	98	3957	3077	33	4741	4147	44	10726	8619	58	16204	13248	70	457126	395626	82	12.0428
100956	89628	92	67054	61881	86	3625	3186	34	4322	4082	39	9230	8822	54	12997	12075	59	316401	339363	58	12.0448
36991	35513	77	17017	16593	51	692	667	0	1070	789	0	1368	1411	13	2037	2168	24	60903	61104	62	12.0448
66740	57852	84	55469	47908	81	1833	1601	19	2905	2724	36	7056	6414	49	7739	6674	52	158803	242623	44	12.0458
64647	56241	84	65566	59626	82	1755	1422	20	2632	2656	32	5994	5561	46	6834	6774	47	118241	224563	38	12.0458
41242	39244	73	21591	21242	59	272	318	0	836	958	0	1779	1833	23	1872	1971	23	74379	76596	59	12.0468
115716	107066	88	63144	58384	84	1596	1594	19	2618	2165	30	5548	5621	42	7076	6720	47	252251	236357	74	12.0468
141635	118930	103	42616	35794	89	1623	1705	20	3111	2920	38	6459	5276	46	9246	7966	51	244163	209365	86	12.0468
136890	116710	91	73883	64731	89	2750	2430	28	4349	3388	40	9641	8440	56	11295	9988	55	373402	317023	82	12.0488
165681	141865	96	54099	45424	93	1562	1436	19	3578	2688	37	6725	5618	47	7709	6475	49	263152	222490	94	12.0488
111502	103267	89	46240	44125	83	1004	868	0	665	719	0	762	802	0	407	458	0	1001	985	0	12.0488
249092	183303	120	125793	91720	105	5645	3948	41	7382	5413	52	16561	11909	74	22896	16835	88	658906	512735	90	12.0488
130794	120050	88	47752	43754	84	1692	1720	21	3102	2753	32	6739	6033	48	8451	8160	50	250601	232362	80	12.0488
117038	111026	82	65541	61535	83	2180	1996	24	3461	3438	30	7772	7683	49	8402	7416	47	308197	297574	75	12.0488
46329	43735	80	22192	21690	67	230	364	0	1111	785	0	1990	1874	23	1869	2211	21	77222	76396	70	12.0498
77533	68936	87	42078	36927	81	1327	1085	9	1552	1446	17	3539	3455	36	4491	4022	39	162405	152859	64	12.0518
152143	136171	91	79071	70356	88	2395	2370	26	3946	3209	38	9044	8021	53	10902	9103	63	366158	317325	82	12.0538
34401	32414	76	23926	23650	65	735	825	0	1195	1425	15	2373	2437	26	3075	3385	32	86413	101840	48	12.0558
45721	44358	76	16659	16312	53	384	512	0	872	780	0	2123	2267	25	2891	2981	27	82003	79337	70	12.0568
207820	163750	102	103636	85503	99	2994	2560	30	5182	3738	42	11969	9180	67	14034	10690	66	452720	364373	90	12.0578
144082	125075	90	49574	41026	90	2470	2011	26	3497	3261	34	7271	6220	49	9340	7617	56	326106	283469	80	12.0588
156453	135062	96	62470	54265	88	2778	2358	29	3569	3328	35	7591	6921	51	11055	10424	56	301709	288144	81	12.0598
160762	139166	94	63827	54021	89	1724	1450	17	3155	2758	35	8005	7017	50	9009	7688	54	311805	292492	68	12.0608
58530	56163	77	19764	19235	59	828	900	0	1297	1185	10	2628	2388	29	3374	3330	32	105514	101075	70	12.0628
36673	35709	71	31446	30968	72	760	741	0	1283	1273	12	2160	2040	26	2376	2783	27	81272	85553	51	12.0638
63994	63273	78	27715	27757	75	900	963	0	1151	1008	2	2478	2455	27	3628	3323	35	104895	103970	73	12.0638
31325	31188	64	16206	16427	52	196	310	0	695	738	0	772	1074	6	1606	1492	18	49720	49147	68	12.0648
118702	108430	86	52109	46626	84	1864	1556	19	3394	2644	35	7604	7230	44	9425	7874	55	297346	262798	89	12.0648
136541	129548	95	88573	84640	86	1606	1759	20	3478	3141	32	7353	6766	47	7750	6861	53	280618	268388	79	12.0658
130000	114600	89	58255	50589	88	1596	1369	16	2935	2437	25	6410	5897	44	6452	6110	45	279725	247823	87	12.0668
95239	91202	82	34441	33021	80	1121	1007	3	1744	1609	21	3830	3734	34	5229	5492	37	170076	163017	83	12.0668
17499	19023	45	13697	13441	47	519	339	0	769	883	0	1257	1418	14	1843	1815	19	50831	58132	46	12.0678
48529	46902	88	15105	15093	51	812	894	0	781	851	0	1787	1672	23	2851	2720	28	73097	69384	64	12.0688
293642	211886	127	164956	121265	126	6269	4758	44	7612	5403	54	17972	13505	77	24608	17295	106	733291	566281	111	12.0698
136019	117254	94	52245	44357	88	1639	1434	19	3318	2734	35	7157	5891	50	7554	6044	54	251604	219061	88	12.0708
133539	117033	91	39393	33826	88	1962	1604	20	3164	3022	31	6999	6296	44	7999	6887	50	258513	226800	94	12.0708
153428	133137	93	46038	40167	89	1966	1863	23	3612	3081	36	6561	6323	44	9816	9047	56	271881	250393	82	12.0719
34996	33842	68	13822	13627	49	411	542	0	646	929	0	1539	1529	19	2194	2241	26	63095	65213	62	12.0719
236086	173201	109	87539	64354	102	3681	2537	37	5328	4032	47	11068	8302	65	15032	11427	75	428514	333070	88	12.0729
111707	107109	85	41110	39656	80	1776	1860	20	2288	2106	30	5360	4796	41	6401	5818	48	180839	177351	68	12.0729
42495	42411	59	19145	18496	57	10	341	0	1379	940	0	1849	1798	20	2311	2193	28	72984	73791	61	12.0729
55759	53193	75	19052	18596	59	783	744	0	1238	965	0	1917	1998	22	2926	2882	28	94225	95569	65	12.0739
46871	43424	83	16383	15910	51	844	749	0	988	854	0	2069	2054	24	2954	2803	29	92629	93995	63	12.0739
49920	48387	77	18652	18397	54	691	628	0	1083	1074	7	1893	1877	21	3273	3300	30	91900	95247	75	12.0739
173911	130928	110	78777	60730	96	2635	2247	28	4260	3709	42	9198	7174	61	10038	7867	65	343038	265527	77	12.0749
104060	94782	88	29309	26875	81	1397	1318	14	2059	2107	21	4487	4065	38	6660	6690	42	173700	169936	79	12.0769
24471	26869	64	12409	12587	46	365	530	0	716	1043	4	1426	1611	15	2155	2341	22	54318	55703	67	12.0769
141219	121198	98	40119	33717	89	2343	1893	24	2983	2533	30	6689	5734	48	8420	7498	48	251838	211860	93	12.0779
182180	147985	98	72989	58149	94	3289	2688	34	4789	3593	43	9564	7656	58	13233	10579	69	389033	311000	81	12.0799
172670	143084	98	65097	54827	94	1682	1672	21	2854	2685	33	8201	7121	51	9967	8167	59	323991	276440	79	12.0799
218000	180770	101	61804	51732	95	2982	2579	29	4455	3994	40	10105	7924	54	12610	10011	65	398445	312577	83	12.0809
20139	21539	52	17105	17390	49	510	478	0	379	540	0	1706	1929	20	2041	2322	22	64090	74131	45	12.0809
215993	175074	104	106297	86878	104	3588	2849	34	6522	4983	47	13862	11161	66	15627	12608	79	542495	435410	98	12.0819
105749	88024	93	56273	46167	87	2785	2636	26	3488	2558	44	7115	6091	48	9565	7977	56	293328	255819	76	12.0819
57507	55129	90	24251	24377	73	477	620	0	615	1070	7	2421	2293	26	2738	2501	30	91180	89344	67	12.0829
85446	81785	78	50777	48889	80	1876	1712	23	2853	2961	28	5983	6080	39	7895	7838	47	234300	235062	74	12.0829
40299	39252	72	14338	14436	47	299	484	0	934	1116	7	1560	1468	19	2557	2822	24	70678	69627	74	12.0829
83194	79265	81	35894	34790	77	1241	1200	10	1417	1315	16	3790	3675	35	4932	4549	41	167758	167186	62	12.0849
182411	162290	96	81323	72372	91	3295	3047	30	5430	4946	39	11429	10255	56	14605	13037	74	440037	392343	89	12.0849
75735	76097	81	30617	30686	76	1046	961	0	1570	1567	15	3585	3522	33	4779	4193	47	122073	119779	73	12.0849
46697	44736	77	29250	28526	73	961	970	0	1511	1487	15	2468	2643	30	3700	3808	32	100747	104516	56	12.0859
114025	89822	95	56449	45209	88	2734	2273	29	3171	2474	33	7144	6425	54	10852	9028	61	285566	245547	66	12.0859
201326	161033	106	74505	61107	98	2587	2000	30	3865	3158	36	9172	7482	52	11769	9500	59	366030	287609	99	12.0859
120284	97689	90	68890	56518	90	2614	2213	28	3088	2616	35	7616	5980	57	10466	8563	58	273076	226446	74	12.0869
139712	119258	93	80179	69439	90	1879	1783	20	3868	3389	37	7720	6767	51	9223	8492	52	300956	250372	94	12.0879
113948	97173	91	55768	46167	87	1722	1462	21	3166	2487	37	6061	5256	46	7221	6368	54	230016	202143	70	12.0889
131547	102099	109	72658	57457	93	2872	2129	32	3454	2390	39	8440	6820	57	10468	8835	57	326111	271507	72	12.0889
103309	93856	84	50833	45395	83	2467	1982	26	2812	2750	35	6441	5699	44	8708	7749	52	266088	234434	72	12.0899
214656	171443	101	63398	52796	98	3493	2819	33	5091	4397	40	11494	9496	60	16128	13124	70	435557	363433	94	12.0909
28528	28273	69	13851	13979	46	526	482	0	745	600	0	1244	1137	10	1706	2165	19	48479	51291	53	12.0909
124063	115567	92	19924	18954	58	1726	1706	23	2511	2427	28	5646	5661	40	8204	7897	46	236373	228338	77	12.0919
35822	34452	74	20967	20702	64	661	447	0	555	563	0	1084	1196	9	1675	1683	21	53250	52481	63	12.0929
78919	69110	83	52418	45455	83	1249	1033	5	1745	1729	24	5519	5048	44	5618	5092	44	199719	195405	58	12.0929
126488	116006	87	48240	45019	85	2539	2035	29	3360	2939	33	7252	6893	49	9784	8773	64	317464	282986	78	12.0929
37930	37012	84	12794	12560	48	75	379	0	315	536	0	1726	1834	22	2466	2636	24	70401	72493	73	12.0939
161159	133908	96	62432	51901	91	2076	1726	25	3349	2644	34	7731	6489	48	9746	7853	55	284882	240961	84	12.0949
142952	126411	89	78470	69490	89	2019	1758	23	4538	3710	41	9494	8758	54	10163	9821	52	386877	369397	81	12.0949
55013	52609	74	14099	13721	49	636	661	0	1047	1191	11	1751	1793	21	2365	2069	29	85458	85247	66	12.0969
79908	72633	82	52179	48263	82	1626	1652	20	2804	2627	31	5731	6013	41	6453	6356	45	194361	213659	53	12.0989
71762	71298	77	28051	27827	75	779	922	0	1140	1571	16	3335	3226	32	3950	4214	32	123547	120470	81	12.0989
16662	16240	53	8960	9103	42	121	224	0	788	583	0	803	791	0	782	689	0	28381	29075	67	12.0999
25482	24661	59	15892	15416	51	328	356	0	497	768	0	1545	1522	21	1653	1760	23	60684	61641	60	12.1019
40338	40412	70	14246	14416	49	694	562	0	674	746	0	1458	1573	17	2084	1955	25	72387	73031	60	12.1019
85435	83523	83	34466	33454	78	1034	1500	13	1504	2085	23	5618	5568	42	6511	6405	43	225618	222195	87	12.1019
35056	31619	75	23052	23033	63	878	632	0	1166	1452	16	2692	2748	28	2938	2601	33	96398	114216	49	12.1039
82322	80250	81	29138	28674	78	1067	1079	6	1173	1137	10	3553	3476	32	4848	4158	42	136960	132306	84	12.1049
140085	120912	92	63417	54104	90	1838	1778	21	2905	2506	33	7163	6343	51	8984	7341	54	290577	252972	78	12.1049
22236	24445	45	13445	13602	47	416	508	0	586	493	0	1200	1245	15	2000	1986	24	59395	62049	72	12.1049
104701	92423	99	46178	40732	83	1389	1223	13	1447	2061	21	4294	3904	40	5796	4989	44	182968	160650	70	12.1059
62728	64007	75	22167	21381	62	907	1101	7	1183	1114	8	2972	2817	29	4415	4205	35	115797	114362	69	12.1059
136292	125096	90	54421	50565	85	1914	1730	24	3147	3101	28	7063	6694	45	9654	8653	56	260490	250486	77	12.1069
78122	75593	78	47311	46720	79	1490	1449	17	2248	2555	26	5630	5170	41	6748	6608	45	231439	222490	74	12.1069
232828	186340	111	124562	101420	103	5490	4583	39	7154	5433	54	14884	12400	76	20650	17416	79	558807	479835	84	12.1079
28074	26437	71	14516	13564	53	321	236	0	884	760	0	1377	1201	11	1687	1180	20	58913	50813	82	12.1079
156781	135170	95	80517	72060	90	3291	2820	31	4922	4238	43	8960	7626	53	11871	10175	59	362147	302965	82	12.1079
139498	108416	94	66019	52494	92	2575	1863	29	3306	2843	35	7186	5591	54	9436	7328	53	278814	231812	71	12.1089
13457	12535	58	15560	15565	50	362	413	0	625	879	0	1079	1269	14	1504	1827	22	26206	54843	32	12.111
112681	91933	93	60480	48832	88	1876	1443	21	3319	2708	33	7730	6190	55	8616	7094	53	290794	242348	76	12.112
43309	43802	80	16109	16202	50	666	576	0	834	906	0	1956	2130	24	2629	2672	28	81904	80287	77	12.113
47537	46667	84	8147	8152	40	844	871	0	740	875	0	2105	2333	23	2822	3152	28	90240	87845	76	12.113
218708	165671	120	80424	60785	102	2362	2091	27	4741	3993	40	11829	9441	61	13184	10204	67	447012	366557	100	12.117
249264	188066	110	136913	112072	108	5436	4490	40	7287	5569	47	15288	12343	69	22371	18243	84	624312	499216	103	12.117
41068	44437	60	17130	17780	48	391	525	0	1028	794	0	1861	1605	24	2172	2450	26	66278	72764	72	12.118
23572	23703	62	17294	17066	52	476	589	0	496	797	0	1711	1678	23	2031	2025	23	24097	68171	28	12.118
122903	114003	91	38390	35587	82	2190	2176	24	2670	2549	27	7024	6347	48	8588	8140	52	236420	215385	77	12.121
182230	157311	100	76168	65518	95	1951	1429	21	4458	3861	35	8733	8034	47	10453	8979	57	365701	332761	87	12.122
46656	46816	74	17666	17512	53	797	603	0	770	821	0	1836	1944	22	2843	3347	28	76391	79588	72	12.123
232686	172491	103	71757	52986	100	3426	2496	35	5085	3689	42	10852	8297	60	14189	10550	76	426838	323937	102	12.124
102798	100873	80	23777	22791	68	1312	1151	12	2544	2624	27	5658	5489	43	6354	5837	44	223985	215440	97	12.125
139618	127018	87	68611	60360	89	2241	1921	26	3812	3448	34	9272	8651	51	9722	10022	58	366534	352639	81	12.125
160360	132294	97	42529	34342	90	2213	1637	24	2342	1865	29	6148	5353	46	8788	7210	58	237784	192931	91	12.125
158299	131999	93	72176	60042	92	3093	2241	32	4327	3882	36	8743	7072	53	11582	9944	60	303616	256222	90	12.125
190048	131276	102	98076	77151	99	4030	3189	37	5968	4817	48	14393	11899	67	19077	14655	78	563676	452968	100	12.126
45073	43514	75	23104	22823	63	741	559	0	785	876	0	1850	1872	23	2267	2670	25	78357	81679	57	12.126
110911	104185	89	31587	30066	80	1716	1454	20	2404	2249	32	4796	4794	38	7051	6786	47	208086	199672	76	12.128
16134	17004	51	18207	17742	53	670	632	0	363	423	0	1386	1565	17	2294	2635	29	34070	75158	34	12.128
52772	51934	75	19970	19773	61	542	538	0	777	1060	4	2336	2364	28	2801	2754	29	85195	87204	72	12.128
124034	102960	92	100471	84432	92	3253	2852	31	5301	4637	45	10189	9046	59	13157	10875	66	389090	364213	64	12.129
126866	108568	92	42038	35371	86	1495	1343	17	2789	2325	32	5629	4804	43	6805	5506	52	227719	196861	87	12.13
246044	188410	106	101185	76590	104	4286	3562	37	6218	4474	53	12852	9446	65	18419	13352	75	537103	422752	99	12.13
97481	79843	92	64177	53601	87	1547	1613	18	3791	3052	36	7308	6546	50	8018	6618	50	287328	270250	62	12.13
341647	204615	160	118229	73792	141	5168	3610	45	7420	4820	60	18666	12144	84	25574	15777	96	694828	431910	148	12.132
99224	89163	85	46208	42862	82	1560	1168	14	2296	2401	23	5391	4932	40	5922	4703	46	204655	185908	81	12.133
70083	67339	77	30794	29680	76	1046	1127	9	1278	1042	7	2806	2655	30	4449	4345	39	138935	135862	70	12.133
137103	123484	94	52852	47269	87	2075	1626	23	3499	3344	33	8081	7044	50	9176	8249	57	331378	293649	94	12.134
30868	33345	54	12490	12877	44	580	646	0	401	522	0	1464	1363	16	1768	1697	18	61020	62148	54	12.134
165687	149531	93	77024	70053	91	4726	4387	35	5654	5449	38	12283	11527	61	16422	15652	74	442367	405917	88	12.134
136806	104207	108	71457	54110	93	2515	1735	30	4218	3629	44	10284	7883	63	11960	8984	65	419998	337171	78	12.135
219983	174250	106	72999	57454	102	3124	2633	31	4805	3571	40	10268	8358	62	14467	11404	71	413781	352604	99	12.136
38201	35665	72	18375	18098	53	784	817	0	975	944	0	1780	1798	22	2806	3040	28	79380	81512	67	12.136
68582	68303	77	25911	25804	74	1137	1221	11	1253	1408	17	3147	3257	32	4271	4538	37	130943	133119	72	12.136
146463	137038	90	68299	63671	85	3057	2788	30	4186	3621	37	7999	7507	49	12216	10780	65	336665	307154	83	12.137
105765	100716	82	39528	37093	81	1846	1888	19	2481	2117	26	5373	5492	39	7086	6426	47	211420	196740	77	12.137
151772	113617	96	99253	73619	97	4076	2920	38	6223	4508	51	13112	10494	70	18463	13993	75	501613	416268	79	12.138
42045	39656	72	20210	19980	53	890	851	0	555	787	0	2171	2098	24	2756	2805	28	76093	74864	61	12.138
208561	151386	103	82148	60163	101	3472	2410	36	4931	3286	45	10296	7687	59	13539	9319	71	382937	289001	106	12.138
146140	112044	100	69480	50111	96	2291	1879	26	3364	2840	38	8189	6850	49	9967	7122	57	352130	295832	87	12.139
107727	100629	84	41140	37057	84	1077	1005	2	2424	1937	27	5085	4874	39	6034	5283	42	206968	187201	85	12.14
10385	11338	45	12401	12647	46	129	315	0	625	787	0	865	938	0	1528	2137	24	4501	20385	19	12.141
211976	171491	107	63645	50872	101	2725	2042	30	4305	3353	41	9344	7929	53	12097	9800	65	377821	313104	104	12.141
117820	95250	91	67771	53840	90	2430	1911	27	3892	3267	34	8193	6359	56	9832	8203	55	343521	289586	78	12.145
59008	57589	75	19029	18956	56	1064	1045	6	1200	1284	13	2650	2910	29	3433	3655	32	104724	105770	65	12.145
165662	143693	94	59303	49718	93	2783	2267	27	3795	3614	36	8768	7385	53	12959	10602	64	382902	335921	91	12.145
139088	119625	92	51805	43113	89	1280	1029	6	2140	1955	28	6034	4902	47	6675	6482	48	242388	221008	89	12.145
181276	141372	98	52872	42233	95	2251	1919	27	3979	2953	37	7338	5897	52	9913	8092	55	289442	223522	102	12.147
147787	112766	98	72819	58065	95	2950	2131	33	3912	3256	34	8454	6444	56	12270	9741	69	320043	247092	102	12.147
119645	106454	89	62930	55236	88	2439	2220	27	3255	2703	31	6837	5987	50	8954	8237	51	280956	244361	81	12.148
47446	46263	76	26863	26777	73	1152	1267	11	1051	1279	13	2944	2850	29	3403	3595	32	97132	118993	46	12.149
82689	78864	85	27312	26499	77	1037	935	0	1386	1350	18	3458	3459	33	5155	5402	35	134107	128588	82	12.149
162025	147771	91	85478	79798	88	4664	4579	34	6237	5921	46	14742	12895	68	19331	16745	72	575143	485847	88	12.1501
217512	177832	103	68450	56584	99	3216	2588	32	4503	4129	41	11017	9027	59	13423	11728	61	390904	311122	104	12.1501
344382	192461	148	106178	57985	144	4924	2836	44	7999	4439	57	16450	8797	85	21751	11824	90	653888	365312	147	12.1511
43238	45122	73	12811	13105	45	586	656	0	446	604	0	1815	1891	23	3042	2739	31	77122	77738	71	12.1511
184481	146721	103	75856	60112	95	1650	1592	22	3927	3397	38	8726	6852	53	10116	8385	63	337250	271296	98	12.1511
110174	94415	103	59225	50239	89	1288	933	0	3168	2537	36	5509	4715	43	6657	5791	47	230440	209464	67	12.1521
52555	48947	81	78637	75640	78	2932	2839	30	3088	3034	32	8160	7903	50	11643	12003	51	210163	292166	47	12.1521
37534	36693	68	19795	19513	59	744	646	0	703	1027	4	1720	1632	24	1759	2067	21	62501	72736	47	12.1521
131871	116839	89	38538	33691	85	2235	1848	23	2387	1910	26	5742	5002	42	7763	7815	49	233541	212168	82	12.1531
79040	68013	89	57388	48844	86	1643	1475	17	3158	2569	37	6008	5533	45	6836	6210	48	243597	233336	64	12.1531
172698	152311	97	54911	48687	91	2479	2306	26	3323	3023	32	7797	6937	54	11821	10566	54	317853	293569	82	12.1541
39571	38069	79	14173	14125	50	324	547	0	415	445	0	1628	1979	18	1829	1839	20	57568	60125	71	12.1551
180184	154045	111	72794	62320	94	1964	1620	21	3769	3314	36	9107	7674	52	9704	7561	58	361411	291608	83	12.1551
242638	180024	113	90584	67893	109	2394	2124	26	6355	4324	48	14410	10729	70	15003	11315	64	551790	425741	106	12.1561
136533	107550	96	61025	48883	91	2668	2100	29	2921	2423	35	7137	5518	53	9276	7694	57	271051	229687	70	12.1561
46233	45468	78	26710	26006	73	1073	870	0	1321	1601	15	2381	2599	27	2956	2935	30	90808	94580	59	12.1581
170341	149892	93	62455	54202	90	3410	3223	30	4137	3341	42	8674	7067	52	13631	11335	74	367530	305278	81	12.1611
69990	65948	93	43129	41312	77	1537	1678	17	1977	1992	23	4777	5040	36	6690	6974	43	192378	204867	54	12.1641
132429	115910	93	50053	43309	87	1732	1717	22	2770	2363	32	6214	5307	47	8443	7396	58	247905	224600	83	12.1651
16198	17623	46	21334	21348	59	141	223	0	734	701	0	1350	1269	17	1201	1622	18	44581	56812	44	12.1661
96406	91939	84	56108	53155	81	1443	1488	14	2184	2349	25	6135	5698	45	6669	6209	46	251234	231516	80	12.1671
114151	108259	83	34090	32364	81	1574	1490	17	2801	2550	29	5715	5570	40	6311	5956	43	238169	228997	80	12.1671
24610	23281	66	19762	19860	58	254	500	0	899	965	0	1426	1485	20	1738	2099	23	49700	59937	44	12.1681
39800	40133	72	19655	19560	61	644	597	0	1131	1060	5	2093	1918	26	2737	2669	27	84080	81146	77	12.1701
139797	120641	89	62108	57283	79	2250	2216	23	3417	2960	34	8296	6907	51	9172	7834	58	322648	284942	75	12.1711
282723	198942	122	188384	128992	122	4685	3427	40	9042	6589	55	20133	15134	81	22850	16806	95	826711	625219	116	12.1731
21165	22778	45	10701	10629	44	175	201	0	299	421	0	750	851	0	966	1239	11	41995	43470	57	12.1731
34683	37115	45	21427	21210	67	337	616	0	1204	1077	6	2126	1761	26	3250	3464	31	99398	104339	59	12.1731
84517	73734	87	81429	74206	84	3029	3028	27	4879	5209	39	11699	11921	57	11793	11911	53	356566	411753	53	12.1741
161040	141271	100	57725	50264	89	2381	2254	26	3353	2957	32	7475	6427	47	9411	7726	51	287922	254319	73	12.1741
137511	124804	87	49315	43497	88	2114	1670	24	3334	2881	34	7373	6238	47	9312	8019	52	263791	240185	92	12.1751
178965	158877	95	141148	126512	92	4492	3905	35	7252	5891	50	15917	13716	71	19105	16332	74	624349	508080	92	12.1781
19390	19950	52	11554	11485	46	602	695	0	740	886	0	1361	1532	16	1926	2004	21	59716	65479	48	12.1791
54329	54413	76	20305	20224	59	689	811	0	1354	1069	6	2326	2237	27	3010	3237	31	97023	94579	73	12.1791
34454	35981	64	11061	11002	44	217	246	0	152	790	0	1409	1374	16	1264	1346	14	46568	45447	69	12.1831
198425	148754	108	74971	57346	100	3792	2578	37	5623	4112	47	10661	7937	62	16241	12736	77	405392	317768	79	12.1841
40842	40954	76	17105	16554	60	521	478	0	1221	1321	14	2224	2171	24	2669	2579	27	76428	69840	85	12.1841
115248	105915	86	55065	50045	83	1884	1528	20	3321	2904	35	7179	6216	45	7800	7211	49	296705	274885	80	12.1841
113322	91506	93	79803	64846	90	2291	2083	23	3759	2909	42	8255	6861	50	9479	8137	63	359630	312412	73	12.1851
82199	69252	99	55477	45974	86	1734	1642	22	2367	2348	29	6583	6108	45	6989	6239	44	248572	231039	63	12.1851
167875	138483	97	65773	54110	90	2516	1869	27	3929	3475	36	7835	6448	51	10944	9138	58	313528	262959	89	12.1851
47139	46836	75	17160	17425	50	356	477	0	871	930	0	2100	2076	24	2649	2650	31	81075	81113	56	12.1861
263112	211686	106	65413	52528	102	4336	3509	38	5846	5145	41	12895	11182	64	18636	15424	89	521524	452365	96	12.1881
140298	125915	90	53811	48684	87	2424	2037	25	3188	2780	30	7152	6739	45	9148	8186	53	262974	233479	89	12.1902
144217	117690	93	78623	62387	92	2748	2127	28	5874	4408	45	11719	9889	60	13375	10775	68	489219	410929	77	12.1902
72285	71425	80	26053	25488	75	1006	882	0	1083	1262	12	3497	3560	32	4820	4556	37	142304	141639	73	12.1902
44519	40896	77	23431	22956	69	368	492	0	911	1016	3	2464	2632	25	2605	2708	25	93207	96197	52	12.1912
157269	134859	93	42138	35198	90	1610	1518	18	3165	3373	30	8426	6886	52	9147	8394	60	316907	273123	90	12.1912
164704	134929	105	60240	49284	95	2169	1657	27	3723	2785	36	8264	7058	51	11367	9956	57	375972	323814	79	12.1922
160256	137496	103	59996	52351	91	1723	1319	19	3178	2771	31	7663	6637	53	8138	7018	47	289591	260169	89	12.1932
13119	12470	59	14064	13851	48	280	322	0	783	460	0	1045	1415	15	1478	1715	20	14898	51963	26	12.1942
139829	124050	105	41614	36432	87	2239	1966	25	3395	3130	32	6815	6301	45	8918	8105	46	252966	231490	85	12.1962
248623	187950	116	89705	70201	112	5203	3689	42	4905	3555	48	11595	8563	64	15916	11959	75	456765	337582	95	12.2002
41845	41274	74	24850	25093	60	1088	1071	5	614	844	0	2455	2632	28	4398	4288	37	108107	113475	53	12.2002
93698	87825	83	52765	50438	81	2827	2725	27	3904	3943	33	7973	7845	47	11312	11070	57	349991	343433	66	12.2012
198556	160496	99	83392	69041	95	2873	2388	34	4106	3225	38	9012	7226	53	11875	9658	62	372993	311769	90	12.2012
38798	37988	76	15826	15382	50	632	509	0	949	894	0	1539	1329	16	1913	1626	24	62849	62398	68	12.2032
231291	119930	216	120188	57922	212	4968	2214	50	6853	3316	69	16112	8444	117	19902	8370	136	636739	305910	190	12.2052
49847	50446	76	11088	11249	43	388	492	0	712	908	0	2199	2170	26	3054	3247	31	94283	94530	69	12.2052
59863	59151	77	26542	26404	74	619	646	0	1429	1421	15	3426	3181	32	3323	2972	34	127890	125859	73	12.2062
251384	196665	112	95266	74161	103	3742	3281	32	6772	5914	47	15303	12598	68	17932	14813	87	649549	553988	99	12.2062
42628	43364	65	16244	16433	49	278	374	0	524	500	0	1743	1795	18	1980	1944	25	75796	76431	72	12.2062
52910	52512	77	22592	21738	69	606	455	0	1405	1377	14	2694	2787	27	2603	2605	27	89602	86076	73	12.2072
24371	23640	66	17566	17427	54	312	312	0	1087	768	0	1293	1490	17	2119	2120	24	52041	69701	40	12.2072
150627	128811	101	62910	53524	89	1774	1735	18	3104	2481	33	7259	6275	48	8536	7576	60	293747	253693	84	12.2082
139051	120065	95	63672	54789	89	2378	1715	25	3312	2914	36	7559	6980	45	9647	8221	48	335230	286392	86	12.2082
21434	26499	41	19821	19932	54	608	595	0	481	797	0	1775	1708	19	2685	3014	27	74385	79437	49	12.2082
97894	88351	99	43789	39321	86	2196	1760	24	2703	2578	29	5888	5847	40	8397	8037	53	245383	232229	74	12.2092
96177	83108	92	55750	47948	87	2202	1700	26	2415	2535	28	6086	5559	46	8625	7738	53	256636	236632	72	12.2102
109459	102649	81	53654	51694	82	1661	1748	20	2625	2525	28	6559	6283	44	6830	6609	43	274826	249965	82	12.2102
94018	76962	87	52795	43532	86	2048	1563	22	2485	2392	29	6119	5318	46	7334	6217	51	245634	226459	66	12.2122
115041	108553	89	38714	36562	82	1400	1240	13	2426	2271	26	5461	5198	39	4929	4642	42	194496	178922	84	12.2132
133028	118470	99	73793	66733	88	3852	3330	34	5560	4732	46	11309	10047	59	14286	12740	67	433403	383373	80	12.2162
37283	37308	77	16912	16742	53	803	740	0	731	779	0	2668	2871	30	3380	3322	36	79417	104977	43	12.2172
54384	51934	76	41033	38624	76	1384	1324	15	2170	2348	26	4938	4909	39	6156	6206	44	167092	196116	47	12.2172
215744	158399	103	99175	74787	101	3265	2411	33	4673	3405	46	11975	8628	66	13764	10203	76	495115	364821	82	12.2182
[truncated: 7,717 more rows]
