# Supplementary material for: Phenotypic heterogeneity follows a growth-viability tradeoff in response to amino acid identity
Source: Nat Commun. 2024 Aug 2;15:6515. doi: 10.1038/s41467-024-50602-8 (PMC11297284; doi:10.1038/s41467-024-50602-8)
Supplement: Supplementary file 6 — Source Data [file 41467_2024_50602_MOESM6_ESM.zip › source_data/fig6cde/240423/240423_1445_yATP_B8_ILE.csv]

FSC-A	FSC-H	FSC-W	SSC-A	SSC-H	SSC-W	BL1-A	BL1-H	BL1-W	VL1-A	VL1-H	VL1-W	VL2-A	VL2-H	VL2-W	VL3-A	VL3-H	VL3-W	YL2-A	YL2-H	YL2-W	Time
182358	135322	98	65391	49588	95	2846	2187	33	5101	3640	46	10763	8119	61	18344	13493	74	361026	282715	109	0.00778021
104935	98402	84	29275	27051	81	1628	1615	18	2291	2436	24	5483	5244	41	8809	8085	52	180682	168026	98	0.0106978
117317	98536	103	48217	40920	86	1650	1295	21	3293	2916	33	7149	6113	48	10060	8643	53	211595	178664	103	0.0106978
258679	211726	114	138540	114987	112	5611	4309	40	9991	7690	70	21676	17568	88	33596	26352	110	679694	538141	127	0.0106978
125715	116876	85	42065	39996	82	1768	1526	18	3690	3400	35	6629	6072	43	10903	10325	57	250045	228406	98	0.0126428
97526	95249	82	37750	36473	79	1332	1382	15	1827	2151	23	4719	4566	36	7962	7824	46	159016	148293	91	0.0145879
109365	103886	82	30442	28861	80	2130	2224	25	3002	2422	35	6824	6490	45	11534	10822	57	229114	219424	91	0.0165329
291842	212981	121	141513	105510	119	4783	3608	36	9033	6712	53	18535	14273	77	29936	22721	108	580199	452254	128	0.0194505
189307	160847	105	87878	75001	97	3161	2641	31	4684	4286	39	10463	9284	57	18729	16216	74	360731	304024	110	0.0213956
195163	161313	96	62346	50651	95	3253	2754	32	4732	3782	42	11071	9742	55	16624	14610	69	368146	317046	105	0.0213956
118154	113897	83	43965	43001	80	1991	1953	22	3210	3093	32	5957	5708	41	11365	10840	54	189632	179927	93	0.0213956
132062	109271	92	52031	42261	92	2027	1564	24	3581	2235	35	6990	5967	49	11841	9851	59	234293	196010	104	0.0233406
193215	150573	101	64471	49663	95	2504	1857	27	4234	3333	42	9875	7653	57	14225	11538	68	303720	241745	108	0.0233406
125872	116374	85	55927	52293	85	1900	1706	20	3416	3079	32	7463	7113	45	11742	11037	62	227110	211350	97	0.0252857
143496	127544	90	55960	50175	87	2280	2294	24	3271	3049	34	8258	7673	46	12014	11502	56	250606	231916	99	0.0262582
184160	154070	101	76713	64359	95	2915	2220	28	4070	3632	38	9861	8271	59	15272	12884	63	320668	261485	104	0.0272307
162120	139098	95	66002	57689	92	2660	2509	27	5046	4550	39	10985	9984	53	16907	14615	78	350517	313627	104	0.0272307
82587	79517	84	29460	29001	76	991	919	0	2227	2023	24	4187	3997	36	6268	6320	41	130213	123212	93	0.0282033
104617	102689	81	57063	55711	81	2088	1902	23	3459	2968	34	7455	7078	48	12244	11900	61	247771	237335	95	0.0291758
86573	84587	80	24901	24530	65	1278	1365	13	2415	2174	25	5290	5159	41	7293	6896	44	148700	141108	91	0.0301483
134960	124950	86	66279	62009	84	2987	2459	32	4557	4587	37	10430	9956	57	15976	15509	67	323418	303739	93	0.0320934
159497	130581	94	65707	54135	90	2158	1744	25	4157	3680	40	9602	8476	54	15716	13605	70	318162	266121	104	0.0320934
118782	110176	83	49457	45602	83	1944	1682	23	3293	3050	33	7021	6673	46	11301	10369	55	232997	206477	94	0.0340384
104315	100446	82	26956	24898	81	1855	1895	20	2954	2778	28	5839	6231	40	8651	7676	49	195255	184407	94	0.0350109
176308	150672	103	72154	63100	92	2930	2604	29	5969	5189	41	11404	10400	56	16175	15368	61	335370	309922	105	0.038901
179761	133615	102	81621	62455	98	2488	1856	28	4129	2962	42	8306	5728	54	14863	10553	76	304194	223112	112	0.0418186
100313	96404	91	21156	20837	62	1686	1821	20	2657	2271	29	5452	5107	41	8752	8190	53	181255	169427	96	0.0427912
92752	87841	97	28985	27916	79	1508	1575	17	2128	2126	24	4606	4396	35	7297	6990	44	159099	151119	89	0.0437637
212073	179973	100	108924	94971	96	4741	4210	35	7841	7160	46	17522	15271	70	26671	23131	95	562277	493999	105	0.0466813
240062	174917	111	127232	97151	106	3745	2845	37	7222	5002	53	13357	10512	67	22693	17134	89	436617	331876	116	0.0476538
101569	99967	80	45113	42733	80	1366	1375	17	3109	2810	32	5569	5675	38	9903	9428	49	196811	190146	88	0.0476538
127202	116352	89	65534	61325	85	1958	1741	20	3931	3260	35	7918	7098	50	11637	10680	61	221947	195966	92	0.0505714
119797	113602	91	49349	47653	83	1933	1972	21	3961	3478	31	8462	7859	47	14108	13890	65	264005	248504	91	0.0534889
165698	134288	108	75512	64654	96	2397	1819	28	3838	2881	43	9078	7179	54	14391	12027	66	298511	245504	106	0.0544615
176216	143304	97	73993	61724	95	2792	2146	31	4621	3339	41	9623	7975	54	14291	12000	67	300887	263820	105	0.055434
121646	117506	83	55014	53713	82	1738	1808	21	4024	3599	39	6991	6678	43	10806	9681	53	241056	221863	92	0.055434
137557	116553	102	58234	47789	89	1865	1508	25	4319	3415	42	8638	7247	52	14255	12801	67	290527	246612	105	0.055434
188817	160914	98	83434	71602	93	3212	2582	31	4902	3933	41	12099	10780	58	20733	17206	88	386068	311762	100	0.0564065
90599	88290	90	24627	23763	75	1664	1361	16	2695	2748	26	5602	5353	39	8482	8162	48	193894	183893	91	0.0583516
303016	228193	134	134307	105766	129	6229	4831	40	10530	8057	54	22539	17939	83	34143	28453	117	680586	552771	141	0.0593241
100656	95582	97	38359	37048	79	1730	1434	16	2463	2499	29	5462	5100	39	9324	9434	51	186685	178830	93	0.0602966
111557	107530	90	34298	33345	80	1671	1806	19	3220	2799	34	6279	6378	40	10197	9506	56	211014	196145	96	0.0612691
106693	100867	89	30686	29715	80	1518	1623	17	3354	2922	32	6915	6567	42	10853	9802	50	210710	199571	94	0.0641867
156150	146737	88	51357	48811	86	2796	2671	28	4843	4590	38	10290	9828	56	17083	16201	70	343153	317950	99	0.0651593
74625	74113	78	23858	23426	72	962	894	0	2345	2215	26	4397	4198	35	7106	7211	48	142574	134488	91	0.0690494
196973	150842	101	91672	71371	100	2359	1867	28	4505	3554	42	10183	8151	56	13764	10519	69	315521	247480	111	0.0719669
117158	108014	97	50471	47815	82	2030	2056	23	2575	2601	26	6440	5841	43	9574	8480	52	187836	167002	89	0.0719669
98412	95390	87	39061	37960	79	1412	1475	18	2668	2714	26	6972	7029	42	10634	10217	59	208565	193123	91	0.0748845
190670	147155	101	68446	53077	95	2912	2341	33	4837	3731	45	9489	7373	52	14727	10634	71	302200	231994	106	0.075857
90353	87766	81	33117	31941	79	1543	1465	18	2967	2657	28	5397	5104	41	8693	8272	50	172667	160934	89	0.0768296
96012	93504	83	44388	43522	80	1745	1646	21	2571	2500	29	6520	6186	44	10192	9456	59	196610	195018	85	0.0778021
113598	95238	89	56622	45972	89	1403	1264	15	2954	2470	30	5491	4400	44	8812	7531	52	176982	141440	93	0.0778021
95359	93934	81	48568	47342	79	1577	1674	15	3188	2132	34	5305	5180	42	8935	7898	54	175096	165050	89	0.0778021
112220	107466	100	44617	43163	82	1887	1589	21	2808	2656	29	6268	6291	41	10920	10240	53	210718	201776	88	0.0787746
108890	101012	86	42274	39439	83	1825	1682	21	3295	3437	32	7274	6655	49	13085	12574	65	247114	228528	93	0.0797471
98815	94684	83	31340	30175	78	1851	1594	20	2724	2802	30	6908	6297	44	11690	11132	61	235742	213906	91	0.0894724
190891	151806	97	81874	65174	95	3159	2451	34	5332	4105	45	11733	8841	60	17751	13897	74	365797	294532	104	0.0953076
107548	96199	86	42730	37615	85	1255	1180	9	2916	2692	30	5650	4782	46	8088	7630	47	179992	166496	95	0.0953076
104463	102876	80	36453	35641	79	1735	1625	20	2522	2486	27	7011	6848	44	11366	11113	53	216672	203342	89	0.0962801
100910	97196	91	29460	28666	78	1445	1464	15	2227	2092	25	5251	4650	42	7754	7642	44	156018	147116	90	0.0962801
131367	111695	92	55676	46586	88	2129	1732	23	3196	2654	33	7614	6521	47	12485	10852	63	253609	213416	99	0.0972526
165835	132384	96	71972	58461	92	2526	2051	28	4192	3490	38	9647	7735	58	15474	11355	71	309254	262359	103	0.0972526
124169	108241	89	51356	42869	89	1929	1776	23	3802	2615	40	8227	7247	54	14181	12263	75	282307	243233	103	0.0972526
58503	58398	76	22107	21922	64	750	650	0	1449	1648	18	2764	2639	28	4170	4036	35	85312	85638	84	0.10017
171541	133681	111	61171	47573	94	2440	2145	26	4123	3419	42	9293	7539	56	15701	12289	70	333679	262646	105	0.102115
91780	87342	85	41434	40520	79	1515	1499	16	2278	2029	22	5324	5129	39	8436	8112	53	173401	165531	92	0.10406
182931	142490	104	76444	59096	101	2834	1935	29	4771	3673	38	10204	8566	57	16435	12990	76	339290	278534	114	0.10406
379639	279041	161	244121	184488	152	9482	7365	48	18820	14874	81	32483	24079	127	42097	32346	146	841031	644503	162	0.105033
96164	93844	88	36142	35635	78	1349	1310	15	2343	2028	26	5543	5290	41	8313	8213	45	172271	164543	87	0.106005
239593	169968	107	81982	57572	104	4253	2908	39	6538	4880	50	14414	10946	66	25074	19357	83	461270	356394	113	0.106005
99804	96613	80	35218	34159	78	1586	1719	18	2320	2161	29	5947	5913	41	9347	9144	49	185447	174679	89	0.106978
111758	105373	87	45058	42675	82	2169	1983	26	3402	3128	36	6618	6257	41	10325	10480	48	226030	206754	83	0.108923
103696	98950	83	56838	53835	82	2262	2049	24	3686	3172	36	7514	6787	50	13292	12398	62	262444	243458	86	0.110868
139413	122379	89	40344	35570	84	2328	2261	26	3718	3577	32	8626	7675	53	14359	12609	69	281810	267723	92	0.111841
138618	120550	88	69146	60600	88	1983	1600	23	3007	2701	31	6781	6085	47	12370	10604	63	233473	207396	94	0.112813
32738	30780	83	10491	10462	44	187	229	0	694	644	0	1561	1440	15	2412	2547	24	49359	45854	73	0.114758
120830	111747	88	55673	52855	81	2313	2314	25	3737	3319	35	7714	7325	47	12368	11416	62	279484	256801	89	0.116703
101513	97422	83	44811	43501	80	1299	1068	9	2588	2951	31	4675	4498	38	7218	6605	48	151273	140930	89	0.116703
128626	116062	88	54509	49752	87	2026	1900	24	3893	3303	32	7738	6938	51	12044	10888	56	261496	239335	94	0.116703
124601	114826	85	72430	66782	85	2045	2077	22	3147	2918	32	7468	7401	47	12879	12544	64	261722	250871	96	0.118648
63479	63395	76	29209	28713	75	786	865	0	1568	1626	23	3325	3027	32	4142	4499	35	98539	95962	86	0.123511
142822	118180	90	59115	49444	89	2225	1963	26	3774	3389	34	8394	6669	55	10752	8454	60	258116	215581	100	0.123511
108062	103522	84	42772	41320	81	1614	1566	17	2861	2594	31	6096	5837	43	10505	10181	54	201412	185341	90	0.126428
132686	126229	88	67818	64752	85	2050	1905	22	3713	3546	34	8191	7652	47	13259	12510	62	264833	244612	89	0.128373
94258	89429	83	36675	35505	78	1287	1385	15	2352	2386	27	5722	5328	44	9742	9370	56	183867	173378	86	0.129346
130694	113712	91	46142	39162	87	1672	1542	20	3258	3114	30	7068	6439	45	11334	9330	56	230242	197874	98	0.132264
125531	119205	100	74185	70599	83	2520	2452	26	4350	4186	38	11017	9760	60	17547	16202	69	361182	320151	88	0.133236
87097	84606	82	36656	35263	78	1537	1520	16	2282	2197	22	4865	4667	37	8859	8266	47	160778	151992	87	0.134209
142099	116069	90	55820	45455	89	2118	1767	25	4070	3346	38	7878	6655	51	12803	10621	64	265820	221691	97	0.136154
124133	109940	91	45491	39179	87	1766	1526	19	2896	2525	31	5973	5115	45	10772	9147	65	196953	167879	94	0.139071
228416	167332	105	80363	58738	100	4046	2914	37	6724	5138	53	14292	10391	68	23926	17707	89	471032	362647	108	0.140044
107629	105619	83	45418	44205	80	1667	1756	19	2990	3074	30	6915	7073	42	11070	10396	56	230810	219253	87	0.143934
110575	106394	84	58089	57194	81	1760	1760	19	2495	2616	32	6388	6391	43	9803	9681	51	184501	169492	87	0.144906
120621	115775	88	61310	60146	83	1754	2030	20	2667	2605	26	7146	6490	44	10295	9829	53	210723	199481	84	0.144906
74484	73114	77	27545	26847	74	1166	964	0	1618	1674	22	3924	3709	34	6569	6154	43	135282	129507	84	0.144906
107611	104695	89	39188	37767	80	1472	1413	17	2799	2674	26	5942	5620	40	9078	8337	53	178002	177991	84	0.146851
70342	69105	77	28823	28429	75	976	1064	6	1400	1377	13	3497	3423	32	5319	5192	39	113781	110425	83	0.146851
123806	109693	91	39519	34213	88	1728	1399	21	3306	2702	33	6428	5617	44	9904	9134	50	207417	187601	95	0.147824
134166	123438	88	70216	64375	85	2085	1792	23	3840	3818	36	8516	8062	52	13485	12374	67	278722	259617	92	0.149769
108462	103956	85	36050	33219	84	1627	1430	17	2336	2279	29	6440	6146	43	9127	8517	53	182299	170790	95	0.151714
71863	72040	81	29252	29055	75	1114	1270	12	1321	1687	14	3581	3620	32	6307	6124	45	139629	132448	86	0.151714
99243	95313	81	32131	31037	79	1498	1296	17	2087	1979	25	4672	4607	38	6761	6324	43	171367	158735	91	0.153659
98476	94996	82	47227	46175	80	1142	1216	11	2500	2523	27	5517	5402	40	8936	8299	56	178150	170927	89	0.154632
145295	118801	95	53875	42268	90	1981	1809	22	4259	3520	39	8700	7174	58	14196	12120	71	287735	241554	101	0.157549
155240	130500	105	76691	68500	91	2675	2181	30	4207	3640	37	8446	8285	49	14249	12401	62	274231	246941	98	0.158522
94095	91628	79	54066	53200	79	1831	1571	21	2755	2430	28	5035	5185	37	8562	8061	51	177138	169342	91	0.159494
166029	148086	93	64435	57913	88	2815	2418	28	4682	4168	44	11241	10514	58	17128	16692	73	346148	324451	96	0.161439
206894	165849	95	80094	63186	96	3433	2652	32	5119	3966	48	11425	8637	64	19044	15290	74	381383	298786	108	0.161439
103132	99321	83	34126	32731	78	2180	1899	24	3636	3180	36	6963	6811	43	11444	10727	57	236630	216260	89	0.165329
97496	94969	83	30716	30093	78	1260	1422	16	2191	2608	27	5545	5716	38	8912	8217	53	170291	160149	93	0.165329
87581	84772	81	33290	32120	77	1597	1757	17	2891	2775	27	5652	5719	41	9328	9144	52	189556	176357	83	0.16922
178162	136907	108	71176	54642	95	2371	1820	29	4476	3550	41	9141	6903	58	14156	11689	68	310381	244118	107	0.17311
119958	104168	104	52377	46445	87	1579	1597	16	3046	2970	32	6648	5673	48	10268	8636	58	232329	210957	95	0.176027
140304	124054	92	42056	37612	85	2069	2047	22	3120	3673	32	8452	8013	48	12778	12267	66	260961	247198	85	0.177
102734	98643	83	36030	34091	80	1632	1648	19	3062	3198	28	7460	6927	46	11472	10637	53	234087	221357	91	0.18089
116502	106796	86	45852	40804	85	1395	1561	16	2833	2437	33	5900	5490	42	9497	8882	53	192926	175163	92	0.182835
133814	122996	99	42677	40165	84	1966	1902	22	3169	3253	30	8205	7587	47	13303	12160	62	268179	251980	99	0.183807
92692	89544	81	34451	33795	78	1249	1242	11	2122	2220	25	5256	4436	41	8183	7864	46	167051	161761	90	0.185752
93967	89057	92	40095	38159	79	1261	1160	12	2304	2393	26	4915	4958	38	9277	9353	49	177741	170715	96	0.185752
122419	113167	100	43820	41300	82	2093	1967	22	3355	3100	33	7659	7100	49	12803	12398	68	258760	234990	90	0.187698
148674	128230	93	43112	36764	87	1696	1378	17	3918	3454	35	8107	7025	47	12814	11249	56	259388	232216	97	0.18867
229918	201007	98	100410	88207	95	4435	3974	35	9643	7965	56	19490	17344	75	30619	26942	95	611351	519750	107	0.18867
108032	101256	86	43125	40631	81	1857	1934	21	2514	2045	30	5721	5622	41	9637	9623	48	191451	181095	88	0.189643
97171	95742	81	31839	30703	79	1547	1512	17	2470	2360	26	5091	5002	38	7944	7392	49	162917	150814	90	0.190615
111363	105186	83	50845	48686	83	1953	1814	23	3076	3165	33	7453	6987	48	12308	10207	70	247513	225102	89	0.193533
143039	130893	90	66024	60231	88	2408	1869	27	2763	2857	28	8412	7814	46	13710	12225	66	271674	243035	100	0.194505
168954	138956	102	63906	50157	96	2371	1869	28	4142	3536	36	9213	7452	56	14059	12099	71	275104	225964	108	0.195478
103767	100523	89	25607	24873	79	1665	1705	21	2779	2593	31	6483	6076	47	10493	9430	58	208888	196315	93	0.197423
137510	121045	103	56751	51138	87	1920	1691	22	3489	3311	34	8111	7152	49	12014	11415	57	247908	225898	95	0.198395
118899	113345	84	29386	28221	79	2335	2058	27	4001	3971	31	8026	7755	46	13903	13639	57	293121	282679	90	0.198395
93384	91163	80	23573	23134	70	1284	1364	15	2313	2308	24	5738	5552	45	8498	8319	51	169069	161762	87	0.199368
210343	166682	101	73699	55744	99	3250	2163	36	5634	4630	47	12102	9084	62	17881	13874	83	366706	296612	102	0.199368
112823	108289	98	39267	38069	80	1460	1357	16	2547	2534	28	5892	5702	40	8256	8593	46	182191	172241	87	0.20034
137206	116477	87	54718	45065	88	2304	1882	26	2692	2761	30	7896	7017	51	12742	11480	67	257156	221483	95	0.20034
72468	70880	79	28238	27806	76	772	681	0	1815	1283	12	3587	3569	32	5510	5633	41	108162	108995	82	0.201313
141456	128538	87	46647	41854	86	2276	1906	26	4062	3465	36	7989	6795	48	12500	11273	70	254262	224924	93	0.201313
144331	128475	101	90217	82338	88	2746	2554	28	4085	3999	35	11222	10536	59	17447	15517	71	342521	318147	94	0.202285
96455	94427	79	33293	32031	79	1766	1802	19	2524	2397	28	5290	4920	40	8916	8360	51	186079	178836	90	0.20423
104219	99263	97	34796	33617	79	2202	1937	24	3241	2766	32	6445	6538	41	10074	9779	54	211739	204806	88	0.205203
225970	187516	101	97225	79647	99	4220	3659	36	6406	5310	45	14124	12587	63	23224	20588	88	479755	431549	105	0.205203
137823	121198	88	58222	51929	87	2082	1864	23	3678	3434	37	7262	6304	46	11441	10173	59	255287	210205	91	0.207148
146477	130546	98	67918	61656	87	2894	2438	30	4972	4501	45	10472	9833	52	15702	14390	71	341468	313761	97	0.208121
59024	56442	76	28847	28141	74	797	679	0	738	1005	1	2406	2245	27	5123	5067	40	86888	79781	78	0.210066
264669	184803	118	125715	93805	116	4375	3074	40	7946	4973	57	18444	12961	81	28417	20270	112	586181	417347	122	0.211038
98084	92923	87	43606	40866	80	1193	1224	13	2256	2285	26	5404	5207	40	8927	8697	49	190671	178112	83	0.216873
115824	111134	82	47097	44493	81	1924	1825	24	3324	3260	32	7385	6841	47	12594	12293	66	244587	230519	93	0.218818
162211	136839	93	55454	44552	91	2521	2079	28	3799	3396	35	9379	7671	54	15173	12799	72	303211	258769	103	0.219791
207993	180540	103	93542	82217	98	2992	2358	29	5372	4841	40	12267	11167	61	18219	16006	70	368274	340481	106	0.221736
192626	156061	94	67276	54580	93	3023	2480	31	5302	4023	46	10660	8908	56	18269	14973	76	343076	294953	105	0.224654
126452	109676	94	46131	40292	88	1861	1597	18	3272	2960	32	7211	6075	48	10739	9652	58	208393	179894	94	0.226599
127362	107702	96	50311	41955	88	2300	1939	27	3421	2728	35	8005	6973	45	12706	11087	59	270285	238049	94	0.229516
155853	144141	88	43041	40236	86	2419	2213	24	4144	3816	36	8354	7941	47	13205	12394	62	265777	246273	96	0.230489
46767	46641	74	25273	25383	72	531	709	0	916	1069	7	2239	2083	24	3437	3303	33	59913	58473	76	0.232434
157914	136589	91	61854	53643	90	2529	2204	26	3616	3289	36	9488	8165	54	14154	12224	62	293006	265424	99	0.234379
81414	79567	78	25162	24505	78	1374	1435	16	2825	2541	27	5584	5273	39	8791	8758	47	177865	165022	88	0.236324
108547	103428	84	43565	42068	80	2298	2411	25	4211	4264	34	9155	8974	50	14707	13683	68	294385	279238	92	0.238269
183358	163236	91	97453	86762	91	2761	2395	28	5343	4554	39	10328	9572	57	16764	14829	71	330921	295255	101	0.239241
209714	176934	102	83594	70474	96	4113	3376	34	6512	6014	49	14581	12391	72	22988	19578	96	458115	412759	110	0.240214
182915	139783	99	68786	52031	94	3075	2279	33	5632	3513	54	10249	7468	57	16698	12469	68	345939	260783	109	0.242159
174035	150274	96	63493	54883	91	2704	2482	28	4836	4535	39	10824	9116	61	16360	14538	67	334752	294712	107	0.246049
122427	116960	85	36832	35404	81	2148	1685	26	3897	3309	33	7406	7412	45	10965	10760	54	223544	213981	95	0.247022
130204	123274	88	59538	56300	85	2548	2449	26	3455	3391	32	7819	7614	46	13262	12262	64	272658	248986	102	0.247994
84351	83071	81	28159	27822	76	1199	1278	13	2718	2317	27	4180	3650	38	6832	6701	45	144794	135896	91	0.248967
117455	112223	84	49450	47768	82	1262	917	0	2759	2577	27	5695	5159	41	8897	8675	52	193715	180187	97	0.249939
108956	104365	97	32500	32202	79	1917	1994	21	3106	3166	31	6851	6551	43	11344	10201	57	224576	215039	92	0.249939
97325	92342	95	27499	26809	78	1552	1676	16	2446	2151	27	5389	5019	38	7976	7807	49	171772	164431	92	0.250912
93773	90689	81	36901	35737	79	1256	1358	14	2672	2076	32	4516	4192	37	7558	7632	46	166451	157772	93	0.253829
228096	172264	106	86907	64756	101	3397	2537	34	5702	4051	46	12274	9492	66	19424	14195	77	385347	297098	115	0.254802
178322	137240	98	74766	56795	96	3169	2417	35	4895	3814	41	10513	8223	61	16775	13063	79	356960	286304	108	0.256747
127320	119051	85	60891	57016	84	1896	1771	22	3303	3209	30	8367	7640	50	13379	12453	68	261173	241364	96	0.259664
166849	155434	88	81178	75037	89	3868	3506	35	6385	5492	48	13332	12645	61	21338	19139	81	451287	419079	95	0.259664
264942	216412	105	171892	144410	105	6164	5024	39	10700	8408	59	22737	18774	79	36963	29388	104	751388	610553	114	0.259664
101445	94898	87	42588	41162	80	1913	1846	22	2923	2966	29	7095	6783	49	10818	10974	52	231791	208882	82	0.262582
108609	99591	86	28778	26683	82	2188	2007	24	3132	3415	31	7798	7524	48	11159	10503	54	235213	224204	89	0.2655
183508	152360	96	63413	50943	95	1905	1752	25	4915	3733	42	9890	7906	53	15982	13772	70	323111	278440	105	0.268417
160464	140547	93	55172	47905	89	2511	2217	27	4802	4121	39	9230	8718	51	13314	11740	67	278110	256265	98	0.26939
233357	174891	106	108107	79728	105	3598	2711	34	6683	5048	54	12554	9282	65	20786	16057	78	431055	328068	116	0.270362
235249	180573	109	111748	91580	106	6163	4989	43	9950	8908	58	21647	18482	83	33909	28355	104	659208	540405	114	0.270362
146208	134752	88	86008	80378	87	3450	3094	31	4976	4366	42	11955	10341	61	20163	19017	76	398232	348541	100	0.272307
119056	113918	90	57318	55227	82	1717	1494	19	3085	3154	29	6679	6106	45	11786	11023	58	221994	207799	93	0.27328
150201	118608	99	60900	47704	92	1981	1406	19	3082	2483	34	7361	5648	50	12045	9372	65	241151	185849	104	0.274252
109696	104285	98	32170	30959	81	1872	1592	19	3109	2333	32	6226	6005	46	9813	9549	55	191749	173925	91	0.275225
96782	94385	81	37821	36843	79	1802	1834	21	3298	2978	30	6104	5770	44	9750	9407	56	187936	176316	94	0.276197
124850	117108	91	57594	54262	84	2535	2357	29	3615	3237	34	9662	9232	53	14425	13401	69	318950	268338	91	0.27717
179343	140795	108	75849	60236	93	2169	1684	26	3987	3104	41	9150	7113	54	15205	12865	63	318385	260481	102	0.27717
67639	66818	76	29408	28737	74	971	941	0	2014	2003	22	3791	3770	34	6513	6185	42	126912	121437	87	0.278142
199881	164982	99	100246	81566	97	3201	2549	32	5740	4806	44	11851	9813	62	18632	15237	79	363129	295576	107	0.278142
110147	104844	85	45469	43918	81	1825	1715	20	3032	2805	31	6694	6226	45	12051	11250	57	233027	218647	91	0.278142
365355	276355	158	140101	109142	145	7144	5318	44	13646	11263	71	27970	21786	100	42041	32756	142	863600	700085	152	0.280088
216663	157229	108	159047	119233	103	6459	4649	44	9715	7589	57	21967	17005	91	34759	27524	99	668802	540658	112	0.28106
142845	123374	93	71835	63544	88	2525	1855	28	3213	2651	33	7650	6654	48	11330	10353	56	229807	207734	97	0.283978
76079	74436	76	24444	23732	74	1373	1268	12	1998	2095	21	4870	4663	39	7760	7594	47	145364	139885	90	0.28495
152569	128288	91	43722	35674	91	2285	1932	23	3875	3039	38	7890	6826	48	11679	9993	59	239466	203448	102	0.285923
174727	154233	94	86226	77462	93	2832	2529	28	4468	3685	37	10742	9829	53	16495	15229	79	350714	315582	102	0.286895
142936	125609	89	58241	49104	89	2233	2042	24	4303	3215	44	8585	7602	56	13758	11626	61	284825	247997	100	0.286895
74243	73961	76	21514	21076	64	1138	1173	9	2498	2486	23	4139	3868	35	6045	6168	42	134598	125324	87	0.289813
207194	161817	100	76351	60724	98	3054	2543	29	5453	4531	44	11685	9447	60	19154	15549	78	380967	323144	105	0.291758
96345	92849	80	45409	44380	80	1928	1846	20	2643	2715	29	6776	6333	46	12980	12787	63	235356	221329	90	0.295648
86556	81862	83	43502	42064	79	1286	1232	11	2186	1997	26	5034	5009	36	7110	6327	46	151727	145220	89	0.29662
109589	105912	81	32419	31089	80	1478	1410	20	3025	2926	34	7082	7071	44	11226	10649	55	220577	215112	89	0.297593
117921	112611	83	56994	55536	83	2243	2057	25	3650	3301	32	8410	7834	55	13258	11997	63	242643	229057	90	0.298566
250147	182850	120	89830	65825	118	4190	2881	39	5927	4682	43	14479	11182	66	23651	18898	95	491803	399417	122	0.298566
134447	123450	86	54370	50084	85	2503	2054	27	4489	4209	37	10236	10210	49	16565	16321	69	326016	307110	90	0.298566
117081	108839	91	33720	31960	82	1973	1724	23	3589	3047	41	7157	6664	47	12301	11275	64	249692	222776	87	0.299538
127511	113753	98	55835	49543	86	2187	2016	27	3924	3286	31	7862	6992	49	12344	11210	56	246266	226267	95	0.299538
150788	126972	95	48172	41164	88	2156	1765	25	3195	2673	35	7659	6693	48	12125	10434	56	244104	215648	98	0.300511
122215	108563	87	46672	41474	85	2233	2009	24	3935	3477	36	7722	6728	48	13332	12375	67	275415	255779	96	0.301483
173728	153010	108	74119	64294	94	3402	2605	32	5184	4828	39	10453	9183	55	16607	16273	63	355446	335811	104	0.304401
85955	84591	79	37604	36729	79	794	684	0	2007	1933	23	3166	2950	32	5189	4861	38	112437	102348	87	0.305373
110943	105517	83	32743	30864	81	1674	1507	17	3062	2785	31	6511	6136	40	10075	9229	53	210964	202233	93	0.308291
176697	133061	107	69713	52608	95	2810	2179	32	4525	3249	44	10226	7830	60	18060	13983	77	340797	263601	105	0.308291
134320	120856	90	53124	46472	88	1620	1669	17	3508	2871	39	6831	6309	44	10325	10057	52	228778	206046	95	0.309263
127088	115053	87	57523	52739	84	1948	1613	21	3458	2888	34	6712	5865	48	10358	9367	63	218458	199960	93	0.309263
195528	160596	99	84012	69985	95	2758	2195	28	4982	4287	38	10403	8889	56	17051	14372	79	336350	294389	101	0.309263
275906	214385	112	148092	118086	111	8518	6919	45	15918	12458	75	31164	25057	107	52051	39562	108	1.0054e+06	777247	120	0.311208
197476	151412	108	75923	57881	97	2810	2146	31	4550	3481	45	11024	8136	57	17945	13827	79	354420	272589	109	0.311208
92964	90401	81	42500	41038	79	1725	1605	19	2785	2294	29	6175	6125	44	10200	9645	61	181622	172205	89	0.313153
111021	106756	84	39804	38330	81	1467	1349	17	2518	2539	28	6015	5800	41	8565	7912	50	179732	171692	95	0.314126
183204	147876	97	81022	65667	95	1919	1401	23	4549	3564	38	8016	6544	49	13483	10363	68	261668	220545	103	0.315098
115815	104811	92	47661	43176	82	1800	1671	21	3628	3233	35	6748	6075	47	10757	9017	65	209962	193847	94	0.316071
237303	188224	109	139706	115860	103	3851	2883	37	7423	6627	50	15638	12955	72	24185	20684	98	476407	400531	110	0.316071
249946	187720	113	87809	66914	104	3416	2412	35	6144	4751	49	14091	10919	69	21832	16828	89	431364	339894	115	0.318016
105039	97747	87	31931	30152	80	1770	1621	21	2863	2401	30	7206	6673	47	11819	10684	60	218231	204500	85	0.318989
165643	137263	100	70399	58280	92	2613	2179	27	4350	3457	39	8972	7423	53	14266	11806	70	291753	245518	110	0.318989
116050	103721	101	39911	36581	83	1857	1693	22	2373	2147	30	5760	5384	42	9279	8213	61	197191	177785	84	0.319961
104694	100251	82	36362	34184	80	2037	1869	22	3245	3137	30	7639	6941	46	12635	11833	59	239081	219339	85	0.320934
206192	152901	101	79590	58242	99	3093	2314	31	5492	4524	46	13535	9876	72	20663	15408	80	427240	318355	110	0.321906
91485	90580	83	24325	23975	62	974	1066	7	1896	2176	23	4609	4603	36	7599	7394	47	150667	145690	86	0.321906
197554	159269	98	82955	66511	97	3561	3160	32	6572	5211	44	14061	11142	67	22732	17965	87	445114	370508	102	0.322879
221725	159751	103	99155	71679	101	3196	2410	33	5401	3619	47	11831	8622	63	19060	14192	85	387015	288438	109	0.322879
113023	106240	99	47700	46006	81	1442	1375	17	2405	2490	27	5593	5466	39	8261	8600	50	177576	167880	87	0.323851
204819	167758	102	94026	78502	101	2643	2068	28	5634	4613	46	11456	9613	59	16768	14201	75	344077	302082	106	0.329686
168889	140318	94	86956	73173	95	2260	1797	27	4050	3621	36	8862	7500	54	14079	11642	61	283122	243805	102	0.332604
93037	88319	85	29057	28153	78	1535	1328	16	1979	1949	23	4917	4954	36	7654	7189	48	159193	152200	90	0.335522
153290	144643	92	82590	77028	87	2556	2251	26	5271	4991	43	9954	9440	53	16283	15519	67	310324	288931	92	0.335522
121251	112917	91	41006	38232	85	1915	1841	21	3339	3156	32	6427	6254	44	11055	10580	59	219935	202982	92	0.337467
170581	138025	95	75064	59614	93	2050	1665	27	5081	3494	46	8798	6749	57	14891	11897	68	298076	241923	103	0.337467
85543	85526	80	23467	22621	59	1443	1462	17	3222	2892	30	7161	6829	48	9855	9566	52	208442	197139	91	0.337467
143556	122731	95	39473	34440	89	2527	2198	26	4375	3532	38	8585	7622	54	13650	12077	70	293885	244423	89	0.338439
169627	146989	93	93458	83222	93	3451	3163	32	5287	5052	40	12628	10624	61	18275	16680	75	374706	328634	101	0.342329
93845	88120	89	43233	41201	79	1488	1415	16	1897	2424	19	4720	4523	38	7809	7772	47	160087	153751	81	0.343302
81971	79529	85	18578	18265	59	1120	1276	11	2369	2485	26	5083	4697	38	7263	7779	41	157207	146408	94	0.345247
186269	145702	106	89768	73276	97	3286	2378	32	4878	4190	42	10640	8459	57	17525	13594	77	342178	283160	105	0.346219
110667	105498	87	48577	46582	81	1877	2003	20	2792	3420	29	7017	6562	45	10475	10339	55	221032	205812	94	0.346219
123938	105393	89	40861	35154	86	2047	1635	23	3478	2445	35	7290	6238	48	12956	11062	61	238091	206897	97	0.348164
137567	122001	95	47079	40975	87	1825	1839	20	3045	3056	32	6635	6150	44	10499	9299	56	237860	215250	97	0.348164
209179	170730	102	117789	96988	96	4427	3996	37	7672	6722	49	16051	14020	71	27002	24974	90	525738	448674	107	0.349137
116722	111804	83	31067	28894	82	1403	1389	15	3268	2916	33	6424	5684	43	10738	9968	53	203725	194456	91	0.350109
200542	149418	106	88268	67572	102	2867	2279	31	5818	4433	47	11385	8917	60	17272	12141	78	347057	269844	112	0.354
144734	126824	89	34098	29037	85	2843	2395	31	3621	3127	33	8775	8198	51	14563	12493	65	282623	259046	85	0.354972
100339	97191	84	42167	40776	81	1608	1446	17	3067	2470	30	6014	5711	41	10582	10009	59	204076	195613	90	0.355945
154747	125589	97	58177	47820	93	2291	1913	26	3460	2753	37	9144	7706	53	13909	11156	67	285026	237979	101	0.356917
102326	95533	91	40118	37943	80	1673	1630	17	2171	2006	24	5672	5562	38	8429	8467	47	171546	163907	79	0.35789
84543	81329	84	32834	32297	77	1534	1468	16	2011	1832	23	4839	4832	40	8112	7865	53	158230	153157	86	0.358862
176384	144877	98	51299	42452	94	2529	2129	27	3974	3582	40	8466	6831	53	14737	12812	67	288602	243822	102	0.363725
150953	126192	95	64016	53517	89	2593	2214	27	4391	3327	37	8757	7553	54	15384	13262	74	303408	268495	99	0.368587
115455	102240	91	44618	39578	83	2022	1971	22	2730	2705	30	6632	5584	45	10958	9927	61	233692	198790	88	0.368587
143096	122000	90	61856	52844	89	2125	1646	23	3530	2973	35	6933	6203	45	11480	10147	61	232689	203509	102	0.370532
90683	87123	79	30058	29264	78	1983	1946	20	2872	2143	35	5380	5452	38	8809	8702	60	187236	174565	92	0.371505
370010	272203	166	147701	111181	148	7870	5892	45	12956	9812	61	28220	21336	104	43788	34070	148	835619	652349	159	0.376368
88877	84878	86	38243	37251	78	1240	1361	13	2058	2027	25	4809	4431	37	7373	7151	48	148935	146384	88	0.378313
108053	94001	87	49522	42924	85	1816	1435	20	3263	2375	40	6530	5777	44	10365	8927	58	213124	186345	95	0.379285
109558	102029	84	48613	45132	82	1744	1686	20	3408	3260	28	6850	6195	46	11554	10714	61	215343	202729	91	0.382203
57798	54645	82	24825	24701	71	427	603	0	1199	1221	11	2800	2579	29	4117	4504	33	81174	81293	82	0.383175
98547	96559	80	38339	37482	79	1587	1755	18	3151	3057	32	6327	6244	41	9676	8964	53	189985	175166	88	0.387065
138297	126426	87	42541	39521	84	2380	2127	25	3852	3735	32	8821	8071	51	12836	11744	61	260613	236650	93	0.388038
97385	88671	86	40145	35991	82	1960	1719	21	2484	2803	27	5945	5562	42	9189	8287	54	227132	206536	88	0.389983
92759	87206	82	36491	33838	81	1431	1223	14	2565	2459	28	5007	4729	38	7912	7248	51	161782	154870	91	0.389983
124869	112510	89	60915	54721	87	1962	1668	22	3560	2763	37	7131	5898	52	11915	11158	62	251650	231326	95	0.390956
187685	140747	97	74774	55130	96	2494	1794	31	4307	2940	46	8032	6030	56	14471	10608	70	274856	204079	104	0.391928
93306	89771	82	34027	32468	80	1912	1504	22	3530	3090	32	7076	6474	46	10913	10528	55	242379	234295	92	0.392901
60624	61024	78	24662	24565	74	532	634	0	741	1184	11	2232	2300	22	3658	3511	35	79457	77402	78	0.392901
128175	121407	85	68898	65301	83	2815	2750	27	4490	3770	38	9808	9705	51	14154	13391	67	308239	280188	90	0.393873
74493	72332	79	30807	30270	76	1394	1282	14	2225	2250	28	4666	4345	37	7249	7327	45	147838	142380	80	0.393873
136085	115026	105	55127	46750	87	1917	1523	21	2694	2740	30	6803	5803	48	9797	8316	55	207885	185180	98	0.394846
98396	95604	81	44861	44379	79	1412	1231	20	2336	2475	24	5096	4736	39	8674	8582	48	167440	155981	88	0.397763
98124	97588	80	24779	24399	62	2203	1884	24	3301	2874	35	6896	6735	43	11240	10911	51	216203	203944	89	0.397763
104044	102457	81	38475	37537	79	1754	1650	19	2956	2515	30	5917	5573	40	9536	9066	55	179281	172075	91	0.401653
172290	157279	93	107225	98487	91	3511	2952	34	5574	4892	47	11750	10911	64	18734	17168	74	373994	344395	99	0.406516
184371	153302	93	84375	70891	93	2817	2294	30	4921	4164	40	10757	9181	58	16898	14144	77	335592	285932	104	0.406516
143167	124349	91	51668	45132	87	2298	2362	23	4033	3269	36	8360	7739	49	13010	11036	62	259750	233697	98	0.408461
127664	110112	98	50251	43879	86	2082	1828	21	3561	2684	33	5889	5092	43	10509	9066	62	204503	180076	97	0.409434
104015	100325	91	47291	46249	81	1890	1578	21	3560	3199	33	6049	5996	42	10492	10488	53	202878	188988	90	0.410406
187662	161172	93	84283	73893	94	2761	2383	28	5533	5365	39	11220	10128	61	16647	14874	70	333017	305985	103	0.412351
119564	111967	83	50825	48962	82	1664	1571	18	2388	2981	25	6039	5594	41	9354	8547	54	183645	170129	85	0.413324
240964	185280	107	87899	66826	104	4032	2808	38	6137	5100	48	14108	10884	64	22902	17423	90	463857	361265	111	0.414296
89613	84526	83	30902	29877	79	1078	1156	8	1727	1725	22	4162	3989	35	6390	5990	45	131766	129388	84	0.416241
72702	70160	78	28792	28237	76	902	974	0	1646	1769	19	3570	3345	34	5844	6146	38	120614	119388	83	0.420131
109623	102411	85	49934	47729	81	1859	1571	22	2932	3075	31	6406	6320	41	10433	9510	63	208374	200623	89	0.420131
164913	149981	89	47020	40603	89	2648	2296	28	4205	4099	39	9813	9308	51	15322	13837	70	310371	278959	100	0.421104
148214	134602	98	93773	87566	89	2381	2151	26	4381	3911	38	9137	7918	53	14378	13231	63	296619	265024	94	0.422076
173544	150922	104	86938	75634	94	2290	1960	25	4172	3713	38	8060	7004	48	12128	10768	57	258533	232769	103	0.424994
198169	158629	102	63066	50378	97	2695	2272	28	4792	3895	40	10655	8454	58	15389	12525	69	328047	264851	112	0.427912
208104	168870	97	56146	44240	95	2925	2651	29	5960	5467	41	12634	10755	64	19307	15758	80	400758	340598	107	0.428884
145535	130945	89	60282	54596	87	2314	1780	27	3878	3359	36	8480	7315	50	13562	11770	66	258325	216606	93	0.431802
203746	165242	108	95766	78452	97	4227	3085	37	6234	5076	46	13039	10874	62	21920	19039	84	447738	395553	105	0.433747
132713	120588	88	51138	45980	84	1589	1458	19	3245	3038	30	6289	5872	42	9805	9037	57	206120	187161	94	0.433747
143828	127119	90	58348	51835	87	2217	1779	24	3725	3031	33	8040	6976	50	13096	11417	61	280689	244893	95	0.435692
127912	115718	88	51269	45545	86	1590	1242	20	3472	3558	32	7502	6789	48	11567	9768	70	229574	209525	98	0.436664
153512	140512	91	81033	75372	90	2641	2357	30	4098	4129	34	8536	8255	49	14457	13965	65	273950	252958	101	0.437637
123619	110491	89	49576	44578	87	1610	1463	18	2995	3128	30	6918	6103	48	10086	9070	54	221071	187165	100	0.438609
78594	75781	82	25978	25729	65	1108	1261	12	2196	2076	26	3563	3753	33	6801	6170	47	136709	131631	90	0.438609
81253	78651	79	32954	31844	77	1267	1208	11	2109	2205	23	4779	4441	38	7797	8030	46	159678	152511	89	0.439582
250975	185754	106	100955	74914	104	4308	2924	40	6549	4848	46	13430	9845	62	20483	15336	83	448571	345041	115	0.440554
137939	120954	104	39049	33450	83	2363	2106	27	3905	3630	34	7484	6980	51	13157	12407	59	258630	226535	96	0.441527
139556	113466	94	63911	51696	90	2294	1617	27	3624	2740	38	7700	6152	50	12883	10254	64	263713	216997	101	0.442499
120810	113928	85	37291	35277	82	1756	2011	21	3241	2732	32	6564	6347	48	10492	10423	62	224247	209676	93	0.446389
77318	72245	94	29105	28046	78	930	1053	5	1699	1733	19	4005	3893	32	6509	5904	46	131164	127824	81	0.447362
97385	92162	92	50028	48501	80	1806	1591	18	2664	2486	27	6241	5957	44	10764	9915	65	206239	200639	86	0.447362
136020	121720	93	54899	49460	86	1789	1558	17	3369	2881	34	7225	6050	50	10321	8681	57	218712	185260	98	0.448335
117408	110397	87	51657	49826	82	1530	1636	16	2464	2333	23	5973	5924	42	9260	9325	48	192771	180726	86	0.449307
131369	123497	85	32552	31249	82	2482	2300	27	4177	4179	33	8455	7989	49	13243	12184	63	279754	254159	93	0.45028
175249	160063	92	77368	72412	88	3044	3014	30	5448	4596	44	11129	10274	58	15835	14658	66	323243	292592	93	0.45028
69990	69429	77	29665	29596	75	1346	1487	16	2139	1958	22	4049	3816	34	6851	6928	44	131661	129721	84	0.451252
124977	115391	88	32721	30574	81	1730	1834	20	4039	3698	37	7322	6754	47	11512	10571	58	244492	221210	97	0.452225
156229	123713	96	56709	43706	92	2408	2014	26	4775	3719	41	9915	8026	56	15494	12733	73	317445	252260	104	0.452225
144070	125759	90	50874	44258	88	2868	2643	28	5109	4509	42	10716	9514	58	17573	15916	71	338259	306380	98	0.45417
128177	114925	94	49015	43367	85	1952	1866	20	3781	3059	36	7341	7104	44	12908	11661	60	269649	235531	91	0.45417
103851	96976	85	34869	32958	80	2184	1986	25	2987	2913	29	7839	7160	49	12691	11467	65	263926	232871	88	0.456115
120005	111160	101	40253	37744	83	1894	1800	22	2978	2885	30	6415	5867	45	10620	9715	55	222974	205742	97	0.456115
115243	105411	86	38792	35308	82	1812	1673	21	3503	3341	34	7305	6700	43	11569	10755	60	216598	198936	99	0.457087
96810	94069	80	40916	39478	80	1516	1595	17	2579	2746	30	6412	6125	43	9471	8857	56	198425	182550	93	0.459032
114117	102602	87	50241	45771	83	1934	1619	23	2706	2647	30	7717	7120	49	12351	11893	65	237925	215617	86	0.460005
116477	108484	93	54516	52227	82	1564	1425	18	2652	3127	27	6156	5838	43	9231	9058	53	174538	168671	94	0.460977
127133	120320	85	47242	44203	83	1892	1446	23	3267	2971	31	6598	6197	43	10739	10680	58	237420	223390	96	0.463895
157509	143060	97	91300	83207	87	2025	1849	23	4258	3767	36	9896	8924	52	15138	14503	67	294147	273165	100	0.46584
136417	117123	90	57417	50147	87	2281	1963	26	3776	3547	39	8856	7978	51	15156	13156	67	283914	254304	98	0.46584
126857	118397	85	41946	37288	86	1728	1360	20	3153	3116	30	7741	7172	45	11576	10717	58	247112	223761	99	0.466813
115996	109148	86	52671	50258	81	2152	1915	22	3072	2692	30	6798	6697	42	12507	12138	62	229294	218160	88	0.466813
93703	90949	83	20374	20117	54	1314	1351	15	2534	2192	27	5516	5307	38	8852	8375	50	182340	172051	88	0.466813
74017	73402	79	27975	27912	76	879	855	0	1460	1830	19	3835	3569	32	6172	5984	43	115705	113582	87	0.467785
137030	128985	89	60806	56657	86	2894	2437	29	4262	4260	35	9140	8507	50	14481	13751	62	276727	263305	98	0.468758
159920	134362	92	62459	51323	91	2535	2043	27	4001	3707	37	9439	8072	51	13819	11400	64	293961	246180	103	0.471675
193178	152373	100	79988	64070	97	2787	2272	28	4987	3931	41	11763	9611	59	16063	13166	75	359091	295114	104	0.476538
160993	137801	94	74363	65460	93	2902	2452	29	4850	4748	37	10190	9336	54	17274	15759	74	332437	306015	103	0.4814
215929	184487	102	146674	128326	102	4657	4343	35	8553	7002	51	16978	14932	70	28114	24410	100	566269	481765	116	0.4814
122963	112259	95	49380	44867	86	1907	1918	22	2791	2687	28	7202	6552	47	12237	11446	60	244798	225746	96	0.484318
146587	119484	93	61585	50931	90	2027	1711	24	3298	2539	39	7613	6156	51	12699	10340	64	262199	230039	97	0.486263
105398	101583	98	48429	47195	80	1864	1848	21	2592	2525	29	6160	6018	43	9826	9432	52	203223	194369	94	0.486263
214195	163913	113	81827	62925	110	2527	1843	30	5466	4449	44	10917	8255	59	16914	13149	69	349059	272171	121	0.487236
165899	148234	92	75266	68451	89	2848	2036	33	4449	4157	39	11035	10297	58	15761	14204	69	345314	315248	101	0.489181
47585	46568	75	18377	18643	53	689	641	0	1127	1055	7	2494	2361	26	4416	4284	36	78768	76147	81	0.493071
102306	97648	88	32703	31892	78	1766	1719	17	2595	2867	27	6620	6345	43	10417	10125	53	214847	200812	93	0.494043
119303	116085	92	67118	65673	82	1568	1660	18	3415	2967	34	6984	6639	44	10709	9895	56	241648	223478	91	0.494043
159250	142168	96	76523	68698	92	3286	3096	29	5192	4690	42	11173	10335	56	17028	15676	73	347589	313182	102	0.495016
177564	151277	96	68298	57294	91	2420	2082	28	5611	4728	46	10691	9105	58	15319	12426	67	318565	294782	99	0.496961
99444	96983	81	29159	28414	78	1561	1642	18	3105	2531	32	6055	5693	40	9175	8638	47	208450	198359	93	0.497933
115506	108335	85	63286	59739	83	2040	1923	25	2908	2876	28	7443	7210	46	11900	10708	66	241070	233830	92	0.498906
128743	117801	92	40358	37787	84	2035	1986	24	3648	3316	31	8150	7875	47	14439	13559	61	303114	269565	92	0.498906
59980	60585	75	24162	24151	63	532	703	0	1248	1136	11	2707	2857	25	4452	4375	35	100662	96572	86	0.499878
78196	76259	79	24919	24320	77	1821	2030	20	2882	2482	31	6256	6097	43	10105	9613	55	202181	188503	92	0.499878
195098	160163	101	79792	65027	95	2996	2203	32	5046	3964	45	11089	9054	61	17127	14189	69	325654	281492	106	0.501823
69307	66902	78	31196	30918	75	763	673	0	1823	1841	19	3289	3350	30	5563	5308	41	90809	87013	82	0.504741
164734	146107	92	95911	86405	90	3093	2753	30	5632	4878	39	12439	11461	61	19335	16987	77	386087	345782	93	0.506686
89362	87389	84	19113	18528	52	1573	1597	17	2365	2329	23	5745	5291	43	9249	8570	49	180490	169000	87	0.507659
107467	103885	82	21040	20337	58	1574	1536	16	3617	2884	37	6878	6808	42	12213	11383	62	241434	229845	89	0.508631
118552	113471	82	42123	40717	81	1980	1966	23	3223	2872	31	8884	8607	51	13795	13087	63	278632	262574	89	0.509604
121200	113744	85	47899	43708	83	2201	1783	27	3806	3208	32	8025	7297	49	12569	11672	64	246798	232022	91	0.509604
109401	103267	83	33888	32074	80	1644	1531	20	2416	2698	24	5787	5874	42	9173	9072	54	193474	179192	87	0.510576
98071	94330	91	32614	31655	78	1426	1567	17	2133	2279	27	5138	4968	39	8921	8644	46	184943	172627	89	0.511549
105542	99379	86	47840	45335	81	1809	1478	19	3110	2960	30	6091	5779	40	10485	10372	51	198664	187301	93	0.515439
126282	121348	85	78309	74976	83	2003	1977	23	3978	3997	36	8325	7764	50	12630	12684	57	260876	243479	92	0.515439
99257	89267	83	48857	42857	82	1413	1313	17	2210	2420	25	5027	4498	43	8534	7669	55	157991	144365	89	0.515439
195800	158658	98	94189	78003	94	3236	2633	33	5763	4983	46	12310	10156	67	19719	15207	82	379671	300803	105	0.516411
84906	83371	82	26043	25604	76	1098	1165	12	1815	1747	17	4709	4579	38	6482	6539	40	152646	146261	91	0.517384
151414	134464	88	51515	45449	87	2293	1828	28	3971	3654	33	7839	7374	45	13409	11739	65	257828	242493	92	0.518356
94793	92903	82	43623	42532	80	1684	1675	19	2348	2356	27	5561	5150	40	9390	8821	55	194853	184399	91	0.519329
178478	145961	95	70323	57585	91	2989	2591	31	5431	4531	45	11922	9214	65	16528	13767	82	365535	295000	99	0.524192
94833	94522	83	26785	26410	65	1235	1309	13	2866	2679	31	5256	5310	39	9071	8876	56	180337	169920	87	0.524192
121780	112372	85	43831	40955	84	2384	2221	27	3209	3215	31	8606	7886	51	13993	13361	63	262668	251630	86	0.524192
150057	136487	87	53664	48495	86	2207	2050	24	4086	3763	32	9577	8646	51	14331	13411	67	288962	274715	94	0.525164
102731	91395	87	37931	33735	84	1621	1535	20	2560	2432	26	5947	5633	44	9435	8529	56	193477	181464	97	0.530027
119984	113572	84	30079	28940	80	1891	1713	22	3496	3162	32	7482	7552	44	11642	11277	63	237480	219841	94	0.534889
76478	74464	82	30804	29755	76	1138	1007	3	1630	1936	18	4066	4075	34	5309	4912	38	114481	110727	83	0.535862
115673	109494	87	46231	43957	81	1914	1602	20	3088	2757	35	6819	6506	43	12086	11870	64	231012	218471	90	0.536834
224574	167872	105	90085	66910	99	2504	1971	29	5728	4731	43	11531	8624	59	17896	14042	75	392837	306963	106	0.536834
134573	124121	101	58068	54149	85	2619	2197	30	4562	4196	34	8479	8277	47	13407	12812	65	287177	263957	84	0.538779
124799	105602	90	57716	48561	87	1833	1542	20	2836	2479	31	7547	6642	47	11210	9029	60	252694	216455	96	0.541697
87664	84116	92	38228	36710	78	1183	1113	11	1870	1914	24	4322	4368	35	6798	6880	50	146568	139816	80	0.54267
80538	77134	82	29428	28411	77	1376	1535	15	1996	2422	23	5539	5142	43	9116	8134	55	166235	158736	87	0.545587
141668	126595	95	86185	79016	87	3155	2933	31	5349	5465	42	11105	10115	55	17032	15468	75	351533	319899	94	0.548505
93056	90937	81	19912	19190	60	1836	1526	24	2627	2544	26	5553	5135	39	9272	8632	49	186129	178958	88	0.549477
163818	128646	106	60493	47260	92	2849	2214	32	4163	2980	41	8745	6830	56	15426	12159	73	293930	232297	104	0.55045
61085	60463	83	34167	33521	75	785	733	0	1225	1179	14	3037	2873	33	4418	4403	34	97236	96207	83	0.551422
160334	129307	96	63055	49946	94	2384	1885	27	4451	3175	41	9000	7753	53	15106	12735	72	327097	263244	101	0.551422
161751	129736	93	65322	52546	92	3093	2427	34	4901	3619	42	10133	8136	57	15631	12225	72	298698	231066	93	0.551422
94249	86760	85	62393	59193	82	4569	4384	34	5503	5358	38	14164	13406	67	22829	21577	78	420171	393474	95	0.55434
131191	118214	86	53084	46604	85	1787	1655	20	3718	3346	37	7814	6946	51	11293	9290	58	225879	200488	94	0.555312
108957	100111	100	41876	38815	82	1795	1746	20	3533	3527	31	7203	6704	45	11509	10552	59	249195	229912	91	0.557257
135927	121056	88	54126	47111	87	2125	1986	22	2947	3033	32	7531	6780	49	11247	9725	61	239272	215290	95	0.557257
182965	147070	98	64204	51522	95	2706	2161	30	4922	4006	42	10609	8784	57	17257	14024	72	348464	290863	104	0.55823
100343	96219	82	37615	35632	80	1839	1665	21	2495	2224	29	5847	5655	39	10566	9583	56	203383	195501	84	0.55823
91379	88354	80	44115	43873	78	1670	1626	17	2104	2046	25	5056	5011	39	7923	7663	49	161373	154454	86	0.559203
275074	210416	135	107082	82232	131	5364	3963	40	8357	6867	53	17296	13529	78	25940	20629	92	525604	441858	139	0.559203
181635	139773	100	74409	57815	97	2790	2273	29	5444	3970	44	10940	8185	60	19523	15393	77	363181	281365	107	0.560175
90704	86876	79	34493	32888	78	1308	1265	12	2083	2010	24	5703	5544	40	8256	8171	47	179072	171447	88	0.56212
176540	136279	98	67971	50955	96	2279	1735	26	4487	3463	39	8578	6902	56	15048	11608	69	278943	219302	103	0.563093
102399	98708	82	31488	30203	79	1823	1974	22	2622	2063	30	6569	6287	43	10654	9887	55	207415	192928	86	0.563093
100186	94960	82	33621	31661	79	1613	1579	17	2916	2385	29	5695	5512	41	9290	8336	55	181373	178716	86	0.563093
136120	115213	93	57376	48007	89	1865	1619	20	3606	3015	38	6958	5770	48	11739	10710	63	227240	198181	92	0.564065
73463	74587	76	33863	33810	75	1304	1323	14	2215	1888	24	4431	4378	36	6889	6886	41	142784	139194	81	0.564065
73741	73427	78	31597	30853	76	1262	963	0	1654	1623	23	4221	3772	37	5762	5788	41	126436	120342	84	0.566983
151785	133528	92	53567	46580	89	2329	2044	26	5058	4664	38	9240	8474	54	14433	14123	60	300201	274718	93	0.567955
74652	73686	79	21959	21557	59	667	635	0	1950	1930	24	3844	3595	32	5435	5431	37	114110	113160	81	0.5699
119107	107047	86	51758	45792	84	1580	1303	22	2739	2904	28	6144	5501	46	8804	8524	48	185888	170299	90	0.570873
91652	88883	80	36615	35467	80	1591	1293	17	1919	1880	23	4516	3971	37	7483	7178	45	149040	141679	83	0.571845
160860	138348	93	68021	58392	90	2470	1916	31	4433	3504	43	8709	7626	52	13780	12166	67	263092	234637	94	0.574763
92133	88119	82	28944	28089	77	2167	2115	24	3121	2956	32	7501	6967	47	11679	12089	58	241295	223177	90	0.574763
168731	136655	92	62507	49490	91	2081	1551	27	3282	2715	34	7979	6238	52	12660	9954	67	266114	222367	104	0.576708
134447	114220	96	51469	43742	88	1755	1437	23	2687	2725	30	7240	6228	49	11574	10181	60	218877	191824	96	0.576708
157952	135495	94	56872	46944	91	1980	1722	21	3898	2869	40	8398	6974	52	13287	11647	64	268649	233768	99	0.579626
236040	172544	102	99639	72991	101	3362	2502	35	6334	4358	49	12642	9698	64	18916	14036	78	401182	301888	113	0.582543
116722	108311	85	53691	50678	83	1715	1669	21	2897	2771	31	6136	5924	42	9784	9511	58	209231	192496	100	0.583516
188894	167121	96	66325	59158	92	3165	2740	30	5271	4505	42	10829	9244	54	17509	15535	73	363694	307604	102	0.585461
95489	90485	81	45235	42324	80	1842	1379	22	2770	2491	26	5995	5888	42	9564	8232	58	194094	181438	91	0.586433
228132	168689	107	116507	87364	105	3319	2374	34	5669	4587	48	12851	9552	65	20092	15294	87	412469	320085	115	0.587406
126530	111776	94	57360	51611	87	1673	1686	18	2816	2709	27	6998	6423	44	11248	10519	57	232469	204057	98	0.588378
265661	208529	111	138820	114022	110	4908	4020	37	9187	6896	61	18494	15739	73	29481	24779	105	604915	535168	117	0.589351
182103	153377	95	71208	59664	92	2610	2048	28	5240	4711	40	12270	11397	60	19021	16598	79	365314	330344	103	0.590323
142471	132854	98	73102	69373	86	2737	2534	26	4941	4501	37	10660	10153	55	16168	15520	70	353938	322639	93	0.592268
181993	151638	96	58300	47699	91	3086	2346	32	4855	4492	40	11365	10161	58	18394	15564	76	343825	303516	103	0.594213
98252	94520	94	47197	46652	79	1349	1439	14	2571	2408	27	5130	5092	37	9789	9537	56	186616	184638	83	0.595186
239753	185816	109	146898	120341	104	4639	3978	37	9316	7826	58	19908	15982	77	30191	25129	101	623244	527310	108	0.597131
117825	111027	96	35734	34249	80	1634	1659	17	3178	2950	32	6155	5984	43	9159	8534	54	198174	188845	87	0.598104
112957	109548	82	34314	33165	79	1688	1573	21	3280	3508	32	6281	6015	41	10026	9399	54	216088	205368	89	0.598104
129812	116160	91	41781	34350	87	2423	2000	25	3421	3160	34	8418	7178	52	12472	11083	57	238033	213319	93	0.598104
168268	146288	93	82687	72660	91	3038	2745	29	4358	4165	39	11325	10233	54	19365	16965	78	382539	353884	95	0.601021
163368	145000	103	85995	75982	89	2666	2371	28	4498	3876	37	9600	8792	56	13365	12631	69	290662	271122	96	0.601021
176580	139655	97	74720	59006	96	2592	1925	29	4224	3637	38	9926	8570	57	17451	14564	80	330228	290224	95	0.601994
90703	88014	81	30295	28988	77	1572	1372	16	2341	2243	24	5839	5869	39	7963	7396	46	172208	167102	84	0.601994
65927	64840	77	28338	27844	75	866	736	0	1302	1468	15	3406	3242	32	4697	4463	35	104107	100603	85	0.606856
93631	91990	85	38852	37949	78	1426	1357	16	2200	2355	25	5503	5424	40	8078	7796	46	166682	162251	91	0.606856
165884	140122	96	58093	49038	91	2008	1632	25	3376	3287	34	8877	7778	52	13392	11468	68	268317	237723	102	0.607829
44551	45477	69	21865	21899	63	741	616	0	958	1290	12	2273	2172	27	2904	3068	30	63027	61753	77	0.608801
103951	99275	81	31829	31077	80	1385	1356	18	3032	2422	29	5446	5045	41	8552	8267	47	178959	165904	94	0.608801
144608	132338	91	73402	68142	86	2500	2218	26	3893	4074	32	7783	7096	49	13163	11534	70	232942	223994	96	0.609774
115572	103063	88	52416	48079	85	1708	1630	21	3313	3281	33	7238	6374	52	10854	10136	58	219021	201942	95	0.612691
101346	97837	83	32004	30080	81	1728	1610	19	2879	2482	32	6288	6097	42	9682	9393	50	181138	173061	90	0.613664
130416	119200	87	53566	48725	87	1954	1714	21	3371	3432	32	8696	7905	51	14739	14065	67	282599	265226	95	0.613664
184996	164943	91	97684	87795	90	3163	2844	31	5024	4773	39	11078	10573	53	17997	15824	75	364623	334524	100	0.613664
100128	94136	82	35397	33630	79	1973	1673	23	2719	2742	29	7487	6995	45	12080	11544	61	242337	231970	88	0.614637
135892	123644	85	67874	61161	84	2734	2328	28	4246	4198	35	8835	8416	54	14575	13690	68	312676	290820	95	0.614637
109335	102145	85	41691	39733	81	1537	1444	17	2491	2721	24	5734	5793	40	8853	8651	50	192162	178194	89	0.617554
69979	69270	78	23163	23123	67	1392	1284	14	1662	1966	20	4484	4419	36	6739	6304	43	132424	128216	89	0.620472
55663	57202	73	12597	12401	45	719	753	0	1536	1587	14	2782	2987	29	4892	4593	40	91827	88669	86	0.622417
90281	87605	80	32743	32383	76	1031	1046	5	1605	1641	19	3984	3755	35	6344	6539	39	126838	121459	85	0.625334
109169	100883	86	49340	45216	83	1687	1425	18	3194	2462	33	6922	6620	45	10662	9818	64	219210	209293	90	0.626307
190507	164778	97	89644	79198	94	3431	3121	31	6241	5027	44	13060	11354	58	19436	17060	80	404453	338271	101	0.630197
156694	137655	108	89244	76939	108	3123	2820	30	5294	4212	40	11761	9962	68	20043	16804	92	383851	332681	108	0.630197
65810	63573	79	25813	25362	76	1013	890	0	1423	1226	15	3745	3754	32	6311	6073	45	129303	123698	81	0.632142
144193	121139	93	58633	48855	91	1888	1730	22	3825	2956	35	7651	6632	48	13356	11700	68	263654	224314	96	0.633115
234078	194489	104	94590	78738	103	4351	3672	36	7253	5924	46	16675	14303	72	24739	21101	93	480163	426214	107	0.634087
239869	185361	124	91445	69962	113	3475	2640	32	5851	4206	45	12160	9536	61	18855	13834	76	364819	279957	124	0.636032
150010	132372	88	62032	54839	87	2083	1940	25	3719	3244	33	7776	6597	48	11164	9376	63	227287	198750	101	0.640895
195430	171780	110	79416	70287	93	2670	2404	29	5467	4876	41	10562	9197	56	16521	15427	68	324860	298367	104	0.641867
120022	112585	86	51133	48085	82	1978	1661	21	3147	2378	30	6066	5632	41	9095	8699	49	188590	180474	92	0.64284
111126	106457	85	35986	34492	81	1832	1494	23	2367	2210	25	5901	5632	41	10143	9675	52	183560	171464	92	0.64284
88818	84996	80	27145	26180	77	1122	1376	14	2015	1981	23	5037	5107	39	8566	8690	46	166816	160202	93	0.643812
101594	97087	95	38563	37507	79	1557	1634	16	2785	2650	33	6064	6239	41	9167	9296	51	186019	177065	93	0.644785
117330	112594	84	49845	47321	82	2253	2185	24	3203	2800	34	6412	6059	45	10626	9779	54	224002	214009	95	0.644785
115372	100606	102	47671	39922	102	2198	1727	26	3480	2767	36	6954	5889	50	12805	10997	66	248243	217414	102	0.644785
181998	143758	98	78446	63125	94	2727	2305	29	4471	3419	43	10868	8745	57	18325	14679	86	353293	270255	109	0.647702
161382	143542	91	68802	60118	91	2626	2389	27	4403	3829	40	10120	9104	57	14929	12236	68	319299	291318	104	0.648675
218822	173202	104	110150	89097	100	3106	2130	33	6146	4965	45	12264	10098	59	17557	14350	73	373936	306905	111	0.65062
113569	108719	82	44761	42823	81	1586	1694	19	3344	2917	31	6626	6240	41	11774	10922	58	204320	182215	94	0.65062
158556	143107	90	55785	48930	88	3212	2930	29	4225	3655	39	9650	9170	51	15238	14626	70	349117	323459	99	0.651592
110002	104873	81	42457	40790	80	1912	1918	21	3098	3135	32	6600	6126	45	10591	10173	56	199753	189218	96	0.65451
90276	88377	80	37436	35922	78	1291	1227	13	2816	2189	32	5218	4828	39	8980	8785	47	173247	169377	87	0.655483
107068	95111	88	43677	39057	84	1496	1308	13	2334	2273	26	6126	5682	44	9598	8886	51	211412	190904	93	0.657428
82325	78874	90	22845	22446	62	1221	1470	15	2616	2468	32	4796	4570	36	8011	7800	48	169892	161162	88	0.6584
144288	132209	87	81927	76456	86	2401	2170	26	3942	3254	37	8389	7692	51	13422	11808	64	277516	257165	95	0.6584
97302	90818	83	34125	32512	80	1600	1567	21	3326	2386	32	6783	6492	45	11251	10810	56	226060	203902	86	0.661318
87762	82895	89	32677	32117	77	1116	1264	12	2146	1893	22	4452	4232	36	6432	5852	44	139696	134525	87	0.66229
100714	99681	82	31532	30962	77	1378	1453	17	1666	2088	23	5340	5149	41	8566	8000	58	162745	156848	85	0.66229
201185	162433	114	76248	62660	96	3332	2919	31	5174	4040	44	10859	9243	57	17677	15283	71	366707	318781	106	0.665208
66564	65322	80	29562	28731	76	891	678	0	2107	1860	27	3455	3355	30	5749	5799	41	119889	117043	85	0.667153
147231	125405	99	58743	49067	90	1868	1751	19	3970	3502	35	8088	6795	51	12579	10883	65	279074	242645	100	0.669098
43934	41654	71	20200	19981	57	482	638	0	1213	1063	6	1916	2222	24	3019	3043	31	64574	61802	83	0.670071
207407	161279	119	90878	71460	101	3596	2660	34	5682	4580	52	11965	9541	63	17418	13544	70	373052	299673	115	0.673961
124836	112969	87	38987	35518	84	2248	1806	26	3206	3206	31	7369	7078	46	12310	11230	63	236743	225112	87	0.676878
55827	56692	74	23649	23214	73	627	732	0	1387	1491	16	2538	2844	27	4250	4096	35	87972	84168	85	0.678823
163440	141786	106	69127	60565	89	2364	1845	26	4398	4229	35	9500	9007	51	14899	12814	67	303921	275128	100	0.679796
142995	120752	90	66918	57449	90	2098	1747	23	3664	3066	36	7192	6126	52	10786	9359	61	230002	192963	101	0.679796
117263	108688	99	38017	36395	81	2009	1700	24	2757	2955	28	6961	6792	44	11239	10654	55	225882	205651	95	0.680768
135840	119256	93	63394	55760	88	2112	1755	23	3768	2872	34	7046	6380	48	11577	10226	58	225177	198234	97	0.684658
137548	115640	98	49374	40207	90	2218	2016	26	3925	3061	40	7974	6743	49	12693	10551	66	257913	224735	99	0.685631
139990	121306	91	50585	41868	90	2049	1435	25	3280	2950	37	7525	6942	47	12113	10565	58	243139	211044	100	0.686603
102613	96436	82	36953	35030	80	1657	1640	19	3396	3058	33	6798	6648	44	11074	10693	61	238208	210276	86	0.687576
92168	88641	82	40349	39240	79	1246	1306	13	2257	2520	24	4390	4217	35	7203	6604	45	145652	142637	89	0.692439
130347	122492	85	63156	59648	84	1690	1712	20	3009	3123	29	7091	6216	44	11583	10756	57	219656	200607	89	0.692439
122318	113537	86	42430	39634	83	2246	2256	25	4509	4733	37	10047	9629	52	14501	13863	63	296917	277939	92	0.692439
150945	124247	92	49699	40072	89	2112	1891	24	3777	3373	34	8375	7242	51	12938	10878	63	269805	232163	101	0.695356
175912	140355	96	70916	56692	92	2640	2158	29	4934	3893	40	10616	8369	61	17608	14351	78	342018	278253	99	0.695356
169398	135151	106	70308	54935	93	2196	1881	26	4647	3261	44	9377	7545	54	14660	11173	66	316989	252011	105	0.695356
107968	104013	87	37501	36270	80	1565	1539	22	2575	2978	28	6545	6294	41	11558	10751	60	209594	190752	96	0.700219
183363	148441	94	78993	64574	94	2777	2281	29	4058	3601	38	10565	9137	53	16721	14657	74	346150	285743	104	0.701191
91357	88751	81	30464	30023	77	1364	1322	14	2049	1981	26	5714	5773	43	9042	8514	52	173879	162949	92	0.705081
175729	139114	99	72260	57908	92	2397	1867	27	3876	3483	36	8588	6843	54	14306	11280	73	275983	226079	101	0.706054
117152	111920	86	64893	63598	83	2052	1732	25	3515	3448	31	6848	6284	45	11179	10240	61	237443	224195	92	0.707026
191432	143173	105	74294	56042	103	2554	2027	31	4552	2968	43	9952	7316	59	15759	11936	69	311946	230983	115	0.710917
230351	179104	104	119838	95833	102	3913	2661	37	6883	5870	52	13962	11227	72	21809	18399	98	454149	379262	111	0.711889
247052	186610	104	136988	107706	102	4877	3752	40	8923	6606	60	18152	14369	74	30326	22583	101	587079	481569	111	0.711889
110248	104467	82	33966	32889	79	1717	1527	20	2497	2535	25	6737	6598	43	9881	9310	53	202170	187956	91	0.711889
86894	83670	80	32930	31560	79	1255	1207	12	2246	2441	25	5112	5139	38	8473	7911	48	187248	175934	90	0.712862
53500	51993	80	12958	12617	46	681	565	0	960	890	0	2201	2089	25	3688	3882	30	79399	72731	84	0.713834
212044	158210	100	83348	63346	98	3267	2493	33	5565	4376	44	13212	10120	66	20449	15559	84	415010	324808	106	0.714807
225226	169107	104	105260	78750	105	3236	2140	35	5677	4084	45	11095	8459	61	17851	13762	79	375059	297520	112	0.716752
131076	121899	100	45665	42567	85	2436	2134	24	4079	3273	42	7180	6999	44	13348	12866	67	247679	230348	95	0.717724
40868	39277	68	13509	13404	46	391	476	0	946	660	0	1738	1674	20	2871	2747	30	53888	54252	82	0.728422
188063	155289	97	69389	56954	93	2658	2272	29	4207	3862	37	10597	9223	55	15261	13316	66	327600	284672	103	0.730367
213031	169334	107	67421	52193	97	3828	2909	37	7247	5794	46	16048	12617	73	23988	19347	95	481494	395750	111	0.73134
120044	104134	103	50845	44723	87	1525	1439	17	2093	1765	29	5650	5355	40	9003	7860	55	170508	156377	93	0.732312
155293	128386	109	60762	51230	92	2286	2030	23	4077	2998	43	8262	6908	51	12237	10856	61	253858	214133	100	0.732312
108616	106800	81	35867	34005	80	1704	1591	21	2743	2755	31	7415	7130	46	10628	10224	50	214568	203902	92	0.733285
227576	180774	105	66043	51531	102	4357	3251	38	6693	5531	48	14494	11990	64	23761	19539	87	454081	399179	108	0.734257
81656	77695	94	20891	20440	59	1623	1504	19	2498	2491	26	5220	5328	37	7918	8020	45	168132	158284	87	0.73523
334959	245283	138	207495	151681	139	7002	4836	47	13594	10308	76	26945	20395	104	42450	31153	131	873715	668946	145	0.737175
204086	147363	103	79487	58381	99	3207	2549	33	6034	4194	45	10886	8210	60	19057	12728	85	378933	280223	109	0.738147
156875	122346	95	64375	49574	91	2140	1744	26	4067	3019	37	8402	6354	52	14184	10529	75	272366	216946	100	0.738147
135242	114261	105	53373	46712	87	2349	1881	30	2988	2898	31	8038	7472	51	13818	12386	67	286003	256361	96	0.738147
125206	107944	86	52383	44606	87	1761	1741	19	3986	3695	35	7482	6222	48	13041	11530	65	250464	224249	99	0.73912
125686	112493	88	50409	44964	85	2303	1947	26	3809	3492	38	7192	6341	46	12282	10427	64	241093	216979	98	0.740092
99309	95866	86	34823	33962	79	1426	1424	15	2493	2321	22	5526	5261	40	7813	7244	47	153901	142720	91	0.742037
133197	117463	90	51932	45028	89	1906	1463	22	3357	3098	34	7574	6736	45	12159	10965	60	256309	231422	97	0.743982
201320	167374	107	90556	76373	94	3193	2761	31	6303	5585	44	12480	10931	58	19570	16696	79	393814	354784	100	0.743982
84940	82776	78	26929	26291	76	1411	1269	13	2616	2665	26	5445	4798	42	8207	7916	49	167611	158547	90	0.7469
97117	89959	86	35936	31846	84	1661	1563	18	2861	2928	29	6745	6516	45	10835	10325	52	224098	203133	94	0.7469
77104	72629	82	34490	33047	77	1319	1173	13	1703	1715	23	3752	3901	33	6371	6026	42	124568	119808	75	0.747873
104205	100772	83	46776	45433	80	1414	1309	16	2118	2515	24	5251	5027	39	8331	7565	50	170865	161312	83	0.751763
63676	62158	78	19757	19174	56	570	626	0	1270	1324	15	3027	2903	30	4643	4674	36	92753	92821	72	0.751763
96751	93723	79	33060	30716	79	1814	1709	19	2595	2628	30	6786	6466	48	10561	10534	62	221956	210369	85	0.751763
120499	114897	83	50417	46861	82	1865	1543	21	3307	2806	32	7456	6582	48	10854	9644	55	243201	225962	86	0.751763
137800	126719	98	61767	56023	87	2006	2086	23	3730	3303	32	7548	7134	47	12334	10841	61	242109	226452	93	0.752735
147877	121677	108	61012	51219	91	2081	1714	25	3444	3066	36	6653	5763	48	10904	9360	59	231418	197043	108	0.752735
202759	159831	106	77175	57282	103	2150	1720	25	5447	4275	44	10346	7905	59	16551	13162	71	340049	277377	110	0.75468
163912	139006	93	64045	53808	91	1927	1483	22	3895	3360	37	8258	7251	52	12317	11052	61	237491	210274	97	0.755653
103533	101941	91	49407	48123	79	1784	1710	21	3112	2892	29	5810	5607	40	10560	9763	56	201708	191973	88	0.756625
159398	147148	89	60971	55416	87	2990	2823	28	4969	4723	41	9970	8806	55	17080	15137	68	327626	302479	97	0.757598
78062	72345	91	29880	28559	77	1656	1554	18	1612	1941	20	4556	4498	35	8107	6967	48	155276	153175	80	0.759543
163453	129138	95	68514	53338	94	2234	1830	26	3736	2951	38	8711	6788	55	14305	11699	63	303656	244541	103	0.76246
110495	105809	93	31495	30092	79	1857	1639	20	2753	2710	27	6618	6151	43	9910	9654	53	204199	193747	89	0.763433
124037	114725	86	49371	44345	85	1703	1568	18	3061	2563	31	6058	5650	43	10760	9991	58	216433	198623	91	0.765378
118377	112805	83	29032	28069	79	2145	1812	24	3384	3214	33	8072	7366	53	13223	12082	69	265686	241218	87	0.767323
102927	100179	80	30743	28706	80	2021	1758	21	2950	3121	30	7217	6728	47	12939	11854	55	250598	232327	90	0.771213
150451	125911	92	58795	47694	89	2310	1749	29	4539	3479	40	9343	7389	55	14715	12260	65	304919	259537	101	0.773158
98366	94014	83	26753	25586	78	2062	2131	23	2912	3229	30	7292	6897	48	10383	9785	57	222571	207135	87	0.774131
128566	118694	87	63417	59770	85	2119	1985	24	4228	4028	35	8658	8385	50	13854	13056	69	272778	244109	94	0.776076
128814	115092	93	40353	34472	86	2283	2044	24	3469	3118	35	7872	7301	49	12719	11476	58	272463	256745	90	0.780939
104072	96194	86	33728	31441	80	1799	1667	18	2524	2755	28	5864	5206	43	9831	9243	51	185726	169169	82	0.783856
127259	119451	83	41421	39634	82	1281	1039	5	2165	2455	27	5913	5667	44	7739	6785	48	252976	234220	94	0.789691
52894	50037	82	22765	22156	67	611	923	0	701	807	0	2286	2413	26	3925	3603	35	79190	73618	84	0.791636
119104	103674	89	47818	41315	86	1870	1699	21	3099	2928	31	6377	5731	46	10514	9249	57	201434	187236	96	0.792609
119545	110124	85	55187	50591	85	1989	1885	23	3715	2938	34	7204	6171	48	11017	9896	54	229190	201780	91	0.793581
130248	113216	91	46029	40516	87	1816	1484	21	2941	2889	29	6664	5705	47	10157	8886	66	201311	179860	94	0.793581
133660	105322	100	51204	40646	90	2085	1435	22	3102	2450	33	7047	5487	48	10501	8031	58	225857	181180	100	0.794554
186844	151522	101	86747	72213	98	3161	2491	33	5255	4573	40	12103	10072	61	18400	15207	79	357948	311613	102	0.795526
112192	99823	94	35752	31635	84	1767	1515	18	2772	2652	28	5755	5203	44	10039	9409	57	200247	187071	93	0.796499
190799	152198	97	74365	61003	96	2037	1637	26	4713	3301	44	9470	7452	56	15425	12196	69	317315	253885	105	0.796499
156797	123036	94	66874	50801	93	2130	1777	24	3694	2722	39	9355	7490	57	14662	11530	68	284669	228322	101	0.798444
160790	128498	100	71561	59210	93	2417	2006	25	3562	3448	36	8176	6743	53	13360	10634	74	255541	212805	100	0.803307
212556	155900	104	91374	66306	101	3838	2555	39	6143	4711	52	12945	9325	67	21567	16770	81	442050	346166	108	0.804279
61800	60970	75	21335	21060	63	740	746	0	977	965	0	2602	2305	30	4224	3879	35	81024	77177	87	0.806224
35008	35085	63	14864	14743	47	647	602	0	688	1086	9	2187	2202	23	3541	3497	31	62179	63705	75	0.807197
107288	102680	84	46710	44646	82	1505	1433	19	2705	2794	28	6815	6465	45	11590	10366	58	220693	206302	89	0.807197
203534	155166	103	85146	67459	102	2731	2145	29	3628	3526	34	11054	8580	57	16235	12949	70	344905	268793	112	0.808169
161412	135962	97	57540	48778	89	2005	1562	22	3154	2848	37	7443	6434	47	11709	10052	59	231308	201578	98	0.809142
94145	91383	80	28718	27755	77	1314	1233	14	2573	2313	28	5470	5321	40	7702	7642	47	173386	166879	88	0.813032
158256	130996	93	54926	44812	90	2388	1872	28	3552	3192	34	8263	6178	53	14718	12318	68	272451	231444	97	0.814977
148566	124397	92	67675	58650	89	2094	1690	24	4124	3751	41	8836	7600	53	14293	12530	67	321629	281962	99	0.818867
164172	138509	100	70214	60994	92	2783	2393	29	5032	4531	41	10763	9023	62	17867	15149	71	383305	326524	101	0.818867
58635	60088	74	26727	26751	67	622	556	0	1626	1395	15	2728	2688	29	4331	4048	37	86552	85153	80	0.818867
241715	171754	109	95433	68222	107	3509	2572	36	6022	4051	53	12036	9101	63	19026	15062	84	388197	289429	115	0.81984
82073	79661	79	20944	20001	61	1296	1289	15	1984	1736	22	4554	4020	37	7130	6813	44	155729	146368	88	0.821785
126988	116001	89	53068	48006	85	2155	1914	24	3847	3128	36	8406	8166	51	13490	12946	69	276323	259085	91	0.82373
136411	123796	96	62099	58632	84	2673	2288	28	4331	4324	37	9572	8973	55	14712	13199	69	304965	276888	94	0.824702
77063	75196	78	23178	22581	73	1065	890	0	1816	1867	21	4076	4141	35	7025	7009	41	135103	130630	89	0.82762
133362	125018	88	62953	58914	85	2817	2614	29	4030	3712	36	10180	9339	57	15273	14108	63	312249	295806	93	0.82762
120716	113129	85	45941	43173	82	2125	1977	24	3669	3332	30	8418	8085	47	12517	12227	59	270396	249067	90	0.82762
198250	162712	98	104088	86114	97	2615	2083	28	4564	3949	41	9775	7802	57	17275	13445	73	329874	268288	105	0.828592
107139	101957	89	46784	45903	82	1719	1704	19	2530	2413	32	5022	4817	40	8018	7574	49	176807	166980	93	0.828592
126607	113107	89	53470	47919	85	2543	2244	28	3994	3065	41	8415	8059	49	13090	12875	63	280536	267130	94	0.829565
297814	224078	115	139206	111270	114	4589	3835	38	9691	7815	57	18816	15203	81	30095	23864	110	592544	487344	124	0.834427
173869	149409	92	68920	58500	93	2571	2054	28	5312	4197	46	9562	8293	54	14855	12566	65	304585	258167	102	0.834427
96644	94211	89	23448	23476	67	1423	1464	15	2138	2194	23	5690	5634	39	9280	8933	54	184513	176396	87	0.8354
105647	99869	82	32194	31097	80	2397	2439	26	4088	3510	35	8821	8181	51	15239	14090	67	288664	263805	91	0.836372
131583	124237	87	42401	39801	82	2210	2106	22	4123	4081	35	8429	7515	51	13855	13337	67	267198	252794	95	0.838318
100347	96204	80	38203	36941	79	1614	1697	17	2687	2618	27	6494	6470	42	10704	10231	60	212539	205563	89	0.83929
94553	93936	79	35815	34834	79	1354	1475	15	2349	2444	27	4798	4928	38	7063	7079	43	148927	139090	90	0.840263
178772	153096	96	74230	62613	92	2527	2217	27	5375	4545	43	9700	8871	54	16416	14689	74	310998	290023	95	0.846098
160794	126068	108	69708	57083	92	2261	1761	25	3694	2915	44	8386	7083	52	13411	10726	68	258146	216752	99	0.846098
77068	74752	82	36123	35094	77	1197	1063	8	1469	1507	19	4389	4135	36	7464	7366	48	138982	134692	83	0.84707
91929	90664	79	35611	34815	78	1353	1332	14	2117	1881	26	5230	5000	41	7678	7606	41	158617	149074	92	0.851933
87343	84383	89	34344	33452	78	1340	1404	16	2099	2237	23	5691	5316	42	8792	8347	51	167130	158911	89	0.858741
104866	102644	81	29977	28690	79	2056	1986	23	3757	3554	36	7943	7354	50	14289	12749	62	260914	250008	93	0.858741
97433	92508	84	44824	42592	81	1445	1428	18	2837	2142	33	4495	4002	38	8180	7433	61	147992	140383	85	0.860686
139560	122199	95	56091	47643	89	2385	2144	28	3514	2825	36	8363	7313	50	13792	12630	60	281867	249707	100	0.861658
126396	115006	86	45476	42448	84	2257	1943	26	4097	3328	36	7802	7085	50	12865	11716	59	256273	223550	91	0.861658
96587	94052	81	45368	43923	80	2072	1905	23	3023	2777	29	7231	6848	45	11860	11162	56	248166	231440	93	0.861658
206462	158496	101	89003	70059	99	3021	2405	32	5357	4498	43	12381	9782	60	18902	16088	89	388936	323725	109	0.861658
194684	165939	99	77201	66818	93	2660	2278	27	4787	4355	38	11894	10658	63	18120	16131	74	377662	337952	106	0.863603
102366	99020	81	30479	29047	80	1654	1730	19	2651	2459	28	6006	5931	40	9213	8953	53	187894	174786	93	0.863603
58726	59396	75	29287	29195	73	1002	948	0	1788	1504	20	2832	2891	27	4142	4401	33	92177	90791	87	0.864576
118793	109687	88	35329	32223	84	1785	1488	21	3230	3327	28	5847	5622	43	8524	7728	52	191337	179551	94	0.866521
88201	84108	88	35010	33871	78	1421	1529	15	2494	2585	24	5509	5395	39	9137	8867	50	178216	168689	89	0.867493
131788	119199	88	68288	63130	86	2485	1932	29	4201	3910	40	9193	8153	53	14064	12932	64	276460	234214	93	0.870411
100211	96855	81	44857	43283	79	2100	1679	24	2915	3026	29	6436	6172	40	11323	10976	58	224349	213875	88	0.872356
116795	112251	82	42360	40322	82	1630	1586	20	3127	3397	30	6598	6241	45	10779	10102	54	225557	213040	91	0.872356
92519	86372	91	33830	31914	78	1690	1619	17	2714	2442	31	6087	5851	45	9299	9289	49	187330	170832	89	0.875274
144740	131577	93	64485	58299	88	2615	2296	28	4204	4115	33	10044	9052	55	15554	14649	71	314634	293600	95	0.876246
189610	162177	95	106488	92615	94	2971	2623	30	5799	4841	41	12039	10392	62	20883	18269	80	411441	361064	102	0.879164
210113	156986	100	77583	57252	99	2806	2163	33	4743	3553	46	10857	8000	64	16617	11652	77	328443	242916	113	0.882081
130603	108741	100	44889	36916	87	2037	1711	24	3341	2857	34	7177	6259	49	11622	10020	58	231585	201945	98	0.887916
124894	115768	84	57051	53937	84	1859	1855	24	4501	3952	40	8104	8002	47	11466	11419	56	260913	248114	95	0.891806
219309	187618	103	94723	81917	101	4273	3848	34	6562	6079	42	13538	11724	62	21975	19692	78	451515	400208	114	0.893752
105779	104147	85	42167	41277	81	1957	1719	21	3600	3464	32	7829	7325	53	12429	11538	58	253214	244823	93	0.897642
149113	127845	105	65569	57106	88	2076	1690	24	3231	2964	30	8431	7754	51	14150	12766	67	295158	272049	95	0.899587
141687	129124	89	52629	46258	88	2170	1846	24	3565	3333	32	6731	6264	45	11231	9768	60	224790	203714	100	0.899587
197011	151111	99	80836	61389	97	2960	2408	32	5617	4193	55	10871	8247	62	18008	14382	77	376939	300958	105	0.905422
175020	155612	95	67026	60498	91	3504	3256	33	6005	5420	42	11120	9755	58	18841	16778	73	380159	349201	98	0.906394
162662	141273	89	83944	72697	89	2666	2221	30	4138	3845	37	9279	7961	53	15800	14434	66	315681	281466	95	0.906394
202199	155545	99	73735	56185	99	3436	2556	36	5511	4674	43	12383	9951	60	20886	15968	80	419310	332690	108	0.909312
145942	126749	106	62663	54686	90	2323	2212	24	4128	3546	38	8756	7758	50	13207	11048	67	265608	241627	99	0.910284
151044	126615	90	52583	42603	90	2389	2004	24	4648	4076	37	9243	7950	55	16353	13650	75	324569	272418	100	0.911257
154648	126324	98	61679	50329	91	1992	1485	21	3253	2926	39	7573	6282	50	12420	10061	63	253081	206110	102	0.913202
200140	147693	100	93151	69738	101	2413	1794	28	4779	3633	43	10396	7942	58	17537	13018	75	346640	262821	110	0.914175
152467	117926	93	64460	49666	93	2458	1957	28	3402	3286	35	8563	6365	54	13906	11468	74	285770	224653	106	0.919037
98615	91473	87	33514	31596	80	1467	1523	16	2959	2711	29	5958	5825	41	8259	8035	50	177615	170255	79	0.92001
93617	89516	83	41274	39869	79	1656	1565	19	2774	2455	29	4900	5092	36	9301	8672	53	179785	172153	88	0.920982
222700	170582	109	86120	66459	102	2235	1689	26	5211	3971	42	11267	8687	68	17800	14405	79	346789	276327	110	0.922927
176033	153026	95	61233	53888	92	2764	2399	27	4167	3895	37	10442	9265	55	15265	13399	67	326807	298114	106	0.924872
44083	45765	70	18344	18246	55	547	550	0	659	922	0	1558	1748	19	3399	3467	32	63548	61989	78	0.926817
112617	105501	82	48351	44239	83	1740	1546	22	2853	2668	31	6375	6110	44	9605	9025	52	196149	186764	94	0.928762
73628	71852	83	28974	28238	76	1170	1090	9	1981	1942	24	4075	3804	35	7535	6975	51	141575	135487	86	0.929735
151991	124623	94	65768	52995	91	2304	1939	27	3355	2474	39	8378	6937	50	13848	11627	69	284506	233859	99	0.929735
168657	137198	107	63096	50264	94	2626	1910	28	4438	3356	43	9226	7937	55	13960	11111	64	269567	222497	102	0.932653
57276	55401	79	18329	18171	52	1162	1207	10	1474	1245	16	3097	3011	32	5499	5349	38	110349	107773	82	0.933625
167146	134152	96	66707	53412	92	2360	1921	26	4842	4130	40	9762	8590	54	15615	13141	72	324160	267954	99	0.933625
168201	141323	98	75998	64234	92	2067	1793	22	4049	3467	38	8511	6956	53	14693	12235	73	280976	240962	99	0.934598
89802	88446	82	25174	24762	72	1197	1207	13	2510	2261	24	5620	5458	39	8722	8420	49	174144	163310	86	0.934598
186219	162315	93	79262	69893	93	3063	2566	30	4723	4211	42	11014	10486	57	17052	15618	79	333598	308781	97	0.937515
102197	99405	82	49235	47287	80	1720	1552	20	2344	2507	24	6228	6041	42	10194	9616	55	197789	185429	88	0.938488
186175	147461	98	78540	61913	94	3017	2255	32	4047	3496	35	9936	7478	59	16690	13128	83	350411	280353	105	0.940433
171133	138841	95	66742	53598	93	2559	2157	28	3904	3388	38	8646	7192	51	13937	11973	66	284613	232603	102	0.941405
201542	161815	98	79314	63047	97	2785	2216	29	4843	3779	47	10597	8632	62	15478	12393	69	331533	276413	106	0.94335
113938	106426	84	44916	41546	84	1730	1740	18	2577	2568	31	6191	5905	40	9944	8558	56	185567	171698	101	0.94335
132294	111703	92	49478	41537	87	1794	1609	20	3449	2524	32	7836	6853	48	12760	11626	71	265725	241155	94	0.944323
123464	103998	90	52662	44009	89	2030	1723	21	3281	2559	40	7395	6227	48	11565	9633	62	233697	198647	83	0.948213
93900	87937	82	31743	30688	78	1603	1336	17	2533	2233	27	5143	4972	40	8455	7546	54	181021	170619	90	0.949185
97278	95541	83	40275	39281	79	1403	1288	15	2584	2455	26	5830	5293	44	9421	9575	46	195556	191620	86	0.951131
139184	132937	84	78158	74451	84	2496	2225	27	4229	3981	39	8587	8357	46	12860	11678	68	266927	252812	93	0.951131
131115	116019	89	36645	31246	88	2113	1898	23	3726	3583	33	9080	8164	55	14771	12978	70	316157	294171	97	0.952103
132241	119504	90	61726	56687	84	2082	1738	26	3454	3395	31	7232	6972	45	12850	11985	60	271330	247071	94	0.954048
130055	113376	87	55366	48212	86	2196	1908	25	3986	3218	38	8523	7430	55	12379	10980	62	273133	247734	95	0.955993
86766	83791	80	27045	26387	78	1615	1657	16	2622	2825	26	5611	5232	42	9018	8639	52	176754	166995	90	0.958911
231565	189317	107	110982	90989	101	4155	3456	36	7245	5958	50	15513	13198	68	24461	20793	90	527334	456342	106	0.963773
120327	114475	84	44637	42627	83	1646	1597	18	3456	3354	30	7313	7020	46	10411	9812	56	217685	201597	90	0.971554
59784	57273	85	23141	22647	68	392	379	0	1063	1157	12	2615	2428	27	3996	4222	32	112251	109765	88	0.974471
149439	126328	100	57805	48802	90	1998	1576	21	3745	3451	36	6394	5393	45	10440	8392	68	211312	173096	97	0.977389
89538	86381	81	33202	32314	78	1472	1504	16	2036	2108	25	4578	4269	37	8434	7988	50	162398	150065	87	0.977389
166326	144886	101	71195	61423	92	3272	2776	32	4563	4650	38	10843	10180	56	17267	15594	69	360407	331406	97	0.979334
109971	103346	87	48610	46534	81	1908	1709	24	3346	3474	28	6880	6658	43	9952	9304	50	221571	208673	90	0.981279
127170	122945	84	60565	57309	83	1914	1951	22	3233	3222	30	8386	8183	49	12296	12044	53	263835	249969	90	0.982251
37707	38092	70	19066	19053	54	435	476	0	1266	1141	11	1942	2032	23	2704	2533	30	62506	60027	80	0.986142
106045	97389	84	46955	43811	83	1530	1469	17	2950	2946	31	7321	6895	43	9983	8999	52	212325	205649	92	0.987114
184804	156707	92	102680	87969	93	3458	2981	33	6459	5732	48	13991	12779	61	23020	20447	89	460089	415918	97	0.988087
110365	102534	84	43170	40755	81	1796	1603	21	2864	2747	31	6544	6287	43	10817	9940	52	212477	191928	87	0.990032
122718	114494	83	45589	42477	83	1806	1678	21	3660	3339	31	8044	7825	49	12676	11997	62	263042	244327	90	0.994894
243918	196757	105	104145	83866	103	5037	4097	39	9568	8174	54	20075	17103	79	31689	26250	100	647350	562993	107	0.994894
157309	128746	94	70531	58871	92	2454	2030	28	3512	2969	32	8617	6847	53	15057	12736	70	290267	240328	99	0.997812
33432	32735	77	14293	14458	48	401	434	0	155	493	0	1365	1584	16	2325	2448	25	48234	48206	73	0.999757
148009	131918	90	57867	50924	86	2035	1745	22	3743	3295	33	7979	6974	49	13343	11179	68	240897	212031	95	0.999757
208090	172472	111	94534	77216	98	2833	2001	33	5373	4753	49	10905	9371	57	17152	14760	73	355619	308593	104	1.00365
162622	141446	93	69586	61616	90	1788	1419	20	4016	3874	35	7960	7069	48	12853	11485	61	280753	252121	98	1.00365
75405	71802	86	31051	30448	76	833	766	0	1469	1569	17	3203	3105	30	4158	4425	36	118254	115208	88	1.00754
165394	137350	95	69288	55670	93	2181	1880	23	3603	2522	38	8750	7345	53	13131	11084	59	287265	238822	100	1.00851
90995	89145	81	30284	29807	77	1307	1268	13	2374	2836	27	5710	5487	41	8854	8902	47	166066	158399	90	1.00851
120918	110509	86	46614	40897	84	2124	1745	23	4669	3669	39	7559	7114	46	12995	11267	64	256390	225592	95	1.01045
166154	133668	111	71109	57400	95	2310	1901	28	4473	3892	41	9655	8464	56	15811	13289	80	304395	259998	100	1.01045
89575	87183	77	44695	43208	79	2117	2080	20	3128	2796	30	7236	6852	47	10489	9865	62	230760	222013	89	1.01045
183096	150903	97	132378	114554	96	4019	3155	35	8084	6507	66	14884	12349	68	24971	21728	93	491123	423802	106	1.01434
220395	109834	133	76718	45936	134	3424	1734	38	5157	2533	55	12036	6231	89	17393	8417	105	381048	178192	144	1.01532
191861	146713	98	89103	68787	99	2769	1964	31	4990	3982	42	9739	7771	57	16077	11872	71	313824	251969	107	1.02018
173964	153867	91	73316	64436	91	3123	2450	32	5468	4872	39	11990	10739	63	17509	15450	70	358467	330997	101	1.02018
165583	130136	95	63049	50562	93	2130	1805	24	4086	3546	37	7986	6188	54	12683	10066	70	248202	198775	105	1.02115
176917	137210	111	69768	54264	94	2175	1543	26	4957	3876	41	9957	8319	57	15912	12392	73	320587	260476	102	1.02213
176142	150186	109	56625	47242	93	2688	2465	28	5643	4790	42	11274	10109	58	20277	17849	88	391784	345457	96	1.0231
100925	94071	88	41580	39331	81	1954	1853	21	3167	3174	30	6444	6360	44	10792	10133	59	223550	210791	87	1.03088
91879	87352	86	23462	22841	69	1244	1232	14	2000	2046	27	4866	4896	37	7542	7389	47	160255	148216	89	1.03282
93939	91456	80	31667	30506	78	1670	1690	19	2158	2118	24	4749	4465	37	7765	7491	49	167509	160964	91	1.0338
41450	41474	77	18622	18988	51	256	292	0	1143	1044	5	1668	1542	21	2742	2752	29	60846	57944	83	1.0338
160135	126115	92	59845	47876	90	2589	2090	26	3328	3044	36	8000	6325	51	13152	10791	62	278924	223110	100	1.03574
92225	92110	79	41228	40962	78	1393	1417	16	2880	2502	27	5301	5448	39	9186	9035	51	184465	179845	91	1.03574
103430	100523	82	32430	31623	80	2227	2098	23	4151	4136	36	7989	7727	50	13452	12694	62	273012	260877	94	1.03671
119931	111892	86	38111	34149	82	2280	2266	24	3418	3204	33	8196	7909	48	13401	12443	66	267604	255180	90	1.03963
143906	111120	96	60849	48239	92	2326	1749	25	3966	3266	37	7904	6406	52	13558	9529	73	256368	201826	104	1.03963
109130	101863	87	40150	38239	81	2418	2454	26	4213	3835	33	9978	9742	55	14237	14537	62	308127	282253	88	1.04255
184420	141646	101	63573	48697	95	2454	1909	28	4108	3219	42	10069	7938	59	16457	13033	69	329447	265501	104	1.04255
92023	91385	78	35518	34689	78	1312	1297	17	2195	2292	23	4563	4530	35	7529	7342	49	150819	142367	86	1.04352
105987	102254	81	22927	22412	62	1589	1459	17	2969	2880	30	6366	5992	42	10861	9910	61	199615	186781	89	1.04352
93646	93970	84	56294	55575	79	1207	1103	9	2483	2595	25	5152	5356	38	8051	7881	47	179158	166313	90	1.04449
122525	111757	91	47033	42171	84	2293	2121	25	3712	3825	30	8067	7277	44	13651	12750	62	286007	266831	94	1.04644
149423	128265	93	56230	46612	91	2375	1797	26	3598	3315	37	8340	7260	51	13004	11793	60	247566	220338	98	1.04838
131019	124539	89	39842	37241	84	2316	1946	25	3163	3177	33	8103	7675	47	12212	12100	56	273417	256825	97	1.05227
143097	123317	90	59366	49750	89	1870	1862	20	3502	2508	34	7206	6284	45	12287	10337	62	241194	209525	96	1.05227
105516	101728	81	47706	46006	80	1790	1945	21	2943	2670	31	6461	6004	42	10895	10864	50	210206	197676	92	1.05325
113395	105506	86	58988	56177	82	1813	1660	22	2730	2938	29	7354	6771	45	11511	10854	53	232084	223026	87	1.05616
156487	140625	92	62329	56228	89	2411	2283	24	4300	3781	36	9464	9269	51	15401	13891	73	290671	274842	92	1.05714
98054	95963	81	42618	41667	78	1254	1233	12	3067	2458	32	5019	4859	36	8862	8380	49	168965	160145	85	1.05714
96970	92881	89	45671	44296	80	1716	1580	20	2732	2902	29	7058	7015	42	11369	11260	60	216546	210260	85	1.05908
97822	92795	81	29670	27658	79	1869	1595	21	3065	2705	31	6427	6246	44	10097	9591	49	217394	198079	88	1.062
88127	83734	84	27507	26767	73	1493	1384	18	2159	1711	26	5110	5178	39	8370	7761	54	166364	160057	82	1.06297
88679	85538	81	30473	29432	77	1095	993	0	2355	2306	26	5259	5293	38	7957	7214	49	172288	163078	89	1.06394
143761	120111	90	59831	49306	90	2232	1598	25	3660	2757	36	8129	6934	50	13832	11402	65	266140	223442	103	1.06589
107959	102780	88	24607	23628	72	1886	1520	21	3452	3126	32	6345	6056	44	10460	9539	53	223485	208961	91	1.06783
44434	46220	70	17644	17626	52	635	592	0	823	983	0	2471	2821	25	3567	3363	31	67352	64247	83	1.06783
113380	107753	84	43311	41209	80	2072	2173	24	2972	2964	28	7213	6729	46	12532	11283	61	236586	210937	91	1.06978
97708	96304	82	44966	43607	80	1645	1710	18	3502	2879	34	5691	5809	39	9032	8962	50	203139	193808	91	1.06978
196576	162479	97	87057	71189	97	2423	2243	26	4301	3844	38	9332	7737	53	15571	13373	66	313136	271697	105	1.07464
92188	90748	79	33650	33259	78	1558	1504	17	2911	2537	36	5137	4973	38	9354	9053	54	180686	166904	91	1.07464
42650	42625	71	21011	20864	60	628	528	0	674	651	0	2322	2456	26	3779	3461	36	92640	90416	82	1.07853
94619	91651	86	26427	25987	77	1655	1470	19	2895	2773	29	5820	5770	39	9300	8579	54	190631	178538	89	1.07853
105726	93329	92	50635	44184	85	1529	1271	13	2296	2228	28	5124	4472	40	8441	7253	51	160645	144033	93	1.0795
117470	102858	88	47423	40973	85	1811	1644	22	2991	2740	30	7534	6880	48	11166	9705	56	246057	220902	99	1.08242
90944	89337	81	37432	36754	77	1308	1213	13	1902	1748	21	5001	4868	38	7662	7648	47	155819	147916	86	1.08339
175714	146141	96	71262	59468	95	2233	1788	26	4311	3681	39	9628	8397	58	15629	13326	64	317751	265556	105	1.08339
115980	108822	82	36061	33806	79	1678	1586	18	3951	3321	37	7017	6398	47	10636	10305	55	211230	195960	87	1.08339
78601	74775	81	31926	31152	77	1398	1279	15	1695	1935	19	4883	4553	38	7921	8008	49	143695	138886	83	1.08437
101094	95837	85	30362	28808	79	1454	1352	16	3528	3269	35	7442	7296	47	12235	11151	60	237652	227905	89	1.08534
77547	76042	78	16668	16483	50	1210	1080	8	2112	1869	20	4006	3819	36	6265	5584	54	120158	119870	84	1.09215
96575	92459	85	22506	21862	64	1467	1538	17	2562	2830	28	5801	5431	40	9718	8993	52	202673	189939	91	1.09312
85165	80506	81	29526	28196	79	1597	1462	17	2541	2255	29	5970	5773	43	9786	9694	55	190336	182962	89	1.09604
182704	138257	99	77767	57830	97	3060	2044	36	4899	3456	48	10186	7693	56	16380	11928	73	335941	251267	108	1.09798
102522	99031	86	39111	38348	78	1648	1732	17	2894	2660	26	5710	5362	42	8505	8003	54	178992	168560	92	1.10187
154927	135839	99	68373	59579	89	1966	1754	23	3583	3291	38	8355	7470	51	12164	10810	61	235778	215192	100	1.10479
98694	91534	91	34992	31131	82	1255	1082	7	2679	2174	32	5388	5003	44	8505	7309	55	156297	141781	94	1.10576
84891	82888	82	29035	28815	76	1383	1098	12	1773	1921	20	4548	4252	37	6660	6013	46	148743	141748	86	1.10673
90027	87562	80	36096	34541	79	1332	1142	14	2064	2163	24	5035	4741	38	9043	8543	56	167461	161635	92	1.10965
109249	102191	85	51612	49117	83	1971	2007	22	3410	2972	33	7557	7321	47	11595	11447	57	231220	221671	93	1.10965
136633	119035	88	45506	39737	87	2039	1742	23	3796	2839	37	8132	7301	49	12937	11480	59	265320	234894	101	1.11062
140353	123556	88	61729	54017	88	2244	1942	25	3796	3401	36	8074	7194	50	12967	11634	68	266119	241024	97	1.11062
139674	123489	87	48708	41345	88	2407	2005	26	3472	2858	33	7955	6995	54	13124	11949	63	277666	249912	97	1.11062
149048	124589	93	59997	50599	89	2088	1731	28	3568	2672	37	7647	6651	51	11957	10059	58	236485	201839	101	1.11062
153068	125733	95	70326	58759	91	2202	1721	25	3867	3074	37	8622	7283	54	14542	11962	67	281170	238804	103	1.1116
169122	140315	97	62881	52329	92	2750	2123	30	5087	4491	41	10046	8485	55	15260	12929	66	307960	266374	104	1.1116
175539	133165	106	69924	53111	98	2525	1739	29	3866	3310	38	10017	7371	57	16891	13377	70	331915	257698	110	1.11549
195567	167694	95	106978	93553	95	4540	4007	35	7847	6991	49	17381	15020	74	25917	22925	92	543373	474970	104	1.11841
123609	112272	88	40563	36623	82	1516	1458	18	2973	2986	29	6510	6361	42	10468	9303	63	227531	214432	89	1.11841
119309	108828	87	46838	42596	85	2204	1883	25	3557	3244	34	7911	7458	48	10779	10380	52	233389	211321	92	1.11938
119634	112187	83	54347	51410	82	2099	1941	24	4043	3826	34	8280	7743	50	12826	12697	51	260633	246431	88	1.11938
115178	106989	91	44434	42203	82	1637	1455	17	2586	2803	27	6230	5519	48	9550	8908	55	198267	179905	90	1.12035
100794	97035	92	42440	40329	80	1242	1224	12	2151	2490	24	5396	5068	42	8522	8481	49	173177	162134	86	1.12035
140187	117470	89	53794	43532	90	2012	1669	24	3728	2948	37	7678	6661	48	13333	11368	64	277483	229124	95	1.12035
87924	88598	78	32018	30914	77	1974	1971	22	3026	2464	33	6749	6369	45	11503	11907	53	217587	212657	86	1.12132
87622	84775	83	31619	30617	78	1527	1569	14	2077	1883	25	5115	4685	38	8550	8125	46	171381	161575	87	1.1223
73031	70342	78	28820	28395	76	1206	1088	8	1768	1533	21	4426	4665	33	7310	6836	49	142419	136800	88	1.12424
195972	159959	109	56220	45340	98	3065	2573	29	4490	3812	38	9841	8233	54	17503	14733	76	316859	267989	115	1.12424
106460	105000	82	71141	69128	82	2460	2616	24	4178	3703	36	9415	9183	51	15764	14912	70	292082	273139	94	1.12424
29747	34920	43	16001	16781	45	286	392	0	616	578	0	1318	1481	15	2108	2204	23	47264	46757	73	1.12424
141954	130294	86	92005	85567	87	1918	1706	22	3981	3297	37	8076	7657	47	13054	12159	60	270063	246578	95	1.12424
162729	130535	96	65706	53691	93	2412	1889	27	4077	3892	35	8218	6911	51	14198	11731	76	283569	236140	101	1.12521
86143	84479	82	26153	25433	69	1602	1588	16	2603	2774	29	5397	5132	39	8848	8828	50	182930	184772	88	1.12521
179992	138030	98	64254	48143	95	3196	2304	33	4407	3781	39	10860	8254	61	16950	12979	80	339203	258233	105	1.12521
146917	123923	100	69983	59096	90	2700	2125	30	3743	3587	34	8805	7328	57	14730	13012	64	316240	280489	97	1.12619
177889	142202	96	105139	84225	97	2708	2054	31	4370	3554	41	10029	8285	54	15834	12524	71	318445	258349	107	1.12716
156170	127148	98	59692	49584	90	2117	1829	24	3920	3050	38	9406	8045	53	14957	13206	63	309909	264337	105	1.12716
190943	162684	106	97878	85937	94	3222	2776	30	5517	4726	42	13349	11203	64	20013	17530	77	410453	370444	106	1.1291
102926	98475	83	44320	42266	81	2193	1806	26	3055	3224	28	6638	6615	42	11509	11057	54	236549	219343	91	1.1291
265622	193269	110	122864	89427	107	4104	2790	39	5708	4201	48	14139	10555	70	21926	16200	89	465487	336130	117	1.13105
88797	80550	95	43358	39926	81	1155	1300	11	2134	2099	22	4960	4354	40	6824	6416	46	176419	162128	91	1.13202
115254	105701	87	43576	40682	83	2062	1730	23	3882	3776	36	7478	6991	47	12814	11332	68	242598	229420	92	1.13299
381595	253976	146	218732	148569	144	8489	5414	51	15475	10547	73	32278	22018	126	52769	34562	143	1.04858e+06	700275	154	1.13397
90498	85748	82	39442	35815	82	1255	1227	12	2109	2131	26	4642	4255	41	6891	6392	46	146313	132022	89	1.13397
105886	102523	84	34511	33843	79	1580	1266	15	2569	2598	28	5754	5494	40	9550	8955	49	190035	182921	90	1.13494
116377	105218	85	42317	36281	86	1635	1561	19	2127	1800	27	6999	6577	45	10573	9337	59	253066	230432	99	1.13688
163409	140228	97	71563	62232	91	2087	2004	23	4520	3492	39	8994	7776	58	14592	12643	67	294178	253712	105	1.13883
131614	124036	87	52907	50366	82	2360	2184	26	3493	3486	33	7705	7026	48	11445	10169	58	256987	239423	95	1.13883
51108	49277	83	22097	21662	63	658	630	0	690	1141	11	2422	2335	27	2991	2727	29	72250	71958	82	1.14077
154544	142625	91	51857	47352	86	2579	2117	27	4222	3811	35	9192	8274	52	15708	15019	76	300944	276767	98	1.14369
89484	82054	82	35716	30649	83	1365	1353	16	2413	2788	29	5204	4689	43	8536	7750	49	178024	155808	92	1.14369
116864	105469	91	41791	37099	85	1841	1686	22	2609	2415	29	6477	6266	43	10291	9355	57	207249	193240	90	1.1505
102762	96945	84	41856	39935	81	2239	2079	24	3939	3361	36	7762	7594	48	12642	11582	61	255082	239551	87	1.15536
145623	133071	103	66420	61310	86	2627	2422	27	5099	4791	40	11334	10216	58	17138	16227	76	351678	320486	95	1.15731
110587	104374	86	45948	43186	83	2234	2392	24	3957	3663	34	8310	7678	48	13990	13013	64	265656	240052	91	1.15828
126290	112949	86	60256	52430	87	2291	1781	26	3300	3107	33	6980	6420	51	11445	10188	61	216221	203454	91	1.15925
84731	79721	80	36042	34438	79	1642	1556	17	2183	2537	25	5338	4771	40	8316	7941	52	165675	159411	86	1.15925
166243	132495	96	75057	58278	95	2870	2144	30	4081	3219	39	10171	7839	64	16881	12973	74	323801	263835	100	1.15925
107932	100358	85	34483	32959	82	1905	1755	21	2776	2908	30	6230	6228	40	9845	9768	48	190979	181605	90	1.16022
161473	126618	92	70181	56327	92	2780	1940	30	4040	3296	36	9293	7349	56	14701	11839	69	307484	246609	98	1.16022
125772	111403	99	35941	30683	87	2123	1816	24	2905	2605	33	6933	5881	50	10722	9623	58	222601	202246	94	1.1612
224632	174651	102	95198	73679	101	3258	2418	33	4865	4311	40	10947	8451	59	17435	14037	81	349007	288517	106	1.1612
34709	35044	59	10034	10125	42	437	441	0	274	594	0	1769	1760	19	2354	2379	27	45524	45618	73	1.1612
204014	157457	110	68042	51652	99	3313	2714	34	4959	3896	41	11846	9499	62	19061	15305	76	380381	296248	107	1.16217
143239	122451	100	56273	47277	91	2347	2071	25	4062	3364	35	8810	7858	55	13624	11764	69	280472	244635	99	1.16411
146082	121111	102	60133	50712	90	1920	1424	22	3667	3377	35	8071	6255	50	12322	9367	68	257584	222081	95	1.16509
181433	151406	104	79275	65691	92	3266	2633	30	4451	3928	38	9962	7732	62	15595	13412	66	316807	271782	101	1.16606
169651	132021	100	63797	49168	94	2072	1736	26	3741	3190	37	9510	7901	54	16566	12614	79	324287	247464	104	1.16703
98275	97024	83	51107	50281	79	1190	1235	12	2275	2327	24	4843	4520	40	7868	7793	50	162826	158221	86	1.168
115266	107132	90	31656	30148	83	1596	1597	18	2526	2607	27	5840	5246	45	8969	8352	51	194143	181098	94	1.16995
141210	128062	90	52657	47051	85	1700	1808	19	3859	3646	36	8169	7264	51	12260	11238	60	249163	231574	102	1.16995
105236	93645	87	37871	32800	85	1549	1603	17	2813	2923	30	7165	6937	45	11103	10380	62	232342	216620	91	1.17189
100713	95544	85	23004	22503	68	1362	1138	12	2703	2251	29	5203	4846	40	7779	7130	53	148680	139975	91	1.17287
91645	89033	80	35293	34270	79	1160	1136	10	1600	1855	22	5194	4979	39	7475	7650	45	149710	137330	88	1.17287
99859	94957	81	31506	30373	79	2078	1799	22	2669	2600	29	7043	6882	46	11296	11001	61	227014	215787	85	1.17676
137778	116298	90	45214	37819	87	2088	1771	25	3632	2719	34	8933	7908	58	14528	12567	70	294659	254462	97	1.17676
215094	179150	111	137506	117480	98	4177	3833	34	7003	6025	49	14744	12945	67	22880	19231	88	484109	433478	104	1.1787
196876	168849	96	87275	74634	95	3493	3281	31	6679	5676	50	13203	11376	62	22950	19842	90	430715	372854	102	1.17967
105966	102756	81	35284	33774	79	1545	1563	16	2733	2283	30	5477	5500	39	8336	7686	49	174789	168960	84	1.17967
45064	44667	75	5842	5541	37	1957	2257	21	4213	3794	36	4803	4763	36	3281	2921	34	76767	77066	73	1.18065
194151	145703	101	69392	51745	97	3164	2262	33	5129	4315	45	10847	8026	63	18338	13768	75	369375	277787	105	1.18454
67724	65457	78	22905	22508	75	688	945	0	1020	1051	4	2993	2641	31	4616	4315	40	96523	96061	85	1.18551
44886	43312	75	21285	20894	64	348	472	0	1187	1333	11	1864	1997	21	2546	3070	25	54348	51469	76	1.18648
171863	138316	98	71063	57360	93	2740	2086	31	4902	3862	41	9947	8169	54	17257	14606	66	342243	283173	100	1.18843
99891	94065	83	32719	31359	79	1773	1793	23	2599	2224	32	6553	6237	42	11525	11304	56	228698	218495	89	1.19037
106105	101591	82	29575	28284	79	1986	1905	24	3552	3380	37	7532	7341	44	12396	11841	61	248551	237481	86	1.19134
115899	108860	83	41855	39118	83	2203	2003	25	4101	3568	37	8430	8170	47	13781	12854	57	254233	236487	90	1.19232
118218	106016	91	51260	45792	84	2108	1738	24	3562	2778	35	7596	7014	49	12112	10924	63	238177	217918	93	1.19426
105349	97491	89	44205	41603	82	2154	1809	23	2481	2610	28	7395	6979	47	10125	9923	57	218283	209696	90	1.19426
127476	117453	88	34504	30572	85	1968	1625	23	3334	3109	32	6483	5813	42	10563	9239	55	222976	201949	96	1.19621
106340	101767	82	43691	41825	80	1985	1817	24	2809	2586	29	6791	6555	44	10433	9662	58	220874	206862	88	1.19912
147376	116044	96	62829	48772	92	2143	1731	24	3960	3060	36	8250	6480	55	13094	10521	71	263187	207825	100	1.2001
71600	68968	84	25164	24477	73	745	650	0	1418	1034	7	2873	2815	28	4451	4483	36	99339	93052	87	1.20107
257030	197624	111	119269	90541	110	4190	3063	37	7928	6239	54	16714	13697	72	26598	22307	103	535800	447316	117	1.20204
172414	139540	111	69749	57031	95	2246	1748	25	3418	2707	33	8592	7035	53	13759	11451	63	272493	219771	106	1.20399
117792	105192	86	47212	41047	85	2275	1959	24	3277	2900	34	7929	7021	49	12642	11875	60	255153	231394	92	1.20399
262344	168635	121	94364	60710	108	4233	2497	45	6464	4949	48	14413	10158	70	23656	16489	101	468313	305055	116	1.20496
95884	90241	82	38692	36748	80	1548	1396	18	2332	2179	29	5367	5189	39	9301	8782	59	188357	180717	83	1.20593
147766	122193	99	61296	51838	90	2008	1639	24	3076	2951	31	8291	7154	47	12780	10919	62	261329	219568	96	1.2108
94380	91740	81	37348	35982	78	1095	1062	6	1825	1894	20	4192	4110	35	6944	6569	46	134669	130533	87	1.21566
164232	133265	93	65192	52507	92	2806	2223	30	5216	3951	40	9990	8457	54	18070	14925	78	347622	291317	101	1.21663
133645	115849	90	57506	50404	86	2500	2510	25	3594	2893	37	8512	7733	48	13564	12175	71	254322	238950	94	1.21663
111214	105358	83	41861	39447	82	1487	1296	16	3008	3045	31	5751	5536	42	8915	8325	60	187062	175703	90	1.2176
113377	106281	85	38860	36938	82	1645	1523	19	2579	2546	29	6545	6375	41	9766	9358	53	194482	183252	89	1.2176
158388	130848	99	63055	52953	90	2626	2145	30	4263	3805	36	9778	8264	58	15149	12878	77	308368	261799	97	1.21858
119631	113181	99	33779	31076	82	2189	1884	25	2721	2988	31	6895	6200	45	11098	10043	57	226872	213877	92	1.21955
148453	114266	105	65347	51410	92	2676	2253	30	4047	3763	35	9158	7131	52	14817	12046	74	297486	232514	100	1.21955
109901	104870	83	33954	33127	81	1728	1447	21	3878	3674	33	6236	5900	43	10464	10029	55	214383	204268	90	1.22052
95658	91229	92	32518	31403	79	1421	1409	19	1944	2235	25	6283	5865	43	10716	10666	59	195859	190377	89	1.22247
124065	105241	86	46529	38374	86	2099	1499	25	3590	2604	36	7181	5795	51	10493	9007	51	227562	191077	96	1.22247
173256	129542	95	66486	49920	95	2882	2153	34	5003	3901	45	10674	8119	61	17043	12449	79	346109	267294	103	1.22247
92071	89289	80	43334	42427	79	1308	1179	12	2226	2276	24	4168	4084	36	7908	7435	52	144738	138968	88	1.22344
105326	98104	82	38638	35318	81	1916	1607	20	3319	3177	34	7378	6945	44	11908	11779	57	249728	232313	87	1.22441
141467	129916	99	56529	51638	86	2193	1982	22	4099	3498	38	7925	6920	48	11954	12382	52	228794	215212	96	1.22733
182801	146888	101	68127	52963	98	1990	1686	25	4704	3249	42	9778	8319	58	15885	12210	75	328150	257573	109	1.22927
157286	133998	91	57647	48527	89	2479	2191	26	4333	3829	36	9349	8011	55	14499	12277	66	277890	243684	99	1.22927
121595	112623	86	43786	40021	82	2242	1963	26	3504	3118	34	8166	7893	49	14420	13145	64	273902	260436	92	1.22927
153475	138657	89	61811	54604	88	1981	1740	23	4378	3897	38	9872	8841	59	16737	14687	68	337962	310415	97	1.23025
167554	132150	99	58367	45558	95	2167	1942	25	4011	3127	40	8369	6643	52	14508	11445	73	289537	233557	106	1.23025
169184	133270	96	70438	55552	95	2593	1957	30	4214	3526	35	9661	8057	53	14868	11681	73	297927	243792	103	1.23122
156951	131746	93	56783	45053	93	2965	2429	31	3840	3393	39	8360	6866	49	12019	10241	59	264992	224168	101	1.23316
148812	126357	90	66026	55497	90	2276	2116	27	3942	3394	35	7976	6950	51	13391	11561	59	272169	250374	95	1.23414
88608	87094	81	41985	41074	78	1379	1083	9	2652	2546	25	4969	4755	38	8386	7986	47	163713	157382	91	1.23414
43312	40791	79	4309	4244	32	2143	2038	23	3827	3671	33	5578	5750	39	3503	3414	30	87312	87768	77	1.23608
159520	124635	96	49718	38227	94	2367	1739	27	3817	2935	38	8390	6842	54	12262	9995	62	262544	206516	99	1.23997
148157	128539	91	70933	59547	91	2699	2360	29	3698	3850	35	9671	8436	56	16392	15287	70	307785	277953	95	1.24094
182605	142978	98	73262	56739	94	2732	2276	29	4150	3380	39	10049	7544	58	15618	12732	76	319293	250286	106	1.24192
98789	96595	83	32119	31024	78	1667	1374	19	2219	2004	27	5455	4950	42	7361	7400	44	169203	162432	85	1.24192
162423	130953	96	61284	49534	90	1997	1920	22	3580	2900	39	8530	7074	57	13918	11627	62	285961	239266	94	1.24192
83795	79581	81	33694	32771	78	1236	1238	11	1966	1672	23	4387	4130	37	7851	7542	48	150851	144775	87	1.24386
106352	100387	94	55943	53756	82	1869	1647	22	3740	3411	39	7912	7506	47	12711	11988	63	265091	249307	87	1.24386
155790	125787	95	61833	48469	93	2162	1727	25	4028	3154	39	9006	7130	59	14122	10986	72	290843	229979	101	1.24483
85508	81064	95	28498	27934	77	1309	1133	14	2366	2427	25	4744	4528	37	7192	7128	45	149851	145506	86	1.24581
85735	82384	81	38505	37480	78	1461	1471	16	2071	2031	20	4705	4523	34	7110	7510	41	139422	134159	86	1.24678
110229	101097	87	39132	35220	84	2148	1833	25	2476	2781	27	7401	6958	45	11171	10673	54	237526	221154	94	1.24872
163513	127523	111	66402	51796	94	2329	1675	27	4022	3795	38	10465	8706	59	15456	12053	75	320037	257356	111	1.24872
104289	97865	91	32630	32016	80	1785	1645	20	2817	2567	30	5370	5269	38	8621	8135	50	184151	174728	91	1.2497
97071	91825	83	33129	31644	79	1357	1224	14	3097	2496	29	5173	5154	38	8998	8207	54	177270	166356	88	1.25067
78948	76557	81	35594	34494	77	1431	1226	12	2126	2333	27	4341	3764	37	7117	7876	45	140484	139067	82	1.25359
91591	89397	82	42880	41893	79	1313	1440	18	2572	2638	26	5435	5426	38	9292	8950	48	192613	181839	88	1.25359
150697	124431	94	63547	52563	91	2510	2040	28	3534	3645	33	8601	7623	54	13610	11412	65	265761	245833	94	1.2565
152586	136039	92	82030	74793	89	2840	2864	27	4672	4255	38	10031	9049	54	15287	14054	63	323114	305070	97	1.25748
106863	101349	83	34118	33084	80	2073	1984	23	3475	3455	32	8008	7941	47	12190	11046	63	231686	222697	92	1.25845
84765	81187	80	20895	20111	61	1253	1314	12	1935	2215	26	5153	4834	38	7931	7447	49	163379	157482	90	1.25942
131704	119528	92	53470	48624	84	1869	1849	22	2773	2688	30	7511	7120	46	11752	10437	64	235955	212874	94	1.26331
203364	148857	103	78704	58209	99	3147	2302	34	5096	3715	46	11346	8549	60	18000	14145	79	360366	277670	113	1.26526
111336	105027	83	46438	44851	82	1933	1749	21	3070	3177	31	7275	6807	48	11162	10854	58	224920	209829	94	1.26623
79929	77219	79	20796	20316	61	990	1049	6	2579	2140	29	3974	3909	34	7012	6749	43	135592	126977	90	1.2672
155386	127690	93	62434	51851	90	2370	1685	28	3824	2957	32	7725	6229	50	12427	10138	59	253237	206573	96	1.27109
160751	141451	97	81925	71932	92	2319	2168	23	3768	3532	35	8366	7369	50	13500	12457	59	255356	239470	95	1.27304
93841	90119	86	26280	25608	77	1266	1178	14	2569	2126	31	5632	5520	40	9003	8486	57	180248	169375	86	1.27304
97212	93708	83	36427	35233	80	1614	1343	14	2251	2691	29	5195	4969	41	8679	7942	50	170548	160238	88	1.27498
168654	128334	106	66637	51824	95	2301	1690	30	4473	3309	47	7808	6310	50	12643	9934	61	268378	218068	105	1.27498
110462	108604	82	47583	46729	79	1396	1418	15	2718	3033	26	5853	5965	40	8673	8415	52	191917	176564	90	1.27498
78468	75646	79	26541	26100	75	1151	1138	9	1595	1444	17	3517	3578	31	5564	5602	38	111149	106758	86	1.27595
91381	88517	81	26030	25026	76	1491	1643	18	2132	1993	24	5060	5009	39	7967	7760	49	157351	150045	87	1.27693
162856	128876	109	82081	66467	93	3109	2632	29	5482	4534	43	11465	9325	59	17809	14310	72	359549	305936	103	1.2779
109462	105024	92	50107	48232	80	2147	2094	24	3098	2916	32	6724	6564	43	11233	10852	54	230834	218059	92	1.27887
87494	82956	89	34889	33465	79	1450	1305	16	2130	2127	23	5267	4949	39	8154	7584	49	163481	150767	90	1.27984
189969	165925	100	95020	84695	95	3928	3530	33	7304	6370	46	14757	13106	67	23776	20584	92	454975	396175	108	1.28373
99848	97349	83	26577	26549	77	1716	1744	19	2840	3255	29	6840	6603	43	10767	10558	57	215120	203257	91	1.28471
186157	141205	102	77229	58669	96	2293	1984	27	4763	4049	42	9278	6997	54	14968	11434	77	309566	237540	108	1.2886
70483	69278	80	19707	19723	53	1038	1003	1	1584	1530	17	3945	3763	35	6139	5622	45	123958	118770	86	1.28957
114406	107531	83	50540	47090	83	1819	1784	22	2978	3140	29	7806	7232	51	12756	11931	67	250370	228631	100	1.29443
149275	130695	88	65538	56919	88	2647	2257	27	3803	3297	35	8255	7552	47	13959	12379	64	276921	254224	97	1.29735
138741	120886	88	52794	44337	87	2320	1881	27	4226	3423	39	8902	7501	54	14279	12034	64	280227	241862	100	1.29735
147907	123566	93	54417	43903	92	2303	1859	29	3858	2769	40	8930	7404	54	15251	13072	81	278681	233689	98	1.29735
143627	129185	103	52091	45870	86	2295	2145	23	3298	2635	34	7730	7054	50	11972	10581	57	235898	215700	96	1.29832
149210	134417	88	62330	56182	88	2622	2197	29	4781	4096	37	9523	8626	51	14595	13419	66	295817	273869	98	1.29929
100466	95779	82	38246	36148	81	1912	1637	20	3090	3148	30	6269	6150	42	9381	9235	49	189928	179970	91	1.30027
75735	74053	82	19580	19387	55	1462	1466	16	1793	2247	22	4444	4116	36	7286	6971	44	154584	152726	87	1.30318
72515	71592	79	17083	16996	51	917	1032	4	1701	1865	26	4248	4337	33	6326	5606	46	136749	131073	87	1.30513
109165	105687	83	50928	49635	80	1862	1732	21	2838	2684	31	7239	6777	49	10402	10322	60	218037	203837	87	1.30513
50295	50000	74	19475	19336	57	489	488	0	396	811	0	2249	1843	27	3894	3842	35	67433	65027	82	1.3061
168918	139886	104	62908	51756	92	2994	2248	30	4705	4033	41	10603	9140	53	16624	13978	79	354674	311625	99	1.30708
89794	85049	85	39724	37463	80	1053	1042	6	2195	2526	25	4479	4267	37	7639	7206	47	154452	147107	82	1.30999
100616	99457	79	35524	34711	79	1377	1213	12	2614	2552	25	4736	4764	36	6444	6960	42	146670	141226	91	1.31097
107019	103436	82	36081	34783	81	1933	1759	21	3606	2977	34	6864	6574	42	10619	10147	51	219327	207185	97	1.31291
102229	97893	85	28177	26567	81	1229	1190	15	2725	2818	31	6134	5988	42	9904	9923	51	197090	191084	94	1.31777
84193	80776	81	21449	20757	65	1001	891	0	2037	2306	24	4879	4797	38	7037	7145	39	137580	128169	86	1.31972
156226	127076	97	64856	51335	94	1948	1855	21	4072	3421	36	8984	7517	55	14119	11627	73	283683	237066	103	1.31972
149817	128908	91	66115	59158	90	2233	1896	26	3614	2782	36	8379	7266	46	13387	11719	65	252134	226051	104	1.32069
106376	104643	82	50807	49986	80	2153	1992	21	3027	2721	31	6705	6522	43	11327	11055	62	221727	207078	93	1.32166
191639	153136	101	75728	59864	96	2781	2130	31	4816	4052	40	11413	9344	58	19351	15480	84	382473	304141	108	1.32166
96450	90956	81	34404	31922	80	1351	1313	15	2164	1948	26	4893	4849	36	7195	6869	45	156967	150974	89	1.32653
126115	116188	86	56888	51024	86	2195	2308	21	3216	3115	32	6969	6119	44	12385	10815	58	226253	203402	94	1.3275
156297	123451	102	54867	43114	92	2427	2240	27	3489	3159	36	7951	6262	52	14140	11451	65	272418	219864	103	1.32847
152886	126613	92	59318	48542	90	2234	1992	26	3606	3457	36	7718	6297	53	10754	9430	59	236298	200805	97	1.32847
96276	95147	81	36797	35792	77	1291	1334	14	2068	2194	22	5156	4851	38	7929	7431	49	171916	161327	88	1.32847
134287	119788	98	68861	63651	88	2654	2390	28	4078	3814	35	8896	8173	51	14840	13940	67	324032	302547	92	1.32944
111776	105195	82	45566	42421	83	2210	2141	24	3430	3412	33	8480	8294	48	15506	14983	69	292795	286480	90	1.33042
73324	71365	83	24006	23890	73	806	871	0	1164	1424	14	3309	3477	32	5521	6107	36	123075	115531	86	1.33139
95995	93352	79	42182	41024	78	1917	1943	21	2492	2304	31	6051	5985	42	10170	10391	55	209955	199405	88	1.33139
141836	125557	88	67434	59755	86	2076	1785	23	4267	3772	35	8373	7615	53	12572	10216	65	253924	226280	96	1.33431
206951	178616	101	126866	109219	98	5964	4861	42	10632	8534	59	23474	19968	81	36824	32167	96	708195	587298	107	1.33431
230851	167776	110	86792	64805	105	2973	2156	32	5265	4070	43	12172	9279	62	20199	14910	81	395951	300587	112	1.33528
187463	151385	96	68998	54894	94	3036	2404	32	5103	3500	46	9514	7758	55	15684	13601	72	303029	250195	102	1.33625
94488	91496	95	39730	38405	79	1130	1135	8	2121	2309	22	5032	4640	36	7396	6865	45	142033	136252	89	1.33917
78706	76001	91	14752	14328	48	1183	1314	12	2173	1743	24	4569	4434	38	6467	6361	43	142402	139239	88	1.34403
148286	129790	90	59340	51118	89	2660	2441	27	3347	2922	34	9287	8353	57	15887	14271	68	303002	267546	98	1.34695
87846	86502	79	35963	34443	78	1182	1350	11	2044	1962	24	4809	4591	39	9117	8558	57	160741	150685	89	1.34792
76090	72904	91	20979	20636	57	837	761	0	1277	1320	17	3723	3452	34	5193	5074	38	120039	115596	87	1.35084
125100	111659	93	56830	49381	86	2377	2189	24	3332	3090	34	7141	6363	48	12071	11009	58	250640	219676	97	1.35376
170480	128461	112	69277	51722	98	2762	1777	33	4756	3475	44	10156	7713	59	16919	11457	79	332070	250501	112	1.35376
103792	99656	83	29134	27175	80	1300	1350	13	2148	2384	22	5721	5296	41	8916	8676	48	199468	185046	93	1.35376
201663	149870	106	77364	56617	98	3187	2189	36	5274	4012	45	12086	9382	68	20588	16403	76	400004	306142	107	1.35473
95129	92672	81	54173	52936	79	1671	1801	18	3255	3100	30	6369	6361	43	10016	9515	56	223729	209665	89	1.35473
93422	90962	81	24187	23548	66	1241	1224	13	2558	2384	29	4717	4817	37	8098	7702	45	154571	144748	90	1.3557
155693	132577	93	69882	59835	91	2333	1976	27	4266	3781	43	8664	7200	50	13073	11513	65	263511	234762	100	1.35667
108777	97311	102	45973	41512	83	1768	1791	18	2768	2798	29	6698	6257	45	12057	10587	66	209056	195602	93	1.35862
56916	55580	78	10254	10444	42	889	888	0	1139	1353	12	2283	2251	27	4043	3731	34	79342	78875	81	1.35959
77383	72318	81	29930	28704	77	1471	1153	12	2097	1968	27	4620	4341	37	7485	7651	46	146985	140108	77	1.35959
141312	125943	88	52637	46217	88	2167	2187	24	4097	3290	36	8783	8101	52	13163	11488	62	263935	244213	94	1.36056
153023	138672	89	83168	77328	88	3150	2795	30	4661	4523	35	10925	9936	56	18393	17609	71	333113	303719	94	1.36056
153830	127095	93	62533	51223	91	2221	1772	23	4177	3112	37	7901	6981	47	12110	10079	65	249632	209574	95	1.36056
92688	89538	84	25919	25529	66	1210	1119	10	2051	2354	23	4809	4699	38	7151	6769	43	144149	144480	84	1.36056
104937	99140	83	29931	28278	80	1673	1544	18	3168	3162	31	6161	5867	41	10851	10876	57	214567	206922	90	1.36348
140156	128027	87	98072	92442	87	2075	1899	23	3933	3615	39	7924	7638	48	11600	11173	54	249218	236350	93	1.36445
127976	116589	88	53978	48946	84	2007	1711	22	3665	3110	34	7323	6597	45	12269	11164	64	249424	237928	90	1.36543
92835	88417	84	41957	39580	82	2198	2141	24	3101	3238	30	6867	6566	44	10951	11144	56	219155	204776	84	1.36543
167217	144698	92	75375	65326	90	2512	2193	26	4817	4599	33	10034	8783	53	14744	13069	64	302744	276339	96	1.3664
136107	122103	103	63423	57499	86	2244	2037	25	4460	4361	35	8129	7694	48	13364	11685	60	257400	236545	96	1.36932
116952	111024	84	33240	32031	80	1745	1517	21	2779	3109	29	7324	7060	47	12189	11603	60	232590	218047	92	1.38099
160829	141279	89	58087	51970	88	2539	2169	28	4108	3592	38	9710	8110	58	16514	14941	75	311553	259560	100	1.38099
171021	153435	92	80014	72733	90	3467	2696	35	6522	5675	41	12112	11032	64	17797	16842	75	358545	337876	99	1.38196
105169	98120	82	41699	38868	81	1935	1613	21	2834	2841	31	6380	5420	48	10376	10098	56	205935	192531	92	1.38293
135986	125268	88	70246	65086	87	2635	2489	27	5578	4954	41	11569	10723	55	18109	16684	73	361529	334555	98	1.3839
116037	108069	86	50196	46984	83	2262	2113	24	3877	3976	34	9010	8133	52	13191	13150	65	252552	238787	94	1.38585
122329	115330	86	40536	38702	81	2112	1805	24	3413	3328	30	8111	7532	48	12824	11664	67	260170	242775	91	1.38779
95583	94555	79	32941	31792	78	1419	1509	17	2645	2598	28	5186	5078	37	9222	8536	48	177186	167082	89	1.38877
210913	167319	98	80379	61126	97	2697	2319	30	4504	3641	40	10696	8526	62	16101	12916	71	323763	252951	108	1.38877
111437	98129	86	52451	45593	85	1801	1442	23	3198	2805	33	7136	6256	47	10726	9461	63	238571	202348	94	1.39168
200554	154758	103	95285	76949	99	3415	2572	32	5675	4671	46	11625	9416	59	17964	13095	84	356522	281668	104	1.39168
98831	97844	80	28063	26779	77	1703	1619	21	3018	3072	30	7002	6212	46	11397	10652	56	214825	204243	85	1.39363
103557	99073	82	33871	32531	79	1866	1815	20	2870	3003	30	6299	6071	43	10887	10111	61	207512	195480	88	1.39363
163065	125736	107	75916	59379	94	2245	1818	27	3981	3088	42	8649	6626	54	14305	11142	65	267101	215331	96	1.3946
153889	127893	92	55535	44286	92	2451	1937	29	3982	3271	36	9028	7277	56	15048	12479	75	288902	234636	96	1.39558
144087	112835	95	60435	47267	93	2217	1537	27	3280	2556	33	7741	6382	52	11729	8601	66	256083	201207	99	1.39752
150595	129187	91	62473	53874	89	2766	2177	27	4269	3796	41	9352	8443	53	14100	12954	62	279574	252386	96	1.40044
166385	138392	95	65994	53639	95	2156	1858	22	4009	3283	38	9115	7337	53	14257	11247	69	296140	249083	100	1.40141
149526	122541	92	59400	48399	90	1977	1747	21	3090	2352	34	6740	5891	46	11757	10297	61	242724	207031	98	1.40238
245520	186042	110	103282	79101	107	3788	2843	35	7061	5118	54	13844	10883	68	21035	15994	86	427018	351382	114	1.40433
179933	153332	92	77425	65799	92	2898	2469	28	5080	4269	43	9816	8346	50	16930	15688	70	320975	292636	100	1.4053
134851	122737	89	40696	35376	88	1956	1665	24	3754	3139	36	7354	6563	50	10388	9305	59	238639	217523	95	1.40919
188469	147771	99	78725	61491	96	2776	2445	29	4557	3354	44	11053	8533	59	16543	12456	73	341749	274286	106	1.40919
120672	115447	84	48129	45374	83	2365	2283	26	3826	3452	35	8719	8175	49	15405	14751	68	294562	285323	93	1.41308
196558	156520	97	90214	72950	96	3582	3137	33	5719	4479	47	12455	9947	59	20477	16859	83	401371	339616	105	1.416
80354	79458	81	19531	19175	55	1409	1424	15	2211	1856	27	4716	4801	36	8320	7725	51	170387	165125	86	1.416
133290	122277	93	50946	45333	87	2350	2096	24	3362	3267	35	7235	6731	47	11718	10723	58	250429	225738	95	1.41794
170489	137032	96	66718	53050	95	2476	1872	30	3911	3151	37	8081	6733	52	13588	10553	72	273652	220170	101	1.42086
92784	93198	81	43375	42481	78	1448	1479	14	2278	2237	26	4971	4891	37	7411	7089	43	146945	143753	84	1.42086
94967	90911	82	37218	36001	79	1657	1477	17	2352	2511	27	5641	5778	39	9232	8718	50	178351	172325	86	1.42183
92515	88292	80	32753	31621	78	1636	1526	19	2796	2591	27	5864	5589	41	9644	9154	48	192141	182705	84	1.42183
190165	161576	96	83369	72398	94	3911	3543	33	6247	5473	43	12987	11542	62	20515	18784	83	397323	369586	96	1.42281
111750	102512	97	47992	43132	100	1638	1554	19	3554	2893	31	6959	6314	47	10278	8813	58	218862	197761	100	1.42281
119658	105274	91	51239	46332	85	2006	1735	24	3741	3422	29	7633	6828	48	13133	11823	64	244772	223238	90	1.42281
82918	82680	78	20735	20319	62	1166	1061	9	2367	2206	26	4761	4582	38	7441	6838	51	146510	137698	83	1.42378
140845	123373	90	50174	42052	90	2003	1642	24	3813	3142	38	8187	6892	55	11813	10643	59	255702	226457	92	1.42475
62248	61161	73	27109	26725	75	591	637	0	1009	1063	6	2970	2963	30	4211	4158	36	87717	83324	80	1.42572
280204	225319	131	124400	103128	113	6983	5621	43	11300	9579	55	26051	22405	88	42597	35862	112	781667	661134	119	1.42864
149197	135285	85	87637	77251	88	2722	2587	26	5272	4757	41	9672	8777	52	13863	12520	72	301649	272582	92	1.42864
146587	119023	98	55348	44911	94	1705	1470	17	3393	3496	33	7393	5738	52	11484	9388	61	246140	201441	99	1.43059
243052	171362	109	81966	58716	105	4701	3513	42	8097	6238	56	17728	13466	84	27869	21484	102	537460	388396	114	1.43642
145046	124682	96	58139	49252	89	1597	1490	17	3452	3130	32	7331	6274	47	10587	9256	62	210004	184807	95	1.43837
108134	102822	83	35885	34017	80	1710	1893	17	3399	3073	31	7296	6980	44	10879	10208	58	227131	209529	89	1.44226
102123	96241	83	35125	33869	80	1450	1541	15	3016	3241	28	6715	6655	43	10502	9996	54	209092	194844	91	1.44323
25315	26991	46	8112	8128	41	353	350	0	417	423	0	935	916	0	2134	2100	26	41373	41697	80	1.4442
158935	134678	94	61934	52158	89	2712	2232	29	4257	4127	37	8840	7283	56	13293	11416	68	283396	242706	101	1.44517
227088	177110	101	76503	59660	96	3108	2474	31	5476	4486	45	11554	9069	64	19339	14872	82	367541	297322	106	1.44615
156211	139133	89	72398	62878	89	2546	2183	29	5179	4445	39	9744	8369	52	14211	12587	67	292899	265120	97	1.44615
90369	89001	79	27364	27138	70	1401	1391	15	2355	2172	25	5580	5268	39	8809	8539	51	168592	160132	89	1.44615
78034	77455	77	26536	26430	66	1512	1575	16	2106	1997	19	3947	4137	34	6741	6668	44	142853	138576	89	1.44615
95877	93713	82	25382	24900	71	1890	1760	21	2862	2461	30	5737	5828	41	8849	8457	48	190443	179733	88	1.45198
196174	157487	100	75312	61350	94	3264	2364	33	5931	4658	45	12260	10238	62	18378	15594	72	392992	344989	100	1.45198
233375	174856	105	98645	74663	103	3099	2203	33	6753	4861	51	13736	10809	69	22488	16797	84	418544	324443	108	1.45198
69346	68382	78	14145	13884	47	1794	1612	21	2275	2116	26	4744	4702	35	6505	6415	43	142381	140876	85	1.45684
277535	222068	124	197283	162376	123	6896	5862	40	11378	9551	55	25116	20127	89	39678	32359	121	811349	647815	132	1.46073
93662	92677	79	24778	25005	58	1729	1701	19	2552	2397	27	6173	6005	41	9901	9389	52	199768	189977	90	1.46171
97545	96838	79	41081	39772	79	1315	1436	15	2764	2618	32	6330	5965	43	9552	9292	53	182670	171090	90	1.46171
214485	164052	104	99452	77843	100	3230	2379	33	6120	4672	48	12351	10400	62	18134	14687	75	382307	301511	111	1.46365
87214	86045	79	34394	33372	77	1563	1546	19	2063	2013	27	4960	4422	38	7386	6879	48	156943	150884	87	1.46949
81048	80040	85	42791	42546	77	1291	1095	11	1997	2101	20	4180	3469	38	6063	5944	45	129718	124273	87	1.47046
112462	108256	82	41893	40140	81	2075	1983	23	3555	3693	33	7338	6957	46	12541	11436	60	226357	212945	94	1.47143
104774	93063	88	42250	36989	83	2049	1924	21	2764	2981	27	6736	6048	49	10820	10802	54	235264	212000	96	1.47435
119389	112168	84	50944	47707	83	1551	1625	16	2682	2425	28	6492	6183	44	9381	8602	51	203412	190144	94	1.47435
89817	88544	78	34074	33047	78	1909	1880	19	3067	3027	29	6782	6278	43	11391	10802	54	209845	200995	89	1.47435
108613	102370	87	49785	47674	81	2093	1959	24	3251	3287	31	7655	7301	47	13476	12640	60	255037	244571	93	1.47435
217188	165750	104	88674	68460	101	3260	2407	35	6348	4761	47	13144	9662	67	20753	15524	88	404428	308074	113	1.47435
200008	153794	109	81452	64726	100	2364	1794	29	4466	3638	39	9718	7522	58	15648	12113	79	329367	266954	112	1.47629
127746	113157	88	42609	36286	87	1966	1691	21	3520	3026	35	7065	6760	44	13171	12211	57	239297	215886	95	1.47629
62889	61400	77	17745	17306	53	926	960	0	1046	902	0	2973	3291	28	4700	4626	35	105473	99481	86	1.47824
114075	109368	84	34365	32605	80	1877	1478	23	3586	3073	34	7640	7445	48	12622	11301	64	261102	253408	93	1.47921
179263	146511	99	59962	46123	95	2657	1999	28	4672	3847	36	9552	7564	56	15171	12829	66	300191	250037	102	1.48018
107530	104411	81	34608	33766	79	1332	1352	14	2929	3040	27	5608	5373	41	8515	8145	49	185093	175547	89	1.48018
139504	117227	94	63860	53267	88	1966	1489	23	2680	2521	30	6285	5426	46	10295	8553	56	208422	181064	95	1.48116
92074	87671	83	39307	38526	79	1231	1135	11	2430	2069	26	4641	4336	36	7732	7285	43	148897	142824	87	1.48116
100296	96576	83	25698	25119	78	1698	1583	20	3001	2728	30	6080	5974	42	9406	8531	56	192621	186634	86	1.4831
47889	46614	75	18953	18246	60	607	532	0	1829	1094	12	2131	2270	25	3890	3546	33	85077	87638	74	1.48505
187162	163260	94	94499	83262	95	3529	3115	31	6442	5676	46	13169	11809	60	20164	18657	79	401817	367727	100	1.48602
137133	123197	87	55592	47856	87	1773	1530	20	2715	2661	29	6740	5924	47	11131	9152	56	211863	188775	90	1.48602
84649	81652	81	25145	24561	76	1535	1744	17	2897	2827	33	5633	5668	38	9253	8615	48	203517	190456	91	1.49088
133261	126376	85	46667	44246	84	1952	1644	23	3145	3106	32	6586	6142	45	10095	9263	55	233188	215108	94	1.49186
121424	111364	90	60434	54987	86	2304	2051	25	3622	3302	35	7487	7083	48	12850	12049	67	257954	240245	97	1.49283
112248	103120	85	48600	44986	83	2122	1731	25	3054	3057	32	6178	5720	44	9990	9638	52	193522	180729	93	1.49575
127119	119511	85	48253	45894	83	2758	2592	28	5086	4366	40	8754	8373	49	15023	14899	62	311404	289134	93	1.49672
110633	97577	90	42740	37852	83	2116	1613	26	3743	3198	34	7060	6754	43	11203	10106	54	223095	205588	94	1.49672
178469	133225	109	71750	53508	97	2479	2105	28	3996	3483	43	9306	7145	56	16094	12022	70	306371	232734	110	1.49964
89593	85328	81	38743	37006	79	1608	1451	18	2003	1888	22	4435	4080	39	6857	7001	43	157524	151074	91	1.50353
102204	98170	82	34521	33249	79	1804	1955	21	2900	2811	28	5945	5573	42	9565	8563	54	184923	174113	92	1.5045
96463	93062	80	30079	29178	78	1207	936	0	2501	2677	27	4622	4592	37	6861	6667	42	143440	134922	89	1.5045
81866	78704	82	22359	22215	66	1149	1291	13	2027	1866	23	4352	4201	36	6966	6872	42	136687	133377	89	1.50742
182660	126178	102	73974	52311	99	2948	1862	33	5076	3727	48	9978	7252	61	16233	10820	87	311652	209181	111	1.50742
83754	80717	81	29791	29195	78	1075	1129	7	2274	2181	22	4568	4552	34	7205	6894	44	146236	136605	90	1.51131
148865	133586	91	88505	81213	89	2521	2281	28	4739	4200	41	9541	8624	51	15019	13943	68	287874	259953	99	1.51228
180575	141786	95	63744	51027	93	2610	2264	28	5097	4015	43	10638	8144	59	17630	13768	74	341247	281334	100	1.5152
111964	104603	90	36794	33870	84	1644	1372	17	2795	2576	30	5920	5443	42	9099	8551	50	183198	171305	90	1.51714
122436	109504	96	51514	46124	84	2162	1915	23	4035	3875	36	8557	7626	53	12864	10815	68	252107	228451	93	1.51714
87701	83617	84	32800	31877	78	1386	1178	13	2602	2442	29	5281	4860	42	8878	8377	52	175160	163075	88	1.52006
124149	114612	86	52630	47294	84	2049	1760	22	3739	3150	36	7575	7203	47	12729	11430	63	242190	227080	94	1.52006
138909	124450	89	56769	51469	85	2742	2543	29	3904	3438	37	9740	9017	55	15345	13270	67	299725	274451	99	1.52395
139756	123498	88	48281	41048	88	2163	1732	25	3198	3191	31	7960	7106	51	11705	10498	58	255025	221943	100	1.52492
166998	142915	91	84816	73105	91	2902	2727	27	5148	4374	41	9998	9117	55	16955	14564	73	327497	293816	102	1.52687
142710	124396	101	55375	47013	91	2341	2056	24	3638	3440	33	8641	7655	51	15549	12809	75	294424	253922	105	1.53562
103222	98830	82	45743	44040	81	1720	1441	21	3413	3006	33	5852	5927	39	10139	10147	53	214833	200377	96	1.53659
247813	178106	111	107866	78175	109	3851	2482	39	5362	4007	43	13019	9906	64	20491	15033	83	419482	312897	121	1.53951
155364	117513	102	62573	47867	92	3107	2593	32	4076	3309	41	10011	7388	57	14596	11322	74	312564	239552	105	1.53951
78651	76464	77	32200	31603	77	733	835	0	2035	2246	24	4082	4118	34	6659	6723	43	148310	143539	88	1.54048
123474	108069	102	46074	40488	84	2139	1840	25	3567	3224	32	6970	6452	42	11315	9350	54	236945	216640	96	1.54145
125899	113851	93	52934	49069	85	1735	1497	21	3261	3061	38	6269	6049	40	10128	9922	55	198703	188306	94	1.54145
82773	80175	86	35273	34267	78	1128	1073	8	2095	1976	25	3788	3542	34	6259	6470	38	128111	126624	87	1.54243
172583	140188	99	69031	56782	92	2671	2050	29	4046	3267	39	8533	6919	50	15063	12569	75	273697	233792	101	1.54243
105482	98515	83	36445	34449	80	1597	1265	16	2483	2198	30	5969	5419	43	8886	8522	49	182313	173478	89	1.5434
110037	101159	85	39090	35943	82	1875	1835	21	3438	3212	35	8231	7533	49	12721	12151	69	264043	246090	96	1.54534
69190	68705	76	20053	19690	56	1073	927	0	1329	1910	16	3494	3415	33	6186	6543	37	113410	108180	83	1.54534
137787	123076	91	52369	46050	86	2193	1760	25	3750	3271	35	8108	7422	47	13065	11636	58	259591	242598	92	1.54534
117414	107433	87	50178	45062	85	2348	2152	22	3454	3132	33	7356	6785	48	12308	11318	62	224591	207736	91	1.54729
113141	101524	85	51978	46599	84	1570	1261	17	2626	2472	25	6342	5919	42	10036	8917	56	187950	178295	92	1.55021
108615	99343	85	46729	42064	83	1513	1281	19	2830	2585	28	5677	5136	42	8787	8190	53	182781	161879	92	1.55215
97013	93583	82	42778	41526	79	1831	1816	19	2566	2327	29	5685	5562	40	9238	8673	52	188959	179089	89	1.55312
110548	102324	86	44982	42488	83	1970	1826	22	1952	1979	24	5967	5544	43	9812	9703	47	206892	191983	90	1.5541
156510	136857	90	93340	82035	89	3535	3115	32	6730	5836	44	13653	12165	60	22342	20444	85	431798	363480	101	1.5609
193577	151837	102	91733	74067	96	2965	2366	33	5081	4023	45	9893	7910	55	16149	13894	70	343924	277515	104	1.56188
51919	52412	75	17069	17256	49	631	561	0	1308	1324	16	2489	2485	25	3994	4088	37	83489	79540	81	1.56188
142663	117890	93	57669	48134	90	1998	1519	20	3073	2599	33	8100	6394	55	11941	10019	61	234329	191843	102	1.56479
78479	77587	78	32928	32439	77	1093	1044	8	1991	2346	22	4635	4431	37	6853	6728	41	146797	144394	89	1.56577
94529	92874	82	33375	32345	79	1606	1403	19	2696	2838	28	6259	5948	43	9615	9744	49	203215	194098	93	1.56674
129183	111606	88	60072	51959	87	2004	1527	21	4258	3451	39	7405	6413	46	12653	10471	63	240269	208893	99	1.56868
72294	70807	82	21022	20576	61	1220	1145	9	1789	1855	20	4294	4220	35	7242	6762	46	141754	137573	84	1.57452
134912	126825	86	73696	68729	86	2040	2084	23	4306	3933	35	8587	8050	51	12520	11846	57	262131	251190	91	1.57549
112180	107201	84	34843	34002	81	1546	1460	16	2957	2668	29	7125	6640	45	11926	11263	64	211804	199222	90	1.57744
109745	105126	82	34715	32363	80	1890	1736	22	3283	3208	33	7405	6801	48	10766	10309	57	219270	208181	87	1.57744
125547	110306	90	46326	41198	86	2083	1916	23	4010	3513	38	7560	6670	46	13698	11968	65	264530	237370	91	1.57744
43938	43990	74	21787	22061	61	700	459	0	882	836	0	1772	1809	20	2723	2857	27	61744	61354	78	1.58036
201784	153081	103	66436	50120	97	2990	2318	31	5072	3913	41	9504	7290	57	15287	11468	67	321812	252893	103	1.58036
126456	112110	91	48659	43135	86	2022	1949	22	3550	3008	32	6751	6550	45	12089	10215	68	239731	213637	92	1.58133
198904	168640	97	77793	64822	93	3196	2502	33	5664	4785	40	11299	9886	61	20138	18720	78	362797	322965	104	1.5823
192371	151308	113	79520	63837	95	2423	2231	28	4467	3637	39	10439	8161	62	15865	12364	75	311875	254065	103	1.58425
96333	94778	83	33759	32771	79	1503	1475	17	2390	2516	29	6193	5824	42	9118	8394	51	173345	169404	91	1.58522
65920	64110	76	28954	28467	75	667	688	0	1348	1231	11	3255	3508	33	4729	4858	35	111698	107782	80	1.58522
91123	88602	81	23352	23090	68	1771	1695	20	2508	2391	28	5397	5273	38	8692	8454	51	168301	159333	89	1.58619
129960	118364	96	51147	47706	85	2168	2217	25	4227	3831	34	9164	8658	51	15339	14194	69	284299	257902	94	1.58814
180329	144023	96	61814	47949	95	2671	1866	31	4709	4026	38	8883	7149	53	15993	12643	72	302712	245386	102	1.58814
97619	92543	83	35124	33666	79	1815	1815	19	2729	2469	28	5986	5929	39	9515	9328	50	198139	189044	86	1.59008
301730	228672	122	144422	115701	118	6080	4995	40	10802	8418	62	24909	19805	83	37522	30009	114	733611	561851	129	1.59203
171919	146939	110	67151	55186	110	2897	2443	28	5351	3760	48	11457	8730	65	17147	13879	110	344999	279014	110	1.59203
101936	98189	81	33135	32218	79	1645	1589	18	2948	2580	28	6518	6057	45	10572	9644	56	184179	172343	89	1.59786
114492	103504	85	36515	32207	82	1412	1323	16	2812	2294	33	6572	6084	46	10858	9441	58	214225	201137	91	1.59981
100325	97634	88	44125	42963	79	1504	1485	17	2366	2341	27	5596	5367	41	9948	9230	56	198676	185560	89	1.60078
131549	107514	95	56779	47680	89	1783	1643	20	3160	3102	34	7438	6311	48	13339	11425	66	254537	225709	98	1.60175
91058	88988	82	34291	33329	78	1406	1498	15	2286	2960	24	5959	5811	41	8884	8889	50	176642	169243	86	1.6037
149899	124043	92	50009	40559	91	2100	1722	24	3637	2987	37	8339	6851	47	12328	10699	69	263242	218991	100	1.61245
88491	85285	83	31612	30842	77	1179	1223	11	1964	2412	20	5077	5078	37	7174	7000	45	153149	141441	88	1.61634
125868	120228	83	59354	55125	85	2486	2451	24	3076	3170	32	8361	8042	49	12685	12175	57	247334	236403	95	1.62509
62198	59796	77	14429	14217	48	618	807	0	1917	1252	24	2866	2627	29	4748	4402	37	90734	87432	83	1.62606
102514	93982	85	38684	35098	82	1889	1734	21	3197	3221	30	7456	6879	48	11577	10157	58	235173	221629	92	1.62704
151469	125724	92	59216	49044	91	2194	1547	25	4675	3227	43	8587	6736	58	14027	11748	61	266332	212589	99	1.62704
125558	107958	88	52385	46033	85	2023	1513	22	3052	3012	34	6927	6327	45	9603	8321	55	200204	180967	91	1.62801
88524	84687	80	30243	29534	77	1424	1298	16	2242	2201	27	4757	4671	38	8388	7905	49	155225	143652	87	1.62801
74413	71123	80	29684	29033	76	1018	974	0	1747	1821	20	3472	3211	33	5933	5098	41	106204	101991	81	1.62898
85217	82485	83	28065	27274	77	1302	1036	6	1695	1904	21	4573	4134	37	6490	6495	48	140054	135411	84	1.6319
96978	94242	83	36156	34868	80	1575	1404	16	2632	2606	29	5806	5276	42	8634	8386	48	173791	164028	88	1.63287
95377	92041	82	24325	23540	75	1719	1735	20	2530	3224	27	7557	7529	45	11227	10624	63	225394	219136	86	1.63482
148668	127073	94	50075	40377	90	2558	2036	29	3556	3173	33	8129	7694	50	13396	11532	73	260434	227721	93	1.63579
66862	65685	81	20871	20470	56	1328	1118	11	1847	1618	25	3816	3748	33	5399	5268	40	115185	115240	81	1.63871
173259	137997	102	74221	58766	98	2641	2265	25	4124	3344	40	8644	6916	54	14357	11219	68	289541	227060	103	1.63871
31519	32276	59	16484	16541	54	382	455	0	748	515	0	1635	1791	20	2494	2765	26	58234	55933	75	1.64065
81273	75768	81	33706	32527	79	1170	990	0	1623	1624	19	4275	4018	35	7452	6982	52	159219	151071	82	1.64065
201666	146564	109	77896	56218	99	2727	1877	32	4655	3473	45	10120	7810	62	16019	11657	68	321933	241591	106	1.64454
148688	126503	93	66360	55812	90	2383	1991	29	3753	3562	34	8712	7588	52	14649	12135	72	278470	244745	96	1.64551
122462	116141	87	42531	39639	82	2077	1986	23	3667	2875	35	7977	7614	49	12949	12212	63	268758	251903	87	1.64551
138107	128892	87	66769	61684	86	2541	2216	27	3650	4186	31	8982	8456	50	14677	14136	71	268387	246997	94	1.64649
157653	132720	94	65378	54588	92	2216	1974	22	4017	3507	35	8360	7098	51	12919	10284	74	264957	231852	97	1.64746
122081	116552	85	35890	34164	80	1656	1683	18	3301	3290	34	6413	5893	45	9237	9022	56	193231	180475	87	1.64843
130910	116892	87	59071	52251	86	2311	1938	25	4650	4341	40	8949	7962	50	15242	13763	71	295881	269456	96	1.65621
75653	78303	69	24154	23575	70	969	1044	5	1886	2188	21	4186	3930	37	6235	5835	44	148972	147887	85	1.65718
105876	98487	96	41523	40063	82	1486	1709	19	2640	2481	30	5994	5917	40	9372	8419	53	199510	186722	92	1.65718
163928	141110	93	60548	50807	90	2214	1761	25	4569	3919	40	8692	7438	50	14803	12345	68	283783	243220	96	1.66788
112750	106972	84	48456	45895	82	1811	1648	21	3685	3327	33	8281	7966	49	13823	13587	67	256381	244067	89	1.66885
218321	165489	112	90759	70005	101	2728	2106	28	5366	3949	45	10741	8412	64	18173	13497	83	333048	265866	108	1.67177
151400	133690	90	51401	42357	89	2302	2075	25	3838	2946	39	7758	6949	46	12249	10543	59	240352	216506	95	1.67274
86572	82419	81	25228	24642	73	1592	1442	20	1503	1803	23	4799	4480	37	8005	7571	47	171771	163969	90	1.67858
155357	124735	95	61765	49121	94	2256	1775	26	3847	2890	37	8145	6613	58	13014	10536	65	255443	206335	107	1.67955
164240	132552	92	63154	51814	92	2303	1905	27	3856	3532	39	9983	8626	57	15874	12452	68	316678	263916	101	1.68053
168676	133108	97	65401	50895	95	2246	1941	25	4122	3418	40	7663	6367	48	12170	9892	64	265935	217033	105	1.6815
179913	156348	98	69098	60532	93	3080	2840	29	4888	4374	37	10375	8869	59	17828	15360	76	349032	304893	104	1.68247
212125	174751	102	93367	77675	98	4132	3331	34	7846	6370	57	17061	13991	75	26454	21602	95	523357	420364	106	1.68247
76451	74509	79	31872	30927	77	1293	1269	16	1787	1519	24	4400	4329	36	6741	6261	44	148138	133327	88	1.68636
161166	129946	92	63734	49187	91	2284	1947	27	3692	3093	35	9101	6916	55	14468	11347	72	279661	220979	102	1.68733
83573	80096	81	33934	33543	77	1567	1553	17	2220	2025	25	4479	4507	35	7876	7671	52	146595	137340	88	1.68733
96781	93352	92	33283	32166	78	2008	2063	23	3332	2609	35	5804	5657	40	10062	10171	53	205232	190666	92	1.68831
192439	153380	102	86201	69084	97	2510	1872	29	3968	3129	36	8841	7294	57	13910	11358	62	291933	241805	106	1.69317
147833	127518	94	61599	53261	89	1885	1704	20	3571	3435	31	8216	6887	54	13058	11602	61	253089	228042	97	1.69414
143792	131134	91	74536	69989	87	2433	2313	23	4501	3841	39	8128	7542	46	13697	12777	67	269303	254738	96	1.69706
127716	107959	91	58382	50259	88	1903	1678	21	2632	2546	31	6759	5713	48	12890	11364	63	247661	221628	94	1.69706
147665	124398	91	58406	48476	90	2046	1746	25	4253	3270	41	8781	7430	55	15600	12945	65	291265	247412	96	1.69706
54724	55896	72	23426	23834	56	776	736	0	1414	1574	16	2391	2367	26	4169	4154	35	77761	77915	77	1.69706
85064	82084	80	36587	36075	77	1137	1048	7	2273	2289	25	4753	4902	37	8527	7975	59	170028	165738	87	1.69706
205943	176957	105	88879	77850	96	3880	3439	34	6825	6063	44	13832	12459	63	23666	20110	87	458583	403104	103	1.69803
170732	147980	98	63918	55250	92	2426	2139	26	3641	3240	35	8385	7651	49	13513	11940	64	276760	253573	95	1.69803
76213	74855	80	27570	26664	76	783	734	0	1946	1765	21	3636	3629	33	5919	5676	39	130405	124337	86	1.70095
91938	89785	78	35547	34198	78	1542	1599	19	2722	2898	28	5495	5454	39	8867	8509	49	180281	171304	86	1.70387
117924	111885	86	43669	40619	83	2180	1888	25	3761	3936	32	8062	7793	50	12456	12125	54	251273	244099	93	1.70581
98957	95143	82	34880	34007	79	1224	1345	13	2638	2236	26	5099	5169	39	7706	7428	50	172981	169890	88	1.70581
84569	77119	83	37389	33858	81	1158	1007	3	2161	1908	28	4092	3609	37	6675	5414	45	134027	119376	90	1.70581
209641	170538	102	117865	99363	100	3965	3385	34	6497	5309	47	13911	12178	61	22934	20327	96	443400	382356	110	1.70776
61995	61590	85	24205	24061	74	820	779	0	1989	1667	17	2593	2576	25	4329	4156	37	82402	79291	87	1.71067
142432	112227	101	64646	52340	92	2246	2068	23	3600	2882	35	6910	5907	49	13003	9812	68	250938	205503	99	1.71456
170335	147636	91	60985	52021	91	2734	2361	29	4790	4188	40	9783	8767	53	16890	14431	69	324802	288807	99	1.71456
93241	92807	78	39337	39379	77	1491	1414	16	2670	2551	29	5366	5235	37	9572	8858	60	184817	177542	86	1.71456
82170	78963	88	37241	36471	77	1143	1257	13	1795	1906	24	4848	4472	39	8034	7914	47	153622	148598	87	1.71651
169476	135598	95	56687	45048	92	2179	1772	24	5181	4210	45	10873	8342	61	16544	12778	74	335633	267161	107	1.71943
78920	78770	71	20623	20313	55	1544	1370	16	2451	2246	25	5000	5037	37	8182	8487	44	162479	154050	88	1.71943
107481	104933	81	59508	58315	80	1915	1877	20	3224	2988	34	6559	6168	44	10434	9376	57	223604	213587	93	1.7204
125686	114786	88	51548	47341	84	2036	1826	23	3653	3615	34	8690	8387	48	13238	12259	71	252798	238567	95	1.72137
95847	92769	86	24601	24228	71	1315	1308	13	2465	2275	25	5148	5178	36	8945	8447	56	182622	175310	91	1.72234
103770	100457	82	45683	44245	80	1614	1623	20	2963	2850	29	7026	6614	46	11170	10807	58	210482	199924	98	1.72234
83679	81899	81	25519	24737	76	1457	1450	18	2491	2230	24	4534	4375	36	6767	6489	44	139656	133718	90	1.72234
104926	102224	83	29250	28461	78	1977	1966	20	2440	2381	26	6458	6362	42	9497	8624	57	181084	173171	89	1.72526
96418	94212	80	40359	38842	79	1425	1519	17	2394	2527	25	5099	4992	38	9236	7875	55	179681	169005	88	1.73012
64784	64956	79	28260	27626	75	942	1038	5	1277	1611	19	3274	3231	30	5717	5575	40	107524	104228	82	1.73401
90268	86510	83	31634	30783	79	1004	1061	6	620	1165	9	4160	4040	34	6023	5410	43	137134	127328	91	1.73693
216233	160765	102	80779	59041	99	2782	1926	33	5255	4170	42	10966	8346	60	16971	12591	80	356955	266828	110	1.73888
86371	83129	79	29145	28332	78	1719	1567	19	2779	2807	28	5393	5262	40	8560	8011	53	159819	152702	89	1.73985
96901	94396	82	32244	31417	78	1567	1698	17	2674	2518	27	6155	6004	42	9030	8638	56	182158	174718	92	1.73985
98203	94546	91	35236	34265	79	1593	1472	18	2308	2022	25	4770	4631	36	8031	7653	49	167936	161332	90	1.74471
150735	131573	99	58616	52000	88	2120	1993	24	4092	3988	33	8097	7132	49	13450	12183	63	266327	240384	100	1.74471
97542	94585	80	53368	52015	80	1186	1214	11	2350	2005	28	4915	4932	37	7744	7424	49	157851	149212	93	1.74568
57777	56679	75	24639	24706	73	384	422	0	548	772	0	2670	2474	28	3802	3432	36	87090	82522	83	1.74666
195721	157762	107	78562	64548	95	3159	2784	31	4820	4676	39	11292	9659	60	18076	15272	77	347950	307957	104	1.74666
120964	105036	94	50188	43530	86	1503	1072	15	2086	2009	24	5879	5251	42	9110	8384	51	174731	153823	95	1.74957
68075	66089	81	13581	13542	47	962	886	0	1703	1570	18	2857	2939	27	4740	4468	39	85136	81805	85	1.75346
146074	134136	90	75078	69182	88	2538	2483	26	4233	4456	35	9538	8748	52	15019	13324	72	296154	278334	96	1.7593
83289	82313	80	33266	32803	76	1380	1242	14	1850	1834	19	4505	4446	36	7066	6722	44	155790	149265	84	1.7593
109991	106601	84	45049	43109	80	1184	1006	3	2471	2404	26	5673	5555	38	8912	9108	51	193499	185503	87	1.76124
92823	88695	81	28754	27920	77	1314	1360	14	2592	2344	27	5262	5187	38	8081	7495	48	176588	168223	87	1.76222
159657	130544	94	56921	45479	92	2576	2084	30	4961	3965	44	9346	7352	54	15940	12865	78	312259	265150	100	1.76222
171823	152021	95	112897	102449	90	4599	3717	36	8384	7722	53	17112	15026	74	27470	23164	90	538155	456260	100	1.76222
101220	99057	79	23637	23046	72	1989	1741	21	3509	3064	35	7042	6834	45	13531	12354	66	253716	237278	92	1.76708
155145	124509	94	66203	53347	92	2533	2118	28	3891	3192	41	9563	7914	56	15517	13522	68	307929	262295	104	1.76903
208391	164720	103	92776	75322	102	3210	2734	30	5606	4794	41	13134	10719	63	21497	16841	86	424029	364632	111	1.76903
164732	132912	102	62125	49862	91	2169	1716	26	3927	3341	37	9184	7299	53	14988	12764	64	319190	262513	101	1.77097
40395	41362	71	20613	20246	61	659	635	0	879	595	0	1722	1623	21	3070	3125	31	58500	58525	77	1.77486
79421	77012	81	26553	26102	70	1550	1622	18	2005	2032	26	4298	4338	34	8618	8304	49	154693	147879	89	1.77583
160462	135194	93	53653	44941	91	2594	2059	30	4095	3580	37	9101	7426	55	15440	12347	74	311757	253935	103	1.77778
141109	127263	95	72099	64907	87	2747	2605	28	5413	4977	41	11690	10737	54	18208	16546	83	357659	315030	104	1.77875
82024	78850	80	31302	30481	77	1305	1375	13	2238	1984	23	5039	4980	38	7696	7933	46	164714	156975	84	1.77875
117666	107383	84	40909	35389	85	2029	1894	24	3814	3516	36	6816	6271	45	10771	9953	51	221701	200820	94	1.77875
110831	101265	84	45855	41068	84	1406	1423	17	2860	3190	29	6871	6305	46	11554	10320	58	220886	203864	97	1.77972
104567	99092	94	42795	39680	83	2328	2191	26	3816	3196	36	8131	7694	47	13598	13320	64	256157	235072	94	1.7807
101167	96267	90	28061	27085	79	1998	1979	22	3760	3167	32	7374	6985	45	11940	11305	63	249552	237477	96	1.78167
147242	129768	91	56867	48373	89	2238	2212	23	3411	3089	33	8781	7826	60	12464	10786	64	281791	252718	99	1.78361
133828	115396	92	56117	48530	88	1892	1474	22	2755	2700	31	7027	5972	50	11024	9231	55	206212	178709	98	1.78459
168913	141844	94	71665	60779	91	2580	2032	27	4344	3784	36	9575	7873	53	14879	12698	66	305772	260294	100	1.78459
177602	145423	95	59937	49144	90	2354	1908	27	4122	3497	37	9183	7585	55	13763	11831	71	303221	258002	97	1.7875
62312	60476	80	21119	20919	60	750	813	0	1531	1247	17	3163	3168	30	5467	4980	45	108927	102370	83	1.78945
119145	100218	89	59310	50205	87	1507	1471	17	2689	2257	32	5727	4872	41	9793	8358	54	189531	160881	95	1.79431
101469	91058	86	36678	34064	81	1443	1423	16	2690	2649	30	5753	5658	40	8882	8332	53	171294	161846	87	1.79917
111689	104165	84	32399	29600	83	1799	1521	23	3920	3314	34	7624	6874	52	13320	12171	63	255789	245253	93	1.80209
94296	90731	83	38167	36868	79	1061	1272	12	2551	2417	28	5290	5230	38	8498	8653	55	171556	162665	87	1.80501
144990	112947	109	60864	47716	92	2273	1711	26	2942	2264	36	7014	5630	49	11984	9224	64	257760	195239	101	1.80793
96648	92155	82	37684	36673	79	1721	1557	16	2040	2159	25	5395	5459	36	7984	7690	46	161037	149310	91	1.81084
118148	110681	84	41894	39446	82	1966	1835	21	3878	3481	33	7535	7001	48	12231	11156	61	240263	222674	95	1.81182
96641	93252	87	26334	25979	77	1461	1328	16	2526	2644	30	5936	5986	40	10611	10239	54	202856	189010	91	1.81279
148824	124953	91	65036	55638	90	2223	1855	24	3799	3136	39	7489	5906	48	14182	12387	66	271429	235629	99	1.81376
211094	165326	101	88392	70284	98	3382	2735	33	4597	3545	43	10469	8636	59	17799	14235	79	337122	280921	107	1.81473
145332	120483	103	51670	41859	88	2251	2132	23	3305	3134	35	8383	6739	52	14299	11597	63	287741	237378	100	1.81571
144587	126197	92	74578	65095	89	2181	2033	24	4538	3721	42	9519	8331	54	14377	12717	61	266548	238824	97	1.81668
85409	84278	78	22174	21753	61	1629	1404	19	2843	2485	29	5780	5483	41	8912	8609	48	175749	169872	82	1.81765
197878	168264	98	89181	76926	96	3605	2684	36	5620	4880	48	12804	11236	63	20844	17615	85	422506	373416	113	1.81765
135723	118780	92	60019	51227	89	1827	1506	20	3359	2714	34	7303	6652	49	12697	10869	70	233533	196821	94	1.81765
91441	86779	83	34509	33369	79	1601	1349	18	2481	2234	25	5682	4936	41	9516	9474	57	180862	174919	85	1.8196
85736	81960	82	42531	40095	81	1487	1485	17	1829	1544	21	4747	4617	38	7732	7382	48	151788	146165	84	1.82154
89994	88581	78	25767	25609	76	1475	1426	17	2049	1904	22	4533	4412	37	7873	7439	48	155284	145048	86	1.82738
101581	96904	86	35515	33286	82	1814	1801	20	3099	2710	28	6667	6408	45	10983	10346	60	224589	214807	90	1.82835
169898	138586	109	64480	52775	90	2369	1809	27	4536	3937	39	8955	7530	50	14671	12243	69	278333	235348	99	1.82932
111861	101864	85	44078	38735	85	1732	1573	20	2984	2896	29	6354	5454	46	11522	9887	59	222558	205811	94	1.82932
144956	121330	92	52863	44578	89	2023	1569	23	3897	3099	38	8020	6733	56	13433	10736	76	246224	204004	100	1.83029
272268	199782	119	96342	71316	111	3963	2990	35	6665	5255	50	14847	11229	65	22413	16269	91	449231	347581	119	1.83127
91536	86507	95	31458	30580	78	1441	1357	15	2426	2435	21	5003	4686	37	8892	8338	54	159141	153241	88	1.83224
153665	121870	104	60579	50167	92	2984	2367	31	4696	3691	43	10554	8200	60	16022	12486	69	338788	269748	103	1.83224
170283	154083	91	68812	62580	90	3044	3035	29	5878	5112	43	12129	11349	58	19510	18215	74	368362	343994	96	1.83418
206321	131132	107	53905	35465	102	3582	2172	41	4820	3677	45	10962	6713	66	18628	11522	83	392856	244734	112	1.83418
212026	167087	100	91113	74548	98	3679	2866	35	5269	4511	42	11847	9968	62	20833	17346	80	405820	349007	107	1.83516
196318	164336	104	86612	72572	95	3663	3038	32	6500	4973	48	13181	11381	62	20525	18111	88	406843	371801	102	1.83807
185503	139448	98	78943	60695	96	3204	2087	35	4007	3244	38	8652	6558	57	15049	11223	70	282825	213065	108	1.83807
142444	126353	88	51868	44740	89	1855	1605	22	3711	3084	32	7879	7292	51	12368	10766	63	263452	238589	96	1.83905
90589	86828	82	33055	32042	79	1216	1325	11	1867	2240	20	4289	4155	36	7717	7594	45	133594	128082	88	1.84196
117061	111760	83	47770	45076	82	1829	1772	20	2837	2852	32	5414	5317	41	8487	8314	48	203759	191220	92	1.84196
153107	129717	99	51137	42331	89	2502	2091	25	3388	2912	34	7911	6603	51	12659	11412	64	252644	219614	97	1.84391
113947	101743	97	44544	38811	92	2164	1775	23	3649	2983	34	7072	6244	44	11775	10303	60	241624	212782	102	1.84391
86673	84035	78	40325	39083	78	1286	1235	14	2203	2278	24	4924	4751	38	6979	7006	41	156322	149509	86	1.84391
167353	134372	96	75133	61857	93	1852	1490	22	3719	3018	39	7318	5942	48	12712	9491	65	239568	189642	100	1.84391
84545	82024	86	25630	25371	77	972	964	0	1965	1735	24	3676	3724	31	5581	5946	40	121262	117384	86	1.84488
181275	138466	105	79763	60633	99	2386	1918	27	4300	3114	45	9546	7078	59	15485	11788	78	292943	221791	106	1.84585
37417	36996	66	17840	17331	55	595	532	0	910	967	0	1895	1882	20	3099	3000	30	59466	56785	86	1.84585
82695	77798	88	34548	33350	77	1345	1388	14	1911	1865	24	4269	4136	34	7471	7102	49	141264	133508	84	1.84585
70821	69313	75	25646	24885	73	1322	1213	13	2224	2183	25	4927	5078	38	8183	7491	47	165000	156081	82	1.84683
111906	106684	87	35696	34040	81	1393	1318	13	2551	2642	25	5765	5604	38	9151	8888	49	183879	174648	90	1.84683
107230	96676	93	39715	36029	82	1544	1451	17	2659	2455	26	6183	5554	47	9012	7869	59	202090	188691	88	1.84877
123535	117399	84	62533	59516	82	2384	2050	27	3803	3356	36	8115	8039	48	13397	12980	64	257721	245002	86	1.85169
161695	148845	94	57943	52985	87	3087	2619	31	4356	4137	36	9641	9089	51	14095	12493	64	303586	287428	93	1.85169
71705	69099	77	14037	14403	45	828	884	0	2022	1568	21	3359	3401	31	5529	5934	37	110670	111127	78	1.85169
154163	123518	95	57919	46049	92	1771	1866	20	4049	3185	40	9264	8108	56	14374	11842	72	293725	239985	98	1.85266
40873	39154	82	19071	18860	57	515	403	0	654	676	0	1997	1679	23	2813	2398	28	56097	56603	77	1.85461
124536	114978	101	59150	55817	84	2544	2317	27	4670	4433	34	9697	9705	50	17574	15702	73	323964	305039	92	1.85558
114240	108262	87	38945	36390	82	2134	1810	24	3726	3320	38	7603	7309	46	11397	10545	64	230743	205669	99	1.85558
112434	106287	83	49008	46822	81	1394	1295	14	3684	3069	35	6953	6469	43	10982	10766	61	236830	222970	91	1.86336
215772	166253	97	94447	72736	97	3851	2850	35	5250	4216	47	13550	10764	66	21683	16602	87	437947	358281	105	1.8692
108160	100633	86	41351	39238	81	1617	1515	21	4190	3637	33	6862	6372	44	12321	11692	57	223316	212703	90	1.8692
224750	179758	111	99697	81002	100	3422	3189	32	5970	5253	52	12922	11146	58	21650	18576	85	387234	332692	110	1.87211
166616	131224	96	61777	47733	93	2329	1572	28	3658	3293	38	9025	7493	52	15065	11383	75	315648	254716	101	1.87309
162459	143405	95	72636	64698	89	3675	3311	34	5287	4972	39	12614	11920	58	18144	16215	80	376187	339967	101	1.87309
145965	127060	94	56569	48957	88	2511	2033	27	4192	3309	42	8547	7516	55	14680	12947	68	283940	243047	95	1.87892
110153	104666	87	33085	31553	80	2163	2267	22	3053	2522	32	6865	6537	44	11199	10258	57	219835	213272	88	1.88184
93367	88472	83	30560	29639	78	1612	1559	17	2782	3132	28	5781	5383	41	10882	10915	55	192949	184740	86	1.88184
139531	127748	87	69717	62117	88	1914	1687	19	3995	3865	36	7947	7254	48	13157	12260	61	239138	225661	91	1.88573
32038	32041	56	12323	12507	45	484	513	0	766	882	0	1443	1347	14	2414	2511	24	47125	46323	76	1.89448
116570	107450	84	52850	48020	83	1683	1734	19	3112	2097	40	6346	5813	44	10605	9860	53	199005	188875	92	1.90129
103500	98850	90	27095	26578	78	1659	1418	16	2864	3136	29	6679	6406	44	10932	10046	58	215654	207108	96	1.90615
282643	195591	139	142185	101195	122	4770	3263	42	8783	6187	58	19473	14119	84	28716	22568	110	582548	445185	127	1.91004
156332	137102	92	70964	61635	91	2252	1924	26	4194	3412	38	8605	7401	51	13800	11227	63	280960	245161	96	1.91004
125742	112998	96	49733	45609	84	2394	2077	26	4002	3585	33	7570	7191	47	12488	11698	55	251666	234958	90	1.91101
131942	117215	93	57974	52699	86	1764	1662	19	3257	2950	34	6665	5797	46	11155	9937	57	211937	182591	93	1.91101
137029	123305	90	48142	42514	87	2232	2086	24	3716	3225	37	7812	7166	48	12529	11776	60	267128	247098	93	1.9149
152728	127207	93	51244	40469	90	2526	2043	28	4205	3522	37	8823	7187	57	13584	10995	69	278632	227804	97	1.91588
152781	125130	91	46452	37427	90	2409	1878	27	5423	3906	43	9058	7636	56	15621	12411	75	304254	255126	104	1.91685
79933	77232	90	14292	13996	47	1463	1313	15	2387	2116	26	4254	4003	36	6803	6585	40	140109	132433	87	1.91879
116711	108758	86	29523	26772	82	1946	1548	24	2770	3320	28	7371	6981	44	12474	11496	58	234179	218530	99	1.91977
144645	131624	89	63646	58059	86	2315	1956	26	3990	3711	36	9486	9194	53	13294	12038	62	272612	261466	94	1.91977
157380	132371	95	60126	51021	89	2519	2108	27	3834	3402	35	9549	8296	59	15682	13024	79	292952	255696	103	1.92171
188719	160093	94	99977	84333	93	3386	2794	34	6075	5185	45	12755	11176	62	19381	16410	82	386913	341092	102	1.92171
92441	88965	86	33463	32786	78	1731	1511	22	2820	2530	31	5223	4878	38	8080	7232	47	168766	163181	90	1.92268
324840	196406	136	127387	79668	133	5414	3138	47	9689	5602	62	19368	12122	81	30756	19070	110	632506	395143	142	1.92366
120569	100792	98	44870	39302	88	1539	1373	17	3311	2463	37	6084	5319	44	9920	9157	54	192404	170310	102	1.9256
145484	119366	92	60550	51403	89	1711	1639	18	3099	2578	32	7074	5788	51	11499	10076	63	209545	180871	100	1.9256
138635	120176	90	50334	43649	88	2119	1812	24	3276	3608	33	7946	7179	47	12802	11122	64	266628	243438	98	1.92755
87412	86246	79	36841	35958	77	1006	1225	11	1873	1671	22	4198	4097	34	6469	6228	42	139054	134700	90	1.92852
217406	167691	105	100670	79061	104	3696	2629	35	5846	4710	47	12574	9807	61	19280	15623	76	387700	313170	114	1.93046
90564	87827	81	32893	31921	78	1123	1166	9	2263	1997	25	4924	4600	37	7846	7504	44	152311	142291	94	1.93241
103931	98463	83	25834	24793	72	2204	2093	23	3774	3468	31	6693	6376	44	11105	10556	53	215993	205045	89	1.93824
115684	109267	99	36600	35145	80	2480	2008	29	3686	3427	37	7912	7251	47	13485	13057	63	243653	224955	90	1.94116
360628	220775	159	163265	98764	143	5908	3640	49	10592	6528	61	22210	14385	82	34729	22366	135	696201	446269	151	1.94213
99535	95718	86	19585	19056	55	1608	1624	19	2258	2065	22	5510	5085	40	9238	8884	53	181591	169707	89	1.94311
179859	147819	95	75075	59911	94	2488	2114	27	4967	4020	41	9735	7583	54	14588	11654	66	319619	269206	100	1.94408
130674	120588	86	56477	52537	85	1962	1753	22	4267	4233	36	8130	7607	49	12405	11340	58	274856	257097	91	1.94408
101239	94424	83	39053	37157	82	1605	1367	16	3474	3052	34	6641	6408	43	10178	10385	51	198706	188487	88	1.94408
97490	94524	93	35543	34208	79	2038	1902	22	2623	2614	27	6404	6110	43	11237	11472	60	197638	196015	94	1.94894
76607	75478	78	32255	31025	76	1275	1193	13	2146	1667	22	4688	4406	41	7198	6804	47	145630	144697	85	1.94991
145477	129443	92	51142	44053	87	2271	2027	24	3773	3694	35	8116	7360	47	13553	11936	65	270947	247135	96	1.95089
135622	119672	88	40966	33664	88	1564	1212	22	3821	3348	38	6486	5519	46	11265	9520	62	227227	199564	98	1.95186
131739	112437	92	47063	40027	87	2022	1707	22	3454	2765	35	7684	6485	53	13077	11252	66	246831	211042	97	1.95186
122888	107482	96	54712	46447	87	2110	1781	23	3614	3298	36	7371	6636	49	12141	10206	60	249918	218859	102	1.95186
108535	93904	102	39724	33127	88	1509	1370	18	2261	2229	31	5783	4973	45	8761	8302	47	185929	169161	94	1.95381
81490	80617	78	28190	27503	77	1123	1078	7	1612	1893	19	4712	4569	36	7459	7070	51	161885	156029	91	1.9577
74890	73805	81	20971	20808	61	1079	1135	9	1404	1682	18	4136	3890	36	7620	7376	46	141743	131378	91	1.95867
170127	139046	92	59947	48392	93	2409	1953	27	4317	3570	38	9717	7974	55	14598	12541	74	291960	243536	103	1.95867
91120	87502	84	30399	29854	77	1561	1380	15	1954	1645	22	4942	4983	36	7964	7266	45	159523	150470	90	1.95964
261436	179852	130	119809	87093	115	3710	2880	37	7101	4619	56	13262	8749	64	20990	14722	83	444795	299479	126	1.96061
117635	109726	87	44351	40999	84	1997	1844	23	3445	3269	32	6886	6508	43	10723	9889	56	197150	181545	94	1.96061
116582	110392	85	44461	41851	81	1987	1876	23	2706	2959	26	6191	5880	41	10267	9638	54	199431	187579	94	1.96061
181692	136326	97	73168	55317	95	2953	2335	32	4820	3481	42	10672	7649	60	17667	13946	73	346186	262505	106	1.96061
179801	140471	98	63490	47754	94	3006	2095	33	4353	3548	38	10295	8458	60	15914	11683	76	330968	263950	105	1.96061
175397	139382	104	59530	47084	94	2615	2362	26	4302	3238	43	9761	8177	54	16403	13913	69	315581	266962	105	1.96256
260421	198753	111	126003	100011	107	4857	3780	39	8467	6568	52	17449	13954	80	26476	21055	97	524780	425772	117	1.96353
80614	78327	83	36957	35656	77	1151	1391	13	1776	1841	25	4690	4663	38	7159	7605	45	149596	144136	87	1.9645
79065	75739	80	19887	19472	57	1164	1213	11	2231	2045	22	4860	4705	36	8012	7467	46	159485	153403	92	1.96548
111286	102801	88	37177	35197	82	1834	1647	21	3225	2897	35	8065	7704	47	13034	12178	63	267222	256554	94	1.96839
37198	35908	79	6828	6687	38	626	651	0	1244	1125	14	1968	1948	23	834	1008	2	34541	35245	74	1.97131
107415	99032	87	36914	34476	81	1511	1300	17	2548	2620	26	6263	5904	43	10447	9948	54	207567	199543	93	1.97228
238386	173060	115	87536	62407	106	3698	2693	38	5844	4401	48	12818	9128	68	21079	15728	91	411596	293982	113	1.97326
127608	113977	88	59734	54110	86	1944	1687	24	3604	3122	34	6517	5503	47	10498	9680	53	207030	185891	90	1.97423
184154	152106	94	73029	58534	93	2340	1969	26	4517	3910	42	9581	8033	54	13349	11078	69	290119	239038	96	1.9752
82748	82441	79	35112	34574	77	1474	1452	15	2506	2387	24	5154	4893	38	8613	7812	50	158284	152135	89	1.97812
113549	108181	85	27009	25862	80	1575	1733	17	2339	2420	25	5608	5567	39	8464	8070	55	169517	162454	95	1.98201
97219	93317	84	43886	42123	80	2128	1983	23	3892	3960	34	8042	7779	50	13783	13150	64	258083	239781	93	1.98298
98445	92479	88	31323	29032	78	1684	1567	19	2098	2297	24	5652	5476	39	8448	7903	53	182148	171363	91	1.98395
87935	84645	85	28022	27148	77	1371	1097	12	2040	2090	23	5119	4881	38	8992	8552	47	166083	159369	94	1.99076
157719	127816	105	57413	46244	92	2666	2096	31	4133	3170	43	8993	7453	53	14962	12897	71	288085	244812	102	1.99173
74398	73862	79	32729	32137	76	1341	1388	15	1544	1457	16	3987	3532	35	6541	6468	43	135459	126439	83	1.99271
45437	43952	74	19134	19071	57	362	329	0	1016	923	0	1918	1841	21	2707	2868	28	55312	55575	83	1.99465
127524	111274	90	52888	46231	87	2050	1725	23	3347	2772	38	8088	7180	51	12409	11331	61	250909	228903	95	1.99757
99252	94501	81	21999	21490	60	1498	1628	16	2197	2201	29	5148	5351	36	8346	7972	53	177729	171598	90	1.99854
105831	99401	82	44517	41619	83	1984	1702	21	2809	2887	27	6885	6319	44	10677	9673	62	221719	209472	89	2.0034
114814	110613	90	37533	35900	80	1726	1714	21	3131	2965	28	6977	6673	44	11921	10871	61	227391	211533	87	2.00729
145391	122851	93	40234	33006	90	1949	1636	23	3456	2984	34	8127	6521	54	13712	12024	70	276852	237033	100	2.00924
203677	170962	102	94526	78759	95	3312	2896	30	6099	5316	41	13853	12310	66	20527	18553	78	418647	381207	102	2.00924
200332	164393	99	68441	55662	94	3087	2459	32	6561	5091	55	12162	10407	64	17542	14945	75	372012	320589	101	2.01021
164916	135810	91	60379	48898	90	2422	2208	28	4960	4322	40	9280	7791	56	15169	12755	68	306383	267220	98	2.01021
75957	74403	85	33729	33805	77	1227	1271	11	2044	2093	22	4044	4097	35	6355	5651	43	135822	131367	86	2.01021
115460	105387	89	47635	45512	84	2482	2306	26	3953	3555	39	8144	7950	45	13990	12384	64	274150	254587	96	2.01605
121771	115765	85	44914	41547	83	1864	1704	19	2712	2457	30	7219	6690	44	11475	10697	65	226177	211181	90	2.01702
98853	95516	79	42054	40251	79	1646	1553	18	2063	2100	25	5174	5084	40	8399	8183	49	169729	155320	84	2.01702
115733	110881	86	42781	41807	79	1687	1376	19	3232	3238	31	5851	5554	40	9232	8606	48	187132	181257	87	2.01702
109575	104584	86	27343	25747	80	1879	1556	22	3017	2585	30	7052	6507	52	12023	11843	58	226504	218288	90	2.01896
130063	114304	90	45892	40168	86	2168	1833	26	3509	3181	36	8244	7614	54	13448	12541	61	287655	264574	92	2.01896
123283	111727	100	36200	32166	83	1637	1426	20	3056	3091	28	6559	5916	45	10123	9100	66	189604	178400	93	2.02188
101989	98107	82	30809	30048	79	1352	1362	14	2764	2446	31	5200	4836	40	8851	8076	54	187303	176750	88	2.02188
186830	144252	102	70944	54745	97	2555	2031	29	4729	3513	42	10270	8309	57	17411	13571	80	309999	255583	103	2.02285
145287	119130	95	61124	49713	91	2077	1838	24	3964	3441	35	8754	7401	50	14331	12888	66	276999	233202	99	2.0248
175299	142964	95	66873	53082	93	2433	1883	29	4852	4006	41	10124	8243	56	15495	12545	67	338886	286430	102	2.02674
205530	161883	102	92956	76325	98	3348	2669	33	5889	4849	44	13630	11718	69	22321	17594	81	445582	364641	110	2.02869
175244	152726	95	97777	87623	92	3486	2974	31	5593	5379	40	12820	11057	68	20751	18499	80	391601	345180	102	2.02966
225933	164171	107	88643	63613	102	3338	2313	37	5873	3863	47	11905	9101	63	19026	13889	78	403974	298474	110	2.03063
51617	51932	71	19654	19729	53	660	737	0	1006	1365	12	2527	2563	27	4009	4004	34	82072	81180	77	2.03063
92210	85314	94	35557	33822	80	2008	1891	21	2644	2946	27	5947	5710	40	8998	8187	53	181097	165625	83	2.03258
118195	109663	91	52303	49119	82	2130	1788	23	3426	3565	33	7517	7179	44	12201	11651	62	245979	234924	87	2.03258
141961	124363	87	44557	37566	85	2463	2169	27	3698	2953	38	8085	7164	49	13601	11851	62	276695	240662	92	2.03452
96616	93312	81	28675	27965	78	1674	1548	19	3164	2601	31	6351	5763	45	10602	10319	54	194703	188292	86	2.03647
168107	137972	95	50796	41863	90	2551	2065	29	4355	3859	36	10026	8317	57	16296	13735	73	326945	276967	96	2.03744
201479	170267	97	103074	90156	97	3611	3207	32	5443	4740	40	13228	10790	64	20792	17108	89	426760	361449	104	2.04133
167723	132765	96	79660	63676	94	2823	2366	29	3646	3366	33	9146	7208	53	14198	11116	64	292536	232627	100	2.0462
75088	72910	79	22850	22935	66	961	1002	1	1544	2011	21	4291	4339	34	7773	7606	53	152013	150300	85	2.04717
188155	151346	99	105300	88464	96	3408	3013	31	6114	5126	45	12878	11119	61	20874	16764	81	416315	356963	109	2.04717
162206	138028	97	63629	52693	92	2340	1911	26	3344	3236	36	8005	6427	56	12660	10542	67	266887	230666	100	2.04911
211697	175465	106	97712	82759	102	3777	3161	33	6138	5015	42	12345	10580	64	20083	17505	80	409227	357860	109	2.05009
92346	90213	82	36637	35874	78	1465	1647	17	2638	2238	27	5571	5475	41	8353	8191	54	173919	169856	89	2.05106
65348	64105	75	22777	22526	64	796	836	0	1759	1451	21	3514	3199	34	5203	4968	37	126473	124920	86	2.053
67549	64191	93	19578	18979	60	927	756	0	1611	1301	14	2589	2336	28	3901	3673	36	81963	79387	85	2.05398
99218	93852	87	23811	22980	68	1522	1558	17	2579	2376	26	6159	6043	40	9210	8944	58	196093	184630	89	2.05398
123203	100852	95	51941	42239	89	1583	1350	17	3238	2666	35	6612	5577	47	9977	8533	60	200327	172189	98	2.05495
134566	124866	87	69837	65751	85	2168	2068	24	3556	3709	31	7985	7715	48	13894	12935	63	269794	254331	95	2.05787
153266	122786	94	53562	41691	93	2335	1966	29	3372	2908	35	7910	5987	52	13283	10425	66	259485	211036	101	2.05787
159727	126830	96	66595	53709	92	2605	2251	26	4128	3456	38	7367	5985	50	12900	10800	66	248503	205481	100	2.05884
236997	169301	115	94636	69476	106	3222	2282	35	5426	3622	51	11242	8093	66	19093	13613	73	385908	287394	111	2.06565
94784	88959	97	30959	29569	78	1790	1751	17	2874	2790	29	5902	5905	41	9778	9200	54	184905	168536	84	2.06856
113960	100822	88	38006	33701	84	1982	1554	23	2868	2826	29	7209	6471	44	11677	10541	58	221016	198481	92	2.06954
109882	97836	90	50827	43969	87	1778	1255	20	3137	2823	30	5735	5082	42	9830	9019	54	202440	179722	95	2.07148
139902	117585	91	59240	49583	90	2205	1961	24	3203	3034	33	8395	7508	50	14346	11841	72	280555	251478	96	2.07245
93338	91205	83	36147	35072	79	1585	1541	18	2781	2483	28	5886	5523	44	9560	9447	50	191701	177813	91	2.07732
291272	152287	163	103918	59073	144	4066	2110	41	7336	3985	72	17250	9190	93	25685	13661	105	519831	279105	155	2.07829
240629	183536	105	90658	71105	100	3823	3309	34	6447	4945	52	14096	10833	66	20515	15494	82	442490	355193	109	2.07926
127580	119611	86	50179	45899	85	2454	2219	25	3156	3340	32	6996	6391	45	10937	10398	53	215767	199329	92	2.07926
117062	113259	82	42658	41640	80	1907	1625	23	3232	3237	33	7183	7145	47	10371	10199	53	236496	223139	91	2.07926
84167	83175	78	34802	33691	78	1400	1528	15	2620	2237	31	5609	5402	37	8662	8286	50	172359	164468	88	2.08315
201989	162968	105	83781	69476	100	3266	2694	31	6694	5424	48	12636	10368	63	21099	17786	79	400411	331527	109	2.08315
130289	123630	87	33010	31167	81	2295	1803	26	3233	3459	30	8393	7672	51	11452	10677	59	240051	222558	100	2.08315
90803	91429	79	19855	19997	52	1219	1360	13	2499	2414	29	5442	5233	40	8117	7896	48	157471	152610	87	2.08412
95087	92616	79	44353	42734	79	1708	1668	18	2948	2648	32	6774	6274	48	10020	9393	54	209247	203416	89	2.08412
103233	98297	83	31028	29674	79	1549	1399	13	2486	2868	25	5442	5234	39	8495	8061	48	175921	165660	89	2.08801
154121	134634	92	74771	65456	88	2468	1955	27	4412	3923	40	8984	7967	51	14492	12258	63	303729	271123	105	2.08801
82027	76982	88	24857	24225	71	1471	1325	15	1893	1871	24	5349	5024	38	7613	7356	48	151803	144996	86	2.08996
176543	133929	98	71742	55070	96	2471	1926	29	4434	3668	42	10083	8145	53	16246	12337	74	317322	256252	101	2.0919
111238	107500	83	48094	45846	82	2308	2055	26	3713	3724	30	7998	7361	49	14926	14283	67	280825	265232	91	2.0919
112855	106346	84	43195	41629	83	1744	1649	19	2729	3548	28	5886	5775	42	9251	9070	53	194785	182231	89	2.0919
149697	121827	92	65941	52499	90	2273	1997	26	3961	2947	40	8514	7155	52	14060	11167	68	266776	209674	97	2.09288
87016	83988	81	29546	28848	77	1869	1753	20	3076	2788	28	6111	5896	41	10130	9348	57	189251	184002	83	2.09482
117519	110232	84	50041	47257	82	1908	1976	20	3030	2472	33	6901	6360	45	11835	11337	58	217441	204744	87	2.09482
78434	76978	78	21347	20780	58	1233	1111	8	2076	2225	23	4058	3894	36	7203	6581	49	145636	142520	82	2.09482
101049	93450	84	35233	33080	81	1737	1422	23	3389	3101	29	6699	6565	43	10689	10152	59	209310	197281	85	2.09482
70406	67243	85	26855	25864	76	1117	1198	10	1703	1374	22	3992	3967	33	6431	6107	43	145423	137528	82	2.09579
77388	73783	94	27163	26337	76	1160	1053	7	2320	1993	31	4449	4480	35	7338	7218	42	149336	146104	84	2.09677
153355	127049	92	63563	51751	91	2216	2040	21	4057	2914	39	8870	7188	51	14084	10777	69	269371	226407	97	2.09677
121882	110856	87	49979	45105	85	1859	1774	19	3410	3550	30	6462	6170	41	9799	8739	50	205889	190103	91	2.09774
140741	130040	87	54169	49368	87	2152	1844	26	4007	3572	36	7690	7040	45	11730	10714	58	236318	222512	93	2.09968
107677	101486	83	27836	26989	78	1533	1263	15	2462	2571	27	5361	5384	40	8542	7619	47	179587	162553	88	2.10066
82693	78698	85	17908	17133	55	1138	1289	12	2235	2296	25	5717	5672	39	7916	7597	51	163061	153257	87	2.10163
93682	89423	82	23020	22289	66	1337	1333	13	2373	2535	25	5823	5743	42	10048	9983	49	186939	171880	91	2.10552
110654	106572	81	36858	34393	81	2019	1857	25	3462	3296	40	8131	8155	48	12765	11741	65	252793	239799	94	2.10649
156799	138789	106	69376	61562	90	2777	2666	28	4145	3742	36	10602	9786	55	17004	15795	74	326307	304514	106	2.10649
95541	93791	79	30601	29922	77	1756	1571	22	2685	2476	31	5798	5800	41	10019	9444	56	190430	181198	87	2.10649
89052	82557	87	35090	33734	80	1808	1941	21	3112	3109	29	6614	6401	41	11782	11037	60	224021	208267	90	2.10649
259698	202602	107	160686	129891	106	7349	5593	45	13295	10063	60	26355	20801	94	42550	33418	105	806514	628385	115	2.10649
113506	102631	86	37137	32528	85	1930	1610	23	2707	2606	30	6906	6349	46	10599	9972	56	222607	206902	91	2.11135
107117	100448	91	52670	50888	80	2365	2127	26	3566	3769	31	8059	7617	48	13425	12804	70	272965	253565	90	2.11233
84175	82033	78	34013	30937	80	1121	915	0	2606	2194	30	4910	4375	42	7453	6460	56	154803	143577	90	2.1133
85311	85350	79	22175	21886	59	1687	1744	18	2367	2152	25	5902	5898	40	9579	8905	49	186193	181007	89	2.1133
95117	94188	79	30620	29781	78	1361	1213	11	2563	2816	26	5305	5248	39	8740	7865	50	181146	172814	93	2.11427
229741	162268	111	88956	64029	108	3483	2584	35	6364	4534	53	13096	9282	65	18623	13025	74	385337	278314	121	2.11622
77305	75785	80	31338	30728	77	959	1034	5	2342	2308	24	4358	4122	37	6585	6414	44	136060	127317	89	2.11913
215879	160578	106	83759	62939	103	2842	2142	30	5310	4032	48	11686	8494	65	17591	12969	84	341986	250489	113	2.11913
70435	69684	78	30831	30477	76	1028	1106	7	1865	1836	23	3887	3413	34	6023	5513	44	128040	122251	83	2.11913
125203	110397	86	47858	42761	85	2152	1896	22	3257	2803	32	7775	7030	52	11593	11037	61	259405	231294	95	2.12108
111372	100090	92	39189	34060	86	1917	1874	21	2441	2307	29	6395	6204	42	10169	8562	57	193725	180870	92	2.12886
166827	136895	95	74577	60055	92	2405	1924	27	4076	3108	41	8646	7578	51	14439	12099	68	274013	227208	98	2.12886
117758	101476	88	45673	39304	86	2238	1877	24	3461	2996	33	7397	6434	49	11536	9959	64	255943	222448	92	2.12886
113356	103167	101	35940	32404	101	1912	1679	21	3594	3154	35	8370	7649	48	14971	13734	71	262788	235772	101	2.12886
90473	86024	82	35390	34045	79	1542	1403	14	2555	2594	28	4916	4570	38	7819	8104	44	162690	152959	85	2.12983
238479	169461	103	98001	68939	104	3397	2184	37	6277	4290	47	13435	9744	66	22034	15514	92	434600	308144	114	2.12983
91536	90385	80	30785	30460	76	2217	2308	24	2764	2995	26	5704	5653	39	11056	10503	57	210999	201030	86	2.12983
100830	96085	86	41241	39946	79	1568	1612	19	2977	2645	30	5403	5122	39	8226	7837	52	169724	161573	87	2.1308
121232	108667	89	57865	52471	85	1662	1676	18	2866	2650	29	6191	5726	42	9502	9057	51	221970	205869	94	2.13275
207137	154150	114	88153	67860	96	3152	2136	36	5530	4350	44	11345	8733	60	19792	14729	83	379284	294378	105	2.13275
203490	170896	96	124536	111462	95	5296	4654	38	8947	8072	62	20228	17280	77	30878	26892	96	612753	530604	107	2.13275
190976	147873	98	91222	70832	97	3064	2755	31	5349	4153	45	11878	9625	60	18469	14412	79	368647	281407	109	2.13761
163409	131157	94	52987	41992	90	2227	1803	25	4091	3185	38	8801	6709	55	14423	11598	70	281290	224792	105	2.13956
142507	117966	93	63877	54175	91	2047	1736	25	3137	2848	34	8135	6568	52	13653	11641	68	271520	228106	102	2.14248
146848	128911	89	58783	51915	87	2438	2224	28	3992	3440	34	8811	8155	50	14027	12606	61	287361	260649	98	2.14248
95569	91514	86	39875	38464	79	1519	1671	17	2901	2601	27	5583	5275	41	8672	8254	52	180044	167201	89	2.14539
170593	140947	96	51295	42862	89	2492	1872	31	4348	3752	37	10153	8756	55	16324	14143	72	327391	280719	101	2.14637
81071	78840	81	26053	25639	68	1269	1195	10	2342	2116	24	4643	4575	36	7799	8350	46	142172	135894	88	2.14637
141604	133223	86	57247	54360	83	1919	1784	22	3137	3135	31	7440	6770	53	10426	9332	60	220148	196745	97	2.14734
94957	93075	81	16363	16075	48	1978	2036	21	3050	3049	28	6862	6787	43	11848	11239	60	219627	209104	93	2.14734
95275	92309	89	16993	16522	52	1722	1608	18	2698	3080	25	6624	6665	40	11031	10958	59	215260	209644	91	2.14734
83396	82493	80	38300	37604	77	1527	1610	17	1886	1957	20	4066	3751	35	6643	6466	43	120833	118289	89	2.14928
140963	128101	89	58719	54697	88	2331	2152	23	4708	4226	36	8479	7653	46	13416	12177	69	267471	240630	100	2.15026
109807	106315	82	26891	26160	67	1859	1742	22	2978	2809	32	6808	6610	47	11483	11039	57	211391	202454	89	2.15026
123759	111531	87	64290	56498	88	1913	1684	21	2969	2541	34	5733	4747	48	10797	9498	59	198508	180339	98	2.15026
144707	134240	85	66152	59467	87	2445	2078	27	5117	4830	40	10679	10245	60	16255	14457	66	333340	310610	97	2.15026
95625	93987	80	29252	28262	79	1770	1723	20	2845	2672	25	5890	5492	44	8473	8140	54	182122	179769	89	2.15123
102552	98220	85	24865	23959	79	2061	1777	22	3546	3163	33	7447	7262	46	12269	11289	64	235195	227348	92	2.1522
110841	106084	81	48978	46345	81	1681	1694	18	3301	2899	35	6686	7172	41	11265	10326	63	234533	225852	88	2.1522
150780	133246	90	57736	50726	88	2369	2149	27	3601	3543	37	8420	7719	47	12617	11890	63	264256	233977	97	2.15317
79244	76757	80	33682	32860	78	963	952	0	1865	1621	19	4297	4243	36	6583	6109	48	117968	111443	84	2.15609
105585	100068	83	40048	37739	81	1598	1592	17	2896	2720	31	5945	5690	42	9622	9674	54	190474	184591	87	2.15804
147901	123948	99	56938	47372	89	2304	1819	27	3617	2892	37	8653	7677	50	14369	11696	68	292382	251709	97	2.15804
115225	109100	85	50200	47907	83	1676	1756	19	2903	2852	29	6387	6315	43	9601	8755	50	203194	197841	94	2.16193
109515	103737	85	33724	32781	80	2041	1932	23	2399	2584	28	6941	6966	47	10481	10231	55	215328	205532	92	2.1629
108170	101905	93	30199	28996	79	1543	1535	16	3161	3065	29	5662	5630	41	9940	9456	50	184982	176348	86	2.1629
89651	85973	86	18143	17394	55	1575	1558	16	2733	2273	31	5530	5227	42	8695	8327	46	183226	171536	92	2.16971
160798	126937	94	54341	42227	92	2132	1664	25	3733	3088	35	8334	6172	53	12432	10476	62	244947	193760	104	2.17068
139039	109740	96	57094	44961	92	1908	1386	27	3440	2570	37	8282	6430	55	13793	10719	72	269748	217967	102	2.1736
84745	83573	80	36790	35659	77	1223	1148	11	2510	2439	26	4665	4730	36	6985	6533	46	144254	140090	88	2.17457
168079	140963	94	59246	50828	91	2678	2028	27	5019	3945	42	9134	7920	53	14199	12162	79	263747	233925	98	2.17554
96774	92230	90	35092	33921	79	1586	1474	16	2413	2154	29	5850	5892	43	8692	8310	50	172778	161787	91	2.17749
101442	96974	84	39544	38483	80	1619	1252	17	2061	2221	26	5182	5161	38	8470	8056	48	174003	162326	92	2.17943
88927	86015	82	36474	35932	77	1353	1440	15	2955	2351	31	5061	4979	37	8003	7869	50	167384	161835	88	2.1804
110828	106932	82	41504	39751	80	1927	1786	24	3664	3154	34	6801	6514	44	11737	10959	63	215418	206480	88	2.18429
164774	123641	104	70761	53360	97	2384	1609	27	3942	3119	41	8486	6294	52	13725	10475	68	275578	204668	103	2.18624
39301	39510	71	17573	17779	50	557	515	0	989	1012	4	1719	1656	18	2964	2927	32	62843	62065	79	2.19013
120882	101276	96	43735	35079	88	2036	1690	23	3004	3159	29	6609	5705	48	10342	8486	60	219208	184804	96	2.1911
159946	135633	96	61715	52131	92	2117	1692	26	3672	3270	37	8461	6937	52	13411	12317	61	258820	225152	100	2.19207
113868	106438	89	40655	38036	81	1645	1613	19	2970	2863	30	6065	5919	43	10062	9545	58	203657	188758	95	2.19207
110971	105825	98	35598	34095	80	2130	2294	22	2770	2861	26	6417	6079	43	10540	9643	58	209394	198085	93	2.19402
108560	100555	91	42544	39358	82	1808	1590	20	3260	3136	29	6945	6743	44	11803	10864	57	229485	216144	91	2.19499
172407	150300	96	77480	68703	89	2520	2517	24	5143	4368	41	10825	9783	54	16016	14361	73	324926	289532	103	2.19499
242399	182706	110	87372	65093	107	3392	2755	33	6158	4324	51	13204	10688	64	19856	14886	87	461681	364977	118	2.19499
117049	104226	89	50484	46462	85	1563	1300	19	3530	3000	38	6564	6268	45	9958	9615	49	194053	180181	95	2.19791
155973	130857	96	63248	52013	90	2317	2296	23	3695	3304	36	8536	7371	51	13129	12107	67	264811	235096	98	2.2018
84773	83779	77	20865	20423	55	1283	1294	12	2075	2145	22	4969	4795	38	7761	7543	48	155390	147154	91	2.20472
128665	114532	92	59233	53193	85	1911	1895	20	3286	2804	35	7171	6500	44	10971	9958	53	227053	208705	97	2.20472
148614	134801	88	63876	57938	86	2809	2515	29	4764	4341	38	10431	9922	52	16815	14916	79	322387	299686	95	2.20569
104641	99939	82	24756	23472	71	1409	1447	17	3147	2704	33	5961	5761	41	10679	10417	59	221074	204431	93	2.20666
186933	155698	94	56928	47603	91	2433	2009	27	4349	3651	40	10131	8520	53	15796	14358	68	324858	268032	105	2.20958
88493	88451	78	38693	37432	78	1518	1660	20	3328	2604	30	6653	6842	43	10812	10486	59	208468	197267	92	2.20958
169416	144493	94	57223	47032	92	2659	2491	28	4885	4100	40	10949	9473	60	18168	15662	77	353194	303400	100	2.21347
132092	113047	88	58308	49645	87	1713	1552	18	3017	2700	29	5774	5103	44	9264	8073	49	178791	151074	93	2.21541
44515	43349	78	19258	19137	56	581	605	0	924	1039	5	1850	1988	22	3813	3758	36	70321	70186	75	2.2193
81685	78085	82	30450	29500	78	1445	1478	16	2310	2536	27	5645	5632	41	7807	7617	47	167183	156939	87	2.2193
163735	134244	95	71738	60665	92	2410	2077	26	4005	3337	41	9066	8134	51	14296	11546	66	288038	260666	96	2.2193
223600	174128	106	82195	65166	102	4699	3722	39	7323	6175	45	17379	14358	77	26969	20742	97	550496	440122	111	2.22222
143978	121962	91	50240	42163	90	2402	2230	27	4206	3428	39	9226	7498	61	15766	13598	74	302063	271230	99	2.22319
94861	84784	88	40929	35793	83	1878	1728	20	3408	3070	32	5336	4746	44	9715	8241	56	195201	175878	89	2.22319
170655	141087	96	59577	50537	91	2597	1980	29	4824	3823	47	9431	7589	55	15756	13471	68	301988	261403	102	2.22319
160694	133079	95	55933	45770	92	2979	2751	28	4584	3575	41	9349	7823	54	15007	12627	69	304080	258731	100	2.22514
118080	110954	86	62034	60145	82	2419	2130	25	5019	4530	37	10551	9766	55	15777	14189	70	335153	301590	95	2.22514
113444	102897	85	35289	30491	83	1571	1356	21	3127	2793	33	6025	5404	42	9175	8229	59	193896	181151	94	2.22611
154137	137848	90	63909	57757	87	2344	2148	23	4158	4043	36	9827	9490	54	15166	13269	67	310232	287962	96	2.22611
208350	152287	104	79032	57114	100	3096	2115	35	5335	4027	42	10435	7350	61	16715	12228	80	334831	248172	109	2.22806
124232	108752	94	55429	48792	86	2058	1848	25	3299	2821	33	7724	7079	48	13399	12086	66	245874	218118	97	2.22806
226518	177371	100	95760	77002	98	3457	2705	35	5608	4750	46	13208	11021	64	20235	17119	84	434415	368477	107	2.22903
180493	142025	107	72118	58368	95	2567	1806	27	4296	3327	38	8518	6907	52	13396	11102	73	246444	210226	101	2.22903
90911	87604	81	36982	35047	79	1235	1100	10	2170	1921	26	5149	5630	38	7230	6745	44	168025	160666	86	2.23
207020	183493	104	173700	158512	97	5218	4510	37	8993	7660	53	20058	17986	79	31842	28924	94	610878	541340	105	2.23195
113897	104791	90	45598	41212	85	1706	1560	20	2701	2499	27	6683	6282	43	11021	10182	55	220497	207235	91	2.23292
202602	161814	107	85354	68807	97	3297	2274	33	6195	4748	47	13148	10282	66	19110	15265	83	401697	318044	103	2.23292
93799	88174	83	27032	26368	75	1569	1569	20	2258	1786	25	5051	5107	38	7778	7427	45	163948	160132	86	2.23292
174139	133742	99	68387	52191	95	2323	1965	27	5008	4020	42	9896	7860	58	17357	13235	79	323559	253285	103	2.23389
120978	112713	89	64787	60892	84	2694	2412	27	3361	3402	32	7581	8035	45	12466	11090	59	233972	220440	93	2.23778
141814	127464	90	50356	45231	85	2570	2318	27	4105	4112	34	10885	10339	57	16304	15170	71	346774	326191	96	2.23876
172671	140593	93	74226	61049	93	2702	2291	30	4071	3762	38	10029	8308	57	15158	13052	69	307820	263819	101	2.23876
118028	109801	93	28918	27637	80	1664	1569	22	2592	2707	27	5910	5629	40	9834	8375	55	203807	191864	90	2.23973
99939	98426	80	33729	31455	79	1661	1689	21	2950	3013	30	6853	6331	48	10793	9415	58	209807	203848	89	2.24265
89266	85584	81	35075	33265	78	1591	1683	17	2640	2607	28	6042	5894	42	9884	9591	52	185044	175382	87	2.24362
169584	128480	98	70549	54309	96	2309	1734	27	3451	2876	37	8465	6358	54	14385	10536	72	275176	204020	104	2.24362
100510	92281	85	39140	36690	81	1632	1550	16	2085	1794	23	4583	4206	40	7442	7073	48	145179	132495	91	2.24459
281822	208572	110	129100	97885	110	5321	3896	43	8723	6279	56	19458	13884	79	32847	23692	106	621307	454256	118	2.24459
114857	108630	82	53775	51635	82	1736	1795	19	3305	3123	28	6062	5812	41	10477	10050	58	200344	191763	89	2.24654
95336	87950	89	45631	43261	82	1690	1448	20	3265	3217	31	6430	5863	45	10740	9857	57	207734	198154	85	2.24751
158412	127811	92	68900	55126	92	2182	1763	24	4001	3508	34	9570	7988	53	15120	12523	69	301386	256430	93	2.24848
62887	61636	77	26585	25385	75	717	752	0	1046	1133	14	2635	2496	27	4484	4341	36	86585	84712	80	2.25043
94783	89900	85	21399	21073	56	2081	2072	22	2721	2939	29	6367	6146	41	11068	10312	63	214237	198219	84	2.25043
113066	101227	88	50005	43966	85	1885	1683	21	2881	2609	31	7539	6914	49	12470	11082	65	247218	224635	91	2.25237
102387	97869	83	27483	26885	77	1461	1419	14	2641	2538	25	4971	4711	42	8978	8598	49	173102	163516	89	2.25529
115194	109880	82	33350	32061	80	2051	2211	22	3189	2960	33	7672	7624	47	12633	12128	58	256130	237385	92	2.25626
104359	98543	81	49102	45654	81	1514	1583	17	3068	2917	28	5835	5198	42	10091	9962	52	195828	187550	90	2.25626
171433	144623	93	78631	66774	92	2605	2272	29	4897	3698	41	9529	8434	53	16296	14050	73	314907	271792	106	2.25626
118568	102788	91	46485	41102	86	1470	1226	12	2342	2414	27	5782	4949	47	10137	8583	59	186429	159262	94	2.25918
216214	164940	106	91849	70713	101	3555	2822	34	4929	3428	44	10944	7833	62	17285	12823	75	351870	262642	108	2.2621
69514	68639	75	10995	10726	43	796	992	0	1222	1710	17	3778	3966	33	5379	5230	37	120011	119995	82	2.26599
131489	114270	94	50933	43281	87	1568	1196	12	2839	2659	31	6373	5599	46	10071	8087	62	205619	170260	95	2.26599
196966	142962	99	87468	64912	98	2508	1991	27	5328	3630	49	9339	6781	61	14281	10485	74	309928	225829	108	2.26793
302681	185877	129	122091	74495	125	5298	3143	48	8854	6124	57	18040	11951	82	28196	18071	104	565384	360567	133	2.26793
101727	96342	98	25549	24876	77	1698	1558	18	2755	2600	31	6348	6091	44	10043	9732	53	212163	206218	90	2.27085
143466	118447	93	51992	41719	91	2386	2001	27	4032	3361	37	8695	6961	56	14116	11839	76	282317	238590	98	2.27182
237868	189866	108	115168	91987	107	3371	2449	34	5646	4737	42	13062	10155	67	19860	16512	72	397389	327170	116	2.27182
177438	136413	95	65777	49187	93	2791	2085	33	4530	2934	46	10105	7844	57	16034	12699	72	327066	257940	102	2.27182
152848	131914	92	57282	47326	89	3001	2471	32	4132	3841	34	9137	7611	54	13889	11999	62	294163	251946	102	2.27182
81049	80978	77	32459	31965	76	1394	1359	13	1823	2299	22	5237	5211	38	7846	7510	46	160221	156945	83	2.27182
120088	101363	88	41797	34293	86	1737	1625	18	2984	2537	32	6508	5340	47	10431	8929	57	221227	191649	94	2.27279
94659	88482	88	31839	30898	78	1710	1593	19	2790	2423	28	4940	4523	39	8019	7591	48	156620	154042	86	2.27279
160497	130347	94	72008	58860	92	2266	1610	27	3266	2881	36	8823	7281	54	13720	10381	71	274765	238148	97	2.27668
168267	133120	96	63001	49499	96	2409	2048	25	4546	3665	40	9287	7449	51	14513	11688	69	289412	235873	100	2.27668
179498	138248	101	69096	53001	93	2989	2520	30	4291	3850	41	10797	8470	63	17295	13114	79	345560	272198	100	2.27863
137965	113449	92	57459	47292	90	2267	1784	26	3671	3252	36	7848	6393	49	13542	11276	65	256136	223910	95	2.2796
57145	55431	75	24466	24378	64	493	562	0	805	917	0	2307	2301	26	3425	3609	30	71418	70130	75	2.2796
197447	144046	110	78302	57506	97	2782	2343	30	5200	4152	47	10305	7980	53	16507	11895	75	327795	245966	103	2.28057
115286	109848	83	32368	31295	81	1757	1445	21	2805	2643	30	7296	6609	48	11032	10284	62	224575	210505	89	2.28057
183361	160766	96	116279	101235	94	4081	4259	32	6798	6519	46	16225	14500	70	24915	22191	91	480247	416969	99	2.28057
98460	95035	92	28796	27468	79	2320	2117	25	3494	3269	36	8231	8217	47	13508	12744	64	271672	260530	88	2.28155
52554	50737	78	21403	20966	60	536	577	0	1123	944	0	2648	2535	27	4089	3768	36	80816	81836	76	2.28349
85067	81961	79	21282	20778	62	1197	1140	10	1577	1701	19	4264	4278	35	6762	6730	47	130745	125107	84	2.28446
166067	140970	92	66519	56460	92	2541	2154	29	4401	3955	41	10905	9818	55	16867	15053	71	352493	325244	98	2.28738
156150	127264	111	63030	49394	111	1771	1482	21	4170	3286	35	8177	6895	54	12671	9898	69	249085	193905	111	2.28738
103837	101481	81	32227	31674	79	1645	1488	19	2504	2534	27	6505	6095	46	10533	10589	57	214500	198416	88	2.28738
170296	132047	100	71932	56000	93	2181	1628	29	4280	3696	41	8964	6959	56	14771	12227	72	264231	207354	100	2.2903
104157	98656	85	40319	38605	79	1388	1246	14	2346	2165	28	4876	4650	37	8117	7918	47	173633	162959	87	2.29711
234409	196866	114	135551	117726	105	4988	4245	36	8760	7865	51	18831	16056	76	28294	23345	103	564527	455552	116	2.29711
87256	85118	81	25576	25226	63	1255	1272	14	2266	2394	27	4831	4737	39	8144	8649	47	151671	143877	80	2.29711
107168	96601	87	50687	45866	83	1350	1381	15	2408	2222	28	6289	5748	43	8650	8218	48	167840	156705	90	2.29905
160308	134760	95	54122	44912	92	2577	2182	28	3751	2944	38	7642	6784	48	12964	10687	66	251830	220662	98	2.29905
122049	113941	93	58023	55129	83	1795	1715	20	3718	3210	33	6937	6478	48	10725	9812	54	199517	189498	92	2.301
104537	99563	88	47695	46429	81	1527	1414	19	2914	2947	32	5847	5792	43	9654	9068	52	190106	179774	88	2.30294
151397	140120	89	60990	57305	85	2470	2204	28	4099	3796	34	9270	8439	47	14870	13704	62	299061	273120	95	2.30489
87882	83805	94	34745	34052	77	1268	1261	12	2141	2172	26	4459	4607	36	7417	7488	49	152847	148887	84	2.30489
154440	127569	109	59319	50190	90	2306	1956	26	4163	3817	34	9358	8105	50	15263	13503	67	284218	251158	98	2.3078
87117	83449	81	33079	32339	78	1308	1193	14	1552	1769	19	4439	4390	35	6850	7042	44	151667	141667	87	2.30878
138122	120668	95	47166	40713	87	2038	1733	24	2741	2100	34	7524	6349	51	12166	10759	68	238442	204187	91	2.30975
83137	81068	78	25597	24917	76	1599	1480	16	2157	2268	23	5543	5080	41	8910	8384	47	191500	184013	83	2.31072
97868	93161	80	27641	26738	79	1376	1723	17	3085	2693	29	5673	5408	42	9865	9298	53	172481	163931	90	2.31169
96341	94837	81	25477	24832	69	1489	1594	18	2547	2793	26	4900	4816	39	7938	8307	46	181198	174152	85	2.31169
160393	139253	95	49952	43659	87	2069	1909	22	4073	4069	33	8058	7237	49	12669	11155	60	248706	224713	93	2.31169
158444	128190	95	66412	54942	94	2285	1981	26	4103	3737	37	8577	7190	52	14521	12457	70	281869	247075	101	2.31267
138158	118734	91	51692	43712	90	1950	1493	23	3218	3132	34	7971	6512	52	14095	11860	77	263852	228869	95	2.31267
184690	147545	98	74646	60460	94	2373	1997	26	4730	3874	43	9494	7622	55	15690	13804	74	303218	256055	100	2.31364
114563	108542	83	56719	53235	82	2135	1983	23	3287	3206	31	6873	6533	47	10071	10097	51	206742	192118	90	2.31364
121693	109033	87	56489	51865	85	1836	1736	23	3533	3313	31	8291	7281	49	11714	10968	60	246307	223044	92	2.31461
201175	151296	103	89623	69024	96	2365	1813	28	3477	2626	36	9136	6726	57	14200	11177	66	281941	220517	106	2.31558
159814	131538	96	63874	51502	91	2403	1787	31	4397	3237	43	9270	7741	55	15224	12130	67	299117	242139	103	2.31558
95776	91924	79	31650	30252	78	1692	1689	20	2773	2728	29	5711	5184	41	9409	9237	55	189655	179826	89	2.31753
144028	121055	101	62889	53903	89	2330	1820	29	3890	3320	37	8721	7880	53	13668	12542	58	274232	235416	98	2.31947
55955	56180	74	20921	20544	61	702	780	0	1194	859	0	2442	2357	25	3830	3890	33	86706	85576	84	2.32045
172374	146847	93	73321	60937	93	2707	2139	29	4731	3957	42	10532	8895	62	16054	13867	81	330806	285044	102	2.32142
105706	99966	85	37823	34874	80	1764	1629	21	2597	2664	28	7562	6939	49	11580	9959	58	231903	219054	91	2.32531
73067	71715	87	23945	23768	67	802	810	0	1374	1638	16	3485	3524	31	6349	6088	42	130915	124045	84	2.32628
161994	143275	94	109136	98426	89	2748	2269	28	4823	4705	38	10835	9815	58	18854	17175	77	360608	327912	100	2.32726
103515	99567	86	35133	34177	79	1137	1108	8	2690	2843	25	5609	5705	39	9101	8324	52	182089	176060	90	2.32726
215318	159476	120	86192	67775	102	3106	2262	34	6041	4466	48	11978	9376	59	20088	14821	93	393728	301830	114	2.33309
122585	105706	96	43452	37363	87	1370	1149	11	3019	2937	32	7260	6526	46	10745	9988	57	215878	188552	98	2.33406
109720	104412	86	44571	42508	82	1387	1303	14	3011	2677	35	5446	5026	42	9246	8513	49	198512	185880	88	2.33795
112344	105551	84	34005	32396	82	1995	1903	20	2694	2596	29	6036	6052	40	8864	8437	49	192215	177718	90	2.33893
184044	140107	97	70641	53813	96	3053	2354	32	4756	3860	40	10388	7928	56	16033	12422	73	333655	246649	102	2.33893
61461	61830	80	30084	29705	74	763	695	0	996	1123	7	2529	2450	26	4015	3872	35	84283	81046	83	2.34087
129863	109485	91	42027	34283	86	2201	1669	26	3060	2494	34	7214	6390	54	11648	9629	61	238997	199105	100	2.34865
126527	106580	89	48058	41908	87	1899	1659	19	3278	2988	33	6743	5814	48	10574	9241	55	209350	181497	99	2.34865
62594	62864	74	18991	18602	55	725	673	0	1237	1433	13	3226	3446	29	5745	5269	39	114362	112051	86	2.34962
191986	171620	92	86161	76161	92	3687	3306	32	6117	6172	42	13871	12676	63	23296	20461	80	429109	394119	104	2.35157
235654	184639	103	97081	75802	102	3516	2882	35	6472	5017	51	13305	10664	65	19861	15352	87	418959	333333	114	2.35351
98289	94961	81	33776	32286	79	1758	1823	21	2726	2753	29	6667	6458	44	10383	10408	52	217639	209466	89	2.35351
150441	128908	93	71934	63437	89	2158	1670	24	3723	3605	35	8806	8044	52	13944	11256	69	271972	239458	100	2.35935
167624	141292	92	69749	58830	91	2865	2239	32	4211	3745	40	9335	7755	57	17241	14751	76	330135	277428	102	2.36032
212864	179979	99	90923	78009	95	3567	2838	34	5529	4904	49	12176	10744	61	18807	16634	75	378535	336234	106	2.36032
184740	159721	99	77581	67618	94	2842	2564	28	5089	4707	36	10916	9682	54	16956	15209	69	332245	287220	103	2.36227
93039	91392	84	40541	40275	78	1178	1247	12	2314	2323	26	5395	4990	39	9356	9298	48	179815	168714	90	2.36324
100698	94831	83	39630	37536	82	2053	1908	23	2891	2864	29	6863	6300	43	11623	10591	61	222601	207940	91	2.36616
155651	132816	101	57964	49600	91	2529	2316	26	4063	3889	36	8490	7778	47	14062	11482	71	286847	253814	99	2.36616
108191	99711	88	41545	38319	83	1729	1591	20	2896	2802	28	5963	5156	44	10113	9779	49	218860	199682	93	2.36616
294011	213920	124	109305	80184	114	5704	4309	43	9205	7095	55	19972	14779	80	30459	22217	111	723012	559195	121	2.36616
118194	111155	92	52445	50206	83	1804	1574	22	3040	2720	30	6456	6073	45	10711	9926	56	213154	203480	93	2.3681
167605	142286	97	54487	44758	92	2896	2316	30	4601	4088	37	10468	8938	57	16539	14228	75	330433	282188	98	2.37102
136443	115682	95	44850	37948	88	2068	1601	26	3084	2507	34	7059	5925	45	11501	10785	53	239426	209982	98	2.37296
135894	119210	86	69841	61513	88	2125	1735	23	3773	3203	39	6923	6188	47	10738	9650	54	208730	183901	96	2.37296
86597	84067	80	35829	35290	78	1150	1146	10	2170	2232	23	4511	4261	38	7436	7316	48	151099	145906	86	2.37296
116805	102059	86	48128	41900	86	2300	2393	23	2946	2720	32	7740	6618	50	12363	10824	69	238166	212289	94	2.37296
141591	124627	91	54257	48375	86	1925	1736	22	3667	3431	35	7410	6627	46	11771	10644	58	223327	204399	94	2.37394
141537	120808	94	52380	43463	92	2406	2163	26	4401	4015	39	8697	7402	53	13776	12362	67	299160	251822	102	2.37491
97730	94969	80	39747	38147	79	1551	1687	18	2623	2563	27	5641	5490	40	8901	7888	61	176024	166261	91	2.37491
215555	156544	101	86494	64543	100	2982	2305	33	5555	4019	47	11258	8459	61	17076	12609	72	348720	266738	111	2.37588
183295	151251	99	55981	45631	94	2647	2310	28	5607	4182	45	10307	8641	60	16526	13913	75	325758	271406	105	2.37588
183638	155037	110	97173	82834	93	3136	2732	30	5848	4874	47	11931	10726	63	18849	16066	74	392940	360733	104	2.37685
135738	119236	96	56770	49833	88	1898	1764	22	3249	3260	30	6330	5821	44	10855	9624	57	206331	187491	95	2.37783
292183	185295	115	108796	70769	113	4954	3049	47	8313	5286	56	18726	11579	87	29739	18717	110	583024	391140	123	2.37783
161127	144645	92	63269	54965	91	2473	2043	25	4620	3837	43	9496	8756	54	15258	13874	68	316800	283236	101	2.37783
85428	79652	81	35271	33576	78	1102	925	0	1684	1657	23	3895	3825	34	6237	5434	42	129406	125300	83	2.3788
183842	138850	97	70540	53284	95	2397	2013	27	4823	3202	44	9505	6920	56	14376	11035	66	281710	219364	106	2.3788
158059	128842	93	53717	42881	91	2451	1828	27	3451	3323	35	8906	6777	54	14829	12231	65	308787	244481	104	2.37977
126870	113921	102	38439	34153	83	1852	1767	21	2807	2731	29	5925	5528	41	9995	9194	54	203150	189134	96	2.38269
145350	125461	106	51233	44824	87	2370	1895	27	3479	3327	33	8683	7556	49	15455	13266	72	296629	266775	102	2.38366
164772	126910	98	71158	56295	95	2485	2004	29	5083	3680	49	10406	8101	62	14971	12006	71	317113	246727	109	2.38463
164883	137555	99	90849	76135	91	2326	2161	26	4458	3474	40	8486	7261	53	13131	10174	66	285937	232870	103	2.38463
70344	70083	75	17458	17138	52	965	1048	5	1712	1430	16	3834	3841	34	7141	6957	43	135812	130841	88	2.38561
92374	89556	87	32286	31337	77	1107	1173	14	1512	1701	24	4913	4618	38	7862	7901	51	187625	179235	88	2.38658
61047	63092	67	21272	21509	61	811	866	0	1519	1296	18	3268	3277	28	4058	4207	34	99121	95228	86	2.38755
106449	101668	83	35426	34010	79	1436	1191	14	2295	2352	24	5215	4861	39	7526	7791	44	158153	155477	91	2.39047
120932	111496	93	51823	49013	83	1866	1831	22	3154	3096	32	7493	7096	49	12051	11380	58	229770	212881	96	2.39144
103977	94507	85	50086	45357	83	1444	1510	17	2312	2349	27	6523	5731	44	10411	9454	55	215297	198584	94	2.39144
149112	131482	88	50758	42493	89	2145	1740	25	4316	3711	39	8725	7687	52	14224	12247	67	289443	249950	100	2.39144
166439	125260	112	58352	44346	93	2203	1741	28	3771	3082	33	7434	5789	51	12301	9262	61	260758	202255	103	2.39144
127651	115454	84	55991	50133	85	2147	1666	24	3106	2872	28	7005	6416	46	12107	10887	61	232368	207668	101	2.39241
62668	66693	55	24133	24417	57	1036	853	0	1497	1631	18	3468	3419	33	5723	5596	40	112818	111045	86	2.39241
78648	76677	79	20157	19505	61	933	985	0	1689	1610	21	4318	4058	37	6579	6710	43	130911	126212	88	2.39436
92170	83672	82	37284	33379	82	907	1032	4	3011	2055	32	5263	4827	40	8924	8164	52	176376	163427	90	2.39825
208443	164398	108	77599	61668	96	3468	2660	35	5536	4434	43	11288	9314	57	18725	15817	77	353806	302147	101	2.39825
154782	130630	91	59992	50213	90	2243	1880	27	4536	4055	39	8988	8150	52	14842	12758	72	299592	256501	98	2.39825
100346	97343	83	39504	37243	79	1433	1444	15	2758	2764	29	6003	5919	41	9109	8909	52	184486	174220	89	2.40019
64539	61892	81	26602	25581	76	697	711	0	1176	1123	12	3039	2961	31	4960	4931	37	122088	117877	78	2.40117
54637	52953	74	15055	14838	48	479	572	0	1486	1429	17	2872	2677	29	4979	4890	38	92247	91149	81	2.40311
106348	103243	81	31805	31126	79	1869	1583	21	3076	2489	32	6549	6334	44	10202	10334	52	210023	198811	89	2.40603
124294	108173	87	55069	47689	86	2181	2003	22	2746	2353	30	6616	5931	48	11015	9369	65	217267	189423	95	2.40797
172417	149058	90	69664	58999	91	2649	2032	29	4549	4166	40	9726	8107	55	14970	12788	83	301591	259062	101	2.41186
145903	130040	94	60126	53937	87	2857	2620	28	4768	4488	37	9891	8762	57	15996	15226	63	303376	289214	97	2.4177
81222	77314	82	23944	23531	67	1242	1131	8	2064	1981	25	5355	5047	40	8668	8243	49	171223	166426	91	2.41965
270239	200016	121	142452	113997	112	6623	5344	42	12858	10010	76	27629	22301	108	43601	35365	113	897859	712579	124	2.42159
131890	123540	91	49033	45619	85	2255	2008	24	3366	3732	35	8666	8041	52	12994	12182	61	265839	246642	96	2.42159
98558	94762	80	41267	39214	80	1555	1341	13	1926	2292	24	5645	5643	42	8674	8369	44	175835	166047	87	2.42645
110031	104420	86	37140	34679	83	1489	1449	17	2936	3258	26	6348	5799	44	10312	9898	60	198409	186120	92	2.4284
137281	119369	91	54267	46083	89	2276	2052	24	4706	3828	42	8253	7061	49	12642	11303	61	264052	234980	94	2.43229
127764	111524	88	61605	54862	87	1907	1430	23	3820	3116	36	7253	6541	47	11932	10696	55	235001	211309	90	2.43423
83235	82961	79	31395	30513	76	1340	1406	15	2126	2239	24	4468	4529	35	6939	6892	48	148750	147519	86	2.43521
92708	88857	82	28000	26985	78	624	683	0	2277	2173	29	4496	4392	38	6499	6666	44	129767	121684	86	2.43521
103372	99599	83	33558	32673	79	2025	2086	22	3283	2741	31	7095	6678	46	10527	10183	56	232004	216395	88	2.43521
84995	82528	80	35871	35159	78	1362	1511	15	2116	2173	24	4574	4568	35	9019	8697	52	165281	161233	86	2.43618
100365	97000	85	29654	28889	77	1684	1483	17	2464	2529	27	5587	5198	41	8439	7907	47	156035	147222	88	2.43618
104330	100329	82	35887	34035	80	1458	1289	17	2028	2030	22	6250	6107	41	8857	8102	50	169946	162666	90	2.43715
140096	119001	92	60481	51463	89	2323	1788	25	3746	2826	37	8130	6834	50	13545	11938	62	282754	241140	97	2.43812
101327	95727	93	39755	38841	80	1501	1449	17	2834	2833	27	5732	5686	44	9526	8880	50	189219	179550	90	2.43812
102106	97149	86	36285	33523	81	1372	1458	18	3253	3197	33	7328	6634	46	11866	11078	57	233113	217948	98	2.43812
136133	116696	92	46090	37673	90	2073	1931	23	4017	3025	37	7123	6301	50	11901	10399	61	233630	199846	95	2.44007
321886	232047	144	230970	169662	146	5812	4073	43	11645	8285	63	23840	17723	90	39390	30737	137	735789	563258	149	2.44201
69151	68565	78	27042	26947	64	908	885	0	1687	1460	23	3761	3852	34	5319	5672	39	114281	115375	85	2.44201
132997	112131	99	56088	47525	88	2271	1870	23	3186	2705	31	7241	6334	48	11417	9904	64	237575	202261	96	2.44299
133104	113656	91	56942	48656	88	2010	1675	21	3879	2981	40	7754	6770	50	12839	11290	58	248825	219965	97	2.44493
102737	98096	84	36063	34644	81	1373	1372	13	2978	2390	31	5534	5284	40	7722	7625	47	160532	152505	91	2.4459
37971	38361	64	17316	17257	53	478	621	0	510	648	0	1737	1691	21	2758	2602	29	51697	49685	74	2.44688
103182	98999	80	53460	50904	81	1378	1395	16	3326	3016	36	6192	5830	43	10095	10123	52	189710	175894	91	2.45271
194425	147907	98	73290	56128	97	2753	2182	32	4284	3306	42	10048	7571	60	15368	11948	65	314357	250326	105	2.45368
231675	172132	109	87768	65213	105	3607	2529	39	5043	4441	42	13164	10567	67	20365	15672	78	423052	325582	114	2.45466
305940	206920	131	171508	124890	128	5035	3620	41	9744	6528	60	19990	14421	84	30956	21638	124	594214	433819	134	2.4566
100686	97081	83	42182	41151	79	1643	1605	19	3142	2712	34	5990	5707	41	9298	9615	50	177918	169518	86	2.4566
76689	73389	88	21449	21328	60	1117	1028	10	2057	1831	18	4060	3870	35	5884	5727	42	114662	113082	82	2.45855
194680	151675	105	72196	57619	96	2865	2450	30	5006	4130	39	9493	7831	56	15093	12099	75	310089	250985	101	2.46146
131786	120446	85	58535	53996	85	2070	1760	23	3422	3247	32	7002	6688	43	9824	9248	51	196952	188538	89	2.46535
53305	51571	78	23421	23042	71	687	807	0	1217	1196	9	2079	2005	25	3421	3588	32	67588	65089	79	2.4673
110583	98319	85	34326	29320	82	1691	1340	18	2686	2475	29	6472	5625	46	10826	9084	65	218974	199076	93	2.4673
134406	119503	89	42515	36345	88	2503	2352	26	4174	3599	39	9175	8059	56	14065	13056	65	284161	256327	97	2.46827
167843	136618	93	67551	53659	93	2416	1808	29	4013	3116	41	9509	7715	54	14681	11215	73	299494	244435	110	2.46827
101278	91732	85	39643	34313	83	1896	1751	20	2844	2665	32	5753	5194	43	9660	8868	54	192641	172092	89	2.46827
148191	133893	89	67696	61479	86	2927	2847	28	4747	4564	36	9985	9421	54	15520	13759	70	296569	276010	92	2.46827
118269	113149	82	42853	40103	81	1738	1643	20	3056	2965	29	7536	7644	43	13406	12518	61	258488	240010	99	2.46827
153741	121371	96	57068	45007	92	2245	1644	26	3911	3113	39	7659	5959	53	12593	10234	62	239638	193220	98	2.46924
73775	73508	78	20150	19779	54	1316	1123	11	1878	1672	22	3999	4034	35	6186	5701	42	127331	118590	87	2.46924
168058	149050	91	93639	83756	91	3341	2948	32	5732	5129	43	11988	11431	62	17884	15813	73	353933	323256	96	2.46924
185329	150258	97	70046	56067	96	2858	2099	31	4681	4037	44	9405	7777	54	14497	11826	64	295968	248309	103	2.47022
85568	82275	84	33080	32470	77	896	838	0	2623	1986	26	4053	4254	33	6207	6276	43	118828	114760	86	2.47216
205277	174510	95	79740	68264	92	3736	3404	33	6521	5544	49	14508	12388	68	23091	18672	89	445994	373862	101	2.47216
292951	187965	124	119426	77893	116	4163	2512	40	6275	4517	50	14300	9244	74	21676	13386	96	453165	299438	124	2.47313
91800	82571	81	31740	27393	79	1073	1121	10	1780	1915	22	3765	3458	38	6018	5128	46	129800	109943	89	2.47411
214555	174245	99	77032	63912	95	3901	3372	34	6961	6036	45	14510	12522	68	24336	20871	93	475951	407138	104	2.47411
197731	156709	99	78671	61847	95	2993	2726	31	4755	3750	39	11016	9034	61	18463	14890	74	356697	283694	103	2.47508
112838	106445	85	44382	43152	81	2344	2298	26	2981	2940	27	7482	6939	45	12957	12226	61	253566	244373	89	2.47508
158436	124406	98	56555	44414	91	2131	1815	24	4087	3366	38	8366	6434	55	12805	10141	65	270805	211081	100	2.47508
82073	77500	83	31727	30977	77	1299	1318	12	2054	1850	24	4193	4189	34	6792	6524	44	129916	119371	85	2.47605
100775	97903	81	22766	22024	66	1820	1533	19	2433	2202	27	5321	5201	37	8792	8581	50	177566	163370	89	2.47702
145661	123223	99	58308	48213	92	2079	1643	25	3649	3175	33	7095	5899	48	10185	8619	55	237228	200583	96	2.47897
216016	163640	104	106111	83214	98	2533	1941	27	4893	3904	41	10409	7766	58	16934	12432	76	324754	255481	106	2.47897
133183	116724	93	53242	46102	87	1983	1701	23	3353	2887	33	7774	7143	49	13007	10701	68	260849	228506	96	2.47994
157938	134239	98	69188	58815	91	2726	2010	28	4669	3717	41	8976	7900	59	14117	11672	69	281715	249549	99	2.48189
133151	113384	90	61658	53097	88	1724	1536	18	2892	2742	28	6320	5637	43	9481	8279	51	185008	160452	94	2.4848
129822	116221	89	53784	46823	88	2050	1959	21	2707	2366	27	6762	6296	45	10525	9321	57	221019	192621	99	2.48578
169223	141654	96	66137	54606	92	2448	2296	25	4462	3913	38	10096	8237	59	16602	14489	71	327487	279493	98	2.48578
105327	98697	89	37427	35476	82	1825	1590	22	3053	2592	33	6637	6139	43	10706	10451	52	209586	196899	86	2.48675
100025	91789	88	36585	34105	82	1580	1506	18	2774	3075	28	6072	5577	44	8943	8446	50	183389	175791	87	2.48772
193391	148675	105	87576	66832	98	2856	2258	30	4878	3294	44	11301	8710	60	17864	14380	77	363159	288570	98	2.48967
45925	44297	75	13771	13741	46	510	510	0	1113	1022	4	1995	1908	25	3661	3670	32	71443	70473	76	2.48967
242593	192131	109	132613	107758	102	4323	3622	36	8256	6753	52	17833	14816	73	27613	22479	95	538966	452801	108	2.49064
84307	79779	80	31271	30234	78	1057	921	0	1701	2103	19	5051	4919	38	7994	7776	46	163059	155205	79	2.49064
220163	159994	102	90429	66244	100	3705	2869	36	4948	3773	44	11523	8324	64	19701	14606	78	397458	303579	104	2.49064
74364	71714	79	30566	29945	76	856	881	0	1425	1425	16	3537	3647	33	5230	5159	37	117806	112349	81	2.49161
92404	89636	84	26747	26393	77	1164	1286	14	2028	1982	22	4858	4541	38	8102	8307	45	150798	140875	85	2.4955
80521	76398	90	25852	25434	74	982	1027	5	1429	1547	19	4191	4117	34	6953	7211	44	134144	126653	82	2.4955
180641	150593	97	93182	78955	96	2536	2169	29	4706	3906	40	10538	9120	57	17909	15475	73	350554	298410	104	2.49745
116531	104343	86	39056	33402	84	1508	1309	15	3532	2985	33	7084	6108	49	10433	8724	55	226308	205153	95	2.49842
128219	116395	93	57919	52859	85	1888	1802	21	3472	3446	35	7703	7336	46	13090	12549	58	242507	220901	93	2.50036
359499	232339	141	120319	74123	138	6950	4565	48	10944	6836	69	25006	16461	102	39082	25932	134	775982	516307	150	2.50134
132705	116836	88	48008	41329	86	2232	1830	26	3622	2976	36	8139	7341	52	14033	12280	59	287916	261538	97	2.50231
59180	58946	79	19482	19317	54	1035	1010	2	1911	1928	23	3544	3660	31	6302	6196	43	122166	114333	80	2.50231
133514	114130	105	61272	51906	88	2733	2208	30	4405	4008	38	9579	8456	55	14463	13277	68	290036	249082	97	2.50717
128558	117576	92	45858	41352	87	2192	2181	24	3482	2959	33	7697	7251	48	11525	10795	62	241705	222849	93	2.50814
92173	85084	85	43409	39967	83	1078	904	0	1900	1882	22	4211	3903	37	6109	5844	41	132010	120146	90	2.50912
163007	141777	97	71590	61438	90	3037	2453	31	4858	3904	41	10432	8976	58	16141	14892	66	345665	315240	100	2.50912
89097	82488	84	39554	36963	80	1420	1148	11	2010	1960	26	5055	4733	37	7076	6277	48	155852	146587	88	2.51009
152244	133255	100	57978	49982	89	1969	1651	22	3480	2842	34	7268	6358	47	11835	11029	61	225428	195079	99	2.51398
106304	97263	83	49138	44705	83	1571	1278	17	3387	2911	35	7414	6733	46	10639	10217	50	213908	202454	88	2.51398
85663	81965	80	33691	32453	79	1519	1361	16	2083	2130	23	4758	4478	41	7657	7796	48	154724	148529	87	2.51495
149525	133928	91	52788	46888	87	2512	1976	28	4201	3632	38	8338	7218	51	14123	12258	61	270221	253625	98	2.51495
184001	140647	108	73844	56003	95	2853	2071	32	3961	3161	39	10694	8455	62	16417	12772	73	323979	253197	104	2.51495
131909	118143	89	62091	55571	86	2261	2104	24	2985	2931	32	7784	7001	50	12612	10511	66	248581	230200	95	2.5169
114542	106790	84	50610	46972	83	1735	1466	22	2890	3357	29	6051	5909	43	9357	9266	52	179559	165561	88	2.51982
84052	83205	79	24299	23798	71	1384	1398	15	2035	2213	25	4962	4970	37	7294	7200	45	147995	145479	84	2.52176
122782	112769	87	42594	37596	87	2045	1725	24	3216	3208	31	8315	7640	50	13466	12435	73	252279	237408	92	2.52273
133383	116618	89	56710	51053	87	2063	1618	24	3188	2670	36	7242	6450	45	11034	10049	56	219034	196147	92	2.52371
168227	142367	94	68327	57434	91	2763	2649	28	4042	3377	34	8883	7833	49	13806	12561	67	277002	249259	95	2.52371
107881	103819	82	55024	53621	80	1719	1687	20	3006	2660	27	6327	6019	43	11393	10613	60	216181	203310	91	2.52565
102920	98863	83	35809	33544	81	2092	1980	23	3766	2995	32	7403	6850	48	11664	10603	60	222715	212094	89	2.5276
91816	90521	81	34278	33579	78	1561	1466	18	2037	1985	27	5273	5089	40	7847	7315	46	162211	155747	90	2.53051
89628	86335	95	26852	26098	77	1440	1306	16	2086	2074	24	5715	5275	43	9114	8378	50	174533	166767	85	2.53246
135724	114406	105	47002	38572	90	1908	1987	22	3609	3117	34	6809	6222	45	10239	8769	56	218627	190467	99	2.54218
44148	46415	71	18224	18308	52	667	584	0	1014	764	0	2073	1877	25	3894	3513	37	71442	69453	81	2.54218
102695	99634	84	41807	40545	79	1273	1474	16	2836	2672	26	5334	5007	38	7969	7806	50	176325	166709	89	2.54218
99207	97459	80	30847	30231	78	1569	1561	19	2697	2637	28	5928	5719	39	9264	8982	60	186653	179153	92	2.54316
138931	129612	88	50486	46321	85	2467	2371	26	4794	4468	37	10064	9370	55	16003	14098	70	325679	301460	95	2.54316
204520	171285	99	78394	65481	98	3145	2801	30	5953	5454	45	12022	10283	56	18308	15494	74	383358	334817	108	2.54607
131390	113000	89	54826	46665	86	2383	2145	26	3442	2812	34	8084	7298	51	13597	12160	69	271361	236408	97	2.54607
201933	153533	101	78371	59693	97	3021	2577	32	4643	3808	42	10804	8187	61	17441	13628	81	360025	281295	108	2.54705
207680	160368	103	76993	60044	99	2757	2204	32	5369	4537	42	11515	9421	58	19429	14852	96	347212	277236	107	2.54705
79212	77679	84	34304	33476	77	1248	1113	10	2268	2018	25	4202	4134	36	7323	6990	48	141533	135470	87	2.54802
83056	78882	87	26648	25984	77	1215	1133	9	2500	2481	22	4775	4945	36	6987	6449	45	130346	124914	85	2.54802
177071	142173	106	59842	48003	96	2717	2280	24	4986	3908	41	8819	7198	54	15122	12154	73	286190	241831	102	2.54899
229930	179784	106	94040	74312	103	2783	2296	29	6586	5340	46	12041	9682	59	16285	13353	73	379923	309197	108	2.54899
97880	95352	82	45024	43643	80	1915	1580	22	2958	2567	30	6162	5974	40	10928	10833	58	196470	185449	88	2.55094
127686	112557	88	47633	41847	85	2227	2124	23	3888	3729	32	8358	7339	51	13081	11946	63	265549	243005	94	2.55288
86193	84837	81	33273	32523	77	710	892	0	2313	1980	25	4479	4219	37	6922	6706	44	134469	132443	83	2.55288
234443	187459	115	113135	91870	109	4858	3611	38	6841	5552	48	15473	12096	71	27061	22023	103	569564	466107	116	2.55385
201371	150405	102	67449	47826	101	2808	2249	31	4877	3702	43	10660	7676	58	18601	13749	90	377202	287830	110	2.5558
141305	124032	89	51143	44745	89	2258	1815	24	3784	3014	36	8763	7525	52	14592	12872	68	286343	254778	100	2.55969
104639	100850	84	65036	62892	81	1692	1772	20	2430	2771	28	6775	6234	44	9259	9288	50	192930	179146	91	2.55969
94535	93127	81	22166	21812	64	1480	1627	15	2458	2162	26	5667	5779	39	9612	9582	48	180268	174110	88	2.56261
129817	111270	90	60551	52260	88	1907	1691	22	2828	2655	31	7527	6380	49	11533	9655	56	251935	216203	99	2.56455
68697	67803	77	19192	18801	57	687	606	0	1690	1650	18	3408	3076	34	5547	5508	40	109924	108340	86	2.5665
99161	96826	80	53121	51638	80	1779	1760	21	2265	2380	25	6386	6135	44	10139	9360	53	216149	206131	95	2.56747
158802	135735	95	63347	53747	91	2690	2152	30	4267	4034	37	10174	8978	56	16387	15029	67	334996	305326	99	2.57136
100538	90113	85	36614	32423	82	1447	1280	13	2770	2264	29	5447	4967	40	7689	7116	48	172540	155294	92	2.57233
78677	78738	79	34740	33948	77	1378	1410	14	1527	1833	18	3752	3933	32	6859	6838	42	149585	146454	84	2.57233
104923	99022	85	39098	36549	81	1179	1135	11	2804	2780	27	5878	5770	42	10739	10193	62	206311	192613	93	2.5733
59385	59737	71	11697	11563	44	760	814	0	1272	1283	12	3050	2919	30	5376	4941	40	100403	98782	87	2.57428
130658	115247	88	67483	60186	86	2185	2056	24	3826	3088	38	8096	7446	49	14321	12269	69	270695	240674	98	2.57719
151454	127581	93	65047	53883	90	1690	1412	20	2721	2457	29	6909	6210	44	10376	8116	53	235414	193129	101	2.57719
235336	176251	104	90963	68932	103	3363	2463	36	6551	4507	52	13371	10353	63	21871	16450	88	440444	346857	114	2.57817
83390	82217	78	40446	39422	78	1289	1186	10	2459	2259	27	4635	4629	36	7970	7610	46	164860	159274	84	2.57817
81870	80344	81	34340	34053	77	1582	1547	18	1623	1639	18	4734	4719	36	7945	7223	53	151324	143006	91	2.57817
97388	95542	80	37748	37413	78	1435	1515	18	2659	2055	28	5793	5415	40	8931	8854	48	173844	164343	88	2.57817
146537	125931	95	57243	49003	91	2736	2504	28	4541	3812	36	10352	9323	57	16518	14558	63	313900	281995	99	2.58011
157472	136195	90	54468	46351	90	2450	2072	26	4244	4110	38	9694	8476	54	15643	13822	80	298255	264863	107	2.58011
152542	132750	92	49164	41872	89	2385	2091	24	4390	3722	38	9468	8315	57	13546	11393	67	277543	249868	97	2.58108
70049	68867	70	22800	22423	63	1051	857	0	1756	1280	16	3584	3932	30	5146	4769	43	103709	97211	81	2.58108
95392	90086	86	35066	32527	82	1739	1659	19	2936	2589	31	6295	6258	44	11106	10436	56	205152	193444	88	2.58108
152816	133429	89	64024	55226	89	2327	1862	26	3682	2943	34	7801	6732	47	12895	10799	67	253784	222009	96	2.58108
101044	95582	84	40581	38059	79	1818	1582	21	3644	3398	30	6886	6546	47	10323	9775	53	221022	216142	85	2.58108
117690	108552	88	37239	35330	82	1761	1902	20	3357	2857	31	7452	7049	50	12417	11534	60	227083	215234	87	2.58206
86838	81113	95	37714	36488	79	1653	1464	22	2203	2287	24	5283	4690	40	8043	7952	48	159730	152194	85	2.58497
136534	113237	105	45374	37272	87	2923	2586	29	3649	3155	33	8721	7564	49	14802	12678	69	292954	264420	94	2.58497
127831	119621	86	62182	59072	84	1968	1854	24	2951	2873	29	6573	6184	45	11379	10858	52	223750	205694	90	2.58595
104388	101790	82	37613	36450	80	1573	1665	17	2698	2971	29	6521	6060	43	11390	10787	57	212280	204558	87	2.58595
101663	96022	83	34611	33440	80	1427	1317	17	2713	2674	32	6367	5720	44	10219	9641	56	198679	191741	89	2.58692
86351	82020	81	41314	39686	80	1071	938	0	2052	1920	20	4166	3951	35	7537	7104	45	130806	123240	80	2.58789
81764	82251	82	37566	37315	77	788	887	0	1563	1450	22	3804	3873	33	5647	5342	40	122355	118284	84	2.58789
190845	144410	113	75623	58236	95	2667	1996	31	4499	3854	41	9427	7098	55	16146	12061	72	324265	252862	105	2.58886
334770	196350	151	149054	90191	134	5011	2850	46	8457	5432	59	18327	10992	74	28222	16178	104	577769	347088	142	2.58886
83380	79575	85	25020	24598	77	946	1038	5	1858	1890	23	3753	3828	32	5637	5151	38	128880	126411	89	2.59081
103528	98811	85	34589	32596	80	1688	1597	20	2365	2214	27	5875	5651	42	9109	9314	52	183796	171930	91	2.59081
138957	126220	97	69318	64854	86	2510	2167	29	4234	3616	37	8071	7527	47	14138	13246	66	283365	267494	97	2.59762
205375	176436	96	78163	67118	94	3501	2516	36	6246	5938	43	13963	12472	64	20734	17264	80	402625	362476	105	2.59859
91480	87056	97	31093	30229	79	1331	1400	12	1873	2202	24	5597	5125	42	8749	7967	50	174012	164956	90	2.60151
107980	100846	84	47783	44902	83	1741	1680	19	3126	2818	29	6637	6656	43	9349	8978	52	186056	170054	94	2.60151
119863	113069	90	37924	34815	82	1678	1342	17	2504	2529	28	6858	6103	44	10672	10291	53	206176	193183	92	2.60248
172502	140524	95	69552	57436	94	2638	1999	26	3752	2932	42	9273	7449	54	14538	11884	67	289175	238137	105	2.60345
416334	296553	147	300341	218525	147	11375	8500	50	17820	12935	78	39390	29554	141	62481	45069	144	1.04858e+06	894511	162	2.60345
98446	98932	76	28262	29022	56	1740	1755	19	2705	2303	28	6327	6150	40	9449	9081	49	194651	185107	90	2.60345
140220	121266	89	57760	48634	90	1880	1628	22	3662	2839	37	8161	7076	52	13570	11457	70	270526	225918	105	2.60345
149964	119786	97	59698	47599	91	2402	1985	28	3744	2465	38	8092	6560	53	13545	10655	66	264512	212694	103	2.6054
144914	126399	94	62256	53689	89	1744	1630	20	3454	3151	32	7472	6009	50	11870	10742	62	242409	208187	98	2.6054
236145	176032	108	87520	67150	104	4559	3445	37	7030	5648	46	15231	11867	70	22155	16918	97	444131	348608	119	2.6054
182790	146565	98	56026	43115	96	2878	2269	30	4532	3586	39	10320	8271	60	16967	13418	79	336535	264259	110	2.60832
43793	44597	70	14028	14291	46	723	823	0	438	603	0	1768	1818	20	2751	3036	26	64580	64752	81	2.60832
97019	92768	81	41072	38963	79	1606	1558	19	2886	3041	29	6058	5969	41	9889	9621	50	214351	200791	91	2.60929
91675	88448	81	29300	28706	77	1549	1523	17	2707	2348	29	5418	5161	39	8468	7826	47	183039	175248	90	2.60929
98334	94517	84	43652	41780	80	1640	1388	19	2698	2799	33	6487	6784	42	10531	9698	59	217364	212099	89	2.60929
109002	104651	83	47728	44862	82	1685	1593	19	2621	2315	26	6691	6297	46	10341	10103	56	207924	194797	94	2.61221
281675	170506	129	127973	76990	116	3771	2325	39	7534	4392	57	16922	10727	76	28155	18828	109	599622	381619	123	2.61707
87868	86575	79	17529	17401	51	1381	1335	16	1785	1724	22	4372	4537	36	6549	6135	43	141816	138331	85	2.61804
99834	96690	80	30474	29816	78	1804	1847	20	2916	2391	31	7083	6878	43	11231	10819	54	228410	217986	90	2.61804
145922	133125	96	39412	35416	86	1740	1650	22	3441	3187	35	7810	7159	52	11987	10716	60	231731	216600	94	2.61901
166358	135062	95	59177	47092	94	2201	1862	24	4261	3528	40	9173	7953	53	13241	11127	67	289452	235980	103	2.61901
95820	91726	81	43613	42182	80	2118	2148	22	3354	3631	30	7343	6673	47	11859	11403	59	241176	229156	90	2.61901
207489	176437	105	80229	68057	96	3697	3169	33	5889	5558	45	11370	10084	55	17730	16167	75	358816	316796	106	2.62388
87535	86597	80	37310	36374	78	971	1166	10	2264	2468	20	5346	5607	37	8148	8234	49	166347	160108	89	2.62582
162104	137791	91	60822	51485	92	2163	1949	24	4235	3718	37	8793	7465	50	13369	11877	69	262959	223078	102	2.62971
108697	104713	82	35145	33980	79	1849	1723	20	3129	2688	32	6177	6032	42	10370	9606	51	199788	187619	92	2.63068
126010	114794	87	56666	51615	85	2205	1845	26	3179	2816	32	6859	6459	43	10112	9487	53	207482	194383	96	2.63263
136677	117135	90	54516	47326	88	2543	2242	29	3871	3199	36	8362	7101	53	12857	11081	61	268827	236029	98	2.6336
95390	93548	81	34981	34578	78	1606	2083	18	2687	2603	26	6042	6162	44	10327	9695	54	198219	187827	90	2.6336
86650	83525	79	30989	30255	77	1318	1182	12	1728	1935	23	5222	5165	37	7094	7127	41	154684	145955	85	2.63457
104015	100209	90	47652	46290	79	1645	1515	18	3659	3370	36	6928	6820	43	11656	10645	63	240412	223156	91	2.63555
49761	49817	73	19940	20103	57	573	652	0	1525	1409	14	1948	2235	21	3112	2976	31	67178	67747	81	2.63652
117971	111540	83	36598	33652	83	1986	1805	23	3361	3148	32	7443	6906	45	10805	10354	56	221230	206009	94	2.63749
293258	219492	116	159838	122960	112	5267	3943	40	10169	7889	53	21249	16307	79	35374	27639	109	702939	572801	118	2.63749
111139	102954	86	42872	38401	83	1388	1400	16	3187	2581	33	5629	5258	39	8393	7518	48	175354	151241	95	2.63749
238607	191096	104	93223	74513	99	4229	3780	35	7562	6319	50	16556	14016	77	25142	20689	93	510040	430942	110	2.63846
295110	197168	138	111862	72758	138	5068	3457	41	7995	5607	57	17067	10995	79	26433	17432	111	557249	378890	138	2.63846
105119	100102	82	28197	27740	78	1532	1491	19	2714	2391	27	6354	5798	44	10718	9912	60	228005	213877	92	2.63944
41897	40723	78	13948	13869	48	446	529	0	1175	1058	7	1898	1858	22	3609	3508	36	69523	69551	75	2.64235
199578	159334	116	79096	64313	99	2674	2177	28	4818	3678	45	10775	8747	65	16784	13490	68	354650	303841	103	2.6443
168055	145099	97	69375	60368	92	2786	2309	29	5187	4652	41	10944	9836	60	17826	16142	70	359347	333363	96	2.64624
182999	157270	96	106556	93078	97	3396	2897	31	5399	4524	47	11837	10143	61	18948	16102	79	363918	305508	103	2.64722
106722	98972	85	35540	31450	84	1735	1475	21	2887	2545	32	7234	6824	47	10502	9953	56	211919	199374	89	2.65208
142756	119278	93	61069	50606	90	1736	1558	21	4056	2949	39	7535	6462	49	11868	11023	61	249704	213883	99	2.65208
202727	158673	100	79953	63289	98	2558	1992	29	5245	4297	41	10450	8054	62	16013	12651	69	326369	262398	108	2.655
93262	90068	92	26818	26279	77	1352	1377	16	2250	2031	28	4776	4326	38	7569	7022	46	168725	162774	88	2.655
141270	123049	95	39593	33206	86	2481	2069	29	3774	3563	34	7789	7162	49	11668	9575	64	239449	218490	94	2.65791
90253	89027	83	29964	29295	77	1435	1466	16	2357	2143	25	5538	5676	38	8446	7821	53	165681	152510	87	2.66083
182599	136443	107	70342	54564	97	2587	2015	29	4921	3856	42	8872	6957	55	15043	10990	77	306639	239081	105	2.6618
46418	44693	82	20144	20181	56	642	616	0	359	637	0	1923	1976	21	3837	3904	32	64662	62443	81	2.66472
121905	115755	98	64609	61339	84	2341	2371	25	3852	3471	34	7989	7619	51	12124	12346	63	258032	242362	91	2.66667
98792	95000	82	40851	38261	81	1692	1598	21	2841	2765	30	6210	6135	40	9868	9326	52	195086	183826	90	2.66667
87269	84467	80	32355	31662	78	1191	1168	12	2394	2481	22	5481	5038	41	8712	8438	47	178806	167625	89	2.66764
152931	125405	97	54767	45418	92	2199	1729	24	3658	2851	36	8154	6657	56	12669	10425	68	258792	221535	100	2.66958
88324	91285	77	34237	33648	77	1590	1428	15	1901	1849	24	4583	4126	37	6711	6031	43	154678	150252	89	2.66958
75837	73115	81	21690	21286	66	1109	1131	9	1486	1734	19	3789	3664	33	5856	5954	38	121828	117658	83	2.6725
104371	101141	83	25514	24757	73	1813	1906	21	3435	3162	30	8096	7860	48	11931	11484	56	242172	231287	87	2.67445
126782	113991	85	56360	50571	85	1768	1716	20	2826	2700	30	5759	5191	41	8972	8207	58	171854	155130	89	2.67542
94381	89973	84	37768	36220	80	1418	1475	17	2525	1980	26	5446	5518	40	8934	8733	49	178491	170853	81	2.67639
157649	138875	107	64598	56906	88	2637	2310	29	4628	4031	37	10487	9128	52	15367	14306	66	293067	268885	93	2.67834
104444	100513	84	46838	45403	81	1748	1686	20	3164	3011	31	6135	5802	44	11103	10499	62	192927	183386	86	2.67834
133294	125448	86	40757	38429	82	2009	1900	22	3310	3289	32	7918	7409	47	12741	12193	66	247413	228157	91	2.67931
176735	147968	93	68141	56966	92	2475	1885	27	4335	2901	40	9430	7940	54	13942	11462	73	284510	245134	97	2.67931
200641	163825	115	71338	57749	98	2803	2462	28	5274	4679	42	11149	9536	58	17185	13985	71	335354	296122	100	2.68028
91153	82214	83	37217	33379	82	1216	1151	9	2221	2217	23	5492	4841	41	8758	8104	52	168627	155722	86	2.68028
84115	80090	85	28740	28168	78	1066	1087	8	1901	1755	23	4119	4158	33	6831	6707	43	146204	144052	85	2.68125
142072	120907	95	46600	40485	87	2320	2025	27	3836	3377	33	7976	6593	50	11862	9587	60	239594	202526	97	2.68417
104309	99933	92	47220	44939	81	2257	2248	24	3069	3100	31	9196	8135	55	14147	13827	63	268782	254556	89	2.68612
89307	89865	74	32941	31773	77	1963	1874	22	2135	2320	24	5459	5162	40	10410	10676	53	187005	181066	89	2.69001
219425	165753	108	81172	62382	98	2323	1674	27	5041	3600	44	9977	7672	56	15637	11968	76	340105	251367	108	2.69001
129791	122876	84	48574	46229	82	2103	2073	23	3250	3224	31	8004	7956	47	14178	13337	62	260061	242803	93	2.69001
95906	93326	82	35667	34505	79	1448	1368	17	2183	2234	26	4983	5036	38	8082	7936	52	155159	149344	89	2.69098
105136	100526	84	26663	25720	79	1814	1585	20	3189	3118	33	6916	7007	45	10448	10197	57	217347	202714	92	2.70071
173232	132518	97	79234	61062	95	2353	1890	27	3757	2924	39	8243	6787	51	14240	11061	65	282872	221692	100	2.70168
112564	106301	84	50476	46243	83	1872	1625	19	2223	2550	24	6523	5935	48	10727	9554	66	218448	205887	87	2.70168
130139	122066	84	50635	45064	86	1686	1399	16	2735	2689	30	6150	6113	39	10847	10161	55	190034	171859	91	2.70168
126398	106668	90	46813	39357	87	2043	1788	21	3741	2792	41	7493	6456	48	12633	10844	62	240323	208927	94	2.70265
188116	162188	94	76366	65099	96	2972	2476	30	4987	4211	46	10716	9051	58	16783	14048	84	309402	267256	100	2.7046
138636	117084	92	50849	43244	87	1853	1728	21	3927	3340	36	7861	6648	51	13381	10875	70	256301	224518	95	2.7046
116703	103338	86	45686	39712	85	1824	1583	20	3136	2753	33	6205	5279	44	9880	8919	53	182714	154181	99	2.7046
57389	60191	73	14305	14659	46	937	761	0	1222	1445	13	3475	3618	31	4668	4830	35	90206	94332	77	2.7046
141454	118870	91	64137	53525	89	2110	1629	23	3022	2834	33	7796	6689	49	12315	9498	65	232060	195706	106	2.7046
66887	68085	71	16161	16461	47	1399	1464	15	1785	1961	22	4854	4819	37	7774	7867	44	144834	143320	78	2.7046
198160	147091	105	76121	56733	98	2929	2198	33	5302	4064	42	11794	9029	62	18386	13675	81	355594	274718	103	2.70557
215280	160423	104	85065	63180	100	2945	2325	31	4963	4205	43	10878	8167	58	15345	11371	65	301211	234391	103	2.70751
126132	112239	88	54268	46903	87	2377	1807	28	3282	2612	35	7443	6345	50	11695	10035	56	227551	196873	92	2.70849
105104	100575	85	37811	36238	80	1633	1378	18	3076	2644	29	5878	5205	42	10110	9382	60	190630	177243	86	2.70849
230235	169843	103	108696	83103	104	3454	2657	33	5682	4077	51	13345	10040	66	19318	14583	75	404821	317338	113	2.7114
94129	91294	79	31118	30366	77	1902	1624	22	2554	2692	26	6311	5957	43	9495	9554	49	186161	179301	89	2.7114
92067	90638	81	38329	37480	79	1351	1223	14	1886	1944	24	5011	4658	38	8272	7941	50	162046	152920	90	2.71432
126151	104045	89	51689	43078	89	1880	1541	22	2731	2424	29	6034	5298	43	10204	8183	59	195323	169576	97	2.71432
243363	205882	106	118125	101971	102	5303	4566	38	9328	7599	55	19394	17016	84	30443	27417	99	580062	487179	110	2.71627
122640	116811	85	51039	49029	82	2076	1811	25	3641	3184	33	8048	7205	52	12943	11670	63	255285	237955	93	2.71627
131566	111273	89	55285	44598	89	1991	1764	21	3199	2356	32	7876	6303	48	12325	10790	59	258353	209628	96	2.71627
110732	101287	85	43528	40637	83	1626	1536	17	2637	2839	27	6876	6259	44	11368	10842	58	229687	215282	94	2.72016
106766	102382	82	40646	39194	81	1738	1414	21	2456	2180	28	6117	5797	41	9586	9651	51	197574	186619	93	2.72405
67796	65824	77	20383	20280	57	843	1054	6	1509	1267	14	3390	3419	31	5306	5237	40	115404	111454	84	2.72502
206149	163341	108	63035	47548	101	3078	2503	29	6060	5006	46	12309	10025	61	18479	14517	81	362948	292342	106	2.72988
158838	128191	92	71705	58494	92	2325	2008	24	3990	3006	40	9057	7530	54	14615	12083	73	282773	233419	98	2.72988
76409	72807	80	24986	23840	68	1234	1358	13	2157	2139	24	4318	4184	34	6161	5999	40	136165	131028	83	2.73085
109418	104966	90	41595	40399	80	1677	1682	21	3256	2805	31	6636	6261	43	10001	9205	54	208439	195620	89	2.73085
168545	133623	95	61372	49421	92	2201	1990	26	4031	3282	42	8035	6323	53	13551	11575	65	269959	219310	101	2.7328
216318	175115	99	74996	63450	97	3079	2531	32	6198	5033	45	12550	10635	65	19507	16797	77	394939	345404	106	2.7328
176619	139561	101	66349	51226	96	2443	1772	29	4689	3581	42	9192	7393	53	16574	12883	75	315277	246140	104	2.7328
102222	101533	79	26935	26640	70	1389	1426	17	3009	3204	27	6386	6281	41	10278	9725	52	188635	180751	85	2.7328
86243	85583	81	39337	38542	77	1221	1332	13	1765	1843	24	4476	4135	35	7188	6688	45	151905	142480	85	2.73572
93709	91505	83	32973	31884	79	1517	1452	17	2412	2457	28	6243	6090	42	9038	9498	49	195217	181772	88	2.73572
89194	86428	79	22840	22754	58	1378	1354	13	2546	2152	28	5121	5002	36	8216	7550	50	168599	162765	84	2.73572
132285	111542	103	51713	43667	87	1980	1577	21	3293	3165	33	7021	5773	49	11106	9285	57	228424	194380	91	2.73863
189260	161094	109	79917	66889	94	2674	2274	28	5630	4811	44	13036	11637	57	20817	17419	85	414511	378607	103	2.74155
139956	128395	87	74977	69276	86	2948	2693	29	4542	3953	36	10910	10407	56	17210	16232	75	345731	313109	97	2.74252
72856	72422	76	28859	28166	75	1033	1178	11	1939	1969	24	4218	4172	34	6954	6477	45	141917	137410	85	2.7435
94285	90358	90	25416	24755	74	1604	1616	18	2083	2243	25	4717	4597	36	7864	7746	46	148669	140190	89	2.74544
149964	130033	90	87597	77232	90	2487	2346	26	4388	4040	36	9524	8453	52	14684	12678	68	281714	256851	99	2.74544
100059	96362	82	35462	34215	79	1570	1401	18	2715	2448	29	6346	6080	43	9631	8740	53	186593	175849	90	2.74836
74740	73739	79	36010	35818	76	837	837	0	1961	1989	24	3365	3548	29	4587	4765	35	132990	127451	88	2.74933
160755	122825	103	54992	41947	93	2223	1689	29	4083	2914	39	8990	6364	56	15144	11286	71	279933	211784	102	2.74933
132459	110133	93	53171	43619	87	2487	2211	26	3597	3232	34	8413	7408	51	14405	12428	72	273190	235135	98	2.7503
147645	122849	90	50348	40970	89	2119	1607	26	3759	3610	35	8002	7085	49	13000	11106	61	251030	219578	98	2.7503
138706	123751	86	59153	50701	89	2512	2139	26	3621	3484	41	8931	7804	51	15376	13230	77	269019	243162	100	2.7503
152175	125554	92	59268	48483	91	2128	1719	25	3694	3221	35	8295	7288	58	13162	11394	63	262899	222057	102	2.75225
112639	104717	91	48574	44444	84	1434	1362	16	3001	2407	33	5474	5167	41	8356	7686	45	179960	167801	95	2.75614
135485	117838	94	58204	50616	89	2291	2273	25	3472	3328	32	7030	6108	46	10479	8618	60	228969	202123	99	2.75614
102041	95544	84	41597	38530	81	2007	1605	22	2487	2585	28	6659	6103	42	11690	10165	60	222448	206048	90	2.76197
93323	92741	79	36386	35562	78	1311	1125	9	2055	2084	26	4979	4692	38	7200	6704	47	155491	148918	86	2.76392
77396	76573	78	15892	15674	49	1388	970	0	2557	2555	26	4611	4436	38	6979	6512	46	148492	143542	84	2.76781
91510	87487	80	24171	23796	65	1226	1293	13	2413	2570	25	5214	5046	39	8936	8977	47	165276	153236	86	2.76781
85538	84093	80	23703	22852	69	997	987	0	2459	2494	25	4731	4795	37	7791	7196	52	149569	141538	82	2.77073
98879	95822	81	26528	25707	79	1344	1275	12	3472	2852	32	6454	6273	44	11170	10198	65	220448	215524	89	2.77073
100030	96940	81	39750	38095	80	1550	1344	20	2689	2758	27	6284	5918	41	10067	9326	59	203339	193064	93	2.77559
139868	131029	88	62083	58710	84	2716	2462	27	4491	4058	36	9233	9154	51	15690	14734	74	314096	296001	99	2.77851
129327	117901	92	43401	39828	83	1912	1871	21	3095	3229	31	6094	5922	41	9765	8651	54	193415	179512	93	2.77948
114951	107463	83	41767	40220	81	1337	1221	12	2089	2352	22	5401	5458	38	8066	7279	50	171896	159551	90	2.78045
187359	153090	96	67532	52905	94	2587	2253	28	3799	3483	38	10219	7948	57	15238	12328	65	296578	233666	103	2.78142
229410	178571	108	113661	92661	102	4529	4047	36	7372	5707	46	16654	13578	69	26913	21709	100	538345	452348	111	2.78142
111768	106387	87	44610	42734	81	1743	1727	20	3557	3442	32	6520	6228	42	12053	11100	60	230574	213843	91	2.7824
195305	150389	100	81171	62168	98	3265	2304	33	4857	3436	44	11171	8583	62	17079	13651	79	331000	265172	107	2.78337
95786	93529	81	28828	28644	75	1574	1678	17	2740	2366	28	5637	5583	40	10100	9312	53	190348	179365	91	2.78531
164993	140764	93	65307	54387	92	2742	2233	31	4273	3832	39	8939	7696	53	13632	12015	70	271372	236014	101	2.79018
175048	150172	114	56870	47884	114	3291	3010	29	5879	5044	51	12070	10780	62	18765	15777	90	377992	325942	114	2.79018
287186	196397	117	97491	68831	112	4144	2685	39	7575	5556	56	16122	11422	66	26720	18737	109	520231	376785	124	2.79115
173997	140824	96	64214	51904	92	2485	2323	27	5091	3778	45	10909	8774	58	16560	13768	75	309705	258020	102	2.7931
217418	164120	101	71301	50682	100	3293	2415	32	5600	4112	49	11627	8809	64	16847	12528	76	378446	295701	109	2.79407
146538	133458	89	56677	50250	87	1971	1678	22	4001	3464	36	8200	7525	49	11986	11599	61	264668	236323	97	2.79504
98208	93488	85	31249	30437	78	1576	1589	18	2927	2923	30	6712	6581	44	9440	9617	55	201446	195812	89	2.7999
100368	97799	85	38471	37040	79	1477	1463	19	2710	2339	28	5895	5559	42	8240	8160	49	183490	176097	88	2.7999
152831	125562	92	64709	53767	92	1972	1775	20	3834	3025	39	7854	6435	52	12388	9805	68	263224	221237	103	2.80477
59113	57730	75	26971	25991	75	996	837	0	1641	1642	19	3181	3052	32	5094	4770	38	102999	95585	77	2.81352
146314	122666	100	60077	48542	92	2093	1637	26	4205	3509	40	9264	8093	56	14655	12516	67	289669	252116	102	2.82519
88245	84315	84	19902	19487	59	1242	1021	8	2274	2210	26	4181	3896	36	7842	7427	49	146818	140341	85	2.82908
115929	105818	86	47475	44572	83	1756	1530	20	3352	2873	31	7818	7355	47	13159	12154	63	259181	242901	93	2.83686
172091	152705	89	77662	68737	90	4132	3690	34	6746	6113	44	14260	13219	66	23050	20270	84	479191	436540	101	2.83783
91187	87530	85	36421	35377	78	1145	1104	7	2135	2027	25	4286	4155	37	7015	6694	42	134004	126995	91	2.83783
176622	138601	104	57667	44915	93	2517	2063	27	5113	3623	43	10460	8386	58	17101	14139	73	335726	264400	103	2.84075
98182	96969	82	28228	27705	76	1624	1544	16	2609	2697	27	6485	6289	43	10802	10053	59	215206	208130	91	2.84075
80644	77712	84	31772	30596	77	1075	1038	4	1218	1526	16	4523	4281	36	8154	7400	55	161600	161026	89	2.84367
167768	138431	94	61997	49483	93	2236	1724	25	4053	3280	39	8710	6889	55	14929	11748	77	290177	243786	101	2.84367
160516	135476	93	60874	50781	90	2427	2100	27	4389	3948	36	8613	7541	50	13353	11600	62	277568	228662	99	2.84367
92460	89438	78	33370	32355	78	1715	1582	19	2085	2153	24	5447	5045	40	8460	8033	50	167757	158742	89	2.84464
107085	100743	83	46542	43600	83	1970	1817	19	2969	2886	31	6585	6665	45	11319	10742	59	219765	209205	93	2.84561
51613	49271	75	22160	21897	63	527	616	0	525	801	0	2016	2271	22	2870	3176	28	64765	63246	85	2.84658
175502	138451	104	85935	69917	97	3655	3242	34	7186	5816	46	16212	13821	72	24156	19485	95	493444	403344	109	2.84853
232519	172606	121	86600	64301	121	3220	2109	33	6243	4495	49	12734	9393	69	18730	13971	83	391851	295160	121	2.84853
106149	101589	85	20601	19903	59	1490	1366	17	2396	2296	24	5458	5126	41	8982	8330	52	166924	162377	90	2.8495
228933	182435	104	68306	53932	100	3346	2922	33	6251	5326	44	12993	10788	65	22273	17960	97	415941	347769	109	2.85047
191755	143845	102	84071	61800	100	2886	1890	31	4540	3604	41	10114	7696	57	15389	11685	73	302547	228030	110	2.85047
107988	103781	83	46432	44818	80	1671	1639	19	2922	2636	30	6260	5824	46	10901	9943	50	204649	190536	90	2.85242
47075	46127	77	20754	20731	56	347	544	0	517	740	0	1503	1717	18	3276	3385	33	65652	64070	80	2.85242
191761	146884	104	69152	53190	95	2409	2126	27	4355	3361	37	9763	7872	55	15845	11714	77	315336	243242	104	2.85339
167545	137866	104	67640	55079	97	2060	1625	25	4233	3317	38	7920	6748	53	12562	10632	69	265820	222490	104	2.85339
78417	76469	79	26679	25872	76	1235	1118	10	2229	1893	25	3875	3964	34	6648	7186	43	140614	132106	87	2.85436
98089	96354	80	32743	31834	78	1627	1440	19	2304	2247	25	6334	6239	42	10539	10104	52	203470	194639	89	2.85534
106515	96739	101	38380	35610	84	1778	1453	21	2309	1901	26	4517	4137	37	8070	7591	48	157368	150701	91	2.85631
104730	101447	82	28593	27850	78	1485	1213	11	3039	3043	28	5437	5049	42	9832	9424	52	184491	175609	89	2.85631
138489	126790	89	82095	76708	87	2174	1754	22	3584	3568	35	7007	6591	44	10498	10345	54	228718	217515	90	2.85631
152488	128241	91	61074	51032	89	1683	1678	20	3500	2794	38	7143	6080	45	10360	9218	54	218446	181917	97	2.85728
121291	106161	88	51385	45413	86	2238	2010	25	3001	2699	33	8008	7092	52	13304	12026	65	256677	232308	91	2.85923
112921	104550	86	39617	35974	85	1686	1488	20	3320	3117	31	7198	6312	46	10728	10087	55	211984	194120	88	2.86117
151025	123963	93	56118	45582	92	1620	1505	20	3862	2773	38	7552	5670	55	13068	10759	66	250073	203648	101	2.86312
199561	146420	122	75787	55050	122	2877	1947	31	4769	3806	44	9573	7295	58	15740	11655	74	309950	219684	122	2.86312
88718	84382	82	40157	38196	80	1649	1337	18	2783	2762	30	5415	5478	38	9763	9057	50	189180	186972	86	2.86312
98871	95303	84	49888	48900	79	1580	1763	19	2873	3155	27	6362	6265	40	11404	11651	58	221697	215038	89	2.86409
97361	92902	82	32613	31563	78	1653	1762	18	2779	2851	29	6293	6610	40	10613	10579	53	201984	194395	90	2.86506
170979	129863	106	71218	53538	95	2419	1808	32	3935	2888	41	9135	7345	57	15625	11172	74	296093	224805	102	2.86603
248313	197276	112	152676	126147	108	5143	4198	40	9436	7275	51	18667	15759	77	29296	23973	105	584235	475129	116	2.86603
108469	101643	86	58924	55756	84	1897	1810	22	3245	2540	30	6124	5827	41	9749	8893	50	190486	176163	92	2.86701
211589	161045	105	95658	74846	102	3133	2612	30	5350	4530	46	11775	8987	64	19915	14757	84	384754	305342	111	2.86992
153354	134222	95	46920	39593	90	2462	1899	26	4592	4002	36	9489	8274	54	15596	13453	79	309610	271151	95	2.8709
113423	107423	84	40862	38903	81	1752	1653	22	3178	3044	30	6201	6017	48	10456	9760	57	220915	205862	89	2.87187
207434	149813	107	76786	54968	100	2714	2105	29	4946	3592	46	10475	7909	63	14368	11295	73	317419	235928	108	2.87479
98016	93839	89	32353	31701	78	1166	1117	8	2153	2344	24	5266	4924	38	8654	8002	52	158732	151667	88	2.87576
205599	156068	101	78645	59326	98	2740	2111	30	5278	4200	45	11437	9031	58	16836	12945	68	353447	275337	108	2.87868
155569	132363	90	56270	47122	89	2603	2284	25	3498	3491	31	9047	8065	55	13560	11235	63	270309	236896	99	2.87965
94895	90007	83	40108	37104	80	1593	1548	17	2964	2659	27	5022	4799	38	8110	6646	53	168056	157998	89	2.88062
127370	108336	89	54170	46231	86	1712	1600	21	4013	2903	38	7490	6482	48	13141	11029	63	225863	201073	95	2.88159
106349	94327	86	42972	37755	83	1606	1600	18	2975	2309	29	5836	5291	42	8911	8688	55	181711	166771	94	2.88257
151443	119599	100	48044	37590	92	2016	1827	22	2903	2810	31	7666	6144	52	13575	10486	75	266981	217353	99	2.88646
103425	100098	82	33456	31546	80	1882	1820	23	2363	2914	28	6473	6184	48	10689	9864	57	198494	189075	90	2.88646
111289	100583	86	43049	37277	85	1656	1581	16	2424	2196	28	6673	5913	45	10693	9722	54	219126	198978	92	2.88646
216330	152089	103	89066	61831	103	2869	2143	31	4303	3495	42	10191	7302	66	15678	11213	72	354749	258592	108	2.89035
[truncated: 7,749 more rows]
