# Supplementary material for: Phenotypic heterogeneity follows a growth-viability tradeoff in response to amino acid identity
Source: Nat Commun. 2024 Aug 2;15:6515. doi: 10.1038/s41467-024-50602-8 (PMC11297284; doi:10.1038/s41467-024-50602-8)
Supplement: Supplementary file 6 — Source Data [file 41467_2024_50602_MOESM6_ESM.zip › source_data/fig6cde/240423/240423_1845_yATP_F12_ORN.csv]

FSC-A	FSC-H	FSC-W	SSC-A	SSC-H	SSC-W	BL1-A	BL1-H	BL1-W	VL1-A	VL1-H	VL1-W	VL2-A	VL2-H	VL2-W	VL3-A	VL3-H	VL3-W	YL2-A	YL2-H	YL2-W	Time
130206	118093	92	43532	38811	86	1360	1276	16	2476	2444	28	4753	4345	41	6449	5940	46	196771	187606	81	0.00407451
357298	213976	159	154827	92195	152	5270	3059	46	8025	5016	59	18414	11546	79	27530	17219	110	748183	471277	148	0.00407451
92562	89368	92	40409	39669	79	974	1058	5	1477	1704	18	3731	3767	33	4818	4148	41	144007	142505	78	0.00611176
285699	238834	106	182066	157421	104	5968	4974	41	9379	7912	54	19478	15467	81	28014	22340	95	741056	599357	104	0.00713038
202376	166216	104	146599	126576	94	4495	3440	38	6772	6154	45	13809	12330	62	20550	17706	82	561327	501653	92	0.00814901
155487	137091	95	61855	56028	89	1627	1500	19	3085	2680	30	7444	6573	51	9278	8617	57	299726	282641	90	0.00916764
280892	227039	113	183431	153674	113	4808	3904	38	8997	6945	56	19179	15668	85	27702	22686	102	730576	584234	113	0.00916764
135749	124662	97	57040	54004	87	1559	1746	17	2602	2652	29	6837	6269	42	7486	6937	51	278100	263781	88	0.0101863
104350	101115	80	30947	29977	78	1862	1817	19	2535	1955	28	5018	4588	40	7420	7050	45	180076	175090	84	0.0122235
100601	97175	83	27702	26706	77	1454	1576	15	1792	1642	20	4392	4595	35	6242	6041	43	177781	170827	81	0.0122235
171456	159747	89	97344	90347	89	2468	2197	25	2536	2932	30	7853	7704	49	12515	12196	61	336948	318599	85	0.0132421
145730	136158	86	107768	103549	88	2105	1915	23	4346	3771	40	8588	7819	52	12629	10892	68	345936	310526	86	0.0152794
130512	120771	89	39749	37531	85	1804	1582	22	3083	2787	31	6266	5989	41	8700	7900	53	258606	242438	86	0.0173166
307331	242177	115	133684	107424	114	4672	3999	34	8038	6730	49	16788	14188	72	26284	22697	101	857951	767356	109	0.0193539
149708	124714	97	60025	49202	90	1700	1330	14	3253	2216	41	6757	6153	45	9061	7476	53	315908	267776	92	0.0193539
222573	177504	116	82801	67916	106	2017	2006	25	3942	3057	37	8171	6974	50	12178	10403	55	351535	301542	109	0.0203725
76957	74965	79	45019	43806	79	829	1067	5	1589	1677	19	3518	3497	32	4859	4478	37	129608	126886	94	0.0203725
232204	192482	102	104629	87809	99	3789	3172	35	5242	4602	43	12402	10733	60	18858	16491	70	526458	442623	100	0.0203725
218343	187573	99	91194	80325	93	2678	2611	28	5855	5246	39	11522	10340	58	16893	15134	75	454791	410479	97	0.0213912
275023	211898	109	140707	112897	108	4289	3036	37	6513	5263	50	16181	12821	72	23932	18761	92	623649	494540	107	0.0213912
138911	128654	94	54453	51610	84	1634	1752	19	2809	2770	30	7267	6622	48	8369	8163	45	328410	304263	91	0.0224098
59859	60403	74	23237	23466	62	531	474	0	364	541	0	1755	1722	18	1969	1752	26	77080	77190	63	0.0224098
127826	121385	86	41338	39516	84	1459	1356	17	2594	2760	29	6054	5693	40	7862	6632	51	257112	243729	92	0.024447
81193	79810	80	42717	41644	78	833	737	0	1487	1769	16	3210	3186	30	4084	4260	35	137406	131987	80	0.024447
232503	177810	111	85895	65040	110	2741	2178	29	4955	4018	42	11955	9859	65	14059	10922	75	526106	426765	114	0.0254657
74360	74414	78	36560	36276	76	698	793	0	1398	1203	12	2842	2920	28	3655	3571	31	119500	117721	77	0.0254657
230239	179837	104	103785	87118	100	2880	2019	30	5814	4850	43	12034	9190	65	14112	11319	64	537941	439971	104	0.0285215
287950	226457	129	172440	144290	121	4936	4241	35	7422	6544	47	15751	13279	71	25088	19975	94	657245	551550	124	0.0295402
142653	133835	91	116244	110240	87	2060	1801	22	3658	3314	34	8553	7602	51	9688	8979	62	371021	321894	85	0.0305588
98805	93367	83	49365	47601	82	1360	1076	9	2262	1713	24	4595	4661	36	6615	6023	42	189284	180707	82	0.0315774
36689	38322	62	16858	17195	50	215	234	0	617	530	0	1405	1146	12	1558	1694	18	56606	56141	61	0.0315774
96878	91410	97	32381	31600	79	1095	1052	6	1696	1825	23	3553	3395	36	4736	4244	37	148121	142703	79	0.0315774
317706	228940	129	113642	80204	121	4817	3427	40	7950	5371	53	16816	12658	70	23566	18088	89	665205	507788	119	0.0315774
227939	176027	120	90155	71311	101	2147	1775	27	3766	3187	40	8658	7109	54	12545	10185	60	331673	265266	97	0.032596
144917	134683	90	81349	77331	88	1841	1618	22	2906	3123	31	8639	8267	50	9737	8342	56	373956	333381	80	0.0336147
229039	179128	104	113100	89743	102	2706	2101	32	3962	3846	39	9767	8165	57	14244	11795	74	413717	344430	99	0.0346333
188610	155658	97	77948	63978	95	1976	1423	24	3034	2736	33	7269	6359	47	10919	8750	60	292270	246576	91	0.0346333
192870	169536	95	104864	91444	92	2827	2383	30	4149	3728	39	9688	8668	57	13201	11844	71	377386	349452	89	0.0356519
97028	92105	96	38507	37677	79	907	801	0	1727	1194	13	3110	2665	33	5393	5031	40	133194	126448	79	0.0366705
86541	82935	82	38879	38050	78	752	697	0	1423	1412	13	3660	3457	35	4363	3869	37	130955	127337	79	0.0376892
79455	78577	81	32162	31742	78	556	745	0	1519	1653	17	2999	2850	31	4057	3778	37	114360	110801	74	0.0387078
146196	133793	94	36627	34055	87	1863	1856	21	2662	2560	31	6626	6450	43	7866	7934	48	297074	283547	84	0.0397264
90210	89588	79	36688	35760	78	965	629	0	1359	1642	16	3539	3269	32	5013	4442	38	139550	135177	78	0.0397264
79823	80350	74	49066	48143	78	986	957	0	1498	1393	19	3111	2837	30	4140	4202	35	111540	108985	73	0.0397264
54147	54783	72	23668	24010	63	632	603	0	925	785	0	1623	1636	19	3266	3126	31	84731	82816	70	0.0397264
185865	162472	99	72343	61555	97	2837	2312	30	5007	4631	36	11923	10436	60	13872	12021	67	486768	448311	96	0.040745
131592	122331	87	46485	43148	83	1655	1606	18	3332	3359	32	7633	7426	45	8098	7654	47	308527	296280	84	0.0427823
258949	209677	110	165187	133359	105	3737	2592	36	6552	5313	47	13606	11151	63	18179	14119	71	521224	434007	102	0.0438009
81716	80033	82	34505	34447	78	579	687	0	1241	1206	11	3101	3091	29	3965	3967	35	113501	113072	77	0.0438009
128208	115640	89	57805	51102	86	1487	1290	18	2276	2206	24	6355	5817	44	7574	6697	54	269509	246289	87	0.0448196
71980	69885	78	20660	20576	56	756	767	0	862	887	0	2574	2570	27	3736	3472	35	97026	95228	77	0.0448196
181060	146314	99	82997	68722	94	1910	1775	23	3976	3259	35	9432	7939	54	11353	8584	63	414773	350302	96	0.0458382
230712	188825	112	99709	81082	109	3450	2598	34	5511	4473	41	11043	8919	60	16014	13326	69	424815	367021	109	0.0478754
50653	51422	77	12953	13347	46	442	412	0	746	785	0	2328	2391	25	2501	2600	28	83242	82012	74	0.0478754
97957	94604	83	34269	33463	80	1168	1026	6	1979	1876	22	4578	4482	37	5990	5986	43	178078	175868	81	0.0488941
148910	125330	92	54973	47297	89	1289	1389	14	2937	2429	33	6258	5634	45	7873	6197	52	283782	250103	89	0.0499127
232016	193691	101	116884	93712	98	3928	3218	36	6167	5397	42	12445	9682	64	18804	13524	85	455290	360265	94	0.0499127
64923	63629	79	24503	24625	70	617	577	0	1286	1174	9	2365	2547	25	2579	2503	28	93886	89714	71	0.0529686
124197	119498	86	37246	36718	81	1681	1868	20	2739	2290	30	6721	6306	48	7836	7544	44	293244	279824	77	0.0529686
285301	210687	129	113607	80955	124	3457	2753	33	6106	4202	47	12911	9694	70	19007	14253	80	550594	423115	130	0.0539872
177696	168426	89	131899	126573	89	2639	2578	26	4709	3842	50	9856	9239	56	14390	13066	63	361455	329459	88	0.0550058
248070	187649	106	102063	75038	106	2734	2072	31	4257	3480	42	10023	8116	58	15551	11581	72	414598	313876	106	0.0550058
51521	53366	74	22322	22360	68	280	385	0	466	561	0	1304	1490	14	2071	2020	23	63954	63212	71	0.0560244
171052	150918	94	147595	131197	93	3017	2947	28	4668	4630	38	11700	10569	63	15181	13424	75	478643	452700	92	0.0580617
401072	271973	155	358501	259492	154	13836	9464	56	20329	14105	89	43774	28996	140	63320	44087	149	1.04858e+06	1.042e+06	156	0.0580617
53832	55620	69	14378	15518	43	519	528	0	968	986	0	2659	2762	27	2365	2484	25	102078	101426	72	0.0580617
193997	154951	95	77716	60971	93	2328	1621	23	3576	3014	34	8831	7225	52	10020	7772	58	384879	316959	95	0.0580617
161971	138545	94	59723	51308	90	1790	1698	18	3713	3211	36	8639	7617	51	9661	8400	62	375727	333929	93	0.0590803
372453	255818	167	180006	126728	149	7529	5436	45	12267	8503	56	27354	19511	107	38499	28777	142	1.04858e+06	801896	149	0.0590803
182756	168008	96	119489	112716	92	3303	3157	30	6460	5693	43	10957	10253	55	16128	15277	75	440311	400836	86	0.0621362
293952	215107	133	123640	92578	128	3912	3053	34	7456	6035	55	13627	10639	66	19686	15389	84	535629	412779	126	0.0641735
129207	123499	87	58171	55277	84	1306	1256	16	2999	2396	31	6386	6135	43	7868	7094	49	278150	260928	81	0.0641735
186258	151425	96	59767	46696	95	2261	1598	25	3623	2776	41	7060	5578	53	10329	8121	61	249696	204047	90	0.0641735
130551	123121	95	38427	37526	83	1656	1703	19	2068	2205	30	6142	5657	43	7193	6892	44	262956	252363	74	0.0651921
137762	124559	104	55934	50247	88	1757	1362	18	2911	3125	28	8296	7979	50	9852	9022	50	361096	346616	83	0.0651921
124039	118322	89	45088	43289	83	1348	1243	12	2049	2276	24	5365	5004	41	5878	5871	39	216683	208036	81	0.068248
142287	122328	90	49590	41401	89	1654	1754	19	2652	2408	26	7227	6233	47	8801	7722	50	318882	285970	92	0.068248
116639	112241	83	79582	76997	83	1808	1706	20	3291	3345	31	7766	7137	46	7960	8134	45	319336	306959	83	0.0692666
292389	228956	115	125655	98843	115	4642	3592	39	9058	7575	51	16190	13606	72	23485	19207	79	598869	527084	107	0.0702852
218694	173859	105	117880	97077	105	2233	1631	28	4525	3635	40	8451	7062	51	13760	11952	64	376376	318609	103	0.0713038
68923	66587	78	33820	33383	76	808	875	0	919	1188	11	2454	2329	25	3359	3383	33	92260	93791	72	0.0743597
148850	138961	91	64157	60632	87	2585	2484	26	3698	3508	35	8080	7764	47	11597	11132	59	340503	319055	86	0.0743597
303515	217694	125	116824	83819	119	4171	2793	37	6527	4875	49	14370	10205	69	20399	15246	79	566513	431747	120	0.0753783
100633	97969	81	43120	41923	81	1307	1182	9	2195	2275	22	4982	4911	38	5949	5807	42	219584	213263	84	0.0784342
136200	132203	87	71786	69141	84	1877	1864	22	3407	3264	33	7019	6023	53	10108	8996	61	290605	268525	82	0.0794528
274824	203591	136	151090	111700	131	3773	2727	35	5796	5194	43	10778	8694	57	17127	13352	77	423249	355295	122	0.0814901
218807	181879	105	95446	80695	96	2452	2050	25	4371	3835	42	9261	7556	51	10921	9593	55	383928	342831	97	0.0835274
86969	86643	77	40229	40151	77	729	763	0	1558	1331	18	3905	3812	33	4642	4654	36	158796	157002	81	0.0855646
81209	80104	84	48582	48387	77	817	853	0	1204	1251	12	3117	3009	29	3945	4655	31	124806	119660	77	0.0855646
364443	253783	142	197335	141336	139	6916	4696	47	10544	7774	66	21613	16046	85	32799	23717	124	911811	686976	139	0.0865832
175441	156852	92	80822	73082	92	1730	1444	18	2738	2645	29	8534	7666	52	9687	8575	56	313677	288540	97	0.0886205
140440	133661	88	64491	60918	86	1739	1712	21	3047	3150	28	7323	7293	45	9765	9150	55	275209	258998	89	0.0906577
69031	66365	77	23327	22884	71	612	457	0	745	976	0	2818	2590	28	2427	2186	27	95125	90464	77	0.0916764
187616	170131	103	86971	82255	98	3480	3079	30	5447	5054	44	10000	8904	56	14880	11851	69	376998	327716	99	0.0916764
248166	201545	110	100421	79654	108	3109	2695	31	6021	4873	47	13835	11832	62	20182	17217	81	578717	496452	106	0.092695
183000	154140	112	80232	66084	112	2633	2154	28	3291	2802	33	7504	6204	48	11842	9575	66	315154	258790	112	0.092695
194563	166775	106	61306	53497	94	2436	2513	25	3621	2975	35	8183	7372	51	11402	9550	57	347696	314235	95	0.092695
158443	140004	100	68361	60731	89	2150	1798	23	2618	2487	30	7152	6529	48	10426	9828	58	299114	273368	90	0.0937136
223371	179041	104	99246	82065	98	3004	2412	32	5455	4820	40	10008	8164	58	13710	12024	65	365626	311946	98	0.0937136
92683	91945	78	42591	42441	78	1140	1221	11	1773	1485	18	3605	3756	30	6047	6559	39	162078	159777	78	0.0937136
83942	81019	94	34342	33335	77	877	907	0	1379	1279	15	2724	2965	29	4329	4192	37	110070	104179	78	0.0957509
170776	154990	90	70464	63043	88	3059	3011	27	4317	3712	38	9573	8762	53	13380	12270	77	334942	302638	86	0.0977881
230406	186987	107	95570	77034	106	3159	2618	28	4804	3704	42	10284	8676	56	15084	12497	67	409904	361131	100	0.0988067
163291	146923	105	85581	78427	88	2379	2038	26	4104	3718	39	8042	7353	49	11847	10333	59	323270	287546	81	0.0988067
122905	117576	88	59644	57220	84	1892	1752	20	3765	3341	35	5377	5285	41	8636	8124	48	207526	201182	79	0.100844
240331	193709	110	91116	72340	108	2716	2104	30	4455	4034	39	9921	8278	56	14616	11987	64	362739	298283	103	0.100844
193307	168048	101	87035	76257	95	2535	2180	28	4186	3818	36	9698	8727	54	12115	11001	57	404566	384348	90	0.102881
203253	170000	98	57212	47965	95	1976	1760	23	4513	3801	37	8196	6533	49	10921	8795	64	314963	273424	99	0.104919
98848	93534	94	36213	35365	80	1153	1146	8	2056	1702	21	4041	3870	35	4819	4651	40	179818	171360	82	0.105937
229609	203402	105	178788	160391	100	5164	4692	36	8781	7126	52	18707	16152	78	25561	20714	92	690451	571538	99	0.113068
136780	132563	85	78467	75958	84	1888	1678	21	3005	2591	29	6797	6294	46	7624	6713	51	278561	256096	79	0.113068
179151	158517	94	63242	55148	93	2273	1952	24	3974	3910	33	9598	8985	58	11945	10568	68	428680	396872	89	0.114086
183138	159400	97	63245	53854	93	2107	1639	23	3177	2644	33	5987	5137	44	10066	8613	61	262641	236751	92	0.114086
180960	145135	105	76663	61170	95	2344	1579	28	3323	2775	32	8962	7563	55	10675	9084	59	385076	320691	93	0.114086
54661	56343	73	10405	10588	42	483	506	0	610	1077	6	2174	2101	26	2847	3157	29	80219	77620	72	0.114086
242159	199033	123	114188	94420	107	3665	3171	33	7126	6827	41	12996	11098	63	16329	14360	74	471598	425807	104	0.115105
101575	96954	82	37765	36520	79	1067	909	0	2141	2011	25	3711	3669	34	5089	5215	37	144966	137888	80	0.116123
219180	170622	113	71413	56516	98	2428	1884	29	4072	3225	38	8086	6310	53	10210	8538	58	358853	290820	102	0.117142
81398	79575	85	35199	34405	77	531	783	0	1966	1686	19	3054	2881	29	4249	4175	39	111503	106615	79	0.120198
170164	147128	94	79817	69362	91	2269	2147	25	4296	3325	42	9310	8353	56	11743	10727	59	433379	380784	82	0.121217
119144	115874	86	38060	36943	80	1451	1508	15	2435	2406	28	6359	5717	43	7705	7387	48	287044	272267	84	0.122235
114598	110685	86	57640	55947	84	1092	1118	10	2629	2379	26	5446	5215	42	7637	7415	49	224690	214980	80	0.122235
53910	53511	81	18805	19114	51	473	497	0	696	544	0	1648	1583	22	2103	2204	26	71119	70727	72	0.122235
140489	130162	87	57261	52867	84	1605	1497	19	3328	2908	32	7803	7682	49	10205	9278	52	369604	352545	85	0.123254
55074	55032	75	22790	22587	68	774	563	0	1049	804	0	1452	1598	18	2439	2633	23	70489	69933	71	0.124272
119370	115178	90	46815	45492	81	1309	1379	15	2745	2565	27	5605	5600	40	6541	6590	42	230463	223291	79	0.125291
93232	91111	81	43653	42891	79	1354	1105	12	2377	2213	27	4257	4184	36	6215	6094	40	164347	163290	79	0.12631
149381	135848	104	71499	66164	88	1904	1828	20	3746	3464	35	8506	7937	49	9179	8853	53	370682	337239	90	0.127328
257661	209175	110	108652	89624	109	4135	3390	35	6826	5521	49	13935	11348	70	20982	18021	89	528933	462557	107	0.128347
202560	169608	98	66942	54358	96	2011	1668	23	4050	3487	39	8987	7131	57	11997	10357	61	365903	328551	89	0.130384
248269	190763	110	94411	71749	108	3130	2349	31	5122	4110	41	11836	8922	67	15733	12636	69	524250	430475	103	0.130384
95134	92083	90	33689	33216	78	995	985	0	1600	1899	20	3720	3766	33	5421	5480	39	150961	144071	74	0.132421
194749	164932	102	84904	72655	102	1956	1948	21	4004	3698	34	9756	7864	56	11213	9455	64	419436	365483	99	0.134459
104293	102048	82	64568	63078	81	1441	1418	18	1896	2224	22	4914	4918	37	6915	6894	46	190301	179371	80	0.137515
134919	125137	97	63727	59407	86	1793	1571	22	3451	3088	33	6780	6730	43	9242	8599	54	302797	290078	83	0.14057
111973	101509	100	50224	44450	86	1249	932	0	2533	1723	26	3799	3525	34	5729	4944	46	165599	159337	78	0.143626
116211	110690	84	52369	50970	82	1746	1784	19	2656	2453	26	6360	5920	47	7288	6806	48	272585	257879	76	0.143626
134988	119224	94	46185	40479	88	1315	1166	12	2245	1882	24	4432	4104	38	5876	5508	41	190999	173073	84	0.144645
97749	94712	84	63190	61572	81	1025	1082	9	1573	1667	17	4311	4342	34	6014	5866	46	162523	159622	82	0.145664
49934	50858	72	15774	16048	48	278	319	0	712	761	0	1875	1671	23	2317	2422	24	82531	81820	70	0.145664
293502	223544	125	92699	67562	117	3865	2992	34	6692	5363	46	12085	9532	66	20389	15802	101	510123	408778	134	0.145664
129580	119506	89	62070	57802	85	1324	1573	15	2601	1742	26	4665	4273	41	6979	5919	51	185863	169552	77	0.145664
211806	185408	98	92572	80495	95	3652	3207	33	5133	4620	41	11857	10641	62	17507	15679	75	455924	422949	94	0.145664
172970	154181	94	77310	69668	90	2017	1875	22	3425	2834	35	7129	5894	48	10638	8944	60	279175	232293	83	0.147701
151679	132986	96	51259	44657	87	1586	1269	15	2547	2105	28	5793	4891	47	7946	7146	50	220775	203982	88	0.148719
100664	95095	83	43552	41661	81	1254	1005	2	1845	2003	22	4251	4140	36	5347	5527	37	206844	195015	81	0.148719
106666	104038	84	49363	48514	81	1278	1157	10	2644	2413	27	3947	3797	35	5922	6070	40	182616	176377	73	0.148719
184033	160564	96	63618	56897	90	2813	2377	29	3947	3148	35	9830	8847	52	14312	12212	75	380891	349092	93	0.149738
100869	96598	84	43535	40817	82	1025	1020	4	2027	2067	20	4175	4024	34	5406	5064	40	191174	184233	80	0.150757
107716	103973	82	43421	41844	80	1435	1372	19	2307	2233	26	5331	5490	42	7102	6312	48	247902	239428	84	0.150757
155611	144352	89	78845	73375	88	2046	2140	24	3615	2693	37	7440	6715	53	11144	10198	58	297820	271080	83	0.150757
181384	158198	108	70511	62209	94	2276	1943	28	4149	3740	33	7918	7377	47	11848	9818	60	328831	304184	95	0.151775
168370	150543	106	80232	72727	89	2064	1783	23	3375	3399	34	7403	6829	45	11021	10035	53	307039	283142	87	0.152794
74534	73439	80	38191	37685	77	588	526	0	664	1122	8	2612	2623	28	2698	2566	29	91203	90292	73	0.154831
114336	106395	86	37260	34021	83	1651	1398	16	1804	2333	22	5264	4935	39	5754	5633	42	212109	201782	89	0.154831
102519	100198	80	41300	40370	79	754	758	0	1871	1640	17	4108	3986	33	5288	5571	37	170005	160946	79	0.15585
328604	233625	130	141298	100146	126	5377	3877	42	8558	6972	50	18068	13608	80	26127	20261	98	703898	562827	122	0.15585
298494	212210	127	114186	78778	136	4000	2913	36	7299	5100	50	13598	10147	67	21191	14144	95	544828	406660	136	0.15585
52289	54223	67	17248	16949	53	505	575	0	1215	1020	3	1899	1926	20	2758	2394	25	69604	62731	89	0.15585
125567	121081	84	70954	67828	83	1685	1688	21	2502	2510	26	5632	5125	43	7846	7582	49	226697	221267	81	0.15585
151599	132478	98	66318	57802	90	1753	1761	19	3280	2959	33	7273	6723	47	8626	7990	49	331640	293201	90	0.156868
30596	30553	71	11291	11721	43	409	364	0	744	596	0	1152	1337	13	1377	1528	18	49349	49929	64	0.156868
113911	108445	83	39732	38352	80	1147	1206	10	2444	2289	28	6179	5977	45	6015	5636	39	221580	211578	81	0.158906
145260	131528	89	72863	66799	89	2028	1801	24	3278	2737	32	6987	6442	45	8231	8100	48	284250	264747	87	0.159924
130744	120814	101	34625	32559	83	1690	1604	19	2170	2008	26	6344	6239	43	9567	9392	55	278702	270054	78	0.160943
307820	226612	137	133527	99819	128	4994	4004	38	9553	7375	60	17625	14390	71	25208	21027	92	697868	589928	123	0.160943
83200	81825	80	36199	35440	78	529	710	0	1255	1681	13	2939	2948	29	3275	3391	30	117168	115467	72	0.161962
77023	75940	81	26693	26482	74	644	584	0	1772	1395	22	3077	2896	32	4914	5003	38	140773	136879	73	0.161962
285525	227039	111	127429	102868	108	4812	3974	37	7464	6325	49	15182	12583	66	22294	19439	95	589519	532378	99	0.161962
110746	103643	94	41985	40029	82	1395	1240	13	2162	2064	25	5283	5263	39	6161	6134	42	237050	232990	80	0.16298
130490	118913	87	70062	63453	86	1694	1420	21	3061	2960	30	6461	5977	46	8272	7412	54	307674	281999	83	0.163999
187671	161124	107	95078	81683	96	2091	1856	24	2953	3404	31	7570	6960	47	11072	10347	58	294142	273203	89	0.165017
144546	129848	93	56629	51404	88	1826	1713	20	3481	3301	31	7790	6997	48	9025	7982	51	329925	307057	87	0.167055
56346	55363	79	26004	25212	74	615	619	0	680	1091	6	2174	2227	25	3287	3261	31	91005	92307	72	0.169092
208687	178142	99	141734	124278	95	4132	3817	33	7139	6216	45	15859	14454	75	22362	20933	82	643145	593870	92	0.170111
267292	203681	121	112389	87215	117	3224	2687	32	4703	4093	41	11306	8904	58	15966	11854	75	445034	366328	113	0.170111
147898	144435	86	90732	89120	85	2409	2482	26	3575	3758	34	10339	9274	58	12251	11968	56	438125	397216	80	0.170111
114941	107628	87	94081	89937	84	2619	2521	28	4655	4120	36	9111	8815	51	13124	12418	61	351163	325772	84	0.172148
206387	181606	100	123770	108904	98	2073	1690	24	4290	3808	38	7466	6676	47	9730	8326	55	277859	246969	97	0.175204
305424	223427	130	137342	102028	122	4380	3268	40	7338	5612	58	14129	10830	63	20321	16410	78	533727	440652	117	0.177241
63102	60478	88	25919	25794	74	578	606	0	1183	1011	3	2028	1902	24	2784	3096	27	89659	84524	78	0.17826
110617	105720	88	40879	40070	80	1150	1282	14	2496	2330	29	5673	5441	42	6215	6149	40	242627	239352	75	0.179278
110158	104851	92	42578	41774	80	1097	908	0	1620	1721	20	4931	4669	39	6376	6337	43	214175	202767	84	0.180297
56402	55891	78	22933	22837	61	512	771	0	754	945	0	1863	1934	21	1593	1948	19	76363	76263	70	0.180297
229063	170357	106	87392	64071	102	2500	1910	31	4753	3743	42	12260	9525	64	13018	10002	64	508279	392402	105	0.180297
172055	147413	97	81736	71286	91	2189	1810	25	4285	3836	38	9433	8440	54	12498	10970	64	430986	386724	96	0.181315
114256	111641	82	42237	41129	80	919	753	0	2153	1961	27	5140	5000	38	6397	6376	41	219363	214098	83	0.181315
115051	109383	87	42571	41261	83	1176	1201	11	2355	2016	25	5883	5319	42	6469	6067	44	241087	228527	86	0.182334
302602	210371	137	152328	106634	128	4325	3150	38	8034	5934	59	16830	11894	75	23164	16667	99	686537	508497	131	0.183353
112998	101441	86	48422	43086	84	1470	1225	12	2089	1974	30	4446	3931	37	5973	5338	46	172775	152939	86	0.183353
65920	68313	75	25722	26356	60	647	716	0	1385	1402	14	1944	1965	26	3279	3159	32	96209	94331	75	0.184371
89324	87820	87	39818	38993	78	1073	965	0	1219	972	0	2924	2820	28	4264	4431	36	133651	131458	79	0.18539
135833	127959	87	34730	33629	82	1941	1992	22	2991	2660	32	6684	6192	42	8783	8566	51	316514	293404	90	0.187427
67944	67002	77	29975	29624	75	593	562	0	1094	752	0	2129	2038	25	3264	3120	32	81166	80647	67	0.189464
71802	72139	85	25308	25432	73	329	327	0	1019	1143	9	2586	2696	27	3079	3062	30	103668	98006	73	0.189464
189031	145386	106	75911	58887	98	1913	1627	19	3542	3008	33	8409	6550	54	9415	7161	57	377379	303089	103	0.191502
38999	38275	79	12158	12333	44	282	205	0	305	354	0	956	1401	12	1648	1633	19	41246	38936	66	0.193539
211149	179393	98	79122	68261	96	3354	3055	30	5015	4152	44	10553	9480	57	15669	13322	70	422644	387684	91	0.193539
70451	68505	84	29190	29133	76	266	431	0	828	1006	2	2299	2318	24	2914	2899	30	91779	91639	71	0.194558
134106	118688	92	64726	58003	88	1289	1184	11	2542	2438	28	5003	4556	40	6795	6120	47	181484	171331	80	0.194558
167510	150989	107	76207	69820	89	2135	1935	23	3463	3079	35	8428	7231	55	11903	10057	66	350787	305434	81	0.194558
290192	208504	116	108422	77885	114	3941	3036	37	5689	4620	49	13292	9206	63	19245	13981	84	528958	396367	110	0.194558
200420	175110	102	100369	89156	95	3735	3215	32	6178	5689	44	14511	13438	67	16543	14771	70	614282	564630	91	0.195576
70639	68914	79	27206	26839	75	733	749	0	1177	1230	16	2996	2885	31	3374	3192	32	122100	117289	75	0.197613
96675	94656	82	48709	47578	79	1446	1468	15	1398	1279	17	3909	3512	35	5761	5678	39	140388	134572	83	0.197613
266087	197824	112	131122	99040	112	3224	2554	32	5342	3935	44	10674	8462	58	17324	13820	77	443232	347750	108	0.198632
58854	61923	70	21104	21747	52	741	659	0	1031	1207	11	2424	2373	28	3988	3960	35	102760	104443	70	0.198632
202773	167651	98	63203	50931	97	2273	1573	29	4211	3132	42	8506	7334	52	11660	9851	61	352391	301236	93	0.198632
121809	117801	87	29259	28974	80	1306	1398	14	3169	2884	32	6488	6436	44	7307	7479	46	281043	270811	77	0.199651
99643	92760	91	39439	36412	81	1187	1108	8	1672	1624	18	3194	2926	31	5876	5555	41	136145	127963	79	0.199651
124608	117599	91	48474	46596	83	1641	1530	20	2918	2859	27	6638	6096	44	7728	7507	51	285153	266200	86	0.201688
154883	137646	94	57449	48945	92	1752	1377	20	3326	3082	31	6930	5991	49	8274	7834	49	290381	265900	90	0.204744
38146	37277	85	16128	16137	52	359	239	0	69	527	0	1321	1505	14	1754	1646	17	60996	58610	71	0.205763
113371	109661	83	41721	41756	81	1648	1436	20	3066	2736	36	6575	6294	44	7320	7040	46	293665	272634	81	0.206781
90406	86673	96	33670	32754	78	787	764	0	1678	1869	18	3140	2985	31	4427	3948	36	133278	128317	76	0.2078
329805	204961	124	138181	85937	121	3975	2313	44	9302	5877	60	15028	9741	77	23471	15052	104	585092	378911	121	0.208818
106557	103550	84	53002	51668	81	1498	1433	13	1905	1932	26	4649	4477	37	6816	6433	46	179473	166756	83	0.208818
115335	109909	84	52547	50793	83	1256	1136	10	2308	2151	25	5700	5513	44	7444	7303	46	280689	256233	81	0.209837
121412	112455	87	52177	47907	85	1444	1122	13	2521	2039	27	5896	5310	43	7623	6793	50	257199	233186	102	0.209837
213526	159982	108	80912	61114	102	2161	1788	25	3894	3171	36	9963	7603	60	11994	9214	64	429006	337979	104	0.210856
167210	143436	93	65191	56735	91	2110	1641	26	2439	2574	27	7010	6369	53	10834	9563	55	277880	245089	92	0.210856
56170	58941	74	24725	25158	63	419	600	0	1237	1106	9	1671	1753	20	2710	2782	30	83749	83479	66	0.210856
18536	19731	44	9935	10033	43	202	176	0	89	383	0	866	1050	6	941	1230	11	40308	41723	64	0.211874
185951	151705	101	66503	54176	92	2107	1655	24	3479	2648	36	6781	5688	47	9650	7627	58	277630	235893	96	0.211874
236010	188617	103	228238	197847	104	4875	4227	36	8318	6921	50	16807	13232	82	26905	21886	94	707471	574903	108	0.21493
137204	126799	103	57569	47281	103	1761	1451	20	3370	3114	32	7821	7000	53	9727	8278	58	321299	269985	103	0.21493
233742	186432	101	73465	60717	97	2525	2075	29	5848	4669	45	11911	9690	60	14515	11494	69	550209	458561	102	0.21493
337108	198693	202	184335	130655	171	5332	3497	37	8311	5504	59	16239	10888	91	24549	15816	115	615872	426171	199	0.215949
356570	258498	155	254412	196042	149	8750	7049	44	15330	12047	64	33630	26421	109	49263	38188	142	1.04858e+06	1.0062e+06	152	0.217986
200340	179010	105	135733	125154	98	3518	3152	31	5697	5636	40	11785	10549	61	16309	15430	65	457875	409326	100	0.219005
143260	135810	86	63250	60325	86	1905	1997	21	2672	2480	28	6035	5796	41	9131	8831	52	273168	250867	85	0.221042
140180	132276	88	102091	97148	88	2212	2183	25	3972	3875	39	9048	8218	58	10065	8798	57	383463	350743	89	0.221042
206676	168530	100	84242	69258	98	3208	2569	32	4862	3877	39	9725	8184	55	13486	11314	68	376667	329280	95	0.221042
80271	77886	80	29468	29177	76	954	873	0	1315	1504	17	3057	3292	30	4548	4694	38	122396	118682	77	0.222061
226005	173491	110	108727	85924	102	3362	2512	32	4590	4215	42	11754	9270	64	16790	14380	76	447421	366610	103	0.223079
81992	80704	79	35562	34909	77	783	895	0	857	1006	2	3046	2782	31	3868	4113	35	108742	104967	73	0.224098
186114	154229	98	77514	62460	98	1957	1677	25	3765	2971	37	8169	6717	51	10756	8499	60	337025	278103	113	0.224098
259026	194416	121	82267	61542	108	2823	2206	32	5578	4359	42	11226	9061	60	13932	10956	64	447643	383453	109	0.225116
174194	153643	93	74923	62790	91	3175	2477	33	4829	4452	44	10528	8551	59	15119	12074	79	396183	331427	87	0.227154
153125	141960	90	54489	49117	87	1851	1851	22	4089	3316	38	8306	7818	48	10092	9505	57	381000	357139	86	0.229191
299096	225119	122	189678	149171	120	5175	3993	39	11585	9474	57	19051	15794	77	22500	18303	88	684995	580166	118	0.229191
267255	204169	114	101445	76678	111	3694	2927	34	6289	4090	57	10511	8129	56	16673	13394	69	420943	330102	110	0.229191
185042	160508	97	101139	87219	94	2684	2443	28	5915	5385	44	12576	11519	59	14191	13398	71	519325	465208	93	0.231228
139087	120991	95	55193	46948	90	1384	1198	13	2714	3066	26	6787	6381	46	7869	6434	47	297997	263736	92	0.232247
211642	168029	101	89909	72788	98	2044	1688	22	3808	3394	40	10326	8793	59	11789	9887	65	449855	384811	98	0.234284
113721	108660	82	58403	55956	82	1498	1449	14	3100	2507	31	6269	6173	44	7310	6757	46	271586	257308	98	0.234284
159888	140452	90	96683	84565	88	3555	2906	34	6752	5539	46	12484	10770	67	16985	14500	68	474054	422873	88	0.234284
391200	268912	146	227017	169217	142	7608	6371	44	10049	7207	57	22972	16554	84	35456	25110	125	966763	698921	146	0.238359
260722	188593	114	124494	92880	110	2683	1728	29	5820	4268	47	12324	8885	67	13471	9685	72	509113	391568	111	0.239377
126837	115276	89	45268	40674	85	1222	1249	10	1802	1721	22	5582	4812	44	6972	6990	49	219120	204116	87	0.240396
114344	109635	94	53345	51956	81	1625	1633	17	2916	2895	27	7073	6910	46	9029	8196	55	296787	271961	82	0.241414
159882	150328	89	64943	62754	88	2014	1842	23	3998	3398	40	8003	7584	48	10935	9762	55	295671	267834	91	0.242433
183926	150014	100	74949	61852	96	2303	2103	27	3599	3032	38	7733	6258	55	11730	9856	64	292272	240064	92	0.243452
108296	104909	83	41573	40110	80	994	1042	6	1948	1478	20	3171	3174	31	4382	3924	44	142915	132381	85	0.243452
194719	157808	100	71735	58068	94	2161	1802	25	4194	3494	35	8197	6828	51	11918	9265	71	328800	280871	98	0.24447
219366	166655	106	84445	65320	102	2875	2378	29	5294	3857	47	11065	8502	60	11838	8859	62	453577	355764	106	0.24447
88318	87335	82	32265	31737	76	1031	864	0	1725	1503	23	3259	3010	33	4971	4990	38	136745	134769	79	0.246508
65491	64011	89	29110	29511	74	391	482	0	859	1149	8	2108	2100	23	2971	2859	27	93197	95035	76	0.246508
141331	131168	93	47853	45225	84	1634	1467	19	2255	2587	26	7370	6906	45	9772	9429	57	339371	324792	88	0.247526
267712	203747	116	91332	67870	114	3347	2367	34	6444	5060	47	15556	11907	70	18024	14143	87	648405	513285	118	0.247526
68288	67129	81	28312	27838	75	788	706	0	1398	1475	14	2390	2220	28	3292	3098	31	85262	84982	77	0.248545
89815	85584	94	23768	23345	69	599	524	0	1548	1146	9	3177	2809	31	3714	3679	34	131058	126676	82	0.248545
237789	170000	114	94492	68878	104	2314	1786	27	4339	3519	38	10260	7311	60	15688	10434	77	447312	333276	108	0.249563
190071	162214	97	78271	65472	95	2583	2385	27	3771	3239	36	8686	7701	50	12005	10623	64	365937	323805	97	0.249563
119141	114204	85	48592	46983	83	1317	1235	14	2530	2441	28	6094	5868	40	7229	7280	49	258510	240943	87	0.253638
271765	204031	116	115658	85823	113	3099	2269	28	6539	5095	44	12783	9803	69	15474	11796	71	477544	394528	111	0.254657
281760	233099	118	165519	139909	115	5078	4534	36	7963	6526	51	15971	12755	71	22647	18801	87	601971	482007	111	0.254657
299105	204865	122	120426	82756	121	3964	2457	38	6200	4461	48	12553	8568	66	18274	12723	84	506296	368204	120	0.255675
43847	47846	64	28935	29892	65	304	394	0	1053	840	0	1267	1397	16	1669	2066	19	66272	65767	65	0.255675
144637	135732	86	69900	67308	83	1761	1677	21	3693	3457	30	7163	7146	47	9973	9665	51	292738	276682	78	0.255675
84501	82454	80	34197	32989	78	1086	922	0	1496	1448	20	3005	3200	27	3789	3446	36	124817	121367	73	0.256694
65355	61494	80	24569	24097	76	873	591	0	595	934	0	1899	1950	22	2994	2838	29	77736	76063	75	0.256694
146408	137339	89	42756	40339	84	1793	1992	21	3285	3111	35	8084	7441	50	8898	8443	52	345650	327626	86	0.257712
139214	130972	87	44141	42179	83	2197	1930	24	2674	2707	29	6383	5935	45	9748	8620	57	271281	254158	83	0.257712
146429	134043	90	52911	48554	88	1755	1775	19	2963	2780	26	8177	7340	51	9999	8976	56	361435	332096	81	0.257712
251544	190900	108	76373	58141	103	3579	2522	36	5824	4494	46	10418	8173	61	17580	13325	87	416081	340307	102	0.258731
216276	173785	107	86799	68919	103	2133	1690	24	5030	3838	43	8588	7341	52	10673	8814	57	336485	277878	100	0.258731
199385	163625	111	73371	61920	96	2458	2084	28	4053	3814	36	9250	7672	58	13332	11250	67	384849	337696	93	0.260768
82744	80279	82	47515	47449	78	906	923	0	1225	1285	12	3483	3226	32	4245	3989	37	129159	128450	74	0.260768
98914	94843	83	26800	26087	77	1064	895	0	1646	1589	17	4872	4855	39	4995	5360	36	188421	179368	81	0.260768
87239	85437	81	35795	34958	77	714	705	0	1507	1541	19	3300	3131	31	4567	4527	37	138796	134887	77	0.260768
132779	122622	88	48478	45375	85	1741	1472	21	3290	2882	28	7448	7233	44	8690	8078	48	325771	303457	86	0.261787
169513	149600	98	66704	58209	92	1683	1586	19	2569	2190	31	6576	6075	45	10095	9017	49	278729	256990	86	0.261787
74209	73770	78	30370	30128	75	537	577	0	1738	1293	15	2719	2752	30	3780	3456	33	102266	103602	66	0.261787
150755	129144	96	52359	44158	87	1769	1573	20	3264	2635	31	6039	5613	44	7928	6667	49	268225	241751	85	0.262806
222339	187678	98	109063	93192	99	3110	2514	33	5301	4340	42	11595	9409	67	17549	14625	77	503738	417712	95	0.262806
229609	173767	108	90150	68284	104	2318	2005	28	4707	3605	40	9763	7506	61	14161	10644	70	364391	293485	103	0.263824
218515	180001	100	84188	70020	96	3161	2759	30	5585	5120	43	13624	12367	59	18488	16472	86	622003	561310	96	0.263824
185171	147815	96	69520	55368	93	2086	1630	24	3808	3220	37	10124	8298	59	12141	10414	63	425345	350449	94	0.264843
332939	243738	129	180958	134955	129	4230	3241	39	7287	5558	50	16715	11771	71	24909	18772	85	671684	514287	131	0.265861
185167	162294	101	48251	41782	90	2256	2080	27	5431	4555	39	10737	9745	57	14190	12728	65	483919	444351	95	0.267899
90314	88606	86	49885	48947	79	1131	1177	10	2587	2221	30	5184	5326	37	6558	7053	43	207952	201214	79	0.267899
177847	145955	94	67826	54689	93	2334	2048	25	4339	4086	37	9686	8593	52	12097	9639	61	437357	376837	98	0.269936
205881	158874	104	94265	73594	100	2129	1721	23	3928	2917	40	7953	6290	51	11807	9324	63	337019	274430	99	0.270955
94536	91349	88	24103	23953	69	1070	1061	8	2031	1669	26	5442	5501	41	6637	6707	43	237775	226416	83	0.270955
80850	79903	83	35242	34889	76	761	833	0	1626	1712	18	3460	3280	32	3864	3474	37	127220	124617	80	0.271973
249398	198942	114	96263	75524	110	3947	3020	37	5881	4556	46	11683	9766	59	19689	16480	88	498805	442424	110	0.271973
93453	91430	80	40917	40670	78	1156	1205	9	1512	1337	15	3229	3236	29	5026	4799	40	131676	129257	77	0.272992
136401	129489	87	57378	54347	84	1663	1705	21	3566	3571	32	7852	7483	47	9150	8842	54	340084	318692	86	0.27401
235950	191959	112	105962	89141	109	3024	2368	30	5273	4125	42	10765	8631	57	14191	11622	71	457701	368479	105	0.27401
99994	93286	98	46147	44386	81	817	672	0	1122	1398	13	3621	3584	33	4634	4522	38	160194	154428	78	0.276048
165568	146536	96	67084	57754	89	2048	1905	23	3706	3052	37	8800	7770	53	9686	8561	50	371635	336448	93	0.276048
185836	158565	95	110238	94936	95	2037	1765	23	3799	3099	32	7736	6629	54	10941	9340	57	306195	250388	88	0.278085
154839	141962	98	49254	45300	86	1802	1740	20	3411	2763	32	6561	5689	45	9632	8487	54	284123	247983	92	0.280122
202460	168470	96	71455	57531	96	1952	1487	23	3576	3124	36	7879	6564	53	10432	8311	62	289430	242867	100	0.280122
201662	167428	102	100506	84327	99	1709	1576	19	3432	2999	35	7089	5969	50	10174	8728	54	288009	242375	100	0.281141
163365	144734	97	57339	51895	89	1915	1945	19	4038	3392	39	9952	8950	50	10486	9659	55	424981	387771	94	0.282159
99222	95673	84	26231	25731	78	999	930	0	1836	2247	24	4760	4476	37	5526	5244	47	207583	201601	82	0.283178
63144	61807	79	26323	26349	74	763	759	0	849	936	0	2188	2371	24	2892	3062	29	118018	114756	77	0.283178
112549	107765	85	31771	30708	79	1322	1215	12	2080	2248	23	5265	5152	40	8339	8291	51	219553	202171	80	0.283178
211834	152339	107	106136	85579	101	4754	3875	38	6575	5316	50	14928	12705	69	18759	15919	70	532312	448768	100	0.284197
59098	58155	80	27213	26979	74	785	767	0	818	620	0	2207	2300	23	2853	2865	30	86291	86228	72	0.287253
109293	105057	81	43654	41877	81	1453	1555	16	2220	2072	26	5046	4925	38	5836	5176	42	213166	199740	81	0.288271
93926	89811	81	38568	37289	80	1040	996	0	1835	1374	17	3307	2971	32	5104	4694	39	133333	125073	73	0.288271
191684	152449	97	76999	63690	95	2427	2076	26	4777	3912	44	11297	9216	62	12790	10584	75	471855	380584	94	0.290308
320280	230262	134	159241	117487	128	5241	4062	40	10182	7884	64	21701	15791	98	24327	17640	89	920643	711746	144	0.290308
148879	141619	97	54488	52270	85	2080	1897	26	3781	3626	35	8978	8597	51	10496	10103	58	413391	394596	84	0.291327
282807	194160	131	322910	260372	129	7621	6034	45	12236	9325	72	26536	20448	97	41141	32048	117	1.02546e+06	837452	124	0.291327
184179	160506	98	81855	72540	94	2041	1587	24	3266	2981	34	8727	7603	52	10325	8797	63	385582	321252	86	0.293364
104266	101246	83	44351	43760	80	1143	956	0	2107	2146	24	3941	4160	34	5820	6117	40	165623	155678	71	0.293364
100182	95734	86	57098	55028	82	1673	1580	19	3243	2447	34	4995	4945	38	7260	6727	44	202840	197001	82	0.294383
191086	152995	107	73865	59690	97	1973	1637	24	3312	2784	35	7278	5648	53	10642	9312	58	311709	265244	93	0.295402
108203	102894	98	41220	39391	81	1281	1198	12	2133	1843	23	5523	5309	42	6876	6800	43	252324	242546	84	0.29642
162290	137650	94	63390	53494	92	1744	1463	20	3668	2527	44	6457	5520	48	10126	8114	64	261105	219697	88	0.29642
49938	49141	75	18044	17884	52	136	279	0	625	630	0	1383	1687	16	2294	2212	26	67258	67787	74	0.298458
193522	158183	98	85595	70285	96	2513	2035	28	3553	3127	35	7740	6313	50	11869	9611	74	299298	256263	95	0.298458
300470	231486	124	171584	139360	120	5468	4272	39	9532	8068	53	18640	15234	81	24699	20048	89	732313	625711	119	0.298458
157423	141323	95	58606	53252	89	2173	1968	23	2918	3055	29	6092	5639	41	8196	7398	50	261067	245972	88	0.300495
146867	133105	88	55874	51286	85	1899	1674	19	2788	2892	30	6354	5726	45	9478	8702	54	257750	245177	86	0.300495
38901	38062	78	17031	16908	51	271	225	0	249	551	0	1152	1052	5	1721	1882	20	52260	51614	65	0.301513
209515	186209	98	147319	131883	99	5038	4408	37	8526	7547	52	17825	16313	77	25870	23068	90	662611	590014	97	0.303551
280618	207798	122	126968	95206	119	4560	3328	40	6717	5508	47	13441	10541	68	20253	15459	85	517386	426782	116	0.306607
95082	93824	80	43798	43373	79	1142	850	0	1574	1738	20	3877	3779	37	4290	4331	36	157373	153770	81	0.306607
137105	136962	83	114154	110564	84	2034	2017	22	4126	3915	34	9578	9158	51	10886	10016	57	414415	384803	78	0.306607
306175	222914	113	160019	118195	110	5836	4515	42	9385	7044	55	20023	15168	83	27680	21044	98	729438	578738	109	0.306607
153399	135666	107	55652	48054	91	2344	1882	23	3722	3590	36	8232	7913	49	10800	9996	52	391953	359005	91	0.307625
232858	191451	100	116836	96949	98	2866	2252	31	4771	3805	41	9485	7803	58	15039	12234	74	359292	305587	95	0.308644
29142	28805	68	13705	13535	49	421	230	0	648	592	0	644	744	0	1270	1230	16	43780	45595	59	0.310681
193650	165268	107	93245	80014	98	2132	1957	22	3615	3152	32	7851	7056	49	10973	9407	59	318525	286115	96	0.310681
132175	126995	87	92087	89566	84	1826	1787	20	4014	3737	39	8540	7990	49	10228	8980	55	367253	345271	84	0.310681
293025	215272	110	78132	56974	106	3602	2783	33	6221	4701	53	11810	8990	64	17058	13186	69	447518	358473	107	0.3117
38696	39541	72	15977	16360	48	533	349	0	1028	740	0	1170	1164	10	1933	1797	23	55313	55899	73	0.3117
148891	134828	90	62442	57181	86	1533	1279	15	4131	3698	37	7518	6976	48	9068	8311	51	343685	322207	90	0.313737
93005	84879	83	33421	29654	80	830	664	0	1726	1580	21	3766	3303	34	5834	5304	44	152611	141059	85	0.314756
187707	151787	97	76341	62080	96	2228	1781	24	3100	2452	33	6057	5058	45	9737	8318	59	258913	214710	96	0.316793
165943	146568	90	57977	52152	86	2404	2112	24	3328	2907	33	6690	6415	43	10406	9182	56	280648	259896	86	0.316793
151955	133052	95	52917	46767	88	1595	1460	17	2455	2364	28	6880	5962	45	8589	7795	58	318328	295970	88	0.31883
117257	110858	84	63832	59878	83	1115	1237	12	2107	1724	21	4818	4454	42	7479	7050	47	179405	179733	75	0.31883
112154	108674	87	32523	31956	80	1312	1016	5	2530	2452	28	5480	5440	39	7132	6806	45	241482	234006	77	0.319849
197412	172877	96	112432	99633	95	3033	2457	29	4795	4049	40	9661	8474	50	14321	12641	60	387240	342965	112	0.319849
61663	61545	74	30018	30241	74	568	490	0	942	852	0	2242	2189	26	2257	2484	23	83158	82427	70	0.319849
159916	149642	95	59014	55319	88	1962	2090	22	3755	3523	33	7072	6485	48	10622	9540	54	266097	243373	87	0.319849
121535	114073	86	50343	47936	82	1220	1262	13	2382	2137	27	5722	5405	39	7556	7119	50	245269	242131	78	0.319849
142405	131525	87	66402	60687	89	1692	1654	19	3252	3104	33	7574	7025	48	8682	7544	49	305313	283703	84	0.321886
157069	144139	95	79085	74730	89	2554	2434	25	3539	3126	39	7764	7090	50	11697	10616	54	314213	281397	83	0.321886
82176	81866	83	19329	19161	60	821	816	0	1462	1606	16	2896	2770	30	4165	3970	36	115107	109495	69	0.322905
170809	150899	92	62091	54548	90	2024	1803	21	3093	3209	32	7847	7283	49	11581	9956	66	338840	304587	86	0.322905
219061	183083	104	131430	111100	103	2907	2421	29	4615	3942	42	10280	8633	60	14434	12266	66	416796	364670	102	0.32596
131561	127853	84	41704	40987	80	1959	1890	20	3615	3231	33	8818	8532	48	11862	11290	67	397610	371021	81	0.32596
352965	258151	146	209796	159214	142	6354	5272	40	10861	7571	60	23435	18012	86	33167	24730	123	972109	735241	140	0.326979
82925	80684	81	29754	28632	77	849	993	0	1808	1646	19	2724	2506	29	4873	4647	37	118332	115048	69	0.327998
182149	161245	104	82735	73957	95	2821	2669	27	4890	4098	38	9526	8700	53	13018	11899	62	356872	328477	95	0.330035
171344	139429	110	73201	60826	92	1627	1469	19	2806	2524	33	6164	4914	48	9397	8356	50	253843	218746	92	0.331054
88499	85415	81	32902	32539	78	1130	1112	9	1439	1660	20	3148	3245	30	4268	4314	37	129834	128229	67	0.333091
162169	137876	97	76734	66015	90	1838	1582	21	2982	2526	30	7698	7100	50	8538	7506	53	328802	283323	90	0.334109
334339	226543	122	133099	89609	121	5619	3958	45	9435	6377	62	18929	13122	81	29162	20772	115	708260	507010	122	0.335128
93061	91538	82	36129	34927	80	1168	958	0	2105	1894	24	4807	4306	37	5864	5849	41	235600	217495	97	0.335128
119629	116560	83	52460	49841	81	1675	1362	20	2999	2658	33	6251	5597	44	7336	6813	48	279213	262993	80	0.335128
54045	54259	75	21382	21883	53	437	393	0	1079	785	0	1803	1655	22	2369	2547	26	69676	69595	70	0.335128
115587	108651	87	47114	45073	83	1459	1403	16	2051	2336	26	5682	5492	41	6713	6837	44	251963	241508	85	0.337165
145999	123773	92	64179	54301	90	1219	999	0	2724	2199	35	6229	5285	44	8404	7903	52	241755	210937	88	0.337165
58635	58267	90	13099	13049	47	289	401	0	460	984	0	1810	2065	22	3109	3030	31	103660	100125	72	0.338184
177170	145990	95	78234	64118	94	2305	2083	26	3310	2726	36	9110	7561	56	11097	10201	62	398918	343458	96	0.338184
129004	120915	89	56767	53816	85	1575	1386	17	3466	3121	38	7328	7240	45	8498	7729	54	330636	309343	86	0.339203
123046	119304	86	90923	89357	85	2162	1994	24	3602	3847	36	9133	8951	51	10829	10253	60	374887	346733	79	0.339203
296651	170808	146	135935	81998	129	3887	2495	40	5708	3484	51	13126	7522	70	16096	9624	79	498036	298336	129	0.340221
110600	107107	85	25277	24962	66	1333	1449	14	2530	2642	29	7062	6768	46	7504	7373	51	298239	290976	81	0.340221
173702	154825	95	65645	58647	91	2050	1943	25	4415	4070	38	9045	8054	53	11890	10809	62	351787	325560	109	0.340221
136910	129312	86	60464	57704	84	1685	1509	18	3319	2900	36	7051	6629	45	8591	8274	51	297065	279541	84	0.34124
99039	93650	82	39763	38599	79	965	1038	5	2053	1780	24	4269	4005	37	6083	5877	40	151432	142622	78	0.342258
267490	190424	119	111725	81449	113	2540	1969	30	5122	3951	41	12324	8716	64	13616	10096	66	533004	384498	115	0.343277
305982	210902	137	123401	83639	120	4854	3607	43	8533	5927	62	17152	12596	75	24619	17772	101	683082	526338	115	0.344296
316477	178357	138	120732	75645	134	3941	2274	42	7389	4194	71	13335	7057	88	20470	10938	102	549546	295759	140	0.345314
63430	62873	77	32218	32019	75	619	672	0	747	604	0	2012	2020	24	2588	2559	30	92687	96712	71	0.347352
353454	271251	138	185854	149280	132	8846	7137	47	12546	9907	65	26179	20422	107	37392	28752	126	996117	792124	137	0.347352
60263	61425	75	30105	30412	74	546	647	0	553	709	0	2175	2311	24	2917	2863	31	93999	93736	71	0.34837
96130	92825	83	49495	48508	80	740	809	0	1308	1626	20	3880	3577	34	4624	4770	35	166089	159079	80	0.34837
131431	122508	84	45935	43325	84	1839	1736	20	2721	2314	28	5460	5281	42	6776	6210	45	231093	220679	80	0.349389
228454	171895	106	160199	133266	103	3816	3066	34	8028	6805	49	15370	12859	66	20208	16842	83	721030	603536	101	0.349389
222579	194214	102	186188	164243	101	4609	3439	37	6840	6205	45	14716	13364	68	19941	17532	78	576427	509290	95	0.351426
118161	111885	91	57007	54412	82	1387	1370	17	2041	2428	24	6244	6109	45	6872	6952	42	255476	245577	78	0.353463
96582	90742	84	21437	20860	61	946	839	0	1176	1359	14	3531	3275	33	4559	4311	36	154466	154499	78	0.354482
69480	67633	84	32060	31316	75	719	812	0	1208	1404	16	2783	2736	28	3238	3465	32	117110	111673	71	0.356519
118460	111570	101	43494	41928	83	1439	1279	16	2972	2900	28	6236	5984	43	7769	7299	47	272665	264921	82	0.357538
132470	128153	87	54590	52447	84	1026	1265	12	3180	2826	28	6786	6313	48	8575	7647	57	294850	271440	83	0.357538
56957	54301	80	15172	14761	48	662	645	0	896	1043	6	2067	2029	23	2504	2473	26	81717	80640	66	0.358556
155453	134868	100	66238	57680	93	1783	1535	18	2789	2129	28	5689	5185	43	8533	6941	55	250569	225201	88	0.360594
152700	137959	90	60500	53152	90	1761	1785	20	2664	3014	28	6622	6369	44	8205	6925	48	283269	264250	90	0.362631
191032	166369	98	80999	69502	95	2503	2144	27	4557	3635	41	9385	7982	61	14176	11513	75	367544	308606	91	0.36365
267901	167680	149	119416	73901	143	2565	1764	28	4615	3534	44	10644	6798	83	15205	10379	91	427032	286181	143	0.364668
113531	105096	84	48266	45433	84	1531	1454	19	2330	1817	24	5759	5613	39	7869	7634	53	247260	234231	79	0.365687
232612	180987	124	98223	76110	124	2949	2153	32	4737	3894	38	10965	8244	61	14982	12226	65	446506	356742	124	0.365687
208895	167424	99	77822	61932	97	2760	2203	30	4701	3814	39	8936	7697	53	13477	11294	66	340184	290621	95	0.365687
80948	79112	79	31510	30974	77	739	758	0	1252	1773	16	2979	2935	30	4323	4737	34	117291	111546	73	0.365687
216911	161527	100	88765	66017	98	2959	2125	31	4354	3422	40	9440	7526	57	13028	10758	67	374032	299293	98	0.366705
161685	152930	88	78861	73135	89	1691	1632	19	3482	3177	33	8336	7375	48	12008	11802	58	344865	323112	80	0.366705
232772	169312	120	97922	71227	102	2437	2048	27	3996	3375	40	11506	8544	63	12250	9055	63	478080	363905	99	0.366705
249821	185923	105	103742	77913	102	2880	2062	33	4580	3359	42	9965	7600	56	14021	11036	66	388757	311506	100	0.366705
236610	190527	113	115606	95740	104	3132	2376	31	5397	4359	47	13708	11465	66	14689	11521	66	546499	494267	97	0.367724
197637	168135	101	78887	66214	96	2102	1557	21	3512	3340	37	6861	6013	47	10513	9321	54	298414	272583	93	0.368743
83427	82529	79	26199	26204	77	833	780	0	1076	1152	8	3617	3522	34	5151	4687	38	147361	141793	73	0.37078
57753	56989	78	23154	23032	66	252	377	0	1141	1021	3	1650	1556	22	2879	2784	27	75252	75588	69	0.37078
88539	83319	88	38106	37003	80	777	595	0	1370	1179	18	2995	3101	28	3671	3326	35	128632	126776	79	0.371799
104761	100208	82	43875	42534	80	902	1168	10	2757	2700	28	5734	5897	40	7178	7029	44	259461	251217	83	0.373836
128649	121824	87	51475	49400	84	1620	1562	16	3021	2465	34	6677	6467	44	8974	8113	52	300113	286014	85	0.373836
221481	168855	110	84418	64015	104	2681	1861	31	5435	3971	41	11428	8962	62	13725	10622	70	492676	393503	106	0.374854
138486	118209	88	57986	49425	88	1647	1308	20	2658	2026	29	4972	4177	41	7185	6460	45	206514	179667	88	0.375873
109997	106460	85	48958	47679	82	1542	1426	16	2868	2631	30	6643	6403	46	7414	6855	48	275807	265859	86	0.376892
68085	67451	82	40392	40372	76	747	881	0	1135	1152	10	2354	2537	26	3502	3567	31	98756	94299	74	0.376892
149456	139398	89	48954	45641	83	1753	1574	19	3442	3364	32	8120	7664	52	10414	9415	58	337555	320394	86	0.378929
326899	221983	137	124126	82908	131	5773	4120	43	9304	6403	54	17601	12314	73	26710	18814	107	714451	535302	131	0.379948
65591	64955	75	31241	31083	75	393	503	0	992	899	0	2136	2031	24	2557	2787	28	97062	94717	75	0.379948
148816	139642	91	65817	61508	85	2128	2055	24	2982	2821	31	7191	6616	46	10873	10742	61	300697	281480	85	0.379948
66656	67563	79	25500	25735	73	776	872	0	920	760	0	2404	2269	27	3124	3118	28	91240	87706	73	0.380966
129339	119241	88	51449	48573	84	2049	1802	23	3991	3222	39	6587	6235	46	9543	8527	53	269784	250521	81	0.381985
142694	125122	95	51595	44676	89	1604	1246	14	2578	2486	30	6828	5915	52	7560	6966	47	275042	244758	82	0.383003
41346	42321	59	18323	18057	54	317	351	0	540	580	0	1525	1424	16	1997	2312	21	53828	55502	69	0.384022
204633	179161	110	112075	98622	95	2915	2377	30	4621	3757	41	9153	8090	51	12267	11293	59	355871	325816	87	0.385041
152741	130745	92	64870	55177	90	1430	1154	10	2170	2548	26	5269	4577	41	6986	6661	47	206826	185599	84	0.386059
123754	115932	95	53228	51207	83	1267	1235	11	2461	2430	27	6312	5970	46	6491	6341	42	257708	246767	82	0.387078
135269	117968	91	48024	42449	87	1312	1117	9	1761	1595	17	4747	4197	41	6977	6506	47	194874	178776	81	0.388097
87272	83523	81	36138	35172	78	996	1025	3	1411	1265	18	2744	2970	28	4462	4395	35	119874	119365	74	0.388097
272433	209820	125	134808	108256	118	3247	2324	33	6709	5780	45	13033	11102	58	14723	12061	70	491261	416650	117	0.389115
223568	185383	102	73999	60285	99	3095	2396	34	5987	5137	43	13339	11001	63	14502	12146	62	506143	427229	98	0.389115
142057	130630	87	61932	56967	85	1517	1336	18	3394	3304	35	7164	7106	44	8618	8341	47	292626	274906	78	0.389115
243036	182416	122	115471	88818	105	2702	1837	31	4321	3305	37	11344	9175	59	12850	10406	63	479314	387920	102	0.391153
154966	142904	95	103268	99170	92	2168	1940	24	3893	3523	33	7706	7148	54	8601	7476	52	306951	271094	83	0.392171
119957	105868	93	49356	42720	86	1103	1054	7	2142	1461	22	4006	3482	36	5879	4930	47	175693	160173	85	0.392171
157638	143324	92	59665	54539	89	2086	1903	22	3242	3294	31	6489	6022	44	8791	8725	54	281042	266396	85	0.39319
127800	118943	89	58833	55016	84	1870	1829	20	2298	2547	27	5065	5148	36	7968	7543	53	222136	216022	83	0.394208
126510	120369	85	65839	63355	85	1388	1367	14	2802	2960	28	7020	6603	45	7703	7262	49	301792	282128	83	0.395227
82508	80728	86	40351	39819	77	637	560	0	788	965	0	2897	3020	28	3447	3503	32	111593	111512	75	0.395227
149853	139590	90	75122	71604	87	1982	1793	23	3247	2726	34	6291	5822	44	9244	8662	51	255386	239783	87	0.395227
349461	214075	134	141740	87162	132	5145	3282	45	7167	4724	55	16730	10702	71	23530	14289	89	659890	415798	133	0.396246
212355	166995	97	86991	68257	97	3163	2437	33	4328	3590	45	9235	7587	52	10896	8626	61	360778	299160	94	0.396246
179573	157108	93	72199	60348	94	1729	1629	23	3434	3063	34	7230	6345	48	8777	8371	52	307880	273539	91	0.397264
209940	167398	108	72152	58292	99	2635	2089	26	4166	3819	35	10426	9012	57	12564	10645	61	453122	392148	98	0.397264
190603	152627	101	81095	64636	98	2285	1909	27	3772	2708	44	7996	6271	54	11901	9872	61	317229	252955	97	0.397264
248719	182538	110	96613	74530	107	3068	2366	32	4439	3108	41	9376	7054	57	15194	10957	69	397958	310158	104	0.398283
114421	108431	93	34917	33787	80	1331	1514	15	1959	1985	25	5221	5067	40	6525	5810	47	233788	217493	85	0.399301
172306	157652	93	59123	55045	88	1805	1685	20	4475	3969	39	8384	8042	49	9628	8663	59	327146	308668	89	0.401339
279243	196373	121	114231	82521	118	3746	2845	38	6303	4423	47	13285	9659	64	18852	13999	81	512895	372352	119	0.401339
148932	139168	88	81577	75781	87	2094	1853	23	3310	3376	32	7283	7235	46	10717	10339	60	287517	275279	80	0.401339
156677	136623	98	72104	63143	90	1547	1522	18	2824	2663	29	6307	5628	45	8175	6986	54	263834	237603	90	0.402357
173380	160108	94	94383	88151	90	2562	2505	26	4260	3969	36	10065	9167	59	11699	11428	53	454750	431630	86	0.402357
135507	128471	97	88468	85992	85	2237	2014	24	3682	3504	31	8067	7876	48	9209	8572	50	329626	306963	81	0.404395
78684	77541	94	40853	40325	77	560	527	0	1613	1674	18	2394	2495	28	4692	4495	37	109497	104874	79	0.40745
237200	170148	105	95928	68687	103	2517	1855	30	4780	3440	44	10495	7807	57	12867	9350	72	488526	371266	104	0.408469
79319	78769	76	31538	31044	77	798	799	0	1259	1529	16	2546	2228	28	3159	3108	30	102587	100426	78	0.409488
94095	92971	82	30574	30256	77	1243	1147	11	1204	1551	15	4277	4319	35	6036	5377	44	172208	164705	87	0.409488
113582	107130	84	58488	55557	83	1494	1565	18	2430	2179	27	7120	6808	43	7812	7846	48	301315	285127	85	0.412544
123666	118540	84	45463	43775	83	1802	1612	19	3451	2972	33	6640	6284	45	8462	7798	53	287815	269435	85	0.412544
117195	111303	84	43001	41480	81	1527	1426	15	2790	2557	31	5917	5519	44	7591	7572	46	289507	272815	84	0.414581
66854	65026	83	29992	29057	75	827	656	0	1100	935	0	1798	1922	22	2398	2374	28	85326	82261	71	0.416618
234839	178650	109	100867	78384	107	2604	1961	31	4219	3164	42	9491	7669	55	12888	9932	67	386402	308120	101	0.416618
167827	151164	91	82544	73931	89	2144	1980	23	3335	3599	33	8008	7856	50	11052	10339	55	318079	303624	82	0.417637
137111	123571	91	45101	40685	84	1524	1402	15	3094	2457	31	4773	4897	37	7556	6729	46	200900	183973	82	0.417637
139136	131939	93	81173	78668	86	1750	1589	22	2652	2428	32	6674	6399	48	9139	8895	59	258670	243019	80	0.418655
123649	115359	86	52938	47024	87	1873	1564	21	3417	2882	33	5933	5634	40	6487	6164	43	231626	214568	82	0.419674
110567	104998	83	49708	47833	82	1409	1406	14	2593	2319	27	5435	5092	41	7638	7404	44	281769	275550	80	0.421711
127042	110804	93	49571	42241	88	1017	1028	4	2315	2065	26	4383	3913	38	5670	5048	44	169521	148731	90	0.423749
256885	207920	112	184522	147886	111	3984	3140	37	5634	4678	44	12247	9594	65	18906	14711	83	510458	408017	110	0.424767
272547	202108	115	151893	118028	115	3915	3078	35	7502	5734	47	13202	10550	68	18723	15323	79	530351	421472	111	0.425786
130308	111351	106	56921	47023	106	1595	1252	16	3272	2296	29	6967	5982	50	8705	7218	59	300346	257444	106	0.425786
278552	198044	120	108532	77764	118	3451	2490	34	6534	4747	49	14387	10693	74	16984	12494	85	625531	467171	120	0.425786
134120	127455	85	37324	35276	82	1575	1682	18	2614	2599	28	6555	6380	45	9638	8929	57	248375	234023	84	0.426804
132249	125702	89	66291	63745	84	1272	1280	14	2003	2159	24	5062	4808	40	5489	5183	41	221576	216843	84	0.428842
64870	63356	80	31189	31213	74	829	716	0	1121	1073	7	2578	2732	27	2892	2694	31	113769	111828	76	0.42986
245415	183380	123	96581	74144	112	2822	2104	30	5500	4009	50	10230	7927	64	14448	12147	62	405679	329023	111	0.432916
116818	110256	88	46301	43680	83	1424	1729	17	1830	1892	19	5638	5522	39	7011	6492	45	237464	229308	85	0.433935
83018	80720	84	42837	42409	78	992	842	0	1189	1449	15	2640	2806	25	3803	3507	36	120256	118687	78	0.434953
244455	206309	103	130318	109491	103	4003	2989	35	6140	5527	44	13633	12142	65	19757	17728	74	550633	496733	102	0.435972
128071	118748	85	76699	70752	84	1859	1611	22	2675	2963	33	6863	6177	46	8301	7498	50	284143	257803	83	0.435972
101825	99007	81	43717	42613	79	1223	1238	14	2075	2224	22	4208	3976	35	6717	6242	42	169650	163868	83	0.436991
115512	111004	86	57291	55197	83	1212	1112	9	2939	2727	30	5737	5131	41	6591	6248	44	230298	221005	89	0.439028
96020	93224	82	40503	39128	79	776	952	0	1749	1596	19	4076	3625	37	5389	5055	42	183951	174006	83	0.440047
115071	110529	83	24098	23227	66	1561	1298	16	2311	2352	26	4059	3969	35	6392	6307	43	159822	153704	85	0.443102
144765	132755	86	56644	51614	84	1507	1375	18	2614	2295	29	5978	5562	41	6653	6246	45	223641	214620	83	0.443102
362882	242791	152	109319	76625	137	6132	4014	46	9372	6824	53	20273	14391	82	30124	20993	120	757317	544471	138	0.444121
164779	149019	91	66818	61183	90	1923	1951	21	4099	3475	37	7459	6826	47	10200	8648	58	307535	263865	93	0.444121
121618	116482	85	50608	48934	82	1441	1151	15	2263	2179	27	6321	5908	44	7078	6593	44	262837	251059	84	0.444121
152700	140770	88	87474	80055	88	2032	1815	22	4052	3250	37	6957	6412	44	10839	9803	59	266975	249480	84	0.444121
271077	200890	109	112602	82516	104	3666	2672	36	6632	4959	49	11912	8951	60	17882	14037	85	469102	355341	104	0.44514
150255	138709	96	63721	60612	88	1994	1876	22	4545	4276	38	8758	8498	51	11581	11068	60	417452	392307	92	0.44514
161540	137944	105	63607	54133	90	1854	1444	22	2965	2693	31	7240	6649	47	9092	8103	50	293769	263453	87	0.446158
289361	217126	119	217354	176396	119	5046	3915	38	9762	8130	58	22584	17503	89	26779	21542	91	926311	735452	117	0.448196
41537	42982	73	18751	19451	48	401	463	0	49	322	0	1063	1253	12	1826	1780	22	61531	60610	67	0.448196
136988	123436	92	51822	46134	89	1258	1272	12	2434	2135	28	4884	4720	38	7603	6471	52	214689	188670	85	0.448196
162646	147323	99	73078	68820	88	2730	2544	27	4535	4146	39	11065	9970	60	13392	12430	63	464174	427892	90	0.449214
145626	125306	93	62615	53804	88	1821	1808	20	2749	2304	28	6823	6254	43	9921	9232	57	341600	303532	86	0.449214
105287	100673	87	43049	42633	80	1179	1186	10	1994	2074	25	4455	4502	36	4957	5124	37	211777	203459	77	0.449214
352166	228464	142	127517	82572	138	4874	3257	42	9137	6347	64	20128	13863	78	28085	18357	111	822887	578797	134	0.450233
88203	83755	80	39421	38209	79	913	1044	6	1376	1369	15	3140	3409	29	4824	4767	36	135244	131482	74	0.450233
284324	168502	129	126780	80848	123	3468	1995	41	4997	3375	51	11905	6782	70	16624	10435	79	481136	285034	123	0.45227
137725	133395	85	62823	61221	83	1935	1851	23	3097	3113	31	7433	7105	47	9749	9601	54	293870	274250	83	0.45227
164554	155176	88	57995	53720	88	2327	2102	23	4228	4111	38	9561	8830	53	15796	15023	61	419135	390974	87	0.45227
101893	100439	84	45274	44643	80	864	856	0	2039	2295	24	4943	4716	40	6033	5878	42	214452	206964	68	0.45227
105444	98108	98	42734	41067	80	1334	1217	11	2145	2222	27	3603	3376	34	5111	4898	40	147174	139333	78	0.453289
250978	176382	111	114725	80175	108	2955	2336	32	6420	4475	50	13795	10186	68	15173	11158	75	571009	423124	103	0.454307
174542	156324	92	94746	84216	90	2632	2418	26	5056	4597	39	10002	9178	52	15446	13953	68	394090	359666	89	0.458382
76071	75197	84	33520	33318	75	850	848	0	1831	1595	14	2650	2674	27	3863	4136	32	101636	100440	74	0.458382
72139	70088	79	38283	37316	77	744	753	0	960	1220	9	2406	2490	26	3023	3126	31	104682	103319	77	0.4594
205472	179149	97	90561	79223	95	3849	3251	31	5916	5021	45	15303	14028	69	18145	16337	75	644767	588681	95	0.4594
197451	166924	96	95087	82929	93	3048	2529	34	4474	4148	36	7506	6534	48	11863	10561	57	309238	275729	94	0.460419
213217	189215	99	111425	101520	94	3403	2863	33	5556	4907	43	9952	9183	60	16081	13699	82	354799	318917	96	0.462456
145361	135317	88	64955	61365	86	2352	2184	26	4514	4391	38	9560	8719	52	12418	11348	59	427491	401936	90	0.463475
127752	119837	95	52681	50092	83	1530	1324	17	1841	2019	22	5568	4973	43	6427	6210	41	239065	224617	82	0.463475
140437	130739	88	66924	63738	86	1970	1735	24	3983	3713	32	9982	9550	59	10484	10173	52	398461	377887	86	0.464494
118503	114491	84	38739	37585	81	1861	1721	22	2953	3040	28	6912	7144	40	9108	8243	57	309418	298410	80	0.464494
145922	128908	88	116183	105943	89	2222	2390	22	4195	3674	32	7977	7976	47	11798	10150	63	344295	317015	92	0.464494
159337	139502	102	62936	55415	88	2011	1613	25	3439	2684	33	7617	6964	46	11703	11234	61	323760	298352	88	0.465512
121683	115791	84	62006	60063	82	1807	1661	21	2932	2597	30	6402	6345	43	9660	9643	59	277285	260205	82	0.466531
101688	96611	87	41454	40298	79	1371	1183	12	1457	1644	20	3656	3646	33	5659	5487	41	164206	156717	79	0.467549
103494	100411	85	41146	40163	80	628	683	0	2299	2020	21	3176	2953	33	4314	4400	37	129021	125654	80	0.467549
100387	95806	93	51119	49275	80	1034	977	0	2315	2191	24	3963	3804	34	6433	6544	42	180296	174180	81	0.468568
174882	157853	95	74348	67381	90	2525	1928	26	3350	3476	31	8475	7799	51	11675	10894	59	337657	314179	91	0.469587
226634	179700	103	84805	66173	103	2915	2097	29	4166	3329	45	8880	7009	54	13102	10220	67	357282	295087	104	0.473661
206555	174633	107	158697	140510	97	4898	3994	38	7650	6679	56	16848	14209	74	23516	20840	86	675606	578477	98	0.47468
209025	170664	100	76828	62091	98	2310	1941	26	4036	3269	41	8477	6942	52	11821	9779	64	361839	315597	98	0.47468
60767	65463	74	26814	27302	64	780	816	0	841	911	0	2125	2135	25	3421	3248	33	82520	81909	68	0.47468
231874	189083	118	113420	94021	101	3034	2410	30	4759	4109	39	10229	9009	53	14751	12456	70	390086	341872	98	0.475698
99410	96719	81	42000	40465	80	1055	1190	12	1814	1739	20	3774	4095	33	5664	5371	41	150644	147469	79	0.475698
218179	189068	103	118817	104824	102	2829	2679	27	4765	4211	38	9862	9187	54	14507	12755	71	402193	373423	99	0.476717
97326	95546	85	33358	32671	78	1259	1125	10	1827	2056	22	5026	4981	40	6342	5991	42	213635	203947	81	0.476717
261533	210290	107	117869	93797	106	3560	2785	33	5609	4983	48	12777	10487	61	19572	16522	75	556207	475490	104	0.480792
298030	209746	121	101432	67369	120	3740	2659	35	6587	4656	51	11389	8900	57	17221	12415	76	438466	322832	113	0.480792
155415	137730	91	63987	55967	91	1639	1544	16	2683	2685	30	6557	5890	46	7845	7373	47	247629	224233	87	0.48181
211844	178829	116	92483	79051	100	2758	2260	29	5170	5099	40	11335	9828	59	16109	14765	66	441089	400751	116	0.48181
34321	35679	61	16980	17529	49	195	426	0	1017	750	0	1206	1420	15	2260	2201	23	50230	51862	61	0.48181
166623	145079	110	65816	59060	91	2048	1699	23	4229	3163	37	6980	5822	50	9523	8557	63	262155	236127	87	0.482829
225106	189018	111	97219	83539	103	3275	2584	30	4654	4324	37	10010	8709	58	13277	11329	67	408489	367915	98	0.485885
246009	197631	107	103165	82494	104	4223	2791	39	6053	5069	45	13180	11534	67	19481	15893	82	511361	441333	99	0.486903
225631	193609	106	149859	132436	101	3574	3080	32	7200	6083	49	15848	13916	68	20238	17303	79	597939	520808	101	0.486903
147083	129810	93	103915	90736	92	2009	1626	23	3128	2884	31	7816	7190	48	11506	9785	61	317587	283125	105	0.487922
120342	111338	84	54221	49069	84	1282	1344	12	2397	2564	28	6100	5442	41	6405	5885	45	250843	228891	83	0.487922
275675	200890	120	121893	88903	112	3921	3060	37	6832	5040	48	13275	10171	63	19333	15012	78	563509	434187	111	0.487922
100585	93696	98	39906	37211	90	1470	1117	11	2516	2288	28	5096	4376	41	6476	5711	51	215166	192074	98	0.487922
117594	114005	84	40941	39589	82	1799	1741	20	2552	2770	29	6603	6137	42	8438	7914	45	303685	293844	84	0.488941
185796	152900	95	73753	62645	93	2005	1783	23	3734	3239	39	10256	8528	57	12463	10671	63	423490	369245	93	0.488941
97609	95717	78	34946	34463	78	1306	1147	11	1776	1688	23	4834	4688	38	4875	4275	42	186210	179426	76	0.488941
204037	167929	101	65346	53928	97	2369	1880	27	2764	2359	30	7306	6081	47	10154	8537	57	289025	252109	97	0.488941
90724	88946	79	39717	38539	79	1112	736	0	1695	1283	20	3635	3546	33	5254	5099	41	154949	151567	78	0.489959
231662	182821	107	126681	101431	103	3240	2614	32	5572	4471	46	11681	9388	65	14667	11798	76	446823	374733	100	0.489959
264166	205346	120	108495	84034	118	2845	2419	29	5811	4816	45	14106	11053	72	18288	14689	73	552499	452902	115	0.489959
146830	135661	91	60897	56545	88	2028	1668	22	3453	3367	35	9106	8262	51	10413	10030	52	372921	356440	87	0.489959
98837	96038	82	36833	36208	79	1280	1162	9	1432	1763	16	3856	3966	34	5763	5283	43	146455	142547	73	0.494034
207919	165831	121	99053	79853	109	2639	2159	27	5159	4153	38	12385	10164	62	15054	11861	73	527176	453053	121	0.494034
154801	140426	92	65655	59941	89	2303	2103	25	4755	4241	42	10230	9896	53	12914	11991	65	463111	438956	88	0.495052
173022	144174	95	75060	61628	94	1964	1718	22	3571	2394	40	8195	6945	54	9613	8032	59	351997	302697	94	0.496071
90549	88021	88	40999	40369	80	1141	1090	8	1752	1793	22	4016	4127	33	4538	4630	36	148284	142347	78	0.496071
144146	133234	90	42379	39063	83	1967	2036	22	2992	2857	33	8021	7373	46	9764	9522	50	363097	350974	87	0.496071
100973	97960	94	42545	41723	80	944	914	0	1400	1479	16	3955	4086	34	5455	5238	38	169681	163913	78	0.49709
331974	215777	136	142501	94547	135	4754	2754	41	7426	4708	53	15032	10087	72	21334	13559	90	559465	377272	135	0.49709
97370	95534	80	47376	46633	80	1372	1302	13	2189	1931	25	4409	4292	36	5443	4885	41	198957	190808	80	0.49709
104057	100852	85	44692	43464	81	954	967	0	2368	2233	25	4210	4014	37	6055	5448	43	206477	202870	82	0.49709
133872	123841	88	58985	54869	84	1012	1099	8	2478	2195	25	5239	5033	40	6422	5835	45	223448	219079	82	0.498108
130152	124431	86	39419	37693	81	1381	1488	16	2940	2387	32	5640	5668	40	6895	6456	44	236244	228557	82	0.499127
117529	110831	86	49163	47345	82	1204	1300	13	2617	2325	29	5668	5281	42	6803	6428	47	243681	233117	80	0.500145
272472	206078	115	100149	76321	111	2910	2097	30	5700	4173	44	12406	9058	68	15755	12764	74	454438	358174	112	0.501164
125834	119341	88	49884	47896	82	1373	1458	15	3348	3253	33	7473	6779	47	7703	7296	51	294614	277070	87	0.501164
225262	160881	105	93783	68530	103	2574	1631	29	4479	3366	44	11220	8729	61	13191	9944	66	465694	358989	103	0.502183
150033	132180	100	64570	58524	89	1859	1671	20	3568	3472	32	8573	7910	48	10204	9139	56	395007	361843	93	0.502183
207922	176504	103	123123	108628	101	4104	3500	34	6539	5097	50	14297	12395	65	19663	16788	77	553154	481542	104	0.503201
217028	173978	106	174703	141633	108	3403	2739	33	5485	4496	43	11884	9924	64	18033	14548	77	440238	363574	105	0.503201
368119	230551	139	152958	94895	137	5316	3285	47	9572	6477	58	19591	12223	84	29066	18459	121	765614	505535	137	0.503201
216368	116761	113	88077	48205	112	2462	1415	34	4461	2771	49	11036	6275	67	12342	7439	64	478371	285538	115	0.50422
134321	128456	89	74319	70745	87	1875	2152	21	3866	3338	35	7104	6828	46	9728	9068	52	262600	243332	85	0.50422
91772	88709	87	56810	56318	79	824	792	0	1372	1776	19	3662	3402	34	5051	5126	39	163148	160627	80	0.505239
179187	146476	99	70773	59165	95	1766	1565	17	3739	2816	39	7866	6627	50	10241	9054	55	366255	323183	93	0.506257
185917	146058	99	63699	49746	97	1864	1514	21	3411	2907	38	6918	5634	51	9516	7975	56	285885	231097	97	0.507276
88573	89311	80	58550	57476	78	1089	1268	10	1817	1809	20	3742	3390	36	5773	5852	39	162825	156575	81	0.508295
166215	147260	94	81719	73594	89	2645	2574	26	4302	3854	40	9174	8703	51	13057	12555	61	344332	321767	89	0.508295
138329	131097	85	77044	73752	86	1404	1405	15	3107	2666	34	6025	5562	42	8174	7982	51	261929	238611	84	0.508295
185551	170100	93	56676	52505	88	2341	2125	25	4401	4025	38	9567	8986	55	12389	11370	55	418902	380400	91	0.509313
109285	105221	87	48572	46653	81	1114	1224	10	2473	2168	26	4954	5140	38	5662	5622	40	205648	198750	80	0.509313
214116	174734	107	75468	60489	101	2905	2465	31	3796	3273	40	9843	8143	58	13867	11230	69	410179	348906	101	0.510332
115342	111487	84	50426	48665	82	1484	1316	17	2004	1987	20	6005	5822	44	7080	6683	44	250137	237896	82	0.512369
86831	85304	80	23135	23027	64	902	703	0	1472	1355	22	3572	3510	32	4278	4324	36	155724	153306	76	0.512369
210910	169345	104	97118	77572	99	2418	1722	29	5009	4084	42	10613	8659	56	12504	10476	65	470514	402925	95	0.512369
166300	150012	88	80435	73217	88	2145	2019	23	3518	3272	32	8070	7615	53	11591	10606	59	327579	305639	83	0.512369
73693	72986	78	30385	30125	76	746	705	0	1456	1191	12	2959	2706	32	3992	4224	32	112510	110321	73	0.513388
119306	111153	86	34779	32787	83	1564	1314	13	3058	2350	30	5629	5524	40	8024	7114	51	260015	243577	101	0.513388
120555	116429	86	48116	46481	81	1468	1448	16	2770	2651	30	6754	6386	46	7511	6933	45	299381	282291	80	0.515425
68061	68004	78	12609	12633	46	639	537	0	1202	1334	12	2686	2471	28	3590	3791	33	114807	111522	75	0.515425
56612	55737	71	23495	23166	69	458	427	0	689	970	0	1997	1808	22	3000	2680	31	73019	72544	70	0.515425
101822	95452	86	39954	38355	81	1186	1098	10	2240	2127	26	4847	4674	38	5110	5499	42	203986	195340	83	0.516443
250268	179393	115	188949	133244	108	6787	5386	44	11004	8063	68	23364	16734	89	32838	23727	98	882644	702433	104	0.516443
189678	157046	99	70135	57341	93	2340	2094	26	2987	2435	35	6654	5845	46	8144	6931	48	256815	224367	88	0.517462
80416	79858	80	37938	37847	77	779	693	0	1558	1361	20	2905	2959	29	3834	3253	33	121183	122582	75	0.517462
250932	189928	116	102160	78639	108	2901	2234	31	4987	3780	43	11049	8466	61	16548	13800	79	450726	363665	106	0.517462
87068	84966	83	39004	38314	78	858	870	0	1659	1489	20	3071	3454	28	4274	4297	36	128344	124722	74	0.518481
117678	113236	85	48649	46735	82	1224	1238	12	2328	2118	28	5606	5213	42	7754	7233	52	205759	196294	74	0.518481
41453	41361	72	16982	16864	52	276	268	0	220	777	0	1408	1453	16	1721	1999	18	55706	54833	69	0.520518
240928	204253	104	119223	104211	100	4156	3652	35	6028	5127	43	12878	11598	63	19642	16572	91	524163	462966	99	0.521537
170638	159785	90	61869	58426	86	2752	2237	30	4582	4303	42	9606	8793	55	13232	13154	60	390703	360366	86	0.521537
90680	87927	94	41740	40622	79	1106	922	0	2159	1968	25	3527	3245	33	4997	4691	41	144991	142104	77	0.522555
179686	144965	102	71825	58519	95	2493	1809	30	3762	2912	38	9472	8110	54	10782	8181	59	415790	348968	96	0.524593
232777	191646	116	105832	86207	110	3503	2818	32	5655	5031	41	12260	10270	64	17095	15444	73	515370	457384	110	0.524593
104777	100644	83	38266	36856	79	1083	1156	10	1844	1931	23	5301	4690	40	6203	5694	44	234501	226551	81	0.525611
215995	163202	116	96062	73204	123	2623	2221	27	4589	3189	43	10519	8239	63	12726	9771	69	437167	342808	123	0.525611
155606	132904	87	72174	62045	89	2224	1773	25	3194	2916	32	7777	6770	50	9352	7816	54	356092	317061	86	0.525611
171026	152498	94	79683	71704	90	2258	1964	25	4337	3942	35	7477	6687	50	10466	9629	56	280484	264852	87	0.525611
137981	122227	90	63710	56600	88	1332	1268	15	2612	2501	30	5003	4531	41	8084	6915	55	203994	185631	85	0.527648
192093	156916	95	73332	59754	94	2047	1940	23	3794	3498	34	10412	8748	58	12149	10031	62	447659	383554	95	0.527648
145995	137034	91	67481	63840	85	1618	1415	21	2969	3184	30	6011	5551	43	8432	8200	50	226421	206671	85	0.527648
100346	95353	93	43994	42743	80	917	980	0	1915	1920	24	3445	3512	31	5490	5335	42	151405	148276	78	0.528667
225239	178648	108	82492	66183	100	2760	2381	27	4184	3421	40	8904	7377	51	14515	11995	67	359859	302947	98	0.528667
105963	100717	85	44480	43403	80	1208	1381	14	1968	2026	23	4700	4752	37	6281	6265	41	211053	204724	76	0.529686
243481	182419	109	123037	96652	108	3465	2578	35	5721	4488	44	11342	9086	61	16462	12788	79	461336	364734	108	0.530704
214149	173006	102	103110	83606	99	2145	1790	26	5122	3976	44	11217	8926	64	13036	10052	69	462786	378360	99	0.530704
111770	106533	86	47594	45193	81	1532	1319	15	2964	2900	32	7014	6680	43	6632	6321	44	280943	275991	80	0.531723
163110	147106	94	52677	47220	89	1635	1567	19	3679	3332	35	8693	8333	49	11079	9757	60	406127	379599	89	0.532742
210110	171670	97	82328	64862	98	1885	1418	21	4165	3348	41	9861	8284	56	9950	8956	51	376269	334478	95	0.53376
132228	126473	100	70011	67405	83	1101	1119	12	2647	2736	29	6332	6223	45	8893	9191	48	267212	254746	85	0.53376
202868	179649	95	106663	94569	95	2499	2241	28	4507	3756	39	9930	9042	52	15705	14116	74	405627	365258	94	0.534779
144094	123758	105	56967	49777	87	1463	1382	18	2583	2045	28	5803	5098	44	7786	7244	49	225751	198101	88	0.534779
235427	182458	116	97579	79485	106	3423	2540	33	5066	3845	40	10218	8214	60	14691	11214	67	390222	326987	103	0.534779
89878	88089	95	44665	43990	78	805	725	0	1414	1519	15	3457	3139	33	4717	4781	36	131323	123664	83	0.535797
297553	233325	128	135900	104304	124	4219	3016	38	7655	5912	56	16056	12692	77	22009	16781	84	611900	469154	124	0.535797
220819	159100	113	94530	64893	107	2430	1706	31	4752	3510	40	8506	5852	58	10773	7193	64	351745	251079	108	0.536816
36085	35146	71	13148	13195	46	244	280	0	215	573	0	1342	1243	14	1447	1661	19	56766	55676	68	0.537835
100696	96035	82	57261	55642	81	1044	767	0	2257	1845	27	3335	3302	32	4957	4787	37	136593	132826	81	0.537835
52486	51163	86	20500	20405	64	765	617	0	915	1153	6	1608	1732	20	2426	2484	26	64703	62625	66	0.538853
214889	170705	105	114811	92745	102	2860	2254	30	4074	3499	37	9522	7249	61	12422	9834	65	376299	322571	100	0.538853
72296	74205	76	35148	35343	76	743	683	0	779	986	0	2426	2666	27	4016	4041	33	113925	115054	71	0.539872
230317	177130	109	96367	74717	105	2833	2212	29	4134	3683	42	8900	6974	55	12569	9769	65	344348	272571	103	0.539872
153292	144476	90	60457	57622	86	1633	1676	20	3654	3489	35	8575	7994	50	9741	8944	55	351390	324735	87	0.540891
181907	151904	95	77314	65881	93	2258	1824	26	4858	4026	39	9011	7994	54	12190	10637	60	417816	374007	93	0.542928
147785	133697	92	57927	49827	90	1870	1646	17	2604	2641	26	6453	5720	48	7935	7174	49	271325	246695	83	0.544965
201711	160035	104	86349	69733	98	2536	1859	31	3546	3180	32	7802	6204	52	11253	8806	62	318762	261801	92	0.544965
173696	155654	90	84798	76049	89	1831	1683	22	3806	3281	37	8298	7142	54	10891	9708	62	365117	336377	86	0.544965
134551	127079	103	60150	57508	86	1719	1832	20	3398	3237	31	6557	6476	43	8476	7616	48	317564	307770	74	0.545984
145899	127588	92	54608	47724	89	1487	1395	16	3201	2542	33	5630	4713	45	8771	7957	53	245581	222799	84	0.545984
152699	135781	100	56668	50011	88	1411	1471	16	3040	3191	27	6583	5937	47	8174	8344	48	267142	251878	84	0.545984
142612	125807	90	47853	41442	88	1708	1424	20	2887	2266	29	5171	4984	40	8446	7672	56	227899	216475	82	0.547002
76015	73713	85	33083	32458	76	818	665	0	599	1007	2	2685	2569	28	3672	3740	32	120489	117784	74	0.548021
155161	144932	101	76247	73417	87	1570	1375	15	3590	3248	36	8461	8035	49	10294	9274	60	353711	332783	83	0.54904
94749	92213	81	41468	40635	78	790	857	0	1168	1444	20	3245	3173	29	4422	4419	37	144499	136938	77	0.54904
246846	188454	113	132404	104706	110	3078	2600	30	5322	4265	45	11662	9633	61	14607	12080	70	471157	389434	107	0.54904
274255	209034	119	92515	69339	119	4514	3285	38	5777	4713	45	13774	11016	71	20725	17207	88	585774	491909	116	0.550058
259760	210364	108	231642	194171	104	5450	4464	38	9222	7758	57	18681	15531	79	26050	20610	94	745313	611326	101	0.551077
163597	132815	92	64341	51667	92	2057	1408	24	4069	3291	37	8540	6845	52	9427	7043	71	363941	305086	105	0.551077
125338	116895	87	66248	63346	84	2072	1875	23	3078	3382	28	7011	6784	45	10075	9308	60	315601	294690	83	0.552095
191890	170155	110	90189	80587	93	2174	1988	26	3702	3248	35	8347	7229	50	12825	11478	56	342628	315033	91	0.552095
152290	132077	92	59137	51028	90	1661	1464	19	2621	2324	27	6699	5819	48	8301	7189	49	311362	278297	88	0.553114
225583	184065	101	102254	85489	100	3183	2887	30	4581	3512	39	9536	7989	59	14485	11618	64	381369	333273	100	0.553114
163748	134915	97	66363	55124	93	1795	1541	22	3799	3480	34	9400	7992	55	11745	9839	62	396605	348019	94	0.554133
74188	70410	85	31814	31420	77	777	677	0	1286	1244	10	2276	2331	26	3636	3872	32	99064	97863	78	0.554133
307482	223232	146	124392	91325	137	4529	3423	37	8623	6731	49	14993	11637	67	22010	16866	83	593370	476916	152	0.554133
172318	154275	91	72804	66074	89	2476	2112	25	4321	4177	36	9796	8712	55	11344	10122	64	436869	384884	90	0.554133
167102	146993	95	67498	60030	91	1951	1620	21	4176	3753	34	8897	8071	51	9914	8609	53	382037	354047	92	0.555151
258055	190793	126	106804	80081	115	2932	2320	31	6052	4261	43	10801	8262	62	15131	12660	69	426193	334503	116	0.555151
108378	101947	84	48779	44317	84	1044	931	0	1911	2088	22	3767	3671	35	4870	4430	39	160424	145212	81	0.555151
167103	140027	100	74173	62611	93	1846	1564	22	2518	2102	31	5740	4942	44	8612	7680	53	234514	207949	90	0.555151
202805	164028	100	87643	70585	97	3420	2761	33	5021	4069	43	11116	9729	59	16619	13724	79	454936	395765	98	0.55617
217164	163965	104	83467	64664	103	2382	1720	29	4618	3814	40	10796	8512	57	12655	9865	65	443798	353244	105	0.558207
185681	161438	94	73917	62851	94	2039	1834	22	3823	3290	33	9165	8161	52	9152	8031	56	333501	305268	91	0.558207
154097	143395	91	105201	98869	89	2147	1978	24	3953	3492	35	7282	6848	47	9445	8409	53	258212	236067	88	0.558207
100159	99306	81	31231	31060	76	1041	995	0	2087	2120	24	4730	4747	36	5743	5493	42	214472	205646	77	0.558207
63778	62444	90	25376	25117	74	887	802	0	990	905	0	2402	2377	26	3751	3890	32	96282	96807	74	0.559226
138134	124160	103	71378	66097	87	1556	1395	17	2918	2773	32	5226	4746	40	7540	6848	47	217649	203780	103	0.559226
98332	96757	80	39123	38066	78	1299	1169	10	1763	1654	21	4202	3982	37	5044	4770	39	197445	189704	80	0.560244
169123	149440	103	81323	73655	89	1979	1612	22	3419	3430	31	7103	6709	46	8638	7955	51	236184	218194	86	0.561263
73344	72560	80	29749	29399	76	553	585	0	1206	1162	9	2558	2343	27	3440	3353	32	97096	94635	71	0.561263
49403	50165	69	23263	23046	72	724	650	0	570	543	0	2192	2166	25	2990	3009	30	86259	85622	71	0.564319
128414	124087	85	41260	39444	83	1688	1684	20	2788	2310	28	6835	6249	47	8597	7667	47	292768	273832	84	0.566356
203588	182051	97	118083	106282	95	2460	2229	26	4598	4193	40	10169	9157	53	15506	13344	71	400805	360440	95	0.568393
191881	163962	103	82891	70205	100	2468	2155	26	3499	2958	34	8357	7445	48	11367	9683	59	378851	332676	100	0.568393
198810	164684	108	70660	58221	95	2508	2162	27	4142	3293	39	8196	6779	53	11774	9920	62	299163	249442	97	0.569412
118149	108484	90	55031	51748	86	1529	1433	14	3695	3436	29	5559	5073	42	7028	6466	50	232634	213341	83	0.570431
76271	78006	77	31157	31633	75	673	661	0	1112	1524	16	2996	2969	31	4310	4307	35	120369	118566	73	0.570431
267433	148626	136	123633	63852	135	3100	1751	27	5500	2691	67	12318	7008	82	15094	8519	91	530676	318337	136	0.571449
134545	120644	93	36165	31585	87	1420	1190	12	2120	2132	31	5982	5425	45	6488	5662	50	272995	243755	80	0.571449
170694	147310	99	78133	68719	93	2277	2028	25	3318	3081	32	7750	6906	48	10520	9846	52	298075	273605	92	0.572468
188432	171558	93	92499	83690	92	2438	2283	25	4585	3779	42	9821	8534	54	14014	13162	66	378053	326739	90	0.572468
101196	97515	85	45128	42975	81	1391	1464	15	2012	2181	24	4965	4875	40	6389	6083	43	225648	209301	80	0.574505
175256	142713	94	76313	61554	93	1783	1563	20	3769	3247	40	9465	7916	54	10722	9193	57	402528	346392	92	0.574505
170426	155486	95	77785	73240	89	2198	1980	25	4535	4058	39	9423	8940	53	11339	10277	59	404526	373284	87	0.575524
115582	106133	94	61943	58987	83	1995	2093	24	4034	3886	33	9188	8976	56	10680	10060	55	376535	360079	82	0.575524
253379	211195	111	190328	162338	111	4049	3250	35	7602	5922	47	16783	13745	79	20277	16364	84	665244	540497	106	0.576542
144686	137004	87	77013	72126	87	2406	2111	25	4009	3579	38	8136	7717	52	11366	11153	56	313917	293094	102	0.576542
168809	151809	92	52310	45187	89	2027	1903	23	3757	3159	38	7255	6500	46	10323	9193	57	295310	275255	82	0.576542
140300	132415	87	75332	72590	85	1846	1729	20	3174	2961	32	8164	7883	54	9495	9353	54	356191	336645	78	0.577561
247018	180165	118	96323	74382	111	2864	2002	31	4434	3679	38	9531	6947	59	14037	10722	75	391714	307529	105	0.577561
67464	65006	78	29111	28342	76	468	555	0	663	698	0	1838	1984	23	2761	2642	30	83660	81993	71	0.579598
275036	193814	123	159882	113058	119	3960	2801	37	6686	5080	49	15308	11045	68	18644	13916	76	621082	467726	112	0.580617
206408	170418	113	103640	84730	113	3213	2726	30	4429	3450	41	8976	7033	54	13455	10854	69	363454	297334	113	0.580617
404164	289662	147	269436	204901	148	8649	6968	48	13721	10114	73	29078	22512	102	43789	33305	137	1.04858e+06	883582	147	0.581636
281609	198141	109	120555	86253	109	3500	2803	34	6110	4900	45	11837	8633	66	17835	13789	77	466263	353940	104	0.581636
116949	116842	80	59197	57938	81	1741	1661	20	3278	3717	29	6823	6420	45	8205	7965	50	299979	280611	78	0.581636
118319	113472	85	41720	41064	81	1351	1058	10	2641	2548	24	5155	5234	37	7174	6588	49	235077	226906	78	0.582654
135494	124191	90	100060	93717	88	3499	3045	31	5919	5478	43	11747	11383	56	16417	15062	74	467645	432525	86	0.584691
125137	116321	88	55350	52571	83	1517	1401	18	2954	2812	29	5186	4796	39	8180	7788	48	222931	213615	80	0.584691
172995	146354	101	62696	53579	95	2457	2257	23	3810	3116	35	8948	7810	57	9592	8432	55	352070	307935	94	0.586729
107791	101914	84	41290	38942	82	1339	1220	13	2293	2498	25	5806	5473	42	6458	6383	44	260853	247765	78	0.586729
74517	71573	81	29261	28089	78	811	847	0	1238	1428	16	2954	2677	30	4368	4402	33	153416	155349	81	0.587747
62714	61451	78	28893	28737	75	446	518	0	796	955	0	2106	2121	23	2465	2776	25	78513	77423	75	0.587747
205291	160482	100	72486	55847	96	2685	2089	31	3200	2658	32	8006	6667	51	11632	9000	63	314873	258894	95	0.588766
190463	163429	111	90093	77418	94	2204	1632	25	3998	3469	34	9453	7981	57	10831	9890	58	385914	342913	94	0.589785
223287	178687	104	90565	72202	100	2120	1678	25	4727	3610	39	10391	8073	54	13118	11296	76	468619	397539	98	0.589785
73109	72557	80	26199	25856	76	742	845	0	1429	1364	11	2283	2415	24	3419	3337	31	100779	100616	73	0.590803
223733	119985	132	84857	47713	127	2504	1672	19	5104	2975	64	10485	5324	82	13673	7993	92	423325	219263	126	0.59284
170186	150207	98	66444	58580	95	2140	2012	24	3147	2688	31	6976	6214	45	9722	9426	54	271144	252971	91	0.593859
197031	167019	96	82909	68715	94	1967	1692	26	3981	3976	39	11465	9581	70	10745	9551	62	436980	392096	89	0.593859
268480	187250	121	119359	83471	114	3081	2218	34	6617	4924	47	15085	10464	72	16096	11225	74	615711	446673	114	0.594878
77871	76914	89	35285	34770	78	1004	927	0	1056	1033	5	2668	2691	29	3807	3650	37	102530	103250	77	0.595896
74280	74105	81	31431	30973	76	1002	721	0	1017	909	0	2584	2525	27	3595	3552	33	98019	92359	76	0.596915
234509	184656	109	110936	89781	104	2749	2066	29	4422	3411	42	9404	7825	54	13662	11355	66	361011	295176	104	0.596915
170465	148313	95	120582	100545	95	3719	3208	33	6723	5899	43	14039	12463	66	20231	17934	84	545230	478140	96	0.597934
70865	71084	78	26044	26074	67	1005	908	0	1133	1257	19	3178	3141	33	4934	4725	38	108146	103049	77	0.598952
160954	134987	96	67405	55953	91	1822	1753	20	2899	2349	29	6142	5338	45	8428	7073	50	278680	243705	93	0.599971
85481	84956	80	30125	30096	77	722	895	0	1913	1420	21	3628	3594	32	5318	4795	43	135537	127609	83	0.599971
58056	55225	86	21406	20897	63	560	581	0	882	761	0	2001	1876	23	2779	2650	26	91346	85049	91	0.599971
167246	156195	86	83404	78854	87	2299	2071	26	4140	3932	39	9388	8355	53	13155	12302	63	345595	316914	91	0.60099
66549	64906	79	29274	27839	77	500	472	0	1090	935	0	2594	2406	27	3120	2688	29	110923	105476	93	0.60099
146872	134257	91	52124	48867	84	2112	1921	24	3865	3682	34	9467	9004	52	10652	10325	58	406537	386311	86	0.603027
260619	190382	111	108487	81555	104	2788	2097	30	4734	3946	43	11551	8700	65	15445	11378	68	461403	364023	102	0.607101
71851	69644	79	27616	27635	73	613	548	0	520	1090	5	2291	2063	25	3454	3510	32	95884	96483	74	0.607101
184691	158368	97	99041	87950	92	3158	2677	31	5631	4867	42	12172	10876	61	17263	15155	74	479213	435655	91	0.607101
125196	121157	84	69621	67066	84	1501	1431	18	2473	2033	26	5393	5333	40	7814	7546	45	197725	188089	78	0.607101
158512	142462	101	94574	87691	89	2083	1658	22	3684	3427	39	8075	7595	51	10513	10105	54	374547	353071	87	0.60812
104593	100838	81	41821	40753	80	1357	1350	13	1330	1876	17	4910	5067	36	5680	5786	43	216273	211101	79	0.60812
60804	59552	91	31256	30920	74	441	433	0	1339	1138	10	2269	2427	24	2566	2419	31	103332	104184	71	0.609138
83517	80747	95	27858	27293	76	824	887	0	1383	1213	13	3158	3364	29	4434	4404	37	120122	117488	73	0.609138
185361	159236	100	58743	48319	95	2022	1748	23	3309	2965	37	7137	6172	47	10795	9284	55	289107	255795	91	0.609138
74360	71374	83	27557	27300	76	583	770	0	896	1143	7	2071	2236	23	2926	3020	30	91612	92106	72	0.610157
86900	85129	81	33228	32538	77	594	592	0	1210	1154	11	3489	3497	32	5234	5321	36	148724	146022	76	0.612194
183871	153810	94	62585	51689	92	1944	1876	23	2953	2655	32	7625	6546	50	10713	9549	55	309132	267054	92	0.613213
250571	197559	112	87159	68237	108	3255	2312	34	4845	3925	38	10860	8223	64	16486	12277	78	443615	370490	103	0.613213
243606	187334	119	111750	87228	112	2584	2067	29	6003	5204	47	10117	7785	56	14175	11314	66	384579	315225	108	0.614232
94528	90248	81	43233	41610	79	790	815	0	1804	1405	20	3779	3442	36	5344	4945	42	142057	134577	73	0.614232
192668	172266	99	93323	84252	93	2693	2454	27	4753	4321	37	10758	9498	63	16455	14735	69	403076	374359	91	0.614232
137530	130415	87	38259	36906	83	1948	1770	22	2724	2448	30	6606	5929	47	10270	9734	59	256170	244497	83	0.61525
92601	88409	93	52621	51522	80	901	919	0	1861	1714	25	3424	3185	33	4330	3820	37	137837	130872	79	0.616269
265744	193451	113	102951	77039	110	2995	2371	32	5151	3776	46	11729	8760	64	19123	13516	89	513984	406455	110	0.617288
208354	157613	116	70183	53664	97	2384	1757	26	4262	3520	35	10258	7929	58	11772	8968	62	447731	361732	98	0.618306
57635	59336	74	24782	24556	72	575	501	0	982	868	0	2307	2244	26	2564	2726	27	89944	88805	68	0.619325
173500	138469	111	76334	62739	93	2207	1829	23	3488	3359	38	9855	8114	56	10882	8669	64	399403	352342	93	0.620343
213511	169510	99	75191	57037	99	2780	2039	30	4188	3140	42	9836	8198	60	12949	10084	60	397750	329435	94	0.621362
194449	159694	100	88609	74079	97	2291	1832	25	4234	3155	39	8273	7258	54	12061	9996	65	334348	292554	97	0.623399
227697	200535	100	122325	109154	100	4070	3360	34	7656	6319	54	15223	13859	62	19126	16711	84	561163	499344	103	0.624418
272240	210059	120	87464	67961	113	3387	2409	35	6056	5338	43	11569	9536	64	17379	13590	75	448856	357543	113	0.628492
375601	263852	143	283507	197095	143	11426	8262	55	21003	14678	99	39374	27747	133	58215	41114	135	1.04858e+06	1.0234e+06	141	0.628492
174256	152913	94	112000	101901	92	2468	2026	26	4825	4562	35	9134	8001	53	14142	13000	64	388692	345457	94	0.628492
96520	91690	87	42666	41600	80	1241	1229	13	2313	2142	27	4770	4579	37	5253	5243	37	197046	188969	83	0.629511
364752	218547	151	139289	84299	146	5197	3167	46	9835	5572	63	17660	10968	75	26295	15161	104	692893	431569	149	0.63053
111794	101679	85	48811	43570	83	1183	1310	13	2003	1757	25	4155	3683	36	6649	5733	45	179433	166199	83	0.63053
239198	177281	112	79788	59962	100	2769	2182	30	4846	3998	43	11395	9251	59	13803	10669	64	505890	399353	103	0.632567
204527	171375	97	125106	107649	96	2248	1911	25	4445	4042	39	11695	10458	59	12791	11759	57	494161	440243	98	0.632567
194542	154032	99	76050	61101	98	2358	1970	26	3465	2961	33	8362	6510	52	12166	9663	63	345866	288204	101	0.633586
109126	98944	100	47405	42932	100	1315	1306	14	1907	2032	21	5691	4992	43	6759	6028	46	229216	203458	100	0.633586
214129	179865	96	102236	86397	96	2786	2392	28	5528	4596	42	11646	10280	61	17343	14949	79	469015	427771	91	0.633586
145469	129777	100	59250	54181	88	1771	1739	19	3130	2768	39	8021	7642	47	9276	8460	52	341302	316954	89	0.634604
118364	106004	85	48921	42647	86	1201	1080	7	1794	1970	22	4686	4224	38	6325	6234	44	188759	166611	84	0.634604
184352	159767	95	149740	132611	94	3607	3139	32	5945	5251	43	12336	10886	61	16613	13883	74	496621	432403	91	0.634604
303424	225335	128	174906	133620	125	5047	3969	40	7893	6461	50	17627	13815	81	25302	19177	95	654383	517145	120	0.636641
90634	91790	79	33770	33626	76	1000	1103	8	2055	1903	28	4103	4195	35	6333	5751	49	163546	157744	79	0.636641
300074	205151	139	122958	86355	133	3613	2405	37	6328	4335	47	14287	10049	74	19886	13522	87	530055	379837	131	0.63766
340813	229648	133	139390	94558	130	4961	3612	40	9824	6929	60	16680	11879	78	24441	17631	95	651419	483271	127	0.63766
180773	156248	97	66617	56788	95	2282	1930	25	3209	3119	31	7242	6598	47	11228	9889	55	319718	289962	87	0.640716
375951	265125	147	219370	165050	146	7774	5598	45	12166	9024	71	25743	18166	106	38622	28520	124	1.02525e+06	771346	145	0.641735
156210	139236	93	50818	44610	88	1712	1463	18	2969	2569	34	6650	5939	50	9434	8622	49	282818	265220	84	0.642753
202661	151604	106	85174	64427	99	1881	1350	28	3694	2901	36	7711	5913	50	9740	7483	57	331853	255674	96	0.642753
147254	140220	88	75719	72267	85	2033	2022	22	3300	3693	27	6959	6569	48	11350	11695	58	292391	281258	82	0.642753
241859	187135	123	127251	102946	106	4384	3404	36	6298	5236	49	14516	12378	65	20303	17475	81	558627	486565	100	0.643772
107656	105208	82	40137	38882	80	1157	1198	10	1826	1857	21	5410	4688	42	6253	5967	42	227682	224002	73	0.643772
64438	61902	84	25951	25677	76	666	676	0	1010	745	0	2239	2007	24	3151	3018	33	84596	80572	68	0.64479
110981	98538	88	40448	35820	85	1316	1169	11	2250	2076	25	4571	4316	37	6913	6984	44	188058	183948	79	0.64479
130022	120653	90	55951	52791	83	1634	1344	16	3123	2987	36	7271	6636	50	8724	8541	49	314668	281890	81	0.645809
185145	152171	97	77092	64501	96	1930	1663	25	3771	3553	29	8466	6735	51	9334	7713	57	376075	330790	94	0.646828
213579	167601	103	72463	54522	100	2982	2582	28	4699	3527	43	11699	9028	65	14185	11493	67	505891	411079	116	0.646828
146506	130565	89	80460	72567	88	1618	1261	19	2440	2490	26	6156	5514	44	8323	8100	50	256515	230730	84	0.646828
156162	138260	87	62826	55455	86	1893	1612	20	2740	3180	29	7841	7165	47	10913	9485	55	370310	353037	83	0.646828
172209	152928	93	63299	56277	90	2168	2066	25	3838	3157	39	7531	6704	50	11565	10759	61	307799	280722	87	0.647846
315736	218103	132	155796	106153	131	6259	4284	45	10707	7514	63	20047	13987	82	32350	22279	120	812854	598335	146	0.647846
110851	105935	84	31193	29925	80	1220	1209	9	1944	1856	20	4467	4231	36	6360	6181	46	165632	154811	80	0.649884
133600	120593	96	61965	56870	86	2007	1740	22	3479	3245	32	7814	7096	48	8592	7743	57	302362	295975	82	0.649884
67567	68061	80	28491	28187	74	625	478	0	1271	1197	11	2524	2560	28	3547	3146	34	88769	85233	72	0.650902
220993	170755	123	89626	70466	106	1903	1670	23	4189	3474	36	8814	6924	55	13842	10839	71	372919	304434	107	0.650902
152253	135926	93	71574	63868	88	1689	1583	21	2209	1954	26	5491	5307	40	8281	7245	48	239390	220472	89	0.651921
184122	148088	97	69728	56505	94	2158	1659	25	4120	3213	37	8663	7107	50	10022	8414	64	384025	327205	95	0.651921
57541	58282	75	26232	26383	72	567	650	0	792	508	0	1644	1652	19	2115	2102	23	68827	66548	69	0.652939
64481	63279	81	30919	30459	75	549	577	0	1053	832	0	2008	2009	23	2447	2376	24	86649	87644	74	0.652939
88393	87356	78	42538	41383	78	987	937	0	1867	2044	20	2929	2957	32	4832	4525	41	127940	126234	76	0.652939
176354	139149	102	79723	63427	95	2171	1606	25	3406	2358	36	6977	5730	45	8890	7639	53	251355	208090	92	0.654977
121198	117799	87	46973	46059	81	1401	1405	14	2203	2226	29	6709	6639	44	7786	7380	47	275391	265315	80	0.654977
85386	84032	81	35383	34753	78	786	1054	5	1375	1340	16	3238	3006	32	4899	4881	38	128433	125513	78	0.655995
129198	117408	89	49474	43027	86	1751	1665	17	2678	2336	33	6846	5974	46	8385	7419	53	303322	273724	88	0.658033
151545	138016	93	164115	153686	89	4130	3879	33	6515	6073	49	14417	13613	70	19935	18787	78	503014	455573	90	0.661088
41609	42327	63	15203	15616	48	311	431	0	650	580	0	1442	1568	18	2475	2580	26	65484	66885	70	0.661088
118133	115632	82	24805	24196	71	1474	1642	17	2157	2524	25	6136	6191	41	8090	8270	45	275281	264824	86	0.661088
175988	146986	94	72094	60351	93	1913	1481	17	3896	2808	43	7800	7083	51	9367	7501	54	340904	295179	97	0.662107
197084	159682	105	81561	67165	96	2390	2024	27	3434	2607	38	7923	6567	51	10171	8206	56	317152	270800	102	0.663126
143669	132690	93	76669	68898	88	1954	1811	21	3256	2550	34	8263	7756	49	9292	8556	52	363200	340988	91	0.663126
60559	61280	73	25144	25302	63	373	427	0	589	521	0	1942	1801	24	2320	2112	25	74437	75424	71	0.663126
129904	124175	85	60692	58148	84	1814	1668	19	4856	4453	40	6737	6300	43	7375	7139	48	253251	239530	87	0.664144
117436	111594	86	49706	47647	82	1044	1379	12	2835	2856	35	6195	6040	42	7724	7293	47	304481	285537	86	0.665163
133500	126380	88	58784	54666	85	1566	1377	19	2791	2565	28	4823	4838	36	7493	7630	45	201200	188738	89	0.666182
219762	191111	102	99581	87613	99	3469	2798	32	5066	4625	42	11644	9710	59	15846	14869	63	416869	377658	97	0.668219
85868	85111	79	39949	39416	78	844	798	0	1367	1425	14	3095	2985	29	4196	3745	35	125078	119095	80	0.668219
88473	84704	82	39984	38508	80	911	944	0	1863	1579	26	3467	3179	33	4522	4316	37	145245	140646	80	0.668219
241679	187013	110	237757	202567	106	8601	6813	47	13391	11149	67	28093	21835	97	40481	31805	98	1.03365e+06	813458	108	0.669237
145846	133418	96	71600	64669	88	1863	1808	22	3232	2702	35	7006	6407	44	8760	7427	54	328327	311195	88	0.671275
169301	140296	100	65398	55051	91	1793	1497	20	2568	2530	30	6129	5374	43	9801	8072	61	254330	218528	90	0.672293
157527	133169	92	63150	53178	89	1566	1506	17	3478	3095	33	7693	6357	48	8706	7208	56	326307	290029	88	0.673312
51459	49451	76	19040	18717	55	397	453	0	1090	806	0	1877	1895	23	2065	1771	24	77522	76503	72	0.675349
124905	114903	100	60609	57307	82	1629	1575	18	3367	3049	34	6893	6740	44	9732	9153	58	348031	326343	82	0.676368
264861	180426	120	110507	73497	114	3177	2258	34	5548	3888	49	13805	9716	76	16806	11835	88	599098	415894	131	0.676368
240449	197038	115	133587	117114	104	4367	3817	36	8265	7253	54	16563	15216	68	22858	19621	95	640523	562236	104	0.678405
105633	102465	94	39611	38677	79	1399	1397	13	2444	2415	29	5030	4841	39	6052	5551	45	224810	217323	79	0.678405
92392	87771	83	45359	43678	80	1044	934	0	1791	1968	18	3874	3878	33	5517	5128	39	152233	146676	97	0.678405
221591	195512	103	110237	98099	98	4119	3752	33	6750	5705	42	13530	12295	59	20255	17528	82	576911	502842	98	0.679424
145769	127806	97	52993	44940	91	1603	1512	18	3191	2937	33	5852	5086	45	9478	8558	51	239920	217005	89	0.681461
63034	60726	80	14815	14904	49	492	493	0	1166	1176	10	2096	1628	22	3479	3140	31	89909	91024	74	0.68248
157087	143833	97	64414	58952	89	1742	1444	17	2534	2375	30	6013	5717	45	8210	7166	54	223331	210681	87	0.684517
334360	247351	133	141772	108593	128	4977	3791	39	6926	5849	46	15838	11496	69	22437	16836	86	590112	467543	128	0.684517
96682	94072	84	38612	37156	79	1282	1150	9	1521	1366	21	4294	4199	37	5644	5339	43	161342	155557	79	0.685535
93422	91496	81	33938	33515	79	825	956	0	1812	2183	21	3536	3646	32	4832	4649	40	142067	137121	76	0.685535
65004	65163	74	24552	24652	64	431	402	0	1333	1059	6	1814	1760	21	2800	3000	27	87154	85744	73	0.686554
226437	172175	114	91071	69351	102	2601	2101	28	5287	3776	45	8927	6712	55	12933	10364	67	365450	298195	101	0.686554
113710	107041	84	37371	35590	81	1299	1410	14	2310	2188	28	5878	5388	42	6782	6417	43	256491	247004	84	0.686554
266581	208381	110	169786	141494	110	3513	2802	32	6775	5490	52	15432	12642	70	18404	14868	77	660750	563132	109	0.687573
209356	158745	102	90571	67385	99	2283	1870	24	4533	3358	40	9436	7268	55	12249	9291	64	428704	333730	101	0.687573
51199	50143	74	20837	20387	61	632	501	0	1140	1326	11	1838	1927	22	2605	2675	29	71127	67570	71	0.68961
163842	144553	93	74735	65242	90	1813	1606	20	3416	3172	31	8456	7898	48	10995	9311	56	370045	336405	91	0.68961
133194	125442	84	51828	49990	84	1637	1455	19	3564	2963	34	7539	7242	46	8829	7828	53	301633	283507	87	0.690629
233200	180585	116	94853	74083	106	2672	1979	31	3765	3309	39	9345	8028	53	13961	11291	69	397384	316141	105	0.690629
218112	167019	110	90033	70357	105	2574	2081	29	4845	3892	41	11405	9561	58	14220	11235	70	525513	438546	106	0.690629
89574	87587	81	27792	27525	70	1230	1390	14	1855	1792	21	4360	4235	39	5935	5930	42	166764	159171	78	0.690629
287284	208151	124	113792	83653	121	3752	2574	35	6380	4669	56	12440	9215	61	19766	15169	74	527457	410227	122	0.691647
237715	179589	107	236450	195674	108	6910	5170	44	9441	7033	58	20634	17041	74	30156	24312	100	798784	651739	108	0.692666
174610	150449	91	62267	53533	89	2306	1961	26	3797	3491	35	8842	8087	48	10372	8678	56	379702	343258	92	0.692666
205453	165026	94	83186	66327	94	2300	1743	28	4170	3319	40	8459	6973	52	11828	9944	59	344370	284479	95	0.692666
43910	42940	76	18116	18437	52	409	239	0	319	398	0	1247	1116	11	1763	1634	20	58523	56250	72	0.692666
33750	33629	73	18888	18923	56	156	169	0	653	453	0	1157	1317	14	1885	1640	20	49240	49791	66	0.694703
133795	127274	101	65190	61265	86	1487	1221	16	2549	2616	26	5163	4991	39	7663	6960	50	212837	203569	88	0.695722
198314	151611	98	85772	66126	97	2039	1857	21	3830	2547	40	7533	5796	50	10712	8672	59	311652	240869	100	0.695722
186787	144913	98	79086	59269	97	2190	1653	24	3440	3395	31	9733	7611	65	10150	7374	64	396621	315794	112	0.695722
165842	155118	92	92129	86800	90	2178	2005	25	4240	4231	38	8391	7451	52	12449	11456	64	380893	352111	89	0.697759
220033	179328	105	91641	75069	103	3229	2641	30	4999	4406	43	11821	10031	61	17411	14341	76	472662	411779	106	0.697759
178860	141007	102	64140	49870	99	1598	1622	18	2796	2804	31	8520	6918	51	9355	8300	58	354623	283098	101	0.698778
136604	128754	86	46979	44455	82	1398	1637	18	1571	2248	23	6140	5864	44	7135	6705	49	272933	255378	79	0.698778
90348	85888	84	36268	35235	80	831	813	0	2153	1807	25	4006	3889	33	5305	5022	40	192958	183390	85	0.699796
77952	76397	85	42944	42731	77	1051	1207	10	1120	1055	8	2829	2739	29	3815	3838	32	115639	113503	79	0.699796
196584	160311	98	80558	67856	97	2758	2356	30	3942	3033	41	8083	6309	55	12666	10028	69	335547	274339	95	0.699796
85679	83286	82	42900	41853	78	943	1007	2	1556	1841	21	3223	3076	32	5440	5319	37	148770	146086	76	0.702852
259826	187596	130	102166	75538	112	2812	2175	31	4886	3559	45	9467	7099	58	11605	9012	55	358697	275286	111	0.703871
187217	146867	104	77784	60780	98	1973	1509	25	3180	2991	36	8521	6263	53	10874	8213	61	376408	308783	95	0.704889
205799	169426	100	92933	75572	99	1916	1541	23	3870	2983	40	7852	6663	50	10466	8478	56	300141	258155	93	0.704889
373261	235289	178	220565	154372	161	8204	5698	48	12013	9019	59	26183	18188	102	38028	27007	132	978801	715740	155	0.705908
202882	175027	94	99575	87180	94	2946	2520	29	5066	4910	37	11186	10180	55	16520	14815	71	466761	438537	89	0.705908
134700	130262	83	51078	49347	83	1796	1804	19	2920	2862	33	5797	5485	41	8987	8708	52	230635	219867	80	0.705908
182692	161927	100	85261	76199	93	2254	2258	24	4284	3911	35	8495	7970	47	11989	10442	54	345945	319590	88	0.706927
320841	224761	156	129829	94847	138	4391	3169	39	7306	5688	48	14301	10629	71	22322	16930	102	604069	468604	136	0.706927
179088	158292	97	70795	62781	91	1889	1759	23	3738	3507	32	7141	6427	46	9902	8976	53	281582	259976	89	0.707945
232448	173687	109	102823	78566	102	3081	2165	32	5529	4478	41	13185	10475	64	15034	11861	72	558151	447011	98	0.707945
101727	96908	91	26868	26191	78	1174	1229	10	1339	1714	19	4561	4544	38	5795	5117	51	199293	192983	79	0.708964
117913	112039	84	73602	68871	84	1629	1344	19	2729	2475	26	6364	6029	43	8452	7029	56	279522	257634	85	0.709983
95970	94255	79	37217	36413	78	1310	1104	11	2412	1954	32	3772	3611	32	5734	5570	39	150239	147641	75	0.711001
113936	108483	86	42933	40874	81	1682	1597	19	1874	2283	20	4441	4333	36	6918	6858	49	186518	174839	81	0.713038
64732	64980	75	25140	24942	74	1067	888	0	1223	1374	18	2397	2447	27	3629	3471	34	89678	88031	76	0.714057
288217	200255	126	123783	86816	122	4028	2603	40	5790	4227	50	12717	8820	67	17741	12051	77	504480	362355	127	0.714057
329198	241955	133	174360	135018	130	6240	4834	43	10193	7789	57	18912	14872	73	28409	22653	109	716591	608841	128	0.714057
159108	131932	94	54383	44317	91	1294	1101	10	3259	2559	35	5791	4741	43	9230	7094	60	252130	215156	92	0.715076
223152	179131	101	94878	75056	99	2517	1949	28	4332	3927	37	8854	7122	55	13029	10584	64	377979	325618	97	0.716094
81999	80404	81	40957	41076	77	973	927	0	1649	1395	17	3807	3895	34	5321	5215	40	161393	155525	78	0.716094
291766	206650	139	121311	86152	131	4604	3127	38	7788	5177	60	16420	11534	71	24461	18744	99	617356	454441	136	0.716094
199925	169659	106	77420	67392	94	2523	2350	26	4667	4214	36	9830	8877	56	14475	12819	63	427175	392519	96	0.717113
284354	216622	114	86749	65493	111	4329	3600	37	6919	5760	46	15322	11979	69	23286	19440	83	600913	483193	112	0.717113
76027	75534	78	32762	32769	77	664	625	0	1347	1465	16	2717	2389	30	3390	3378	33	104048	102894	73	0.717113
155045	133501	95	59440	51984	89	2142	1914	25	3804	3205	39	9340	8337	52	10222	9218	52	397682	367475	92	0.718132
192526	151639	98	72555	58549	95	2358	2012	26	4275	3086	43	8718	7303	54	10701	8950	60	401721	329288	99	0.71915
150792	131436	91	59176	51118	90	1493	1236	15	2175	2276	22	5464	4967	41	6897	6155	43	232463	209172	90	0.720169
153989	132794	89	58690	51941	89	2228	1818	22	3209	2657	34	7672	6829	48	9202	7719	63	329763	299880	91	0.721187
332217	217494	141	144991	94330	135	4760	3223	44	7651	5136	53	16108	10369	75	22792	14132	88	648090	435613	139	0.721187
224143	182838	108	107903	87135	104	2774	2459	28	4949	3820	39	9495	7936	55	13890	11525	67	393162	333664	104	0.721187
212822	162671	101	87603	66111	100	2072	1688	23	4648	3140	42	10545	7969	58	12754	10240	60	463866	350869	102	0.722206
318705	250159	132	170421	135769	126	6410	4926	41	9626	7953	52	20806	16034	79	31079	25715	120	850473	677090	128	0.723225
67931	68465	78	27638	27237	75	727	800	0	951	968	0	2345	2225	25	3848	3830	32	92490	90407	77	0.724243
150051	136511	103	61506	53438	88	1374	1146	11	2440	2485	26	5931	6031	41	7590	6568	55	243756	224024	89	0.726281
188882	163189	101	79798	68308	94	2291	2101	25	4280	4053	37	10312	9094	51	10673	9546	62	393321	364837	96	0.726281
129554	122302	87	52233	50311	82	1770	1736	17	2768	2224	34	6682	5870	46	10044	9486	55	278935	266745	86	0.728318
76799	76498	80	21117	20749	56	826	775	0	830	1183	7	2707	2469	30	3852	3777	33	106837	101563	80	0.728318
188694	159519	98	74435	63622	95	2142	1856	24	4405	3934	38	10504	8863	54	12712	11368	60	471793	422439	98	0.728318
144521	134347	89	61004	57124	86	1972	1847	21	3357	2878	33	7113	6556	47	8977	8311	46	287218	276613	88	0.729336
104850	101307	81	48889	47028	81	1338	1256	14	2486	2230	27	5128	5027	37	6991	6291	45	198530	189192	83	0.731374
93090	85065	98	51352	47283	98	963	1096	7	1861	1626	21	4196	3462	38	5084	4612	38	188260	171903	98	0.731374
233845	181513	108	102751	81016	100	2583	1978	27	4166	3376	41	10219	8049	58	14639	12034	66	420865	340743	104	0.732392
165484	146749	92	88767	80636	91	2403	2151	26	4593	4027	41	9506	8452	55	13636	11553	64	376303	339197	92	0.732392
218733	183875	104	155469	136095	99	4696	4108	37	7128	5510	54	15483	13278	69	22917	19371	81	580194	474977	100	0.733411
177814	150122	98	116429	97771	95	2846	2242	30	4918	4342	42	11743	10042	58	13737	12200	67	477113	416090	94	0.733411
127109	123550	86	41013	39694	81	1818	1609	21	3042	3256	31	7579	7082	46	8051	8556	44	318883	300466	84	0.73443
117819	114450	84	53487	51528	82	1491	1408	18	2804	2238	31	5166	4431	42	7118	6793	41	240702	223785	81	0.73443
69305	67769	80	35254	34525	75	526	615	0	1175	1251	11	2375	2202	27	3316	3159	33	88965	88947	69	0.73443
188172	156759	111	79224	68029	93	2403	2077	25	4780	3893	42	7767	6548	50	10356	8828	60	296977	260069	95	0.73443
94862	92233	82	38178	37034	79	1081	1071	7	1582	1617	21	3573	3612	33	5052	4995	38	139642	133257	76	0.735448
244292	194804	118	145313	120553	105	3748	3160	34	6509	5626	46	14227	12120	65	21181	17628	89	593822	511831	104	0.737485
152298	133866	106	68887	59258	106	2351	1911	26	3463	2870	33	8693	7692	50	12939	10919	66	319137	259220	106	0.737485
278233	222193	113	156194	131095	107	3880	3131	35	7046	5857	52	13298	11052	62	18612	15062	79	537421	431906	108	0.738504
203302	178894	95	146775	128783	96	2409	2193	25	5253	4149	48	10564	9406	54	12987	11111	61	468697	402110	94	0.739523
99981	96750	84	38761	37400	79	1227	1088	8	1873	1650	23	3848	3993	35	5197	5413	41	156322	153836	76	0.739523
162023	144078	90	81523	72159	89	2139	1830	23	3068	2844	30	7799	7023	49	11100	9717	64	311949	270683	86	0.740541
101794	97886	87	43613	42210	79	1411	1215	12	1814	2270	23	4249	3682	37	5813	5379	42	155764	150964	80	0.74156
96797	94564	91	44939	44402	79	1080	988	0	1681	1734	18	4441	4306	38	4979	4660	38	166699	165465	78	0.74156
154220	134462	93	64560	55549	92	2016	1614	24	2941	2625	28	6260	5244	45	9774	8320	57	269026	243948	89	0.74156
156944	132509	93	58001	47353	91	1768	1625	21	3430	2962	32	7788	6442	49	8669	7929	49	335187	296726	90	0.74156
199521	159847	102	82056	65224	98	2386	1963	27	4018	3228	41	8977	7047	57	11983	9280	67	329643	277092	95	0.74156
76722	73552	80	32571	31528	77	691	770	0	1237	1075	6	2199	2373	27	3407	3503	32	102146	101442	72	0.742579
271944	197296	133	114001	83119	122	2583	2102	29	4673	4132	40	10989	8187	64	17775	13035	77	470570	364829	120	0.742579
142879	134995	88	65939	63742	85	1449	1396	16	3697	3382	34	7277	6800	47	8476	8512	48	319723	302142	83	0.743597
137924	129677	88	60165	55294	85	1319	1372	14	2836	2789	28	6641	6193	45	7266	6506	45	285230	268910	87	0.743597
119722	112640	94	56997	53733	86	1289	1267	14	2821	2847	28	6201	5908	41	7761	7569	49	268079	248067	101	0.743597
127891	117038	89	53492	48440	87	1880	1855	22	2543	2550	24	5065	5013	40	9856	8764	54	235789	220185	84	0.745634
248470	193931	110	101689	77925	106	3722	2807	34	4918	3902	44	11750	9354	61	18048	14917	85	479124	401953	103	0.747672
261475	192747	109	106847	76749	107	3195	2353	33	5349	3909	45	12574	9839	66	13569	10057	68	511943	395248	106	0.74869
189637	148513	98	84325	68330	96	2382	1821	28	3583	2725	32	8726	6810	56	10260	8118	62	382789	306127	95	0.749709
263976	211083	119	140549	112953	118	3963	3253	34	7882	6505	52	13574	11124	65	22144	19621	87	575861	497666	113	0.750728
56058	54183	85	21108	21433	54	449	448	0	319	666	0	1743	1535	19	2219	2160	27	65943	65811	66	0.750728
220313	192375	115	116238	102097	102	3335	2988	32	4918	4473	39	13110	11475	61	18983	16374	71	509558	427973	102	0.751746
78255	79174	77	29724	29912	70	873	968	0	1212	1511	15	2779	2736	29	4171	4431	34	121184	119945	74	0.751746
109133	106310	82	39246	38814	79	1447	1296	13	2295	2228	28	5660	5275	41	6252	5940	43	242171	230939	81	0.751746
156860	141322	105	66215	59377	88	1632	1573	19	2485	2507	30	5863	5455	43	6723	6170	47	222539	211667	85	0.753783
195281	160128	95	103162	87038	95	3715	3168	35	7693	6631	50	18174	16288	75	20195	17521	73	769447	698106	94	0.753783
125652	118622	97	40936	39910	82	1625	1481	20	3068	2875	29	6958	6691	42	7357	7144	46	299754	285125	84	0.754802
211511	168716	114	115497	95783	98	3100	2438	31	4938	4223	41	10788	9240	58	14898	12596	67	412797	345254	99	0.755821
66777	67278	77	28781	28953	74	709	708	0	832	981	0	2131	2469	24	3527	3820	32	92958	88049	75	0.755821
176204	151636	97	59507	49090	94	2125	1635	23	3671	3227	34	6738	5529	45	11224	10614	59	278586	242722	94	0.756839
135380	128268	84	60389	56675	84	2071	1926	23	3290	3480	29	7155	7083	51	8244	7790	46	320425	302830	84	0.756839
37704	39096	61	19439	19543	59	397	433	0	1003	812	0	1150	1201	11	1859	1549	26	51017	51169	70	0.758877
166527	146523	96	124916	114074	91	5012	4441	38	8344	7562	51	16591	15071	75	24216	22286	84	592399	536958	91	0.759895
393014	254621	145	363409	289219	141	11997	9488	50	20245	14791	87	40677	29816	131	58951	42873	134	1.04858e+06	1.03567e+06	142	0.759895
116978	116136	83	35442	35743	75	1397	1216	16	1862	2208	22	5944	5698	43	7723	7130	46	235502	226544	83	0.760914
303637	212131	117	95231	64084	114	4009	2596	39	5542	4046	45	13415	9729	71	20139	14596	79	528324	376174	116	0.760914
102207	98245	84	23597	23337	65	1289	1044	4	2159	1927	24	3934	3873	34	6336	5909	42	167538	161093	83	0.760914
88994	86998	90	23216	22321	77	878	1034	4	1820	1632	20	3307	3384	31	3838	3626	32	134397	130920	79	0.761932
137065	130521	93	49500	45507	86	1392	1458	16	2824	2483	30	5927	5496	42	7771	7396	47	261374	246602	89	0.762951
140054	122783	97	60824	53843	89	1423	1333	16	3000	2708	32	5927	5549	43	8175	7501	51	288591	265417	90	0.76397
178664	138648	96	83105	67080	94	1493	1225	12	3381	2807	38	8521	6799	51	9163	7077	56	346906	283662	95	0.76397
185591	149996	105	77812	62097	96	1681	1275	15	3666	2952	37	9191	7514	55	9766	8819	57	386760	325805	96	0.76397
81346	81595	78	30950	30808	76	1031	1080	6	1343	1251	18	3159	3058	31	5072	4782	39	133408	126928	78	0.764988
153077	136212	90	59251	52130	88	2045	1650	23	3688	3211	35	8210	7494	50	8773	7959	50	328200	298364	85	0.764988
212270	167309	102	103005	82992	100	3092	2325	33	4914	4001	42	10659	8660	62	12719	10554	63	464360	387834	97	0.764988
157751	148270	93	70795	67226	86	2398	2299	24	3561	3150	35	7401	7020	45	10758	9715	51	280769	268149	82	0.764988
119012	104697	87	52112	46441	84	1335	1133	13	2371	1675	26	4018	3441	37	5855	4897	44	165293	149323	82	0.764988
240003	183446	112	98844	75811	105	2127	1775	24	3917	3488	36	10759	9045	61	12653	10546	66	447716	361867	100	0.769063
102218	99770	85	49617	48021	79	925	1009	3	1601	1918	20	4149	4130	37	6692	5959	45	183092	177010	74	0.769063
66024	68868	74	24373	24630	61	515	565	0	1690	1660	19	2272	2613	25	3053	3491	31	99924	99007	68	0.769063
131534	121521	94	47031	44646	84	1383	1411	16	2654	2670	27	5912	6081	42	7190	6926	44	261444	243933	80	0.770081
110913	105048	85	54070	51613	81	1467	1272	13	1824	1874	19	4190	3960	39	5007	4355	40	167099	161547	78	0.7711
189296	152121	100	68737	53424	95	2257	1692	25	3887	3265	37	8622	7176	53	10253	8613	59	380724	307546	93	0.772119
146873	122760	92	62069	51982	91	1545	1282	19	2528	2193	27	4851	4225	39	7623	6316	50	197277	164848	85	0.772119
114589	107789	89	41986	39994	81	1099	1213	11	2111	2000	25	5132	5031	37	6305	6145	43	223120	213144	77	0.772119
148450	134003	88	49845	44294	87	2067	1643	27	3171	3052	28	6483	6111	43	9495	8529	54	278446	256298	85	0.773137
140397	125878	93	54288	49090	87	1544	1366	17	2822	2639	33	7236	6660	46	8738	8307	54	324522	304589	87	0.774156
315022	227307	131	138752	100308	117	4256	3213	39	8649	6648	55	15583	11572	74	21268	16075	86	596160	479902	114	0.774156
203397	180832	97	161182	145389	95	5179	4452	37	7488	6817	50	17865	15803	80	22584	20324	85	660693	575274	94	0.775175
197124	164911	101	72055	61695	96	2182	1633	24	4771	4227	37	8857	7976	50	11160	9250	61	397755	370442	95	0.776193
29243	30095	50	16693	16704	51	186	183	0	599	519	0	1083	1076	8	1479	1434	14	50376	49351	63	0.776193
207157	181893	95	114279	100433	95	2924	2380	30	4656	4245	38	10615	9143	56	13208	12154	64	428447	392134	95	0.77823
207768	163808	97	84447	65716	97	2490	1898	26	4375	3579	41	10752	8318	59	12991	10331	70	475678	384830	99	0.77823
187717	157412	116	69379	57193	100	2152	2041	23	3249	3449	32	8082	6762	49	11055	8798	60	344677	303901	99	0.779249
106313	103739	82	68301	66055	82	1392	1536	16	1953	1934	23	4847	4496	37	7104	6584	44	189686	181944	77	0.780268
183347	154674	98	71968	59151	95	2483	1779	26	3384	3140	35	8904	7704	55	10835	10019	55	401822	360759	92	0.781286
239092	124641	128	88169	46632	124	3340	1796	36	5385	2991	63	12169	6464	86	14645	7607	88	531766	285711	124	0.783324
235517	187238	102	91871	73938	100	3023	2430	31	5101	4000	41	10507	8727	57	15783	12540	68	424038	359945	97	0.783324
222923	171881	106	96072	73083	106	2289	1598	27	4003	3293	41	9063	7220	54	10900	7881	64	391297	312678	102	0.783324
194630	154587	101	69486	54811	99	2336	1826	28	4028	3068	36	8597	6582	56	12329	9092	63	324948	254769	98	0.785361
150330	130372	90	51905	42745	88	1885	1634	23	3218	2938	35	7106	6314	46	8694	7628	58	323642	288182	90	0.785361
306810	211973	120	132506	90182	117	4737	3401	41	7259	5209	53	15276	10887	74	21304	15257	85	607005	434963	116	0.785361
188874	153048	104	73316	60580	95	2168	1630	22	3434	2850	35	6463	5018	50	11559	8815	60	291840	243072	93	0.786379
198801	168433	91	95588	77484	93	2499	1741	30	4543	3714	39	8832	7313	52	13422	11190	63	358277	305060	90	0.786379
178833	150871	101	66597	56165	96	1733	1548	22	3227	2920	34	7790	6829	52	9206	8466	50	343184	299948	92	0.787398
68785	64789	93	25848	25370	75	434	726	0	629	1223	11	2512	2489	29	3727	3686	34	100861	103252	61	0.787398
189618	159170	109	94720	83706	97	2604	2354	28	4027	3156	39	8031	7277	51	10750	8666	58	312229	283867	95	0.787398
219768	164860	117	86726	66836	100	2347	1826	25	3811	3091	37	7194	6065	48	12889	10154	63	306170	246811	102	0.788417
202759	159082	106	79933	61889	100	1812	1513	18	4568	4063	41	9608	7767	58	12055	9364	67	442546	365375	102	0.789435
106371	100760	98	65259	61321	98	1309	1268	14	2942	2582	34	5293	4757	40	8264	7654	54	218849	192437	98	0.789435
143116	130862	88	60030	56024	85	1893	1724	23	3134	2825	36	8237	7217	47	9316	9253	52	354399	332685	85	0.789435
108400	104716	86	43741	42461	81	913	963	0	2373	1805	22	5238	5211	38	4957	4846	37	219212	209714	82	0.790454
249278	192416	125	119833	93506	111	3312	2372	33	5814	4510	47	14280	11457	68	16978	13306	84	629485	516527	113	0.792491
109660	107072	81	46622	45186	80	1009	1178	10	2766	2552	28	6166	5536	44	7539	7284	50	260570	251704	82	0.792491
242352	186614	112	98587	76706	106	3109	2548	31	4856	3960	42	11220	8645	63	16368	12363	70	438229	365124	105	0.792491
76413	75129	83	29975	29284	77	676	664	0	965	1387	14	3062	3032	31	3808	4152	31	146024	143381	79	0.79351
168642	147248	99	75016	64853	94	1871	1475	23	3246	2897	32	6766	6206	45	10358	8869	60	285545	261233	92	0.79351
82862	80329	85	35319	34930	78	700	716	0	970	1227	12	3034	2993	28	3850	3745	35	99667	93766	78	0.794528
151529	135276	91	66121	59668	88	1731	1696	20	3713	2842	34	7478	6973	46	10798	9993	60	269341	246580	87	0.794528
308453	249963	132	172967	141999	132	7903	6500	44	12013	9777	66	25814	21021	103	36110	29744	109	1.00638e+06	803438	132	0.796566
119876	113100	85	51254	49978	82	1600	1441	17	2947	2502	30	5773	5322	45	6432	6542	41	242882	229922	85	0.797584
105821	100755	86	40509	39168	81	1853	1734	21	1998	1935	24	4921	4605	42	8038	7521	45	217750	210380	81	0.798603
157185	143045	88	72904	66827	88	1705	1614	21	4047	3469	33	8186	7393	54	9677	8812	55	359288	338465	85	0.799622
147849	130480	93	61186	53652	88	1730	1942	19	2669	2514	31	5309	4994	40	8665	8254	49	229084	212233	81	0.799622
84123	81533	83	42735	42078	78	918	979	0	1262	1159	15	2739	2473	30	4890	4430	40	119007	115630	73	0.801659
49132	49624	73	17706	17809	51	695	626	0	733	680	0	2246	2491	26	2736	2551	31	102041	102575	68	0.801659
97692	95561	83	40522	39466	79	1108	1021	4	1552	2012	19	3727	3737	34	5379	4970	43	143964	139443	69	0.801659
187986	162153	95	141106	127416	93	3795	3505	32	5543	5175	40	12547	11746	60	20122	18377	75	502139	467946	86	0.801659
138444	127227	104	60764	56478	87	2069	1976	21	2783	2925	28	6848	6777	44	9878	9061	54	265561	249069	86	0.803696
204667	166875	102	86625	69227	101	2192	1633	25	3527	2968	36	8826	7384	53	13185	10749	64	325057	275980	94	0.803696
94317	89273	87	50565	49204	80	1124	1006	3	2150	1880	22	5125	4879	40	7010	6873	45	206657	203175	76	0.804715
67297	65519	78	33891	33011	77	497	568	0	1254	1284	13	2259	2160	26	3163	3234	32	94490	90681	71	0.806752
75423	73876	85	30821	30204	77	852	704	0	1229	1381	15	2868	2883	29	3755	3942	33	135239	130261	73	0.807771
133985	125427	89	52613	48676	85	1429	1309	14	2579	2281	27	6186	5638	44	7236	6747	48	262615	253301	83	0.807771
143949	135749	104	43351	41919	85	2070	1818	23	3573	3280	34	8345	8078	50	10184	10226	49	385250	364565	89	0.808789
59648	59777	75	28085	27711	74	777	708	0	1016	1242	9	1994	2160	23	3131	2914	30	84474	86867	69	0.808789
209648	164511	101	99732	80837	99	2119	1695	25	4098	3497	42	8387	6526	53	12149	8817	62	317881	272406	97	0.809808
201843	160733	100	73054	58408	96	1771	1560	21	3618	3262	34	7463	5971	49	12559	10393	67	341793	282491	95	0.809808
323947	233748	135	148506	106652	129	5577	4212	42	8976	6557	57	19549	14497	82	29499	23046	118	752702	578351	126	0.809808
100595	96818	84	43494	42332	80	1023	945	0	1621	1556	18	3262	3263	31	4414	4363	38	146267	144411	73	0.810826
75554	72910	91	38368	37418	77	579	610	0	979	1038	5	2749	2732	26	3766	3465	36	106022	99779	75	0.812864
56348	56164	76	8895	8657	41	697	582	0	673	812	0	2174	2101	24	3123	2858	33	84105	82040	69	0.813882
194627	162549	95	70984	58126	94	1786	1552	23	3920	2971	38	8815	7942	56	10633	9392	58	366703	312192	92	0.813882
330662	217181	148	120147	77414	129	5248	3172	45	9120	5971	61	19697	13254	90	27695	18398	107	772852	555620	128	0.814901
107496	103325	99	42497	41166	82	1494	1385	15	2483	2325	29	5557	5676	40	7714	7760	49	208766	199821	81	0.81592
151008	124300	98	66522	55501	91	1588	1344	14	3040	2796	30	7547	6400	49	8747	7203	53	329666	285527	91	0.816938
123559	117317	86	56113	54124	83	1323	1189	12	2315	2843	29	6045	5821	40	6165	6845	39	257882	246727	84	0.816938
100296	94261	91	45507	43485	81	1163	1159	10	2287	2475	30	5692	5671	45	7061	6438	50	239823	227101	77	0.816938
246796	182267	127	101049	75870	109	3096	2638	29	5498	4245	41	9695	7393	57	14189	10960	76	374693	304940	109	0.817957
126371	114357	85	48082	43170	84	1104	1062	5	1873	1736	19	4824	4329	40	6680	5748	49	202346	179543	82	0.817957
128000	114562	96	52294	48523	85	1416	1499	16	2312	2710	24	6095	5649	44	7472	7078	52	278386	262219	84	0.818976
56543	56043	75	26729	26758	73	456	704	0	891	805	0	1683	1691	19	1907	1684	24	76545	74829	71	0.818976
234237	185484	109	191035	168360	104	5673	4978	38	11545	9971	58	22988	18423	93	31535	25991	96	845522	683333	106	0.818976
271318	191250	121	109497	77213	111	4514	2886	42	6833	5102	54	13298	9823	65	18604	13169	81	498808	362191	112	0.821013
154069	133377	91	57698	49257	90	1561	1298	17	2812	2252	29	5697	5266	42	7788	6745	49	254967	229355	88	0.821013
38485	39734	57	17836	17842	56	419	355	0	539	660	0	1340	1484	13	2061	2195	24	56848	56097	74	0.822031
196072	162139	98	96253	80952	97	2804	2386	29	4452	3895	39	10087	8672	53	14355	12140	66	391173	346693	98	0.82305
96644	94828	81	32589	31414	79	845	968	0	1576	1466	17	4187	4090	35	4912	4558	40	166923	163280	75	0.82305
187805	154387	94	67952	54635	93	2044	1649	23	3170	3003	33	7193	6014	50	10962	9437	60	291153	248106	92	0.824069
99656	95643	84	55898	54076	81	1085	1041	6	2422	2097	25	5194	5385	39	7522	7696	45	205559	188893	79	0.824069
159361	146083	92	74315	67166	90	1959	1945	20	3099	2673	33	6204	6136	43	9771	8826	56	262106	247905	88	0.824069
166247	142803	100	79219	69813	92	2211	1826	22	3516	3216	36	8867	8003	50	10978	9587	53	395478	369604	110	0.824069
242955	215690	98	123194	108806	97	4181	3699	33	6975	6183	50	15020	13275	70	24579	20988	89	610849	528081	97	0.825087
197897	157479	100	63558	50546	97	2359	1784	26	3878	3296	36	8850	6980	54	13069	10440	62	382126	323361	99	0.825087
83123	80175	81	41317	39960	78	1035	1073	6	1078	798	0	3257	3140	31	4208	4459	36	131367	128777	75	0.825087
178456	145657	97	56009	44799	94	1616	1229	17	2421	1962	29	5978	4931	48	6882	5609	47	227612	193585	93	0.827125
164812	140266	92	68390	57189	91	1955	1625	23	3398	2680	34	6567	5399	48	10180	8286	56	280063	241921	88	0.828143
231923	192498	105	85224	69858	98	2639	2366	30	4417	3595	40	10164	8426	60	14830	13232	66	392973	351054	94	0.829162
309441	222081	125	101537	72393	119	4424	3298	40	7224	5182	50	16251	12573	67	23358	17098	91	605672	453507	119	0.83018
77123	74014	81	31868	30760	77	874	821	0	978	970	0	2631	2694	28	3562	3927	32	108473	105739	74	0.831199
76420	72956	81	23738	23260	77	778	816	0	1540	1537	19	3292	3221	31	4387	5021	34	153986	148568	74	0.831199
71109	70767	78	28972	28585	76	744	721	0	1069	1035	5	1718	1778	21	2541	2731	27	86436	84559	72	0.832218
164861	149238	95	98761	90154	90	2056	1770	25	3739	3552	35	7870	7485	48	11092	10760	55	345316	321688	85	0.832218
186382	149150	96	76482	61167	94	1965	1713	22	3811	3357	39	9474	7706	56	10680	8449	63	366412	307428	92	0.833236
47228	47634	70	11867	11862	45	542	594	0	893	863	0	1769	2087	20	2496	2549	29	66698	68777	67	0.834255
77255	74896	80	24881	24400	75	807	583	0	1359	1242	16	2669	2773	27	3328	3245	31	99525	96759	69	0.834255
214925	174354	109	84687	67654	102	2714	2009	29	3974	3495	37	8348	6963	51	12330	10564	63	342406	284246	102	0.835274
94256	92129	86	39243	38793	79	1127	996	0	1915	1692	18	4122	4272	35	4985	5408	36	181305	174826	74	0.836292
212476	173669	101	91260	76726	98	2889	2348	31	4390	3698	43	8625	7522	53	13289	11357	60	341351	308379	94	0.836292
51683	52268	74	16222	16576	49	533	331	0	631	664	0	1673	1671	19	2089	2152	23	72648	72668	67	0.837311
223470	183917	102	106925	88029	98	2844	2262	30	4105	3276	38	9378	7797	53	13267	10693	62	372519	313498	96	0.837311
158575	141169	91	45077	38993	88	1869	1546	19	3203	3120	32	7291	6862	45	9029	8388	56	310149	280886	84	0.838329
190789	147019	104	76899	60267	95	2030	1379	25	3692	3061	36	9906	7181	61	11046	9540	59	426273	341780	94	0.838329
165846	139790	96	68504	60005	91	1763	1823	18	3409	2561	33	7401	7099	44	8927	7546	51	313733	281840	90	0.838329
222954	186443	99	156207	134195	99	3892	3333	34	7447	6531	50	15388	13926	70	22356	19014	86	633641	570801	95	0.838329
194347	167204	108	97836	87779	95	2457	2300	25	4280	4125	36	8778	7959	50	12949	10771	66	348157	317312	92	0.839348
201911	166182	104	103987	87177	97	2415	1881	29	4622	3663	48	9086	7829	55	11862	10359	65	357501	307041	94	0.840367
189809	154605	101	80763	65581	95	2165	1708	22	4114	2975	37	8984	7987	55	11468	9322	65	426534	371515	94	0.840367
93852	89636	80	41653	39928	80	1169	1104	7	1503	1823	21	4643	4621	39	5756	5192	41	197074	189497	79	0.841385
69496	68601	79	29535	28919	76	319	535	0	1348	1286	17	2298	2431	25	2627	2729	28	94499	90893	72	0.841385
169942	152703	97	69551	64035	88	2350	2151	24	3823	3763	34	8038	7544	48	11906	11275	56	313177	294026	87	0.842404
66391	66054	76	28541	28345	75	825	794	0	1232	1315	12	2233	2056	25	3154	3068	31	91190	89686	76	0.843423
202564	166989	102	96502	82542	97	2486	2042	28	4429	3659	45	7837	6750	51	12050	10469	67	349869	307937	94	0.843423
153835	125202	102	72878	60432	90	1887	1614	21	2757	2208	35	5968	5029	44	7908	6786	53	221889	185126	87	0.844441
138936	130357	88	62390	59271	85	1808	1587	19	2486	2609	27	6207	5649	47	6980	6450	47	248034	234755	81	0.84546
154998	136536	91	68599	60428	89	2037	1942	22	3070	2356	32	6483	5669	44	9927	9357	58	282981	251308	88	0.846478
166692	142897	94	72621	63630	90	2041	1896	23	2998	2882	32	7338	6567	48	9605	8451	55	334376	296786	88	0.846478
210751	169212	114	83633	66938	99	2357	1845	27	4024	3530	36	7882	6323	57	11133	8979	67	332990	272339	115	0.846478
61843	65276	75	29710	30019	73	719	867	0	849	1241	9	1939	2105	23	3122	3105	31	90957	91123	70	0.846478
53937	53144	76	30027	29921	74	334	305	0	503	738	0	1962	1920	22	2614	2768	28	88505	84879	71	0.847497
132213	123463	87	70504	65919	86	1945	1845	23	3766	3358	35	8243	8025	50	11869	11392	58	326377	307065	87	0.847497
230601	179511	112	204951	164453	103	5628	4279	41	10099	8711	53	20290	16615	80	30027	25261	94	815731	685118	102	0.847497
155054	140038	88	65981	59623	87	1920	1423	22	3221	2433	36	6242	5459	47	7935	7079	53	223110	199898	84	0.848516
186717	152107	104	59330	48717	97	2375	2164	26	3996	3560	38	9547	8625	56	13071	11526	64	414950	370977	96	0.849534
125738	116638	90	47242	44588	85	1586	1613	16	2682	2570	33	6126	5375	43	7927	7174	53	274924	260489	87	0.850553
112173	106259	86	51642	49238	83	1056	1098	8	2753	2431	29	6158	5932	40	7076	6797	43	265155	252413	89	0.850553
215587	164606	121	84789	63843	121	2505	2073	26	4413	3458	39	9673	7364	60	13478	11084	68	415392	323915	121	0.850553
352935	201601	137	232678	154031	133	8916	6076	53	14529	10508	77	28300	19777	106	41291	29480	125	1.02657e+06	738342	129	0.851572
178280	152100	90	86105	73944	90	1867	1703	20	3270	2837	34	7451	6277	48	11528	10167	58	321611	280225	89	0.851572
229305	188403	107	89254	72627	106	2976	2477	30	4808	4142	43	10776	9098	62	15757	13651	65	452584	390065	103	0.851572
252647	186059	121	103916	77445	112	2863	2021	29	4361	3538	38	9598	6993	56	14956	11119	76	404607	303065	114	0.85259
37475	38575	70	16304	16230	52	382	483	0	971	679	0	1376	1345	17	1647	1616	20	55346	55364	68	0.853609
147543	134852	89	53005	48355	86	1922	1635	21	2567	2636	26	6052	5707	43	9852	8768	57	242606	226259	88	0.857683
71570	69878	80	41790	41314	77	867	592	0	1386	1199	11	2290	2422	24	3221	2637	32	98773	98825	73	0.857683
132705	124349	86	53385	51523	84	1651	1201	20	3406	3026	34	7763	7096	50	9176	8556	55	322746	309098	87	0.858702
247485	190732	104	85432	66952	97	3137	2445	33	4915	4203	43	10335	8100	56	15509	12272	80	414862	342244	99	0.858702
159458	147532	90	41504	37306	89	1958	1926	23	4053	4098	35	9331	8541	54	11166	10231	59	401952	374837	91	0.859721
161597	147206	98	102415	96162	88	2693	2433	27	5040	4735	38	11305	10725	57	14225	13244	69	510047	477039	89	0.860739
112954	104073	101	52236	49270	84	1389	1292	13	2504	2356	31	5420	4907	43	6678	5628	47	201502	186280	101	0.860739
168520	131890	96	69663	54554	94	1932	1301	20	4587	3287	43	8743	7230	54	10737	8597	62	396404	329175	91	0.861758
93019	88212	88	23960	23518	71	830	874	0	1305	1190	9	3313	3077	33	4164	3671	39	125351	116443	75	0.861758
83102	81484	80	49512	48289	79	974	883	0	1658	1722	20	3734	3796	32	5109	4688	40	140005	136952	75	0.861758
110605	107062	82	47765	46563	80	1107	1032	5	2260	2150	26	5323	5573	39	7274	6245	52	204702	195717	78	0.862776
114827	109012	85	40172	39040	81	1280	1386	14	2244	1785	29	5499	5735	38	7037	7286	42	241394	234680	80	0.863795
137787	119055	92	74143	65383	89	1381	1185	14	2388	2259	30	4809	4320	40	5857	4720	44	193699	172386	82	0.865832
354024	230106	153	128387	86395	146	4977	3305	42	8582	6549	54	16324	10886	74	24557	15851	98	608750	429908	146	0.866851
277688	227076	109	167118	138390	107	6080	5101	40	9585	8029	55	19428	16629	87	28319	25582	95	730547	653457	101	0.866851
68086	67223	76	25418	25370	69	674	507	0	723	1157	8	2222	2426	24	3363	3402	32	107387	109373	73	0.86787
117050	112527	83	36837	35654	79	1613	1445	19	2781	2339	32	6534	6175	43	8136	7414	54	303483	283353	76	0.86787
229000	177675	110	122479	97940	105	3510	2708	33	5355	4881	46	10923	9576	56	17615	14204	72	459028	386408	99	0.86787
132326	125659	89	46216	44784	82	1783	1610	19	3120	2778	29	7067	6755	47	8349	8369	49	306364	289923	82	0.868888
96602	94486	81	32935	32125	79	816	967	0	1355	1554	17	3816	3679	33	5312	4658	41	154360	149061	77	0.868888
224524	185180	105	98780	81060	100	3284	2413	32	4625	3806	39	10149	8667	54	14497	12032	73	404186	343705	99	0.869907
141722	129952	90	74371	70690	87	1763	1683	21	2973	2845	31	7042	6651	45	8213	7878	56	277728	262038	84	0.869907
196832	167163	98	73989	62763	94	2047	1998	24	3974	3113	39	7873	7004	51	11017	9298	62	310532	275658	94	0.870925
257192	193316	115	140691	107530	114	4080	3093	38	6980	5849	53	12994	9884	73	17986	14523	81	486119	389917	111	0.871944
193942	170537	101	125775	112456	93	2836	2344	30	5608	4687	42	10648	9583	64	15001	13682	78	427169	379632	91	0.871944
187186	150221	106	92868	78445	97	3108	2793	28	4747	3843	38	9062	7395	56	13032	10936	73	364172	317009	97	0.872963
167757	141889	94	79503	67673	91	1740	1453	19	3957	3230	37	7359	6510	47	9513	7755	56	271093	240995	87	0.872963
98712	94683	83	42209	40217	80	1096	1208	10	2240	1605	24	3716	3750	32	5195	4890	38	150375	142623	80	0.875
213611	174070	102	99193	81730	99	2469	2186	27	4355	3821	38	9013	7484	54	13878	11995	62	362628	329574	97	0.875
202666	155527	106	87323	65430	98	2442	2055	28	4371	2921	45	10040	8091	58	12302	9187	63	450388	366577	100	0.876019
185022	150690	97	88406	69811	99	1852	1391	17	3345	2866	37	7014	5833	53	9539	7663	58	317131	257544	112	0.876019
108674	98508	100	50304	44814	100	915	812	0	2499	1758	29	4876	4329	37	6759	5994	48	189034	158554	100	0.876019
179039	159080	96	86371	77309	92	2582	2422	30	4130	3917	35	7821	7239	47	11850	11042	60	329292	303558	90	0.877037
119392	115698	85	52808	50888	82	1408	1403	18	2483	2065	23	5354	5109	40	7910	7423	51	209338	197525	81	0.877037
38249	36264	86	18982	19058	61	83	280	0	63	300	0	1389	1216	13	1552	1545	18	44578	41804	69	0.878056
180155	161373	94	106707	96284	93	3049	2735	30	5226	4479	46	9888	9107	53	15785	14306	71	399546	354543	92	0.878056
139996	123801	92	63979	56113	89	1533	1211	14	1976	1637	26	5707	4961	43	8818	7688	54	223608	195609	87	0.878056
224734	170890	111	95834	72696	102	2576	1924	29	5245	4411	42	11233	9199	60	14197	10632	74	516412	408998	103	0.879074
117892	111303	96	62136	59603	82	1052	1196	12	2858	2539	27	5428	5289	45	7861	7091	54	214591	204883	81	0.880093
165391	154743	92	88431	83337	91	2199	2198	22	3535	3230	35	7545	6722	48	12491	11012	64	323162	281553	89	0.881112
332445	228552	146	144806	99208	135	6294	4231	46	8474	6163	57	19653	13987	78	29555	20693	126	758388	560916	135	0.88213
250683	178487	114	105144	75209	112	1951	1560	21	3991	2790	44	8847	6607	55	10299	8013	61	372309	271745	111	0.883149
56817	59040	73	25328	25379	71	434	461	0	1183	1071	7	2243	2186	23	2366	2249	27	74074	73477	75	0.883149
177642	148236	95	84519	69603	93	1774	1575	22	2946	2409	32	7340	5856	50	10135	8384	63	286126	241402	93	0.883149
70356	71247	76	31256	30943	75	571	607	0	1785	1615	18	2793	2820	27	3295	3720	30	113049	110979	72	0.883149
83279	82458	79	33835	33925	77	950	773	0	1959	1847	25	4079	3915	35	4184	4361	35	166727	154616	80	0.883149
143601	123208	92	55103	47027	90	1869	1601	19	3504	3481	32	8070	7290	50	9352	8475	51	351925	312183	107	0.884168
159297	127430	96	62049	49342	93	1391	1197	12	2710	2601	33	7249	5807	51	8975	6829	61	316594	255313	94	0.884168
135181	125238	86	65044	61948	85	1435	1605	16	3663	2785	36	7624	7139	48	9981	9440	56	334064	309190	88	0.887223
107567	105062	83	30255	29923	79	1495	1467	15	2977	3194	29	6187	5962	45	8080	7591	48	282699	267064	83	0.887223
238046	201080	100	114351	98370	100	2808	2503	29	5121	4676	39	11766	10216	58	16586	13930	74	513194	452267	106	0.888242
34955	36671	61	13810	14101	46	341	213	0	678	812	0	1291	1296	16	1734	1580	21	56968	59269	72	0.888242
110176	104962	83	41432	40342	82	1356	1335	15	2671	2856	29	5932	5912	42	7625	7076	49	264130	250991	80	0.892317
195431	159415	97	91652	76501	96	2421	2257	26	3934	2982	39	7904	6820	50	11266	9675	57	315683	276671	94	0.892317
50886	51644	65	30458	30672	74	429	400	0	1165	1221	10	2048	2310	22	2138	2238	24	81106	78639	73	0.893335
51819	49795	77	17981	17607	53	228	305	0	1190	838	0	1636	1485	19	2014	1942	24	70220	69657	70	0.894354
94724	92304	81	45257	44287	79	913	941	0	1921	2205	21	4486	4396	35	5178	5555	40	183412	182277	78	0.895373
367545	245967	152	222831	160330	138	7707	5364	48	12333	9120	60	25345	18861	97	36004	26085	130	1.00296e+06	753787	136	0.895373
348822	218512	131	117397	71871	127	4425	2971	40	6721	4555	56	16897	10157	80	22957	13853	98	672110	421113	126	0.895373
237180	191185	101	97701	79818	99	3231	2575	32	5274	4169	43	11683	9492	61	15684	13222	69	425544	363557	95	0.896391
178098	153456	104	77192	68050	94	2682	2446	27	4060	3834	35	8355	7164	49	12447	10278	64	324089	294935	89	0.89741
137654	121652	89	61313	54853	86	1622	1504	20	2726	2545	27	7292	7051	46	9127	8966	54	333395	311205	83	0.898428
224002	173169	109	102255	80173	104	2853	2375	30	3854	3378	39	9366	7216	61	13395	10459	72	368258	289604	100	0.898428
197618	169632	110	85780	75381	97	3133	2645	30	4609	3794	46	9900	8761	55	14152	12539	66	365911	335569	92	0.898428
186556	156173	95	69803	57461	93	1987	1662	23	2627	2779	29	6480	5607	46	9376	7754	58	293824	251185	91	0.899447
84193	80099	86	51457	50293	79	1001	1025	5	1567	1493	16	3089	3239	28	4315	4134	39	134298	133613	73	0.900466
101888	94091	98	43313	41163	80	906	891	0	1714	1288	15	3961	3822	36	5593	5654	43	155830	152542	73	0.900466
207123	159718	103	104610	82727	98	2339	1687	27	4793	3279	46	9076	7227	57	9755	7674	60	371448	296439	96	0.901484
74961	74750	79	28878	29009	71	430	458	0	872	852	0	2782	2868	28	3015	3319	29	107029	105798	72	0.901484
61790	61526	78	16903	16752	51	550	551	0	1149	861	0	2000	1948	23	2439	2698	25	93690	90506	73	0.902503
240811	187439	114	76619	60539	101	2454	2054	26	5139	3897	43	11448	9274	59	14064	12071	66	463419	390522	108	0.902503
198772	179207	95	100601	90983	90	3044	2757	29	5038	4344	45	9807	8708	54	14270	12835	72	374738	348842	86	0.902503
170453	147857	92	67708	56283	92	1972	1915	21	3485	2996	34	7907	7440	52	9379	8351	54	353538	309743	87	0.902503
144887	126704	89	58302	50845	87	1764	1867	21	3445	2941	39	7775	6767	51	9513	7924	51	375499	330888	88	0.902503
121446	116466	82	35112	34155	81	976	1054	9	2666	2974	29	6457	6153	43	7175	6222	49	271184	254131	83	0.903521
111375	107242	86	49965	48661	80	1117	1197	10	2466	2032	29	4573	4678	34	5184	4918	39	212434	206341	80	0.903521
121855	115652	86	45437	43457	82	1551	1407	15	1976	2141	26	5801	5322	41	6027	5830	41	225173	212006	83	0.90454
130113	123200	93	55329	52516	84	1887	1835	20	3507	3208	35	7005	6546	47	8532	8202	48	334124	319459	87	0.907596
227907	191742	102	122172	103961	100	3971	3083	34	5770	5583	39	13445	11741	66	18919	17099	84	515368	457913	100	0.908615
95376	94067	82	44029	42594	79	1253	1090	11	1751	1908	22	3614	3539	34	6801	5605	48	157028	151166	80	0.909633
215203	172450	106	80296	63341	103	2582	2130	25	3801	3401	38	9454	7705	57	12467	11266	60	347726	295743	106	0.910652
92269	89599	80	39505	39044	78	920	774	0	1067	1131	7	3518	3630	31	5388	5253	37	134074	126747	79	0.910652
132236	123220	94	55079	51066	84	1816	1472	23	2687	2700	31	6712	5951	45	7768	7282	50	300155	279992	81	0.910652
97121	97327	80	44054	43552	79	1161	980	0	2241	2022	22	5024	4927	37	5869	5661	41	229176	226102	81	0.911671
234158	160297	109	222573	167280	108	4728	3393	40	9445	7106	56	21681	16222	89	27613	20910	97	954218	719939	111	0.914726
133867	118823	87	55381	48679	85	1533	1331	16	2682	2447	31	7296	6665	49	8990	7882	51	320540	284830	88	0.914726
179487	144924	94	75376	59977	93	1938	1479	21	3377	3025	34	9278	7619	52	11446	9286	60	399561	321033	94	0.914726
143014	130179	85	44231	38844	84	1546	1183	15	3103	2779	35	7032	6305	48	8754	7258	57	290196	255780	103	0.914726
127852	119468	102	55221	52047	84	1479	1407	16	2950	2537	29	6403	6117	42	6873	6788	42	248484	235753	102	0.916764
138572	126663	99	66401	60876	87	2151	2122	22	2410	2123	28	5817	5465	45	8048	7479	48	232731	223957	87	0.916764
98918	95911	81	41111	40159	79	1259	1320	13	2094	2161	23	5048	4874	37	4845	4163	39	202521	193404	83	0.917782
120482	103590	91	51034	44504	87	989	921	0	2035	1990	21	4492	3997	38	6158	5434	42	182949	159495	91	0.917782
154065	138890	100	74795	69098	88	1615	1256	16	2666	2332	33	6838	6255	48	8547	7945	52	261768	248560	89	0.918801
230968	204608	100	71647	65775	95	3335	3236	31	5925	4952	50	11905	10624	61	17805	14969	71	497057	443816	99	0.918801
181400	150674	97	77854	64759	95	2048	1818	21	3434	2725	34	7475	6481	48	11788	10216	56	311028	266405	95	0.920838
156511	132454	95	58885	49396	92	1417	1512	19	3063	2501	32	5828	4955	44	8286	7021	47	234598	205119	92	0.920838
257639	197508	119	106678	80641	109	3416	2927	33	4840	4197	38	11143	9056	59	16521	13055	81	427373	347996	110	0.921857
318126	228775	140	188483	144311	132	4937	3551	41	9898	7379	52	19669	15483	79	30132	23267	116	774582	619936	133	0.922875
72418	73425	77	41552	41421	77	801	754	0	1007	1343	11	2762	2706	29	3363	3568	29	121386	117695	79	0.923894
360135	255604	142	261650	201461	137	8429	6867	46	14735	11516	69	31430	23524	111	45368	33797	129	1.04858e+06	940043	137	0.923894
84261	83763	75	23791	24123	57	856	880	0	1098	1311	15	2797	3251	28	4386	3844	42	125744	120275	76	0.923894
244916	181918	104	87327	64527	100	3169	2361	32	4923	3482	43	11782	8747	63	14900	10705	71	547435	422397	102	0.924913
128260	111062	91	55469	47593	88	1177	990	0	2191	2076	23	4688	4189	39	6537	6136	50	189492	166695	85	0.92695
189276	165920	95	70601	60881	93	2201	2112	25	3744	3614	35	9038	7925	51	11320	10031	59	369932	332205	109	0.92695
150616	126657	94	57599	48020	90	1577	1307	18	2193	1877	25	4820	3997	40	6381	5726	45	185549	163255	81	0.928987
91372	87053	87	36354	35397	78	861	878	0	1932	1772	20	3428	3383	33	5248	4666	43	126788	122287	73	0.928987
108476	104880	82	31973	30938	79	1098	1138	8	1717	1726	20	4613	4592	36	6619	6154	44	196646	190927	78	0.931024
256596	193897	115	112095	85181	108	3435	2759	33	4355	3777	39	10513	7994	60	16103	12107	80	433770	345777	104	0.931024
55755	55111	74	25835	25640	71	473	370	0	451	583	0	2210	2073	24	2427	2116	28	99978	102317	70	0.931024
250821	178890	126	100322	71667	115	2845	2000	31	5042	3708	44	11477	8041	63	13496	10342	64	508942	369344	113	0.931024
180263	163486	91	102599	92826	93	2076	1927	23	3826	3600	34	8486	7634	55	14290	13353	64	358160	333070	90	0.932043
116183	109498	86	48304	46329	81	1606	1395	14	3441	2472	34	5786	5723	39	7425	7135	54	266816	251174	80	0.932043
350574	208291	150	147177	88056	145	5172	3028	47	8083	5200	64	17900	11414	84	26508	16878	107	721664	449322	143	0.933062
340097	230247	129	161577	113863	127	6439	4223	47	9040	6441	57	19334	13230	79	29423	20782	102	814257	576811	145	0.933062
123945	117623	83	46046	41614	82	1352	1401	14	2206	2022	30	6106	5374	42	7161	6788	48	273402	251222	100	0.933062
91271	88431	83	42570	41681	78	1244	974	0	1341	1331	15	3154	3301	31	4135	4500	35	123429	122455	73	0.933062
230196	177309	105	96068	75836	100	2931	2377	31	4579	3577	42	11360	9733	60	14064	11604	72	511610	437847	96	0.93408
194240	159669	96	77520	63625	94	2252	1920	24	3737	3376	35	7622	6802	48	12303	10403	68	314601	273287	91	0.93408
181851	153630	97	99679	83202	95	2010	1826	23	4547	3468	42	8734	7556	56	12503	11354	61	353346	312421	94	0.937136
81768	78205	89	20380	19880	60	893	966	0	1525	1184	13	3156	2891	31	4380	4500	35	120357	115654	78	0.938155
180317	154628	92	81675	69012	93	1671	1352	18	4421	3678	38	8588	7733	54	11623	9618	61	417974	368063	92	0.939173
68262	65657	93	34231	33202	77	592	505	0	813	905	0	2382	2253	27	2421	2410	27	103190	100875	74	0.940192
86549	86628	76	38050	37639	77	969	920	0	1487	1418	19	3470	3427	32	5482	5334	41	138267	129723	78	0.941211
112624	107876	81	48793	46796	82	1529	1578	19	2697	2464	29	5429	5133	43	6404	5841	44	265792	254171	89	0.941211
160933	140464	100	58263	50234	89	1897	1778	24	3421	3231	34	7727	7106	47	9951	9084	52	358159	324223	90	0.943248
224393	164940	119	85994	63808	107	2758	1862	30	4191	3073	38	9122	7291	53	12122	9082	61	420549	327890	110	0.945285
318053	254000	125	201815	163713	123	6307	5179	40	9746	7772	57	20783	16629	93	30272	24247	110	781499	616764	125	0.945285
162844	150085	94	69038	66048	87	2176	1981	25	3320	3336	31	9617	9188	58	10466	9694	56	390010	362821	91	0.945285
74345	73043	78	29446	29079	76	504	479	0	1327	1058	6	2659	2651	29	2962	2861	32	110235	105910	75	0.946304
164879	135378	97	50855	40847	94	1691	1230	18	2758	1841	29	5392	4567	44	7567	6656	53	222686	181588	96	0.947322
34488	33899	84	16477	16352	51	336	363	0	608	740	0	1227	1380	15	1812	1996	19	62064	63431	64	0.948341
117236	112349	95	43497	42134	81	1384	1651	15	3152	3013	31	6102	5860	42	7272	6632	45	268307	258886	85	0.948341
189754	162016	99	73325	63597	94	2392	2073	27	3514	3352	33	7645	6799	48	11630	11049	62	307309	279799	95	0.948341
308682	243789	123	212480	174765	117	7345	5805	43	12033	10095	71	25782	20639	88	37168	29674	111	1.00231e+06	798019	119	0.948341
122380	114592	92	46680	43689	85	1545	1269	14	2029	2534	26	6145	5806	41	8240	7756	48	282778	267621	90	0.950378
40401	37916	75	15758	15613	54	297	425	0	619	600	0	1258	1071	8	1094	1321	13	52925	51606	70	0.953434
277528	212158	118	103349	80238	114	3653	2696	35	6120	5013	53	12757	10059	64	18488	14321	77	454418	374231	114	0.953434
123378	118552	85	69056	66510	83	1605	1492	19	2269	2366	26	5116	4850	37	6800	6475	43	234847	230112	84	0.955471
146906	136682	93	81792	77996	86	1616	1684	20	3387	2989	33	7350	6778	48	8192	7836	48	318672	296770	86	0.955471
264547	205329	105	110344	87609	103	3252	2459	34	5182	3596	47	10535	8665	58	16249	13641	76	434770	364466	104	0.955471
268025	213495	112	148278	121801	107	4714	3976	38	8312	6738	50	16228	13092	71	23932	20495	90	671202	547639	107	0.95649
153255	137003	94	62606	56176	88	1787	1356	19	2810	2721	31	6344	5786	43	10551	8817	60	264936	238186	86	0.95649
242369	187239	123	88241	66884	107	2870	2668	28	4758	4134	43	11097	8419	60	14996	12518	75	419031	333997	123	0.95649
161365	141776	93	68395	62024	91	1906	1746	22	4389	4462	37	8781	7984	56	10103	8579	54	370460	349194	90	0.957509
289653	204765	114	117489	81864	113	4624	3230	42	6843	5232	48	14592	10270	70	19974	14581	82	589337	435667	111	0.958527
196616	158585	97	112379	93124	95	2855	2292	29	3722	3436	42	7939	6802	51	12535	9508	66	336079	280189	92	0.958527
148671	126855	91	60788	50693	89	1454	1132	11	3093	2858	33	8082	6814	50	8712	7543	52	336914	296723	88	0.958527
321198	205200	116	138723	90311	113	4553	2879	43	8598	5943	57	17660	12435	79	25535	17525	96	699700	467841	110	0.958527
53741	57653	64	22024	23415	50	544	493	0	772	764	0	1834	1749	21	1933	2037	24	78900	80583	66	0.958527
115428	106773	88	45074	43094	84	1185	1106	8	3363	2603	32	6643	6197	43	7709	7732	46	269788	255611	83	0.959546
106044	101428	84	52305	50865	83	1224	1046	7	1893	2022	23	5230	5321	38	5569	5647	39	222374	215182	79	0.960565
232400	179242	103	96165	75103	101	2495	2092	26	3798	2741	42	9465	7475	58	12065	9886	66	414037	348864	98	0.961583
231655	184912	106	138482	112570	105	4230	3280	39	7167	5440	54	15110	11802	75	18809	16701	73	684016	578684	103	0.962602
63228	64950	73	29682	29097	74	593	535	0	1094	908	0	2322	2198	24	3897	3659	40	96211	94838	69	0.96362
76475	75449	79	30109	29931	76	690	683	0	1358	977	0	2647	2660	28	3248	3143	32	107072	112152	79	0.964639
101356	97189	83	47611	46297	81	1229	1430	13	2308	1933	27	4422	4466	38	7059	6311	53	174073	164992	79	0.965658
304595	210878	121	106636	73304	113	5066	3226	43	7308	4933	59	16055	11511	75	24212	16992	106	663540	463624	113	0.969732
140725	121741	96	65613	56806	90	931	951	0	2036	1903	23	5837	5223	45	6530	5613	43	231737	203906	86	0.970751
176278	155169	104	85522	75861	90	2170	1873	22	3768	3344	33	9144	7809	56	11106	9909	62	391831	358335	90	0.970751
243226	195800	108	132562	109063	106	3390	2884	32	5570	5112	45	12906	11518	68	19265	16356	71	510577	446006	102	0.970751
247419	202914	117	133314	111128	107	4191	3490	35	6832	5852	44	14649	12537	65	18877	14909	76	586937	495746	107	0.971769
105181	102350	81	39587	38339	79	1609	1551	17	2060	2005	22	4792	4427	38	6741	6688	44	193211	186426	78	0.972788
198050	171838	96	91798	78167	97	2814	2386	31	4326	3214	41	8936	7593	50	11668	10176	61	334557	284831	96	0.972788
131530	125414	86	42778	41009	83	1636	1345	19	2752	2329	30	6944	6636	43	8194	7475	50	302303	291503	85	0.973807
159491	139238	94	59952	51697	92	1816	1587	21	2620	2293	31	6440	5917	45	7783	6663	46	246500	227015	87	0.976863
45822	45180	71	20896	20249	61	862	673	0	870	840	0	1478	1338	16	3119	2441	36	77563	77951	72	0.977881
193436	159096	95	81583	67420	95	1949	1792	21	3421	2818	33	6914	5557	50	9497	8226	52	282345	238790	94	0.9789
153876	134499	107	67898	60525	90	1656	1545	16	2113	1986	26	5425	4870	43	8374	7418	52	223880	201858	91	0.979918
103576	99920	83	31477	30757	78	1186	1342	13	2279	2227	24	5402	5083	42	6308	6176	44	226904	214684	82	0.980937
177216	148174	94	74498	61880	93	1792	1448	18	3242	2719	35	8735	7563	50	11030	8795	63	385158	329061	95	0.980937
160751	140142	95	71092	61505	91	1312	1253	14	3564	2678	37	6952	6149	47	6997	6047	51	267450	242895	90	0.981956
203475	160260	104	89020	70479	99	2169	1735	25	4163	3450	37	9585	7373	57	11896	10020	64	409958	342354	102	0.983993
305648	227724	113	114638	84073	112	4206	3267	36	7256	5170	46	13038	10021	66	18759	14270	76	519908	400023	113	0.985012
243426	196915	99	148574	117529	100	4038	3252	35	6462	5552	45	14037	11429	66	20149	16893	90	541292	449555	99	0.985012
128936	120865	96	60412	58268	83	1962	1659	20	2697	2639	36	6799	6246	44	8384	7643	52	306478	288818	87	0.98603
160509	140845	92	69345	59940	93	1895	1696	21	2959	2782	32	7531	6987	48	10315	9463	57	351473	311149	91	0.987049
133410	118957	93	45960	41278	86	1988	1817	20	2943	2626	36	7078	6863	47	7445	7150	46	283585	267695	90	0.987049
213265	178609	102	87576	72860	99	2251	1791	25	4113	3648	36	10239	8845	57	13819	11337	66	412662	361114	96	0.988068
84241	83450	77	36605	36088	78	699	628	0	1428	1411	13	2896	2560	29	3893	3698	33	114530	113781	76	0.988068
111502	106868	83	39184	38249	79	1659	1562	18	2836	2992	31	5202	5139	38	8388	8262	54	217454	205734	80	0.989086
151587	134259	90	63554	56739	89	1944	1446	20	2459	2545	28	6028	5764	44	8910	7648	50	238473	222319	87	0.989086
77887	77351	77	30963	30547	76	639	531	0	1267	1302	16	2757	2682	29	4718	4823	36	122772	121555	76	0.989086
159889	138734	93	66953	56145	92	1784	1434	17	2750	2326	26	6132	5405	44	8682	7739	55	242178	216536	90	0.990105
186392	155590	98	101873	84096	96	3685	2880	34	5194	5125	42	12103	10497	57	18138	14809	88	481294	418765	94	0.990105
107219	101709	82	48257	46640	81	1344	1347	12	2078	2205	25	5681	5316	40	6593	6050	48	249753	240864	80	0.992142
248542	182255	109	89488	67099	107	2736	1792	29	4830	3146	48	8670	6472	53	12075	9334	64	311539	238645	103	0.993161
112835	104505	101	37535	35355	83	1695	1301	17	2410	2318	23	5306	5143	37	6129	6104	39	232629	216842	101	0.993161
186427	154386	96	110621	94995	95	2407	2190	24	4286	4008	40	9234	7927	55	12487	10299	70	356087	321170	89	0.994179
230256	159415	104	68250	47654	104	3421	2126	36	5227	3550	46	11364	7831	60	13081	8819	66	486514	340212	111	0.994179
190525	154160	104	89643	71777	96	2174	1581	26	5078	4132	47	11348	9381	63	12763	10337	69	470930	394741	91	0.994179
120617	116984	83	39950	38592	81	1978	1616	23	3213	3282	30	6935	6388	46	8356	7555	56	309901	297627	80	0.994179
101984	96882	88	34942	33677	79	1082	882	0	1548	1443	22	4625	4337	37	4905	4781	40	191054	182184	77	0.995198
105785	103227	82	46628	44633	81	1663	1446	17	2167	1961	26	5430	4902	41	7004	6130	51	220272	196258	97	0.996216
197364	150564	102	85138	64938	99	2310	1750	26	4894	3702	45	9196	7878	54	9930	7593	54	412077	324814	96	0.996216
118932	111509	100	54003	51785	83	1546	1342	18	2106	2477	28	4904	4625	41	7903	7537	48	203856	193890	81	0.997235
196921	152980	105	81306	65779	100	2268	1685	23	3453	3382	31	7413	6007	51	12339	10484	68	320031	261650	98	0.998254
199263	159113	98	89420	73239	95	2575	2261	25	4935	4085	41	10419	8426	60	12971	10390	63	458057	394314	100	0.998254
113469	108366	84	46280	44538	83	1427	1112	16	1731	1822	24	5999	5501	44	6891	6273	44	234539	228629	81	0.999272
115289	106945	84	47186	44460	84	1276	1278	13	2254	2055	24	5378	5056	40	6284	6281	42	218631	201080	84	1.00131
143479	131120	90	69276	65164	86	1634	1538	18	2995	2897	31	7263	6552	49	9783	8429	53	324814	302226	89	1.00233
62324	62564	77	25775	25252	72	315	465	0	577	1017	4	2864	2740	31	3147	3208	32	117694	114232	73	1.00233
91329	91872	84	44910	44371	78	1297	1174	12	1716	1957	22	4256	4188	35	5880	5710	40	161455	155657	76	1.00335
200526	165081	109	104632	85902	97	3099	2499	31	5802	4833	44	12041	10110	63	17130	14759	80	479160	420583	97	1.00335
55443	53266	84	17747	17426	54	449	373	0	620	630	0	1579	1614	21	2314	2359	25	72638	71362	73	1.00437
339747	209259	141	202765	135903	141	8951	6188	52	14555	10056	65	31941	21603	111	46843	32147	131	1.04858e+06	975479	137	1.00437
88844	90506	78	37826	37942	78	866	1012	2	1446	1280	18	3133	2898	30	3653	3873	33	126346	127466	75	1.00437
74649	76812	78	29124	29138	76	973	1031	4	1396	1512	14	3205	3406	29	4062	4133	33	119079	116797	76	1.00538
111263	100924	87	46041	42802	83	961	865	0	1900	1667	22	3588	3357	34	5479	4836	41	162348	155482	78	1.00538
322906	249284	152	245055	203558	137	7983	6815	44	14047	10925	69	27359	21941	104	41243	33692	128	1.04858e+06	881383	136	1.00538
286862	200818	129	105106	72601	122	3706	3077	33	5816	3957	48	10882	7875	58	18404	12588	81	463433	345761	121	1.00742
102161	95511	97	53428	51389	80	728	959	0	2527	2085	25	4409	4362	36	4529	4396	35	190615	188579	75	1.00946
235222	168429	123	91143	63829	111	2476	1885	29	5141	4020	43	11905	8486	63	14465	10877	68	524584	382463	123	1.00946
269269	196273	120	134602	98505	113	4063	3331	37	7505	5807	51	15943	12134	73	20925	15631	75	643971	497698	109	1.01048
223878	171437	116	88584	66720	101	2301	1654	29	4626	3688	37	8361	7218	49	12229	10378	62	355656	290110	101	1.01048
195002	165223	103	74195	62317	95	2284	1837	26	3252	2795	31	7717	7003	49	11829	10162	62	357656	327161	95	1.0115
187155	146125	118	77705	60426	100	1647	1308	20	3176	2769	35	6861	5524	51	10467	8321	54	281004	226882	99	1.01251
120930	110407	86	46910	43071	82	1564	1376	19	2510	2370	29	5614	5031	41	5277	4816	41	215150	192099	75	1.01251
133676	120472	89	65163	59226	86	1573	1590	18	3948	2840	40	7236	6416	45	8926	8085	54	328078	305935	88	1.01251
216344	172292	105	137158	115377	101	4637	3800	36	9043	6784	55	16536	13640	72	25233	20437	94	677516	540301	103	1.01251
47830	48982	70	15124	15994	46	442	574	0	753	591	0	1513	1752	19	1861	2065	23	64298	64657	67	1.01353
169303	143605	96	91971	80844	93	2307	1935	27	3400	3258	32	7999	6515	52	11403	9709	61	307844	285332	90	1.01353
222142	170209	107	93750	72827	103	2810	2120	29	4085	3695	36	8197	6819	53	12587	11075	62	342965	274622	101	1.01353
251578	188799	133	101760	76969	116	3562	2717	33	6049	4892	45	13697	10267	70	16134	12647	71	549227	449636	115	1.01659
117281	113942	81	41514	41149	79	1436	1303	17	2354	2591	29	5283	5359	37	7924	7500	52	189764	176565	81	1.01659
133728	128497	85	50996	47517	84	1274	1279	13	2485	2391	28	5487	4985	41	7533	7152	47	225994	218609	86	1.01659
154680	138247	91	75987	66897	92	2264	1826	24	3768	3218	34	7574	7331	48	9008	8492	50	323590	304844	91	1.01659
231495	180495	112	153191	123198	106	3390	2279	36	4912	4107	44	11370	9166	63	15474	12224	70	456422	370383	104	1.01761
178735	160627	102	78190	71277	90	2430	2036	25	3789	3615	34	8199	7230	52	10338	9361	57	371669	343330	88	1.02168
73275	70677	94	27241	27141	75	793	741	0	1296	1174	10	2681	2556	29	3842	3357	35	98665	96238	72	1.0227
258406	196072	112	107564	80149	112	2926	2143	28	5207	3908	46	10684	7894	58	15299	12496	71	410627	323294	109	1.02372
98125	95958	89	43619	42346	80	932	917	0	2379	1978	26	4181	4063	34	5365	4636	48	182320	175908	74	1.02576
159274	141978	92	65786	56025	91	1525	1377	16	2904	2359	31	6048	5301	47	6012	5613	45	243651	214335	88	1.02678
364307	206230	204	153260	80401	202	5425	3606	46	7360	4534	62	15988	9979	97	24577	14936	118	666021	418200	196	1.02779
247395	178878	102	96625	67486	102	3191	2322	34	5006	3840	42	11125	8183	61	12043	9011	60	473149	355178	98	1.02779
77987	81071	75	41299	41323	77	920	962	0	1323	1419	14	3020	3024	29	3868	3628	37	105590	102853	71	1.02779
181609	158778	92	90477	81194	93	2568	2172	28	4559	4266	37	8349	7670	53	12159	10741	58	329755	311862	89	1.02881
72795	71647	84	21602	21136	68	4859	4587	35	11555	11266	66	6459	6350	52	6016	5651	45	82564	84171	66	1.02983
172571	155885	93	92686	84527	92	2447	2084	27	3647	3418	32	9046	8131	55	13203	12563	60	354921	330872	90	1.02983
132664	121332	91	54506	50085	85	1747	1675	19	3279	3131	33	7669	7475	48	8842	8491	52	340189	325868	93	1.02983
67970	69197	76	26743	26763	65	679	627	0	1276	1358	11	2358	2113	28	3635	3593	32	91831	94308	60	1.02983
337245	224598	135	144527	101483	133	5569	3961	42	9502	6692	58	17931	12303	77	27350	19190	98	686393	500076	132	1.03085
215270	164393	100	86560	64939	99	2273	1871	26	3636	2894	35	7683	6400	51	10943	8360	58	326873	265025	95	1.03085
210336	178319	106	79359	67922	98	1915	1644	21	3806	3058	38	8608	7479	53	12725	11000	66	326678	287360	95	1.03187
210751	163883	105	92329	71989	101	2418	1812	28	4811	3295	46	10388	8094	60	13012	10913	66	487548	403491	100	1.03289
302833	213769	127	127649	89407	126	4244	2881	40	6582	4828	54	13820	10278	68	19727	14966	77	528474	406994	123	1.03289
181142	151452	95	80066	66678	93	2285	1908	24	3781	3012	38	7656	6808	49	11385	10216	58	319761	282972	94	1.03289
261829	210722	105	146614	122525	102	3377	2678	34	5717	5012	50	13331	11267	62	18422	15121	81	512653	436654	102	1.03289
206404	159676	116	77947	62755	108	2056	1822	24	4301	3894	39	9189	7864	54	11708	9553	56	427014	359663	106	1.03391
180751	156952	95	76235	68302	92	2239	2113	24	4155	3178	43	9890	9045	55	11287	10186	58	426378	381250	92	1.03492
188608	158145	101	71760	61278	95	2010	1825	22	4291	3400	40	8450	7618	49	10330	8997	53	366510	319153	94	1.03594
52689	52094	76	19659	19286	60	192	378	0	756	667	0	1987	1897	23	3023	2821	29	85285	83299	73	1.03696
214694	168587	104	94155	74354	101	2531	1865	29	4392	3492	40	7605	6293	52	12201	9819	64	330943	284341	101	1.03798
140538	123328	107	44244	36723	107	1655	1540	16	2690	2750	28	7057	6475	44	9765	8756	61	277980	246473	107	1.03798
206146	176526	98	101259	86989	96	2923	2538	30	4665	4011	42	10938	9409	58	16041	13274	70	419337	376892	94	1.039
140641	127646	93	65914	59196	87	1481	1366	16	2703	2279	30	6275	5537	44	9352	8395	52	254703	229489	89	1.04002
93397	88904	85	38316	37063	79	833	951	0	1441	1488	25	3826	3405	33	5828	5499	42	133256	127595	79	1.04002
262918	192473	117	95279	70112	111	3517	2550	36	5922	3938	50	11451	8539	63	17498	13095	78	442590	347114	110	1.04205
213289	171721	116	82488	65758	103	2622	2058	27	5001	3878	41	10850	8986	59	12831	10392	67	476793	405171	104	1.04307
157906	137387	91	63352	55003	91	1314	1188	11	3222	2780	36	7611	6550	52	7865	7072	48	316053	282027	90	1.04307
147190	137033	102	59534	56174	85	1853	1708	21	3502	3490	35	7626	7250	50	9569	9230	53	345584	324162	87	1.04409
238184	191021	105	115649	91646	100	3002	2589	32	5743	4225	45	11347	9212	63	18026	14420	81	440613	365933	99	1.04409
272299	213891	128	142764	117073	114	6315	4914	41	10190	7828	58	20013	16512	77	28546	23349	101	763840	606014	116	1.04409
217588	174672	112	128006	109474	102	4047	3381	33	6007	4959	47	13275	10729	64	20096	16002	76	513660	394425	104	1.04511
71236	70775	79	24306	24742	58	517	737	0	1087	1178	11	3022	2414	31	3541	3400	33	102270	101328	74	1.04511
198550	148871	104	77015	58411	100	2026	1527	23	3640	2701	35	9170	7197	54	11577	8746	67	432068	335812	102	1.04511
228515	178592	99	82436	63840	97	2351	1960	28	4834	3648	41	10216	7783	57	11610	9498	61	400073	322065	98	1.04613
90204	87173	84	40139	39674	78	487	552	0	1598	1636	14	3177	3004	32	3718	4058	30	135821	135752	76	1.04613
111818	104499	88	35388	34432	81	985	990	0	2017	1933	24	5078	5002	38	6924	7108	43	207346	195911	88	1.04715
229473	165814	120	91086	64248	103	2262	1640	28	4753	3598	43	9853	7231	63	12352	8802	62	444052	328042	105	1.04715
162970	144158	93	69103	60781	91	1598	1427	17	2899	2776	26	6740	6057	47	8231	6415	55	288676	260809	90	1.04919
266639	187403	116	113491	78654	110	4375	3179	37	7368	5249	50	14981	11325	81	21478	15973	93	611826	465045	112	1.04919
125266	120896	84	49956	48288	83	1665	1471	19	3368	2815	30	6251	6189	41	8373	8264	48	267169	250685	85	1.04919
86861	83591	82	34125	33263	77	855	758	0	1663	1471	17	3364	3375	32	4338	3794	37	117275	114441	79	1.0502
150405	135259	90	67273	61284	89	1779	1276	16	3201	3086	33	6857	6436	43	8279	7450	51	291382	272028	87	1.0502
201447	179818	99	74024	66451	92	2476	2078	27	4757	4456	39	9612	8675	54	14703	13112	72	399054	365178	93	1.05122
197039	161071	105	82752	68327	96	2664	2126	30	4232	3735	40	9210	7490	53	13116	11072	67	320392	283441	95	1.05122
155955	133278	97	64431	55935	90	1726	1287	14	3717	3239	35	8369	7140	53	8773	7863	48	346840	303109	94	1.05122
112556	103931	97	44122	41972	82	1170	1120	8	2309	2354	26	5036	4727	40	5156	4748	39	213956	202810	88	1.05326
33032	32810	78	16536	16556	50	248	303	0	419	358	0	950	873	0	1411	1540	17	46647	45758	62	1.05428
177872	152099	102	67471	56670	93	2083	1684	25	3853	2992	38	7193	6739	47	11362	9516	60	287848	258468	91	1.05428
74058	72931	89	33201	32082	76	549	673	0	1259	1070	5	2698	2417	29	2801	2728	28	100901	101684	72	1.0553
209522	176951	116	88994	74567	100	3041	2705	31	4416	4334	39	8880	8182	51	13833	12646	65	388058	350063	94	1.05632
222001	172590	122	87493	71401	104	2459	2292	24	4788	3610	42	10520	8946	55	13265	11452	71	477899	405341	101	1.05733
154464	133943	92	156620	146627	90	5076	4468	37	7943	7268	51	15331	13968	71	22027	18883	79	606137	519121	86	1.05733
296131	225764	122	149940	116267	120	5624	4461	38	8996	6774	57	19094	14617	80	27261	20559	106	765048	585322	116	1.05835
100066	97806	80	55280	54071	79	1593	1539	18	2180	2234	23	5104	5037	39	7114	7581	40	206601	203591	75	1.05835
137998	127915	88	68300	62754	88	1584	1648	19	3336	2970	35	7812	7346	49	9444	8266	55	336259	326769	84	1.05937
198365	168204	98	114741	101579	95	2686	2310	28	4635	4088	39	9309	7725	54	14040	12382	74	376088	345071	97	1.06039
188125	156893	99	71299	58954	96	2175	1867	24	3723	3372	36	8369	7289	50	11767	9355	62	332114	295793	96	1.06243
205201	179374	98	114001	100884	97	2951	2531	29	4335	4036	36	10811	9553	56	15596	13975	62	454270	414608	96	1.06345
175736	143088	99	49508	40692	89	2215	1686	27	3367	2733	37	6915	5698	48	8857	7501	52	300905	261301	93	1.06345
112553	103653	92	51439	46345	84	947	841	0	1939	1857	23	3520	3130	34	5469	5177	39	154051	138878	83	1.06446
189593	165211	94	83443	72065	93	2738	2315	26	3480	3042	30	7653	6578	52	10894	9517	58	294960	269070	89	1.06446
193532	170389	100	100042	90034	96	2566	2073	26	4963	4045	39	9421	8515	56	13260	11275	65	320772	297877	92	1.06548
291849	209193	125	131434	93694	119	5411	3729	42	7560	5498	54	16093	11854	72	23110	16952	90	618613	471621	117	1.06548
62651	62286	77	30173	29790	75	477	369	0	881	889	0	2505	2411	27	3104	3108	28	104273	106506	74	1.0665
245026	170971	131	102223	70928	131	2537	1869	31	5582	4152	48	12402	8666	67	13826	9426	66	490446	356367	131	1.0665
247762	181396	103	98950	72381	101	2698	1980	30	4312	3172	41	9338	6976	56	12084	8873	65	344865	259825	101	1.06752
79677	76380	94	23345	23047	69	626	756	0	1829	1741	20	3036	2814	30	4375	4130	37	110084	107758	77	1.06752
120094	113763	83	45375	43722	83	1100	1063	7	2026	1683	25	4231	4217	37	4634	4282	36	167633	161397	83	1.06854
86426	83118	83	34507	33982	78	988	948	0	1990	2037	22	3100	3069	31	4330	4075	38	127338	124362	77	1.06854
213473	176809	103	82266	68389	94	2752	2431	27	5430	4565	44	12005	10730	60	14017	11696	68	528069	485657	97	1.06854
256048	148791	147	109206	64678	134	2959	1712	23	3983	2449	35	9092	5869	77	12934	7790	92	391590	252307	133	1.06956
162205	141853	96	58952	52109	89	1556	1471	16	3097	2896	31	7252	6463	50	8592	7417	55	302402	278074	89	1.07058
67521	66798	76	31161	30503	75	538	712	0	1086	943	0	1775	1583	21	2758	2758	30	83712	82883	72	1.07058
187944	158055	100	71810	59311	95	2178	1729	24	3697	3726	33	7231	5703	49	11096	10602	54	288421	255619	93	1.07058
296889	206677	126	117670	83178	122	3102	2144	34	6177	4093	53	12950	8915	65	19412	13117	82	552172	386637	120	1.07159
244685	201644	107	124473	105255	103	4384	3750	35	6890	6495	47	14408	12676	63	20743	17924	75	594789	545462	101	1.07261
129422	122755	86	56117	53311	86	1876	1763	20	2796	2634	27	6449	5720	46	10432	9090	59	261789	247581	84	1.07261
134652	129264	89	75425	71863	85	1807	1706	21	3353	3338	38	7320	6864	47	9996	9079	57	347180	334661	87	1.07261
75383	73507	92	25206	25142	75	667	573	0	1474	1517	15	2793	2648	29	3832	3744	34	119433	119759	79	1.07465
212225	170096	105	122840	99273	99	2958	2328	32	5414	3940	44	11882	9934	63	15237	12909	65	425852	366763	98	1.07567
352013	256586	145	186722	136096	133	6062	4356	44	10735	8095	55	22254	16265	88	33720	24775	118	852737	616726	134	1.07567
89625	76364	98	40180	32873	98	1332	1245	12	2300	1436	19	4350	3400	36	6047	4317	52	168117	125568	98	1.07567
268802	183188	118	203218	157466	117	4540	3665	39	9267	7078	62	19597	15085	85	27540	20599	108	777451	613003	116	1.07567
185171	167091	93	73921	67637	91	2597	2623	27	4299	4249	38	9220	8600	52	14726	13433	62	401677	380315	91	1.07567
202774	173706	100	123161	109480	97	2810	2461	30	5425	4632	42	11635	10211	61	17498	14858	76	472169	404707	97	1.07669
180578	155532	93	71054	60671	92	2444	2296	25	3660	3087	32	7525	6484	51	10709	10200	55	321079	289947	94	1.07974
257208	206916	125	96023	78880	107	2553	2200	26	6576	4563	48	11250	9273	57	16497	13886	74	502343	424291	110	1.08076
82938	82264	94	36557	35252	80	1015	789	0	1030	1016	4	2979	2640	30	4730	4625	37	126235	114016	94	1.08076
297152	239101	134	157555	126561	133	6186	4701	40	9347	7162	56	19734	16023	81	28758	22601	111	745347	608213	134	1.08178
101006	98042	82	40237	38815	79	1363	1351	13	1358	1821	20	4398	4129	36	5249	5342	36	194946	183764	81	1.0828
339967	227144	132	149631	100646	132	5457	3632	45	8987	6238	59	18787	13002	88	27195	18754	98	791419	561688	135	1.0828
122416	113267	100	69107	66446	85	1544	1578	17	3123	3121	30	6676	6133	47	6434	6810	43	283366	268026	88	1.08382
107100	102305	88	32365	31694	79	1280	1232	11	1762	1889	20	4829	5003	38	5297	5617	38	211161	199757	82	1.08484
160333	140532	105	65436	55375	92	2016	1604	25	2823	3001	30	6752	5802	47	9429	8175	53	269825	245405	88	1.08586
145571	120972	97	53151	43806	89	1329	1347	12	3127	2679	33	6503	5631	49	8014	6867	52	317218	279238	89	1.08687
181326	159673	93	101513	90696	91	2577	2234	28	3402	3067	34	9451	8416	53	13555	12341	63	375564	333785	87	1.08687
273256	197760	121	118642	89261	117	3566	2755	36	6487	4832	46	12612	9400	64	18643	14108	85	519524	406830	114	1.08891
166244	143564	90	70152	60865	89	2036	1699	25	3341	2766	34	6983	6192	47	10369	9102	56	303623	280002	84	1.08891
143692	130031	90	66730	60639	88	1108	1183	13	3255	2721	38	6641	6232	43	8231	7047	57	270902	255516	85	1.08993
347378	243946	145	115763	89219	134	5123	3340	40	8066	5838	54	16345	11740	75	22798	16752	85	672820	524071	133	1.09095
163659	152744	89	82963	78434	86	2386	2227	24	4523	4629	36	9728	9271	53	10789	10038	56	419753	392380	84	1.09095
45829	45858	73	17409	17226	54	521	502	0	551	786	0	1540	1383	17	2676	2744	30	63572	66035	67	1.09197
344660	233314	144	152390	101181	129	5017	3341	43	9362	6927	59	17640	11764	79	24589	16927	95	650943	476597	127	1.09197
214509	177210	105	87072	70979	99	2341	2014	26	4349	3533	36	9050	7513	56	12213	10857	61	371351	323754	100	1.094
140769	131722	91	52964	49827	85	1485	1299	14	2802	2939	28	6107	6181	42	8185	7426	64	251988	242182	85	1.09502
135845	113184	96	57943	49671	89	1629	1338	17	2151	1765	28	5062	4380	42	7482	5662	51	196357	163306	87	1.09502
140911	133240	85	57717	54342	84	2059	1852	24	2619	2552	29	7463	7256	44	8871	8587	50	333902	319370	83	1.09502
192223	162418	93	56841	46411	93	2084	1622	22	3728	3111	37	7788	6353	55	10948	9554	60	296326	259029	90	1.09502
76600	77940	76	28650	28786	63	642	678	0	1008	1002	2	2552	2670	27	4030	3968	36	111300	110613	63	1.09502
302733	211312	126	122242	87793	123	3664	2624	34	5514	4009	48	13003	9430	64	19663	13833	86	521840	396374	121	1.09604
184032	157674	93	75644	63534	91	2254	1976	24	4327	3760	34	9518	8478	56	12633	10255	60	443328	390442	94	1.09604
290128	205720	141	166801	124990	124	4313	3099	37	7043	5479	50	16414	12859	73	20256	14873	84	663229	497659	121	1.09706
69320	69065	79	27499	27808	70	984	962	0	1230	1170	11	2593	2517	31	4205	4158	36	116443	112304	72	1.09706
145501	135861	88	85760	80351	87	1729	1674	20	2690	2653	30	5094	4552	41	7916	7641	44	208735	195832	85	1.09808
283767	202324	130	105648	77047	116	3385	2652	34	4988	4043	41	11920	8439	64	18157	13541	82	456400	351552	116	1.09808
105386	103593	82	42016	41108	80	1141	1104	7	1253	1742	17	4239	4105	36	5793	5863	38	178321	174067	80	1.09808
146509	135019	92	54373	51041	86	1388	1266	13	3010	2463	28	6954	6401	49	7672	7220	52	294190	276713	89	1.0991
32568	32141	76	14878	14794	51	213	382	0	323	560	0	1135	1061	6	1285	1268	12	51187	49677	68	1.10215
76283	75524	93	29075	28928	76	709	772	0	1924	1457	19	2483	2451	28	3242	3371	29	105281	102778	74	1.10215
126164	121855	86	35947	34403	82	1674	1486	19	3078	2697	31	6469	6101	44	8210	7361	50	251667	236486	97	1.10215
190645	151605	107	76426	61245	97	1896	1445	22	3960	3400	35	9474	7736	60	11514	9683	60	412158	345871	97	1.10317
363473	242860	136	207325	151644	129	7635	5543	49	11114	8297	65	21971	16183	78	32932	24576	116	814141	635089	127	1.10317
250289	197058	129	106383	83545	112	3069	2357	32	5017	4726	38	10577	8355	56	14691	12127	69	455603	382646	111	1.10419
253643	192588	113	117031	94921	104	2586	2141	23	4880	4107	46	9661	7950	59	11745	9279	57	397089	318533	102	1.10521
339843	219816	137	218271	153352	135	6267	4193	45	10189	6855	61	22926	15659	88	33102	23015	125	986451	691874	137	1.10623
240213	182695	116	97010	74824	102	3003	2388	34	5561	4059	44	10008	7825	57	15499	11631	76	417988	332492	103	1.10623
229258	186102	119	79739	63854	105	2671	2066	27	4792	4184	39	10842	9160	54	15447	12311	68	444500	373502	119	1.10623
55168	58007	65	22346	23419	52	614	784	0	1276	899	0	1985	1858	21	3201	2691	43	93663	93925	66	1.10623
65009	64800	76	35974	36177	75	728	732	0	1032	839	0	2576	2555	26	3896	3916	32	95704	93260	75	1.10725
39237	40362	69	19633	20115	54	162	219	0	-267	52	0	970	940	0	1139	1254	11	44725	46950	65	1.10725
144852	133964	103	58470	53073	87	1225	1065	10	3040	3084	29	5806	5726	42	6835	6330	43	245740	234655	87	1.10827
71363	73664	75	31029	31436	75	500	762	0	713	904	0	2735	2796	28	3323	3031	32	104595	106214	77	1.1103
85699	84613	78	37062	36435	78	1162	943	0	1468	1491	19	3188	2977	32	4505	4464	36	134051	133343	82	1.1103
109245	105214	83	58083	56154	81	1201	1138	9	2587	2154	27	4703	4394	36	6997	6267	46	180557	174934	84	1.11132
208258	172411	100	61003	50692	96	2984	2195	32	3589	2978	35	8509	7153	54	11484	9434	59	318585	276477	102	1.11132
121853	115795	84	46619	44442	82	1436	1419	15	2793	2777	32	6516	6092	42	7261	6823	45	254981	243339	87	1.11234
227811	180504	119	100598	82720	105	2533	2345	25	4648	3554	39	10385	8584	60	14428	11505	67	409857	343639	119	1.11234
79435	79627	81	32677	32695	76	880	699	0	1232	1094	8	3138	2888	32	4412	4554	33	122264	117807	79	1.11234
291952	180871	133	134740	89912	128	3820	2582	35	5779	3923	49	13256	8994	71	19299	13002	79	524491	346954	128	1.11438
81918	77675	83	27782	27268	77	672	721	0	1587	1490	20	2474	2513	26	3733	3310	36	108142	103673	77	1.1154
112486	108267	90	52661	51000	81	1337	1209	11	2455	2250	25	5138	4943	37	6189	5897	43	199145	189639	82	1.11641
102995	99992	83	49170	47625	80	1285	1199	13	2708	2685	30	4045	3785	36	6026	5643	43	168098	161102	81	1.11641
203845	167785	111	87579	70925	95	2405	1707	29	4198	3501	43	7651	6103	52	11828	9617	61	326604	267690	94	1.11743
124489	117099	89	53886	50017	84	1795	1700	21	2649	2994	29	6481	6376	44	8439	8113	51	310814	296559	83	1.11845
73162	71428	77	34303	33761	76	482	319	0	1143	796	0	2034	1923	24	2515	2734	25	88205	87782	72	1.11947
168496	143535	95	84851	74327	92	2109	1829	24	3680	3249	31	8146	7358	50	10286	9493	58	347653	317633	89	1.12049
146955	132789	93	79956	72658	88	2562	2329	28	2963	3049	31	8224	7295	49	12976	12083	68	340780	312094	82	1.12151
222082	182310	105	105420	84001	104	3591	3004	31	5799	4781	45	11968	10374	57	16569	13327	74	472815	407060	101	1.12151
120537	114078	86	48383	44797	85	1475	1337	17	2572	1684	36	4840	4735	36	7162	6453	52	204754	196132	79	1.12151
194358	157680	99	95041	77911	96	2237	1850	27	4915	4346	41	10833	9184	60	12119	10606	64	463151	387065	92	1.12253
91731	88009	81	20524	19771	60	1116	1094	7	1298	1627	16	3689	3453	35	4973	4377	40	149217	141539	74	1.12253
145133	125509	98	60478	51867	88	1352	1234	14	2328	2242	24	5737	5022	42	7002	6571	44	230553	210624	83	1.12253
173896	145998	106	79941	69121	91	1929	1656	22	3095	3020	30	6791	6065	46	8931	7889	57	252320	230590	84	1.12456
246017	201948	108	115198	95806	103	2975	2559	30	5344	4165	43	10497	9093	54	15626	12998	70	392593	345262	98	1.12456
128215	120998	87	44213	42120	82	1869	1425	20	2701	2449	29	6765	6333	48	7491	7159	44	282580	272521	79	1.12456
64351	61014	77	28123	27561	74	469	618	0	316	698	0	1874	1711	22	2355	2699	25	77724	75707	71	1.12558
140427	119961	91	63091	53172	88	1496	1422	16	3126	2768	30	6711	5819	44	7716	6692	47	297288	269392	87	1.12762
82345	79490	79	41104	39614	78	985	1030	5	1036	1136	11	2976	3184	29	4208	4251	37	141737	140068	81	1.12864
200043	163332	99	85081	70897	94	2491	1817	27	3439	2808	33	8235	7442	52	11660	9863	60	320650	280760	97	1.12966
159359	140683	94	58995	51868	89	1690	1388	22	3548	3126	36	9090	8143	52	10496	8838	59	388733	357191	91	1.13068
292811	228455	115	143515	112321	112	4932	3794	39	8572	7016	51	18661	15456	81	27975	21999	100	728837	602189	113	1.13068
313723	222553	138	169971	127132	126	5407	3592	41	9360	7074	56	19396	14759	86	25834	18192	103	766664	573209	127	1.13169
220644	180129	99	97290	78510	98	2686	2118	29	3858	2886	40	8669	7268	56	14313	11112	72	362967	302828	94	1.13169
63803	62506	75	28652	28927	64	671	672	0	912	920	0	2429	2724	26	3314	3393	33	93894	98022	67	1.13169
291418	202567	129	153666	111329	123	4533	3041	41	7137	5636	47	15051	10806	74	20926	14335	80	590081	447499	121	1.13169
168096	134801	106	64525	51695	95	1793	1320	20	3396	3106	32	7440	6201	50	8722	7062	55	338623	284866	95	1.13271
157293	146026	92	83117	77095	88	2721	2365	28	3754	3086	34	7779	7470	48	12062	11489	59	335526	320001	86	1.13373
165170	146456	90	66579	56324	91	2038	1958	23	3241	2615	39	6847	6320	44	10137	8645	56	268123	246512	87	1.13373
173324	144827	93	73598	63729	93	1732	1653	21	3117	2576	32	7488	6321	48	10223	8459	61	279030	240054	93	1.13373
112795	107077	90	50089	48018	82	1468	1514	17	2759	2478	27	5022	4693	40	6573	5844	47	201917	192266	85	1.13475
107189	100059	94	47388	46119	81	1159	1233	11	2283	2083	23	4770	4462	37	5571	5178	40	209797	203860	83	1.13475
152238	142768	91	41903	39914	85	2320	2091	23	3905	3149	38	6747	6371	44	10522	9866	52	283573	263031	85	1.13475
130864	116387	99	43300	38469	86	1385	1090	11	2442	2191	27	6347	5931	46	7597	6567	48	273135	250566	87	1.13577
146522	137336	93	79415	75647	86	1929	1928	22	3326	3272	32	7157	6625	48	8362	7648	47	317049	296877	88	1.13984
179687	145460	100	81556	67003	94	1718	1467	21	3234	2744	34	7039	5950	46	8344	7704	48	301767	252077	98	1.14086
352598	251256	144	136714	98780	141	4693	3167	42	9285	6910	57	18115	13339	84	26390	19502	109	709189	530689	144	1.14086
192167	169828	102	101058	92130	94	2223	2051	26	4551	3900	39	8739	7652	49	12776	11309	65	344458	304148	96	1.1429
91813	88215	80	38230	36705	78	757	856	0	1427	1677	16	4286	3930	37	5643	5494	40	196843	190153	79	1.14392
142287	129086	98	71873	66556	86	1534	1620	16	2553	2329	29	6203	5795	40	7018	6781	42	243557	231114	89	1.14392
127204	116785	86	52947	47813	83	1547	1332	18	2942	2740	32	6418	6464	42	8302	7300	48	297117	282364	88	1.14494
124035	118310	85	33820	32624	82	1298	1350	15	2508	2168	30	5538	5305	41	8043	7222	46	260044	244338	87	1.14494
237771	182218	107	76936	57728	104	2859	2054	31	4094	3260	42	9402	7538	54	15685	11920	81	389680	321321	108	1.14697
70822	72310	75	32281	32392	74	470	486	0	566	1265	10	2321	2415	25	3266	3404	31	95995	95447	74	1.14799
197906	169284	109	72866	63381	94	2306	1986	26	4489	4250	37	8453	7679	50	10440	9002	60	348558	316846	94	1.14799
107820	103869	90	53831	52457	83	1457	1241	14	2171	2003	26	5733	5529	41	7422	7037	48	262168	246461	99	1.14799
77554	75743	86	32103	31190	78	990	1133	9	1712	1369	25	3874	4037	32	4656	4417	38	158783	154974	75	1.14901
104063	99567	82	40247	38953	80	1147	974	0	2047	2185	22	5149	5045	39	5650	5050	44	206872	201424	82	1.14901
99660	96694	84	40755	40080	80	1261	1184	11	1981	1941	18	4446	4588	36	5932	5716	37	212203	200483	79	1.14901
147321	130201	92	59099	51168	90	1421	1307	15	2934	2079	31	6828	6078	45	8026	7202	47	313903	280067	91	1.15003
71259	70902	79	28755	28372	75	516	612	0	1980	1311	16	2539	2286	27	4023	4002	34	97469	94096	72	1.15003
238356	197608	112	184390	155929	102	5418	4303	39	8101	7103	50	17882	15332	80	26349	22444	93	652243	557961	101	1.15105
120301	112184	86	64430	58962	84	1166	1320	16	2798	2096	30	5521	5101	40	6657	6015	49	236256	222651	80	1.15105
194900	160049	98	78887	64445	96	1996	1559	26	3827	3100	34	7587	6593	49	10869	9546	55	312960	266610	93	1.15207
173288	151363	96	94746	83738	94	2095	1561	26	4273	3916	42	10268	9390	53	11871	10844	54	446054	411873	90	1.15308
143302	127313	92	53124	46138	89	1314	1206	13	2366	1837	31	5222	4737	41	7682	6720	52	224218	201273	86	1.15512
145759	134154	87	66472	60089	86	1978	1853	23	3929	3628	35	8490	7561	54	10052	9114	53	374337	366119	84	1.15512
324468	225294	120	162354	120104	118	4715	3646	38	8317	6308	53	15799	11437	76	22290	16106	79	613543	465097	114	1.15512
245274	189173	115	95235	73853	112	2786	2412	29	4550	3536	43	9787	8239	57	13455	11121	65	369840	299872	110	1.15614
109031	106618	91	44475	42797	81	1087	1286	11	2001	2076	23	4248	4006	37	5690	5485	42	167429	159426	79	1.15614
84123	83114	83	44596	43915	78	963	866	0	1300	1271	16	3175	2803	32	4828	4709	36	138854	131096	76	1.15614
170435	140292	98	65151	53649	92	1685	1262	17	2928	2557	35	6275	5157	49	8608	7747	51	249297	215240	89	1.15614
84617	81409	82	24974	24933	72	559	739	0	1324	1190	10	2794	2921	29	4650	4444	37	130221	126185	76	1.15716
96825	98584	79	32252	32900	66	1165	1294	12	1788	1829	25	4462	4494	36	5127	5227	37	189090	183646	76	1.15716
238480	180806	122	123321	98502	108	2529	1839	29	5511	4036	47	10462	8609	58	13959	11652	67	394307	323641	104	1.15818
107491	102457	81	42444	40383	81	1321	1164	13	2349	2317	27	5511	5300	39	5779	5694	41	230243	215205	83	1.16225
199724	175855	102	79200	70865	95	2754	2353	27	4889	4471	37	10780	9438	60	12110	10847	60	421951	390667	96	1.16225
147799	129435	91	74106	65415	90	1622	1292	21	3402	2495	34	8086	7032	49	9280	7812	53	328756	294183	91	1.16225
160871	141557	92	70759	61892	91	1937	1773	21	3186	2959	33	8406	7224	52	9306	7762	57	336732	299002	89	1.16531
335749	208616	129	133437	85086	129	5083	3338	43	8312	4960	59	17371	10812	77	24726	14777	96	661380	431495	134	1.16531
84761	82712	78	38715	38013	78	943	796	0	1794	1563	18	3095	2928	30	3984	3922	35	120905	118323	79	1.16735
238881	190259	106	98760	80225	103	2992	2418	31	5500	4660	45	9522	8098	55	13477	11040	61	364145	316302	102	1.16836
181043	143346	102	76437	60798	99	2008	1535	26	3400	2934	38	7363	6170	47	8185	6384	57	323415	265402	100	1.16938
147619	136368	88	62389	57240	87	1863	1675	20	3152	2992	30	8106	7702	50	9430	8338	58	353315	330022	92	1.1704
82639	82845	76	41728	40499	78	1018	826	0	1323	1417	13	3165	3027	29	4223	4187	37	130978	123115	78	1.17142
238107	186820	112	103726	80519	104	3481	2695	34	4097	3767	37	11028	9052	57	11701	9444	56	433869	358710	105	1.17142
335115	260984	131	152451	122764	127	5961	4709	41	9590	7826	55	19109	15155	72	29696	22856	115	762740	629614	129	1.17142
212258	154486	122	81700	60894	104	2320	1583	29	4038	2941	41	10503	7450	60	11429	9010	65	440506	333558	107	1.17244
50136	47820	75	16857	16675	53	606	549	0	737	864	0	1530	1793	19	2552	2476	29	59490	59701	78	1.17448
85381	82815	80	37077	36811	77	968	885	0	1551	1564	20	3245	3043	31	4007	3710	39	127065	124243	82	1.17651
154457	142391	93	62830	55951	89	1537	1403	17	3218	2917	28	7323	6364	51	8988	8024	56	335370	309753	90	1.17651
79054	77730	78	24392	24442	64	856	882	0	1392	1617	20	2747	2810	29	4025	4080	35	125868	121574	79	1.17651
317555	237506	129	197497	158357	127	5821	4636	42	8941	6195	59	18892	14818	76	28416	21449	114	751361	590161	129	1.17651
178829	160816	89	88883	78556	89	2498	2094	28	3803	3434	37	8245	7519	52	12659	11508	62	362828	336697	90	1.17651
68464	69451	79	25538	25951	62	710	696	0	292	645	0	2335	2555	25	3848	3567	36	91617	90013	77	1.17753
73141	70795	76	34280	33190	76	637	601	0	1050	1373	16	2733	2792	27	4112	4197	34	116793	117291	75	1.17753
247688	178998	125	76621	54679	109	3195	2413	33	4728	3756	45	11881	8531	66	14307	10401	69	532300	406782	125	1.17753
151324	142266	89	79099	76177	87	2149	1799	22	3326	3120	32	7765	7248	50	9843	8920	55	343484	320528	91	1.18161
141702	123172	97	56979	49629	90	1705	1361	19	2361	1918	25	5756	4874	45	8303	7172	53	248802	218101	89	1.18263
150309	132704	95	58618	50449	90	1826	1636	23	3518	3297	33	8010	7186	51	9504	8213	52	367866	327903	89	1.18263
202584	140635	116	77944	53320	115	2030	1752	17	4133	2537	38	8933	6693	68	12251	9195	78	350208	262201	115	1.18364
167555	153583	95	82908	77539	89	1878	1690	22	3138	3338	32	7568	7201	45	10585	9922	52	265561	241246	87	1.18364
69260	68454	77	41502	41802	76	668	660	0	1059	1027	6	2165	2545	27	3540	3555	33	107097	102631	72	1.18466
80719	74413	91	31967	30757	78	930	814	0	1362	1365	12	2380	2490	26	2822	2643	30	113704	111305	71	1.18466
100479	96211	98	47233	45926	81	1194	1162	10	2055	1883	27	5973	5574	45	7453	6626	50	253425	240193	79	1.18466
123096	113669	86	70772	65305	86	1192	1118	12	2574	2247	29	5175	4647	38	5709	5741	40	191946	180880	82	1.18568
224614	174047	105	91477	70256	101	2803	1912	31	4908	4319	45	11428	9306	60	13654	10900	68	488041	400829	97	1.18568
174896	155085	96	68628	59007	92	2241	1919	24	3502	2677	32	7346	6471	48	8583	7357	57	287732	255101	87	1.1867
151878	133485	96	55527	47592	88	1762	1498	18	2936	2323	30	6211	5516	43	9022	8288	52	242262	224321	86	1.18772
141246	130227	87	61291	54776	88	1859	1398	19	3413	2970	33	6969	6261	47	8275	7603	56	310524	291365	84	1.18772
125241	121430	84	45927	44573	81	1545	1475	16	2888	2756	30	6586	6140	45	7395	6774	57	283633	276535	82	1.18772
258509	193648	108	101041	74811	106	3662	2405	38	5707	4570	50	11617	8890	59	17371	13041	82	460597	357872	104	1.18874
207904	165394	104	76628	59110	100	2307	1678	29	4075	3061	40	8510	6964	57	12521	10335	67	372657	310814	95	1.18874
114151	108177	82	54161	51959	82	1671	1694	20	2714	2615	28	5735	5448	40	9127	8910	46	221630	213273	81	1.18874
94137	88229	97	39340	38085	79	907	1012	3	1722	1439	17	3641	3203	35	4706	4714	36	138514	133004	80	1.18976
78572	75154	82	24535	24322	68	888	966	0	980	1335	13	2650	2545	29	4154	4055	34	115091	110152	76	1.18976
71552	70175	80	36416	35740	76	704	675	0	1003	1002	2	2262	2112	27	2503	2280	27	93605	90968	73	1.19077
114495	108235	90	36308	35249	81	1203	1022	4	1994	2065	20	5074	4681	39	7371	6333	51	200403	188619	82	1.19179
197864	168414	98	76179	63724	95	2766	2397	29	5698	4654	44	12083	10521	63	13927	12076	63	482056	426125	97	1.19179
169868	120612	113	101056	81410	96	2099	1764	28	4774	3870	43	10141	8634	58	14073	11664	70	411352	344089	95	1.19179
195005	164580	97	82621	69341	96	2672	2212	28	4277	3650	40	7475	6712	49	11241	9608	68	326891	285569	94	1.19281
129258	118994	88	61039	57038	87	1789	1759	20	2980	2547	33	6202	5871	44	9173	8188	51	233855	221726	86	1.19281
189243	147531	105	73108	56427	99	1727	1433	24	3786	3453	33	8530	7089	55	10718	8416	65	387715	312044	97	1.19383
240972	194960	105	78549	65011	100	3121	2611	31	5678	5194	42	10816	9233	55	16466	13760	74	423608	368505	99	1.19383
42081	40657	81	20295	20165	59	230	418	0	299	657	0	1224	1311	12	2181	2150	28	55573	55777	68	1.19485
60214	58124	78	25823	25649	75	547	673	0	1021	1078	5	1838	1878	21	2372	2332	25	83021	79420	75	1.19587
203599	172192	100	78039	63539	98	2321	1947	27	3430	3372	34	8742	8006	52	13486	11109	65	349879	307502	96	1.19689
142050	124883	92	52722	46489	89	1328	1134	11	2268	2125	23	5268	4644	41	7999	7490	50	190587	175203	84	1.19689
87164	87289	80	37291	37225	77	1102	989	0	1864	1692	18	3685	3513	32	5724	5780	37	150775	149558	75	1.19689
43583	43306	77	14995	14978	50	150	313	0	622	1016	2	1442	1546	17	1794	1824	21	69874	70909	71	1.1979
169248	150619	100	75372	67551	90	1872	1373	18	3155	3235	34	7979	7500	47	10131	9260	56	351503	329571	88	1.1979
249492	198498	113	103202	83015	110	3797	2935	34	5894	4665	45	12226	10572	58	17612	13912	75	485244	427374	106	1.19892
166964	149029	93	81323	72314	90	2090	1761	25	3822	4049	31	9642	9059	53	10633	9405	57	401939	370759	86	1.19994
203984	166145	98	78971	63769	95	2330	1932	28	3426	2760	38	7817	6464	50	11656	10112	64	314582	274493	92	1.19994
89770	88286	81	42274	41182	79	940	856	0	1466	1398	17	3313	3168	32	4408	4295	38	131670	125608	81	1.20096
258545	206186	108	173811	147332	107	5045	4412	38	7610	6353	49	18139	15020	76	22950	18918	94	782486	651403	108	1.20096
168776	151020	101	62833	55471	90	2467	1923	27	3174	2925	37	7855	7185	46	11556	10650	55	317404	298731	88	1.20198
108176	101469	85	57707	56250	81	1510	1392	16	2053	2349	24	5668	5162	43	5983	6434	41	250675	235907	83	1.20198
154065	128854	91	88698	75222	91	2715	2485	28	4735	4168	38	10615	9308	61	13199	11481	60	395463	358079	92	1.203
92259	92433	79	37928	37731	78	1398	1087	13	1911	1918	23	4470	4376	36	5439	5146	40	201234	193658	80	1.203
195265	166326	99	88862	76590	92	2487	2258	25	4183	3345	40	8620	7217	54	13651	11540	64	345192	315769	94	1.203
103073	99971	82	44505	43543	80	1263	1244	12	2139	1699	27	5206	5187	39	6336	6525	41	222176	216774	83	1.203
280541	206550	129	128236	97315	119	3204	2724	32	5892	4998	44	13609	11253	65	17697	14739	74	485333	418371	115	1.20402
223036	177579	107	95732	76518	100	2855	2519	30	3926	3241	38	9494	7892	52	14356	12105	62	380116	321530	100	1.20402
171679	144156	97	70325	57789	94	1814	1603	20	2639	2481	28	6386	5303	45	10117	8443	56	258524	223192	92	1.20707
128461	121402	84	45119	42582	82	1602	1498	18	3176	3154	30	5993	5301	43	7460	6584	56	287398	268953	84	1.20707
121046	117187	83	46862	44186	83	1304	1313	12	2347	2036	23	4842	4488	38	5869	5503	42	215189	199466	84	1.20707
62826	62656	78	22425	22740	59	868	714	0	644	959	0	1866	2028	23	2819	2932	28	72358	69407	67	1.20707
60510	60486	76	25140	24890	73	447	541	0	1418	1164	10	2381	2321	26	3697	3908	30	89207	85392	76	1.20911
77443	74805	78	24722	24366	72	435	499	0	992	1123	9	2640	2316	28	3593	3610	31	105723	102481	77	1.21115
88465	87536	79	40304	39353	78	1088	1187	10	1678	1456	17	3671	3616	34	4865	3975	43	153528	150235	79	1.21217
86164	82990	95	37085	35961	78	1202	1211	12	1929	1737	22	3900	3643	35	4071	4159	33	147839	141414	76	1.21318
123579	118010	87	61049	59855	82	1907	1816	23	2912	2556	32	6107	5582	46	10358	9212	54	241108	232987	82	1.21318
147211	138403	89	80035	75097	88	2183	1938	23	4015	3909	34	9703	8985	57	10924	10120	53	417507	389011	87	1.21318
169130	147249	98	75708	67300	91	2471	2277	25	3662	2985	39	8177	7358	51	12319	10945	64	339470	311852	89	1.2142
86263	85690	80	34098	33686	77	985	807	0	1609	1598	18	4027	3764	35	5492	5387	40	143055	137999	76	1.21522
267031	206808	117	160034	126417	117	3687	3005	35	6248	4712	48	13667	10822	63	16822	12613	82	543970	413568	113	1.21522
59507	59883	75	26485	26754	65	476	616	0	967	747	0	2253	2221	24	2290	2407	26	79408	80258	70	1.21522
162429	147224	90	109955	99926	93	2950	2535	32	5711	5404	41	10672	9656	58	15753	14571	68	419626	389227	87	1.21624
364313	238048	132	161808	105630	129	5546	3537	45	11038	7695	64	21683	14894	87	30438	20615	119	842736	597822	126	1.21624
77437	79773	69	44085	43450	76	993	896	0	1628	1586	20	3241	3255	31	5028	4942	40	138777	137236	69	1.21624
185781	157945	92	78198	66299	92	2261	2169	24	4065	3789	33	10133	8263	54	11594	10816	55	429526	386102	88	1.21624
191854	172384	90	91489	82154	90	2774	2344	30	6093	5350	44	13615	12977	63	19219	18130	76	682904	622965	87	1.21624
88371	85735	81	39457	38427	78	887	853	0	1753	1608	21	3042	3354	28	4569	4366	40	123291	121071	73	1.21828
206879	156788	115	79157	59604	101	1792	1488	20	4349	3426	40	10343	7731	59	10750	8881	59	428379	342302	98	1.21828
382816	262836	143	229106	169977	143	8346	5933	50	12439	9349	63	24666	18876	87	36790	27881	131	922013	732629	137	1.2193
78428	79923	77	22210	22731	52	904	649	0	1687	1212	12	3216	3268	32	4998	5016	37	127095	124092	75	1.2193
103729	99247	83	35944	34348	80	1176	1141	8	2006	1703	20	3897	3782	34	5966	5395	45	161836	158004	76	1.2193
127710	120752	85	29468	27941	83	1907	1709	21	2997	2757	28	6875	6472	46	9640	8793	51	331744	314084	86	1.22133
133487	128273	85	68875	66585	84	2565	2547	25	4072	3718	36	9616	9359	53	12699	12127	63	417362	391078	86	1.22133
250413	208991	106	128226	110201	103	4148	3440	35	7501	6563	48	16403	14077	76	21396	19128	89	719465	612513	103	1.22133
215665	173401	104	83560	66165	99	3191	2269	33	3333	3294	33	7997	6571	51	11917	9880	64	323472	272895	98	1.22337
146838	136559	91	71952	65999	88	1615	1635	18	3312	2837	35	6880	6444	44	8030	7476	55	308083	284628	86	1.22439
273553	211043	122	113563	89051	107	3820	2695	36	5833	4687	44	12259	10057	63	16818	13259	74	465362	393693	103	1.22541
80128	77865	82	29488	29156	76	937	923	0	1258	1166	14	2332	2509	25	3635	3286	34	103965	101988	68	1.22643
133888	121887	92	63207	58095	86	1634	1377	19	3035	2870	32	6310	5901	45	9414	8848	58	251129	236967	86	1.22744
44669	44236	87	12340	12622	45	155	268	0	527	524	0	1575	1592	17	2204	2039	27	64877	66309	69	1.22744
112981	108086	88	40597	39269	80	1368	1454	16	2541	2208	30	5362	5175	39	6602	6226	42	223958	218027	85	1.22846
223955	183466	101	98070	81487	99	3033	2803	30	5168	4149	41	11635	9776	61	16192	14322	73	479797	414068	96	1.22846
219902	172124	103	86834	68132	99	2091	1630	26	4051	3181	39	8486	6893	50	11901	9378	63	356109	291399	99	1.22846
185442	154614	95	92650	79700	94	1920	1625	23	4445	3275	43	7921	7010	49	10665	9065	57	328312	297366	96	1.22846
89355	87471	80	37435	36281	77	776	817	0	1859	1463	17	3021	2587	31	3917	3739	34	121327	119671	75	1.22948
136657	127448	89	66471	63864	85	1535	1220	16	3122	2738	32	7210	6830	42	7687	7110	47	289955	271041	86	1.2305
140114	117659	98	60217	50171	93	1431	1125	8	2573	2405	30	5765	4898	43	8382	6946	53	238558	203542	109	1.2305
162434	145006	93	72033	64308	90	2438	2165	27	4073	3413	40	9093	8172	53	11284	10114	57	391356	354354	91	1.23152
197608	154672	108	69504	54685	98	2324	1944	27	3537	2804	34	9864	7905	57	11705	9574	65	432208	365118	96	1.23254
150020	135054	92	43804	39250	85	2227	2169	24	3789	3145	34	8063	6967	50	9993	8970	54	364191	336271	90	1.23559
51954	53431	75	23374	23441	72	406	367	0	1055	922	0	2027	2110	25	2355	2504	27	74662	75175	63	1.23661
157808	133077	96	64017	53365	90	2096	1724	22	3126	3150	29	7240	6059	49	8727	7566	49	319517	271352	92	1.23661
154036	126524	95	62185	51693	91	1797	1530	21	3216	2448	39	5755	4429	44	8128	6205	50	232747	186990	91	1.23661
242021	191282	111	104583	82054	102	3285	2571	31	5395	4215	45	10505	8643	56	16286	13112	74	425991	355457	100	1.23763
301721	216823	132	155323	111964	120	5469	4048	43	9934	7555	60	19321	14709	83	28809	21361	111	761071	584826	120	1.23763
273688	209848	106	165549	131427	104	5338	3810	44	9796	7577	57	19718	16147	81	29432	23491	95	764396	624160	102	1.23763
148666	135664	93	56262	52165	86	1691	1803	20	3792	3815	32	8459	7988	52	10337	8822	62	365658	342981	88	1.23865
190071	150848	100	71591	56511	98	2523	2171	26	3024	2341	43	6855	5553	47	9685	7187	60	284575	235251	95	1.23865
181288	162555	95	91542	81225	93	2499	2261	27	3931	3794	38	9407	8646	54	13202	12131	63	336533	314674	90	1.23865
113739	106910	86	44763	42879	84	1553	1370	17	3029	2489	28	5769	5504	42	6476	6423	44	267229	256600	88	1.23967
91516	88127	89	38557	37151	79	709	753	0	1461	1481	18	3422	3410	32	5280	4803	41	160109	152329	84	1.24069
195025	175011	96	130680	118922	93	3625	3302	31	7055	6091	47	12811	11936	57	18293	16340	82	507200	457052	95	1.24272
56588	56054	74	22779	23221	58	535	538	0	823	874	0	2046	2246	24	2611	2246	30	82620	82776	68	1.24272
61793	62738	75	26604	26676	68	474	508	0	706	845	0	1957	1993	22	2707	2890	29	82250	86637	74	1.24272
120042	114071	88	37415	35700	80	1382	1096	9	2042	2294	24	5070	4860	37	6447	6480	44	233814	228850	83	1.24374
100061	92085	82	44197	40596	81	1053	826	0	1614	1359	13	3015	2854	32	4154	3646	36	147387	137079	82	1.24476
305039	201815	135	107490	71882	130	4797	3324	42	10321	7316	59	18198	13202	75	27166	17912	114	713802	514434	130	1.2468
55580	53421	78	15916	15655	51	565	538	0	796	1166	7	1992	2093	22	2437	2415	28	71745	71169	68	1.24782
227616	182600	103	91225	72990	100	2537	1972	30	4783	3414	45	8574	7446	51	11757	9610	64	342369	299508	94	1.25087
91664	91722	78	37602	36944	77	952	899	0	1332	1384	17	3729	3660	33	4647	4455	39	167315	160038	73	1.25087
319814	228804	133	127130	93099	125	6023	3872	45	9759	6794	65	19620	14539	77	29046	22440	99	792208	615599	122	1.25087
277016	169307	135	122658	72488	135	3233	2049	30	5629	3652	58	13105	8563	76	15366	9636	83	566463	366350	135	1.25087
192288	157923	93	62102	50599	92	2320	1986	26	4132	3313	38	10161	8243	59	11789	9982	58	435892	368020	88	1.25087
285914	220798	121	164801	130247	119	5320	4328	41	8644	7229	49	18350	14731	75	29419	24132	106	736190	631108	112	1.25189
94819	91148	96	34201	33457	79	1075	992	0	1413	1593	15	3488	3366	32	4150	3744	35	124320	117877	77	1.25189
274507	201912	144	109690	81436	126	3424	2160	37	6111	5130	46	14916	11761	69	17248	14635	72	644592	515967	122	1.25291
165916	142503	92	69881	58909	91	1785	1464	20	3698	2787	41	6914	5997	48	9142	7938	50	295277	263391	86	1.25291
82837	80337	81	35976	35494	77	917	853	0	1401	1666	17	3547	3177	35	3715	3430	33	135206	134630	71	1.25291
232698	170567	118	107151	79304	108	2426	1926	24	5205	3632	43	10880	8653	59	14323	11296	67	463236	351931	109	1.25393
46897	44832	85	20863	20861	60	55	292	0	446	823	0	1436	1354	18	1482	1787	17	55900	56891	67	1.25393
127151	122942	83	32514	31245	81	1676	1579	18	2954	2801	30	6739	6205	46	8503	8199	46	298426	285534	85	1.25495
291097	214627	122	135325	101666	120	4333	3127	39	7839	5941	54	16150	12138	75	23602	17284	92	577840	438095	120	1.25597
194913	170062	97	110515	97909	96	2501	2457	24	4953	4159	43	10419	9673	51	15030	13973	65	419167	386392	93	1.25597
178822	143280	101	59769	47215	95	1997	1357	25	3758	3190	34	9860	8432	55	11408	9490	61	413263	342809	99	1.25698
359346	253174	144	374849	295058	142	9919	7492	53	16148	12792	69	32886	25555	123	48799	37496	131	1.04858e+06	925226	138	1.25698
185515	151805	93	81743	68377	92	1959	1699	22	3560	3010	37	6188	5337	45	9543	7942	58	279168	242835	91	1.25698
103196	101267	84	52974	52280	80	1074	955	0	1599	1625	19	4163	4127	35	7175	6976	45	174224	169414	77	1.258
54026	52522	76	18562	18832	55	597	584	0	271	825	0	1512	1414	16	1969	1910	25	72299	74257	62	1.258
87361	83324	82	41277	40622	78	1111	843	0	1534	1502	15	3001	2890	30	4595	4551	37	137135	133158	79	1.258
61362	60301	80	27124	27001	74	291	374	0	733	658	0	1802	1725	18	2446	2522	26	70698	68315	66	1.25902
111419	95025	99	49507	42787	86	1162	1022	4	1956	1790	24	3498	3094	35	5465	4651	41	158428	133565	88	1.25902
179985	155039	98	83004	73382	95	2426	2224	26	3863	3275	36	7848	7050	48	11268	9803	61	293789	261959	95	1.26106
137927	128370	90	50694	48167	86	1669	1622	17	2444	2268	31	6035	5905	41	8319	7402	49	246737	230006	88	1.26208
156396	144335	96	68945	65259	87	2205	1807	25	3144	2884	33	7256	6851	46	10762	10018	60	286370	270794	87	1.2631
185478	164835	92	102506	93215	92	2262	2052	24	4392	4317	39	11180	10147	63	13396	11488	65	471272	429040	92	1.26513
276312	203021	112	116194	84547	109	4081	2922	36	6028	4537	47	14551	11166	71	19601	15394	87	538660	422164	109	1.26513
102585	98340	95	52949	51371	80	978	1026	4	2167	1982	23	4170	4107	37	5333	5293	42	151670	144888	81	1.26615
286770	208554	134	142953	103949	118	4245	3039	37	8220	5965	60	15766	11440	71	20745	15328	81	585232	455664	120	1.26717
94041	91991	81	42159	41165	79	825	701	0	1483	1544	17	3290	3093	33	4405	4056	36	130052	122662	81	1.27023
351499	243829	141	158471	110498	137	5551	4178	42	10183	7510	58	19461	14344	81	30620	23465	109	764468	602341	136	1.27023
231113	194344	101	100447	83486	102	2872	2200	31	4871	4228	39	10259	8250	57	14837	12761	70	412984	363544	102	1.27125
147749	137044	88	65277	59718	87	1695	1584	21	3696	3442	38	8346	7600	49	9718	8495	55	367612	349865	90	1.27125
332148	213668	125	128417	84656	122	5187	3380	43	8139	4894	66	15614	9697	79	24003	15617	99	625604	422908	125	1.27125
359114	258200	158	252491	186572	158	6238	4440	41	11239	8451	64	25825	19368	109	36580	27051	136	1.04858e+06	768542	158	1.27125
102135	96245	85	45836	44412	80	1175	1013	6	2560	2476	30	4321	4244	36	6026	6072	42	154837	152259	82	1.27226
80838	78770	88	29657	29274	77	552	572	0	1230	1255	13	2756	2546	28	3695	3508	35	127605	124558	79	1.27328
83067	81614	79	31853	31205	78	762	920	0	1428	1152	11	2941	2837	27	3771	3999	31	120005	117687	68	1.2743
239670	195245	109	119259	97764	109	3913	3022	34	5272	4504	45	11175	9036	62	16113	13097	71	440010	358803	110	1.27838
83509	83348	77	36282	36323	77	717	620	0	1288	1525	13	2912	3027	29	4287	4350	37	113462	110033	73	1.27838
237588	156728	124	101012	68872	110	2275	1425	27	4079	2694	43	10017	6739	62	11914	7402	67	423860	289278	107	1.27838
134473	126105	92	64710	61667	85	1758	1574	21	2887	2979	30	7009	6607	46	9262	8257	63	328234	314997	82	1.27939
101386	97407	92	34050	32772	81	1131	1172	10	2227	2282	28	6251	5888	43	6228	6498	42	234428	229116	81	1.28143
148818	135758	92	64356	59626	89	1530	1666	18	3033	3002	30	7390	6789	48	7854	7354	47	296853	275541	86	1.28143
159386	137480	91	64165	57250	90	1852	1741	19	3518	3156	33	8668	8199	49	10065	8224	56	367162	336265	87	1.28245
296287	213140	133	157231	113578	116	5062	3524	43	8501	5925	52	14742	11251	71	22903	17113	89	581618	449044	113	1.28245
195002	160878	113	67650	54011	113	2524	1796	28	4599	3812	38	9218	7959	57	11847	10193	57	413851	349327	113	1.28245
105014	102526	81	39391	38678	79	1103	1124	9	2215	1992	23	5093	4694	40	5746	5703	41	218921	209718	80	1.28449
66614	65088	80	23497	23326	73	478	675	0	653	767	0	1688	1679	23	2640	2397	29	76060	72807	70	1.28449
187753	149625	105	52920	41687	94	2083	1703	19	4653	4263	39	10021	8494	53	11256	9752	57	437643	376249	94	1.28551
101374	98159	91	48816	47301	80	1319	1246	12	2426	1987	27	4968	4674	37	5199	5030	40	208885	198994	82	1.28754
171948	146003	95	55252	46833	90	2516	2085	25	3990	3230	38	7251	6158	52	9861	9242	53	285188	253324	93	1.28754
129769	120103	84	62719	58164	84	1599	1427	20	2508	2302	27	5371	4617	41	7882	7435	51	211061	195284	82	1.28856
239620	171427	127	82149	56315	127	3115	2111	32	3416	2821	33	9159	6170	56	12679	9134	71	380605	274869	127	1.28856
172062	142908	92	75620	64231	92	1788	1700	23	4222	3182	36	9004	7842	51	10719	8871	58	403681	350509	90	1.28856
265997	212801	112	115131	93479	113	4050	3013	36	6723	5795	48	13001	10732	57	20525	17727	85	557339	481642	109	1.28856
176597	159621	88	77162	67767	89	2151	2087	25	3590	3279	32	8216	7344	52	12407	10440	76	332119	299285	90	1.28856
284177	208301	111	110983	80482	111	4096	2861	41	6011	4396	49	14905	11421	70	21849	16534	94	603226	452998	109	1.28856
275087	209170	103	119635	91139	103	4691	3605	39	6959	4939	51	14215	11165	70	22766	17416	95	574640	459484	102	1.28856
234006	168762	123	90478	65835	105	2789	2106	30	4384	3564	38	11404	8300	62	13814	10368	70	491684	375779	103	1.28958
112155	104946	84	39980	38777	82	1529	1565	15	2298	2335	27	5659	5256	44	7930	8041	45	252284	245055	82	1.2906
56841	54913	81	29668	29153	75	466	584	0	840	1164	10	2069	2059	24	2352	2123	29	89792	88773	72	1.29264
235642	196546	104	109891	92085	100	3510	2864	32	5629	4856	43	12237	10494	63	15964	13415	74	483630	405552	101	1.29467
221191	188430	98	85541	72543	95	2462	2182	27	4065	3770	37	8357	7370	49	13167	11160	63	346487	304093	93	1.29467
265002	218671	110	115788	97460	105	5295	4097	39	7174	6031	53	15240	13942	69	22669	20146	85	584332	517265	121	1.29467
142631	130272	89	86977	81025	86	1887	1889	21	3486	2787	33	6869	6780	44	10330	9322	58	301783	276309	86	1.29569
160650	142304	99	79398	71837	90	1923	1801	21	3689	3353	36	8308	7484	51	10772	10047	57	320174	290322	89	1.29569
91877	89206	80	29525	29507	77	895	792	0	1570	1905	19	3401	3523	31	4920	4503	37	142800	138348	78	1.29875
205421	174443	99	157107	137514	96	3776	3358	33	6609	5473	45	12907	11410	69	19375	16335	84	521593	446178	94	1.29977
176656	139235	96	68781	52810	94	1528	1263	17	3408	2848	35	8100	6674	54	9544	8260	53	371141	303884	95	1.29977
145657	136318	88	46914	44464	84	1295	1236	12	3116	2666	36	6409	6378	42	7937	7436	46	302897	284433	85	1.29977
167119	154132	91	87122	79454	90	2272	2237	24	3419	3392	31	8093	7684	49	9828	8722	51	307615	283201	89	1.29977
145755	120937	94	55967	45908	93	1733	1277	16	3149	2755	33	7673	6460	50	9262	7557	52	340486	292730	108	1.29977
123121	120151	84	58537	56629	82	1780	1506	22	3531	3353	33	7391	6975	44	7931	7496	47	310415	297801	85	1.30079
304181	217996	134	132339	95587	116	4124	2903	39	6901	5470	47	14230	10437	68	21125	15405	82	550635	422046	116	1.3018
190239	127525	107	65387	38600	102	1722	1360	23	3982	2655	47	7732	5595	55	9207	6282	59	340481	234016	103	1.30282
186789	163483	93	99101	85633	92	2713	2139	29	3944	3427	39	9063	8363	53	12521	11103	61	360283	327110	91	1.30384
130354	122530	97	46681	45106	82	1998	1797	23	2826	3115	29	7921	7527	48	10777	10127	60	387723	374108	88	1.30384
105547	102194	82	48413	47560	79	1117	1074	8	2388	2293	25	4852	4796	36	6351	6221	45	222794	214457	82	1.30588
86839	85859	78	35291	34801	77	544	719	0	1117	1287	11	3063	2856	30	4066	4085	37	112409	110141	78	1.30588
237400	180706	103	93975	72117	99	2735	2090	29	4498	3357	42	9521	7143	57	14066	11317	67	391655	301935	101	1.30588
105846	102665	83	41231	39975	80	1520	1411	17	2080	2078	27	4234	3968	37	6151	6010	47	181829	175444	80	1.3069
351538	267827	143	233259	184264	138	9820	7552	48	15015	11078	65	32118	25684	103	46394	35573	129	1.04858e+06	964134	137	1.3069
59376	59489	76	22380	22340	63	580	648	0	771	688	0	2016	2070	22	2669	2963	27	73404	75938	70	1.30792
242937	193571	112	100277	81552	105	3074	2374	30	5160	3861	44	9808	8203	58	14482	12635	69	378266	327436	105	1.30792
231135	186290	101	76927	59655	101	3280	2940	30	5519	4265	46	12597	10329	64	15113	12564	75	552320	465646	101	1.30792
58835	58615	67	36144	36347	75	395	490	0	1155	849	0	1893	1815	22	2797	2228	27	79515	80721	71	1.30893
167763	144329	98	73305	64940	90	2056	1969	22	2994	2535	29	8118	7265	52	11371	10550	55	306116	275807	87	1.31097
119118	114224	85	46278	45024	83	1680	1675	19	3176	2820	30	6799	6411	44	8130	8068	48	289960	277602	80	1.31097
87515	82831	89	40391	39822	77	996	816	0	1537	1311	14	3770	3669	33	5198	4852	40	153782	149426	77	1.31199
146821	133188	89	63732	56491	89	1304	1421	15	2600	2173	28	6110	5238	48	6574	6359	46	252684	235016	84	1.31301
76008	75655	79	34992	34531	77	749	764	0	1323	1491	20	2866	2708	31	4192	4082	37	113790	110842	77	1.31301
229460	190172	98	167538	143412	98	5502	4420	42	8734	6762	52	18684	16239	82	27825	23777	87	747677	632698	94	1.31301
305586	238201	134	275605	223776	133	12413	10012	52	19417	15455	80	41830	32966	121	61143	47952	125	1.04858e+06	1.04089e+06	130	1.31301
75518	74643	77	28084	28165	70	915	809	0	1237	1219	12	2202	2402	25	3481	3533	33	102235	102459	69	1.31403
206694	160966	106	82125	65666	97	2364	1858	29	4801	3729	39	10459	8640	59	11795	9358	59	416371	351325	95	1.31403
202053	163822	96	93228	76934	97	2428	2024	26	3671	2964	36	7804	6269	56	12364	11044	59	355207	304841	92	1.31403
84230	82376	81	31641	31115	78	833	706	0	963	1050	5	2682	2749	27	3831	3286	35	108362	104748	74	1.31505
261209	194549	127	119402	93421	109	4258	3435	36	6065	5122	41	13196	10615	66	20965	16750	90	566936	471375	106	1.31607
163696	139626	94	58119	48340	92	1820	1394	21	3118	2705	34	6451	5779	46	9946	8093	58	254851	221034	85	1.31607
154828	139099	104	82376	74772	90	1790	1485	23	4060	3886	34	8611	7899	54	10817	9676	62	350110	316708	84	1.31708
189830	163767	95	154892	138397	95	4215	3634	37	6930	6377	42	15223	13817	72	19911	17991	79	561591	513615	90	1.31708
210712	177226	98	74786	62932	95	3001	2303	32	4390	4116	37	9722	8343	53	14694	13196	67	423941	384260	95	1.3181
183305	141425	102	70027	53007	97	1913	1549	19	3732	3052	38	8443	6664	54	10217	8066	63	382375	305266	96	1.32014
81880	82854	78	44210	43202	77	834	940	0	1277	1136	9	2894	3095	28	4593	4176	40	131979	126622	75	1.32014
68843	66491	78	26833	25914	76	783	875	0	2030	2012	21	2752	2540	30	3771	4466	31	112297	107241	93	1.32014
110750	106787	82	44804	43211	81	1050	1104	8	2096	2241	23	4767	4691	36	6364	6444	41	204403	198356	81	1.32014
199762	175350	96	83893	73974	95	2348	1897	27	4209	3954	38	8830	8135	50	12707	11475	68	349420	321940	94	1.32116
162734	130824	103	69153	56565	93	1730	1223	17	2980	2391	32	5804	5001	44	8224	6446	56	238918	204150	90	1.32116
102910	96598	99	27127	26165	80	1344	1235	15	2108	2315	24	4384	4018	37	6543	6464	41	187495	180074	81	1.32218
127546	120645	86	41402	39886	82	1525	1643	16	2923	2727	35	6037	5440	43	7911	6956	53	240250	230105	85	1.32218
195579	155315	99	87255	69950	95	2029	1657	25	3952	3357	39	9958	7996	54	12189	9369	71	444499	369316	94	1.32523
198553	172987	110	110693	95972	95	2099	1750	26	4067	3461	39	8974	8055	55	10775	9775	57	366475	325251	94	1.32625
236069	169300	110	98823	70835	105	2793	2214	29	4427	3068	44	11065	7983	62	13249	9742	68	515741	388255	104	1.32727
115043	105095	86	56750	51287	83	1525	1212	13	2674	2493	28	6654	6163	45	7577	7255	51	281222	261102	83	1.32727
146892	132861	94	70243	63389	89	1505	1428	17	3622	2903	35	7643	7103	47	8440	7457	56	329083	309423	88	1.32829
140468	131361	86	83385	77806	86	2031	2153	22	3682	3383	34	8730	8340	53	9868	8944	56	371006	348305	84	1.32829
233518	188473	102	132384	105085	103	3109	2471	32	4697	3640	43	9817	7856	57	15377	12235	75	421650	351009	98	1.32829
94005	92042	95	42815	42110	79	932	969	0	1840	1697	23	4714	4598	38	4993	5394	39	196521	190762	80	1.32931
73799	72185	84	41627	41072	76	1194	1027	4	1318	1283	14	2518	2558	27	4333	4109	37	120208	116469	75	1.33134
115063	111030	85	32843	31654	80	1793	1729	19	2613	2624	28	6029	5622	44	7880	7541	51	274219	260347	85	1.33134
246387	196283	127	170971	136071	117	8045	6084	46	12637	10573	63	27193	21825	103	38829	31199	107	1.04858e+06	880374	127	1.33134
207753	167661	100	98420	79672	100	2894	2268	29	4414	3822	37	11172	9678	56	13376	11083	65	435429	371643	99	1.33134
360540	220941	148	271266	200545	135	7618	5362	48	12039	7930	71	27269	19615	109	39565	29676	127	1.04858e+06	867327	135	1.33236
185154	152358	112	76470	59662	112	2192	1813	24	3378	2561	33	7899	5920	51	12693	9060	72	337118	258316	112	1.33236
372858	242803	131	178925	119306	129	5716	3819	45	10155	6282	58	20137	13453	80	29250	19683	118	800523	537046	128	1.33236
97955	102417	77	41116	42209	77	1347	1365	16	2282	2507	28	5028	4996	39	6290	5574	45	233279	224472	79	1.33236
237909	176956	105	91890	69786	101	2674	1995	32	5117	3964	45	12538	9542	70	13852	11381	66	506949	380617	102	1.33338
295158	211969	123	173817	130108	121	4226	3125	39	8057	6551	55	15886	11944	71	22106	16471	88	633622	482453	122	1.33338
130181	119885	87	58382	50748	88	1874	1461	20	2719	2509	26	5597	5030	42	8092	6227	60	275410	244886	88	1.33644
148533	130551	89	66883	57167	88	1546	1309	18	3059	2232	34	5660	5000	42	9893	8165	52	268659	228031	87	1.33644
122403	120575	81	46385	45177	80	1647	1609	17	2800	2547	27	6336	5782	43	9299	8814	53	283458	272153	84	1.33746
183620	153807	108	61706	52099	92	1815	1727	19	3620	2812	37	6928	5972	49	10991	9213	58	287330	241948	93	1.33746
243049	191153	105	92970	69562	105	3072	2670	33	5147	4338	44	10978	8790	61	15474	12126	76	432344	354221	105	1.33746
182185	136585	113	74656	57250	96	1873	1398	23	2722	2186	27	5735	4295	48	8518	6759	56	231929	177580	96	1.33746
86214	82181	91	32832	31525	79	1056	1120	7	1340	1173	17	3040	3105	29	4542	4860	38	122032	119757	79	1.33949
191712	162397	97	86686	73113	95	2200	1874	23	3377	2705	38	8242	6898	49	10678	9032	56	327822	288588	92	1.33949
157028	133686	99	64742	54416	91	1819	1417	21	2333	2164	29	5633	4814	44	7812	6480	52	252608	213082	91	1.33949
166759	134350	102	61025	49281	94	2174	1844	23	3890	3394	35	8721	7435	53	9497	9038	52	372244	319534	95	1.34153
237824	180797	111	105917	79370	103	2650	2012	31	4602	3157	42	8772	6750	61	13690	11138	67	368120	286084	95	1.34459
245675	189261	112	87198	67257	107	2934	2262	32	5239	3948	46	10916	8527	64	15989	12981	72	416625	335039	104	1.34561
65815	65592	78	26616	26581	74	360	487	0	685	618	0	1478	1591	18	2744	2829	27	72885	69021	66	1.34561
244176	193797	112	139330	117155	107	4611	3635	36	6906	5595	47	16259	13432	79	23802	19717	91	651577	541924	105	1.34662
138313	121970	105	60355	53942	88	1142	1238	14	2591	2455	28	5642	5117	41	7908	6629	49	235803	210092	84	1.34662
103445	98529	93	44858	43259	81	808	924	0	2293	2105	21	4188	4015	36	5739	5324	45	180090	174401	81	1.34866
216787	170147	107	107648	85810	99	2386	2033	25	4062	3623	41	10219	8616	56	12732	10192	65	441247	362929	94	1.34866
79491	78879	78	28138	27764	74	657	650	0	1163	1110	8	3062	2966	32	4689	4936	36	125638	127044	72	1.34968
134459	129005	86	43710	42752	82	1076	1247	14	3369	3393	30	5859	5492	43	8562	8041	50	215015	201948	81	1.34968
154117	145302	87	64614	61350	86	2123	1945	24	4093	3692	38	8075	7717	49	10444	10132	54	351491	333469	87	1.3507
71672	69010	90	29885	29492	75	517	570	0	723	833	0	2710	2504	29	3056	3227	29	95449	88912	76	1.35375
123263	118446	93	50033	48303	81	1107	1239	11	2176	2133	24	5255	4960	39	7266	6363	49	225700	208440	84	1.35375
57692	56421	75	25787	25981	73	493	600	0	497	428	0	1932	1983	22	2151	2222	25	76116	75677	72	1.35477
47106	46145	73	21942	21826	59	574	565	0	664	762	0	1723	1718	21	2397	2409	27	67141	64809	73	1.35477
78098	75597	80	29257	29364	77	713	746	0	964	1357	13	3692	3534	33	3885	3913	33	146363	142051	79	1.35477
157772	139306	90	48814	41483	90	1696	1662	18	3194	2709	30	6978	5957	48	8816	7447	57	319249	298840	90	1.35579
193028	159540	100	73559	60558	99	1982	1783	23	4096	3756	37	10837	9227	57	13057	10667	62	461211	388852	100	1.35579
126221	111386	99	53835	47168	86	1546	1329	16	2282	2001	25	5031	4360	42	7338	7129	50	199613	175977	87	1.35579
131652	117482	92	52058	47951	84	1682	1631	18	2531	2239	24	7334	6512	47	7846	7090	53	302113	282804	87	1.35681
103087	92722	99	43011	39099	99	1108	1086	7	2182	1924	27	4767	4010	43	6674	5680	47	200701	169212	99	1.35681
117182	111688	84	56516	53565	83	1295	1321	12	1770	1594	24	4219	3792	36	5961	5393	43	175678	167185	84	1.35681
145435	131153	94	61047	56252	87	1699	1607	18	2995	2635	31	6283	5719	45	9935	8413	58	254832	247931	87	1.35783
265610	209376	138	88185	68799	138	3867	3361	32	6031	4667	51	12016	9903	60	18816	14738	91	513724	426621	138	1.35783
175344	153970	100	83512	73568	92	2308	2111	24	3445	2833	29	6955	6455	45	10793	10219	54	273836	250229	98	1.35885
123248	117014	85	77696	74264	84	2020	1865	22	3832	3375	37	5845	5556	43	8284	7743	48	245621	226656	85	1.35987
191473	172245	93	88395	78757	94	3133	2955	31	4651	4029	37	10948	9440	57	16069	14352	69	420252	377918	92	1.3619
134345	127332	86	56427	51835	87	1558	1582	19	2104	1981	28	7252	6690	49	8133	7484	47	288290	272374	88	1.3619
87368	84094	88	36396	35736	78	937	864	0	1533	1672	16	3058	2844	30	4710	4458	35	121033	117955	81	1.36292
157288	138347	90	63658	55320	90	1479	1283	16	3123	2586	33	7070	6100	44	8138	7061	51	299909	264155	93	1.36394
88386	88609	81	37606	37841	77	709	790	0	1740	1776	23	3342	3171	33	4549	5047	33	139650	130661	78	1.36394
83772	81850	95	29895	28295	80	1121	979	0	1639	1415	19	3940	3793	33	5728	5004	48	152350	139022	95	1.36394
57569	60762	67	28081	28729	72	418	459	0	1086	944	0	1881	1909	22	2214	2275	24	74145	75387	69	1.36394
267138	193278	110	98536	70943	109	3640	2725	36	7204	5131	51	16441	12016	72	20353	14975	86	685261	524049	115	1.36394
97896	98232	79	40046	39651	78	1128	1067	7	2416	2258	25	4986	4604	39	4800	4052	42	199989	193243	83	1.36394
70521	68414	83	27705	27600	75	962	722	0	1153	1172	11	2550	2517	28	4159	4069	35	99814	95905	78	1.36496
122853	111560	89	56998	51311	87	1512	1233	15	2626	2534	29	6019	5298	44	6881	6850	44	228740	213569	103	1.36496
34606	35939	71	9494	10055	40	624	565	0	650	706	0	1503	1488	16	1952	2064	22	54837	57600	70	1.36496
43052	43567	68	21216	20980	63	369	295	0	374	548	0	1332	1163	13	1938	2132	23	62337	61685	71	1.36598
42172	41568	74	17127	17243	52	279	365	0	476	876	0	1366	1134	12	1536	1733	20	54826	53809	70	1.36802
75097	73773	80	31443	30686	77	507	608	0	1263	1185	12	2581	2336	30	3635	3633	34	123488	120724	73	1.36802
201068	169192	106	87022	73525	94	2346	1970	26	3439	3066	36	7936	7055	47	11290	10243	59	322579	285379	94	1.37005
78023	76825	77	34220	33582	76	777	712	0	1591	1363	17	2945	2891	28	3017	3268	30	128651	127126	75	1.37005
216307	172614	100	83217	66118	96	2198	1892	26	4128	3401	41	8992	7395	55	12614	9962	66	365106	297009	98	1.37005
127810	124844	83	37184	36309	79	1612	1591	19	2965	2621	30	5777	5881	42	7377	7483	45	250916	237972	82	1.37413
192709	160225	97	76023	64445	94	2080	1641	21	4431	3724	41	8015	6989	51	12147	10393	65	309057	274454	92	1.37413
215828	177894	109	79922	65676	98	2923	2194	31	4732	3849	42	9099	7769	54	13975	11763	65	373504	324441	94	1.37515
202509	165139	100	75250	62049	97	2164	1778	24	4290	3512	40	8098	7047	48	12267	10555	67	334696	292858	95	1.37616
93046	89203	84	38612	37595	78	1317	1205	12	1610	1650	19	3636	3648	33	4506	4148	37	154796	154580	74	1.37718
177525	145454	95	208535	176631	97	3760	2894	38	7233	6019	46	14750	11812	69	21060	17657	83	554565	454636	91	1.37718
88747	87162	81	29320	29613	62	865	875	0	2111	2108	24	4690	4622	40	5971	5900	44	206333	204839	79	1.37718
83288	82582	78	28447	28484	67	1085	1140	8	1417	1506	16	3337	3217	32	5738	5869	42	138682	133289	73	1.3782
125245	118293	82	41647	40053	82	1313	1268	11	2496	2283	27	5421	5609	39	7624	6945	51	235023	227344	82	1.37922
74252	75686	77	33236	32684	76	603	751	0	1449	1357	12	2538	2366	28	3219	3292	31	101641	95075	74	1.37922
145272	130464	99	54149	47964	87	1325	1300	13	1985	2118	25	5711	5114	41	7016	6502	45	227967	209303	85	1.38024
153642	135579	90	60680	54591	88	1718	1764	19	2496	2499	28	8139	7387	51	10480	9398	54	347420	322881	88	1.38024
124746	116577	86	55573	52010	85	1288	1105	8	2902	2912	29	7263	6777	49	9024	8022	51	326142	310557	84	1.38126
53674	51617	84	13776	13591	47	644	676	0	495	462	0	1829	1913	20	2377	2573	26	74086	69905	70	1.38126
33290	32448	73	13776	13502	48	156	178	0	643	719	0	1213	1159	9	1952	1891	22	51322	49177	83	1.38126
199143	171073	98	88951	76103	96	2250	1924	21	3674	3338	38	7969	6746	48	11757	9777	59	322874	278815	93	1.38228
162164	131896	92	68622	55929	92	1566	1328	18	3292	2708	31	7559	6301	48	8819	7380	52	328198	279797	90	1.38228
84103	83689	81	39993	39352	77	1009	1044	6	1194	1088	8	3206	3208	33	5037	5026	36	133162	131742	74	1.38329
123969	115614	85	61391	57355	84	1617	1496	20	2643	2850	32	7017	7152	43	8865	8668	52	343561	332712	83	1.38329
122709	116799	86	56099	53846	83	1263	1364	14	3080	2238	32	5831	5835	42	8686	7762	57	240522	230442	83	1.38329
228655	175088	119	93842	74389	108	3156	2199	35	5216	3990	40	11155	9124	64	16572	13997	71	436072	363085	107	1.38431
157077	134393	96	50688	40518	92	1925	1547	21	2925	2819	31	6957	6334	46	9109	7317	55	316344	272903	89	1.38431
71658	71279	79	17222	17263	50	758	791	0	1266	1345	13	2731	2845	28	3942	4209	35	107631	104321	76	1.38431
65473	64030	86	25558	25458	67	526	549	0	1069	777	0	2054	2177	24	2565	2509	26	91668	89230	71	1.38431
395951	272063	151	180378	128926	148	5302	3523	42	9144	6391	65	18891	13967	77	26190	18935	87	709753	508167	148	1.38431
193460	158388	111	71183	59867	94	2319	1952	25	3887	3765	34	10225	8329	61	12641	11046	66	437455	384785	98	1.38533
323333	213281	131	132750	87341	129	3241	2284	34	6245	4282	53	12746	8226	69	18773	12143	88	514720	339677	130	1.38533
238327	190098	104	92411	72373	102	2736	2222	31	5479	4451	44	11174	8629	61	15370	12724	69	404134	339144	100	1.38533
213277	165838	96	83040	63934	94	2430	2168	26	4864	3722	42	10349	8449	59	11781	8765	62	443955	349856	96	1.38635
130536	122768	90	38885	37207	83	1713	1750	19	2677	2394	26	5614	5564	41	8112	7996	48	230242	210826	87	1.38635
71258	69408	78	21106	20741	68	616	463	0	1069	1213	9	2219	2364	24	3524	3570	34	97433	95163	76	1.38737
147749	137566	89	61937	57293	86	1907	1664	24	3292	2967	33	7077	6282	48	10259	9560	55	266032	250355	84	1.38737
356034	234505	147	113001	78267	138	6051	4042	44	9409	6174	62	19325	13577	78	27343	18429	109	753062	540104	139	1.38839
249799	191297	104	127796	98098	103	3255	2403	32	5535	4476	44	10395	8150	63	14692	11035	75	396633	320948	105	1.38839
95329	93171	80	55584	53307	80	1221	996	0	1819	1980	23	4265	4156	36	5730	5269	44	190203	184531	84	1.38941
218151	164915	99	91656	68895	99	2233	1698	26	4764	3843	44	10695	8211	60	13051	10225	67	459974	358458	98	1.38941
146149	127543	100	54074	47864	87	1974	1743	23	3430	2705	32	7403	6718	48	9670	8001	61	340430	306414	88	1.39042
112091	103628	100	52448	49435	83	1054	985	0	2687	2123	31	4564	4298	37	5641	4810	44	201100	191327	82	1.39042
367021	232409	153	145558	93278	150	4854	3285	41	9520	6328	60	18412	12275	79	27431	18019	103	730579	508858	150	1.39042
233247	173571	114	90595	67331	106	2655	1967	29	4506	3263	42	8594	6604	56	12277	9747	58	352483	263344	109	1.39144
77833	78426	79	42796	42026	77	993	869	0	999	1605	16	3265	2908	33	4225	4300	33	131246	127155	75	1.39144
214016	178730	101	79374	65989	99	2710	2117	29	4425	3355	40	9157	7970	52	13520	11599	69	356876	310477	100	1.39348
239515	187932	115	98843	78762	97	3493	2717	35	6539	5875	46	14433	12142	63	16555	13337	77	609095	505954	104	1.3945
223127	164795	106	106662	81622	103	2803	2204	28	4732	3430	44	12116	9088	64	15095	11500	72	544051	431402	107	1.3945
204791	181826	105	115681	102623	101	2891	2756	31	5645	5261	41	11151	9704	57	14866	12491	64	422295	367943	99	1.39552
172974	156914	92	48017	43082	87	2488	2244	25	3879	3462	35	8802	7953	52	10296	9392	57	313082	290409	92	1.39552
140459	127638	93	60701	53614	87	1281	1298	13	2313	1979	26	5869	5335	43	7050	6594	48	232076	210429	89	1.39552
103295	99659	90	40296	39352	78	1231	1215	12	1769	1467	21	4018	3943	35	6884	6925	41	170967	166364	82	1.39654
70522	68641	81	30336	30428	77	626	624	0	700	1035	4	2538	2259	27	3920	4063	33	104356	102055	80	1.39654
49583	49002	77	23422	23726	68	457	451	0	770	557	0	1424	1469	16	1468	1441	17	64174	63400	72	1.39857
190109	151212	99	84087	68521	97	1803	1410	22	3520	2846	32	7987	6598	51	10054	8225	58	345723	280316	100	1.39857
152092	128686	101	61337	49781	94	1474	1176	19	2804	2788	30	6486	5449	46	7531	7201	47	283569	241069	95	1.39959
159644	139893	92	50545	43725	88	1757	1525	23	3586	2745	35	6852	6095	45	10910	9305	59	282790	251407	94	1.39959
287921	195133	121	122218	80207	120	4638	3022	42	7501	5086	55	15914	10846	74	22354	14603	88	603530	428046	122	1.40061
89396	86617	95	30177	29505	77	735	900	0	1349	1318	18	3970	3871	36	5054	4848	38	167963	159986	78	1.40367
264171	188654	114	98936	67633	111	3119	2132	35	5948	4748	47	13165	9230	71	16499	12399	82	590322	423933	116	1.40469
144979	126105	93	70092	60690	88	1352	1363	16	2687	2113	32	5574	4820	44	8011	6978	50	219401	195748	88	1.40469
205919	176827	95	91693	78908	93	2508	2211	27	4378	3785	42	9203	8422	52	12334	10913	57	380261	342517	91	1.40469
122462	119816	84	42562	42299	80	1733	1688	19	2651	2946	32	6083	6173	41	9823	9329	57	250714	246138	83	1.40672
223860	180217	107	94357	74692	101	3365	3015	30	5401	4376	52	12313	10155	59	15164	12669	79	542370	450406	97	1.40672
35557	37126	69	25043	25406	71	262	424	0	1286	937	0	1330	1227	14	1637	1895	19	59054	63356	67	1.40672
361700	214545	136	170489	105074	134	5491	3068	46	7689	5038	58	16144	9720	81	26303	15254	99	707945	416018	132	1.40672
87601	85755	83	35693	35006	77	1168	1104	9	2147	1951	27	4297	4686	35	5745	5435	40	209411	204168	76	1.40672
349448	233341	145	199466	137160	144	5511	3512	43	9987	7429	61	20763	15036	80	31542	21625	119	802598	594189	140	1.40774
76150	76901	75	23143	23293	59	807	957	0	1053	1116	7	2389	2615	24	3858	3539	34	99160	97183	76	1.40774
184178	165265	93	97954	88714	91	2605	2387	28	4246	3683	38	8040	7572	49	11735	10511	61	324711	299570	91	1.40774
152037	131916	91	66862	58372	90	1391	1259	15	2487	2248	30	5923	5124	42	7539	7076	47	219419	203456	87	1.41182
60008	59175	90	22540	21533	75	785	683	0	1101	1208	13	1918	1594	21	2943	2482	32	74696	70739	90	1.41182
92772	89528	81	34298	33225	78	786	824	0	1490	1649	19	3979	3883	35	4899	5050	38	142230	135649	79	1.41283
177925	158832	94	66815	58007	94	2359	1987	26	3939	3339	38	10507	9332	53	11456	9968	58	430951	393286	94	1.41385
105797	101907	83	51904	50662	81	1049	1128	8	1566	1822	23	4605	4370	40	6034	5723	41	161374	153239	79	1.41385
201699	166670	104	79638	63713	101	2244	1941	26	3848	3385	36	10021	8976	57	11859	10341	58	436294	389307	100	1.41487
87465	79502	81	43382	39412	82	934	789	0	1078	1272	15	2504	2310	28	3579	3403	35	118255	109177	81	1.41589
170925	148601	94	77476	66138	93	2013	1648	24	3135	2858	33	7655	6573	55	11938	10419	61	341137	293650	93	1.41589
135923	127551	86	56135	53136	84	1374	1361	15	3175	3107	27	7032	6883	45	7604	6957	47	281029	261900	86	1.41589
158692	140155	92	52698	45785	89	1697	1503	21	3185	2914	27	5970	5222	45	9786	8235	58	285730	258050	88	1.41691
178742	145916	96	75895	64762	94	2311	1814	27	4222	3551	39	7305	6142	50	10768	9561	67	293728	256007	90	1.41691
134114	127717	85	51888	49459	83	1136	1093	11	2273	2080	28	5329	5276	39	6569	6365	44	224321	212076	85	1.41793
268943	208680	121	107941	83440	120	3925	3259	34	6219	4712	42	12601	10390	56	18371	14971	68	507515	429694	118	1.41997
118839	116770	82	46436	45047	82	1321	1124	10	2690	2261	28	6035	5883	41	7604	7027	47	259088	248328	81	1.41997
266327	201369	112	109380	81633	111	3400	2698	34	5741	4292	48	11462	8226	63	16750	13028	75	451701	357694	107	1.41997
253726	182779	122	110460	80524	104	3577	2611	36	5461	3888	50	11181	8031	64	16234	12338	77	434457	331655	103	1.41997
207051	159276	109	86674	70475	103	1893	1582	22	3228	2528	37	7214	5633	51	11029	8696	65	307034	251089	101	1.422
65772	64927	79	25324	25262	75	573	845	0	957	1086	7	2133	2265	26	2759	2835	28	84794	81773	72	1.42302
73188	73902	76	43900	43439	77	887	839	0	1443	1537	18	3155	2837	32	4363	4200	39	117560	112923	74	1.42302
108487	105890	81	46211	44604	80	1411	1379	14	3020	2900	30	6245	6204	43	6804	6639	43	271895	260612	82	1.42404
200605	170511	112	116786	101249	95	2439	1963	25	4628	3608	42	10945	9340	58	12916	11617	66	444883	395507	94	1.42506
68993	65968	81	27487	27231	76	712	900	0	1656	1412	19	2885	2677	29	4101	3731	37	110082	104036	70	1.4271
132239	118076	90	58928	51228	87	1626	1208	15	2096	1961	28	4352	3683	40	6615	6084	45	184199	159216	87	1.42811
108970	106545	85	23811	23180	73	1344	1230	14	2334	2568	28	6251	5966	44	8212	7840	50	256074	243953	84	1.42913
46011	45699	78	20109	20080	59	184	276	0	720	746	0	1675	1611	16	2027	1955	22	69262	69554	73	1.42913
89832	86406	80	26455	25573	75	1074	807	0	1691	1653	17	4337	4175	36	4361	3934	40	172970	162399	84	1.43219
115295	110154	87	36687	35588	80	1286	1267	14	2099	2527	20	5391	5141	38	5312	5396	37	219793	208697	84	1.43219
87454	86089	81	36193	35651	77	934	917	0	1380	1373	13	3237	3160	30	4049	4107	35	126549	124929	79	1.43321
292645	198530	122	121969	85435	115	2758	1752	35	5794	4081	49	13075	8818	65	14798	9780	71	564755	388679	118	1.43321
307901	217785	122	148095	106687	120	4492	3281	39	7275	5638	51	17639	13489	78	23448	17435	95	716872	571360	121	1.43321
114657	114672	81	33111	33010	77	1547	1418	19	3001	2492	29	6860	6406	46	8108	8058	51	302638	289513	81	1.43423
69456	69826	77	28112	28169	74	779	665	0	1041	828	0	2325	2297	26	3510	3822	32	99607	97674	75	1.43423
126436	114390	102	46630	41890	86	1224	1268	10	2172	1845	22	4824	4679	37	5529	5239	40	209330	191053	87	1.43423
67431	66639	77	31928	31518	76	540	632	0	877	1205	9	2014	1973	26	3251	3219	31	85358	86401	76	1.43423
128692	120547	88	48726	44676	85	1986	1921	23	3361	3276	29	6175	6108	41	7765	7317	51	245678	231572	89	1.43423
352584	249317	151	224324	163543	134	8667	5882	50	11936	9387	53	26897	19503	96	40876	29769	127	1.02029e+06	766457	134	1.43524
171910	148692	92	77372	65492	93	1758	1430	21	3305	3092	34	7234	6228	48	9048	7789	52	334848	291121	93	1.43524
46899	47900	72	22231	22475	61	431	430	0	799	770	0	1498	1305	16	2213	2269	23	58673	57860	68	1.43626
272915	227361	126	202258	174839	111	4680	4070	36	7121	6324	49	15406	13393	70	23586	19930	90	612317	528707	126	1.43626
154894	139480	91	68086	62789	90	2119	1745	23	3376	2768	36	7751	7151	53	9187	8078	56	340764	311719	89	1.43626
283315	226452	117	119915	98201	110	4361	3512	39	6165	5374	49	13934	12263	60	21469	17753	93	568352	491692	107	1.43626
323103	212634	135	123181	84020	131	3897	2630	41	6062	4123	46	13907	9721	65	20606	13547	82	577043	399596	130	1.43626
187906	152329	101	74252	61530	95	2277	1801	27	3548	3094	35	7601	6670	50	10142	8688	55	312316	264712	95	1.43728
36569	39227	57	18855	19432	49	431	529	0	580	738	0	1411	1644	18	2260	2024	22	72545	73472	67	1.43728
83213	82716	78	32814	32544	77	585	751	0	2143	1994	24	3880	3666	36	4075	3924	37	152125	151359	76	1.43728
96906	92779	87	43796	39945	98	743	747	0	2481	2004	24	4641	4516	37	6109	5414	40	203302	197025	80	1.43728
105804	101494	82	42513	41036	80	1400	1240	11	2075	1793	25	5065	4735	38	4971	4704	37	203341	201419	78	1.43728
189622	155924	103	94567	79984	96	2625	2235	26	3914	3318	37	7740	6273	49	11593	9876	59	304425	264421	92	1.4383
204884	169823	99	75427	60721	97	2191	1942	25	4302	4102	37	8440	7249	50	10354	9024	61	332647	283778	92	1.43932
283875	214995	125	124534	94254	123	3714	2718	35	6324	4962	49	14410	11404	67	20480	16235	82	568285	466839	118	1.44034
98440	96087	81	34084	33335	78	1222	1063	5	2324	1973	25	4701	4368	40	6202	5723	44	231672	222822	79	1.44034
38627	39354	81	16840	16628	51	107	210	0	141	409	0	1234	1216	12	1854	1824	20	56094	54886	72	1.44237
45719	45041	76	18059	17786	56	381	389	0	930	1106	6	1499	1420	19	1679	1612	23	57246	58671	62	1.44441
243838	187392	104	87995	66946	101	3189	2302	31	4903	3997	43	10828	8076	59	14784	11230	72	401827	327923	105	1.44441
135453	129101	85	39419	37798	83	1299	1242	16	3455	3480	33	7625	7284	46	7881	7845	50	328311	307934	85	1.44441
294331	210597	117	132799	96615	114	4072	2869	39	6810	5168	48	13491	9152	67	20801	15164	87	535372	381638	116	1.44543
118078	113000	84	46618	45389	83	1627	1349	16	2943	2537	35	6527	6195	44	7603	7295	44	259108	246541	83	1.44543
120701	115892	94	49076	47214	82	1371	1289	13	3074	2522	33	5915	5400	44	8829	8352	49	242021	232547	82	1.44645
297967	227399	116	124197	95590	114	4629	3819	36	6728	5364	49	14996	12154	71	23027	18297	87	599571	497201	112	1.44645
137768	134601	85	46912	46066	82	2173	2234	22	3320	3125	35	8159	7446	51	9742	8926	56	340541	316757	86	1.44645
291597	193064	111	121328	80572	109	3799	2687	39	6453	4538	54	17064	11733	76	19931	13736	93	711326	473548	110	1.44645
113249	108478	84	29215	28353	80	1659	1626	18	2750	2258	31	6741	6750	43	7403	6462	54	272598	258667	82	1.44849
221400	176685	101	87226	68681	99	2805	2021	31	4278	3315	42	8454	6604	52	11847	9318	65	342009	282461	98	1.44849
378919	252848	170	362903	264105	163	12713	9162	54	18800	13769	87	38601	27534	124	56220	39999	155	1.04858e+06	1.02016e+06	161	1.44951
200758	169723	110	67098	58071	101	2740	2437	27	4118	3731	34	9286	8222	48	13556	12503	65	360008	322262	103	1.45052
151656	128354	91	61680	51554	90	1800	1344	19	3791	3073	37	8313	7288	53	11263	9055	61	382824	335736	92	1.45154
70096	66552	93	17789	17355	54	566	537	0	1126	1313	11	2515	2425	28	3143	3079	31	115752	114935	75	1.45256
203565	174554	97	81002	69582	94	2400	2256	24	4200	3920	41	9310	8379	51	13857	12223	65	355913	317113	95	1.45256
63792	60022	79	24525	24361	75	552	597	0	936	834	0	2380	2149	26	2836	2804	28	87825	86219	77	1.45358
289400	207350	125	120860	87402	117	3938	2774	37	6608	4604	51	12798	9636	66	17927	12867	81	493237	374899	119	1.45562
196125	162102	95	67614	54776	93	2201	1693	25	4103	3158	41	7021	6080	50	11490	9054	65	316900	277545	91	1.45562
199962	134546	111	168973	130884	101	5478	4164	42	8787	6619	57	17708	14124	73	25444	20464	91	658128	519759	99	1.45562
99820	98387	81	46466	46187	79	1018	895	0	1520	1777	21	4016	4012	32	5383	5456	37	146271	141535	79	1.45562
279930	211395	115	110824	85244	113	3858	2848	35	5220	4424	45	11697	9165	60	16488	12663	70	518858	428020	112	1.45664
108494	108507	80	34756	34790	78	1250	1171	10	2579	2254	26	5942	6196	40	7329	7488	46	265675	253295	82	1.45664
155875	138726	93	61254	54686	91	1449	1299	13	2625	2589	27	6344	5657	44	6483	5675	45	247089	232288	87	1.45664
187646	146431	102	80497	61603	97	1877	1349	23	3863	3315	37	9347	7663	54	10410	7823	60	396506	320535	98	1.45765
182376	161938	96	72181	63499	91	2445	2145	27	3586	3500	37	8075	7415	50	12117	10159	70	307514	279722	96	1.45867
316810	223306	137	179695	137678	130	5297	3668	44	8978	6700	51	15808	11406	74	22295	17221	90	622907	469003	131	1.46275
297772	217083	119	191659	131920	120	7426	4897	49	12134	9099	62	27837	19422	111	39667	26808	115	1.04858e+06	794220	124	1.46275
213927	157758	105	121887	85728	100	4097	2794	39	6416	5118	48	16429	12045	79	20001	14024	78	719484	517316	103	1.46377
136187	129952	85	48723	46872	82	1224	1144	9	2244	2797	26	5466	5377	39	6821	6808	43	242671	228811	84	1.46377
96440	91644	92	38747	37679	80	967	944	0	1691	1618	21	3646	3580	32	5017	4648	40	139360	133623	81	1.46377
121685	113385	87	45870	42979	81	1598	1579	19	2248	2362	23	5392	5362	38	7930	7876	48	212429	201965	84	1.46478
120830	116543	99	46787	45351	81	1693	1731	20	2787	2687	26	5703	5559	41	7481	7458	42	236769	231693	87	1.46478
226001	167360	117	130473	96996	103	2817	2208	32	4744	3332	48	11178	8359	61	14855	10788	73	488271	358096	104	1.46478
260046	182755	109	103666	76190	107	3969	2629	38	5425	3752	48	11368	7936	67	16156	11866	74	464780	347964	106	1.46478
117402	113735	86	51710	49449	80	1310	1298	15	1979	2018	22	6307	6064	43	6235	5894	43	257025	237489	82	1.46682
33316	32255	75	19215	18817	60	268	216	0	658	657	0	1034	952	0	1717	1599	19	60680	64137	66	1.46682
136038	126516	87	60478	57646	85	1944	1819	22	3049	2973	29	5682	5531	40	8564	8246	55	243458	234755	88	1.46784
151612	139113	89	60738	55169	88	1638	1363	20	3258	3310	33	6335	6013	45	6840	6146	48	262877	245295	90	1.46784
100728	96391	84	48098	46577	80	972	798	0	1970	1641	22	3554	3354	33	5356	5324	40	149292	139507	78	1.46784
145471	138948	84	69594	65676	86	1849	1866	21	3785	3658	37	8204	7749	50	11270	10274	56	332001	305726	88	1.46784
279165	208649	125	110893	82717	116	3532	2750	35	6299	4581	47	12167	9618	67	17436	12796	73	493325	390221	113	1.46988
174590	143499	111	67359	55486	92	2658	2182	30	4219	3444	39	8339	7178	50	11993	10240	59	305538	262902	91	1.47192
[truncated: 7,432 more rows]
