# Supplementary material for: Phenotypic heterogeneity follows a growth-viability tradeoff in response to amino acid identity
Source: Nat Commun. 2024 Aug 2;15:6515. doi: 10.1038/s41467-024-50602-8 (PMC11297284; doi:10.1038/s41467-024-50602-8)
Supplement: Supplementary file 6 — Source Data [file 41467_2024_50602_MOESM6_ESM.zip › source_data/fig6cde/240423/240423_1645_yATP_D11_GABA.csv]

FSC-A	FSC-H	FSC-W	SSC-A	SSC-H	SSC-W	BL1-A	BL1-H	BL1-W	VL1-A	VL1-H	VL1-W	VL2-A	VL2-H	VL2-W	VL3-A	VL3-H	VL3-W	YL2-A	YL2-H	YL2-W	Time
131997	126183	87	57960	55843	83	2696	2612	27	5285	5180	40	11024	10205	55	15209	14064	64	472532	426800	90	0.00409277
86037	83476	79	46145	44711	80	1426	1537	15	2167	2232	24	3927	4079	34	5751	5340	42	151264	143761	81	0.00920873
128493	114341	87	75721	66783	86	1932	1734	22	3022	2760	34	8076	6866	50	11759	10888	60	326636	296285	84	0.00920873
79588	75044	83	56101	53926	80	2338	2261	26	3739	2944	37	6501	6132	42	9384	9534	48	213766	200464	85	0.0102319
78959	74388	90	51953	49360	82	2583	2505	25	3198	3112	36	7735	7225	50	10307	9568	57	223077	196352	95	0.0102319
100206	93987	84	37196	36018	80	1750	1594	19	2440	2652	28	6494	6678	43	9477	8808	52	280679	269539	82	0.0112551
87623	79680	86	54090	50164	81	1287	1056	12	2036	1887	23	4679	4483	37	6921	5938	45	162824	147497	82	0.0112551
161438	116034	99	135228	108274	100	4011	3487	36	5878	4633	43	12640	10515	62	18092	14467	79	443572	359030	101	0.0122783
115974	102513	90	68200	60589	85	1700	1814	20	3447	2730	36	6197	5402	46	9669	7949	58	237170	206146	84	0.0122783
83794	81779	79	41139	39990	78	2032	1825	23	3457	3348	36	6766	6478	42	10626	9868	66	226711	205445	82	0.0133015
90415	86147	81	49774	48053	80	1894	1644	24	4259	3433	40	7232	7163	47	10434	10396	51	221787	205967	83	0.0153479
225757	176824	103	132724	106558	103	4900	3978	39	7256	5666	57	13815	10532	64	21410	17085	85	481834	380607	106	0.0153479
115278	101774	96	87684	80216	86	2286	1994	25	3137	2993	33	7966	6962	47	11173	9238	59	313082	279718	90	0.0184175
100060	91935	85	41347	38589	80	1785	1521	19	2903	2650	30	6969	6510	47	9027	8312	56	265923	241824	83	0.0194407
67793	65366	77	27918	27502	76	1262	1247	11	2322	2192	26	3985	3933	34	5705	5630	40	126970	128118	68	0.0194407
93094	89502	95	49825	48270	79	2348	2197	24	3603	3451	34	6878	6477	46	10817	10428	59	257828	237437	83	0.0204638
50638	48163	78	23889	23562	71	720	736	0	1704	1424	23	2650	2245	31	4487	3887	37	83181	84146	67	0.0204638
144201	130137	88	57991	50612	86	2689	2230	29	5542	4415	48	10013	8841	57	14260	13011	62	397667	360228	90	0.0235334
23475	21370	72	12408	12115	48	411	352	0	180	392	0	1137	1041	6	2096	1794	22	50119	50113	64	0.0255798
63304	62738	76	29463	29043	75	821	837	0	1317	1398	15	3015	2923	30	3627	3489	33	95480	95813	67	0.0286494
160777	139200	92	88228	76696	93	2939	2447	30	5406	4304	42	10561	9385	57	14436	11983	75	388946	322441	91	0.0286494
52804	53885	74	23082	23396	56	1048	1195	9	908	1348	11	3190	3456	29	4893	4965	39	98468	97465	59	0.0286494
104982	99805	84	80720	76990	83	3594	3427	31	5470	5040	41	10769	10173	55	15752	15861	60	333128	301858	82	0.0296726
39963	39759	66	21418	21164	55	701	628	0	698	928	0	2104	1879	25	3516	3403	33	75586	80412	51	0.0296726
96919	91261	85	60008	58338	82	1850	1493	19	3444	3164	35	6788	6621	45	8941	8283	56	271232	267142	78	0.0296726
46693	46084	82	29688	29142	73	452	545	0	378	524	0	1768	1638	19	2429	2432	27	64230	63097	70	0.031719
50153	49858	74	26867	26302	74	319	437	0	933	606	0	2237	2005	25	2579	2738	30	73334	72566	71	0.0327422
58047	57364	74	33609	32233	77	1116	857	0	1252	1348	13	2932	2741	30	4156	3730	38	94675	91988	72	0.0337653
56044	53226	81	27013	26619	75	624	771	0	859	1269	10	2799	2804	29	3410	3563	35	88257	86630	76	0.0337653
100603	94078	92	44703	42210	81	1122	1239	12	2535	2490	27	5479	5086	42	7795	7260	47	221688	206797	83	0.0409277
196027	155588	100	97644	77983	95	4046	3109	38	6079	4595	49	11946	9061	63	18347	14158	78	392705	295490	97	0.0419509
55652	55931	74	33019	33059	74	693	827	0	1179	1492	15	2918	2906	31	4446	4112	38	96343	97266	70	0.0429741
131627	107377	94	65822	54706	90	1954	1581	23	3738	2933	38	8132	7062	53	11522	9319	64	324083	278348	79	0.0429741
136464	121343	92	63908	57805	87	1981	2110	22	4034	3485	41	6793	6159	46	10009	8920	56	204309	189690	82	0.0460437
112453	103805	85	57268	50558	86	1687	1602	21	2606	2421	29	5886	5213	46	8580	8130	51	223982	208620	86	0.0470668
116995	108207	87	60162	57489	84	2777	2570	29	4779	4495	39	8438	8163	48	12700	11514	67	303422	278124	88	0.0470668
130151	121119	86	85483	81252	86	3386	3054	29	5097	5200	43	10060	9485	50	15873	14868	74	325193	294766	90	0.0491132
89647	86585	82	50719	49205	80	1249	1189	12	3179	2940	32	5847	5736	42	7862	7525	47	227240	217991	82	0.0501364
47531	48083	73	27155	27136	73	873	756	0	1181	995	0	2309	2298	27	3345	3368	32	75894	75606	68	0.0501364
89868	85805	84	46540	45098	79	2402	2126	26	4783	3805	42	9005	8287	54	12614	11747	63	350934	331419	84	0.0511596
142914	127293	89	81062	73521	89	2721	2632	26	4916	4379	39	10605	10227	55	15864	15056	62	430643	411672	90	0.0511596
60071	58645	78	29307	28116	76	640	593	0	1724	1356	14	2779	2888	28	4780	4399	38	122339	119815	76	0.0521828
152407	130223	104	80129	69339	90	2658	2554	27	4621	3615	40	8378	7097	52	13459	10825	62	274131	221539	90	0.053206
47669	46993	73	22368	22259	60	613	609	0	1455	1144	9	2061	2078	25	3237	3547	27	85314	84852	71	0.053206
94140	87811	81	48217	44414	81	1228	1300	12	2870	2581	28	5420	4644	41	8206	7624	49	218561	204222	82	0.0562756
97955	92977	82	56435	54550	82	2501	2389	26	3925	3612	36	8583	8329	50	12559	11861	59	266168	247867	81	0.0572988
182652	153045	105	86608	74222	93	2773	2545	29	5376	4310	45	11440	9398	64	14179	11502	63	414289	337787	93	0.058322
67288	66829	78	30190	29521	75	1066	1057	5	1550	1698	16	3491	3510	32	4962	4753	40	111922	112488	72	0.0593452
80501	78436	81	54383	52766	79	2183	2146	23	3526	3352	32	6843	6821	43	10087	10014	56	302195	289148	82	0.0593452
87441	81566	82	37600	36415	80	1459	1333	14	2175	1949	28	3973	4061	34	6487	6586	46	146856	140136	79	0.0593452
49892	47725	76	25962	25264	75	522	564	0	1519	1514	16	2733	2440	32	3467	3692	32	75856	76788	62	0.0634379
87183	83923	82	53156	51511	78	1458	1426	17	2205	2656	24	5614	5612	39	8043	7394	48	237676	230118	83	0.0665075
150414	130214	91	82408	70674	88	2164	1775	22	4014	3551	36	9417	8307	54	14874	12838	77	389769	330428	89	0.0675307
100303	91706	84	42266	38491	83	2143	1791	24	2935	3236	28	6536	6571	43	10635	9994	58	236300	228927	83	0.0685539
38116	37581	70	21141	20603	63	489	491	0	890	1009	2	1839	1739	22	2605	2664	29	55565	54555	71	0.0685539
133251	117675	89	81467	72143	89	3412	3105	31	4822	4107	45	9467	8259	54	13884	12443	66	301840	260250	91	0.0706003
97093	91348	84	45327	43203	81	2112	1870	24	2597	2195	28	5673	5219	43	8884	7899	50	253968	243983	84	0.0706003
22090	23113	50	12513	12700	44	213	339	0	446	411	0	1423	1275	13	2093	1998	25	50702	51235	64	0.0716235
105167	98620	88	61225	57319	83	1806	1920	21	2630	2834	28	6620	6106	47	9332	8596	54	273831	261314	81	0.0716235
122697	114082	89	65034	61743	83	2526	2232	27	3805	3317	37	9242	8708	51	14055	12544	70	384552	334215	91	0.0726467
203900	170607	105	90065	77876	102	5114	4820	37	8435	8024	46	17184	16216	72	24812	22981	94	576178	526540	105	0.0757162
101591	94829	87	59099	58074	81	2691	2739	25	4710	4625	38	8633	8009	54	12674	11442	69	276908	253621	82	0.0767394
200655	170802	106	134334	118414	105	5209	4621	38	8450	7960	50	16429	15071	67	24099	21857	93	528083	486054	105	0.0767394
78075	72299	89	36451	34056	79	1359	1404	16	1772	1660	20	4263	4144	36	6312	6641	42	139522	132086	81	0.0777626
99779	93950	83	37883	36128	80	1568	1573	19	2408	2407	27	4774	4663	37	8243	7680	56	172967	163239	84	0.0787858
71420	68984	93	34149	33891	77	1048	802	0	1173	1523	16	3154	2868	33	4429	4370	35	116097	111805	68	0.079809
156263	138052	90	89149	80334	89	2455	2279	27	4324	3504	38	10258	9043	62	15386	13018	70	419568	344973	92	0.0818554
71705	70311	79	35441	34903	76	1252	1219	12	2369	2142	26	4541	4828	35	6071	6058	38	186946	181955	80	0.0828786
78947	74992	86	37734	36238	78	1434	1398	14	2238	2163	27	4686	4499	38	7437	7152	47	206251	197738	81	0.0839018
52042	50267	74	25794	24864	74	723	672	0	695	883	0	3131	3117	31	3677	3831	32	116099	119049	71	0.0879945
23897	24651	64	12425	12314	45	213	292	0	626	726	0	1403	1490	15	2023	1800	24	55696	55797	63	0.0879945
126123	121180	85	92768	88883	84	2626	2198	29	3706	3358	33	9134	8786	49	13486	13139	70	376982	340118	83	0.0890177
67581	64621	80	33218	31751	77	1150	1042	6	1605	1782	19	3453	3300	32	4312	4630	34	104050	98075	76	0.0920873
132812	118634	90	65189	56738	87	2306	1786	27	3286	3079	35	7586	6783	49	11652	9990	61	330280	287366	88	0.0920873
101151	96749	98	61457	58308	83	2305	2403	24	3840	3574	34	9664	8977	55	15106	14583	67	407128	365908	98	0.0920873
25272	27832	46	21108	21281	55	253	431	0	491	620	0	1346	1092	8	2169	2123	24	55911	55186	81	0.0920873
182836	154037	100	89139	77254	94	3992	3530	35	6094	5223	46	13142	10514	68	19097	15438	81	388123	315668	94	0.0941337
131177	120457	90	53087	48428	84	2560	2287	28	5261	4512	41	8910	7985	52	12902	11447	65	284358	237410	87	0.0951569
148605	132871	90	73012	64605	90	2681	2578	27	4243	3199	44	9988	8518	58	14779	11863	75	384562	325645	85	0.0951569
109763	97043	86	68031	59567	85	1927	1631	19	3310	2465	33	6978	6239	47	10323	9606	54	273347	233379	89	0.0982265
210366	176869	99	95993	82225	93	3628	3186	33	6656	5756	48	13893	10891	65	20336	16055	85	524420	408693	101	0.100273
35821	37963	57	16808	17236	48	542	607	0	999	809	0	1673	1674	21	2621	2945	28	58743	61451	64	0.100273
95296	86828	92	42360	39331	83	1432	1322	14	2658	2386	26	5277	4725	39	7562	7141	56	199064	187072	87	0.101296
122333	100499	91	71461	59689	89	2055	1766	25	3687	2957	36	7069	6459	47	10445	9382	61	298459	274591	77	0.101296
78329	74676	80	42790	40878	80	1698	1444	20	2217	2206	29	4582	4470	38	7051	6640	43	155717	143480	83	0.103342
215487	177194	101	101068	84001	98	4927	4117	39	7055	6168	48	15008	11389	74	21388	16526	83	462840	351820	102	0.105389
62397	59324	79	31094	30346	76	893	864	0	1181	967	0	2891	2638	30	4868	4653	38	129215	125225	77	0.107435
142638	114218	97	88149	71558	93	2358	1623	28	3405	2753	42	8398	6902	56	12241	10397	69	312916	255204	93	0.107435
106372	99991	84	43906	41849	80	1655	1593	19	3338	3058	32	7293	7028	46	9513	9018	51	261891	255308	85	0.111528
65538	64208	77	41338	40750	77	992	1061	7	1821	1592	19	2997	2997	30	5013	5072	36	103160	101200	78	0.111528
108259	98211	85	47992	42935	83	1523	1244	19	2363	2148	28	5851	5053	43	7700	6657	47	216674	192364	89	0.113574
67192	66511	76	33739	33360	75	1463	1344	14	1812	1843	22	3156	3355	30	5266	5560	39	113155	112414	75	0.113574
97991	92664	86	55573	53507	81	1348	1384	17	2385	2421	30	6513	6089	43	8894	8294	48	246540	230993	85	0.114598
46311	46749	76	21713	21710	65	867	729	0	724	799	0	2475	2268	24	3555	3764	32	90109	85246	78	0.114598
72172	69197	94	39535	39109	77	1034	1323	11	2360	1980	33	4017	4093	34	5307	5885	39	178023	175412	73	0.115621
101036	89489	88	58610	53632	84	1718	1626	20	3209	2833	33	6332	5774	46	9075	8694	54	222910	216365	64	0.116644
150478	129944	91	97949	86598	89	3855	3350	33	5625	4769	47	11238	9432	62	15907	13881	70	365605	304849	93	0.116644
63115	62833	76	33321	33108	75	1087	833	0	1620	1792	21	2848	3043	28	5302	5365	38	111942	110640	74	0.116644
93500	87878	83	39049	37217	79	2208	2076	24	2973	3038	29	6191	6159	43	9012	9025	49	198738	181445	85	0.117667
43338	43221	73	9676	9316	42	805	984	0	2214	1995	25	3252	3391	31	1621	1574	18	57412	58377	68	0.119714
219113	170228	102	145944	112750	102	4864	3750	39	8672	6516	58	15680	12459	69	23564	18772	86	523984	422916	101	0.119714
64736	61925	76	31441	29776	78	939	941	0	1602	1599	17	3610	3296	33	4154	4306	37	104739	100063	77	0.120737
63044	61875	75	29193	28945	75	791	755	0	2225	2417	23	4245	4144	36	6077	5546	43	167863	168902	76	0.120737
26875	24598	71	16460	16388	49	287	436	0	365	430	0	1212	1100	10	1558	1482	17	45723	48298	65	0.12176
130170	120129	86	62377	58774	84	2140	2012	24	4235	3759	37	9421	8381	58	11514	10376	59	329964	296338	89	0.122783
122710	102880	92	69478	58916	89	2105	1880	23	3484	2841	38	6194	4817	46	9297	7568	51	209415	177320	78	0.124829
46724	45457	73	24208	23698	70	896	905	0	1157	1007	1	2593	2893	26	4461	4352	34	84426	82150	71	0.124829
91108	86617	83	58887	57222	80	1282	1197	12	2046	2611	22	5506	5725	38	8110	7913	50	231830	219480	80	0.126876
124219	113479	87	55314	49439	85	2216	2075	24	3677	3369	33	9604	9045	57	13934	12774	62	368433	330280	86	0.127899
62648	60643	80	28944	28643	75	1063	1048	5	1813	1637	23	3448	3587	31	4479	4394	37	108187	105471	75	0.127899
139985	124627	98	76082	69240	86	2474	2061	27	4184	3677	36	8549	7795	52	13070	11137	61	330461	283099	89	0.127899
100810	95432	84	36099	34397	80	1761	1680	20	3028	3029	33	7678	7439	47	10489	9945	60	294753	286073	80	0.129945
104331	96773	85	51561	48287	82	1790	1460	24	3537	3405	35	8084	7793	48	11541	10411	60	322745	292687	88	0.130969
124794	114991	88	67772	63569	86	2601	2524	27	4289	4169	34	10366	10039	51	15305	13871	67	408226	393309	89	0.131992
102105	96443	94	44760	43207	80	1524	1641	17	2158	2111	23	3974	4204	32	6298	6093	40	158592	150503	83	0.134038
92152	87966	79	54311	51976	81	1712	1652	18	2723	2770	28	7054	6686	45	10608	9689	55	305798	283849	88	0.135061
116160	99527	98	52299	44834	86	2105	1921	24	3015	2595	37	6921	5567	48	11154	8942	67	238886	196588	84	0.135061
135429	117333	88	53231	46035	87	3410	3035	31	4824	4494	38	10198	9633	54	16744	15326	73	370186	346112	92	0.137108
78054	71375	82	43756	39273	82	843	938	0	1472	1515	17	3385	3056	35	5899	4427	51	140535	123916	79	0.137108
99513	93416	84	53180	51155	82	1855	1820	21	3154	2982	32	6434	6004	45	8954	8317	52	242090	217498	89	0.138131
75457	73468	79	41034	39491	78	923	898	0	2000	1453	23	3329	3056	32	5231	5101	37	126078	122177	82	0.139154
135949	115095	89	78910	68474	89	2078	1871	24	4500	3555	42	9051	7964	61	13000	11722	60	382671	356857	92	0.139154
97451	88189	84	42554	36614	83	1698	1430	19	3292	3266	29	6201	5567	43	8409	7879	56	195517	184199	83	0.139154
73277	72080	79	35567	34688	77	1110	1084	6	1737	1824	20	3809	3775	34	6035	5888	44	146493	143527	73	0.142224
78213	75536	78	44612	42736	79	2341	2236	26	3092	2961	31	6449	6297	44	8512	8250	48	204969	195935	82	0.143247
180440	150059	96	114334	95717	94	3267	2589	32	6232	5012	47	11002	9149	59	14438	12687	69	397607	328943	100	0.145293
116204	94534	95	63439	53012	89	2252	1904	28	3304	2988	33	7726	6639	49	11109	10283	53	244433	227518	91	0.146316
63732	63067	75	28105	26946	75	1319	1257	12	2080	2090	26	3704	3687	34	5212	4847	40	118025	114815	81	0.148363
55072	55732	74	22994	22810	66	740	714	0	1075	1273	11	2116	2295	21	3368	3456	31	98890	97250	79	0.149386
25702	27299	47	18615	19099	53	638	519	0	809	752	0	1849	1986	21	2281	2232	30	53702	54574	58	0.149386
126018	103229	95	63486	51670	88	1834	1566	20	3324	2828	33	6072	5048	48	9001	6901	52	253334	206020	76	0.153479
74302	70675	81	36023	34998	78	1233	1007	3	1425	1756	16	3151	3227	31	5058	4949	37	127732	126224	69	0.154502
83133	79174	83	36155	34468	78	1725	1653	18	2146	2085	22	4108	3910	35	6813	5920	48	139007	133728	77	0.154502
98841	93549	87	54609	52118	82	873	1024	4	2335	2149	26	5286	4980	40	7757	7445	44	209946	205267	78	0.155525
97130	87291	85	42468	37135	84	1456	1562	14	2548	2073	30	5812	5607	43	8419	7420	52	245030	220577	85	0.155525
100965	88671	94	46757	41894	85	2271	1961	24	3559	3030	38	6686	6394	42	10179	9906	50	217151	216867	82	0.156548
69124	68124	83	19379	18962	55	896	923	0	1398	1684	18	3580	3516	33	4956	4744	41	131844	129188	75	0.156548
88609	84261	84	32431	31256	79	1751	1455	17	2998	2703	29	6267	6352	41	9419	8818	57	247351	243559	80	0.157572
261166	203715	118	124562	99636	114	6146	4457	42	10704	9862	53	19139	17014	79	28889	25485	97	658403	609808	109	0.157572
104589	98552	87	65326	62155	83	2591	2479	28	4371	4293	34	9296	9454	53	13251	12340	63	369631	350349	86	0.159618
73697	68551	92	29328	28396	78	1222	1025	5	1857	2031	19	3849	3938	32	5505	5441	41	121136	117307	78	0.161664
46680	45940	78	31440	31105	72	323	568	0	785	959	0	1786	1796	21	2564	2654	26	78470	77092	73	0.162688
66095	64690	85	32033	31045	77	1033	1138	9	1343	1921	20	3159	3141	32	4717	4809	37	115078	112289	79	0.163711
58253	57493	75	32395	31440	77	866	829	0	1659	1620	16	2766	2691	29	3958	4038	33	102931	103125	77	0.163711
102243	92538	99	61502	55707	85	1236	1240	14	2068	2037	27	5196	5118	39	7897	7583	48	208949	196342	88	0.164734
115703	105369	96	48984	45699	82	2849	2683	27	4602	3949	43	8669	7349	56	13002	11881	62	289111	255002	87	0.165757
208248	168402	103	90951	74268	99	3926	3508	34	6786	5115	49	11878	8997	62	17334	13590	80	410878	315698	99	0.165757
64766	65658	69	30182	30090	75	1348	1401	13	1620	1566	17	3142	3140	30	5118	5007	41	113023	113026	70	0.165757
74386	71711	79	39796	36564	78	1061	1018	4	1986	1559	23	5037	4543	44	6267	5716	45	203441	190446	77	0.165757
36393	35776	68	12841	12974	44	580	536	0	331	426	0	1570	1802	20	2409	2226	30	67037	67766	71	0.16678
127600	113420	87	47400	42081	84	2675	2277	27	4026	3450	34	8222	6735	50	12452	10293	65	277084	231968	95	0.16985
254778	181569	111	121044	83113	110	5088	3615	41	8878	5947	56	16656	10550	79	24095	16804	84	530685	358851	108	0.170873
106501	93691	87	51637	44511	85	1947	1569	20	2750	2210	32	6039	5276	46	8429	6978	54	221778	185193	82	0.171896
39870	38999	73	13856	13896	46	454	452	0	680	852	0	2112	2043	26	2881	3287	30	67732	67274	73	0.171896
115019	95777	87	58937	47988	87	1730	1526	20	3505	2991	35	6034	5081	47	9972	8355	57	192777	162244	73	0.171896
96958	91408	88	43123	42004	80	1700	1506	15	2755	2549	28	6283	6256	40	10284	10408	52	251513	238067	85	0.172919
229079	166967	107	110312	82420	102	5464	3944	41	7531	5472	56	15382	11758	72	23962	17590	93	531346	394137	102	0.173943
134750	117956	89	71950	63163	88	2037	1896	24	4098	3989	37	8135	7765	49	11881	11453	58	362288	350663	89	0.175989
124323	110261	88	52173	45368	84	2776	2507	28	3778	3410	35	6803	5810	48	10723	9157	56	232342	204711	89	0.175989
47265	49107	72	22779	22704	62	591	825	0	1016	1024	3	2331	2210	29	3559	3592	32	84634	83775	76	0.177012
41164	41641	64	20560	20291	58	577	691	0	1130	958	0	1468	1535	15	2875	2896	30	67980	70410	70	0.177012
41622	42295	74	14602	14691	48	612	561	0	652	905	0	2141	2210	23	2810	2675	27	76961	75133	72	0.177012
59390	57530	76	24887	24141	71	1173	986	0	1344	1684	17	2737	2743	30	4277	4165	38	97773	98200	76	0.177012
43915	42156	79	27797	27198	73	728	768	0	647	825	0	2238	2252	25	3105	2984	32	86125	82414	71	0.178035
130852	119912	86	69980	64410	86	2310	2314	23	4198	3828	38	9583	8453	53	14284	11811	62	411102	342016	94	0.178035
107939	100975	95	66371	63043	83	2528	2467	27	4571	3854	40	9702	9218	51	14581	13238	70	413874	376363	90	0.179059
101644	95582	81	76221	71958	83	1548	1625	18	3560	3087	33	6729	5941	45	10696	9952	59	270138	237866	83	0.180082
131938	110667	90	90953	77057	91	2072	1708	25	3984	3022	38	8545	7080	56	11909	9544	63	335865	284957	77	0.181105
145576	119484	99	58604	48309	90	2317	1950	24	4034	3022	43	6278	4740	47	9508	7648	62	208085	170223	85	0.181105
133273	109384	104	61977	51298	90	2286	1967	24	3285	2870	34	6967	5456	51	9502	7979	55	220653	187806	83	0.182128
56432	53466	88	28582	27612	75	836	846	0	1064	1175	11	2488	2679	28	3496	3657	32	94324	91822	77	0.183151
81147	78941	79	73530	70902	81	1831	1738	20	2965	2720	30	6493	5962	44	8295	7681	47	241682	222739	80	0.184175
55950	53620	78	31524	30751	74	785	849	0	1641	1443	16	2519	2472	29	4069	3825	36	96555	94123	71	0.186221
146239	125818	102	87911	78127	91	2475	2196	26	5162	4668	42	10266	8877	56	14253	12447	72	365485	312285	91	0.186221
86079	81964	82	46171	44384	80	1560	1309	15	1865	1877	22	5153	4959	41	7387	7154	45	201482	195783	80	0.188267
108076	102653	83	40421	38942	81	1921	1639	22	2701	2666	31	6883	6549	44	9164	8850	49	264825	250719	80	0.188267
31721	32386	65	17178	17241	51	535	557	0	1060	799	0	1162	1233	13	2528	2378	30	62990	65055	61	0.188267
60459	57795	78	28445	27421	75	728	649	0	1520	1396	19	2910	2765	29	4228	3954	37	97352	95557	76	0.188267
90983	84354	82	41747	38126	81	1437	1333	16	2296	1903	27	5114	4313	43	6961	6488	44	169372	150483	77	0.189291
79577	75519	81	39201	38608	79	1324	1218	10	2122	2436	24	4563	4266	36	6339	6125	46	140956	137112	74	0.190314
42111	41931	74	21504	21312	59	663	653	0	596	860	0	2064	1982	24	2881	3041	29	71390	68645	68	0.190314
83576	86233	64	33926	33235	77	1866	1728	22	2657	2616	26	5689	5541	40	8870	8285	47	197638	200035	71	0.191337
111246	106023	86	45260	43460	80	1763	1819	19	3610	3329	33	5967	5760	42	8334	8560	48	244579	231622	82	0.191337
106828	99758	84	68463	64994	83	1788	1677	18	2472	2511	30	5546	5444	39	9200	9061	52	194268	186995	80	0.19236
159840	143789	96	108829	100139	90	3692	3690	31	6802	6245	46	13299	11445	64	19423	17389	82	532896	469969	93	0.19236
67493	66007	78	39510	38925	77	1722	1468	19	2928	3016	27	6200	5888	43	9794	9085	49	259341	248189	85	0.19236
111323	101872	86	69940	65825	83	1751	1589	19	3376	3035	33	7416	6854	48	10974	10694	56	308576	278425	85	0.19236
94517	90144	83	61625	58765	81	1510	1428	17	2710	2511	30	5554	5399	42	7216	6502	45	172353	164542	83	0.193383
59237	55018	91	38274	34899	91	1244	942	0	1913	1505	22	2957	2330	30	4228	3557	40	101841	91399	91	0.193383
89631	87532	79	43692	42570	79	1436	1668	17	2707	2221	29	5382	5108	43	7197	7043	44	211244	201260	72	0.193383
107189	101707	82	68808	64607	82	1779	1656	21	2806	2723	30	6163	5784	44	9502	8982	54	248395	231967	84	0.194407
80551	77130	82	40080	38996	79	1387	1393	16	1841	1919	22	4468	4161	38	5450	5126	43	132700	130142	70	0.194407
93928	89262	80	58923	54282	80	1170	1138	13	2372	2133	21	4673	4424	39	7043	6812	48	198283	184955	82	0.19543
52297	51234	73	22058	21581	60	1115	984	0	1829	1983	18	2417	2702	27	3518	3606	32	90451	89068	76	0.19543
99761	91168	99	41777	38132	81	1276	1096	7	2452	1937	32	5347	4825	44	6952	5992	46	220114	197991	85	0.198499
89173	86028	84	30920	30307	77	1306	1220	13	2453	2543	31	5169	4975	41	7743	7432	43	176782	175648	75	0.199522
68640	64607	92	29035	27835	75	860	854	0	1682	1354	22	3462	3251	34	5139	4881	39	119513	117144	79	0.199522
181254	113894	114	112277	77207	114	4427	3097	37	7470	5674	63	14854	11263	87	21550	15541	100	480900	331167	113	0.200546
101334	94688	91	43141	41240	81	1633	1665	18	2594	2145	30	5246	5066	39	6875	6475	45	155210	150602	81	0.201569
103044	98391	90	55084	53097	80	2745	2389	27	4277	3767	38	8257	7780	49	13107	11907	62	270131	239704	86	0.202592
36900	37314	63	19326	19216	54	581	667	0	611	541	0	1940	1981	23	2578	2519	27	69488	68090	73	0.203615
110849	102737	93	48812	46178	81	2543	2152	27	4157	3665	39	8657	7726	53	12879	12153	61	276406	236075	86	0.206685
101177	91816	85	61009	55994	83	1679	1674	17	3104	2940	31	6554	5845	47	9098	8321	50	246847	215721	87	0.208731
85514	79865	89	36245	35266	80	1839	1735	20	2912	2795	32	5151	4850	42	7641	7180	50	161930	160406	66	0.209754
49249	49016	64	24238	23281	73	1039	1093	7	1421	1121	14	2597	2674	25	4085	4196	36	95114	93129	76	0.212824
135064	125269	89	84592	79397	86	3452	3229	31	5332	4804	42	10100	9616	52	14841	13856	62	337936	311054	89	0.212824
72288	69171	79	41843	41003	77	1036	1031	5	2089	1400	24	3268	3178	31	5422	5593	40	118882	116477	75	0.213847
71058	69462	80	35430	34873	78	1537	1644	18	2507	2618	27	5345	5306	38	8519	7994	48	186724	179722	78	0.216917
143208	125715	99	62154	54872	87	2530	2260	28	3913	3726	33	10129	8536	58	13762	11117	71	391177	330370	85	0.21794
86172	84140	81	69713	67568	81	1886	1886	22	3525	3581	32	7266	6755	49	10510	10330	56	232834	217333	80	0.21794
44212	43658	70	21198	21104	55	524	537	0	1086	1337	13	2244	2103	25	2787	2763	31	89013	90921	69	0.218963
110438	103421	86	75226	71379	85	1998	2084	22	4038	3657	37	8563	8093	48	12433	11942	63	359885	341932	83	0.218963
72232	68374	94	36813	35628	77	1205	1083	8	1375	1339	16	3855	3564	35	5062	4842	40	114750	113174	73	0.222033
107776	103051	83	43054	41350	81	2302	1975	27	5253	5105	41	13340	12898	67	13055	12460	58	334852	310302	83	0.222033
78503	71424	85	44000	39735	82	1675	1414	21	2651	2500	34	4990	4339	39	7310	6753	53	176065	155185	96	0.222033
102504	98354	82	49889	46821	83	2646	2312	28	3109	2860	32	6924	7041	43	11501	11225	57	227522	219365	81	0.223056
116712	108513	84	76708	71447	85	2166	2184	22	3495	3154	36	7682	6664	49	10410	9575	58	246225	206705	86	0.223056
246560	185896	119	139671	108264	110	6142	4846	42	10683	7684	74	18842	16470	75	28228	24053	101	633452	569085	106	0.224079
89845	84278	82	56979	53137	81	986	1045	6	2101	2140	23	3825	3385	38	6422	6148	39	142740	124799	77	0.225102
50952	51142	64	31759	31453	74	875	786	0	1606	1283	22	2237	2306	25	4212	4379	34	80060	81785	69	0.225102
46251	45165	76	30604	30394	74	520	639	0	1044	1021	3	2231	2132	26	3469	3517	32	74357	75161	63	0.226125
85418	81068	81	41886	40449	81	1280	1330	14	2369	2396	27	5260	5061	41	8268	8223	45	231004	222889	82	0.226125
125429	110495	89	62416	53512	90	1828	1659	19	3330	3019	34	7040	6195	49	11621	9986	60	309145	274165	79	0.229195
171954	134256	102	60606	46458	92	2564	2353	27	3943	3279	43	10000	7896	57	15167	11365	78	402516	313865	86	0.231241
51492	50786	75	17515	17545	51	796	740	0	987	997	0	2334	2302	26	2875	2777	31	82444	81373	69	0.231241
94831	87379	86	54661	51169	83	1444	1318	15	2313	2024	26	4688	4454	37	5788	5469	41	157797	150605	83	0.232265
78918	72644	82	42766	39973	80	1203	1121	8	2181	1942	24	5085	4579	42	7774	7522	50	220128	212156	74	0.237381
166500	138606	106	106034	87185	94	2922	2557	29	5143	3937	44	10798	8613	57	15418	12871	69	429381	340815	95	0.237381
176822	149858	94	114390	99152	94	3211	2813	31	5791	5114	43	10466	9284	54	15665	13113	73	338785	281484	94	0.238404
80001	76421	80	41920	39617	79	1375	1439	14	2182	2093	26	3993	3957	33	6032	5781	41	138219	132769	78	0.238404
90575	83691	86	38959	37234	81	2177	2013	24	3547	3817	36	8349	8124	50	12038	11482	56	287060	270076	87	0.24045
90628	83208	83	47268	42308	81	1229	971	0	2436	1586	30	3918	3438	36	6003	5355	47	139518	131185	78	0.24045
142946	76783	110	79678	44719	107	2134	1074	7	3258	1809	49	6931	4065	63	10025	6055	67	241883	138916	104	0.244543
185817	143299	100	93487	73511	99	3913	2949	38	5763	4542	51	11518	9187	64	17037	13493	81	345144	274147	87	0.247613
43220	43407	65	22211	21782	66	737	607	0	845	859	0	2107	2305	24	3002	3179	28	74199	73040	68	0.248636
112574	105520	86	65146	62906	84	1989	1911	22	4604	3970	38	8689	8457	49	13158	12422	68	379725	351455	85	0.250682
71228	69307	79	21986	21735	63	1275	1225	12	1490	1705	20	4163	4169	36	6177	6589	38	144160	145041	68	0.250682
54569	51519	77	24523	23955	63	772	906	0	994	1281	13	2355	2497	28	3973	3909	35	92871	94269	71	0.251705
127935	114271	89	74384	66352	87	1979	1650	23	3688	3100	35	7214	6248	46	11683	9313	64	311298	275154	82	0.251705
61144	59464	80	21806	21682	53	687	862	0	1659	1478	21	3304	3211	31	4769	4643	39	112087	112993	70	0.251705
66708	66748	77	32507	32062	76	883	940	0	1076	1521	15	3138	2885	30	4351	4112	37	101238	99836	71	0.251705
108784	102381	85	51203	48140	83	1684	1539	17	2493	2144	28	6896	6394	46	9901	9216	53	283236	254503	83	0.251705
101747	97848	86	76972	75363	82	2315	2185	23	3685	3140	35	8093	7920	48	12278	11881	57	296676	271420	81	0.251705
65635	62079	80	32756	31349	77	1128	1024	4	1520	1413	16	3195	3017	33	4826	4867	37	128972	124451	76	0.252728
139633	124092	87	49729	44764	87	3570	3194	33	5089	5162	40	11181	10353	58	17874	17658	73	382689	361797	84	0.252728
135851	123809	86	67301	62952	86	3168	2987	30	4670	4161	39	9332	8375	53	14146	12532	68	294436	255916	85	0.253752
86228	81305	87	68513	65442	81	1438	1344	14	3516	2730	35	6420	5948	45	10324	9923	53	290473	283410	80	0.255798
31017	28834	79	13369	13451	47	383	424	0	738	752	0	1731	1860	21	2866	2973	29	67040	64650	64	0.257844
139642	118604	92	66410	56839	89	2037	1985	24	3432	3052	33	7649	6052	53	11396	9702	58	250222	205544	87	0.259891
79242	75133	84	41482	39554	78	1709	1452	17	1991	1841	23	3641	3608	35	6473	6210	43	115772	110558	80	0.261937
54736	54458	64	24523	23742	65	1303	1200	15	1966	2279	21	4644	4363	36	6222	5996	41	146971	135741	77	0.261937
83928	79315	96	45571	43264	81	1522	1435	14	2910	3025	30	5847	5655	41	7624	6716	44	222241	219112	85	0.26296
104263	94302	85	53265	47518	83	1339	1101	9	2111	2072	26	5336	4801	41	7039	6326	47	203529	177099	76	0.26296
281269	160429	145	127985	73265	129	4814	3145	42	8928	5227	55	17093	10033	84	26224	15420	104	577468	359193	132	0.263984
96662	87277	90	48173	43706	83	2012	1881	23	2665	2648	31	5887	5272	46	8454	7661	47	196377	181306	86	0.265007
87354	81019	83	27367	26827	77	1776	1589	20	2245	1886	26	4960	4736	39	6619	6338	44	158024	153713	82	0.265007
88963	85938	80	43086	41597	80	1247	1146	11	2403	2606	30	5677	5352	39	7908	7805	50	222180	211482	84	0.26603
107222	102551	84	53773	51938	81	2665	2603	26	4342	3538	42	10080	9933	52	14290	13276	68	380511	356740	83	0.26603
90888	85273	84	35939	34485	80	1087	1002	2	2159	1578	25	4534	4669	38	5582	5716	40	162623	158569	82	0.267053
120842	104504	89	45561	40324	86	2079	1998	24	4280	3659	37	8075	7359	50	12786	11310	62	262130	256760	90	0.2691
145813	133894	103	91995	88774	86	4618	4462	33	5990	5610	42	12472	11524	64	16599	15283	65	384750	344950	91	0.270123
59183	57552	78	25651	25121	74	1176	1282	12	913	988	0	3001	2927	28	4641	4620	34	103931	101397	75	0.273192
95325	86456	94	58992	54840	83	1586	1582	18	2963	2431	33	5761	5148	44	8449	7583	49	198739	175058	85	0.274216
117384	106283	97	93840	88521	86	2476	2421	26	4538	4086	40	9855	9422	50	15068	14942	66	402237	371801	88	0.275239
62144	59377	77	30894	30002	76	1262	1312	13	1233	1545	20	3305	2970	33	4615	4522	37	108704	110584	74	0.281378
76180	74986	79	37073	36264	79	1127	1013	4	1968	1889	24	4135	4065	34	6545	6250	46	183152	178551	76	0.282401
64216	61638	81	29183	29007	74	989	1102	7	1649	1385	25	3402	3515	33	4724	4767	38	144822	147007	68	0.282401
112814	102873	86	57025	51201	84	2008	2160	21	2717	2699	29	5410	5136	41	8022	6865	52	200029	188135	81	0.283424
61859	62388	75	29803	28472	76	938	957	0	805	1168	9	3287	3251	31	4685	4687	38	115800	111270	72	0.283424
79348	76699	84	31594	30815	78	1478	1245	17	2413	1943	25	4920	4762	39	7186	7132	43	199708	198591	73	0.287517
131829	116292	90	76586	67458	87	2775	2594	28	4608	4204	41	9036	7618	55	12603	10614	60	304491	249726	88	0.28854
85150	81534	82	58424	56951	79	2021	1769	24	3047	3113	31	6843	6912	42	10126	9751	54	299867	275261	81	0.28854
93866	89358	81	45055	42530	83	1341	1228	13	2741	2619	30	5612	5317	43	8236	7914	46	217324	210832	84	0.290587
177355	146440	96	112021	90692	94	4620	3668	38	7873	6396	53	15409	13272	67	23630	21065	85	579730	535109	91	0.29161
55763	57569	74	30188	29755	75	1230	1162	11	1702	1410	17	2976	2891	29	4284	4272	35	96314	93466	71	0.29161
84843	80723	85	48126	45750	80	1415	1222	15	2307	1960	29	4836	4590	39	6920	6529	44	159003	148946	81	0.293656
116314	107015	87	84807	79148	85	1795	1524	20	3540	2935	38	7588	7369	47	10614	9358	55	294463	265216	89	0.294679
84838	80336	89	30013	29085	76	1898	1784	22	3311	3041	31	7164	6286	46	10324	9414	54	297468	279010	85	0.294679
69498	66425	85	50139	48725	77	1569	1522	17	2429	2609	25	5182	5182	41	8181	7758	48	178679	172585	77	0.295703
78195	74869	83	39222	38639	78	1247	1204	10	2705	2318	29	4757	5186	36	7406	7239	48	205429	203752	68	0.297749
151949	138632	89	84086	77554	90	2441	2212	26	4696	4324	36	9932	9514	51	12196	12009	58	357644	338948	93	0.299795
142298	116896	92	77520	64802	90	1935	1533	25	3937	2978	38	7692	6481	50	10559	9197	55	301106	258259	86	0.299795
187910	148039	97	86888	70283	96	4149	3460	36	4853	3788	44	10662	7883	64	16458	12979	79	327412	253360	91	0.299795
118839	111330	85	83377	80028	84	2737	2821	27	5075	4715	38	10097	9393	53	13657	13068	63	319982	300507	90	0.302865
69956	65980	93	36269	35116	78	771	683	0	1077	921	0	3225	2851	33	4357	4250	34	111647	105583	93	0.302865
85040	46200	102	40496	20900	101	1271	791	0	2305	1308	10	4051	2179	55	7012	4022	62	168104	90776	102	0.305934
69362	68567	78	48820	47188	77	838	853	0	1445	1478	19	3149	3387	30	6043	6220	41	156182	157352	76	0.305934
96691	85126	90	66470	61016	83	1834	1627	22	3334	2921	32	6201	5524	47	9268	8687	57	220236	193957	84	0.306958
93930	90124	85	65636	63326	81	2498	2304	26	3559	3061	37	6742	6420	48	9757	9188	52	228386	206225	84	0.309004
71985	70599	79	34723	33352	79	1319	1387	16	1779	1688	20	4051	4117	34	5250	5492	37	113672	113545	73	0.313097
113264	106127	90	57196	54821	83	2485	2120	27	4608	4117	40	9712	9487	53	13173	12822	61	367856	339829	86	0.313097
59823	57385	79	40542	38261	78	1087	1234	12	2180	1731	23	3923	3803	34	5805	5010	43	140436	126861	76	0.31412
68413	66606	82	35143	33638	76	1014	931	0	1896	1643	21	3343	3152	33	4689	4180	41	111261	106332	76	0.315143
57673	56047	77	33967	32261	76	697	765	0	1311	1488	17	2673	2770	28	4324	4050	35	101921	98032	71	0.315143
78114	77785	78	47376	46535	77	1344	1353	12	1882	2070	22	4434	4063	38	6054	5623	43	182802	183240	77	0.315143
169145	141108	94	134540	114267	93	4319	3407	37	6938	5926	49	13416	11103	65	20181	17229	78	465376	385629	90	0.316166
119262	105683	95	66722	59320	87	2219	1763	27	3174	3226	33	6985	5960	48	9697	8985	53	223228	191461	85	0.318213
112971	104482	86	64112	59436	83	1699	1641	17	3389	2704	36	6667	6161	46	9404	9180	49	265590	242158	81	0.318213
99725	95051	82	53862	52341	81	2200	2564	23	4283	4088	34	7982	7298	50	11399	9758	64	264253	241089	83	0.319236
48525	47545	81	27052	26590	73	628	547	0	1035	1084	6	1889	2241	23	3429	3579	30	77248	75301	72	0.321282
174068	156105	92	96847	88564	90	5624	5136	38	8273	7476	50	15431	13831	67	24918	22590	82	539888	460294	91	0.321282
96881	93448	81	55659	53993	80	1897	1905	23	3236	3003	32	7648	6869	52	11735	11309	59	315096	289809	84	0.321282
97939	93343	84	59883	57685	82	1293	1395	13	3012	2578	31	5459	5390	40	7264	6933	48	176896	171090	78	0.322306
125730	101923	93	60688	49514	89	1788	1449	25	2835	2669	33	6981	5888	50	9251	8012	57	285898	243089	80	0.322306
123365	108302	101	81096	73299	86	1647	1617	20	3577	3064	36	6558	6085	46	9603	8394	53	232563	221929	86	0.323329
90806	86374	84	57135	55401	79	1811	1684	19	2500	2312	30	5215	4882	44	7600	7743	46	171567	151688	81	0.323329
121831	112202	87	69998	66507	82	3429	3144	30	5788	4826	41	10345	9314	58	14711	13492	73	337417	296072	86	0.324352
95777	89136	85	48787	44112	83	2165	2091	22	2677	2522	29	5995	5421	44	8822	8419	50	190266	181247	72	0.326398
77408	73364	85	38482	37601	79	1546	1625	16	2406	2009	24	5159	5101	38	8085	7836	46	213555	208919	84	0.327422
233018	186440	108	134458	110853	101	5410	4451	40	8925	6794	63	15795	13154	76	22891	18163	88	511462	407923	103	0.329468
63207	59880	78	21391	21375	61	1735	1705	20	2669	2898	26	5041	5181	37	7857	7710	57	180346	177093	78	0.330491
185887	158721	98	91971	78656	94	3996	3209	36	6383	4621	49	11152	8896	59	16067	12871	71	353768	280333	97	0.330491
112637	102043	99	59951	56007	85	1765	1553	20	3785	3176	34	6759	6292	46	8173	7903	46	186257	175182	84	0.330491
96172	89574	87	46013	42756	82	2025	1887	22	2723	2697	28	5674	5565	39	8943	8143	53	178707	164731	85	0.332538
84324	82948	80	74931	73056	80	1322	1276	12	2812	2371	31	4778	4771	38	7140	7071	46	184852	175172	79	0.333561
111543	108477	81	68552	66386	82	2605	2477	26	4213	3710	37	10062	9933	51	13882	13308	63	410941	383131	87	0.337653
302763	193779	140	233397	173055	134	9688	6509	54	14088	9578	76	29180	19537	106	41436	28684	127	857688	572738	137	0.3397
141028	123922	88	79582	70665	87	2270	1848	27	4664	3993	44	10898	9510	56	13878	11817	65	421550	358223	86	0.3397
69431	67323	76	42661	41556	77	1724	1612	20	2756	2652	28	5589	5657	40	7448	7733	48	170923	156990	82	0.340723
60714	57279	80	36355	35516	76	895	802	0	1343	986	0	2322	2555	26	3897	3970	33	91095	91724	62	0.340723
88206	85017	85	45383	42479	80	1474	1287	16	1983	2087	21	4634	4633	38	6785	6585	45	177541	163588	80	0.341746
107152	99015	85	49619	45355	84	1674	1565	20	2387	2355	29	6340	5515	45	8810	7783	52	250155	228393	84	0.342769
60040	59654	76	25805	25415	74	1115	971	0	1327	1387	19	3034	3149	30	4113	3826	36	103450	103694	71	0.342769
107921	99525	87	51781	47517	83	1089	1315	13	2818	2773	30	6751	6420	44	8440	7639	48	260342	246949	77	0.343793
44559	44237	65	24316	24029	73	588	733	0	1452	822	0	1770	2031	21	3032	3347	29	74350	73936	70	0.344816
106195	97715	84	56579	52769	82	2449	2402	26	3457	3246	33	6811	6131	46	8985	7752	54	202719	179350	82	0.344816
49966	48681	79	21536	21057	63	590	372	0	963	981	0	2138	2197	23	3360	3172	32	89344	88930	65	0.345839
56301	55005	76	27973	27107	75	717	818	0	1112	999	0	2465	2527	27	3568	3599	35	87655	90438	69	0.349932
31888	32442	55	19083	19022	55	533	503	0	955	734	0	1506	1479	17	2019	2122	25	57263	58243	66	0.351978
178517	161455	92	102907	93934	88	4407	3809	36	6734	6218	49	13705	12359	65	18571	16209	73	446207	378648	88	0.351978
35263	33987	71	18454	18264	56	642	584	0	1031	1111	8	1622	1658	20	2230	2409	24	58301	58810	62	0.355048
113254	95907	98	73158	62135	89	2376	1929	27	4476	3366	43	7328	5994	49	10683	9085	59	270753	227440	89	0.355048
32428	32302	71	15909	15762	49	622	592	0	819	700	0	1359	1329	13	2278	2617	23	55048	57360	67	0.358117
37029	34888	85	17870	17720	52	465	625	0	1053	1042	5	1472	1466	17	2285	2711	25	57640	59036	74	0.358117
79947	76557	84	29504	29182	77	1766	1601	20	1679	1956	21	5171	4920	43	6082	5955	41	183115	190285	63	0.358117
40802	39721	78	20417	20142	58	474	573	0	822	759	0	1707	1649	21	2544	2647	28	61318	62002	73	0.35914
118363	109646	84	63558	56907	85	2086	1795	25	4041	3305	37	8051	7720	50	11317	10076	57	335355	317482	87	0.36221
64002	62227	77	44134	43102	76	712	710	0	1483	1553	20	3069	3287	28	4083	4074	35	114402	113267	79	0.36221
84933	80293	81	36216	35129	78	1065	1096	8	1642	2189	19	4147	4374	33	5943	6073	44	136264	133722	84	0.363233
51896	50763	80	24092	23806	65	901	939	0	1531	1609	21	2830	2856	27	3921	3776	36	87385	88991	76	0.363233
64112	61857	76	32445	30639	77	1261	1301	13	1555	1681	18	3560	3441	32	5780	5390	42	109551	104694	76	0.366303
95925	89185	87	49022	46519	80	1475	1449	17	2654	2537	27	5390	5562	37	7459	6902	44	214552	204047	84	0.368349
120001	113113	86	70971	67462	83	2558	2375	27	3892	3461	38	7524	6476	47	10829	10474	62	267534	247313	87	0.369372
294507	214688	122	219839	170162	121	9507	6593	51	14696	10215	71	28316	19929	104	41368	29718	114	911358	660052	122	0.369372
155167	119357	94	77923	59391	93	2770	2067	30	5175	4031	47	9206	7522	54	13467	10402	67	380211	324008	93	0.369372
88253	88079	78	52180	51831	77	1924	1942	21	3295	3206	31	7209	6931	46	8402	8435	49	258222	236770	81	0.369372
20137	18749	65	14676	14525	50	374	366	0	753	696	0	904	1032	4	1392	1787	17	45853	47954	56	0.373465
127330	105357	92	70538	60873	89	2132	1875	25	3093	3097	32	6988	6398	47	10904	9473	60	228650	206543	75	0.375512
80982	78442	86	22751	22188	71	1132	931	0	1941	2011	21	4237	3828	37	5454	5103	40	160333	160537	77	0.376535
84854	83200	80	42207	40971	79	1570	1315	18	2223	2256	26	4622	4448	39	6730	6045	47	161378	158513	74	0.376535
104696	96172	85	53609	48668	83	1921	1865	21	2885	2830	32	6260	5376	47	8821	7447	55	184965	161029	83	0.377558
107837	90156	95	49622	41673	86	1705	1481	19	3110	2341	33	5919	5135	43	8157	7022	47	184332	159590	77	0.378581
230899	188401	103	136992	112713	98	5652	4578	40	9057	7974	59	17999	15049	74	26136	21132	88	547394	455519	97	0.379604
49313	48092	73	25962	25865	73	549	616	0	624	681	0	1805	1964	22	3653	3053	37	80394	79993	72	0.379604
91968	86344	88	38871	37189	80	1500	1436	19	3166	2739	29	4801	4508	40	6372	6349	44	161414	154461	97	0.379604
353049	223037	145	295964	191632	142	11568	7119	59	19027	11956	82	39102	24281	130	55954	36049	133	1.04858e+06	829487	141	0.382674
95034	90242	81	46943	44235	80	1661	1719	20	2492	2217	32	5979	5701	41	9000	8067	59	216463	194478	80	0.382674
53444	50041	88	28335	27864	74	913	963	0	1026	1075	6	2714	2623	27	4050	4088	35	81077	82169	65	0.383697
88399	81720	84	41937	39604	80	1205	1224	12	2103	2229	26	5719	5706	42	8769	7882	57	239194	230213	81	0.38472
78108	75499	79	43022	41842	80	2804	2700	26	3065	3237	31	6593	6534	43	9078	8959	53	222630	209159	83	0.385743
63329	62269	75	27725	27518	75	788	701	0	1381	1253	12	3034	3105	30	4450	4637	39	105857	102495	69	0.385743
55878	53997	77	28658	27626	75	1057	917	0	1082	1108	11	2812	2494	30	4506	4296	37	96820	94173	77	0.388813
212643	168936	102	79991	63740	98	5319	4246	39	6706	6188	47	15380	13974	68	21406	19420	76	453217	425442	97	0.388813
103355	94142	92	68713	64864	85	2394	2382	25	3554	3541	31	7054	6949	44	10041	9731	54	249013	235539	88	0.390859
159306	136990	92	80476	67839	92	2681	2405	27	4615	3651	43	10341	9421	53	14137	12085	68	414539	357420	88	0.391883
73124	69869	79	46952	45778	79	1063	1010	3	1968	1788	22	4305	4128	36	5796	5175	48	161489	156887	83	0.394952
165716	149607	93	100706	94250	90	4882	4632	35	7884	7400	46	18788	17385	76	29268	26706	86	782574	671282	96	0.396999
97679	92426	80	51188	47424	81	1911	1668	21	2503	2619	27	5148	4915	41	9050	8249	53	177104	164832	79	0.396999
77901	74785	81	34321	32198	80	1011	1227	12	1570	1487	20	4392	4479	37	6015	5787	42	136952	132783	71	0.396999
150866	124550	97	85197	70813	91	2724	2507	28	4654	3153	44	8369	6752	54	12844	11056	68	293548	251374	91	0.396999
107643	96395	87	58257	50902	86	1451	1479	18	2271	2284	27	5063	4555	41	7758	6997	48	212722	185302	84	0.396999
232289	204316	112	163637	147900	100	7649	6456	42	12864	11580	70	23700	21055	86	36770	32697	95	744329	637466	103	0.399045
88905	86326	80	23633	23304	69	1412	1402	14	1936	2039	23	5304	5210	40	8393	7278	51	226601	223564	80	0.400068
77508	73023	81	43260	40840	79	1348	1210	13	1667	1907	19	3506	3476	31	5666	5600	42	125851	119520	75	0.400068
120987	109526	89	55658	51950	85	2334	1947	25	3915	3231	39	9598	8777	57	13338	12017	65	390264	341330	89	0.401091
39320	39875	70	19625	19714	57	375	352	0	854	832	0	1863	1831	20	2454	2306	28	65760	65161	74	0.403138
158267	138453	93	87606	75636	90	3463	3145	31	4924	4293	47	10518	9315	58	14969	12627	65	349103	309995	91	0.403138
100022	97806	80	41993	40561	80	1837	2168	20	2451	2547	29	5226	5162	38	7710	7260	49	175826	171288	82	0.404161
68055	64776	92	28449	28002	76	1086	1148	9	1981	2097	26	3663	3574	34	6226	6378	43	118436	120041	69	0.404161
130690	115660	91	53528	47027	86	2421	2283	24	4448	4142	37	8699	7701	51	12762	11560	58	293049	262952	86	0.406207
96258	91394	81	60488	56369	81	2000	2066	21	2957	2983	31	6225	5635	46	8288	7816	51	202599	186127	82	0.407231
37855	36668	71	16760	16476	50	568	555	0	871	1100	5	1901	1840	21	2946	3423	28	71303	73475	69	0.408254
109344	100913	86	67469	63308	85	2407	2324	23	3795	3942	30	8387	8380	47	11488	11302	54	277915	258400	87	0.41337
146756	123397	91	96616	83209	90	2973	2639	29	4476	3504	39	9210	7606	52	12375	10437	60	290946	241082	89	0.415416
100418	93654	85	40146	38748	81	1776	1439	17	2784	2847	28	6126	5738	42	9162	8973	47	271450	262459	80	0.415416
28643	29773	61	16937	16920	51	423	327	0	742	606	0	1242	1141	11	2169	1890	28	54271	59928	49	0.415416
87866	82406	83	42803	39691	81	1495	1357	17	2441	2743	27	4694	4074	38	6680	5742	50	157908	152616	77	0.416439
137220	122935	90	54707	49058	86	2325	2210	24	3969	3478	39	9575	8162	49	13155	11558	60	349349	313898	89	0.417462
46081	44637	76	25641	25148	73	562	463	0	981	1099	7	2196	2288	25	3590	3457	31	90892	90422	69	0.418486
117863	99257	101	59279	50519	88	2381	1627	30	3484	2895	38	6377	5519	47	10021	8350	60	190201	163324	74	0.420532
37973	36772	73	19844	19636	57	573	532	0	375	808	0	1694	1719	21	2820	2996	28	61344	61109	67	0.420532
87175	83309	80	47091	44760	80	1491	1416	15	2075	2000	28	5007	4963	40	6579	6351	47	170646	163114	76	0.420532
274454	203844	123	176531	139810	118	10656	8317	51	18358	15391	74	32193	26745	109	47213	38373	110	979779	810749	119	0.423602
66205	65003	80	20441	20052	58	869	866	0	1072	1291	10	2949	2987	28	4675	4752	36	108641	109119	75	0.423602
55256	53183	78	26294	25589	74	965	900	0	1639	1475	16	2610	2561	29	3798	4033	34	88716	90425	63	0.427694
110979	102783	86	52288	49568	82	2714	2709	29	4742	4515	38	9227	8279	57	13962	12760	65	326988	287426	89	0.428718
110026	101121	89	53666	49898	84	1696	1641	19	3195	3010	32	7744	7319	49	11013	9843	60	309200	288989	85	0.428718
95768	91553	83	62996	61047	81	1800	1796	20	2606	2935	28	6875	6739	43	10478	9885	52	281117	261318	83	0.429741
100505	95833	95	64388	62140	81	2432	2382	26	3547	3286	34	8746	8690	51	12460	12245	71	366397	326171	87	0.430764
71621	69019	82	37117	36145	77	1062	1022	4	2069	1947	23	3548	3420	34	5227	4806	42	114799	110919	78	0.430764
105139	101018	85	47194	45971	81	3078	2953	29	4472	3958	41	8002	7935	47	12481	11970	59	265344	244434	86	0.430764
109615	94245	101	38596	32894	101	2333	2035	24	3763	3196	38	8312	7451	52	12625	11462	67	318091	267332	101	0.431787
104517	97229	99	56263	53554	83	3097	3219	29	4833	4062	43	9337	8780	51	12814	12953	53	312241	290726	85	0.431787
66283	62406	93	27847	26831	77	1294	1283	16	2483	2449	28	4775	4458	40	6681	6541	47	167817	156634	82	0.43281
79826	76790	78	40095	38981	79	1469	1441	17	2221	2305	23	4650	4902	37	7497	7354	44	205078	200299	76	0.43281
93200	85739	82	55274	51554	82	1685	1556	18	2247	2342	24	4923	4801	37	7288	7130	45	191993	179290	84	0.433834
97889	92569	82	42939	41147	80	1789	1631	19	3250	2601	35	5904	5977	43	9226	8800	55	258752	253169	71	0.434857
108590	101932	81	61840	59188	82	2058	2087	23	2846	2463	30	5943	5800	41	7553	7155	44	202501	197938	85	0.434857
32244	32697	69	20817	20596	58	133	386	0	122	374	0	1438	1415	15	2448	2137	29	56672	57119	70	0.43588
213417	180080	104	87167	76809	96	5095	4669	37	11404	10205	69	20355	18004	79	27470	26142	89	568007	514005	98	0.43588
136781	128032	86	69415	65374	84	3243	3171	30	5554	4710	50	10684	9397	55	15925	15374	64	341141	290166	89	0.437926
243051	186659	110	157245	124414	109	6411	5071	42	9214	7135	53	17335	13583	72	25824	20505	99	584960	477192	107	0.438949
109899	101278	84	51991	47642	84	2508	2279	25	2991	2859	30	6103	5713	44	9650	8742	60	206836	187925	82	0.439973
129104	113377	90	57525	51883	86	2403	2209	26	3934	3838	37	8334	7274	51	12368	10924	59	260606	219780	87	0.442019
137452	118666	90	91432	80082	89	4329	3562	36	5590	5334	44	10642	8603	59	15667	14057	71	330258	270444	89	0.443042
215252	164894	106	120251	94477	101	4358	3284	37	7171	5783	51	17178	13911	73	23548	18117	91	658824	517583	98	0.445089
224658	167013	125	124659	95238	125	4379	3328	37	8471	6671	62	16714	12448	74	24509	17857	100	668419	499377	125	0.445089
147094	131695	91	72327	63685	87	3012	2365	32	5290	3951	43	9746	8339	56	14421	12175	68	301723	262453	80	0.445089
139124	114124	90	82913	71079	90	2240	1916	27	4249	3008	40	7951	6783	53	13102	11017	64	373212	304963	81	0.445089
61805	61901	71	49767	49451	77	1650	1655	21	2685	2762	29	5139	4896	40	7726	7875	45	172567	165330	74	0.445089
68291	65186	77	33066	31803	76	2185	2070	24	2476	2644	26	5378	5108	39	9462	9212	50	200507	182444	77	0.450205
39581	37699	73	22682	22657	63	389	449	0	510	848	0	1349	1472	15	2131	2382	24	54696	52070	72	0.450205
42649	45592	70	23382	23066	65	905	776	0	1102	1476	16	2634	2445	28	3715	3978	31	98804	99344	71	0.452251
102545	92058	88	36683	33105	81	1774	1606	22	2726	2979	31	5788	5241	44	7944	7617	48	174393	155140	85	0.452251
106781	99491	83	54698	50313	84	1715	1694	20	2962	2679	33	7523	7418	44	10269	8901	59	292666	273210	79	0.452251
81772	78124	87	46812	45947	78	798	828	0	2238	2214	22	5288	5480	38	7041	6125	52	190726	182425	80	0.454297
110776	102959	85	53622	50119	81	1771	1656	20	2760	2447	29	5809	5353	43	8106	7868	47	240215	227907	83	0.455321
96742	89078	84	41952	39230	82	2568	2461	27	3614	3584	33	8156	8032	47	11263	11056	60	262287	252642	85	0.455321
110414	101229	88	64302	59338	84	2262	2058	24	3204	2943	35	6968	6463	45	10020	8605	59	277290	251567	87	0.456344
48607	46256	78	30819	30220	75	818	866	0	1288	1220	10	2848	2647	31	4559	4401	38	110099	104140	75	0.456344
125777	113726	88	72729	66177	86	1995	2166	24	4185	3879	35	9881	9564	54	13956	13569	60	389360	367701	87	0.457367
85768	81235	78	41582	40324	79	1660	1569	19	2352	1945	21	5019	4898	43	7859	8470	43	212191	207351	81	0.45839
92927	88333	84	32826	31899	79	1750	1630	19	2910	2668	31	6193	6022	41	8518	8223	53	205765	191618	80	0.45839
149131	129721	91	52706	46194	88	2746	2375	29	4804	4428	37	8583	7730	53	11810	10771	54	309574	293080	90	0.459413
122420	106059	89	75307	66706	88	3182	2629	32	4796	4049	41	8972	7785	52	13486	11492	68	309162	272708	90	0.459413
119384	111239	86	81243	77963	84	3962	3509	32	6213	5575	47	11319	10528	54	16118	15298	74	341544	303246	86	0.460437
93185	89299	81	46299	45442	79	1398	1445	17	2712	2681	25	5677	5692	40	8211	7840	49	235139	234293	79	0.460437
318262	219503	130	169920	119507	125	10006	7731	51	15993	11766	68	32124	23425	118	46034	33823	117	994449	714471	129	0.46146
84317	83521	79	40512	39445	78	1217	1306	13	2194	2579	28	4374	4058	40	7116	7085	45	146694	144215	78	0.46146
80717	79379	80	33394	32665	78	1345	1266	13	2448	1789	27	5040	4853	38	7365	7173	46	207873	202414	81	0.46146
132447	115040	101	68541	60584	90	1904	1687	20	3850	3221	35	8135	6772	51	10573	9674	53	314819	265451	105	0.46146
81851	79085	81	37516	36451	77	2382	2101	25	3610	3174	35	7685	6785	49	11554	10684	57	262801	237225	80	0.462483
70140	67157	82	21612	20759	61	1042	1035	4	1653	1564	21	3726	3860	32	5856	5756	41	138534	137580	76	0.462483
114109	107765	99	70321	67501	83	2859	2781	27	4486	4663	35	11436	10829	63	17706	17200	69	485246	447136	85	0.463506
91877	87376	88	39489	38586	79	1496	1400	14	2246	2205	23	5937	5519	42	8714	8451	51	230665	231527	78	0.463506
82857	76648	87	38053	36370	79	1108	1115	9	2056	2227	24	3864	3731	34	5572	5363	39	134692	127020	83	0.466576
159804	131548	95	99957	84423	93	3058	2658	31	5389	4498	51	10546	9070	57	14302	11782	67	333309	295769	93	0.469645
57184	55098	79	24033	23726	67	1814	1868	20	2578	3138	24	5150	4935	39	7174	7030	44	181616	175458	81	0.470668
85833	80829	85	39552	38866	78	1350	1569	14	2056	2060	22	4871	4629	38	7760	7573	50	208647	210775	77	0.470668
138377	127560	88	79959	75150	86	2860	2464	29	5204	4518	40	11130	9606	59	14987	12960	61	426824	357808	87	0.470668
103728	99032	83	74839	72291	82	1959	1828	23	3734	3861	32	9124	8935	50	12521	11685	54	370443	329150	86	0.471692
50640	48956	76	20794	20335	59	979	1029	5	1130	864	0	2922	2773	31	4026	4163	35	93889	93254	76	0.472715
38429	37434	66	13982	14137	46	450	398	0	552	803	0	1721	1676	21	2546	2550	29	66300	68618	69	0.472715
93487	90063	82	20751	20256	61	1741	1583	19	2606	2695	26	5146	4970	39	7782	7585	46	161048	156151	77	0.473738
131558	117700	93	73343	66027	87	2950	2721	29	4607	4029	39	8440	7959	49	13555	12670	66	290715	277238	86	0.474761
102429	97292	88	50857	47675	82	2107	1930	24	4073	3673	37	8555	8516	45	12894	11641	72	366902	337967	97	0.474761
100031	80397	93	55358	44188	87	1872	1364	26	2869	2261	32	5762	4583	49	8302	6160	56	184343	147650	74	0.481924
127762	115097	90	67461	61575	84	2013	1695	22	4650	4099	38	8551	7566	52	13481	10974	68	374792	319746	87	0.48397
37304	37842	61	17771	17409	51	497	559	0	1055	1142	10	2103	2106	22	3154	3081	33	66164	67361	72	0.486016
242301	177562	116	182086	142574	109	7321	5647	46	11494	8160	67	21400	17227	83	32639	25404	102	693077	557307	107	0.486016
91755	86522	83	60883	58645	80	2579	2392	27	3651	3785	34	6922	6502	47	10528	9973	55	237960	219630	84	0.486016
79846	76708	78	35747	34420	78	1409	1506	17	1945	2281	24	4028	4007	36	6317	6302	48	151110	146715	78	0.48704
74147	70139	79	36124	34539	78	1518	1675	17	2041	1838	20	4746	4182	40	6593	5947	44	162798	143788	77	0.48704
92634	86720	90	42633	40854	81	1434	1438	16	2369	2278	28	5175	4973	40	6920	6691	45	204584	196812	83	0.488063
94832	89659	82	48772	46595	80	2965	2624	28	3717	3415	33	7815	7801	46	12190	11372	61	239310	221850	85	0.488063
74285	73550	77	33883	33005	77	1786	1868	21	2870	3094	29	6116	6005	42	8860	8341	51	214972	203184	82	0.488063
68416	65645	82	35341	34191	78	1324	1281	14	1488	1540	16	3205	3380	30	4456	4612	36	119824	113782	79	0.489086
137056	122238	94	65712	59030	86	2172	2182	24	4601	3663	40	8651	8140	47	12274	10512	60	341042	288608	87	0.489086
75211	70792	85	40058	38364	78	1413	1393	14	2258	1816	24	5694	5569	39	8421	8449	51	211916	204627	79	0.490109
106568	95618	84	63901	56650	83	1541	1313	15	2673	2771	33	6605	5604	46	9344	8304	55	269177	242526	86	0.490109
46613	44853	81	28322	28140	73	826	905	0	673	945	0	2111	2243	24	3236	2883	31	88253	88387	65	0.492155
118994	109802	84	65323	62097	84	3971	3776	33	5488	4901	39	11478	10864	59	17863	16589	68	391059	351221	90	0.493179
31179	29967	69	18666	18433	55	368	243	0	611	554	0	1388	1273	16	2033	1961	25	51356	53248	69	0.493179
79265	78065	84	55775	54482	78	2060	1827	23	3289	3120	32	5373	5014	41	8222	7709	48	181391	170700	80	0.494202
74562	73262	78	40020	38425	78	1366	1284	13	2522	2317	27	4025	3789	36	6480	6607	41	132037	129306	78	0.494202
35547	33328	74	12206	12213	45	584	531	0	688	838	0	2080	2131	22	2914	2943	31	74853	76529	72	0.495225
69421	66128	79	40542	39356	78	1874	1897	21	2225	2045	29	5151	5073	39	8071	7552	48	190226	180702	82	0.496248
113144	104884	86	76945	72686	84	2413	2445	25	4238	4169	36	10061	9689	53	13624	13550	61	412542	387677	87	0.497271
85337	78919	88	56880	54939	81	2208	2059	24	3364	2862	39	6134	5937	46	9654	9269	52	212892	203276	82	0.500341
23504	24189	63	14987	14838	49	389	256	0	416	733	0	1605	1500	16	1758	1900	21	49903	50012	64	0.501364
132057	116241	87	67668	60786	86	2428	2399	25	3742	3229	36	6315	6388	42	10791	9153	57	233043	218257	83	0.504434
104899	99689	83	54569	52056	82	2057	2022	22	2909	3059	28	6335	5976	41	8831	7898	57	265087	254918	81	0.505457
98174	92015	87	49567	47691	80	1804	1664	19	2451	2162	26	5554	5748	37	8141	7724	50	245043	237047	79	0.505457
127953	114017	93	77465	70137	89	2306	1977	25	4053	3519	36	7291	5948	50	10301	8980	62	233596	198189	81	0.50648
99765	94784	83	46887	44502	80	1579	1226	13	3488	2927	34	5664	5559	39	7832	7353	50	190695	180683	78	0.510573
31044	30448	65	15239	15112	48	425	474	0	654	682	0	1654	1649	19	2595	2720	27	58592	60362	69	0.511596
74568	72386	83	30693	29946	76	1529	1156	13	2200	2269	25	4199	4078	35	6127	5761	43	120644	118658	74	0.512619
108874	101030	86	47424	43163	82	1987	1848	21	3128	2551	36	6481	5708	47	9638	8191	60	222323	198418	84	0.514666
104026	96278	84	58292	54314	84	1835	1929	21	2832	2445	33	5897	5245	45	8646	7964	50	194240	177863	83	0.515689
207645	163517	100	121044	98219	99	4245	3228	38	6739	5285	50	13225	10708	67	18955	15392	82	425874	346613	95	0.517735
60247	58095	80	32335	31227	76	622	657	0	1627	1453	17	2713	2607	29	4048	3824	35	104783	99454	79	0.519782
122634	105841	88	59792	52956	86	2698	2437	28	3307	3567	35	7708	7235	51	11962	10874	54	250212	237519	85	0.520805
85799	82087	79	42900	41315	79	2154	2027	24	3260	2611	31	5700	5398	42	8593	7992	49	206768	193554	80	0.520805
86334	81992	82	40774	38957	79	1436	1285	15	1956	1959	24	5029	4473	40	7728	7449	49	204550	194386	83	0.521828
154278	138136	91	130590	116764	90	3549	3144	31	6382	5006	50	13008	11837	59	18513	16582	69	499141	437256	91	0.522851
114459	107350	100	73586	70122	83	2196	2228	24	4175	3664	38	10081	9632	56	13918	13060	67	397098	363360	86	0.523874
107201	101835	83	51767	48708	84	1964	1562	24	3004	3172	30	5476	5379	41	7829	7070	51	181492	178820	75	0.524898
75911	73436	82	42153	41234	78	1293	920	0	2150	1875	26	3710	3665	33	5683	5670	42	130927	124121	80	0.525921
39139	39966	56	27602	27287	72	745	828	0	925	799	0	1474	1525	19	2572	2336	26	68332	70522	67	0.526944
55768	54726	83	27768	26841	74	1044	1052	5	1103	1250	12	2467	2483	27	3933	3958	34	97911	96197	75	0.527967
85971	81084	84	42991	41293	80	1268	1203	10	2077	2254	24	5537	5473	38	6631	6185	44	208664	199508	84	0.530014
100093	92422	89	53387	50210	82	1620	1229	16	2395	2431	27	5897	5304	43	7922	7791	49	230837	219851	80	0.53206
78747	75510	83	35398	34682	77	1169	1240	12	2465	2346	25	4923	4539	40	7123	6978	43	196960	196771	68	0.53513
51475	51020	75	24235	23736	70	608	614	0	1359	1347	12	2559	2460	27	4406	4322	36	84453	83522	73	0.53513
88043	83100	88	41175	39279	80	1447	1363	16	1935	2262	24	5739	5315	43	7113	7396	42	219831	216267	79	0.53513
124547	114259	87	69540	62446	85	2098	1755	24	3902	3131	35	8099	7153	48	11698	10838	64	332272	290955	87	0.536153
75325	73044	80	24246	23637	68	1286	1232	12	1855	1469	22	4445	4239	39	6905	7025	43	155691	151132	79	0.537176
126632	116466	96	60643	57307	83	2968	2731	29	4750	4194	38	9033	7700	57	13529	12425	63	362458	326268	85	0.538199
33732	33897	65	20860	20527	57	280	436	0	753	1046	4	1566	1429	18	2213	2173	28	58679	62079	64	0.538199
42643	43438	71	18879	18932	52	550	455	0	863	958	0	2106	1998	24	2951	3142	30	79763	82932	66	0.540246
139323	120025	89	71518	61896	87	2143	1895	23	3458	2683	37	8301	6820	55	11558	9420	62	315584	261598	81	0.540246
99605	94224	84	46939	44200	81	1377	1569	18	2650	2389	26	5652	5437	41	7996	7608	47	217023	211340	80	0.542292
84072	79738	81	29962	29084	78	1549	1527	17	2712	2399	31	4444	4299	37	6776	6744	40	141124	138180	75	0.543315
55836	54570	74	27514	26667	75	991	900	0	1387	1295	14	2900	2838	28	4114	4548	33	104774	104562	68	0.544338
118325	96728	95	59973	48250	90	2202	1818	24	2904	2790	34	5847	4756	49	8600	6825	54	179329	148422	78	0.545362
239251	188359	110	128411	105302	104	5234	4368	41	8417	6583	59	15727	11702	70	23490	17198	84	506829	381101	104	0.545362
73291	71240	79	40360	38656	78	1119	951	0	1943	2086	26	3458	3292	34	5777	5793	41	136285	132856	73	0.545362
68718	67828	75	31834	31391	76	951	787	0	1970	1886	23	4195	4189	35	5463	5301	38	156561	156007	76	0.546385
120197	106738	87	44810	38048	84	2277	1688	25	3705	2927	38	8451	7686	50	11958	11085	61	326270	291452	85	0.546385
146663	127119	101	90891	83171	91	2801	2503	28	4694	4366	38	9785	9174	56	15366	14931	64	327345	307852	88	0.546385
100876	92560	96	52085	48874	82	1903	1583	19	3028	2837	27	5071	4389	41	7537	7527	44	174635	168405	80	0.550477
111990	103128	86	53857	50877	84	3064	2779	31	4254	4052	37	8230	7297	51	13240	12482	66	336174	290062	89	0.550477
76017	72017	90	34514	33435	77	1366	1019	3	1635	2056	22	3827	3624	34	5866	6011	40	130019	122790	77	0.551501
100802	95628	89	43632	40152	82	1389	1557	18	3833	3306	34	6525	6188	49	9277	9131	52	231410	211562	84	0.551501
67708	65062	78	33640	32329	77	901	1040	4	1796	1852	21	3481	3262	34	5479	5440	39	117346	116657	71	0.553547
23912	23387	70	14429	14537	47	241	199	0	461	618	0	1171	1135	10	1452	1473	18	41965	42454	64	0.55457
90404	85384	84	46206	44754	79	1101	1346	13	2652	2276	27	4942	5295	38	7147	6534	48	205209	201910	82	0.555593
124826	115691	92	82779	78543	83	2343	2047	24	4427	4182	36	7853	7405	50	10489	8937	62	255359	231375	85	0.555593
116331	110592	87	61910	59164	83	3487	3562	30	5954	5716	39	10634	10029	54	15506	15387	66	336263	303466	87	0.555593
197216	170505	93	124774	105229	94	4781	4043	36	7169	5387	56	14914	11648	72	22317	18321	87	481164	386141	93	0.556617
82397	77725	83	34193	32343	78	1443	1449	14	1922	1703	26	4416	4044	36	6782	6788	41	158054	150247	82	0.556617
94086	88813	85	45503	43341	81	1381	1313	14	1994	1924	23	5535	5260	40	7653	8094	46	200915	193460	82	0.55764
85001	76328	97	55702	53357	81	2186	1977	23	3279	3567	33	7468	7186	45	9368	8597	56	220523	204982	82	0.55764
100448	93639	84	46730	44366	81	1615	1556	17	2300	2041	26	4608	4448	38	7063	7063	46	155103	141133	83	0.558663
50377	50243	75	20463	20254	62	790	765	0	668	947	0	2287	2179	27	3523	3851	32	97545	100603	72	0.560709
167830	138811	97	128810	110707	95	3951	3424	35	7980	7024	57	13057	10946	64	20068	17312	76	470289	388603	99	0.561733
107819	92312	93	43808	38023	86	1615	1494	17	2661	2604	31	6130	5061	44	8966	7837	55	210501	177814	81	0.562756
49319	49169	77	27364	27217	71	847	852	0	1309	1080	8	2493	2496	27	3764	3548	36	83694	86794	64	0.562756
102148	93448	92	73337	68361	84	2064	1737	24	3078	3091	29	7719	7769	46	11873	11084	58	246696	241716	83	0.562756
152874	131489	101	62691	54950	89	1978	1681	20	3278	3316	31	8290	6769	51	11806	10160	64	310360	259436	92	0.564802
142976	120223	91	86333	74448	90	2392	1786	28	3407	2774	33	7085	5780	50	10058	7691	67	227702	184589	86	0.564802
101789	95954	81	82412	77675	82	1819	1553	19	2635	2572	26	5614	5355	41	8965	7470	53	206605	187153	82	0.564802
114032	108782	84	70901	69521	81	2312	2309	24	4494	3801	41	8200	8004	51	11852	10863	55	288533	264621	82	0.564802
75044	70274	94	36827	35336	78	847	1041	5	1490	1608	20	3409	3407	32	5578	5397	39	133979	132565	71	0.565825
94556	90169	85	45660	43469	81	1718	1482	19	2773	2636	27	4636	4237	39	7435	6888	50	151957	148872	81	0.566849
81500	77286	82	45935	44260	80	1912	1753	19	2432	2534	23	6089	5858	41	9612	9129	52	257366	240547	81	0.567872
121466	115740	84	78045	74800	84	2477	2395	24	4800	4360	41	10953	10666	52	14216	13148	66	427757	393260	86	0.567872
124187	114605	89	85919	81745	85	3036	2809	29	4150	3970	37	10519	10441	51	15730	15194	69	439671	406238	83	0.568895
40694	39322	75	20823	20668	58	591	677	0	937	828	0	1986	1938	23	3133	2636	32	68828	69092	69	0.569918
36285	37158	66	16709	16524	50	229	392	0	1162	1425	14	1571	1714	20	2350	2374	28	76337	81870	62	0.569918
98332	94367	81	59267	57736	81	1878	1656	22	2613	2414	28	6024	5668	41	9255	9263	49	248087	243908	79	0.569918
102876	93950	87	47105	44187	83	1967	1706	24	2957	2732	30	5560	5080	42	8741	7948	49	204681	184672	83	0.570941
68508	65383	78	20907	20252	64	1103	1153	10	1612	1246	14	2933	2901	29	4565	4719	35	112476	107656	74	0.570941
81309	78547	81	48738	47354	78	994	1052	6	2040	1628	23	4469	4541	35	5691	6107	37	167416	165941	75	0.571965
154220	137321	105	75020	67529	91	3159	2964	30	5580	4890	40	13021	11490	63	18675	16705	80	549965	453301	105	0.571965
77702	75432	81	36967	35537	76	2104	1914	23	2648	2509	27	5586	5504	38	8212	7585	51	185009	172351	74	0.571965
79451	74111	79	55901	53445	79	1034	1209	9	1576	1651	17	3199	3259	29	5400	5327	41	140606	141293	77	0.574011
91699	85492	83	47992	44819	82	1512	1465	15	2510	2626	30	5067	4603	41	7353	6977	49	171226	163418	73	0.578104
228310	171976	112	135974	108124	103	4359	3374	39	7103	5219	52	12551	9295	67	18922	14118	80	430254	311334	102	0.58015
73615	72421	83	37880	37632	76	1227	1283	11	2072	2183	25	4593	4729	37	8022	7261	58	187113	182009	76	0.58015
61057	59059	77	27882	27415	75	1078	1064	6	1293	1545	17	3099	2835	32	4268	4156	38	105294	103591	72	0.58015
61362	58603	84	38694	37740	77	1452	1353	18	2826	2578	29	5212	5152	39	7550	7468	47	165267	157129	78	0.581173
31904	32858	62	16811	17089	51	739	739	0	854	723	0	1615	1531	21	2846	2488	31	62986	64953	67	0.581173
85690	82308	79	42031	40443	80	1507	1393	16	2322	2308	24	4892	4945	38	8349	7885	49	218963	209291	80	0.581173
126888	114785	89	54660	49942	84	2237	1937	26	3686	2896	36	8320	7368	50	10262	10068	55	302083	266910	87	0.582196
115981	102937	93	73592	67501	86	2213	1943	25	4319	4124	36	7803	6423	52	10482	8622	59	239089	198453	86	0.582196
28520	29480	59	18226	18247	53	341	299	0	178	376	0	1514	1789	19	2403	2016	26	59772	56555	69	0.585266
116579	106114	86	60660	56326	85	2169	1921	24	2964	2724	28	7003	6519	46	10679	9542	62	300160	266755	88	0.585266
65158	65129	79	25868	25304	74	1198	1140	10	1214	1341	15	3125	2846	32	4940	4996	41	107841	107398	80	0.585266
81542	73921	83	57903	54565	82	1340	1311	13	2535	2316	30	4642	4346	38	7178	6472	46	188016	167723	85	0.586289
93274	89326	82	58117	55857	80	2141	2054	22	3620	3051	39	7378	6842	47	10542	10157	53	314502	285456	87	0.587312
56508	53918	77	21526	21172	65	551	743	0	977	1080	6	2051	2039	25	4901	4621	39	103323	102546	76	0.587312
95325	87599	82	55264	50483	83	1591	1333	14	3158	2756	31	6214	5485	43	8754	7737	51	260228	236991	87	0.588336
61213	58111	76	31777	30062	78	1053	882	0	2089	2059	25	3727	3596	34	6288	5549	52	160118	146629	92	0.588336
56670	53299	80	30272	29570	75	882	767	0	1657	1255	17	2966	2836	31	3821	3703	34	117894	113169	76	0.589359
108369	98669	84	54183	48833	85	1827	1751	20	3169	1947	34	6104	5826	43	9161	7950	54	210760	189269	85	0.589359
109191	102579	82	53485	50368	82	2151	1785	23	2866	2577	29	6465	6178	42	9037	8568	48	212754	205108	86	0.592428
97907	90204	86	51318	47702	83	1643	1525	18	3318	3581	30	7426	7431	44	11450	11587	54	305203	294490	87	0.593452
83470	73560	86	33201	29016	84	1826	1274	24	2165	1961	30	5331	4988	41	7363	6352	48	178501	156346	86	0.593452
92337	88312	85	46584	44036	80	1595	1456	17	2118	2300	26	5713	5642	38	7968	7758	47	235074	229804	77	0.593452
65595	62284	88	28411	27625	76	1142	1131	8	1583	1364	18	2837	2690	32	4201	4374	35	107174	106556	75	0.594475
62318	59715	76	53585	52488	77	1255	1145	10	2170	2028	30	4425	4432	35	6814	6942	43	171189	163329	80	0.594475
67871	64891	93	16823	16365	51	1240	1198	11	1781	1596	23	3710	3580	32	5506	5066	42	129503	127185	77	0.595498
134237	119419	87	71725	64856	88	3033	2855	29	4391	3846	40	8981	9002	50	14120	13793	67	303113	288002	88	0.597544
71436	69375	81	43585	42149	78	1049	1120	9	1289	1443	15	3979	3950	35	4914	5133	37	127923	125956	77	0.597544
96578	91069	86	50526	46416	82	1770	1880	21	2357	2184	28	5136	4734	42	7631	7176	49	159946	150697	82	0.599591
116759	104986	87	47607	43017	84	2184	2108	22	3085	2940	31	7809	6733	49	13285	11444	65	352786	313410	87	0.599591
68785	65044	78	30151	29225	76	789	796	0	1331	1665	20	3775	3793	35	5226	4789	40	129982	133350	75	0.601637
106793	94651	94	55712	47987	88	1513	1506	19	3236	2869	33	6947	6419	47	10255	9660	53	296694	277737	72	0.60266
167797	145975	94	220645	200765	95	5522	5144	39	10001	8541	53	20906	18730	78	31926	27460	88	859484	727451	97	0.604707
121882	112208	86	80103	76620	84	3479	3357	32	5474	5273	42	10115	9097	53	13617	12803	62	300233	268787	81	0.604707
165089	140042	96	92100	80918	90	3993	2876	38	6288	5566	46	12117	11057	58	19090	17435	76	400061	385176	84	0.604707
126393	110863	98	68679	60331	87	2489	1915	28	3998	3178	44	8431	7041	52	13185	10152	66	281437	239274	81	0.60573
59856	58244	78	33001	32038	76	616	653	0	1409	1357	12	2463	2625	26	3707	3932	32	107746	105477	75	0.606753
83625	79069	83	27935	25585	80	1701	1853	18	2111	2067	26	4052	3980	36	5917	6221	43	134903	129313	78	0.606753
94904	87875	82	39363	36816	81	2529	2516	28	4221	3491	41	8026	7546	49	11197	10141	61	252860	227467	82	0.606753
120321	113353	83	85747	82257	83	3719	3702	31	6024	5276	43	12125	11077	61	17194	16429	74	407204	362872	86	0.607776
150142	141031	89	122285	117588	87	3463	3351	30	5763	5413	41	11893	11044	56	15951	14383	68	433001	391217	85	0.607776
118479	113502	85	97148	93596	85	2563	2479	26	4664	4491	42	8805	8339	51	12932	13440	52	288233	270706	82	0.607776
75365	72095	91	45520	44448	78	1363	1167	10	1406	1253	14	3793	3761	33	5811	5808	40	170895	164198	78	0.609823
74519	71404	79	37805	36267	79	1191	1119	9	1051	1307	16	3987	3869	36	5112	4734	42	137117	133383	71	0.610846
112680	105294	88	73694	69663	85	1935	1855	24	3752	3563	34	7408	7038	48	10896	10614	52	314192	302179	88	0.612892
150901	128107	105	67535	57248	88	2230	1791	28	4366	3513	40	8366	7100	54	11623	9904	59	282953	223481	86	0.612892
80418	78452	81	38861	37265	78	1366	1431	14	1963	1692	22	4087	3928	35	6146	5706	41	135063	127757	80	0.613915
76143	73000	80	34761	32793	78	1165	1195	9	2328	2250	23	4764	4562	39	5672	5360	46	150372	138665	81	0.619031
83884	80201	81	41908	40794	79	1781	1533	19	1936	2202	22	4014	3929	34	6001	5790	41	140566	136189	84	0.621078
125548	116577	91	37574	36423	82	1598	1863	19	3119	3393	28	7317	7107	45	11494	10667	58	302378	292538	85	0.622101
117005	109328	85	54588	51205	81	3135	2845	29	3372	2763	35	7104	6728	45	9483	8962	54	221310	212340	84	0.622101
169765	138797	94	105842	85075	96	2713	2126	27	4575	3475	37	9830	8269	55	13664	11496	70	389165	332127	94	0.622101
126552	115084	91	78775	74349	86	2636	2308	28	3635	3598	31	7307	6699	46	10132	9443	50	236022	208232	93	0.623124
68367	66386	76	26205	25752	73	1666	1634	20	2363	2340	25	5216	5062	39	8097	7962	51	184293	175894	80	0.624147
104881	97429	87	61344	57672	83	1718	1488	22	3160	2934	36	6496	5910	44	9784	8624	59	279398	252223	86	0.626194
130990	119077	91	64026	57353	87	2414	1868	25	3699	3638	35	8936	8528	50	11860	10996	53	337810	324644	88	0.626194
196401	152620	113	114319	93399	98	5904	4831	41	8387	6916	56	17680	14745	77	24903	20646	91	538257	438882	100	0.627217
110914	94494	89	38540	32598	86	1554	1511	17	2518	2148	31	5373	4613	43	8178	7333	50	194688	169598	83	0.62824
27630	27316	52	16195	16381	52	312	272	0	604	679	0	1219	1344	13	2150	2524	25	52519	54533	58	0.630286
117874	103197	90	63741	56305	86	1737	1695	19	3704	3181	34	6794	6226	45	9962	8636	61	286579	249881	90	0.63131
161463	132594	101	112102	91837	93	3872	3228	36	6495	5091	52	11717	9503	62	17296	14099	83	395484	331624	91	0.632333
117325	105635	86	68494	61673	85	2343	1972	26	3128	2978	34	6820	5629	51	9891	8401	56	236392	201574	86	0.632333
91479	85111	83	37543	34732	79	1890	1712	21	3062	2805	33	6311	5981	44	9796	9083	57	220393	198356	81	0.632333
70750	68438	77	35556	34584	76	809	868	0	1459	1534	19	3302	3306	30	5511	4971	44	162355	157676	76	0.634379
74533	69438	80	43537	41818	79	1776	1774	21	2236	1887	25	4900	4502	40	7061	6826	49	168609	155404	79	0.634379
98908	88899	86	57189	49587	85	1907	1555	21	2697	2424	32	6214	5339	45	10337	8780	65	246624	211832	84	0.635402
75133	70337	78	28250	26534	78	1762	1504	21	2599	2414	26	5185	4767	41	7734	6957	47	165280	149601	80	0.639495
46435	45725	75	21021	20735	58	832	697	0	1101	1365	12	2038	2110	24	3629	3791	33	78092	78198	72	0.639495
52486	49848	75	21007	20736	60	582	592	0	1208	1233	15	2368	2283	26	3386	3312	32	79284	80074	70	0.641542
88208	84502	81	53122	51842	80	2051	1799	23	3836	2717	45	6873	6420	46	10594	9417	58	219523	199077	83	0.642565
49839	47842	78	23236	22977	68	816	861	0	1129	1008	3	2274	2299	26	3627	4010	32	91101	87843	73	0.645634
101233	93824	85	56547	52887	82	2171	1837	25	3054	2962	34	7837	6858	51	12684	12021	62	339343	299172	85	0.645634
153108	124371	106	67794	56484	91	2113	1784	24	3709	3062	36	9080	7600	52	12812	10995	63	371346	295513	90	0.646658
94514	90342	83	72723	70349	82	2162	2156	23	4011	3516	37	6520	5997	45	9196	9379	51	204068	188433	82	0.647681
186674	148288	97	103993	84547	98	3946	3246	34	6613	5858	41	12935	11219	64	17937	15675	77	415354	385410	96	0.647681
36367	36135	58	17043	17174	50	861	741	0	1126	1022	3	2004	2020	22	2996	2783	31	60816	60964	66	0.648704
32621	31521	72	17918	17719	52	319	397	0	657	567	0	1272	1415	16	1881	1619	22	58766	58636	69	0.651774
68866	66368	77	30271	29239	77	820	795	0	1561	1678	16	3023	2897	29	5105	5186	40	119736	114712	79	0.652797
72229	67965	79	38651	35796	78	1102	1044	6	1864	1642	23	3841	3552	37	5467	5047	44	122489	111735	80	0.652797
215287	159082	105	128049	98834	100	6178	4937	42	7106	5707	47	15243	11569	69	23044	17924	93	496973	366637	101	0.654843
51902	50562	81	24945	24362	70	903	955	0	1610	1222	18	3266	3147	33	4686	4460	37	100456	99165	74	0.656889
38324	37730	62	23183	22470	72	510	590	0	644	1136	7	1775	1723	22	2364	2525	28	65062	65239	70	0.657913
46165	45352	84	24402	24014	73	883	796	0	1251	935	0	2152	1988	25	3453	3169	35	79905	79036	70	0.657913
52082	51101	71	19879	19428	57	770	725	0	1499	1495	19	2669	2662	28	4372	4242	39	87129	85168	76	0.659959
286344	190431	118	214925	160720	114	10216	7508	51	16984	12601	68	31881	23839	105	45275	34345	107	968321	724679	115	0.660982
47423	45177	80	24741	24474	73	359	406	0	1002	1309	14	2389	2155	26	3569	3163	32	85144	82912	74	0.662005
20962	20509	66	9579	9839	41	334	353	0	32	415	0	1091	1229	14	1765	1965	19	46743	51485	47	0.663029
114992	108650	94	67894	64150	83	2683	2242	30	4316	4109	35	8639	7851	50	12593	11892	65	299574	266929	87	0.663029
110307	104193	83	65008	61893	82	1629	1831	19	3585	3141	37	7300	6554	49	10450	9770	54	256301	231374	86	0.663029
162368	130820	97	70482	59344	92	3498	3055	33	5784	4370	44	10887	9211	56	16877	13906	75	350060	282145	95	0.664052
58576	56202	77	31269	30039	76	836	1070	6	1964	1721	18	3246	3269	31	5359	5170	41	108370	107165	76	0.664052
57971	55361	78	30755	29945	74	675	556	0	1123	1086	9	2666	2715	26	3770	3277	39	85936	85296	72	0.665075
122030	109598	90	53181	47725	87	1885	1849	22	3799	3411	35	8317	7607	49	12823	10986	66	339334	305559	86	0.667121
89194	80592	82	37137	33482	80	1170	924	0	2167	2044	25	4681	4107	40	6214	6020	43	156473	136202	79	0.667121
82354	75709	82	40241	38071	80	1240	1064	9	1956	1983	23	5017	4801	39	7157	6930	44	206493	200321	78	0.668145
87063	83101	84	35951	34483	79	2032	1848	24	2920	2359	35	4621	4528	35	7327	6987	47	162331	160639	75	0.668145
81015	77361	82	40186	38982	78	1207	1131	9	1800	1877	23	4682	4628	38	7027	6729	46	204942	198331	77	0.668145
93139	91561	80	27253	26503	78	1855	1901	22	3074	3104	29	6856	6498	44	9695	8502	54	268613	263165	78	0.669168
147727	123740	98	88708	73270	91	2343	1981	23	3814	3411	36	8209	7065	53	10482	9312	59	287056	246986	87	0.669168
82708	77997	82	35957	34548	79	1274	985	0	2138	1965	25	4253	4390	33	5292	5125	39	159377	153524	77	0.672237
59272	57691	85	24671	24218	73	919	843	0	1544	1833	20	3267	3204	31	5087	4725	42	118466	118158	76	0.673261
189789	143710	112	90552	68782	96	2627	2047	29	5405	4239	43	12218	9574	64	17012	13511	71	483342	391081	98	0.675307
128794	117267	85	55556	50631	86	2109	2082	25	3943	3230	38	7436	6833	45	10342	9537	60	243963	224972	86	0.67633
82366	79025	82	39209	38155	77	1281	1300	15	3142	2945	31	6332	6311	41	9406	8777	51	251769	231185	81	0.67633
96131	92116	82	69078	66274	83	2749	2742	26	4378	4252	37	8837	8704	47	13781	13331	68	296868	275107	84	0.67633
87359	82544	82	50276	47756	81	1696	1721	19	2984	2510	34	5862	5574	40	8930	7869	54	250885	229611	83	0.677353
114552	103561	96	72700	67579	84	1651	1616	19	2828	2753	27	5824	5388	42	7645	7488	43	175701	159697	84	0.677353
31849	34244	68	17123	16986	53	462	450	0	305	517	0	1545	1291	16	2327	2456	24	59034	58634	68	0.6794
107702	104162	88	64129	62170	81	2317	2485	25	4104	3710	36	9398	8999	54	14660	14312	64	393533	353249	86	0.6794
98208	95067	80	72946	67344	83	2000	1997	24	3762	3590	41	7577	7134	46	12403	11462	61	277811	267781	85	0.682469
88625	83973	84	57981	56263	81	2446	2249	25	4201	3967	34	7045	6572	45	10408	10068	57	234026	222588	82	0.682469
77615	76000	77	33018	32444	77	1456	1289	13	1279	1380	20	4343	4322	37	5979	5910	45	184109	183681	79	0.683492
111995	96101	86	46139	40516	85	2394	1909	26	3226	3312	33	8054	7308	51	11571	11437	54	291538	272472	87	0.688608
93679	87605	84	47911	45143	81	1780	1865	20	2819	2873	32	6235	5872	43	9640	8587	51	266825	245473	85	0.688608
87274	80860	81	59391	56422	81	1259	1471	15	3067	2718	29	4662	4582	36	6831	6140	46	151389	143969	80	0.689632
60259	56624	79	23148	22513	67	902	762	0	1287	1352	14	2875	2687	29	3814	3681	33	91156	89887	71	0.691678
71993	69838	77	36821	35826	76	776	895	0	2453	2149	29	3276	3384	31	5078	5269	40	120560	115146	80	0.691678
167619	147476	94	67576	61853	89	5206	4455	38	6736	5680	45	12678	11010	58	19761	17406	80	397139	327172	94	0.693724
163431	126714	98	123339	102509	94	7191	5880	44	11892	10297	64	23236	20899	85	35096	31197	87	725801	620995	94	0.694748
62464	58657	78	30292	29149	76	874	865	0	1934	1538	22	3654	3513	33	4927	4639	39	117013	114979	75	0.695771
127149	115317	89	65395	60453	86	3257	2865	30	5589	5024	43	10692	10068	56	14846	13351	67	318994	299289	85	0.695771
56233	53924	76	28853	28021	75	834	833	0	1077	1407	14	2630	2624	29	3765	4121	32	87234	83764	71	0.695771
28071	28972	60	17500	17347	53	240	329	0	559	779	0	1258	1231	11	1894	1628	21	47708	47723	67	0.696794
73549	71715	84	39083	37845	78	1026	949	0	1759	1598	18	3666	3794	34	5068	4819	41	151973	148860	77	0.697817
91337	89269	81	37001	35898	79	2049	1783	23	2089	2053	27	4984	4821	38	6903	6780	45	173567	168486	77	0.699864
80665	77094	84	44026	42396	78	1483	1163	10	2066	1879	25	4782	4884	38	8290	7937	57	205085	205166	76	0.699864
61949	61372	76	26843	26217	75	1030	949	0	1287	1293	13	3035	3310	29	4494	4406	35	103126	101662	70	0.70191
85254	80314	82	38696	36563	80	1601	1622	19	1958	2020	25	4824	4598	37	6376	6153	43	153602	148147	76	0.703956
41247	41141	76	15147	14556	51	569	553	0	1189	1382	16	2441	2747	26	3679	3917	33	86349	86901	62	0.704979
52909	52352	75	16853	16484	51	693	871	0	1259	1178	12	2416	2377	27	4244	4066	35	91340	88170	69	0.707026
114469	105070	87	58694	54263	84	1982	1797	25	3543	3150	35	6669	6265	45	10933	9253	66	293998	264581	86	0.707026
105429	90476	103	52664	44650	103	1395	1286	13	2857	2223	27	4971	4585	39	7329	6041	47	197514	157850	103	0.707026
197138	149524	103	95942	72941	101	4240	3276	37	6900	5805	46	12894	10513	60	18591	15207	79	402091	357217	97	0.707026
77946	74184	82	34884	33332	76	2042	1871	23	2902	3199	31	5411	5094	40	8375	8115	50	185004	173812	79	0.708049
98998	93495	86	65066	63385	82	1797	1622	22	3414	2818	30	7651	7243	48	10974	10559	62	299507	278208	82	0.709072
90575	87466	80	41293	39277	79	1347	1253	14	2125	1935	24	5334	4818	41	8394	8143	48	224044	219024	81	0.711119
113888	103900	97	48358	45739	83	3602	3514	32	5435	5296	38	10410	9517	55	16275	14720	74	322830	298236	88	0.712142
173888	156425	92	107783	98350	91	3456	3100	31	6025	4914	47	13771	11945	63	20653	18274	84	554285	467506	97	0.713165
155569	134994	90	81305	71009	90	2940	2601	29	5037	4646	40	11094	11074	60	15382	14767	75	457293	442016	88	0.713165
86144	83078	79	29080	28082	78	1452	1408	17	2671	2538	30	5345	5283	40	7872	7586	49	220989	211716	82	0.715211
66614	64276	77	34455	32828	77	758	790	0	1826	1434	21	3570	3349	33	5533	5055	41	133042	128603	78	0.717258
119305	109371	90	59214	54595	85	2107	1738	23	3911	3516	36	8930	8108	53	12153	11374	56	345295	308230	86	0.718281
38121	34658	85	17905	15674	85	486	502	0	651	733	0	2216	1601	25	3322	2896	29	93008	78956	85	0.718281
143211	125628	89	74682	66445	88	2206	2022	26	3796	2919	37	8505	7378	50	11970	10402	62	322190	276129	90	0.719304
78255	76190	80	38967	37570	80	2673	2397	28	3691	3568	41	7531	7193	46	10874	10707	54	249979	236278	95	0.719304
126658	111556	87	63981	57055	84	2963	2434	32	4314	3305	41	7378	5854	51	11868	10287	62	259190	217552	85	0.719304
76301	74376	76	47191	46466	77	1532	1291	18	2091	1872	22	3906	3661	34	5894	5920	39	125527	124001	77	0.719304
124276	99362	92	69820	58120	91	1695	1504	22	3196	2660	29	5616	4580	48	8558	6545	57	212071	167044	79	0.720327
99759	91358	98	48712	45421	83	2243	2074	24	3475	2671	36	6316	5422	46	10104	8882	59	244554	211500	81	0.720327
143273	131160	91	76607	73376	88	4704	4091	34	7112	6166	47	13214	12041	61	19467	17742	76	414753	361107	92	0.721351
121925	110311	90	54579	49269	83	1704	1576	20	2794	2647	31	7172	6674	47	9920	8539	56	294740	267793	89	0.721351
130183	118624	90	67163	61238	86	2275	2010	25	4711	4302	39	10080	8759	56	14311	12394	70	400764	351862	89	0.722374
146490	124921	100	83348	73095	89	3036	2537	28	4456	3405	41	9314	7670	53	13291	11866	66	298843	250051	88	0.723397
93192	88979	87	44303	43078	80	2833	2710	28	3998	3578	37	8065	7527	48	10988	10909	58	242314	229841	82	0.723397
76838	72821	81	52402	50655	79	1916	2000	20	2287	2337	23	5729	5328	43	8704	7696	53	202520	182488	78	0.723397
103436	97833	91	62319	59514	83	2106	2024	23	3827	3912	32	7683	7498	47	10945	10325	56	323564	308837	82	0.72442
102395	96697	89	31281	29949	79	2140	2281	23	2712	2603	29	6695	6589	40	9678	8895	54	213883	204916	85	0.725443
112525	103341	86	64183	58168	84	1886	1594	21	3716	3085	37	7636	6861	51	10325	9356	52	309614	280351	85	0.726467
76837	71114	81	45590	41459	81	1369	1353	13	2262	1863	23	4537	3951	39	7468	6562	51	152543	137991	77	0.726467
131071	113359	89	58649	49806	87	2178	1966	24	3704	2758	39	6638	5532	46	9725	7748	57	246084	207701	85	0.72749
66199	61687	87	29012	28454	76	1175	1016	4	1240	1306	11	3516	3560	32	4763	5187	39	111652	116635	59	0.730559
114339	105937	83	61890	56939	83	1968	1784	22	2909	2777	31	6554	6157	44	8201	7737	52	255689	231094	84	0.730559
146869	133023	91	82472	75368	87	2870	2650	27	4816	4158	41	8019	6537	52	11741	9947	62	322976	268099	88	0.731583
32469	33820	58	16304	16409	48	461	426	0	759	692	0	1272	1291	12	1919	1992	23	52421	52604	65	0.732606
165621	144801	100	76216	68288	89	2975	2753	31	5814	4911	44	12305	10849	65	17842	15311	79	481173	411146	96	0.733629
60719	59626	75	30619	29638	76	1201	1155	9	1603	1455	16	3367	3100	32	4531	4632	35	96803	97908	75	0.735675
61698	60374	80	32091	31000	75	918	1052	4	1890	2114	21	3050	2722	31	4765	4653	40	99541	102156	71	0.737722
145838	126718	96	71970	63102	89	2869	2272	32	3663	3419	33	8527	7862	51	11128	10786	51	285642	268019	88	0.738745
111533	99603	88	55633	48640	85	1824	1824	20	3626	2988	34	7721	7059	48	10482	9133	61	311081	282080	82	0.740791
86207	81907	80	53995	50805	81	2364	2089	27	3509	2846	33	6369	5897	46	8528	7876	56	194266	169981	83	0.742838
71487	71204	78	41090	40288	78	905	760	0	1047	1346	13	3951	3773	33	5816	5773	39	153172	148401	76	0.742838
92282	88616	81	44921	42856	80	1687	1498	16	3260	2790	38	6987	6366	50	9692	9179	56	277615	257237	82	0.743861
135837	120219	92	68658	62717	87	4098	3978	32	6000	5692	42	11164	10453	59	16935	15569	68	362283	332833	90	0.744884
108394	95889	88	63857	57405	85	1163	986	0	2254	1981	24	4044	3424	39	6370	6003	44	179093	152560	81	0.744884
73325	69251	89	36173	34763	78	1455	1297	15	2082	2045	26	3798	3509	34	5357	4923	41	125226	120561	78	0.745907
56533	57013	76	21845	21371	63	729	829	0	1445	1630	17	2651	2524	27	4155	4099	34	87594	88102	77	0.747954
68062	64218	82	38000	36732	78	1410	1472	15	1342	1449	15	3655	3269	34	5045	4765	41	112061	106343	77	0.75
145159	125086	94	84469	74554	89	2665	2299	27	4299	3624	38	9328	8631	53	13225	10822	67	374994	319928	90	0.751023
194746	157242	98	110246	93664	96	5298	4408	39	8003	6885	49	14862	12033	67	22135	17516	87	467554	370656	98	0.75307
116251	109643	83	81658	77806	84	2203	1930	26	4770	4887	39	9490	9165	56	13824	14227	68	407472	390356	84	0.75307
79714	77208	78	58997	57477	80	1235	1429	13	2646	2323	30	5827	5615	41	7552	7205	48	207749	193729	82	0.75307
115533	106963	85	85512	81458	85	3162	3082	29	4152	3656	34	8066	7453	50	11998	10973	61	244738	211252	89	0.75307
102553	98376	81	46990	45746	80	1851	1749	20	3007	2618	31	7788	7430	48	11149	10584	54	324821	309287	83	0.754093
123564	116091	85	58782	56503	83	2331	2319	25	4105	3827	34	7870	6852	52	12548	10800	56	301303	262976	89	0.754093
108737	103425	92	86309	82902	82	2620	2404	27	5056	4690	43	10338	10000	56	15421	14534	74	400574	374145	85	0.756139
47274	47064	76	23989	23749	69	400	468	0	809	745	0	2177	1830	23	3549	3420	31	85928	85808	73	0.757162
170977	161247	90	155460	146506	89	5403	5059	37	8571	7874	48	16249	14470	72	23408	21122	83	487520	431542	91	0.758186
117329	103467	88	69166	62737	86	2152	1891	23	3599	3477	34	7518	6642	48	11129	9021	62	263607	227131	87	0.758186
32638	32189	71	21381	21368	57	419	569	0	699	626	0	1550	1495	20	2298	2393	25	62980	65557	69	0.759209
101930	93071	82	51540	47446	83	1886	1745	19	3510	3365	35	6110	5568	43	8239	7900	47	192993	175405	79	0.760232
93360	87535	82	47591	44652	81	1950	1652	22	2865	2759	31	6047	5235	44	8635	7209	55	193210	166433	80	0.760232
80146	77985	79	38495	37601	78	1539	1609	16	1891	1604	18	3580	3237	36	6032	5811	43	127702	120500	75	0.761255
117377	110577	86	59452	55765	84	3249	2819	30	3897	3485	35	9370	8727	51	14110	12118	67	300120	270628	84	0.762278
106672	99702	90	35353	33741	81	2192	2049	25	3358	2930	31	6427	5726	44	10596	10279	55	232789	215446	79	0.762278
192449	157983	99	110120	90647	99	3910	2952	34	5454	4643	43	13016	10624	68	17035	13565	79	453630	360810	96	0.763301
140366	127636	91	60261	56364	85	2511	2507	24	4961	4297	46	9171	8141	53	13590	12172	75	309321	266472	85	0.764325
82684	78930	83	28894	28248	78	1253	1324	14	1805	1687	19	5286	4944	41	6824	6900	43	203931	197945	76	0.765348
141898	129377	88	71766	65500	88	3338	3211	31	4987	4329	45	10141	8630	55	15528	13235	71	318492	257657	82	0.765348
106996	97744	88	44900	41237	81	1842	1670	18	3173	2746	30	6372	5770	47	8805	7570	52	204652	185036	77	0.765348
61824	60526	77	32246	31519	75	1356	1188	13	1065	1151	10	3044	3015	30	4068	4152	34	107958	109457	70	0.766371
161947	140356	105	135256	120550	91	3379	2936	33	6352	5613	47	12185	11366	64	18748	17401	80	442897	418253	87	0.767394
89662	86002	82	44329	42832	79	1361	1271	13	3060	3038	27	5871	5440	40	7177	6552	49	222104	215067	78	0.768417
129219	110585	87	58799	50406	87	2409	1996	26	3791	3498	35	7059	5798	51	9265	7961	57	242998	201514	84	0.768417
73122	69036	90	30059	28462	77	1315	1135	13	1911	1886	19	4288	4050	36	5671	5420	38	146801	143946	75	0.769441
91158	86190	81	38361	36827	81	1686	1712	18	2353	2727	23	5482	5320	40	8387	8008	51	226973	225029	69	0.770464
72821	69804	78	37515	35659	78	1122	1118	7	1626	1415	18	3200	3356	32	5097	4828	40	116190	112344	75	0.770464
54797	51912	82	23047	22508	73	926	856	0	1546	1575	15	2511	2394	25	3959	3837	32	82349	81485	73	0.771487
109436	100032	89	48763	44047	82	1913	1692	21	3747	2991	36	6933	6158	48	11095	9273	59	318265	290084	84	0.771487
73538	68205	94	39055	35584	94	1157	1004	2	1565	1491	17	3610	3341	32	5247	4493	41	139396	120237	94	0.771487
91075	87799	83	42068	40337	79	2102	1895	25	3452	2798	36	7436	6577	51	10939	9585	56	257834	229313	82	0.77251
95872	89512	82	49921	46965	81	1146	1250	12	2972	2357	27	4491	4119	38	6729	6492	43	166688	161799	82	0.773533
77453	72863	88	44526	43218	79	1961	2006	23	3571	3243	31	6598	6328	42	8924	8846	47	200981	186314	81	0.773533
177752	145197	95	122850	102815	95	3522	2945	33	5219	4264	42	10094	8532	59	15641	12449	76	387869	312595	97	0.77558
97357	93623	89	53561	51985	80	1981	1857	24	4106	3398	39	8877	8317	53	13227	12078	57	357125	332897	84	0.776603
78799	76521	80	43302	42316	79	1474	1471	16	2099	1898	22	4247	4231	34	6054	5931	43	123546	123342	79	0.776603
87523	85523	79	47237	45386	79	1477	1392	15	2070	2025	24	5511	5192	40	7972	7862	46	215584	202348	83	0.778649
147032	123988	101	86834	74925	93	3291	2765	33	5374	4709	39	9872	9179	55	14752	13331	71	311865	305855	91	0.778649
208650	156520	105	94837	71793	100	4267	3131	38	6138	4747	47	12799	9725	63	18741	13864	78	412453	351754	99	0.780696
298432	203070	119	234972	174791	119	8177	5934	50	14564	10273	82	25919	18984	101	36840	26482	112	849769	621382	118	0.780696
96378	79082	94	39470	32005	85	1806	1440	20	2799	2064	31	5503	4488	44	8321	7460	54	185176	155718	75	0.781719
69185	67274	78	41703	40763	78	900	849	0	2010	2056	22	3515	3650	33	5807	5703	39	167586	163922	79	0.782742
109507	102694	93	58729	55691	83	1446	1437	16	4252	4088	31	6280	5749	44	9004	8571	54	256636	250898	84	0.784788
90199	85196	81	45182	43850	79	1464	1523	18	2315	2347	25	5068	4728	38	7028	6855	48	212793	206784	80	0.785812
84376	82078	84	48446	47526	79	1841	1679	21	3793	3503	34	7199	7005	45	10208	9781	58	287834	260635	81	0.785812
141053	119344	92	75687	66046	91	2100	1943	25	4517	3872	37	9447	8623	50	13836	12063	61	398323	346774	94	0.786835
155016	126953	100	93151	77460	92	3121	2496	33	4916	3583	46	9152	7832	56	12274	11103	59	314609	263736	90	0.787858
85769	82114	79	44637	43003	79	1506	1635	16	1778	1722	22	4263	4359	34	5751	6049	44	126216	122731	78	0.790928
97051	92278	81	50921	48089	81	1661	1598	19	2921	2642	30	6877	6202	46	10736	9807	58	284093	255816	83	0.791951
220950	191049	96	160811	137717	97	4448	3876	35	8554	7333	51	18222	15259	82	25166	20150	88	717335	605078	99	0.791951
123773	110018	89	52111	44851	84	2051	1878	22	3330	2792	34	7368	6634	46	10884	10463	56	288874	257599	83	0.791951
229182	172018	103	158227	122853	101	8078	6505	46	13054	10555	68	26275	20403	92	38496	31484	94	758419	600904	99	0.791951
33063	31803	72	18777	18456	55	401	398	0	943	668	0	1538	1392	14	2312	2363	26	57652	58768	56	0.793997
72547	68532	82	34793	33974	77	1175	1183	10	1965	1822	22	3889	3867	34	5657	5151	42	157177	156124	74	0.793997
141235	129830	93	99855	93230	87	2670	2350	29	4883	4345	38	11318	11250	62	14221	13399	67	407968	385244	84	0.79502
61870	58183	87	32909	30086	82	1172	1005	2	1713	1549	18	3820	3208	35	5209	4868	40	118256	103952	93	0.79502
67593	64755	77	30448	29482	77	2064	1828	24	3299	3089	30	5605	5699	41	8933	9307	49	204922	199635	76	0.79502
304295	209332	130	209828	149246	123	5596	4119	44	10451	7197	62	21938	15504	87	32156	22498	113	828815	611408	120	0.796044
98768	95125	87	73057	70609	82	2220	2246	22	3545	3475	30	8096	7552	52	10613	10728	51	300698	285832	83	0.79809
150935	140188	90	85535	80828	86	3073	2756	31	5855	5227	47	12794	11499	63	18004	15452	81	483343	407519	86	0.802183
58025	58204	74	30739	30156	74	719	606	0	1744	1360	21	2858	2851	28	4854	4706	40	106544	105547	73	0.804229
93632	91394	81	66818	64758	80	1882	1679	21	3889	3607	42	8808	8168	52	11787	11663	54	326553	306379	84	0.805252
141862	120830	93	64416	55004	88	2289	1952	27	3977	3124	39	8433	6680	56	11374	9312	58	261676	216576	84	0.805252
64510	64789	76	37820	37598	75	941	1047	5	1746	1889	22	3122	3226	30	4764	4898	40	145436	146066	73	0.805252
60595	58781	79	24089	23354	59	1528	1521	17	1899	1765	22	4047	3929	34	6322	6185	44	146439	137588	77	0.805252
93125	87657	80	62425	58402	82	1544	1301	20	2483	2104	29	5807	5531	42	8397	7764	54	224520	201024	84	0.806276
138360	127751	85	61117	56236	85	3622	3138	32	6646	5865	53	12992	12433	64	19179	18915	76	413458	378462	89	0.807299
65306	62141	80	38400	37095	77	2106	1813	24	3339	3022	34	6007	5800	42	8363	7924	48	199386	191446	79	0.808322
62309	61904	80	31296	30682	76	1255	1222	12	1987	1409	26	3033	2960	30	4224	3711	39	107356	106470	72	0.809345
108075	97783	100	52253	47710	85	1938	1605	24	2935	2376	30	5781	5108	43	7445	6389	46	166745	155507	84	0.810368
100928	89300	86	55139	48143	85	1508	1495	16	2577	2189	29	5081	4353	42	8281	7473	48	183779	164787	80	0.810368
45724	45333	72	20682	20391	60	423	639	0	1413	1444	16	1635	1682	19	3140	3104	29	69530	69933	72	0.812415
38826	37337	67	18660	18635	57	387	270	0	924	1254	9	1897	1907	20	2432	2371	30	69179	68890	73	0.813438
157835	123576	97	115945	93489	95	3944	3027	37	7019	5401	49	14326	11385	72	20329	15321	84	511698	395127	100	0.813438
171242	127033	100	73212	52631	99	3014	2499	32	5647	3996	47	9890	7887	57	14400	10509	78	321432	252994	100	0.815484
82368	80414	80	57875	56310	80	1271	1229	12	1642	1782	21	4575	4626	38	6807	6088	50	183510	175145	81	0.818554
117331	109872	87	61654	58463	83	1872	1697	22	3443	2967	35	7792	7454	49	10227	9580	53	289685	282468	83	0.818554
88822	77734	87	46361	40436	82	1231	971	0	1596	1847	24	3756	3378	36	5764	4723	47	133591	120889	69	0.819577
160470	138807	91	82567	71784	90	2995	2840	28	4560	3572	42	7708	6313	53	11697	9895	63	257214	214118	88	0.8206
182007	155728	93	96322	83140	91	3929	3702	34	5691	4974	43	12352	10084	62	19421	15846	86	395974	323262	95	0.8206
39908	38391	73	19237	19350	56	370	401	0	560	528	0	1571	1467	21	2344	2229	24	62790	62989	68	0.821623
91679	86756	84	25546	24848	76	1073	1011	4	2982	2868	31	4845	4758	39	7380	6782	43	229824	221483	80	0.821623
75900	73701	82	31395	30678	78	1303	1136	12	1631	1854	17	4134	3996	35	5684	5480	39	139193	135963	75	0.826739
267985	214302	107	118762	95571	101	6166	5068	43	10553	7728	58	19490	14736	90	26344	19954	93	598921	453046	102	0.826739
134356	124193	87	72378	67762	84	2836	2577	28	3769	3555	38	8546	7358	51	11481	10340	60	274618	238659	83	0.826739
175173	150103	99	95403	84025	92	5067	4120	38	6303	5340	50	12058	10973	56	16402	15359	71	363224	351057	89	0.826739
145476	126757	87	67133	57583	89	3259	2417	34	4202	3621	38	8896	7900	53	12946	10807	70	305611	246360	86	0.828786
29994	31424	60	19446	19276	53	315	364	0	628	794	0	1854	1692	21	2564	2609	26	61258	60350	65	0.828786
105093	85947	91	56659	46700	89	1845	1541	21	2345	1781	26	5416	4568	44	7362	5745	54	181307	150677	71	0.828786
123133	112790	94	104280	96554	85	2970	2820	28	5530	5008	45	10037	9001	55	14410	13074	67	336847	287524	84	0.828786
149343	127096	92	67623	55967	90	2448	2061	26	4478	4053	36	9158	8082	53	13213	11334	62	374255	315234	87	0.829809
78809	76952	78	30304	29651	76	1615	1402	14	2044	1996	25	4523	4556	35	5793	5844	41	152027	149528	72	0.829809
94765	83280	94	53452	48107	82	1976	1660	24	2552	2216	31	5516	4769	42	7768	6567	48	179092	158441	81	0.834925
91734	85503	83	53591	50578	82	1349	1375	16	2333	1917	26	4707	4664	38	7209	6248	50	163431	156051	75	0.835948
148311	137027	87	86994	81647	87	3008	2722	29	6733	5907	47	11780	11062	63	17157	15991	76	458021	407688	91	0.836971
260088	161392	122	208810	151253	119	9134	6591	52	15627	12224	64	30059	23192	109	44278	32672	112	948967	747566	118	0.837995
159317	142431	88	110954	102277	89	4129	3675	32	6729	5857	46	13384	12536	62	18606	17162	79	414874	399481	90	0.837995
63148	61396	77	42638	40502	78	1115	1026	5	1572	2151	20	3261	3008	33	5541	5766	39	132764	124560	79	0.840041
147893	133777	96	76707	69518	88	3198	3183	31	4804	4539	36	9832	9143	56	14277	12627	63	328586	280394	93	0.840041
112058	96130	90	70077	61659	84	2034	1600	23	3281	2949	32	5739	4977	43	8931	7075	60	187383	162630	87	0.841064
56755	55395	83	30071	29929	74	866	675	0	1564	1997	18	2589	2728	26	4484	4377	37	88474	87051	68	0.841064
92975	89041	84	62124	60342	81	2063	2162	23	2993	2659	30	6907	6211	44	10461	9827	58	252738	228698	85	0.842087
92449	89826	81	41487	39782	79	1399	1357	16	2442	2495	27	5366	5290	40	7962	7868	43	221132	216351	83	0.84311
45556	44753	78	22978	22687	73	623	658	0	882	852	0	2106	2261	25	3793	4074	33	87343	84463	75	0.845157
118990	113750	83	57319	55620	84	2407	2273	25	3869	3426	34	9718	8828	60	12754	11314	63	337325	309420	89	0.84618
175045	140708	112	100034	79142	112	3708	2918	34	5834	4782	46	10380	8432	66	15681	12827	74	348315	307121	112	0.84618
99080	89446	88	53559	47779	84	1791	1399	20	3326	2439	34	5348	4806	45	8310	7718	52	200320	186062	84	0.848226
114091	102983	86	64725	59161	85	1813	1613	22	3438	2974	31	7882	7026	50	10943	9637	58	325245	284525	89	0.848226
219760	168169	103	148847	117448	101	4285	3343	37	6822	5854	46	12383	10332	61	17242	14198	74	383859	341980	98	0.84925
220837	174777	106	131045	104295	101	5517	4725	38	8247	6895	52	16679	13660	77	24051	19307	88	510527	405652	102	0.850273
70832	69365	76	27256	27282	69	1398	1240	10	1838	2254	22	3921	4074	33	6360	6432	42	181482	182390	76	0.850273
91768	84389	84	45259	43544	80	1891	1793	23	4080	3916	35	8743	8505	53	12552	12278	58	361846	334075	88	0.851296
95709	87759	87	53631	49449	83	1612	1368	17	3001	2714	34	5471	5280	38	9594	8751	60	201010	184528	84	0.851296
64738	59350	94	31782	30576	77	812	663	0	890	1212	9	2591	2619	28	4021	4055	35	112647	109964	76	0.852319
89958	85221	83	52327	50027	79	1658	1512	21	3285	3093	32	5284	5310	40	7776	6944	48	192058	181181	82	0.853342
75922	74901	79	52012	51023	79	1618	1514	17	2365	2176	24	4823	4854	39	6122	6192	39	185793	180194	80	0.854366
141227	124721	90	80712	73011	89	3624	3203	33	6670	6293	43	11977	12029	56	18232	17004	65	382828	365197	89	0.857435
155354	138221	94	82191	76789	88	4569	3999	36	7582	6262	49	15119	13437	67	20529	16899	79	460389	378676	91	0.857435
95421	89502	81	51655	48990	81	998	1151	9	2482	2406	27	4724	4751	36	6420	5780	44	168546	162786	78	0.859482
154125	131915	105	76129	66760	91	3464	3051	32	4904	4110	41	9264	7507	56	13661	11038	69	281674	227751	90	0.859482
42885	41913	74	22231	22280	60	507	446	0	666	1244	8	2474	2527	27	3305	3401	31	88491	88084	68	0.860505
90655	84426	82	48492	45652	82	1573	1410	17	2960	2954	29	5229	4940	42	6882	6085	47	171857	163393	79	0.860505
107236	99810	86	51688	48757	82	1550	1514	17	2684	2379	30	6956	6088	50	9761	10117	51	282419	273384	80	0.862551
97283	93525	82	43224	41277	80	1439	1271	16	2784	2659	27	6943	6323	47	9896	9204	55	273213	249323	82	0.862551
106638	93871	97	57881	51718	85	2474	2212	26	3284	3192	32	6597	5658	45	9719	8244	54	216098	181839	84	0.863574
105663	100187	83	47076	44130	82	1757	1508	19	2688	2432	31	5992	5487	43	8401	7870	49	211210	202427	82	0.863574
43218	43639	71	21113	21043	56	486	642	0	1021	1403	14	2047	1931	25	2281	2421	26	72870	71646	71	0.864597
88876	82536	84	48290	45437	80	2157	2068	25	3342	2992	32	6209	5715	42	8992	7776	53	205920	189777	80	0.865621
126918	117280	96	82017	79016	84	2791	2757	29	5643	5217	44	11715	10778	57	17002	15120	75	474840	422070	89	0.866644
53207	52982	74	26053	25672	67	749	690	0	1780	1705	22	3030	2722	31	4102	3972	33	92632	94385	71	0.866644
155842	137301	91	47992	42070	89	2992	2477	31	4680	4212	40	9937	8769	55	14482	12772	65	421373	376892	90	0.869713
63842	60894	84	41077	40167	77	1097	1152	11	2051	1667	22	3847	3569	34	5247	5096	38	132452	126276	77	0.870737
149435	136500	88	78523	72510	88	4526	4057	34	6539	6436	43	13342	11635	65	20266	17463	83	426119	360807	90	0.872783
103947	96986	99	59716	56951	82	2359	1979	25	3557	3290	32	7133	6356	46	9629	9083	53	237969	219247	85	0.872783
40131	39023	71	20777	20564	61	705	743	0	937	1071	5	1925	1661	22	2903	2941	31	64771	64806	70	0.873806
98495	88637	86	42660	37316	85	1671	1563	17	2674	2223	30	5740	4979	43	8566	7076	51	256018	230603	82	0.873806
149715	132206	90	61915	54097	88	2689	2355	28	4383	3933	36	10597	9423	57	14741	12755	65	443314	383355	92	0.873806
119043	106946	97	50315	44137	87	2171	2274	24	4206	3553	42	8230	8156	46	11944	12183	61	280396	275683	81	0.873806
75150	71018	84	60988	59594	79	2325	2046	25	3425	2743	33	6522	6400	42	8460	7911	48	207859	189687	84	0.875853
97591	89140	98	100722	95532	84	1781	1652	19	2541	2249	36	5336	4891	41	8264	8129	46	198599	177013	83	0.875853
47088	48361	61	22774	22311	71	631	803	0	1621	1400	22	2149	2150	25	3241	3089	33	69147	68722	73	0.876876
124174	111265	90	62910	56480	86	2624	2323	26	3815	3444	35	7038	5921	47	11006	9592	56	237953	198054	80	0.877899
109130	104319	89	52234	50653	80	2198	2102	25	2744	3021	29	6267	5953	46	8487	7891	50	219956	201867	82	0.878922
225606	163284	110	109836	78497	103	3506	2457	36	5631	4502	48	13225	9890	68	19245	15094	85	504748	427097	101	0.879945
253900	203705	106	151647	121427	106	5957	4570	41	11241	8242	58	20816	15932	82	30081	21642	101	667074	486584	109	0.879945
79099	75102	82	42861	39818	81	1513	1310	17	2160	2078	27	4954	4264	41	6960	6128	47	154435	141396	78	0.880969
97716	89002	84	44859	39870	82	1194	1058	7	2647	2526	30	6320	5295	45	8837	7992	51	245544	217780	84	0.881992
128360	120459	84	84945	80029	84	2678	2373	27	3615	3700	32	8319	7168	53	11123	10302	54	259959	224328	86	0.881992
81002	77529	93	42894	39749	80	1117	1155	10	1946	1797	22	4452	4396	36	6211	5644	47	153438	149235	79	0.883015
102848	92878	85	45418	41431	83	1849	1591	21	2474	2057	27	5000	4210	41	7077	6600	47	171271	148366	82	0.883015
43992	42548	67	63557	62515	76	2817	2850	27	5198	5065	41	10895	10327	59	15412	15163	68	408232	396589	79	0.884038
85351	81917	83	27053	26232	78	1378	1190	14	2383	1864	30	5211	5042	36	7321	7075	44	216551	211596	82	0.886085
113386	102318	88	79113	72013	86	1329	1446	14	2998	2466	31	6987	6553	47	9703	9093	58	258898	234176	86	0.886085
103132	95399	85	38967	36210	81	1737	1523	20	3026	3007	28	7412	7341	45	11080	10377	60	297961	276392	86	0.887108
48987	47846	75	24843	24267	72	571	640	0	757	957	0	1895	1909	24	3106	3329	31	71868	70972	71	0.888131
140321	125337	90	105852	97724	88	3329	2914	32	6737	6603	46	13218	12505	62	19687	18058	80	453250	414616	87	0.888131
154866	133371	106	96268	84306	90	4064	3502	33	6387	5092	48	11573	10092	55	17862	14984	78	358258	287407	91	0.889154
35002	33871	72	19231	18603	59	697	494	0	696	894	0	1251	1564	17	2418	2451	28	59142	57528	71	0.8912
118599	111108	87	51535	47940	84	2063	1898	23	3375	3597	34	8525	7736	54	11416	10396	60	337583	306480	84	0.892224
56772	54859	79	25615	25349	75	1285	1206	10	1348	1368	13	2750	2976	28	4333	4305	37	89229	89241	69	0.892224
91881	81183	85	48042	43128	83	1163	1032	8	2311	2026	25	4048	3436	39	6155	5309	47	160169	135638	75	0.89427
167923	96006	127	86730	49499	125	3272	1762	37	4755	2951	53	10480	6409	85	15715	9736	94	379285	260363	126	0.89427
88405	84922	85	77086	74319	82	2776	2436	27	4712	4479	42	11477	10717	59	15298	14496	64	390691	353219	80	0.89427
136496	123104	88	54262	49169	85	2497	2250	26	3622	3088	36	8031	7604	47	11849	10855	59	242177	223917	85	0.895293
132627	125920	85	99967	95422	85	2890	2772	28	5387	4815	44	11352	11068	57	15008	14546	61	434409	403878	84	0.896316
160425	88041	107	72661	38492	106	2481	1331	32	4328	2442	50	8706	4976	65	11741	6335	70	320072	191280	105	0.896316
91816	85194	82	56433	52655	82	2682	2493	28	4235	4153	37	8802	7873	54	13538	13025	62	311043	286656	80	0.896316
129283	124431	85	87693	84055	85	2490	2412	28	4655	4201	37	10694	10263	61	14831	13841	65	444771	406609	85	0.89734
143728	118030	95	52803	44265	91	2822	2405	30	4441	3558	39	10223	8426	56	13647	11359	74	363978	297404	89	0.89734
70474	66951	88	33776	32943	77	1003	1060	8	1734	1488	15	3661	3863	33	5768	6114	38	163215	164096	74	0.898363
38893	37981	73	20813	20549	62	582	617	0	649	700	0	2266	2178	27	2618	2534	29	81826	83925	70	0.899386
89408	82866	97	52595	50075	81	1190	1267	11	2061	2246	24	3729	3607	34	5511	4763	41	108581	97524	79	0.900409
126769	105919	104	59324	50701	87	2311	1975	25	3474	3376	33	6190	5265	44	8736	8148	51	211542	194634	85	0.900409
50406	50061	74	21680	21674	67	831	755	0	1762	1533	18	3067	2768	31	4118	4101	33	99243	95098	74	0.902456
46688	44061	86	24541	23842	72	743	617	0	1283	934	0	2039	2145	23	3205	2997	31	71070	68907	71	0.903479
76038	70889	87	37171	36844	77	2423	2398	25	3442	3262	34	6809	6536	44	10796	10245	52	230964	215278	83	0.903479
29816	28863	57	19518	18920	58	360	489	0	514	608	0	1768	1690	22	2501	2317	30	60436	62259	67	0.904502
102088	96304	81	48525	45796	80	1725	1685	20	3817	2992	32	7874	7669	46	11401	10796	63	333999	331603	83	0.904502
89385	86586	84	43495	42590	79	1156	1046	8	2246	2207	28	5133	4883	40	7194	7270	44	206451	206784	74	0.905525
79717	78340	78	67752	66078	79	2623	2435	26	3259	3413	30	7665	7248	48	11447	10392	56	255977	237746	79	0.905525
83063	81230	82	37706	36812	78	922	901	0	1812	2162	26	4453	4552	36	5788	5991	40	170090	168320	78	0.905525
90215	87040	79	65807	64346	79	2667	2299	28	4529	4042	38	9099	8791	53	13810	12948	64	286328	257069	83	0.905525
50520	49923	67	21846	22332	51	642	711	0	1050	1303	11	2666	2651	28	4099	4548	31	80900	81357	69	0.905525
83796	78365	90	38732	36238	78	1566	1491	18	2531	2284	31	4415	4052	37	6767	6450	43	150967	143314	78	0.907572
131555	123751	85	82486	78211	85	2943	2609	29	5610	5539	42	10613	9824	60	14981	14567	60	405680	372129	86	0.907572
33851	32185	78	17581	17629	51	325	409	0	690	747	0	1454	1427	17	2281	1918	30	65062	66366	71	0.908595
151814	137058	91	92141	85276	88	3904	3662	31	5084	4434	41	10483	9310	60	14011	12448	74	310526	263755	91	0.910641
56761	56175	76	28150	27194	75	985	1010	3	1455	1743	17	2961	2506	33	4292	4651	33	97900	96176	76	0.910641
45500	44923	66	23308	22934	67	598	542	0	728	1173	9	2087	2387	25	2881	2802	29	82590	79737	72	0.910641
117645	109902	93	72320	69236	84	3780	3450	32	5566	4855	42	10719	10072	57	15291	14167	65	351192	317299	88	0.911664
140647	122921	88	73252	64764	88	3021	2784	30	4488	4268	38	10163	9841	55	16082	14289	68	437179	425249	87	0.911664
34458	34011	71	24707	24508	70	375	444	0	619	614	0	1299	1366	15	2094	2265	23	46988	47285	68	0.913711
137648	125516	87	64258	59805	85	2656	2460	28	4246	4457	37	9855	8605	58	13052	10992	63	366139	313179	90	0.913711
110246	100486	87	69672	64290	84	1683	1787	18	3357	2869	38	6821	6188	45	11775	10219	59	297763	256973	85	0.913711
233616	172971	107	133561	101756	104	4283	3223	38	6589	5147	47	14247	11732	71	22183	18211	90	447847	385261	101	0.914734
124382	116426	101	86473	83024	85	2704	2751	26	4173	4024	36	11325	10831	62	14568	14144	58	433351	388608	88	0.915757
45947	43529	75	16981	16656	51	563	646	0	1040	1169	9	2251	2011	25	3420	3398	34	92111	90242	74	0.915757
159144	129703	95	60185	49401	90	2619	2100	29	4380	3632	38	10466	8772	55	15929	12069	76	413742	332312	93	0.91678
66185	64902	78	33905	32504	75	1086	897	0	1668	1553	24	3546	3214	34	5457	5305	45	121435	117553	77	0.920873
130037	120213	84	52475	48392	85	1992	2009	22	3751	3161	38	9121	8455	57	12177	11189	62	363878	325753	90	0.920873
66723	64757	81	30816	29953	75	1286	1556	16	1391	1382	15	3574	3464	33	5288	4992	41	117336	114332	74	0.922919
81846	78312	83	37053	35869	78	1313	1249	11	1546	1821	24	4091	3924	35	6140	5914	42	151254	151460	70	0.922919
134442	117255	89	55920	48191	88	2254	2007	24	3810	3240	37	9228	7890	53	13128	11586	69	374279	324976	91	0.924966
188341	132259	104	189178	147811	102	8796	7338	47	14417	11398	75	27201	21630	89	38636	31370	92	811257	635175	96	0.925989
146852	132733	92	72257	66246	87	2421	2098	29	4837	4320	38	9444	8662	52	13737	12297	72	383541	350280	84	0.925989
48323	46688	76	25677	25347	73	834	881	0	980	1318	14	2555	2435	28	3801	3596	31	90160	91901	69	0.929059
74348	66408	81	42654	37606	83	1094	1093	8	1904	1382	29	3286	2984	32	5763	4545	52	125295	114563	71	0.930082
62491	59657	79	30506	29762	75	1086	1063	12	1659	1556	15	3312	3085	33	5235	5206	43	118501	124389	61	0.931105
41815	40894	77	28285	28229	72	530	519	0	56	658	0	1732	1941	22	2741	2837	29	67875	67205	70	0.932128
122772	115822	87	93434	89327	84	3217	2744	32	5104	5110	35	9620	8619	53	13988	12994	66	307801	279237	84	0.932128
104038	92634	100	59309	54109	83	1970	1713	24	2900	2679	32	6867	6076	46	10100	9386	55	242021	208295	85	0.932128
82063	76735	86	54448	52612	80	2516	2185	26	3294	3575	31	6505	6214	45	10995	10161	53	258895	240573	81	0.933151
70541	66926	79	50178	48811	80	2238	2037	24	2974	2755	30	5747	5452	43	8374	8035	47	189105	174762	77	0.934175
41752	41211	73	19646	19214	57	746	599	0	1105	1028	4	2102	2166	23	3306	3532	29	73285	72180	56	0.935198
158970	131274	97	99504	83770	94	2914	2355	31	4696	4321	39	8731	8124	54	13857	12595	68	306750	291387	89	0.935198
228809	176594	104	103095	80315	103	4933	4032	39	9009	7717	48	15780	13660	63	24331	20492	95	530185	488669	102	0.935198
95087	88751	83	42792	41140	79	1719	1672	18	3373	3235	34	7744	7354	46	11853	10407	62	320629	283550	83	0.936221
65062	62580	78	34643	33492	76	1897	1765	20	2890	2368	24	5218	5016	37	6526	6134	42	162361	153919	79	0.937244
145325	133147	88	93754	88579	88	3393	3170	30	6042	5534	45	10971	9576	61	15064	13768	64	340432	299575	90	0.937244
41698	41002	75	22961	22109	65	640	797	0	762	851	0	1989	1928	22	3022	2531	32	67825	65146	87	0.937244
54354	53924	75	20091	20448	53	632	739	0	777	1084	6	2733	2845	29	3815	3780	33	98787	100703	71	0.937244
139788	109150	95	96048	76806	93	2977	2201	33	4652	3115	52	9045	7599	52	12699	10249	60	313915	258230	93	0.937244
35551	34881	72	19842	19247	61	454	594	0	950	821	0	1689	1595	21	2546	2693	27	63322	64582	72	0.939291
62214	58573	82	27380	26795	75	1008	1154	9	1786	2054	23	2692	2872	27	4452	4304	36	104758	101461	74	0.939291
73326	70714	80	32621	31324	76	1698	1591	17	2056	2431	25	5159	4665	43	6567	6010	49	153453	143100	77	0.939291
212118	192032	100	114253	104949	92	6357	5761	39	10678	9620	56	20457	17958	81	29465	25395	86	629424	519249	96	0.940314
143371	122600	106	66765	55194	106	3424	2840	31	5734	4034	49	10425	8125	63	14971	11724	93	334610	271617	106	0.940314
39864	39651	72	24586	24656	67	552	780	0	390	392	0	2116	1983	22	2859	3273	30	69742	70794	63	0.940314
74526	71391	81	47162	45210	79	1066	1079	7	2417	2536	25	5336	4839	38	7367	7552	46	202178	197903	80	0.941337
97577	89302	86	51429	48632	82	2838	2587	28	3696	3125	36	8146	7605	47	11832	10963	59	244974	208300	87	0.94236
108188	100569	84	55577	51537	84	1930	1831	23	2728	2342	31	5838	5542	43	9038	8154	52	201982	178861	85	0.94236
51996	49606	84	25360	24715	72	937	814	0	1204	1272	11	2730	2452	27	4276	4208	36	93794	92754	65	0.943383
62516	58208	80	31765	31144	77	888	803	0	1555	1547	20	3286	3420	32	4455	4550	36	113536	112109	76	0.943383
155885	134342	100	91123	81400	91	2583	2368	28	5310	4123	49	10025	8766	61	16349	13548	74	426105	349764	92	0.944407
86875	82380	82	47621	44115	80	1650	1237	18	2197	1992	23	4715	4056	40	7638	6839	46	150547	138345	81	0.94543
145493	123488	94	81469	72393	89	1908	1550	21	4190	2984	40	7680	6865	49	10925	9063	63	285173	245814	87	0.94543
49764	49615	61	25771	25336	70	868	769	0	661	1068	6	2574	2744	28	3644	3390	35	88854	88145	72	0.94543
98755	92459	88	38555	37392	81	1545	1641	17	2248	2349	27	5553	5123	42	8308	8104	47	199316	195088	79	0.946453
124105	113041	94	86789	80102	85	3739	3267	34	5075	4151	41	9739	8341	57	15916	14058	77	349682	297887	82	0.946453
109748	103189	82	82696	79564	84	2451	2523	25	4059	3920	40	7140	6481	45	11784	11103	60	245861	220064	83	0.947476
69615	65042	79	45803	44651	77	1685	1644	20	2350	2318	28	4745	4253	39	6928	6355	46	143288	136788	75	0.948499
52666	52084	75	26099	25753	73	787	588	0	1259	1119	12	2532	2681	27	3426	3531	31	97474	100643	75	0.948499
64512	61103	82	22345	22094	69	971	873	0	1695	1762	23	2968	3227	29	4214	4647	32	103457	100417	72	0.949522
55916	54417	77	28002	27257	75	825	851	0	1856	1706	24	2844	2877	30	3923	3751	37	91274	87120	74	0.952592
129855	108279	105	69555	58250	89	2480	2227	26	4037	3043	43	7345	6281	50	10567	8501	63	258545	219597	86	0.953615
214419	172069	105	144367	118440	96	3955	3068	37	6841	5379	47	14014	10671	71	20030	16075	79	536137	408489	96	0.954638
56597	57008	79	28010	27688	73	974	915	0	1160	1288	13	2709	2424	29	4245	3924	40	94898	93191	72	0.954638
55709	55441	74	22050	22262	56	1147	937	0	1840	1536	23	3298	3256	30	4780	4840	39	112439	112652	69	0.954638
173121	148020	95	86971	76864	94	3512	2784	36	5714	4729	49	11790	9754	57	17265	13816	75	430487	347671	94	0.956685
72221	67964	93	30687	29785	77	1082	836	0	1925	2153	25	3435	3095	33	5586	5197	42	128131	125133	75	0.958731
191820	147724	108	118870	93416	98	4079	3251	37	5436	3948	46	11102	8297	59	16719	12118	69	388497	298311	94	0.959754
176775	156242	93	103963	93072	92	4167	4079	33	6296	5369	50	11450	9726	63	18058	15216	76	390275	325019	89	0.960778
30202	29860	71	16942	16873	54	464	640	0	833	876	0	1470	1274	15	2261	2109	26	61433	62232	65	0.961801
85285	81277	81	48093	45788	80	1691	1590	22	3155	2864	33	5957	5494	42	9127	8873	53	229182	221386	78	0.961801
55404	53798	77	28848	28780	74	804	935	0	1390	1314	14	2640	2686	27	3791	4039	34	83067	82532	63	0.961801
136201	127000	87	96843	91656	87	4208	3970	33	5689	5296	45	12408	11312	59	18758	17776	75	416340	370003	86	0.961801
72484	68672	78	40369	39350	78	2108	1925	23	3147	2990	37	6289	5713	46	9278	8901	56	220570	208025	80	0.962824
43758	43300	70	21461	21179	65	432	622	0	1037	902	0	2251	2110	28	3042	3139	29	70346	69205	68	0.963847
113955	108378	85	83790	78588	83	2794	2537	29	5050	4652	43	11121	10542	56	16692	15193	74	443993	400777	86	0.963847
101868	94149	88	56956	52873	83	1761	1447	19	2803	2956	32	4992	4942	40	7880	7171	50	182025	170279	78	0.96487
80814	75227	81	41943	39627	81	1492	1312	16	2496	2507	27	4785	4766	39	6876	6603	46	181751	175099	78	0.96487
93949	89502	84	45286	43637	80	1883	1627	21	2211	2414	26	5002	4858	38	7458	6932	45	159283	153132	73	0.96487
111224	103947	84	60297	56569	82	1727	1501	21	3014	2518	31	6562	5870	46	9248	8266	57	261107	241025	84	0.965894
105973	103261	82	78033	75024	81	1793	1952	21	4020	3996	35	9150	8286	51	12424	12025	57	347527	311483	85	0.965894
66195	63450	83	35930	34449	78	1034	661	0	1685	1581	18	3457	3525	31	4576	4464	37	125045	122442	76	0.965894
80938	78581	79	47212	44954	79	1167	1168	12	2664	2365	31	4526	4639	35	7070	6203	44	169868	166216	78	0.966917
78436	74252	82	36896	35827	77	1205	1133	10	1598	1945	23	3810	3842	32	4833	4882	40	117538	115080	78	0.966917
103159	98501	84	61937	59678	82	2293	2023	25	3664	3245	37	8161	7907	47	12078	11746	58	312704	285808	83	0.96794
102670	95547	82	49800	46413	81	1903	1654	22	2687	2529	29	5752	5100	43	9072	8244	53	201792	176221	82	0.96794
57185	55913	75	28366	28096	70	714	809	0	1219	1484	15	3086	3112	30	4398	4118	36	89664	90470	68	0.96794
109978	100824	84	79517	72483	83	1979	1686	24	3149	3121	30	7606	6944	48	9785	8773	49	303224	275141	83	0.968963
75093	73330	79	53783	52915	78	1561	1405	17	2149	2461	25	5450	5311	40	7223	6971	47	210300	197212	81	0.968963
120383	111071	87	55247	52438	83	2220	2022	25	3416	2986	32	8298	7778	49	12633	11965	62	355770	342222	87	0.969986
108640	96488	85	59579	53036	86	1830	1485	21	3225	2591	31	5261	4485	44	9268	7494	54	191746	166145	76	0.969986
110984	103524	84	38927	36888	82	2750	2335	30	3493	3449	35	8159	7588	53	12314	11657	62	263553	242842	83	0.969986
42457	42093	73	24240	23602	72	619	655	0	800	497	0	1716	1858	20	3347	3017	31	66578	66377	68	0.972033
90905	82272	85	46147	40624	84	1663	1489	18	2159	1974	28	4934	4311	39	7129	6071	51	173905	157932	79	0.972033
127051	117338	86	68661	63345	86	2126	2102	24	3382	3226	29	6806	6431	44	9667	8489	63	268709	248528	89	0.973056
147493	123453	94	62393	52801	88	2909	2753	29	4939	3927	41	9809	8432	58	14186	11729	74	305601	256589	91	0.973056
72158	68409	93	32271	31646	77	641	628	0	1547	1546	19	4166	3806	35	5837	5535	40	194565	193990	78	0.975102
87674	83308	80	46991	45097	79	1061	973	0	2176	2185	24	4253	4158	37	6493	6473	45	191845	184772	81	0.979195
62568	59970	79	30263	29223	77	872	835	0	2152	1415	25	3018	2849	29	4542	4169	43	100025	101637	75	0.979195
102311	88848	88	57357	50246	85	1367	1279	13	2125	1672	32	5143	4069	44	7411	6618	46	181031	157487	80	0.981241
177620	152728	109	95403	81885	95	3039	2861	30	5811	4695	50	10488	8677	55	16652	13876	78	336382	280724	98	0.982265
97171	94135	80	35331	33712	80	2044	1871	22	4170	3517	37	8052	7606	52	10690	9759	55	303839	288050	83	0.983288
103043	94930	95	72754	68815	83	1561	1587	18	2616	2325	27	5910	5552	42	7609	6819	47	220807	201920	83	0.985334
60760	60607	67	31122	30222	75	845	875	0	1360	1358	14	2621	2466	29	4772	4532	37	90924	89544	71	0.987381
147163	129186	105	62234	54541	88	2267	1854	25	3801	3077	39	9336	8174	55	11601	9520	63	323135	273842	105	0.987381
85644	81670	85	40800	38213	81	2040	1822	24	3217	3350	27	6535	5820	45	10597	10931	53	291764	272634	96	0.987381
95111	95052	78	49894	48015	79	1537	1613	19	3329	3102	32	5649	5301	42	8329	7975	46	199746	185625	77	0.987381
106535	98580	86	72615	67809	84	2378	2227	25	3168	2883	32	6804	6127	46	9725	8389	58	204170	179610	82	0.987381
130329	119087	87	69525	65985	86	3681	3274	31	6403	5577	45	12423	11435	64	19052	17484	79	418125	380853	85	0.987381
50054	49574	74	23183	23089	73	830	971	0	969	1058	5	2347	2350	26	3168	3228	32	81445	83055	69	0.988404
37848	35759	86	19240	18978	54	328	455	0	690	667	0	1651	1534	19	2495	2390	30	53648	54170	62	0.988404
65984	64503	80	38344	37471	77	1005	900	0	1303	1306	14	3646	3598	32	4990	5191	39	130593	127497	72	0.988404
70976	66360	87	41316	39848	78	1325	1076	10	1850	1662	20	3056	3145	29	4936	5073	36	112938	111906	75	0.988404
116633	108490	88	77783	72760	84	2610	2705	27	4735	4377	36	9204	9299	52	12962	12380	60	329731	310048	81	0.988404
75544	71811	83	21282	20462	66	1313	1305	13	1856	1807	20	3776	3623	33	5587	5835	39	116688	115320	75	0.989427
48279	47559	83	25459	24638	73	481	628	0	1528	1611	19	2468	2718	26	3654	3330	32	88682	89062	69	0.99045
119124	109794	85	57671	54959	84	3012	3028	30	5809	5404	42	11714	11185	58	17361	15933	72	360632	323867	82	0.99045
17476	18045	49	11026	10814	44	316	307	0	537	676	0	1190	1083	9	1853	1405	23	43923	47089	60	0.992497
85923	78310	88	51827	48701	81	1283	1057	7	1917	1701	27	4131	3923	35	6015	5408	43	169027	162138	77	0.995566
40874	39985	74	22697	22132	63	676	515	0	921	1204	8	1946	1982	23	3148	3416	28	77062	75688	69	0.995566
178755	143575	112	69427	55862	94	3522	3167	33	5391	4484	44	11677	9762	58	15364	12375	76	384392	306913	92	0.996589
136061	129500	85	70638	67545	84	4223	4139	34	5541	4904	42	13854	12841	64	19182	18607	70	434997	385504	88	0.999659
91663	82131	85	51699	47621	84	1683	1524	19	2755	2352	32	5574	5062	40	7584	6837	50	196072	173357	87	0.999659
70071	67264	79	47664	46381	78	1445	1491	16	2638	2513	30	4778	4331	38	6102	6097	41	139419	127540	78	1.00068
139741	130018	91	76653	71705	85	2403	2223	26	5101	4019	42	10398	9646	57	14417	13441	62	394597	343177	89	1.00068
103700	99103	82	63135	60430	82	1380	1308	18	3171	3062	30	5651	5898	42	8791	7909	54	208954	196631	82	1.00068
78230	77234	76	23662	23217	68	992	877	0	1757	1849	24	4524	4099	37	6662	6464	44	148998	142900	82	1.00375
150414	126816	96	64340	54288	90	3421	3018	34	5766	4687	40	10951	9803	55	17789	16340	84	376083	363106	87	1.00477
57602	56467	75	26504	25411	74	743	704	0	1839	1806	24	2577	2546	29	3948	3980	33	90425	90549	72	1.00784
126236	122759	85	81221	77996	85	3200	3132	29	5193	4109	46	10148	9780	52	15110	13848	68	359795	334358	87	1.00887
59347	60065	73	34054	33920	75	1024	1135	8	1443	1137	12	3174	2961	32	4155	4137	35	105175	105978	70	1.00887
142501	125534	90	73809	65102	88	1896	1841	23	3494	3159	35	7583	6227	51	10588	8669	58	270797	218609	89	1.00887
70227	68251	77	17221	16805	54	1419	1320	17	1970	2096	27	4117	3883	37	6226	6133	43	133593	131316	78	1.00989
91251	84546	86	48010	44730	82	1255	1117	9	2250	2293	26	5109	4983	41	6851	6511	44	185920	180047	83	1.01091
108750	103970	81	69165	66196	83	2240	2044	25	3636	3291	35	7186	6782	44	9873	9290	51	232279	217330	86	1.01091
29942	30985	60	16537	16751	49	350	415	0	948	747	0	1690	1749	21	1423	1500	16	52496	53366	66	1.01501
130675	116302	90	72159	65058	87	2200	2126	23	4418	3968	36	8953	8162	49	11755	11012	60	343573	332289	85	1.01705
104081	95723	85	43255	41017	83	1638	1444	19	2777	2687	31	5783	5280	43	8291	8182	48	216327	201144	82	1.01808
116332	104637	85	85732	78921	86	2898	2628	28	4508	3750	38	7689	7339	47	11658	11118	59	254390	243388	80	1.0191
79461	76191	83	41644	39993	79	1159	1139	9	2789	2558	27	3853	3789	33	6318	5613	51	133805	133301	76	1.02012
63924	62159	77	28898	28255	77	1141	1063	7	1086	1016	5	2845	3118	31	4595	4659	38	96495	91578	69	1.02115
89265	84723	81	51999	50366	79	1243	1215	13	2351	2464	24	5075	5246	36	5983	5776	43	192208	194718	78	1.02115
46756	45128	82	25031	24770	73	790	648	0	837	1322	11	2399	2316	26	3074	2892	31	86573	88449	59	1.02319
98975	94507	82	47047	43922	80	2450	2296	25	3376	2740	31	6758	5983	49	9607	8728	53	194281	175336	78	1.02319
90217	84746	89	39730	38760	79	1485	1353	17	2864	2097	32	5316	5096	38	7376	7275	44	208218	207702	74	1.02319
51261	49922	76	23043	22164	72	704	830	0	1244	1273	13	2329	2383	28	3953	3803	35	76877	77517	72	1.02422
63802	60486	82	34597	34098	75	1616	1440	17	2375	2722	26	5491	5372	39	7917	7499	47	179358	178274	74	1.02524
62337	59541	77	39137	37741	78	716	637	0	1446	1520	17	3025	3069	29	5755	5187	47	125405	121406	76	1.02626
66533	65065	77	28479	27989	76	892	860	0	1352	1467	16	4476	4643	36	5728	5786	41	177774	175525	74	1.02729
40944	41739	61	22252	21976	61	624	717	0	1138	1083	9	2194	2162	24	3017	2797	32	69977	65892	69	1.02729
90967	85570	93	66887	63750	82	1838	1727	23	2919	2900	31	6015	5565	44	8175	7773	52	203751	191223	83	1.02831
170584	140183	107	81509	68070	93	2685	2378	30	5625	4135	45	11181	9292	66	16858	13184	75	461105	371957	95	1.02831
89677	87793	80	38070	36943	78	1694	1612	19	3017	2805	30	5852	5647	42	9390	9324	52	246820	245416	78	1.02933
77804	73713	82	36580	34296	80	1470	1250	18	1622	1869	19	3938	3514	36	6120	5870	43	123661	117899	80	1.03035
134558	121349	87	89349	82003	86	3595	3222	33	4567	4062	39	10215	9024	57	14268	12745	65	331799	291344	90	1.03342
139725	127253	97	89485	83703	87	2910	2705	28	4742	3950	40	8162	7376	49	12300	11251	68	291668	252917	89	1.03445
101478	94916	90	49930	47404	81	1641	1532	21	3622	3549	32	6872	6439	47	9462	9304	50	272861	265365	81	1.03445
109077	99269	100	79736	75019	86	3544	3010	33	4486	4237	38	9088	8802	47	12713	11360	58	333429	292599	100	1.03445
94246	88262	85	46789	44565	81	1407	1606	19	2325	2661	25	5755	5554	42	8367	8137	51	235949	223252	84	1.03547
134262	117579	91	67338	59738	88	2279	2087	25	4766	3803	40	8424	7281	52	12344	10691	64	282055	245203	88	1.03649
75780	71109	80	49655	45516	80	1494	1256	14	1765	1991	18	4048	3941	36	5031	4406	40	149453	134667	81	1.03752
80589	78765	79	32581	31753	77	1228	1217	12	2237	2238	22	3825	3801	34	5546	5788	39	125408	124931	77	1.03854
109945	95861	92	47743	40455	84	1930	1767	21	3911	3005	40	7321	6343	49	11415	9881	55	307490	264368	91	1.03854
81930	79489	79	55153	53150	79	1881	1847	19	2899	2686	31	5319	4612	40	7945	8284	45	172862	158252	79	1.03956
153875	132104	91	69174	59031	90	2858	2469	30	4361	3592	40	9168	7726	53	12935	10630	66	285799	236796	93	1.04059
97835	89643	84	58634	53459	82	1924	1742	21	3273	2447	37	5924	5255	43	8549	7696	54	201075	176300	87	1.04161
62463	59401	80	31549	30215	76	833	1023	3	1501	1298	18	2853	2934	29	4125	4108	34	106493	100747	79	1.04263
60316	58621	77	32630	32380	76	615	781	0	1188	1218	12	2562	2634	29	4427	4050	37	93253	92699	68	1.04468
70788	69445	78	38258	37807	76	1121	1147	9	2240	2306	25	4468	4354	38	6857	6610	42	196870	190982	82	1.04468
99453	91313	84	45002	40060	84	2294	2216	25	3092	2776	34	6633	6184	44	9295	8454	52	217490	194873	82	1.04673
49794	49334	66	23618	23552	72	500	719	0	1527	1337	17	2490	2305	26	3158	2774	34	90900	92991	73	1.04775
39482	37665	81	22736	22297	64	679	680	0	932	1040	5	1901	1924	20	2773	3007	28	68562	67905	71	1.04775
85943	79551	82	52904	49285	80	1089	1173	10	1871	2061	24	4111	4119	35	5714	5664	38	173841	161771	78	1.04775
127531	120280	86	76977	73744	85	2901	3026	29	4526	4230	37	9924	8969	51	14668	12435	62	398637	347934	89	1.04877
72495	70108	84	38593	37187	78	998	858	0	2652	2711	29	5318	5293	41	7179	6910	44	211223	204947	77	1.05184
116622	109000	98	78735	75512	83	2359	2231	25	3984	3339	36	8351	7989	51	12610	11477	60	312387	285085	82	1.05286
109254	104822	89	72359	70043	82	1918	2099	22	3848	3607	36	9366	8794	52	14443	14002	68	362844	333016	81	1.05286
137215	123396	89	62138	54834	85	2455	2045	26	4135	3872	36	9578	8488	55	13537	12258	63	377925	326730	86	1.05389
59980	57906	76	32733	32083	75	792	790	0	1055	1179	11	3024	3019	30	3945	3805	36	94349	93884	72	1.05389
179700	149301	96	101758	88159	92	3818	3370	33	5829	5011	43	9791	8163	53	15156	12283	69	314097	264001	90	1.05491
161786	142574	101	83415	75381	89	2877	2769	29	5315	5065	41	13263	11884	63	18116	16860	73	521777	472918	88	1.05491
135410	120439	90	61690	56726	86	2659	2447	27	4001	4021	34	8921	7876	52	11898	11615	58	307076	294639	85	1.05696
81715	76125	82	43710	41453	80	1013	1040	5	2491	2289	29	3917	3742	34	5675	5547	40	138599	137175	80	1.05798
73524	72026	77	50762	48072	80	1544	1361	16	2707	2509	26	4397	4169	36	5970	6216	40	161286	160009	77	1.05798
48595	47913	74	14180	13672	48	931	848	0	1813	1371	21	2584	2521	29	4197	4223	39	93852	92822	73	1.06207
105516	94986	82	48335	42974	82	1969	1777	24	2881	2169	32	5913	5261	43	9229	7371	56	196974	174205	80	1.06207
12386	11872	50	15882	15777	50	7	70	0	77	173	0	113	193	0	50	159	0	135	256	0	1.0631
26056	26666	47	24268	24048	70	394	292	0	373	461	0	1122	1186	11	2003	1860	24	50169	49321	68	1.0631
142999	122992	98	75263	67882	89	3493	3053	34	4989	4914	41	10955	10014	53	17675	16304	73	360225	338607	88	1.0631
31426	31091	69	18698	19151	50	451	346	0	858	897	0	1499	1394	18	2508	2598	26	56111	57229	70	1.06412
52513	50157	77	26449	25700	74	872	894	0	1526	1571	18	2596	2363	28	3300	3182	32	77727	74999	75	1.06412
115881	102154	89	73810	66659	86	2223	1993	24	3306	3090	32	7190	6714	43	9515	8925	53	232398	229582	85	1.06412
62680	60684	78	37722	37037	77	1139	1152	9	1413	1668	16	2999	3211	29	4568	4680	37	125508	124728	78	1.06617
147197	117907	96	66132	53162	93	3237	2478	35	4257	3512	41	9345	7547	52	13779	12191	64	307261	278601	93	1.07026
112699	102826	86	52290	47783	84	1910	1896	22	2559	2667	29	6708	6669	41	9707	9124	54	275091	271592	87	1.07026
51158	48748	76	26284	25723	74	1171	1072	9	1795	1437	18	2724	2796	28	3997	4129	35	87696	85846	78	1.07128
149299	131582	94	73121	67629	87	3693	3329	32	4947	4634	39	10770	8750	58	15825	13476	71	336007	284022	94	1.07231
83249	79301	85	41114	40031	79	1313	1294	14	2510	2336	29	5576	5586	41	7980	8060	46	233850	227921	81	1.07231
92383	88911	79	46619	45285	80	1446	1276	19	2626	2396	28	6277	5777	44	8787	8970	52	248914	234319	83	1.07231
193428	154321	95	106591	87710	95	4287	3560	36	7588	5745	54	12759	9339	68	20075	16180	78	458987	340706	99	1.07231
102057	94103	86	47459	45290	82	1377	1277	16	2942	2835	34	6794	6394	43	8995	8370	49	264528	252419	86	1.07333
139669	127948	89	93191	86540	85	2150	2181	24	4201	3737	39	9268	8503	52	13434	12247	63	372900	317185	91	1.07435
115124	101861	103	69000	58949	103	1753	1567	16	3092	2478	31	7133	6004	49	10366	9047	56	316364	268142	103	1.07435
45680	44219	75	26218	25764	72	647	634	0	664	674	0	2218	2435	24	3291	3279	32	94511	96174	75	1.07435
49452	47153	89	25161	24718	74	480	483	0	1031	1040	6	2062	2049	24	2750	2733	29	71850	72601	74	1.07538
87272	80856	88	63367	60714	80	2415	2190	26	2422	2353	31	6487	6508	42	10119	9736	51	217248	209237	81	1.07538
67656	66415	79	29730	28820	77	1078	840	0	1806	1593	23	3073	2779	31	4598	4584	37	113378	111151	79	1.07538
55598	54446	79	28810	28482	74	448	590	0	1225	1081	11	2509	2583	27	4271	4064	34	89912	87831	74	1.0764
141478	129855	87	89069	82694	87	2801	2583	29	6644	6131	46	13589	13031	63	17972	16704	73	529281	503204	90	1.0764
71036	68007	78	37186	34738	79	1658	1517	18	2176	1922	27	4627	4615	37	6679	6447	45	155722	143543	80	1.07742
38538	40297	53	18696	18423	57	577	648	0	1080	1000	2	2110	1747	24	3250	3347	32	80942	79597	74	1.07844
110420	97886	92	58107	52601	84	1734	1641	21	2933	2516	32	6014	5152	51	9094	7717	63	193584	166594	84	1.07844
145343	131234	94	75110	68393	89	2868	2501	30	4957	4438	38	7765	6712	48	11188	9472	58	251112	214506	90	1.07844
73345	74962	72	35215	34917	76	941	799	0	1733	2067	21	4724	4920	35	7214	7261	44	183819	180347	79	1.07947
96879	92899	82	43119	41929	80	1749	1471	19	2976	2557	31	6404	6242	41	9828	9372	54	252423	243325	83	1.07947
121517	111854	101	68865	65348	84	2034	1945	22	3376	2870	35	7541	6834	49	10499	10060	51	312962	281783	86	1.07947
104869	97943	98	54057	50504	82	1716	1808	19	2714	2441	28	4592	4698	36	7592	7654	45	183571	174981	84	1.08049
44969	43448	76	22450	22031	69	703	602	0	681	1117	6	1923	1938	22	3033	2690	31	79731	82173	70	1.08151
144268	133763	91	125332	117936	87	3466	3396	31	5775	5282	46	13134	11756	67	19292	16687	80	519798	448486	90	1.08151
109637	101312	99	67087	64324	83	2286	2436	24	3545	3676	35	7970	7139	49	13320	12356	67	341573	311483	83	1.08356
92363	90124	80	45881	43806	81	1791	1697	21	3829	3764	33	7632	7301	48	11863	11498	59	319262	303554	82	1.08356
54607	52780	77	20474	19977	61	861	736	0	809	1192	8	2564	2574	26	4177	3769	36	88794	86244	71	1.08458
129708	118793	86	58623	51744	85	2401	2336	24	4081	3618	38	7495	6559	50	12281	10543	60	241606	206119	84	1.08458
116851	105360	90	52970	48625	84	2084	1938	25	3417	3279	31	8888	7361	56	12836	11424	67	370756	333721	84	1.08561
97677	91785	88	54315	50861	82	2300	2078	26	3425	3278	35	6963	6652	43	11592	10703	64	310224	297187	80	1.08561
49308	48785	76	25048	24768	73	898	971	0	1640	1449	14	2649	2513	28	4112	4113	35	90420	93435	59	1.08868
135943	113998	94	83294	69994	89	2115	1690	24	3641	3341	34	7841	6788	48	11148	8790	60	322903	268487	87	1.08868
71109	68989	78	40300	39777	78	929	723	0	1703	1797	23	3411	3512	31	5400	4824	41	128778	124423	77	1.0897
74956	71699	78	57017	54832	79	1559	1594	20	2115	1810	22	4186	3973	35	6629	6706	43	130801	128876	77	1.09072
124042	106076	98	62837	54173	88	2475	2149	25	3971	3430	40	7115	6355	47	10315	8482	57	251037	222512	85	1.09072
84135	74757	86	49900	44681	83	1215	1157	10	1888	1547	24	3954	3172	40	6052	5259	50	142911	125779	75	1.09175
127809	115724	97	51631	47150	84	2364	1834	27	3119	3103	31	6845	6490	46	10423	9597	53	239458	216532	82	1.09175
111911	99453	87	74931	68293	85	2005	1764	23	2506	2187	25	5237	5044	38	6853	5804	48	159527	146020	81	1.09277
156817	145353	93	89395	84311	87	3789	3378	33	5582	4812	45	12302	11087	63	17477	15111	71	365126	314409	91	1.09277
73119	69012	81	39531	37581	79	1281	1283	11	1981	1794	23	3831	3625	34	5760	5884	39	130984	137001	66	1.09277
45073	44731	66	21766	21423	61	711	599	0	1218	962	0	2016	1913	24	4077	4185	35	84997	83014	74	1.09379
79227	71256	97	43105	38296	84	1612	1490	18	2161	2114	26	3975	3476	39	6399	6137	50	137531	130268	73	1.09482
132833	119557	86	74644	66893	87	2005	2016	23	3797	3306	36	6600	6056	46	10684	9219	57	247698	219715	86	1.09482
136565	123350	87	81464	74970	86	2829	2823	27	4903	4195	40	9889	8738	57	16172	14193	65	441104	372862	91	1.09482
83815	79566	90	43264	41285	80	1520	1497	16	2368	1727	24	3992	3701	37	6039	5421	44	146662	139599	80	1.09584
153608	142263	97	84163	80693	88	4357	4207	34	6077	5945	46	12117	11249	61	18457	16176	72	359623	308444	92	1.09584
86336	82400	81	41407	39832	79	1621	1502	20	2101	2354	22	4867	4850	37	7944	7268	51	158186	150514	83	1.09686
61137	58049	76	29329	28257	75	1006	1015	3	1578	1615	20	3259	3186	32	4799	4733	39	107288	101771	73	1.09686
89946	85461	84	50740	49369	79	2146	1799	24	2961	2867	36	7025	6335	46	10019	9872	53	228464	213052	83	1.09789
58817	57922	76	27361	26635	75	1025	1085	8	1582	1184	12	3301	2945	35	4195	4034	34	102240	98363	77	1.09891
71331	71648	76	23802	23153	76	1454	1452	17	1604	1777	19	4130	4012	36	5973	5629	42	140709	138252	79	1.09993
81012	80294	79	57922	56414	79	2237	2257	23	3267	3030	27	6424	5920	46	9662	9289	52	209407	194078	82	1.09993
44144	43159	77	25333	25097	72	630	636	0	944	1124	8	1834	1813	22	2993	3275	28	76362	74535	73	1.10095
96953	91956	88	47933	45360	81	1678	1441	18	2281	2141	26	5588	5548	42	7911	7545	48	219005	209890	80	1.10095
77622	77969	79	39954	38710	77	1339	1126	10	2251	1983	27	4631	4423	39	6405	5864	43	203352	203580	80	1.10198
60419	58630	77	26437	25850	75	1173	948	0	1146	1180	9	3184	3200	32	4451	3988	39	114222	114950	76	1.10505
82071	79296	79	31003	30206	78	1260	1264	11	2488	2068	26	4665	4613	38	6333	6324	41	191721	185831	84	1.10607
79794	76135	78	49261	46909	80	1978	1807	21	2543	2559	29	5710	5375	41	7353	6948	47	184557	164852	81	1.10812
23106	23879	65	12704	12605	46	268	291	0	499	486	0	1240	1236	12	2418	2497	26	54348	53975	65	1.10914
96040	91551	83	50205	48661	81	1858	1689	21	2914	2955	30	6615	6116	47	10639	9500	64	206811	191608	82	1.10914
40742	41436	62	24183	23861	72	496	487	0	882	942	0	1669	1543	17	2700	3034	26	62003	61504	71	1.10914
259623	178351	128	137815	90279	119	6514	4669	48	10774	6820	59	19752	13105	88	28313	19160	108	627485	425376	119	1.11119
44847	45270	64	25107	25115	73	613	469	0	1232	1574	16	1997	2163	23	2784	3091	28	70200	71219	74	1.11119
86202	81029	80	45799	43587	81	1343	1002	2	2238	2018	26	5024	4613	39	6471	5676	44	184017	177860	79	1.11426
78230	74137	81	53020	50573	80	1128	1128	7	1995	2018	25	5123	4641	41	6544	6084	44	179694	162769	79	1.11426
84833	81629	79	30723	30381	77	1353	1058	8	2397	2362	27	5038	4903	37	8345	7912	48	227326	225998	78	1.11426
82302	77271	87	39424	38450	78	2215	1993	25	3588	3584	32	8020	7897	49	13096	13084	66	309155	302347	78	1.11528
79886	73793	95	32725	31711	78	946	912	0	1768	1466	20	4344	4134	38	5713	5521	41	146162	140235	78	1.1163
113398	103663	87	60673	57034	84	3035	2806	30	5087	4202	43	8264	7087	52	12894	11492	66	257369	226085	86	1.1163
60055	57474	77	30527	30048	76	829	913	0	1644	1231	14	2693	2740	28	4360	4554	35	107398	105555	74	1.11733
87388	81470	82	50685	47064	81	1215	1067	6	2474	2421	24	4505	3867	38	6760	6345	48	144027	132958	80	1.11733
87032	80848	82	66611	60986	81	1890	1822	21	3340	2733	34	6602	6651	42	10165	9415	68	281521	270908	79	1.11733
49743	49974	65	27780	27614	68	1116	788	0	1271	1108	7	2490	2409	26	3685	3606	32	83219	84362	71	1.11733
147195	133712	103	109586	102013	88	3484	3342	30	5095	4266	43	9872	8900	53	13572	12377	62	309620	267860	85	1.11937
107801	96766	101	64745	57694	101	2216	2195	21	3817	3647	34	7721	6694	51	11300	10235	58	302128	276027	101	1.11937
97598	91337	82	51628	48087	81	1720	1615	19	2090	2072	28	4937	4629	40	6228	6068	42	147203	139864	77	1.11937
84912	81006	82	28510	27385	77	1574	1479	18	2811	2503	26	4471	4334	37	6449	6120	44	176739	168941	77	1.12142
152099	129856	95	57498	50074	89	2118	1654	23	5244	4369	44	8709	7615	50	12481	10756	64	351690	299574	91	1.12244
61939	58877	89	32069	31265	76	843	874	0	1542	1390	15	3457	3385	32	4737	4536	37	146420	141950	77	1.12347
79179	75991	80	28027	27369	77	959	931	0	2433	2799	26	4771	4474	39	6295	4962	43	179633	172752	80	1.12449
61146	58693	91	33442	32826	75	1790	1691	19	2658	2624	28	5067	5164	39	7315	7198	50	165135	163696	75	1.12551
135325	124906	86	59611	56068	86	3191	2806	30	5066	4940	40	9896	9017	54	15563	14041	69	319739	279356	92	1.12551
43677	44182	72	20730	20641	56	727	771	0	1514	1616	18	2304	2302	26	3712	3551	34	74858	79127	69	1.12551
85572	81401	76	43498	41874	80	1437	1410	16	3168	2782	32	7072	7018	44	10187	9303	52	296482	277850	83	1.12653
77473	75365	91	37273	36125	77	1370	1446	13	1765	1871	23	4908	4865	39	6814	6720	45	200003	197184	78	1.12653
179110	128668	101	109112	75637	100	2506	1575	32	4650	3572	47	10323	7448	65	13697	9968	77	400221	294424	99	1.12756
99912	93182	83	51659	48416	82	1650	1627	20	2214	2126	27	5560	4934	42	8107	7318	50	224340	199851	89	1.1296
26855	28579	51	18012	18329	53	462	397	0	459	656	0	1243	1309	13	2215	2470	23	44388	45507	55	1.1296
46536	45739	75	23196	22901	68	816	878	0	737	1120	6	2475	2369	27	3339	3542	32	79803	80688	72	1.1296
102670	94338	86	51007	46973	81	1338	1231	13	3184	2999	32	6434	5519	47	9509	8539	52	286093	255687	85	1.13063
171099	150408	110	70726	64393	91	4420	4102	35	8401	7418	50	16256	14965	69	22988	21014	86	500251	451411	94	1.13165
51682	49904	75	12664	12473	47	1112	979	0	1165	1176	16	2751	2763	27	4050	3893	34	89881	88472	73	1.13165
77079	74017	84	36408	35648	77	1228	1136	12	1733	1658	19	4538	4562	36	6426	6213	46	190414	186572	78	1.13267
42344	42973	71	19327	18962	54	539	526	0	1069	1091	12	1939	2206	22	3811	4392	31	86426	86362	72	1.1337
104946	96920	83	48872	44295	83	1474	1482	19	2553	2046	32	5973	5083	46	7574	6190	52	219691	192198	83	1.1337
88227	83708	82	57299	53834	80	1987	1890	22	2767	2539	28	5223	4780	42	7956	7532	49	180902	158130	76	1.13472
55063	54079	75	28706	28049	75	450	433	0	1399	910	0	2507	2352	27	4096	3493	36	95092	92162	75	1.13574
77998	73425	82	45264	42908	80	1182	1306	12	1634	1878	21	3549	3570	34	5374	5225	40	129111	120519	93	1.13574
75324	75013	80	38519	37496	77	1317	1205	14	1904	1566	25	4550	4650	36	7146	7077	42	183873	180894	74	1.13677
73268	72677	77	39668	38297	77	1295	1294	13	2148	1777	25	4097	3895	36	6465	5960	42	129037	127791	77	1.14086
40476	39431	65	22745	22114	65	550	496	0	1406	1132	10	1966	1996	23	3395	3118	34	71074	72553	72	1.14086
87083	80650	86	39596	35735	80	1510	1356	15	2275	2007	22	4304	3711	37	7229	6420	52	166479	151815	81	1.14188
112204	94307	90	53891	45372	86	1563	1374	17	1959	2058	25	4668	3973	39	6782	5736	49	170152	141076	78	1.14291
59726	57734	83	23819	23071	74	770	925	0	1500	1317	14	3148	3369	30	4630	4316	37	103249	101325	74	1.14393
176744	151173	98	123392	106794	98	4097	3613	34	6253	5571	43	13519	12389	63	18072	16696	68	444894	415223	97	1.14495
146887	133405	91	78600	72772	85	3306	3208	29	5639	4826	42	11492	10200	62	17490	14208	74	479412	398249	88	1.14598
83067	80293	82	43967	42993	78	1364	1376	13	3374	3255	33	6037	5693	42	10515	10455	57	286421	273443	80	1.14598
125512	120492	88	91069	87167	85	2396	2183	26	4733	4784	35	8028	7830	51	11939	11154	71	357090	331367	83	1.147
85085	81026	81	34872	33958	78	1489	1377	13	2270	2480	25	5019	4974	39	8093	7684	50	214159	211264	75	1.147
33263	30852	73	10204	10326	43	265	325	0	458	664	0	1714	1575	20	2404	2428	27	60065	62208	72	1.147
47472	47589	76	20226	19798	56	614	515	0	831	758	0	2310	2363	26	3335	3428	31	73978	74122	70	1.14802
17587	17508	65	11118	11011	45	373	260	0	91	443	0	1184	1174	10	1914	1809	24	46496	49328	59	1.15007
88104	78827	90	56516	51073	84	1596	1341	18	2453	2241	27	5060	4805	38	7858	6506	51	179743	158221	81	1.15211
80054	75913	82	34816	33591	79	1186	993	0	2344	2148	24	4098	3985	34	5611	4941	47	171949	170334	69	1.15211
75309	67817	81	51697	47325	82	1073	843	0	1965	1666	24	4108	3826	36	5828	5200	42	153932	135300	78	1.15314
191086	164797	95	132391	117962	93	4079	3658	35	6646	6526	48	12783	11764	60	18922	17616	76	432284	403856	90	1.15518
35985	34722	66	18048	17750	54	965	980	0	877	860	0	1950	2028	23	2939	3157	29	73756	77150	52	1.15621
85008	81609	82	54968	53102	81	1455	1246	16	2772	2666	30	5642	5268	42	7488	6872	48	214117	196093	78	1.15621
52436	50617	82	25869	25533	73	847	955	0	1721	1475	21	2571	2554	30	3712	3828	33	93308	93080	63	1.15723
44277	43840	63	21609	21091	61	485	585	0	1229	1331	13	2129	2212	24	2866	2864	31	76392	78094	69	1.15723
118802	110769	84	60855	57158	83	1888	1959	20	4000	3617	37	8378	6974	55	10521	9511	59	303447	271310	84	1.15825
95676	80601	88	55982	48303	85	1507	1195	11	2874	2611	28	5894	5154	43	8573	6870	55	251200	216648	85	1.15825
88182	84236	78	44654	42370	78	1639	1756	18	3509	3500	33	7954	7260	48	11531	11246	61	340702	316573	80	1.15825
170506	142627	109	119205	101145	94	4115	3484	35	6049	4863	49	11923	9712	60	17945	14617	85	393486	327811	97	1.1603
80512	78040	82	32722	31593	77	1114	1195	12	1867	2067	20	5258	4921	40	6584	6237	44	216915	202967	82	1.16132
104118	96159	87	49634	46805	83	1445	1394	16	2523	2439	28	6367	6094	44	9440	9262	46	272608	256376	84	1.16132
46614	45946	65	25235	24754	73	324	494	0	1274	1407	12	2179	1997	24	3292	3521	32	82594	81775	74	1.16235
101977	90797	89	42746	38190	83	1641	1637	19	2401	1899	29	5364	4982	40	7931	6757	52	204220	180903	84	1.16337
89991	81497	86	37677	34011	81	1626	1557	19	2523	2366	30	5133	4557	39	8604	7586	55	184352	164338	81	1.16337
166645	130926	98	94439	75560	93	2587	1961	28	4383	3640	38	9689	8058	53	14765	12302	69	426466	361705	95	1.16542
79133	77889	79	38263	37319	78	1084	1131	9	2989	2594	31	5351	5101	40	6760	7100	43	209030	203770	81	1.16542
63998	59952	83	31244	30394	76	970	998	0	1277	1550	17	3050	2997	29	5180	4897	39	114554	111287	79	1.16542
42327	40886	75	19919	19695	59	546	502	0	687	851	0	1540	1640	21	2807	2490	34	69161	70735	65	1.16746
115245	107953	85	66898	64286	83	3489	3298	31	5235	4845	40	10408	9880	52	13938	13042	60	320268	293182	85	1.16746
91261	84901	97	54893	50561	82	1630	1530	20	2613	2614	28	7074	6338	49	10122	9550	54	281509	248656	85	1.16849
71514	70826	74	43994	42202	76	970	925	0	1447	1501	20	3540	3556	32	5268	5353	41	131584	127461	75	1.17053
246955	185296	122	126674	95208	107	5966	4488	42	7957	6815	51	17500	13115	79	24779	19376	83	577479	451262	110	1.17156
78942	76948	81	38274	37631	78	1329	1236	14	1535	1710	21	4174	4194	35	6716	6782	40	195576	189860	82	1.17258
58924	55998	82	34074	32831	76	599	639	0	1254	1196	12	3138	2799	31	4860	4843	35	113967	113930	75	1.1736
52628	51248	78	28388	27926	74	1170	999	0	1325	1222	11	2719	2739	28	4049	4241	34	99149	96461	73	1.1736
129207	113263	90	54683	48410	85	2963	2614	29	3854	3908	37	8329	7063	51	11610	9701	60	244390	197730	90	1.17462
59328	59143	75	30034	29625	75	1016	1040	5	1683	1735	22	2901	2840	30	5327	5089	40	119135	115933	77	1.17462
102255	95565	83	61892	58995	82	2316	2092	25	3419	3051	35	8190	7614	50	12119	11013	57	299735	269552	85	1.17462
71087	68320	86	37912	37103	77	839	1044	4	2181	2047	24	3508	3375	33	4909	4859	39	119833	119385	77	1.17565
64560	63091	78	39840	38898	77	1200	1062	8	1743	1819	20	3165	3234	30	5063	5075	40	111200	107728	77	1.17667
102954	95536	88	43812	42208	81	1637	1562	19	2560	2471	28	7215	7041	44	9441	9077	56	279548	266238	85	1.17769
95177	90982	82	51190	48776	80	2309	2024	27	4056	3702	33	8288	7808	52	12692	11478	67	274896	247492	85	1.17769
87128	77526	87	50946	46647	83	1774	1591	19	2540	1876	30	5111	4363	41	7070	6226	45	178970	159547	80	1.17769
47867	45757	89	21910	21634	66	736	976	0	898	982	0	2056	1988	24	3385	3150	33	75222	77571	69	1.17974
164815	148513	89	85118	77804	88	4224	3474	36	6821	5542	49	13366	11713	68	17760	15508	80	405108	333271	91	1.17974
109034	101247	86	54173	51238	83	1851	1862	19	3427	3261	34	7278	6752	46	8607	7407	49	283486	251456	85	1.17974
122856	110052	92	59203	53085	88	2326	2212	25	3932	3446	37	7811	7347	51	10909	10716	52	269249	263247	85	1.17974
70209	68921	78	49349	48255	77	949	838	0	1238	1400	17	3680	3639	34	4500	4057	41	139825	140470	73	1.18076
67588	65374	77	33019	31627	77	1234	1246	12	1866	1793	23	3236	3048	32	5259	5129	41	119193	113040	71	1.18076
143275	126796	91	109518	96447	89	2103	1678	24	3561	2691	35	8416	7274	48	10482	9235	54	322204	281212	86	1.18281
49722	47896	75	25782	24961	74	473	346	0	1148	1212	13	2526	2515	28	3561	3780	31	107451	106308	68	1.18588
64966	63201	78	28763	27626	75	1086	934	0	2173	1926	26	3654	3819	32	5992	5629	40	143867	144191	74	1.18588
47606	47512	72	23081	22537	68	870	840	0	1263	1225	13	2574	2739	27	3612	3770	32	85042	83855	72	1.18588
103352	94671	89	62430	59700	82	2355	2036	28	3204	3138	33	7391	6735	50	10728	10397	62	246202	217432	85	1.18793
94614	85431	95	43686	41207	82	1833	1624	21	3075	2821	29	6011	5537	44	7904	7495	52	174968	161901	98	1.18793
75093	73231	79	33637	32197	77	1782	1475	19	2039	2057	23	3757	3897	34	5482	5286	38	129453	122512	74	1.18997
160170	131726	94	112495	92783	94	2892	2425	29	5461	4539	45	10934	8523	60	15578	12746	69	371187	307290	92	1.18997
21722	22939	51	11072	11517	42	123	226	0	848	755	0	1113	1313	12	1966	2234	24	46622	46762	62	1.18997
93976	87053	85	42560	39465	79	1517	1418	17	3292	3242	34	6146	5567	47	8919	8859	53	201053	181357	80	1.191
74683	72864	78	38343	37070	78	1178	1247	13	2322	1636	26	3196	3128	31	4498	3746	39	113439	110583	78	1.191
59182	56688	77	30145	29386	76	548	625	0	1602	1404	21	2403	2404	27	3495	3435	31	89179	86799	76	1.19407
83731	78389	85	38581	36989	79	1615	1509	18	2685	2856	25	5770	5600	42	8324	7590	58	226251	218265	79	1.19407
89194	84132	91	42971	41256	79	1737	1722	20	2079	2176	25	5582	5362	40	8607	8644	49	230503	220701	81	1.19509
74972	72599	78	32032	30903	76	1295	1270	14	2003	1909	25	4062	4205	34	5996	6351	41	139495	135498	79	1.19713
50794	50215	81	24185	23733	68	600	650	0	1098	1093	7	2267	2311	25	4016	3909	34	89491	89149	71	1.19713
119041	107990	97	80419	75010	84	2096	1878	20	3548	3552	31	7743	7298	46	11617	10341	60	334868	306577	85	1.19713
113879	99260	102	67811	61941	86	1965	1743	20	3781	3428	33	7933	7223	50	11026	10270	54	310402	300468	84	1.19816
118865	111550	87	51079	48381	81	3034	3036	29	4400	4143	32	8553	7537	49	13082	11428	61	281383	256845	84	1.19816
140920	129993	92	62417	58674	85	2667	2614	28	5396	4550	47	10050	9177	59	14266	13169	60	420864	371116	90	1.19816
33122	30811	83	16094	14329	83	437	549	0	968	643	0	2154	1721	23	3421	2730	33	98273	77310	83	1.19816
245689	176306	107	153365	111396	108	4934	3653	41	7575	5123	52	15585	11939	75	23686	18026	88	575808	432770	109	1.19918
45892	44524	72	18871	18534	56	635	678	0	1126	1043	5	2118	2092	26	3556	3246	35	79755	80535	73	1.2002
49292	48879	73	22290	21803	65	811	835	0	1393	1219	10	2604	2577	28	3742	3295	32	84391	84649	69	1.20123
246441	181199	122	181321	141410	105	7275	5547	45	11003	8417	62	22310	17932	83	33642	26295	95	692779	551230	103	1.20225
59627	57580	77	32212	31073	77	1021	958	0	2023	1826	22	3331	3381	31	4770	4683	39	105563	100664	76	1.2043
106889	95163	84	37578	33451	82	1951	1776	21	2697	2624	29	5768	4946	44	8435	7300	53	186430	161966	81	1.2043
54329	50164	86	29153	27883	76	580	655	0	1363	1319	15	2874	2731	29	4694	4575	36	105056	101669	74	1.2043
103871	98566	83	82866	79984	82	2116	1952	23	3334	2835	34	6626	6233	43	10481	9379	59	291503	285176	81	1.20532
46108	44539	82	23930	23139	72	666	631	0	1036	1171	11	2492	2556	26	3971	3927	37	84327	84461	73	1.20634
43474	43446	66	34578	34074	73	687	646	0	992	696	0	1469	1636	21	3017	3212	28	63936	63779	71	1.20634
97090	90843	84	40985	36945	81	1624	1657	18	2921	2705	33	5718	5122	43	8550	8127	52	182983	166937	82	1.20634
93178	87262	97	47589	44027	83	1331	1294	13	2376	2361	27	5692	5412	40	8059	7360	50	234326	211357	97	1.20634
81539	76718	83	48296	45354	81	1664	1469	17	2620	2300	30	4876	4741	41	7523	7785	44	173915	164070	78	1.20737
89583	84381	86	38456	37117	79	1694	1711	19	2469	2712	29	6056	5852	41	8668	8598	50	240897	233890	80	1.20941
55124	54542	76	28217	27739	74	906	981	0	1219	1426	14	2633	2316	29	4200	4067	36	108178	105143	73	1.20941
28218	29277	67	16999	16834	54	421	376	0	731	532	0	1612	1489	22	2512	2657	27	61802	61163	64	1.21044
121601	114366	87	63544	60961	83	3111	2996	29	5278	4783	41	10541	9521	56	14556	13401	64	339001	300226	86	1.21044
102072	94311	98	54128	49205	98	1924	1536	22	3335	3035	34	6834	5966	45	9759	8248	64	268236	241921	98	1.21044
169404	140776	107	89803	77957	94	3408	2775	33	5604	4374	46	9802	8309	58	15339	12523	79	313172	252417	93	1.21146
87377	79204	83	39912	36138	80	1404	1284	16	2679	2312	29	4636	4058	40	7180	6173	48	158194	145325	79	1.21248
79174	76277	78	47102	44618	80	1798	1696	22	3560	3086	31	6799	6502	45	11676	11047	58	302455	283034	82	1.21248
82274	75932	88	55117	53144	79	1358	1324	17	3308	2978	34	7363	6661	47	10551	10139	55	298010	281721	81	1.21351
59750	57610	88	27958	27111	75	1005	917	0	1222	1207	13	2532	2552	28	3895	3840	34	95743	98287	74	1.2176
241097	183434	108	196964	157041	102	8268	6509	46	11358	9024	64	22793	17951	91	32448	26710	93	689561	561859	103	1.21862
85298	79980	81	44254	41971	80	1459	1574	17	2492	2372	26	4646	4312	39	6111	5976	43	155530	149164	77	1.21862
117823	104297	88	65494	59908	85	2091	1949	25	3869	3380	34	9176	8303	53	13823	11750	64	384050	342613	84	1.21862
90283	84338	81	45708	37789	79	1587	1507	17	2247	2073	23	5731	5664	42	6988	6666	43	212355	215578	78	1.21862
75813	75467	76	37712	36875	77	1059	1026	4	1669	1807	25	4468	4508	35	5859	5970	40	147989	144328	73	1.21862
82240	77031	88	42360	39879	81	1508	1337	16	2424	2186	34	5058	4764	41	7074	6749	45	153747	146803	77	1.21965
84004	81014	82	40395	38717	79	1484	1506	17	2428	2288	27	4644	4631	37	7988	7552	47	223607	213954	79	1.22067
24669	25224	62	16152	16017	53	385	323	0	913	575	0	1383	1601	15	1841	1644	23	58209	60412	67	1.22169
64092	61991	77	31919	30750	77	925	930	0	1417	1092	11	3051	2980	30	4511	4492	37	107783	106073	76	1.22476
151104	135991	92	89957	82161	89	3087	2890	28	4240	3938	36	9233	7989	52	13404	11813	63	359347	304012	90	1.22476
74734	72344	78	30113	29498	77	962	898	0	1697	1664	21	4430	4477	35	6421	6071	45	175306	172487	82	1.22578
93290	88153	86	60982	58561	81	2389	2235	24	3509	3011	34	6847	6885	41	10795	9908	63	204832	182558	85	1.22681
58016	56904	76	19982	19939	55	1126	938	0	1197	1365	12	2912	2901	28	4828	4424	37	120397	116983	77	1.22681
82752	80425	79	35809	34923	79	1795	1739	20	4004	3570	35	8555	7889	52	13643	13071	63	358776	343223	85	1.22988
44027	43231	72	25317	25237	72	437	652	0	1049	1037	4	1778	1853	21	2731	2985	26	83082	81385	73	1.22988
77953	75556	81	36927	36118	77	1256	1111	12	1355	1395	17	4900	4866	37	6600	6973	41	192272	186994	75	1.23192
119845	108446	89	60175	54786	85	1760	1587	20	3956	3433	36	6558	5961	45	9697	8737	51	228575	214705	86	1.23295
107689	103369	97	78098	76186	82	2267	2292	24	4683	4167	39	9596	9077	54	13732	13112	68	391086	356168	85	1.23397
71975	67064	89	46953	45829	78	1796	1624	21	2340	2361	29	5879	5616	42	8562	8313	49	183902	170919	81	1.23704
62731	61283	76	34909	33539	77	1589	1492	19	1743	1820	23	3568	3454	34	5647	4969	44	125858	123982	76	1.23704
34799	36174	68	20601	20678	55	473	563	0	873	988	0	1662	1763	21	2564	2492	28	58412	57999	69	1.23806
95556	86791	85	57922	52583	83	1225	1358	13	2025	2016	26	5882	5060	43	7902	6793	52	229521	204939	79	1.23806
68136	64818	77	44382	42783	78	1178	1327	11	1541	1614	20	3859	3801	35	5846	5618	42	124910	122968	75	1.23909
52824	52655	75	27223	26506	74	867	710	0	1031	1159	8	2555	2316	30	4274	4027	36	109762	109632	75	1.24011
97150	91351	84	57771	55867	82	2818	2791	28	5052	4692	41	10813	10186	58	14865	14163	71	419084	383351	88	1.24113
83941	81300	80	50291	49011	79	1725	1803	21	3529	2975	36	6103	5856	44	9147	8718	54	193365	177226	82	1.24113
56420	56123	78	17767	17627	53	980	1050	5	1559	1292	15	2934	2892	28	4148	4336	33	97068	93923	73	1.2442
184377	161661	96	73647	65891	94	3802	3509	31	6488	6153	41	12395	10650	61	18470	16715	82	393892	359826	93	1.24523
72902	68929	79	41470	38856	79	1173	1122	9	1754	1397	21	4282	4455	34	5899	5787	43	175926	165341	76	1.24625
46430	45785	78	28435	28204	73	584	574	0	784	1030	5	2219	2150	24	2832	3143	28	81646	85979	52	1.24727
174123	139891	101	116689	94719	95	3012	2298	33	4913	3836	46	9838	7775	57	13529	10740	69	340999	280088	93	1.24829
122070	108338	86	70592	63856	86	1827	1547	25	3802	3665	34	7549	7389	45	12065	11711	57	299091	286050	81	1.24932
84600	79029	89	36167	34456	79	2037	1677	22	2864	2542	28	5353	4977	39	9181	8878	49	214851	193955	81	1.24932
104306	56752	122	60062	32195	115	2207	1208	12	2249	1639	31	4802	2439	53	7068	3640	79	163442	93579	109	1.24932
95966	82975	83	50200	43357	84	1879	1734	22	3317	2768	33	5669	5068	43	8974	7874	51	198208	169237	81	1.24932
179229	154553	102	74152	64216	92	3776	3284	35	5476	4913	42	10780	9053	58	16080	13727	76	362693	302123	90	1.25034
47942	48514	66	24060	23925	62	741	903	0	1136	1384	14	2426	2525	25	4026	3838	36	82723	81554	69	1.25034
73209	70747	79	31103	29791	77	1311	1242	14	2006	1795	22	3528	3752	33	6195	5974	43	144656	143032	83	1.25034
112335	104260	96	62905	60414	83	3003	2621	29	4415	4246	37	8486	7762	52	12546	10986	68	266065	240882	84	1.25136
32326	31209	69	23156	22905	65	453	483	0	660	788	0	1148	1236	13	2100	2196	26	56746	56790	67	1.25136
74057	71820	79	38606	37327	78	1385	1230	14	1857	1934	24	3785	4028	33	4968	4821	38	135867	129317	79	1.25341
117468	107636	88	62154	57653	84	2205	1844	24	3892	4049	33	8680	7711	48	12115	10799	64	369089	330194	88	1.25341
83559	79352	83	44457	42828	79	1236	1425	15	2539	2304	28	4882	4477	39	7382	6961	45	165437	158454	74	1.25443
94619	86793	88	57298	52115	82	1265	999	0	2144	1919	25	5324	5062	41	8373	8081	51	224261	203706	78	1.25443
124534	116434	87	70845	67338	84	3144	3214	30	5871	5019	43	11074	10756	57	15831	14709	66	346442	319699	84	1.25546
97408	89169	85	49431	44915	83	1772	1864	21	2515	2342	27	5055	4842	40	7900	7406	48	178705	165852	98	1.25546
92135	84989	87	52133	49121	84	2301	1944	27	2881	2572	31	5633	5212	40	7923	7493	47	180842	159972	87	1.25546
94797	88753	85	54025	50587	81	2048	1865	25	3334	2866	34	6239	5778	45	9753	8715	65	225217	207219	83	1.25546
115025	105644	84	51187	47735	83	1969	1517	22	3978	3288	37	7172	6592	45	10630	9800	58	249105	217869	86	1.25648
50610	50489	74	23580	23922	62	751	672	0	1167	1051	6	2483	2757	26	3725	4079	32	101382	102501	71	1.25648
93580	88719	87	45849	43947	81	1286	1479	15	2316	2558	27	6630	6276	49	8708	8647	52	247394	233767	83	1.2575
74358	70953	80	34652	33371	78	1400	1522	15	2141	2188	22	3797	3515	35	5695	5586	41	124249	117436	80	1.2575
18894	19325	48	11864	12058	44	206	267	0	490	852	0	973	925	0	1503	1652	21	46269	47163	66	1.2575
105432	99492	92	55677	52764	82	1683	1675	18	3019	2607	33	6323	5690	45	8418	7805	54	258053	250095	83	1.25853
48645	49038	73	23414	23265	72	583	474	0	1057	1190	10	2261	2358	28	4011	3960	33	93156	89120	72	1.25955
115704	109070	86	81382	76975	83	2442	2202	26	4843	4201	41	9736	9108	56	15830	15270	68	421042	403927	87	1.25955
83654	81909	82	43094	41582	78	1288	1389	17	2286	2079	25	4461	4444	37	6805	6714	44	197778	193108	78	1.26262
116403	108043	86	61037	55785	82	2512	2320	26	3344	3529	33	7943	7436	52	11473	10578	55	245498	218863	85	1.26467
155789	144584	94	84604	80798	87	5502	5324	35	7744	7349	49	16210	14405	70	23900	22726	82	508172	447944	91	1.26467
102582	96591	83	71214	68421	82	2646	2742	26	4028	3611	35	8140	7917	46	12151	11521	59	264429	245206	98	1.26467
152187	134733	96	100227	91899	90	3981	3275	35	7293	6666	44	12374	11238	60	15827	14411	67	344976	293804	93	1.26467
100786	95944	82	66995	64863	81	1786	1767	21	4046	4159	34	9288	8496	53	12322	11426	58	346632	320118	85	1.26467
119651	111752	89	81522	77833	84	2357	2362	26	4560	4234	37	8131	7068	53	12057	11304	58	281295	246638	86	1.26569
110398	104027	85	53163	50472	83	2508	2489	26	3381	3279	33	7287	6646	49	10762	9500	57	246201	218301	85	1.26569
108835	104304	82	58390	55657	81	1645	1490	18	2665	2422	30	7112	6670	45	9163	9058	49	265577	240550	83	1.26569
90550	88133	79	58636	57822	79	1506	1523	17	2982	2875	33	6052	6078	42	9350	9028	52	259493	252780	79	1.26569
78596	76422	79	47743	46430	78	1394	1273	14	2232	1850	25	5017	4943	39	7441	7447	51	198571	191068	82	1.26978
39794	39226	66	22908	22856	65	539	468	0	961	1036	5	1911	1840	23	2783	2730	30	69938	69021	69	1.26978
100600	91086	86	47640	43924	83	1515	1277	15	3091	2629	33	7140	6592	48	10386	9620	51	304132	268550	89	1.26978
54319	53564	75	27336	26627	73	842	846	0	1091	1210	10	2971	3075	29	3745	4270	33	89267	89487	76	1.2708
222247	194791	98	110577	100822	96	7019	6445	40	10909	9286	61	21790	18676	87	30117	24532	93	675710	535331	99	1.2708
123386	111697	87	67419	61638	84	2817	2381	31	4815	4377	41	9655	8394	56	13940	11724	65	288195	245628	87	1.27183
28634	28370	72	18885	19113	52	446	375	0	1140	871	0	1667	1764	20	2491	2683	28	69330	75249	51	1.27183
112487	105497	86	57122	53558	81	2755	2749	28	4474	3652	38	8995	8110	55	12536	11082	67	282269	255820	85	1.27285
78620	75046	80	38438	37147	78	1354	1351	15	2119	2336	25	5052	5114	40	6451	6224	43	207831	201993	79	1.27387
71607	67981	79	44581	42644	78	1783	1709	21	2400	2409	27	5760	5270	42	8929	7941	54	194727	178908	79	1.27387
103254	96892	84	54568	52625	81	1875	1575	23	2934	2521	31	7436	6948	47	9858	8786	52	278114	244240	82	1.2749
144090	124492	107	76950	67533	107	3420	2855	32	5543	5171	39	10882	9979	58	15991	14790	81	373706	345744	107	1.2749
53675	52403	74	26995	26663	74	754	625	0	963	823	0	2156	2323	26	3833	3691	35	84255	81224	72	1.27592
85801	83542	83	42193	41109	79	1782	1722	20	3131	2811	34	5056	4702	40	8213	7704	59	177122	175179	76	1.28001
69866	67754	77	31381	31047	75	1290	1184	15	1967	1879	20	3697	3639	34	5466	5602	42	162071	156136	75	1.28001
44065	44854	71	17273	17036	51	815	708	0	903	1089	7	2216	2537	24	2998	2988	30	89347	91306	68	1.28001
86985	83019	81	44383	43099	79	1377	1180	15	2500	2405	29	5248	4872	40	8180	7671	50	231175	221623	77	1.28104
82212	74854	86	51334	47845	81	1645	1406	18	2809	2380	31	4654	3832	39	7171	6737	46	149075	133694	77	1.28206
202555	149585	105	155498	114728	103	3951	3235	35	7327	5214	56	14221	10203	64	21293	16077	88	494357	368457	102	1.28206
100248	95756	81	63166	61133	80	3128	2855	30	5121	4682	42	9670	9182	59	13618	12439	67	297029	274829	81	1.28206
142581	130057	89	97014	89932	87	3146	2636	30	4946	4678	41	10560	9164	57	15341	13962	66	349843	303424	89	1.28411
166367	143143	91	65055	55179	88	2672	2308	30	4360	3866	41	11246	9156	64	16063	13837	65	453148	377385	90	1.28411
64614	62510	87	39443	38464	78	1140	1066	7	2535	2519	27	4231	4103	37	7389	7259	44	151235	148538	77	1.28513
113093	105430	84	48270	45563	82	2570	2562	26	3986	3200	38	7851	7041	50	11371	10252	60	252599	219261	85	1.28615
94365	88040	85	52990	49153	81	1681	1416	22	3342	3082	30	6884	6410	43	10003	8921	56	289211	265175	82	1.28615
141777	119420	92	78320	67722	91	3473	2883	33	4672	3415	47	8719	7206	54	13379	10860	62	293770	237644	95	1.28718
53622	51005	76	21697	21005	65	833	728	0	703	1069	8	2508	2343	28	3986	3810	35	95205	96106	71	1.2882
103988	98191	83	35771	34678	79	1610	1447	17	2578	2736	28	5350	4761	42	8437	7738	58	197991	189597	82	1.29025
69184	67355	82	23689	22570	71	998	1132	8	1975	2298	25	3306	3287	33	4342	4336	34	108100	99431	77	1.29025
125302	114585	94	59675	54866	85	2824	2443	31	4196	4287	36	8378	7413	53	12920	11076	65	307508	269202	88	1.29127
58820	57359	78	36446	36508	75	1434	1407	17	2308	2341	26	4013	3909	36	6918	7061	44	146344	139750	76	1.29127
65791	64654	89	38207	37496	76	858	1037	5	1364	1437	15	3170	3010	32	4711	4671	35	131733	130395	80	1.29127
60439	59521	80	29088	28340	75	951	1027	5	2003	2035	22	3567	3208	33	4743	4808	39	114237	116423	64	1.29332
90582	85598	84	55009	53165	82	2488	2504	25	3938	3736	36	8414	7547	52	11481	10803	57	356105	324721	86	1.29638
44020	44608	62	26887	26613	73	309	470	0	1190	1376	12	1729	1981	22	2882	2875	31	79734	78132	75	1.29741
62209	59831	83	28786	28090	75	1356	1189	12	1267	1337	12	2894	2860	30	4518	4211	36	103399	101847	77	1.29945
55928	56769	60	33012	32299	75	1101	880	0	1144	1303	17	2616	2504	28	3714	3568	36	92068	87316	76	1.30048
165217	126302	109	67812	52735	93	2856	2218	31	4335	3307	42	10223	7827	62	14644	10409	71	379298	275605	100	1.30048
51776	48768	83	27962	26939	75	548	737	0	992	909	0	2576	2427	28	3895	4084	34	98233	96355	74	1.30252
100884	95305	91	55311	53607	81	2466	2298	27	3566	3643	31	9246	8560	51	13203	12663	59	374775	349459	83	1.30457
78641	76740	79	64593	62803	80	2225	2129	22	3680	3050	37	7849	7874	45	11405	10938	56	320968	302714	81	1.30559
90355	86447	82	41610	40874	78	1437	1477	18	2753	2614	31	5682	5629	38	9237	9013	46	255547	247216	81	1.30559
79079	75944	80	30536	30063	77	1073	1168	9	2820	2626	30	4554	4727	36	6371	5941	46	187001	181358	75	1.30764
76849	71415	81	35007	33757	79	1007	745	0	1563	1990	20	3899	3741	33	5933	5917	40	128871	127637	68	1.30866
70993	69902	79	42732	41613	78	731	794	0	1699	1731	24	3240	3062	32	5656	4936	50	138262	129952	78	1.30866
52320	51573	73	26321	26042	71	723	624	0	1120	997	0	2163	1930	24	3983	3561	36	85390	85389	71	1.30866
196518	155179	104	93210	74330	97	2993	2425	32	5134	3854	49	12627	9608	64	14949	11496	73	463923	367134	98	1.30969
34518	34702	70	18366	18069	56	729	673	0	1435	1227	14	1722	1868	21	2708	3041	27	59743	58796	65	1.30969
64361	60681	85	34071	33162	77	787	812	0	1103	1290	13	2512	2477	29	3959	3810	37	101379	96732	76	1.31071
78874	75399	80	37860	36335	79	1473	1641	17	2262	1868	21	4391	4181	37	7048	6839	44	180853	180517	77	1.31071
169560	148411	95	88379	78035	91	3062	2569	30	4965	3596	44	11932	10409	65	17455	15197	74	472997	409498	91	1.31173
134477	121677	89	64567	59763	86	2987	2830	30	4044	3993	35	9442	8463	53	13070	11722	65	283645	250911	87	1.31173
63421	62726	75	32360	31210	76	616	777	0	1188	1105	6	3275	3247	30	3646	3919	31	119480	121907	73	1.31276
109820	101153	86	52980	49490	83	1545	1577	17	2890	2725	31	5410	4957	41	8890	8403	52	198292	186372	82	1.31685
118599	114092	82	79861	76671	83	3125	2811	30	4925	5012	39	9160	8549	51	13716	12806	67	342590	306370	86	1.31685
118198	113759	86	84556	81652	84	2237	2173	26	4648	4428	35	9476	8860	55	12692	12390	57	380810	352175	85	1.31685
101821	96718	83	48646	46631	81	1530	1590	17	2587	2450	26	5451	5140	39	7163	7185	44	185526	182913	84	1.31992
79624	75601	94	30876	30154	76	1283	1198	12	2403	2434	23	4228	3727	37	6357	6321	40	140433	135783	79	1.32196
102796	94932	86	57604	53849	83	2036	1956	22	3548	3468	30	8373	7879	51	12479	11625	63	357915	349772	84	1.32196
81098	78919	79	35099	33505	79	1379	1285	14	2390	2076	31	4895	4655	38	7238	6782	46	150827	141017	93	1.32196
87031	82614	80	49518	46024	80	1264	1431	15	2759	2490	30	6127	5572	43	8662	8311	53	255043	233047	82	1.32196
347120	214452	135	246352	178137	125	10202	6493	53	15376	10401	70	30744	21717	110	46214	32091	121	984046	678696	123	1.32196
80229	78185	79	42741	41833	77	1256	1050	8	1824	1718	21	4484	4032	39	6718	6423	43	196690	186398	78	1.32196
74411	71086	82	40376	38936	77	1051	1175	8	1643	1797	20	3728	4119	32	5350	5051	40	125707	123906	79	1.32401
93969	87196	81	48489	45406	82	1434	1329	13	2358	1978	28	5617	5023	46	7532	7140	54	206138	186351	84	1.32401
38699	36634	86	20843	20929	57	476	465	0	564	663	0	1533	1707	19	2923	2810	31	66080	66017	71	1.32503
86400	82805	83	29692	28636	77	1342	1353	18	1903	2083	19	4662	4766	36	7696	7649	52	221770	210238	79	1.32503
32166	30588	67	20481	20050	59	668	665	0	952	785	0	1628	1731	16	2556	2569	28	58199	60191	66	1.32606
105505	96496	86	42242	38026	82	2015	1841	22	3472	3177	32	5764	5058	40	8592	7963	50	206878	187539	84	1.32606
75645	71428	87	33880	31858	79	1154	1057	5	1746	1397	21	3499	3258	32	5342	4848	39	130740	122349	79	1.32708
37793	37745	68	13691	13581	45	450	462	0	1225	771	0	1813	1928	22	2695	2695	28	67253	65633	68	1.3281
40550	40219	78	21679	21571	63	588	462	0	605	883	0	2161	1936	24	3319	3090	34	79920	82150	72	1.33015
84589	78855	86	44046	41183	80	1934	1757	20	2323	2466	26	5401	5003	41	7565	7218	46	166656	156502	82	1.3322
79382	76146	82	43876	42427	79	1150	1396	14	2350	2401	24	5437	5636	37	7594	7597	44	228046	225141	84	1.33322
152924	133069	90	86675	77872	89	3147	2636	30	5541	4275	46	11804	10099	61	17391	14278	82	447097	360753	95	1.33424
67883	67723	78	29769	29136	75	1152	1074	6	1467	1989	19	3426	3295	32	5455	5067	39	127683	121906	77	1.33834
84890	80678	82	59095	57059	80	3030	2542	29	4788	4907	37	8844	8631	53	11776	11405	65	319530	287684	82	1.33936
61686	60763	77	39213	38285	76	1607	1528	15	2082	1957	24	5112	4898	39	6661	6810	43	166338	164393	74	1.33936
96402	90493	87	48895	46856	81	2577	2156	28	3906	3308	36	8593	8252	50	13531	13354	59	295685	272328	80	1.33936
100533	96080	88	51277	48854	81	1859	1635	21	2938	2495	30	6264	5893	49	9167	8756	51	262894	253961	79	1.33936
117585	107498	97	61492	57212	84	1931	1805	20	3164	2883	34	7443	6956	48	12370	11693	65	334559	315709	84	1.34038
58220	55781	79	27712	26800	76	1153	1062	9	1454	1818	18	3127	3176	31	4563	4239	37	97600	94709	72	1.34038
173585	153153	94	112454	101565	93	3095	2935	29	5941	5325	45	12664	11940	58	18814	17369	75	531394	503375	89	1.34038
107398	102646	83	82451	79761	82	2149	1938	25	4433	4142	36	8853	8831	48	13175	12580	73	377343	361937	82	1.34243
100773	95982	87	40069	38646	79	1602	1517	18	2898	2392	29	5860	5346	42	8933	8673	52	259974	255302	81	1.34345
104184	96920	90	72272	69514	83	3155	3022	30	5005	4637	38	9969	8942	57	14509	13206	63	303701	273093	84	1.34345
101391	86631	92	48553	41625	83	1507	1268	18	2176	1762	24	6218	5777	46	9433	7930	52	252158	233522	84	1.34447
80056	75677	87	56653	54745	80	2211	2062	25	2930	2610	31	6379	6105	44	8996	8188	53	220202	197058	94	1.34447
41350	40497	74	28864	28501	72	535	391	0	396	754	0	1627	1662	19	2206	2191	25	64838	65815	68	1.34754
57110	53486	85	35062	33405	76	901	788	0	980	1358	13	2816	2725	31	4574	4347	34	95487	91834	70	1.34754
121012	117095	82	92652	89439	84	3552	3145	30	5297	4829	41	10655	9810	58	14427	13557	66	352976	315473	86	1.35164
119173	108939	84	74255	69912	84	2185	2182	25	3342	3070	34	7235	6692	46	10370	9588	58	263139	234176	90	1.35164
37408	36642	63	18093	17816	56	338	419	0	657	874	0	2027	2031	22	3187	3230	29	80865	80921	69	1.35266
135435	126608	89	64253	61509	84	2886	2702	27	4224	3669	38	8540	8038	49	11686	10863	59	287108	249844	88	1.35368
67630	66307	76	43232	41334	78	1387	1378	15	2475	2114	31	5054	4728	40	7297	6274	51	164306	148248	81	1.35368
46337	44939	78	26441	25328	74	833	889	0	946	1066	7	2748	2411	29	3280	3010	32	77377	74929	88	1.35368
107018	100058	82	66608	63696	82	2238	2134	27	3417	3234	31	6292	5943	44	9639	8717	60	222415	197375	85	1.35368
92405	84455	94	42567	38701	81	1809	1830	18	2602	1988	27	5909	5676	43	7803	6796	47	186718	173232	83	1.35471
87114	81647	89	49045	47532	79	1413	1326	15	2431	2423	29	5157	4836	38	8133	6901	48	219986	202462	82	1.35471
105128	97116	86	50662	47039	83	2573	2194	27	3391	2755	36	6603	6187	44	8917	8334	56	180744	160944	86	1.35573
66892	65149	78	28807	28152	76	742	761	0	1422	1654	19	3007	3053	29	4915	4576	36	107619	107990	78	1.35675
95260	89747	84	43304	41804	79	1636	1695	18	2541	2219	27	6191	6198	42	8433	8060	49	171709	168263	80	1.35778
118569	113131	84	64247	60895	83	1963	1836	22	3880	3485	32	9092	8345	51	13883	12041	68	376830	337617	87	1.35982
119195	101363	88	69552	59098	89	2339	2084	26	4412	3862	38	8629	7584	49	11525	9693	63	279932	251321	103	1.35982
83327	83127	78	44907	43449	79	1546	1292	15	2900	2778	31	5047	4829	41	6914	6130	45	163748	157865	76	1.35982
91521	83018	83	35324	32607	80	1815	1434	20	2721	2564	33	5599	5218	40	9351	8763	50	198793	191405	79	1.36085
75722	74209	79	29526	29144	76	1275	1118	9	1453	1448	21	4264	4100	36	5304	5167	38	165865	162146	77	1.36596
87835	81465	81	46832	44104	81	1475	1591	17	2725	2110	32	4831	4113	38	7286	6339	47	160523	147274	83	1.36596
29739	30376	67	17334	17379	54	620	435	0	675	780	0	1524	1381	15	1978	2222	22	58231	62554	69	1.36903
108767	98657	90	65451	60702	83	2306	2206	24	3708	2868	35	5905	5451	42	10170	9059	58	213501	189598	84	1.37005
54844	54357	79	23645	23535	62	665	708	0	849	763	0	2146	2189	24	3246	3380	29	79346	82240	70	1.37005
93017	87697	84	43727	38613	81	1890	1834	22	2614	2759	28	6511	6224	43	10193	9432	62	264235	241631	82	1.37005
81288	79979	81	44134	42621	80	1861	1563	22	2391	1996	26	4293	3944	36	6701	6568	40	130784	124287	96	1.37005
58572	57392	77	25758	24840	73	865	1073	6	1097	1670	16	2786	2756	30	5214	5189	39	97937	95994	71	1.37108
113186	107980	82	51116	48214	82	2350	2260	24	4435	3730	39	9152	8193	54	13628	12858	68	347984	310263	84	1.37415
62215	60996	80	35321	34568	76	1175	934	0	960	1248	12	2788	2658	32	4222	3763	36	102481	99288	71	1.37415
112112	100095	87	51657	46978	85	2133	1848	23	4094	3489	38	7250	6277	48	10282	8703	63	223259	189721	84	1.37722
85596	82752	82	48579	47026	79	1327	1274	11	2555	2329	25	4907	5042	37	7173	6886	44	196087	191928	75	1.37824
97641	93971	84	54544	52543	81	1846	1897	20	2984	3053	30	7299	6921	46	10012	9721	58	276097	267354	79	1.37926
80280	75796	82	41920	39117	80	1742	1632	20	2489	1879	27	4699	4527	40	6922	6104	44	146875	138709	73	1.37926
88004	82219	84	44562	43307	79	1479	1617	17	2511	2577	26	5895	5447	43	7058	6713	44	228697	225464	77	1.37926
84844	80936	82	40925	38489	80	1589	1362	15	2199	2176	26	4108	4040	35	6339	5927	46	150935	148240	76	1.38029
74919	71857	80	34317	33242	78	1031	1120	9	1915	1572	28	3804	3674	35	4974	5305	37	128060	124702	75	1.38131
45184	41461	88	26056	23602	83	545	513	0	1061	992	0	2360	2247	26	3707	3102	37	86613	79066	88	1.38131
119081	112383	83	81339	75487	85	2765	2801	27	3930	3336	34	7626	6517	48	10427	9528	55	244279	227445	85	1.38233
89522	85558	82	52775	50682	81	1738	1867	19	2487	2118	30	5427	5295	41	7772	7561	46	179191	167374	78	1.38233
59365	59141	76	28954	28850	71	1042	910	0	1965	1742	25	3014	2976	27	3785	3831	34	112299	113110	72	1.38233
99771	91466	86	54327	50771	82	2061	2036	22	3958	2962	36	7510	6458	48	10142	8752	58	233557	203096	84	1.38233
89446	81873	96	50728	46050	80	1265	1373	14	2387	2421	27	4578	4344	39	6371	6193	44	173257	159763	82	1.38336
161115	141337	94	85678	75675	91	3198	2610	32	5014	4821	40	11082	9844	66	15801	13386	77	396558	325029	93	1.38336
36472	35770	76	20473	20238	61	859	717	0	876	1166	8	1762	1835	21	3066	2921	32	64169	62631	72	1.38438
58080	56394	74	30102	28997	75	794	820	0	1688	1955	20	3054	3045	30	4662	4516	38	113136	111746	78	1.38438
47807	50501	62	25731	25365	72	566	647	0	855	1009	2	2510	2225	27	3367	2857	33	92715	87824	71	1.3854
142474	129423	88	78515	73823	87	3456	3060	32	6384	5781	41	14789	14212	65	20211	18773	81	608049	560793	89	1.3854
274762	190505	117	134370	96238	114	6365	4648	47	11450	7904	66	21863	14525	93	32870	22325	107	695561	473365	112	1.38643
21069	23474	44	14709	15545	44	410	450	0	270	640	0	979	1196	10	1794	1844	22	45615	50627	61	1.38643
86883	79533	84	47385	44889	80	1852	1681	18	2292	2106	27	5204	4634	39	8003	6911	55	192724	172017	80	1.38643
91603	84567	82	58207	54541	83	2161	2036	23	3849	3100	36	7337	6608	47	9725	8604	56	226016	202163	82	1.38643
79600	74335	89	50472	48956	80	1323	1323	16	1685	1845	19	4396	4105	37	4853	4974	38	140144	137009	77	1.38745
47383	46479	70	21481	21320	57	758	695	0	1083	958	0	1880	1858	24	3463	3628	32	82913	81566	73	1.38745
199039	146984	115	67017	42908	111	3636	2683	31	6527	5361	61	13552	10680	76	20304	14907	104	549391	412548	117	1.38847
88298	84737	84	53426	51789	79	2696	2481	26	3933	3668	37	7719	7558	47	11969	11054	64	280357	253287	82	1.38847
115327	109712	91	58007	55836	83	2195	2153	24	4209	4157	36	9941	9960	49	12631	11596	57	384449	365321	85	1.3895
106504	99932	84	56307	53781	83	2067	1961	22	3276	3291	32	6169	5611	43	9452	8220	56	219936	198687	85	1.39052
63426	61609	84	47433	46281	77	1338	1305	12	2075	1916	25	3975	3838	34	5548	5604	41	125277	118164	78	1.39154
55559	55644	75	27804	27656	73	749	622	0	1415	1348	19	2719	2665	28	4131	4465	33	101922	99220	75	1.39461
92455	85343	91	42974	39599	81	1226	1194	10	2471	2263	29	5166	5142	40	7413	7336	49	198427	183826	80	1.39461
67941	67568	77	32581	32319	75	1062	1022	4	1370	1429	17	3257	2601	32	4758	5060	34	107692	108818	70	1.39461
58946	55137	77	31332	30357	76	756	892	0	1648	1492	17	2668	2662	27	3877	3623	33	85061	84181	75	1.39563
127865	116660	87	77831	72554	86	2623	2629	26	4213	3907	38	10183	9526	54	14682	14509	66	419040	399113	86	1.39768
64017	63871	76	26479	26116	75	1152	1238	13	1426	1301	16	3440	3432	32	5456	5196	42	109651	110978	70	1.39768
28702	28042	71	13075	13054	46	346	432	0	488	671	0	1306	1452	15	2215	2033	23	60317	59945	67	1.40177
63153	61594	80	34677	33913	75	739	744	0	1140	1426	15	2921	2771	30	4584	4294	37	105229	103769	75	1.4028
78125	76866	76	46665	45314	78	1553	1601	17	2264	2172	26	5908	5258	45	8281	8066	47	244889	226499	79	1.4028
98397	91413	86	47978	44903	82	1984	2007	22	3107	2830	31	7905	7198	49	10701	10096	51	260218	254793	80	1.40689
363276	231430	140	399405	272452	138	17051	12257	61	28075	19508	114	51221	36616	123	77975	57395	126	1.04858e+06	1.0392e+06	137	1.41098
167797	128707	101	93895	73876	94	3966	3211	36	4893	4520	42	10934	8090	63	16540	12926	76	364449	278964	90	1.41201
95906	89850	82	48058	46352	80	1227	1259	14	2092	1829	29	4255	4034	35	6779	6661	44	148835	139689	78	1.41201
56639	53821	82	28312	27501	75	873	751	0	1350	1383	20	2871	2964	29	4586	4897	34	106968	106923	72	1.41303
71152	69417	84	37597	35949	76	949	1130	8	2074	1871	24	3439	3610	30	4860	4995	38	124626	122657	74	1.41303
71084	67879	84	47363	45281	78	1535	1542	18	2416	2008	24	4723	4701	38	6729	6932	42	164235	155285	75	1.41303
99062	88032	97	43230	39527	83	1986	1957	23	2983	2555	29	5809	5186	44	8829	7722	54	195423	175050	84	1.41303
83969	80203	79	41626	39663	80	1315	1437	17	2218	2221	27	3713	3497	35	6261	5561	41	138566	134491	75	1.41405
89761	82278	97	52840	50651	81	1934	1816	22	2829	2886	29	6150	5989	44	9071	8369	53	198394	182588	82	1.41507
57556	54510	79	31872	31122	75	803	640	0	1377	1395	18	2764	2787	29	3970	3919	32	94663	92691	75	1.4161
132417	117387	93	58025	52940	85	2307	2141	26	4394	3928	40	9466	8166	52	13566	11779	69	364124	319616	89	1.4161
91383	86995	85	45899	44524	80	1433	1757	16	3245	3355	32	6386	6218	44	9386	9644	48	259561	248663	82	1.41712
135340	122994	87	70033	64284	85	2592	2532	28	4576	3508	40	8674	7452	50	13562	11607	63	315232	265127	86	1.41712
118960	111343	83	73656	68429	83	2115	1820	24	3531	3118	33	6809	6150	45	10351	9290	54	256041	228951	83	1.41712
93442	85467	81	51212	47367	81	1738	1752	20	3139	2530	33	5236	4543	44	7614	7522	48	171555	160591	79	1.41712
126516	118054	85	88143	83386	84	3316	3300	30	5542	4899	43	10395	9369	53	15606	13975	75	337180	287240	86	1.41712
123184	112238	88	48259	42172	85	1910	1655	24	3824	3619	35	7238	6552	45	9327	8863	52	297131	291185	82	1.41814
42414	41684	80	26933	26705	73	575	589	0	814	836	0	1820	1825	20	2670	2568	30	72669	74558	71	1.42224
117230	109270	83	65624	60057	85	2385	2048	27	3621	3292	33	7037	6292	46	10592	9506	60	233901	202982	87	1.42326
101525	93446	86	53215	51547	83	3280	3268	29	4558	4272	41	8211	7740	49	12309	12070	55	259685	239992	84	1.42428
89258	80319	93	46151	43918	81	2134	1816	26	3777	3229	36	6352	5992	42	9962	8973	58	220080	198411	85	1.42531
93092	87585	85	43517	42137	78	2312	1959	22	3027	3056	30	5823	5247	44	9126	8068	50	207911	186324	84	1.42531
90115	86836	84	41434	40622	78	2092	2055	22	3545	2940	37	7294	7054	44	12209	11967	64	318856	305217	82	1.42531
54269	53271	80	24566	24598	64	710	825	0	951	1198	10	2529	2871	27	4342	4225	37	91114	92344	64	1.42633
85360	83080	81	36858	35786	78	1161	1141	10	2600	2663	29	5326	5222	39	8259	7736	48	221998	222040	79	1.42633
124162	118999	84	81312	75668	85	2862	2800	28	4174	4020	31	9931	9477	55	14077	13264	67	333860	298570	86	1.42633
100807	98482	81	63091	62175	81	2748	2588	28	4245	4111	40	10491	10521	51	16042	15466	71	440383	409289	83	1.42633
84036	80132	87	53332	52003	80	2197	2040	25	3270	3208	33	6758	6297	47	9907	9125	58	223846	203420	83	1.42838
76743	73535	81	45244	43729	79	2058	2032	22	3228	2897	33	5540	4775	41	8095	7506	53	188111	173608	81	1.43042
70670	69110	77	32762	32189	77	1080	1140	10	1319	1321	13	3689	3897	31	5834	5295	42	165134	161007	77	1.43042
143398	132047	96	76019	71129	86	3689	3421	32	5977	5119	41	10655	9803	59	14535	12690	73	335400	290893	91	1.43247
163643	140999	91	102361	85635	92	2813	2430	30	4351	4006	38	9092	7786	49	12567	10194	66	355974	295882	91	1.43349
103219	98134	81	49212	46769	80	1691	1670	18	2763	2401	32	5605	5711	40	6739	5814	49	185814	173354	80	1.43349
95699	90985	91	58828	56178	81	1743	1702	18	3056	2737	32	6762	6083	46	9825	9129	64	275123	250308	83	1.43452
109080	101907	83	94451	90300	85	3235	3225	29	4255	3993	37	9222	8884	51	13905	13424	73	318190	284487	84	1.43759
69354	66239	79	36625	35607	76	1050	1086	8	1696	1572	23	3327	3140	32	5078	4684	44	115811	111289	73	1.43759
179777	158020	94	85275	74708	94	4482	3807	36	6258	5747	45	13806	12012	64	22609	19968	85	474133	422949	90	1.43861
50418	51459	67	30444	30036	73	962	1023	4	1198	1596	14	2377	2463	29	3723	3697	35	83700	84750	70	1.43861
82835	80643	80	64377	61938	80	1716	1771	17	2981	2747	38	6057	5846	44	9942	9686	55	263762	254578	78	1.44065
91393	88698	85	45569	44147	79	1599	1561	16	2138	1870	29	5965	6041	41	8118	7439	52	226792	219824	76	1.44168
114716	108708	86	70066	67224	83	2454	2656	26	3795	3907	34	10591	10336	57	14026	13266	61	407028	371000	84	1.44372
60990	59567	81	28549	28274	74	961	804	0	1423	1118	16	2747	2806	29	3423	3392	33	92140	91994	68	1.44372
83549	80797	80	30625	29861	78	1294	1188	12	1874	1633	23	4715	4582	38	7121	6397	49	158664	153307	77	1.44577
129468	115102	87	75136	67066	86	2481	2126	26	4311	3484	42	7849	6545	50	9741	8164	57	238746	193526	90	1.44884
105253	98615	86	55677	50880	83	2370	1841	26	3051	2596	33	8059	7845	51	11180	9841	57	327469	296296	88	1.44884
148141	138519	92	81871	77141	86	2995	2700	28	5344	4739	40	11537	10642	60	16569	14865	73	480990	419223	92	1.44986
63508	62334	76	28048	27603	75	935	1052	4	1485	1233	17	2649	2538	29	3726	3891	33	96510	99427	76	1.45089
65135	62825	80	33787	33814	75	774	793	0	1679	1432	20	2696	2832	29	4231	3998	35	103713	99577	71	1.45089
49285	46191	85	25775	24963	74	578	648	0	1095	844	0	2520	2372	28	3720	3748	33	106379	106742	75	1.45191
66307	63227	80	43505	41988	79	1701	1497	18	2487	2112	29	4799	4588	39	7399	6499	48	163548	156159	80	1.45191
57337	56726	85	29680	28710	75	480	471	0	1249	1452	12	2820	2946	28	4214	4225	37	110462	104675	89	1.45191
83951	81106	83	43662	41305	80	1416	1286	15	2464	2126	29	4918	4905	37	6831	6061	44	203358	193292	82	1.45293
96083	90836	85	42436	40665	78	2269	2067	24	3420	3567	31	7675	7661	48	11405	10897	62	258053	253933	84	1.45293
105232	99707	83	59177	57016	81	2229	2303	23	3363	3378	36	7120	6621	45	10940	10303	61	316483	290176	83	1.45396
109980	101652	85	67906	62217	83	2435	2445	25	3740	3321	34	7050	6223	47	10569	9417	54	224385	197994	83	1.45396
96407	91733	82	37320	36559	79	1769	1649	19	3159	2591	33	7074	6743	47	10523	10353	57	302888	293378	82	1.45396
43326	44928	55	22860	22513	72	667	481	0	836	841	0	1985	2171	23	2508	2271	27	66303	65994	70	1.45498
142067	125664	94	71933	65972	86	2575	2168	28	4140	3354	38	10185	8667	61	13983	11285	72	418399	348873	89	1.45805
86912	83698	82	45017	43484	80	2371	2239	24	3466	2679	37	6118	5838	43	9835	8889	61	188638	168672	79	1.45805
76887	75479	77	38058	37229	78	888	779	0	2237	1937	24	4043	3876	35	7057	7080	44	157871	153384	79	1.45805
67023	63727	93	31989	31499	76	1108	955	0	1517	1821	20	3111	3278	30	5290	5318	38	113050	110571	77	1.45907
120495	110564	87	68566	62897	84	2103	1827	22	3003	2738	30	6653	6022	47	9015	8297	53	257026	230926	87	1.45907
66683	65590	78	34136	33123	76	984	1048	6	1706	1607	17	3368	3244	31	5003	4647	38	116128	109417	79	1.45907
110372	99558	85	63832	57445	85	2369	2041	25	3255	2713	32	6330	5692	44	9285	8017	58	225819	192427	83	1.45907
81606	78699	83	23996	23469	69	1011	899	0	2022	1724	25	4397	4325	35	4951	4522	45	148608	148996	79	1.4601
103677	95883	85	60067	55596	83	1884	1602	20	2785	2401	30	6374	6025	47	8566	7742	51	268983	246677	88	1.46112
53910	50212	90	27636	25405	90	881	541	0	985	903	0	2851	2595	29	4366	3806	37	107931	93862	90	1.46112
51122	51349	74	31272	30846	74	671	748	0	913	1053	7	2677	2417	26	3704	3587	35	98234	95506	76	1.46214
74293	68115	86	46864	43026	81	1027	1066	5	2332	1900	25	4558	4545	37	6387	6356	45	187252	171017	81	1.46214
133850	119935	92	68671	62945	85	2366	2331	26	3758	3571	35	9149	8209	51	12174	10711	63	342741	298380	88	1.46317
199614	152382	98	102001	79105	99	3918	2913	37	6087	5053	41	16283	13181	72	22488	18004	85	649263	569422	100	1.46521
48690	48656	73	24003	24130	65	890	767	0	814	965	0	1785	2048	20	2621	2691	27	74600	73406	71	1.46521
140136	116991	95	47277	39962	90	2833	2398	31	4910	4404	39	7940	7108	51	12250	11634	60	277299	261506	88	1.46623
41589	39781	73	24892	24546	72	753	722	0	1184	940	0	2076	2068	23	2958	2902	30	60991	61430	68	1.46726
94487	88000	84	60863	58140	83	1380	1241	14	2691	2799	27	6068	5848	42	8237	7486	51	228946	227304	81	1.4693
90606	87245	82	53847	52183	80	2009	2058	22	3450	3455	33	7707	7820	47	12357	11918	63	336965	316775	82	1.4693
126652	106449	90	63186	54519	89	2195	2065	24	4209	3645	39	6979	5959	49	10247	8510	65	228718	196314	88	1.47033
53556	52402	77	24453	23932	72	1127	956	0	2006	1522	18	2819	2706	29	3982	4077	33	94007	93223	70	1.47135
151765	137217	89	75626	67754	87	3424	3377	30	4567	4279	39	10248	8653	58	15668	13784	77	347908	295956	87	1.47237
131816	109241	93	77564	65996	90	2307	1889	28	3751	3154	38	7969	6536	52	11294	9225	72	262090	215192	87	1.4734
94753	88484	87	69236	66832	82	2271	2226	25	3341	3624	29	7095	6605	48	11542	10744	58	284701	264253	81	1.47442
344449	248409	140	257042	166634	140	15095	10192	62	22243	15406	93	45486	32056	127	66587	48061	131	1.04858e+06	1.01443e+06	135	1.47442
100717	97163	83	77448	74649	82	1827	1825	21	3832	3074	38	7582	7237	46	10049	9618	51	259716	242965	79	1.47544
91112	85967	81	39700	36554	81	2069	2152	22	3270	2897	31	6057	6117	43	9036	8659	49	186760	171119	78	1.47544
61194	59583	77	29287	28728	75	1353	1357	16	3980	3742	33	9534	8911	55	7406	7101	43	298120	287411	79	1.47851
112405	103926	90	58887	54231	85	1638	1266	15	2600	2457	32	7639	6781	48	10225	9813	53	305717	270016	86	1.48056
92358	87826	81	59638	57260	80	2047	1826	23	3008	2696	30	6068	5589	44	8784	7300	57	226177	195684	85	1.48158
82809	79112	81	53693	51593	78	1870	1698	23	3548	3068	34	6964	6720	44	10954	9831	60	283863	260979	83	1.48158
59769	57748	75	17215	17017	52	1034	1002	1	1454	1520	14	2811	3088	27	4776	4615	40	100886	102113	76	1.48261
99259	93824	83	71661	67506	83	2183	2057	23	3329	2785	35	6424	5718	47	9190	7999	51	215619	193791	89	1.48363
124573	109274	89	51833	45302	87	2059	1682	22	3684	2987	38	7632	6457	51	10513	8281	65	314809	277426	104	1.48363
92134	86588	83	41447	39654	79	1481	1121	16	2483	2099	29	4768	4612	40	6838	6897	43	167178	157953	80	1.48363
156355	130697	110	74008	62589	93	3467	3170	30	5152	4844	40	9665	8979	52	14385	12841	66	339963	320641	93	1.48465
60182	58773	78	32656	31880	76	1009	911	0	1279	1037	4	2796	2851	29	4517	4324	39	102574	100256	78	1.48568
108295	101981	82	54313	50837	82	1795	1833	21	2459	2490	30	6067	5821	41	9051	8927	51	257330	241666	84	1.48568
85176	84064	80	45727	45039	78	1354	1347	14	2402	2194	26	4041	3974	35	6757	6676	44	146237	144581	77	1.48568
48208	49019	69	18364	18542	51	447	524	0	559	703	0	2174	2083	24	3840	3903	34	78054	79896	71	1.48568
60514	60423	74	42632	42345	76	1289	1152	11	2206	1991	28	4093	4243	34	6099	6309	40	153820	151250	76	1.48568
34506	33858	80	19751	19506	58	450	546	0	1053	875	0	1936	1833	22	2170	2155	26	71874	74009	72	1.4867
41864	42495	56	16075	16061	51	1160	922	0	856	1129	7	1923	2038	23	3559	3364	31	82267	82267	71	1.48977
59750	57953	80	37077	36679	76	944	812	0	1185	1356	11	2592	2455	28	4300	4516	34	91718	91563	75	1.48977
72583	72411	75	55845	55164	78	1294	1191	12	2671	2542	27	4661	4327	38	7140	6920	45	183246	169702	78	1.48977
62039	60539	76	34923	34640	76	818	841	0	1852	1878	16	2982	2995	28	3646	3519	36	99715	98544	74	1.49079
118729	108991	91	72195	68242	84	2579	2510	26	4419	3993	39	8196	7893	47	12028	11601	59	291888	271695	88	1.49079
91512	89825	79	30704	29528	79	1662	1795	18	3379	2699	32	5687	5379	40	7086	7616	44	189916	183811	85	1.49181
93487	88180	87	44996	42800	80	1825	1466	21	2591	2293	28	4687	4687	38	7164	6603	45	158015	148495	81	1.49284
156888	145602	88	201420	187808	90	5530	4984	36	9095	8757	52	20276	19063	75	31121	28644	84	857149	739646	95	1.49386
94019	87481	84	53018	49575	82	1467	1614	18	2347	1924	28	4732	4221	40	6513	6308	44	168390	162796	82	1.49488
38655	38567	71	21220	20933	67	525	438	0	910	972	0	1663	1488	18	2887	2625	31	68838	67525	72	1.49591
82183	76763	89	38756	37104	78	1870	1653	20	2686	2773	28	5791	5135	41	7730	7227	47	195342	178321	80	1.49693
123299	109095	96	64567	59683	85	2286	1810	25	3527	3255	36	6237	5722	42	8722	8340	49	197820	188208	87	1.49898
33422	30805	71	17615	17353	58	452	554	0	556	722	0	1694	1497	17	2058	2004	24	66420	67964	66	1.5
125134	114439	85	57937	53717	85	1924	1578	21	3211	3075	34	6728	6308	45	7609	7919	44	253399	240252	84	1.5
144766	130961	89	95260	87170	87	3595	3425	31	6146	5019	48	10784	9894	57	14310	12639	71	320168	268462	90	1.50409
39296	39821	66	22686	22661	60	550	542	0	1185	1170	12	2077	2249	25	2803	3143	27	74476	75108	67	1.50512
217815	173232	101	118139	96251	97	4777	3910	38	8374	6122	57	14198	10588	66	21449	16574	91	466366	348512	96	1.50512
58087	59104	82	24837	25089	58	1035	1141	8	1756	1984	20	3253	3287	31	4308	4151	35	116045	116228	71	1.50512
76217	73852	77	36762	35796	77	1139	1015	4	2325	2043	26	3945	4111	34	5195	5482	36	130305	128373	76	1.50512
96023	88839	98	40633	38606	80	2018	1933	22	2922	2881	34	6914	6030	46	9873	9176	60	208920	189826	78	1.50512
46814	47658	70	21764	21695	55	562	560	0	822	1248	12	2375	2318	27	3380	3395	31	97468	95660	71	1.50614
83877	77389	82	47883	44389	80	1513	1258	15	1932	1914	24	4218	3959	37	6954	6671	43	173116	156745	77	1.50614
61724	57060	79	29864	28930	76	1045	904	0	1395	1685	20	2826	2822	28	4512	4515	35	102515	100331	71	1.50716
122495	109932	88	85870	77471	87	2182	1948	24	4369	4139	37	9028	7790	52	13068	11662	65	381752	333876	88	1.51228
43244	42964	71	25241	24613	72	817	679	0	1376	858	0	2345	2467	24	3734	4008	31	79619	79221	73	1.51432
164794	142913	100	83487	75197	90	4161	3513	37	6894	5794	49	12715	10182	65	18496	16211	74	398641	331058	96	1.51535
56179	55367	77	27319	26394	76	483	627	0	1202	1527	13	2663	2787	26	4141	3738	35	97955	95096	78	1.51739
97141	92442	84	67960	65383	83	2331	2073	24	4107	3873	35	8402	8293	48	12440	12093	64	348144	322520	88	1.51842
59843	58692	76	35546	33104	78	903	778	0	1728	1574	18	3116	3102	30	4353	4211	36	110705	100782	78	1.51842
80723	76862	82	62529	60989	80	1842	1744	22	2518	2489	29	6863	6527	47	9978	9203	53	224746	203618	84	1.52046
97667	89201	85	55378	50909	84	1512	1339	15	2966	2726	30	6066	5393	45	8507	7843	56	258311	237316	85	1.52149
97285	94464	82	48400	45046	82	1816	1661	21	3765	3294	37	8253	7474	53	10938	10222	58	301524	280972	87	1.52251
129206	118235	87	64223	59724	84	1914	1711	22	3735	3064	37	7517	6985	50	11756	10392	68	304447	279665	87	1.52353
74393	72630	77	23056	22713	62	1070	1099	8	1751	1878	20	5200	4992	40	8061	7679	52	216022	212627	80	1.52456
84433	82670	80	66957	64339	80	2027	1851	22	2686	2513	27	6195	5679	44	8544	7983	50	233498	202770	95	1.52456
82211	78274	79	37729	36602	78	1110	1126	9	1701	1668	25	5123	5228	37	7770	7644	44	217387	210321	83	1.52456
54553	52192	86	20947	20829	59	654	634	0	796	962	0	2417	2258	29	3663	3428	32	85809	84796	70	1.52456
69889	67863	75	34772	33782	77	749	817	0	1533	1552	16	3140	3243	29	5313	5009	44	123557	117356	79	1.52558
86090	82502	81	40323	38566	78	1450	1317	16	1987	2182	25	4845	4581	39	6678	5656	47	180098	172827	81	1.52558
90323	85340	83	52534	48465	80	1559	1374	19	1919	1885	25	4447	4215	37	6037	4890	45	158373	147781	78	1.52865
40964	40819	62	14240	14117	48	721	709	0	828	993	0	1777	1661	21	2710	2580	30	73300	73842	70	1.52967
75228	70885	79	30288	29281	77	1500	1368	16	2081	1857	24	4483	4273	36	5864	5435	49	133835	131008	76	1.53172
137891	112924	95	68366	56165	92	2865	2667	28	4361	3343	37	9319	8110	53	13394	11887	57	354109	303871	90	1.53479
115859	107855	90	65270	61990	85	2261	2576	22	4649	4692	37	9858	9405	54	13697	13461	62	375402	359408	86	1.53581
37270	38200	66	19295	19897	50	483	561	0	821	930	0	2041	1956	24	2980	2682	30	69803	69995	66	1.53581
95327	88241	91	39908	37111	83	1316	1066	8	2144	2099	27	5143	4869	38	8164	7800	48	203454	196303	79	1.53581
141285	125222	91	61283	54783	87	2086	1883	22	4004	3485	38	8757	7704	51	11759	9428	65	328305	279754	86	1.53683
79465	73912	96	32020	30232	79	1453	1515	14	2101	2147	24	4801	4831	37	6570	6187	51	153519	143593	79	1.53786
68337	64987	82	33023	32135	77	1072	920	0	1063	948	0	2844	2720	29	4197	4117	36	111485	109113	71	1.53786
70283	72839	75	32425	31277	75	1062	1072	6	2221	2045	27	4025	4216	36	6397	5843	46	130440	127564	76	1.53888
102580	92967	97	66099	61286	83	1335	1114	12	2816	2211	34	5355	4840	43	6928	6575	50	180177	159266	81	1.53888
81544	77588	81	40860	38627	78	1392	1241	14	1813	1658	22	4619	4551	42	6942	6325	44	159643	153688	77	1.53888
103635	95976	89	96730	92315	83	2635	2441	27	4486	4139	37	8725	8185	50	13178	12485	66	289949	255944	80	1.5399
93437	87712	83	63202	61195	81	1967	1901	21	3565	3190	33	6844	6784	46	10185	9511	56	271379	255280	79	1.5399
101928	95768	87	62144	59905	81	2859	2692	28	4463	4026	38	8061	7481	48	12262	11261	56	277646	252984	83	1.54195
41851	41631	70	22494	22095	62	593	610	0	982	937	0	1963	2023	25	3118	2765	31	67970	67052	69	1.54195
128475	120982	93	56671	53141	84	1933	1985	20	3975	3643	37	8968	8495	50	12490	11907	61	358130	330564	86	1.544
84633	82125	79	36669	36036	78	1165	1277	12	2164	2222	28	4517	4537	36	7207	6942	50	208331	206748	75	1.54707
133929	118645	95	72428	65556	87	2408	2097	25	3695	3447	37	7115	5977	50	10390	8701	56	259937	224371	89	1.54707
67284	66629	76	27926	27776	71	1287	1292	11	2148	1682	21	3229	3198	32	5082	4749	39	117251	116906	75	1.54707
26476	25831	67	13684	13642	46	437	406	0	1084	803	0	1414	1175	14	2278	2045	27	47186	48624	63	1.54809
73938	69778	78	41623	40449	77	1747	1824	19	2941	2769	29	6118	5827	41	8383	8248	49	194358	178496	81	1.54911
67230	65971	81	34889	34130	76	998	1007	3	1740	1603	24	3391	3479	32	5441	5038	42	113555	114638	76	1.55014
43533	43954	73	28026	27974	71	953	998	0	870	893	0	1922	1881	23	3124	3541	30	73597	74685	69	1.55218
241785	212487	100	164117	145256	99	4748	4491	34	9285	8643	52	19036	15760	82	28585	24322	93	802732	664804	108	1.55218
279967	193549	121	136436	95056	115	7194	5049	47	10700	7396	64	21861	16123	83	33791	24389	109	751188	533649	115	1.55218
126042	106478	91	72151	61931	89	2048	1972	24	3398	3109	35	7770	6697	50	11024	8819	66	277843	226796	90	1.55525
241177	120812	221	101083	50876	196	3874	1954	30	11003	7429	83	15170	9124	113	21218	10652	155	528010	316657	212	1.55628
105899	100480	85	52644	49543	83	1725	1834	20	3157	2693	34	6811	6598	45	9633	8504	56	278769	264699	86	1.55832
83776	78800	89	34844	32260	78	1412	1430	16	2503	2446	24	4460	3995	39	6563	6194	48	154081	142447	82	1.56037
96734	89886	83	66559	63869	82	1823	1742	21	3015	3221	29	7648	7387	46	10289	9349	54	290177	262358	84	1.56139
81469	76891	81	56183	54831	79	2302	2301	25	3559	3506	33	6731	6668	44	10793	9402	64	238449	213483	82	1.56139
114611	110474	84	74394	71868	83	2729	2695	27	4416	4389	36	10475	9784	55	15999	15001	74	422025	381658	87	1.56241
135506	120343	90	74886	66182	85	1844	1484	20	3094	3309	35	7436	6787	47	10863	9099	56	300483	260283	85	1.56241
118493	106401	96	77408	71740	86	2299	2365	23	4395	3660	39	8118	8126	48	13239	11972	65	329199	318496	87	1.56446
86187	79689	87	44275	42105	79	1766	1653	17	2241	2085	27	4885	4661	38	7467	6497	48	166738	153141	78	1.56446
42595	44964	62	15185	15503	46	515	502	0	1195	973	0	2039	1978	26	2713	3021	28	73633	75591	68	1.56446
149812	131523	94	83686	73834	90	3253	2715	32	4607	3921	41	9081	7709	55	11722	9661	68	307890	255587	89	1.56548
113693	104018	87	61391	57781	83	2522	2251	28	3851	3208	38	7585	6948	48	10120	8611	59	274268	230494	83	1.56548
57411	56778	69	31365	30838	75	686	947	0	1459	1018	4	2225	2410	26	4379	4108	35	99592	98548	71	1.56651
99749	93682	85	56217	53075	83	1515	1324	18	2909	2544	29	5804	5305	42	8294	7883	47	194023	183528	78	1.56753
101568	91677	85	51219	46452	84	1243	1120	9	2290	2293	24	5118	4606	42	7234	6434	47	211782	193619	79	1.56753
54519	53029	77	36266	35538	74	773	884	0	1535	1637	19	2667	2616	29	5128	5061	41	97577	93046	71	1.56753
94686	92409	81	41150	40090	79	1661	1584	19	3254	3175	31	6386	6304	42	9444	9247	53	271155	266366	79	1.56753
38784	38791	71	18087	17765	54	268	501	0	664	742	0	1591	1639	18	2478	2536	26	70770	72636	65	1.57265
63062	63978	74	36438	35540	75	749	810	0	1037	1140	11	2551	2560	26	3905	3578	33	98504	95154	69	1.57265
57661	57351	77	24751	24275	70	978	1015	3	1375	1346	15	2637	2566	29	3853	3918	35	93395	91882	71	1.57265
58264	54802	79	23943	23344	64	808	871	0	1799	2039	19	2808	2590	30	4265	3807	38	98598	98375	72	1.57469
97243	90969	82	48783	46709	80	1226	1145	9	1728	1908	21	5519	4990	41	8529	8107	51	211865	194041	79	1.57572
166932	153760	88	122479	113916	89	4123	3776	33	7425	6613	46	13847	11932	68	21092	18233	81	440369	373732	93	1.57572
44053	45026	66	21315	21366	60	1027	1019	3	1371	1336	15	2325	2275	27	3852	3705	35	79656	80293	71	1.57674
97040	89612	87	52145	49608	80	2084	1927	24	3775	3401	34	8591	8046	48	11265	10537	55	353967	329456	84	1.57674
72532	69018	77	34840	33395	77	1058	1171	10	2175	1877	25	3370	3589	30	4953	4964	38	117463	111896	77	1.57776
74316	72468	78	33659	32297	77	1251	1184	12	2003	1632	24	3546	3569	33	5580	5348	40	122801	122101	78	1.57879
91219	87242	82	45794	43144	80	1431	1281	13	2526	2610	27	5620	5513	39	8378	7499	49	227408	214451	84	1.57981
129838	113339	99	63628	58205	86	2409	1960	27	3483	2962	31	8198	7433	50	13019	11763	62	345430	302537	90	1.58083
87141	82239	82	40000	38429	78	1546	1445	15	2359	2060	28	6108	5936	41	7952	7410	48	218953	198215	82	1.58083
82028	79131	92	42166	40412	79	1345	1231	14	1948	2212	23	4783	4922	38	6660	6665	43	169222	168059	77	1.58186
253499	185230	124	155355	123110	106	8548	6212	49	12993	9322	70	26093	19513	98	38461	27957	101	875469	632983	112	1.58186
63119	61189	75	29626	28288	77	992	986	0	1581	1644	17	3077	2897	30	4620	3943	38	112356	104519	92	1.58186
75135	72372	79	30328	29585	77	1635	1684	18	1907	2050	24	3796	3716	33	5515	5324	39	133929	133924	77	1.58288
65975	61718	78	32591	31794	77	998	913	0	1414	1558	22	3107	3140	29	4683	4596	37	141406	140465	78	1.5839
42908	41297	73	24688	23873	74	716	644	0	1346	1531	14	2049	2184	22	3177	3306	31	80165	78861	72	1.5839
93518	87966	82	41291	39537	80	1063	939	0	2059	2034	28	4890	4609	41	5610	5408	42	188599	179627	81	1.58492
48132	46834	75	20174	19972	58	369	443	0	985	1092	6	2090	2038	22	3174	2752	31	80492	78538	69	1.58595
222412	153250	108	120724	86672	103	5608	3965	45	9278	6611	58	17280	12688	80	27046	21543	94	559575	419249	106	1.58799
132517	126227	91	55562	53397	83	2496	2644	27	4717	4816	35	12454	12461	64	17089	16388	76	473605	437148	87	1.58799
147027	121595	93	82464	69084	91	2924	2395	30	5042	3970	40	9602	7971	56	13584	11013	64	309323	249839	93	1.59004
85264	78768	84	47335	43853	82	1303	1076	9	2243	2086	29	4372	4109	38	6285	5541	43	145450	134480	78	1.59106
69348	68475	77	35508	35057	76	887	769	0	1353	1583	18	3433	3298	33	4686	5054	35	111668	107353	74	1.59106
65696	61293	87	30324	29489	76	995	923	0	1363	1563	19	3066	3047	30	5022	4674	38	112453	105855	79	1.59106
76658	70709	94	28554	26450	81	1432	1346	13	2724	2496	28	4033	3790	35	5239	4882	42	122667	116956	94	1.59106
97558	93936	84	63874	61241	81	1788	1723	20	3914	3640	37	8217	8154	53	11906	11478	59	329453	314152	90	1.59209
47718	46953	77	21425	21204	62	714	670	0	1209	1211	9	2082	2133	22	3345	3540	30	74033	73020	71	1.59311
281507	182035	136	251391	183538	121	12042	9211	55	18047	13141	81	35253	26345	110	50104	36163	114	1.04858e+06	831373	120	1.59413
54941	53758	83	27911	27238	74	891	698	0	1349	1306	12	2527	2749	25	3433	3679	31	88328	87067	73	1.59516
101631	96300	84	44168	41746	80	1623	1752	20	2776	2763	33	6143	5487	45	9244	8406	56	260359	234500	82	1.59618
147958	128451	93	78734	70548	88	2724	2703	28	4195	3754	38	9198	8099	55	12087	9886	60	321692	269340	90	1.59618
93041	87171	83	45380	43095	80	1600	1609	21	3029	2479	32	4929	4780	40	7519	6510	48	168664	162524	78	1.5972
73581	68474	84	35877	33842	78	1619	1470	18	2032	2040	23	4117	3790	36	5966	5341	44	134147	128706	76	1.59925
57394	54789	83	30678	30162	76	945	1153	8	1131	877	0	2675	2513	28	4779	4840	38	98299	95988	71	1.60027
32638	33805	70	19591	19385	55	512	517	0	797	802	0	1591	1503	20	2539	2755	28	65489	64607	62	1.60437
115084	105213	88	58281	54061	85	2233	2102	22	3404	3077	36	8323	7359	51	11953	10824	66	314249	273816	87	1.60539
108166	97086	95	53790	49619	85	1982	1771	20	2630	2834	27	5844	5124	43	9472	8570	52	192590	181597	81	1.60539
96540	91013	83	63235	60973	82	2087	1961	19	4287	3936	38	7872	7713	44	12249	11317	72	368244	347983	81	1.60641
110023	103256	85	65628	63401	82	3095	2608	31	4597	3760	42	8531	8033	47	13057	11847	64	285438	257773	83	1.60641
242839	190367	113	138797	108703	112	5087	4427	38	8535	6840	52	16216	12020	72	24652	19237	94	510370	382451	110	1.60846
84597	82085	79	34933	33377	79	1239	1329	13	1896	2088	20	4620	4113	40	6924	7366	44	181462	172376	78	1.60846
58307	58266	76	25796	25720	58	961	1009	3	1535	1491	20	3274	3168	30	5219	5049	41	124681	125906	73	1.60846
88412	83481	81	51818	47960	80	1793	1741	21	1704	1929	21	5048	4580	42	7387	6261	45	182955	170422	80	1.60846
95868	91021	84	41504	39373	81	1679	1466	18	2488	2529	27	6280	5964	42	8795	8134	53	250174	242782	85	1.61153
70080	70615	76	30768	30285	76	1248	1263	15	2295	2032	25	5169	5045	39	7122	7052	43	215374	215246	75	1.61153
57059	56639	78	35935	35271	76	994	920	0	773	1196	10	3030	2973	30	4223	3792	38	90116	89403	76	1.61562
61274	57727	87	19607	18468	66	1191	1315	11	1459	1042	5	2980	2937	30	4711	4860	36	102882	99784	92	1.61562
68211	66654	77	30586	29712	76	967	973	0	1816	1742	19	3372	3197	34	4622	4869	35	119963	119214	74	1.61562
120901	114792	93	95530	91187	85	2368	2399	25	4969	4786	37	10528	10621	53	14511	14333	66	427451	391357	87	1.61664
129917	110830	90	82986	69430	91	1821	1166	19	3756	2772	41	7063	5703	51	10178	8226	56	281996	236359	91	1.62074
83356	79997	82	70323	68202	81	2056	2006	23	3544	3344	31	6487	5998	44	8299	8384	46	200000	184258	80	1.6279
53885	53955	73	35190	35306	75	644	625	0	1147	1120	9	2532	2526	26	3423	3307	31	84453	84502	71	1.6279
63689	62352	75	39844	38702	77	938	820	0	1373	1127	10	3561	3440	32	5103	5556	36	124197	122765	75	1.62892
102001	95068	84	39115	37284	80	1531	1508	15	2157	1981	28	5819	5734	41	7677	7118	53	216559	206254	80	1.62995
55203	54053	82	29694	28952	75	900	721	0	1042	1282	10	2166	2218	26	3044	3060	29	87723	87150	74	1.62995
97394	90208	87	56766	53388	81	1695	1696	20	2191	2274	24	4920	4711	38	7831	6736	50	179340	169910	76	1.63199
91223	87747	80	41256	39252	80	1710	1516	22	2871	2827	31	7409	6581	46	9801	8311	57	278227	250598	82	1.63199
84752	80525	81	40290	38113	79	1241	1077	8	2291	2174	27	4341	4194	35	6610	6098	47	137243	133813	74	1.63199
89571	84986	86	67762	66322	82	1468	1398	14	3539	3103	33	6434	6340	41	8376	7875	48	254182	247215	77	1.63404
59900	54139	93	37899	33476	93	778	744	0	1452	1113	10	3276	2891	33	4312	3616	36	113809	93201	93	1.63404
78865	77193	78	26474	26324	75	1560	1461	18	2528	2373	27	4524	4196	37	7215	7376	49	153909	152530	77	1.63404
83230	79850	82	40407	39222	79	1252	1294	11	2304	2082	26	4759	4784	36	7063	7204	47	201289	198298	77	1.63404
39619	39251	57	21418	21574	54	725	719	0	784	1030	4	2239	2393	25	3284	3572	29	77079	77576	65	1.63404
91730	86523	85	37831	36843	79	1724	1610	19	1925	2454	24	6267	6202	41	8417	7756	50	233222	231510	79	1.63506
42817	41944	71	21641	21548	60	302	465	0	604	582	0	1833	1749	21	2661	2888	29	63834	65699	66	1.63608
52620	49812	78	30250	29031	75	726	757	0	782	1071	5	3199	2587	32	4406	4731	33	115531	112412	71	1.63711
165638	138990	93	105060	90252	92	3070	2717	30	5295	4101	42	12009	10486	62	17422	14762	79	434785	366777	91	1.63813
62708	59404	77	31263	29866	77	864	872	0	1352	1263	14	3169	3147	32	5491	5408	39	112826	105441	76	1.63915
120215	109389	88	43807	39472	83	2516	2443	24	3616	3097	32	7696	6837	47	10491	9872	54	244897	219198	85	1.64018
188027	159224	98	94928	83121	94	4917	4194	38	8450	7598	50	15942	14896	73	24220	22460	87	508905	476188	95	1.64018
134133	115733	99	68380	59852	89	2859	2647	29	4387	4246	37	8011	7690	48	11248	10231	62	260874	246620	88	1.64222
105318	99152	83	42089	40289	81	1826	1784	22	2659	2782	27	6332	6246	42	9018	8577	53	245113	241172	85	1.64427
43015	37925	88	22528	20654	77	652	650	0	762	586	0	1783	1629	21	3280	2960	34	86872	76324	88	1.64427
111682	100814	93	80525	75802	86	2086	2107	24	2513	2836	27	6363	5827	43	9753	9275	53	216730	210824	83	1.64529
115785	104630	86	84648	76212	85	1897	1789	22	3770	3012	35	7682	7028	46	10808	9095	58	327594	290300	90	1.64632
132896	116156	106	56700	46721	106	2268	2101	21	4503	3832	35	9497	8430	57	13393	11614	71	407386	348475	106	1.64632
88004	83704	87	43483	42238	79	1176	1329	14	2095	2152	24	5422	5430	38	9157	8452	55	227802	218887	79	1.64632
87593	85603	82	34119	33304	77	1604	1612	18	2518	2715	27	6106	6002	42	8384	8402	45	251641	242071	81	1.64632
129823	117273	88	55868	49798	85	2425	2064	26	4366	4018	36	10236	9463	60	13724	11873	71	397327	347310	88	1.64939
91239	84328	84	45278	42146	79	2042	2005	22	2488	2498	30	4665	4402	38	7443	6867	47	173161	161146	82	1.65041
223972	142546	201	106347	65730	195	5077	3524	33	9561	6453	56	17825	13311	113	27234	20848	149	629985	445059	214	1.65143
66599	67009	77	29710	29353	76	643	584	0	1252	1617	17	3436	3233	33	4333	4389	34	129174	126021	92	1.65143
63724	63023	76	31846	31612	76	864	914	0	1296	1426	14	3036	2869	33	5255	4751	38	102170	101173	77	1.65143
75568	71834	82	23804	23172	75	1085	1108	10	1786	1828	24	3306	3231	31	4164	3918	37	107814	102603	78	1.6545
81842	80247	80	31986	31153	78	1312	1371	13	1821	1731	20	5167	4835	38	6688	6698	46	208856	204164	81	1.6545
105415	100073	84	49755	47153	80	1913	1647	23	2742	2611	29	6191	5889	42	8442	7148	51	205340	196357	84	1.65553
43206	42533	67	21059	21106	55	646	567	0	1033	1200	10	2225	2378	24	2917	2928	28	90614	93192	74	1.65553
99567	94588	83	40799	38460	82	2079	1882	24	3344	2895	32	6108	5760	40	9647	8576	56	212008	191607	85	1.65859
122992	110988	87	67935	62200	85	1290	1522	14	2718	2419	28	6145	5204	44	9732	9024	56	237467	206585	84	1.66166
93134	89419	79	53587	51387	79	1514	1372	17	3280	2763	30	6589	6182	45	8917	8775	55	262533	244837	79	1.66166
103053	98049	82	41656	40288	80	1539	1562	17	2109	2089	26	5724	5323	40	7385	6796	46	206525	203600	78	1.66166
54877	53228	76	22442	21802	64	939	907	0	1308	1685	16	2712	2983	27	3320	3448	32	95968	94187	69	1.66678
70765	68384	84	33023	32185	77	1377	1311	14	1446	1324	11	3196	3153	31	5122	5199	38	121470	120969	71	1.66883
95773	91782	88	54021	52567	81	1316	1288	11	2941	2315	28	5183	5152	39	6778	6752	42	199025	195471	76	1.66883
135162	116577	89	79411	71622	87	3195	2644	31	4427	3721	41	8751	7235	52	12260	10501	67	273731	234697	84	1.66883
94411	90194	82	42707	41523	79	1544	1440	15	2634	2555	29	5559	5502	38	6305	5733	46	174868	172256	77	1.66883
197651	163028	100	102390	86083	97	4205	3398	35	6105	4804	46	12445	9833	64	18722	15174	85	410089	320581	98	1.66985
63918	61637	79	23718	23496	62	893	938	0	1663	1417	20	3218	3194	31	4950	5449	37	114283	116873	73	1.66985
57291	57638	72	22832	22444	59	686	916	0	1299	1470	17	2778	2861	28	4021	4281	33	87395	84499	69	1.66985
229033	170021	125	164664	126281	108	5163	4052	40	8363	6010	55	15976	11988	74	25094	18411	100	529573	400001	106	1.6719
86957	85047	82	56313	55212	80	1917	1904	22	2850	2796	29	7478	7493	48	11947	11381	62	300133	282226	81	1.67394
41819	40121	86	18542	18301	57	560	568	0	1154	841	0	1807	1753	20	2835	2952	30	74778	74952	75	1.67497
106935	100281	84	60357	56526	82	2089	1928	23	3291	2901	35	7491	6568	47	12349	10938	66	331176	301329	88	1.67804
80714	77170	79	27499	26891	77	898	700	0	2351	1966	25	4359	4303	35	5618	5869	39	171418	163512	80	1.67906
145503	125290	91	74837	65433	89	2822	2276	27	5345	4609	42	10640	8881	63	14470	11823	77	307526	264277	90	1.67906
99688	96105	80	62189	60656	81	2476	2302	26	3573	3678	33	7337	6935	45	10424	9943	54	233185	216573	82	1.68008
163350	135927	93	90581	74553	93	3233	2875	30	5438	4564	42	10675	9568	59	16382	14118	73	348007	329305	107	1.68008
63830	59961	81	38837	37248	79	1803	1537	19	2487	2540	29	4505	4033	39	7102	6785	47	154644	140033	82	1.68008
111636	102972	88	70361	67235	83	2377	2147	25	4153	3884	36	10334	9611	55	14342	13129	65	399916	359452	84	1.68111
150628	132070	101	76733	69701	89	2680	2357	30	5179	4500	42	11085	10242	59	16600	16175	69	453690	443316	92	1.68111
75892	72163	84	42635	41375	77	1082	1211	13	1856	1526	20	3570	3616	34	5254	5330	37	123119	124170	75	1.68417
134341	118664	89	65563	58756	88	3087	2890	29	5204	4567	38	9584	8720	54	14074	13573	70	306235	278806	88	1.68417
294685	185916	130	190977	125894	131	7631	5203	49	12986	9529	58	24417	15765	99	34621	22331	119	848169	543833	129	1.68417
41641	39086	74	20697	20451	61	702	797	0	972	1178	10	1944	1925	26	3672	3304	34	83099	81644	70	1.6852
69864	69225	79	33317	32445	78	1112	1054	6	1379	1458	16	3284	3134	30	4995	4858	37	110829	108815	76	1.68622
67605	66738	77	29958	29324	76	1026	1088	8	2332	2225	23	3971	4248	34	6339	6278	44	142350	137303	77	1.68827
54064	56392	72	30949	29868	74	788	916	0	1141	1260	12	2817	2721	29	4057	4336	35	96065	94411	71	1.68827
29911	29089	58	16977	17169	51	875	618	0	820	789	0	1681	1586	21	2413	2365	24	66948	68607	72	1.68929
81045	77748	92	44212	42436	79	1285	1261	10	1875	1997	18	4544	4405	36	7516	7127	45	176564	167892	79	1.69134
85099	82350	80	56287	54701	80	1710	1697	19	3276	2783	32	7691	7153	47	10270	8953	56	313310	300145	82	1.69236
86001	81767	89	42449	39793	79	1363	1361	15	2169	2221	24	4788	4611	39	6727	6282	47	190936	177855	78	1.69441
94346	84089	86	53895	48886	85	2215	1966	26	3001	2997	31	6141	5837	42	9263	8751	51	212219	207587	80	1.69645
95740	89831	83	48143	45573	81	1869	1818	20	2755	2723	27	5995	5355	42	9675	8871	52	195440	176156	77	1.69748
57494	55173	77	36712	35863	76	1784	1717	20	2028	1731	25	4112	3923	36	6058	5807	41	143907	140428	74	1.69748
79340	76421	81	35280	34018	77	1077	946	0	1694	2028	22	4472	4704	36	6850	6757	45	182593	181066	75	1.6985
91526	83216	97	51954	47037	83	1918	1559	18	2841	2396	32	4439	3870	42	7054	5948	44	159372	139930	78	1.6985
48144	45231	81	22802	22699	67	540	757	0	1036	989	0	2065	2171	25	3646	3543	37	81381	84041	59	1.69952
63486	60589	79	36364	35546	76	681	826	0	1107	1580	15	2349	2285	26	4012	4238	34	86789	86071	75	1.69952
71761	71038	84	40743	40422	76	1603	1344	16	2136	2153	24	5029	4793	39	6545	6468	41	186175	189333	73	1.69952
99868	95087	85	70612	68188	82	2382	2193	24	3390	3065	29	7993	7277	49	12152	11879	62	259110	238186	80	1.70055
62138	56363	91	31112	28157	92	1303	1059	12	1984	1893	21	3815	3539	34	5900	5612	44	122764	109631	92	1.70055
70959	67889	79	28586	27203	77	1011	1067	6	1695	1541	19	3903	3625	34	5446	5283	38	116341	112815	75	1.70259
67025	65523	77	36424	35651	77	859	887	0	1561	1701	19	2985	3048	30	4494	4496	35	105183	104003	73	1.70259
134242	122447	85	56136	51316	84	2725	2391	28	5067	3893	45	9038	8545	52	13209	11726	62	295658	276257	86	1.70259
179245	146528	99	124517	102847	94	3637	2760	36	5938	4982	48	11724	9525	65	17206	13789	74	425946	330319	97	1.70464
50484	48917	73	25694	25737	67	811	746	0	1102	1189	13	2631	2607	27	3517	3228	32	82294	82796	72	1.70464
76018	73655	78	38042	37191	77	1201	1148	10	1860	2228	20	3723	4148	31	6774	6574	46	142992	141628	75	1.70464
124758	115104	85	76562	71486	85	1877	1739	21	4146	4124	35	8253	7627	47	10524	9325	58	312647	277898	85	1.70464
84223	82187	82	54787	53104	80	1428	1588	16	2622	1996	30	5578	5286	40	7281	7230	43	222210	207634	81	1.70566
201163	158278	103	115572	92633	100	3385	2609	35	5904	4668	50	12915	9693	67	19382	14730	85	530120	395547	103	1.70668
50334	48296	76	21690	21052	63	862	949	0	1259	1458	15	2464	2627	25	4273	4122	36	90774	89899	75	1.70771
55361	52406	78	27435	26965	75	1061	1148	7	1237	1438	16	2371	2381	25	3592	3389	31	80045	81426	67	1.70975
90203	84905	81	47710	44241	81	1587	1458	17	2513	2640	27	5282	4743	41	9081	8858	52	189492	175222	82	1.7118
68485	66111	89	33039	32325	76	1048	1077	7	1144	1197	11	3267	3093	33	4858	4634	38	104244	97973	75	1.71282
131397	120959	86	59748	56199	84	3810	3206	33	4934	4147	40	9652	8570	56	14615	12761	76	314726	267994	86	1.71589
77417	72266	91	36652	35001	78	1108	1111	6	1990	1516	22	4790	4596	37	6362	5798	41	165503	154759	78	1.71692
34695	35377	65	18318	18268	54	358	355	0	950	1049	5	1283	1534	15	2389	2425	26	64024	64923	68	1.71692
111372	101492	87	61497	55810	85	1929	1745	22	2605	2601	27	5957	5503	43	7584	6997	46	192446	174418	86	1.71794
101315	95724	82	45674	41488	80	1703	1643	20	3532	2880	35	6919	6287	46	10532	9553	59	311683	281309	83	1.71794
50905	51135	68	19313	19497	51	614	647	0	831	943	0	2729	3086	26	3488	3872	32	95277	96503	73	1.71794
123165	116802	87	78116	75192	84	3482	3261	30	4660	4316	40	9985	9860	53	14572	14374	62	327896	311102	88	1.71794
41658	41749	69	24640	24507	67	704	788	0	1150	878	0	2055	1907	20	2550	2642	28	69933	71474	63	1.71896
28029	25549	72	16886	16752	52	162	365	0	596	513	0	1595	1408	18	1945	2264	22	59557	61300	62	1.71896
189281	151319	97	113977	95211	95	4622	3871	37	7944	6440	51	14283	11366	70	22546	18164	88	477086	372052	99	1.71896
50196	49855	80	27703	27248	73	643	612	0	1098	987	0	2278	1932	25	2954	3014	30	83300	84668	73	1.72101
100280	92858	83	48905	46104	83	1397	1393	13	2686	2385	31	4674	4166	38	6805	6643	44	175681	166319	83	1.72203
56530	57063	75	26173	25899	74	970	900	0	1466	1781	17	2676	2858	28	4775	4781	39	105813	105394	69	1.72306
247928	176807	115	112981	84278	105	5576	3997	42	7794	5922	52	17608	12457	78	24809	18371	97	570961	421978	109	1.72306
70578	69893	78	39037	37807	78	1896	1764	21	2294	2009	27	4698	4166	41	7114	7503	41	150129	135076	78	1.72306
99435	93528	83	50070	48374	81	1845	1614	20	2697	2933	25	5222	5074	38	7131	6560	43	194201	185788	83	1.72408
60261	58808	76	25493	25170	74	812	917	0	1622	1258	16	2422	2515	26	3820	3750	33	92736	89990	71	1.7251
113546	104528	85	54688	49980	82	2071	1987	23	2997	3028	29	6807	6020	48	11299	9990	71	286962	251673	83	1.72715
91824	85034	96	50092	47555	80	1867	1822	21	2517	2145	25	4944	4913	37	6760	6327	44	158719	149120	78	1.72817
53279	50875	76	27329	26491	73	412	610	0	1823	1361	18	2701	2595	28	4277	4161	35	87799	86155	72	1.72817
175429	144439	97	85256	71656	92	3173	2650	34	5314	4340	44	9437	7503	54	14284	10465	76	327662	256066	93	1.72817
61210	60234	77	33469	31712	75	1351	1140	16	2306	2265	24	4117	4093	35	7573	6870	50	152802	141037	77	1.73022
187273	145206	99	86619	70456	95	3384	2396	35	5545	4281	45	13273	10081	63	18844	14906	78	537393	409231	100	1.73431
115140	106672	84	59480	54612	83	2289	2065	23	3874	3588	36	6818	6420	45	11240	10163	71	222547	201634	89	1.73431
157603	131959	90	83912	70007	91	3262	2745	33	4236	3915	38	10974	9179	59	15311	12372	74	427048	365323	106	1.73431
42748	44066	66	11118	11301	43	995	996	0	1409	1156	12	2387	2276	27	3221	2676	37	79035	79332	68	1.73533
37363	36856	74	24455	24510	62	617	528	0	566	1025	3	1461	1377	16	2320	2594	26	61205	60894	66	1.73533
82536	73705	87	46693	42874	82	1793	1678	23	2552	2180	25	4445	4070	39	6702	6456	42	169242	164334	79	1.73533
131329	118566	103	79504	76078	85	3547	3099	32	5443	4795	43	11214	9605	65	15910	13648	71	337984	286985	88	1.73533
131185	119181	85	52242	47827	84	2457	2188	26	3534	3227	37	6831	6029	49	10599	9602	56	235643	219957	83	1.73636
78632	74175	81	42461	40210	80	1276	1200	11	2436	2120	25	6305	5693	44	9452	8381	53	258589	231847	82	1.7384
30288	30560	60	15531	15701	49	449	516	0	432	515	0	1579	1602	18	2440	2662	27	64707	65725	62	1.7384
90312	84314	84	39253	34944	80	2000	1653	26	2710	2568	30	5506	4717	41	8203	7508	54	186133	168512	85	1.73943
37180	34640	86	20952	20398	58	539	701	0	1121	1225	10	2360	2335	24	3313	2951	33	87992	86610	73	1.74147
45877	43869	77	14849	14710	49	589	511	0	1154	1006	2	2190	2122	23	3200	3090	32	79387	77531	73	1.7425
88355	86248	87	40724	39503	78	1747	1630	20	2887	2846	29	6800	6547	46	9659	9696	49	283802	274430	83	1.74557
97722	92676	83	46201	44287	82	1367	1329	13	2210	2596	25	5708	5579	42	8005	8174	49	241250	230605	83	1.74557
92921	84797	87	46049	41344	84	1615	1473	19	2395	2563	25	6234	5720	43	9117	8271	54	257642	243273	85	1.74659
110867	103507	84	62218	57150	83	1674	1549	20	3400	2994	36	5887	5304	44	9599	9136	53	242532	213025	84	1.74659
76369	74318	93	49300	47976	78	1326	1254	13	2163	2022	23	5277	5238	40	6728	6395	44	203679	190618	80	1.74761
42501	40875	65	13372	13384	45	953	914	0	983	1140	8	1929	2091	22	3677	3537	36	77696	77717	68	1.74761
92318	84812	89	42675	39289	82	1386	1341	14	2841	2847	28	4972	4551	38	8170	7697	50	192428	184750	82	1.74761
113064	105006	89	54354	51696	82	1732	1457	22	3141	3395	30	7218	6682	48	9700	9050	57	292307	280807	89	1.74864
34690	34157	78	12995	12958	45	456	428	0	543	880	0	1723	1530	21	2834	2945	27	61958	60890	64	1.75068
56498	55186	85	28710	28220	75	734	648	0	1306	1484	15	2490	2722	25	3797	4117	32	98672	94184	76	1.75171
49255	47969	88	29785	29160	72	649	506	0	999	1029	4	1925	1826	24	2789	2823	27	80258	78275	71	1.75477
48059	48154	73	23338	23275	65	641	766	0	1220	1482	15	2135	2181	25	3014	2816	31	78366	77106	66	1.75477
97163	91673	81	50258	48733	80	1844	1679	22	2448	2326	32	4840	4451	39	6996	6848	44	178785	169116	79	1.75477
65554	63566	77	34008	33748	77	2179	2097	23	3003	2850	31	6450	6411	41	9674	9089	54	211541	197651	80	1.7558
49147	47749	88	25030	24476	72	556	598	0	1064	751	0	2329	2210	25	3103	3237	30	80353	79377	72	1.7558
59917	57861	91	32199	31353	76	932	867	0	1669	1302	19	2911	2821	30	4481	4171	39	100931	97422	74	1.75682
90684	85029	80	52932	50094	80	1669	1667	16	2158	1995	28	4765	4596	38	7609	7459	49	182930	161714	81	1.75682
119696	108756	84	58698	53323	83	2340	2031	25	3340	2681	34	8122	7150	47	12103	10586	60	332331	290362	83	1.75989
114506	104698	90	55348	50762	84	2285	2053	25	4068	3542	39	8600	8283	50	12193	11404	56	352386	329413	83	1.76194
70153	67728	80	35230	34005	77	1044	1013	3	1707	1471	20	3365	3144	32	4816	4949	36	117356	112219	73	1.76296
84859	81152	80	31874	30661	78	1361	1380	15	2548	2644	26	5743	5606	41	7677	7089	47	227492	222326	83	1.76398
116735	104138	90	57855	53353	85	2450	2212	26	3456	3230	31	6664	6472	42	9829	9176	56	210648	195067	80	1.76398
160279	125212	110	105702	86065	94	2903	2160	31	5171	4154	47	9081	7190	57	13085	10139	67	307049	244067	91	1.76501
163037	139256	109	76419	64870	109	3691	3165	32	7014	6124	51	13290	11770	70	20561	17256	83	441747	369264	109	1.76501
38196	35720	78	21201	21006	60	209	305	0	856	821	0	1453	1551	18	2523	2875	26	70826	72904	62	1.76705
80229	73693	83	35372	33642	80	1560	1414	15	2209	1730	28	3885	3786	34	6922	6729	44	151100	145652	79	1.76808
40999	38259	76	24127	23124	69	886	721	0	1038	1037	4	2239	2164	24	3404	3393	30	82730	82079	71	1.7691
85134	77045	88	38561	35182	79	1241	1134	9	2002	1872	21	4331	3913	37	6147	5206	45	163096	142810	80	1.77115
83145	79034	86	38795	36619	79	1840	1608	23	2450	2158	29	5246	4858	40	8704	8408	52	185444	171155	81	1.77217
37555	36755	70	22592	22559	66	560	433	0	590	536	0	1419	1497	16	2620	2466	29	62581	61442	73	1.77524
90050	84220	84	38917	36704	82	2198	1879	26	2954	3086	29	6791	6585	43	9609	9960	52	230115	229951	82	1.77524
90097	86063	83	37737	36134	79	1987	1647	24	3480	3122	31	7210	7034	46	9335	8889	52	248743	241603	80	1.77728
43640	43290	72	11684	11681	44	485	539	0	550	752	0	1809	1871	21	2636	2877	29	82993	85358	71	1.77728
116104	106145	86	63049	57429	83	1725	1499	18	3357	2682	35	6094	5387	45	10018	8338	55	236389	203769	89	1.77728
227218	159835	102	134790	99915	102	4486	3367	40	7193	4979	62	14474	10500	74	23089	16430	94	499515	351871	102	1.77831
51010	49828	79	20500	20230	59	664	658	0	1319	1050	6	2054	2096	24	2925	2815	29	93781	93239	76	1.77933
119257	108914	87	69892	65251	85	2201	1968	27	4208	3843	40	9325	8952	55	12670	12654	63	372383	350313	91	1.7824
111158	103056	100	60710	56774	88	2264	2267	25	3995	3515	34	8952	8201	49	13618	13847	58	364114	340856	100	1.7824
71247	68979	80	39465	38660	78	1543	1560	17	2087	1965	22	4496	4445	34	6660	6328	47	193171	187201	84	1.78342
149929	128473	92	80114	70715	90	2142	2029	24	3189	2946	33	8597	7242	54	11096	9709	63	329544	288253	92	1.78445
75741	74080	80	34580	34129	76	1236	1198	11	2103	1785	25	4043	3949	35	5838	5398	41	171230	165212	78	1.78445
262467	208952	104	165810	134954	104	6763	5616	43	11034	8751	62	21187	17386	79	30244	25186	94	676759	567317	104	1.78649
140442	123883	101	77996	71160	87	3852	3352	34	5860	5536	39	10955	10286	52	17296	16642	73	351512	332864	87	1.78854
108128	99082	97	56640	52890	84	2301	2008	25	3299	3015	34	6093	5673	43	8798	8399	48	213078	200683	84	1.78854
25503	24039	66	14750	14266	49	487	405	0	211	459	0	1502	1463	19	1926	1983	26	57617	58053	62	1.78956
57971	56601	79	21681	21332	58	792	537	0	520	916	0	2981	2724	32	3994	4255	34	94873	96196	73	1.78956
34178	33966	61	18195	17636	57	471	543	0	1198	1110	7	1960	1537	25	2613	2489	27	70449	69492	69	1.79059
42026	42795	58	18273	17998	56	668	707	0	1108	980	0	1801	1547	18	3099	2839	33	72598	71768	70	1.79263
74424	70361	79	54382	51980	80	1995	2029	23	2632	2799	29	5294	5054	42	8448	8359	48	202441	192680	77	1.7957
109088	104436	82	75334	72527	82	2057	1936	22	3360	3111	35	7520	7160	49	10360	9651	56	280944	261905	81	1.7957
64318	64152	77	30111	29213	75	1061	1047	5	1725	1593	22	3535	3639	33	5432	4515	48	116974	114504	72	1.79775
59828	59141	77	29347	28869	75	1084	1110	9	1503	1573	19	3304	3298	31	4682	4876	36	100626	97890	74	1.79877
76644	73862	80	38712	37524	78	1200	1050	6	1465	1660	22	4192	4258	35	6173	5529	47	179746	174095	80	1.79877
54381	54475	84	24669	24177	70	562	606	0	1132	1298	10	2409	2317	26	3956	3516	38	91353	87630	71	1.7998
131211	116227	93	68905	61317	87	2352	2052	26	3605	3331	35	9584	9648	52	12619	11920	63	391385	378011	89	1.80082
104620	97311	87	51766	49556	83	2479	2243	26	4302	4343	34	9065	7876	55	13616	11789	68	322970	283804	90	1.80286
34990	35718	64	18994	19249	55	459	401	0	279	663	0	1638	1735	20	2350	2785	25	61637	63823	54	1.80286
62029	60775	75	35134	34310	75	758	684	0	1396	977	0	3089	3164	32	4191	4139	33	106121	102440	75	1.80286
97951	95352	89	42650	41269	78	1749	1659	18	3088	3053	30	6435	6173	47	10302	9423	59	293599	283201	82	1.80286
101495	97157	83	55853	52973	82	1612	1531	19	3380	3068	31	6907	6569	46	8918	8674	48	265302	250461	86	1.80389
65283	62969	80	52309	51464	77	1366	1437	17	2089	2479	24	4670	4387	40	7263	7265	48	158723	146761	76	1.80593
73834	71941	79	27962	27332	76	1387	1359	14	1960	1947	21	4001	3779	35	6136	6026	44	126065	120265	75	1.80593
37272	36815	82	16796	16724	52	524	622	0	907	967	0	1819	1839	19	2529	2752	25	63080	63766	65	1.80696
86950	81971	85	41585	38798	80	1343	1459	15	2798	2846	31	5824	5778	41	7737	6830	49	243989	218889	86	1.80798
47497	46849	73	24013	23164	70	816	882	0	1134	1053	7	2410	2495	26	3805	3733	35	83207	82691	74	1.81105
58451	56760	81	25331	25116	74	748	844	0	1306	1397	15	2105	2065	21	3833	3824	35	91465	89761	72	1.81207
64469	63616	76	20632	20246	62	904	895	0	1619	1700	22	3104	3168	31	4632	4888	36	115282	112954	74	1.8131
54751	53499	75	28419	28042	74	600	697	0	1041	1135	8	2650	2561	28	3639	3303	34	97194	99202	74	1.8131
56839	53227	81	33117	32131	76	904	847	0	823	1092	8	2677	2541	28	3599	3530	38	91319	91415	73	1.81412
53998	51047	78	31619	30821	75	653	683	0	1067	999	0	2762	3046	26	3816	3525	35	88389	86594	74	1.81514
33392	34383	55	24485	24421	70	817	760	0	924	954	0	1516	1410	17	2864	2534	29	60060	59356	67	1.81719
148312	134506	90	93770	87295	88	4548	4042	34	5991	5168	46	11755	10343	61	17710	15891	72	372340	308568	90	1.81924
64000	64571	72	32052	31049	75	1320	1378	15	2256	1948	25	3801	3544	34	5333	5246	39	122336	118876	74	1.81924
34430	34951	71	11865	11983	45	614	447	0	657	888	0	1723	1693	22	2041	2198	24	66664	64688	70	1.82026
127321	112986	88	78427	70397	87	2197	1955	25	3486	3382	31	8634	8612	48	12562	11916	64	365427	358761	86	1.82231
96779	91464	97	56605	55043	81	2065	2443	22	3821	3869	34	8960	7956	57	13418	12834	64	370277	345021	79	1.82333
70844	67178	81	26357	25688	76	1243	1139	10	2186	1778	21	3604	3434	34	6140	5972	44	133267	131174	74	1.82435
73755	71412	80	43488	42410	78	1942	1863	22	3007	2603	31	4722	4231	40	7751	7994	44	166870	154588	77	1.82538
59336	56585	76	31225	30417	76	1257	941	0	1512	1254	13	2384	2456	27	4437	4217	35	88244	86965	69	1.82742
93897	88626	82	44955	41991	81	1773	1678	19	2818	2584	28	4991	4748	40	5956	6119	41	209095	203045	79	1.83049
59916	59484	80	25019	24448	68	1161	1193	10	1590	1686	17	3127	3074	30	4450	4419	37	107106	107362	71	1.83049
51412	50021	81	28266	27895	74	788	824	0	867	1330	14	2134	2139	23	3059	3330	30	82685	81241	72	1.83151
104843	100883	83	65676	63204	82	2426	2106	28	4038	3916	35	10488	9489	56	13080	11511	63	387179	345661	84	1.83254
75252	73527	85	71155	69868	79	1647	1663	18	3557	3283	32	5823	5695	45	7736	7127	52	176912	165848	81	1.83356
155830	128637	107	80990	64888	107	3225	2653	31	4857	4062	38	9924	7754	56	15572	11927	73	423352	333091	107	1.83356
47023	45356	76	21956	21789	66	439	539	0	1027	1386	15	2022	2151	23	3432	3193	35	76296	78550	69	1.83458
101974	97756	82	44936	42584	81	1414	1211	12	2663	2198	32	5499	5238	40	8188	7596	48	234757	226059	83	1.84072
71743	71386	76	37540	36901	76	1123	1175	9	1337	1343	18	3647	3454	35	6250	6279	42	137269	135526	77	1.84072
217992	117308	117	139619	70827	114	4688	2531	54	7249	3661	72	14418	7293	84	20297	10533	99	504175	243715	116	1.84072
119589	109325	93	74453	69512	85	2496	2351	26	4377	4230	36	7549	7119	48	12062	10113	64	262123	228284	86	1.84277
58474	56339	79	44502	43377	77	1281	1345	11	1884	2045	23	4068	3791	37	6482	6156	45	157438	141324	79	1.84379
85681	81928	81	34697	33667	79	1617	1601	19	2250	2257	25	5209	5525	37	7814	7493	47	233180	229328	80	1.84482
65402	61719	82	31892	30991	76	1030	1132	8	1283	1295	17	3000	2770	30	5267	5053	39	109482	107020	75	1.84584
83726	78815	83	34663	33374	79	1638	1545	19	1901	1675	22	4328	4337	36	6524	6169	49	144535	135573	80	1.84584
115068	106719	85	61574	56884	84	2461	2289	27	3944	3524	36	8232	7085	51	11681	9754	64	255455	219421	86	1.84686
115718	104387	86	69884	64879	84	2094	2333	22	2916	2679	30	7285	6337	48	10351	9062	61	248694	219773	86	1.84891
113729	104454	85	79766	75483	85	2109	1990	25	3338	3264	33	8750	8310	54	13415	12799	64	359066	350670	85	1.84993
109966	102269	87	70125	66580	84	2599	2627	26	4519	3907	38	8994	8448	49	12740	11879	60	275766	259455	83	1.85198
142046	130660	90	99492	92635	87	3216	3106	30	5157	4650	40	10734	10570	52	16230	16265	66	458931	437661	86	1.85402
113213	106034	93	85561	82171	83	2695	2691	27	4649	4212	40	8645	7664	50	13463	12721	64	284731	256384	85	1.85709
52264	51854	83	24836	24641	67	634	885	0	1078	1029	4	2689	2757	27	3591	3931	32	93637	91707	71	1.85709
[truncated: 7,755 more rows]
