# Supplementary material for: Phenotypic heterogeneity follows a growth-viability tradeoff in response to amino acid identity
Source: Nat Commun. 2024 Aug 2;15:6515. doi: 10.1038/s41467-024-50602-8 (PMC11297284; doi:10.1038/s41467-024-50602-8)
Supplement: Supplementary file 6 — Source Data [file 41467_2024_50602_MOESM6_ESM.zip › source_data/fig6cde/240423/240423_1845_yATP_F4_VAL.csv]

FSC-A	FSC-H	FSC-W	SSC-A	SSC-H	SSC-W	BL1-A	BL1-H	BL1-W	VL1-A	VL1-H	VL1-W	VL2-A	VL2-H	VL2-W	VL3-A	VL3-H	VL3-W	YL2-A	YL2-H	YL2-W	Time
67392	65450	79	24028	23381	71	716	629	0	1630	1298	19	2692	2693	27	4555	4010	35	110264	111989	74	0
161839	147724	89	90784	82979	90	2678	2314	27	4464	4310	35	11316	10817	57	12569	11595	63	456305	425578	90	0.00085034
64068	53848	95	37190	29404	95	1176	811	0	1635	1511	14	3053	2272	31	4386	3632	38	127982	94521	95	0.00085034
133368	114019	91	55689	45935	89	1883	1528	23	3546	2529	36	6616	5511	47	9214	7388	55	245875	206334	87	0.00085034
125876	110694	87	43531	38369	84	1408	1301	17	2500	2633	23	5950	5154	44	6085	5355	46	209969	191470	83	0.00085034
106411	100039	87	42880	39795	82	1520	1436	19	2574	2306	24	4321	4058	36	6114	5564	46	156507	155677	71	0.00170068
184793	152888	97	72117	60255	95	2271	1850	26	5483	4198	54	10159	8807	59	11143	9894	58	415799	364896	93	0.00255102
52346	50439	80	12440	12113	46	761	630	0	802	940	0	2066	2064	22	3082	2758	34	89463	84864	71	0.00340136
84335	83257	83	50041	49074	79	1369	1239	12	1587	1499	17	3592	3721	34	4549	4565	38	132642	132459	72	0.0042517
90388	89836	81	15099	14768	49	1778	1391	19	2373	2211	27	5624	5340	42	8126	7764	49	224823	219666	79	0.00510204
29992	31074	66	16072	16169	51	351	272	0	604	751	0	1689	1797	23	2080	2310	20	57220	56989	64	0.00595238
52930	51649	89	21890	20854	75	634	594	0	1070	739	0	2368	2270	26	2916	3027	29	95948	89543	89	0.00595238
110866	105051	85	47025	44486	82	1740	1528	19	2270	1880	28	5608	5547	42	5518	4902	45	220442	202688	77	0.00595238
66843	65214	83	21323	21086	55	748	853	0	1861	1526	18	2818	2786	29	4127	3830	36	121062	119116	76	0.00680272
69754	67307	78	33282	30475	79	879	891	0	1779	1348	15	2697	2619	30	4724	4674	39	115078	108410	78	0.00680272
20084	19958	49	8983	9184	41	398	405	0	697	733	0	1104	1195	9	1813	1572	24	36475	38040	64	0.00765306
167333	152003	103	85720	80159	88	2313	2139	27	4066	3923	35	8703	7856	52	11383	10301	58	314388	285181	89	0.00765306
176276	147513	108	76869	64560	93	2544	2293	26	3560	3071	36	7322	6040	50	9700	8538	51	258179	234730	93	0.00765306
116224	109016	85	54371	50925	82	1581	1499	16	2401	2310	24	6007	6013	43	6695	6777	44	260512	249921	83	0.0085034
105892	92515	85	34497	29909	81	1746	1287	13	1400	1397	13	4106	3441	41	5403	5091	40	155949	141217	81	0.0085034
246430	190266	106	144355	112550	105	3893	2947	36	6162	4593	49	14817	11354	73	17626	13005	77	525524	394748	104	0.00935374
60347	60848	77	32648	32808	74	853	688	0	1161	1088	6	2419	2463	26	2808	2776	29	87615	90536	74	0.0102041
155620	135762	92	72988	64548	89	1705	1296	18	4494	4047	37	9598	8863	56	10469	9261	57	389008	362020	92	0.0102041
133110	124820	87	83715	79741	84	1846	1740	21	2865	2935	30	6931	6887	42	7054	6610	47	261741	246074	84	0.0102041
220454	155126	108	100856	71767	108	3027	2343	32	5123	4231	43	11634	8097	66	12380	8981	67	461924	331896	112	0.0119048
34258	31461	58	29469	26983	71	1025	1101	7	1222	1327	16	3471	3091	35	3917	3948	37	95880	123823	43	0.0119048
74204	71564	78	38663	36399	79	1303	1220	11	1471	1364	13	2841	2824	28	4952	4355	42	122777	116298	94	0.0119048
136782	128520	87	60364	54565	86	1545	1411	17	3257	3550	31	7233	6708	46	8502	8131	48	295966	284048	80	0.0119048
111907	110758	81	44377	43520	80	1416	1568	16	1902	2048	21	5577	5581	40	6247	6187	42	254552	250993	81	0.0119048
72744	70249	94	29695	28343	79	919	973	0	1264	1403	11	2886	2435	32	3953	3959	34	115456	105584	94	0.0119048
66007	60214	94	23670	20357	82	1161	898	0	1115	1074	6	3582	2941	35	3898	3975	32	114834	101755	94	0.0119048
214031	157756	108	137560	100875	105	4632	3351	39	6997	5659	49	15749	12370	76	21181	15879	92	530647	402255	96	0.0127551
101624	88619	93	44142	39196	83	1588	1576	15	2279	2074	25	4140	3890	36	6408	5996	46	165655	147285	82	0.0127551
134881	120525	94	69792	63976	85	1594	1361	18	2810	2540	32	6621	6016	45	8359	7321	52	249365	228681	85	0.0127551
36204	34563	77	16099	15902	50	429	424	0	499	442	0	1226	1562	19	1555	1470	17	57342	55235	66	0.0136054
105184	102463	81	43843	42616	80	1463	1422	18	1769	1740	26	4531	4375	37	6063	6076	41	171761	170596	82	0.0136054
47090	47977	73	20968	21163	60	437	421	0	907	631	0	1803	1812	21	1770	1785	24	65149	64022	71	0.0136054
77640	68348	83	36167	31023	84	981	980	0	1451	1502	17	3088	2818	34	4521	3898	40	132995	114013	82	0.0144558
201451	150206	109	72005	55114	99	2195	1577	26	4418	3665	43	10640	7993	62	11411	8887	57	416966	325022	100	0.0144558
113293	90523	90	46050	36365	90	1527	1296	14	2246	1566	25	4205	3370	39	6448	5219	45	166805	129874	104	0.0144558
163132	141520	91	73229	64335	91	4021	3275	34	5188	4613	40	9844	8675	58	14818	14117	70	391203	365978	91	0.0161565
90524	78169	87	32685	27622	83	1199	899	0	1831	1328	22	3947	3276	36	5227	4869	38	158100	138769	81	0.0161565
82141	79164	84	39781	39029	78	1047	1059	9	2090	1691	32	4067	3776	37	5342	5263	43	152472	146002	78	0.0170068
126170	116989	88	52536	48936	85	2442	2030	28	3141	2694	37	7379	7099	47	9918	9541	55	245598	232421	86	0.0170068
123575	117811	85	59054	56768	84	1445	1365	14	2690	2380	32	6641	6245	43	6710	6198	41	233942	208867	81	0.0178571
103300	101476	83	33596	32891	79	1403	969	0	2081	1837	27	3829	3798	34	5938	5772	42	156657	152731	79	0.0178571
43920	43122	75	10739	10841	43	681	675	0	597	664	0	1835	1862	22	2934	3029	30	76416	75970	74	0.0187075
174865	163812	98	76337	71810	89	2942	2756	27	4357	4115	39	11517	10891	58	13141	12784	67	468914	447295	88	0.0187075
23002	22351	57	12895	13254	46	276	328	0	643	552	0	940	911	0	1316	1459	13	38780	40748	61	0.0195578
190758	166964	102	96497	86302	92	2856	2608	29	3428	3311	31	8982	8226	50	13189	11625	61	330557	290537	93	0.0195578
35615	34261	73	11786	11788	45	421	340	0	321	390	0	995	1059	6	2090	1771	26	47363	49600	69	0.0204082
94427	91087	79	34654	33215	79	1293	1110	9	2328	2171	27	3821	3615	37	5287	5302	39	132533	124284	80	0.0212585
168320	142065	103	61531	50317	92	1815	1561	23	3150	3004	31	7685	6774	47	9742	7482	57	334554	288416	94	0.0212585
117005	97714	89	50714	42603	88	1705	1387	17	1935	1741	21	4472	4089	35	6282	5496	44	157546	138288	86	0.0221088
106504	97219	94	33580	32325	82	1384	960	0	1726	1895	24	4759	4573	37	5448	5065	40	187075	182241	87	0.0229592
63991	61557	92	31496	31368	75	655	655	0	912	837	0	2579	2674	27	2577	3100	24	100647	98609	77	0.0238095
135776	113866	91	63131	51963	89	2184	2015	23	3143	2667	29	5830	4978	43	8319	7134	59	230586	197322	88	0.0238095
97305	91100	91	60791	57751	83	1397	1287	14	1998	1923	21	4036	3773	35	5679	5163	43	150000	145051	78	0.0238095
53661	54399	76	18373	18368	53	372	304	0	1150	1299	11	2333	2118	25	3075	2796	29	88408	86214	75	0.0246599
27815	28574	60	11919	12071	45	290	370	0	359	740	0	1352	1323	16	1568	1603	16	47988	45384	68	0.0246599
194009	144418	107	86235	65441	99	2887	2241	32	3775	2414	39	8110	6297	53	10925	8058	61	312745	247863	95	0.0255102
93150	89463	88	31741	30926	78	1321	1416	16	2291	1903	24	3949	3664	35	6121	5967	41	154584	151152	76	0.0255102
154221	131669	93	61846	51869	90	2269	1936	23	3287	2917	32	6634	5311	48	9461	8807	52	249285	218332	91	0.0255102
138921	122073	87	47955	42527	87	1986	1902	21	2610	2646	29	5383	4852	41	7749	6761	47	209572	194356	85	0.0255102
121057	112926	87	51830	48347	83	1651	1589	20	3086	2955	30	7201	6467	46	7854	7354	51	290306	278769	82	0.0263605
56251	50734	77	26949	23764	79	764	662	0	1606	1053	8	3015	2503	34	3413	3142	33	95541	86017	81	0.0263605
146912	126378	93	60877	53809	88	2140	1986	24	2742	2391	30	6414	5435	45	8185	7819	47	238595	215137	88	0.0263605
45830	45611	74	14723	14686	50	480	597	0	880	1185	8	1781	1843	21	2389	2086	29	62436	59963	71	0.0272109
105006	99683	84	52953	50977	82	1397	1330	15	2054	2020	25	5468	5211	40	7576	7857	44	205472	199890	77	0.0289116
342678	219849	159	300582	228066	150	9272	6021	52	13156	9074	72	27115	19058	102	37519	27203	129	999558	689263	160	0.0289116
62824	62147	80	16882	16930	51	908	985	0	1343	1279	14	2578	2404	28	3623	3729	32	107104	107197	72	0.0289116
52531	50223	76	24088	23420	69	770	737	0	1004	1180	10	2224	2231	27	2751	2745	29	90823	91753	67	0.0289116
159801	132199	96	61702	50547	91	2389	2048	22	3453	3400	34	9079	7877	52	9903	8807	55	381145	335093	92	0.0306122
63773	55430	91	26632	22360	74	848	707	0	1039	985	0	2917	2606	33	4719	3660	43	112726	99576	74	0.0306122
125960	112028	94	51382	44641	87	1644	1374	17	2613	2315	30	5038	4598	43	8252	7624	49	199717	183160	78	0.0306122
82286	81631	82	23100	22556	63	1091	1160	10	1707	1448	18	3719	3710	33	5391	5141	41	137024	134229	74	0.0306122
90290	78115	95	33433	28997	83	1000	791	0	1202	1379	13	3178	2684	33	4044	3604	36	116566	106781	81	0.0314626
230130	171391	107	175062	142098	102	5797	4750	42	7078	6013	50	17672	14878	73	23299	19321	87	625233	530422	101	0.0323129
121912	106789	89	50065	44028	85	2106	1775	22	2226	2358	23	5678	5343	41	6817	6228	45	195136	176103	85	0.0331633
99749	93777	88	38794	37498	80	1179	1114	11	1484	1426	15	3355	3365	32	4947	4703	35	130194	122241	82	0.0331633
94090	90196	83	29240	28157	78	1055	1182	9	1293	1517	15	3733	3688	33	5454	5017	40	135954	129707	76	0.0340136
95664	82683	92	44673	39466	84	965	960	0	2077	2228	24	4220	3777	38	4799	4364	39	157611	150324	79	0.0340136
200378	162006	105	61682	49526	95	3127	2556	32	4831	4086	43	10043	8191	59	13865	11681	67	358135	303782	92	0.0340136
130091	110877	89	55378	46630	88	1833	1520	19	2572	1997	30	5087	4103	43	6687	5982	46	181469	159214	82	0.0340136
93059	88565	83	36600	33573	82	1168	1261	13	1848	1753	20	4446	4272	36	5696	4838	44	147723	136536	80	0.0348639
39238	39561	63	20428	20346	56	345	341	0	1085	878	0	1571	1760	18	2168	2271	23	63029	60560	69	0.0348639
63547	61295	91	33585	33691	75	527	563	0	1412	1313	13	2767	2464	26	3538	3271	32	84337	81227	72	0.0348639
94860	92760	83	37183	36235	78	1205	1075	7	1619	1609	23	3937	3371	36	5408	4785	41	141373	136590	72	0.0348639
19657	19479	58	6940	7032	39	424	525	0	336	498	0	949	1178	9	1073	1505	14	38605	38468	66	0.0365646
149892	138404	89	77925	72999	87	2074	2010	25	4416	4130	37	8670	8436	51	10001	9348	53	381854	358045	84	0.0365646
89679	85083	84	36559	34283	79	1284	1405	15	2042	1699	26	3654	3368	34	6149	5457	49	152182	149505	77	0.0365646
56247	53670	75	33368	31907	74	880	830	0	800	852	0	2191	2317	26	3994	3910	37	91638	88404	72	0.0365646
48465	47321	73	15568	15508	49	951	778	0	976	995	0	2540	2389	28	3062	3241	29	91450	90349	74	0.037415
107858	93310	89	45370	37796	86	1515	1177	14	2060	1904	24	4171	3528	41	6521	5533	47	169766	145997	86	0.037415
67864	66920	79	33388	32681	76	695	845	0	1020	1110	6	2910	3029	27	3718	3795	34	102831	101919	72	0.0382653
26586	27104	52	8767	8647	42	578	577	0	933	706	0	1258	1545	14	1698	1638	23	59227	59946	69	0.0382653
167810	145611	101	102557	94364	90	3085	2494	32	4611	3360	43	9539	8035	55	13247	10924	70	349591	284183	91	0.039966
123917	93924	93	54418	41958	91	1697	1159	12	2068	1626	25	4779	3709	41	7098	5155	51	179229	140595	93	0.039966
96377	93513	82	34102	32730	78	1613	1340	15	1792	1736	24	4460	4239	40	6559	6008	46	166782	159432	75	0.039966
146551	134028	91	60676	56046	86	2335	2318	24	3959	4268	37	11015	10898	53	11618	11578	61	461763	428356	89	0.039966
120682	104012	86	41647	34568	85	1867	1702	23	2631	1846	34	4866	4152	40	6596	4954	50	192911	165755	85	0.039966
236210	172773	110	88811	63453	106	3605	2534	37	4605	3982	39	11542	9505	60	16152	12720	70	410920	345701	101	0.0408163
33311	34921	53	11539	12096	43	585	569	0	867	924	0	1149	1263	14	1689	2084	21	56270	57355	67	0.0408163
47320	45822	73	18112	18176	53	848	799	0	690	1064	6	2535	2598	27	3178	3431	31	82182	80707	71	0.0408163
161428	137683	99	65558	55266	90	2600	2244	28	2861	2638	30	7100	5718	49	8579	7946	52	251064	220731	91	0.0408163
35229	33938	72	16607	16871	51	506	535	0	1071	954	0	1722	2051	19	2554	2525	26	73584	72995	70	0.0416667
182383	143895	100	86772	69053	97	1888	1710	21	3682	2989	33	9011	7489	57	9268	7017	61	372119	299132	98	0.0416667
98240	89144	91	39229	36016	83	1495	1329	15	1876	2044	23	4190	3499	39	5443	5240	37	160884	149929	84	0.042517
36031	37995	59	22157	22386	63	258	295	0	1033	865	0	1637	1698	21	2053	1787	24	57346	57883	68	0.042517
68699	64166	87	29172	28375	76	1012	1002	1	1401	1345	13	2842	2681	28	4029	4043	35	114378	110690	75	0.0433673
136064	117905	90	49196	41760	89	2375	2083	25	3111	2897	33	6937	6475	45	8796	8523	47	251267	239204	86	0.045068
31308	32196	57	17865	18318	52	309	294	0	741	689	0	1355	1341	16	1577	1495	21	66266	65027	66	0.045068
151347	132975	94	51949	43342	89	2845	2429	29	3647	2742	34	7210	6082	48	11814	10183	57	286224	249820	95	0.0467687
84983	80570	91	35608	33475	80	1418	1405	14	1830	1830	21	3788	3568	33	5805	5258	42	135673	127500	81	0.0467687
96701	81517	91	44468	37701	85	1121	1065	7	1280	1681	18	3565	2889	36	5281	4786	43	145142	120496	89	0.047619
46420	46578	73	15136	15024	50	388	516	0	789	1026	6	1989	1807	26	2491	2907	24	78148	74803	77	0.047619
131663	119291	88	70473	65776	86	2504	2643	26	3442	2739	34	6812	6266	46	10075	9140	56	261352	237685	90	0.0493197
42501	44842	62	12600	12680	46	661	701	0	848	949	0	1864	1839	23	2542	2438	29	74806	76552	73	0.0493197
124485	107347	90	52842	46442	87	2725	2158	29	2955	2534	35	7182	6448	43	9555	8761	52	279992	259339	88	0.0493197
62104	62340	76	26378	26588	74	555	635	0	1025	958	0	2189	2328	24	3453	3142	35	89642	88575	78	0.0501701
45682	46264	66	20248	20564	56	326	406	0	1122	947	0	1916	1780	22	2369	2441	26	70310	71465	74	0.0501701
114524	111792	83	43669	41868	81	1277	1357	13	3197	2988	30	6598	6050	45	6810	6310	47	254391	243436	86	0.0501701
76755	73692	78	27869	25648	77	1064	1092	7	1151	1159	9	2934	2617	31	4439	4733	36	115589	112022	80	0.0510204
89849	89006	81	42815	42157	78	1500	1211	14	1931	1725	27	4522	4315	37	6214	6086	43	162091	158762	78	0.0518707
149917	119905	93	66422	53226	91	1399	1315	15	3016	2138	29	5732	4279	46	6833	5673	49	226324	179437	92	0.0518707
169219	136158	105	48057	37827	93	1963	1571	23	4147	3803	36	9184	7663	56	10366	8905	64	367097	313843	91	0.0527211
125395	102526	93	42618	35178	88	1453	1121	10	2472	2147	28	4379	3867	37	5877	5676	41	178049	150739	86	0.0527211
143322	125464	90	57175	49566	90	2298	2175	27	2879	2934	29	6986	6500	46	9719	8935	50	261910	244760	91	0.0535714
99815	99209	79	58509	57871	80	1655	1816	20	2032	2041	25	4414	4195	36	6091	5908	42	154504	147821	77	0.0535714
109416	106466	88	57403	56365	82	1328	1395	17	2891	2801	32	7400	7141	46	7753	7637	50	283940	278360	86	0.0535714
128814	119304	86	58527	55474	86	2058	2200	22	3351	3139	30	6949	6035	50	7586	6809	48	236658	216704	101	0.0535714
133671	123351	86	70374	66805	86	2066	1850	24	3984	3704	38	9864	9210	56	10522	10285	56	412523	381656	87	0.0544218
97630	79723	101	42128	34971	85	1350	976	0	1346	1440	20	4398	3966	39	5677	4877	44	159783	137921	77	0.0544218
64830	56873	85	33919	29759	80	1165	965	0	1092	808	0	3099	2854	33	4352	3894	43	116125	102707	76	0.0552721
83677	78464	83	36200	32810	82	1254	1180	10	1489	1573	20	3964	3664	36	5733	5488	43	152192	144769	76	0.0561224
22981	21249	70	14550	13651	60	345	308	0	408	565	0	1068	1180	9	1547	1269	15	49336	45324	78	0.0561224
89093	86548	83	24726	24276	76	1253	1394	14	1723	1689	19	4051	4263	34	5387	5594	40	154608	150170	80	0.0561224
140861	122681	97	66603	58396	89	2298	1871	26	3037	2328	36	5929	5382	41	8294	7182	50	213900	190808	87	0.0569728
84970	81834	81	44349	43284	78	1360	1274	12	1541	1307	19	3914	3990	32	4670	4427	37	127549	123182	75	0.0578231
69098	61923	95	31062	27696	80	739	665	0	1443	1449	16	2976	3004	31	4324	3831	40	108438	99710	78	0.0578231
132419	111690	91	59835	50660	89	1955	1631	23	2580	2451	28	5609	5096	42	8335	7146	49	229108	206885	86	0.0578231
94428	92968	79	48973	47440	79	1664	1487	19	2719	2413	28	4743	4329	39	6918	6802	46	173854	166717	71	0.0586735
74698	73182	80	21601	21618	58	1453	1453	14	1780	1643	20	4153	4195	35	5360	5431	38	148568	147740	76	0.0586735
211154	169732	99	83667	68605	98	2237	1627	27	5439	3660	48	11095	8979	57	12746	10030	70	451817	363418	91	0.0586735
36516	35468	75	12895	13087	45	515	493	0	911	1116	12	1794	1789	21	2554	2435	29	70368	73049	67	0.0586735
61009	59509	89	25422	24799	75	694	490	0	993	944	0	2395	2217	26	4036	3784	36	93492	92908	76	0.0595238
49435	45910	85	20297	20084	64	633	576	0	1001	949	0	1980	2019	23	2723	2588	29	76810	76778	71	0.0603741
53208	53057	75	35113	35199	74	659	821	0	1275	1163	10	2545	2542	27	3066	3324	31	94394	92905	74	0.0612245
109475	100589	84	54830	51252	82	2560	2253	26	2953	2412	27	5803	5326	44	8267	7728	49	228164	219173	75	0.0612245
79843	78508	73	27683	26691	76	1487	1379	18	1447	1099	8	3710	3911	33	4884	5157	36	133253	129921	74	0.0612245
55440	55377	78	25497	25674	73	900	1013	2	1243	931	0	2900	2658	28	3800	3723	35	103111	97859	76	0.0612245
210771	160653	104	78423	58944	104	2594	2017	30	4827	3950	46	12065	9250	66	12872	10346	64	498876	409903	102	0.0620748
219723	181425	100	121252	103366	100	3600	3119	33	5630	4209	49	11410	9305	60	16136	13671	76	423956	367919	100	0.0620748
136044	129435	86	64892	63138	84	3016	2693	30	3101	3282	29	7573	7401	47	10007	8988	55	269062	248137	81	0.0629252
117477	112638	84	43006	41449	81	1160	1110	9	2552	2530	27	5899	5558	43	6989	6591	45	250151	235754	85	0.0629252
112950	94761	89	53147	44868	88	1779	1424	22	1920	1758	21	4801	4236	38	6395	5333	44	166198	139182	93	0.0646259
81512	79312	79	25036	24359	76	1413	1314	14	1581	1846	21	4042	4087	33	5921	5864	40	153982	151381	82	0.0654762
46299	44738	73	16808	16328	54	284	337	0	704	735	0	2034	1901	23	2015	1764	24	71687	69224	88	0.0654762
96617	95902	82	58107	56589	80	1947	1811	21	2049	2185	22	4514	4477	36	6888	6443	46	161616	136630	76	0.0663265
58726	56850	84	22903	22904	61	731	650	0	788	925	0	2354	2452	25	2738	2888	28	84069	84474	68	0.0671769
103880	101753	80	43221	42378	79	1462	1471	17	2508	2013	26	5889	5356	40	6191	6117	43	240939	229226	84	0.0671769
63891	63449	79	40063	39760	77	1020	1001	1	1372	949	0	2709	2542	28	4453	4328	36	104362	96279	68	0.0680272
75731	69061	82	33561	30465	79	978	868	0	1191	963	0	3828	3486	36	4840	4542	38	146962	135600	82	0.0688775
63504	56501	89	25121	21937	77	804	597	0	1154	1122	9	2775	2516	29	4192	3784	38	102768	89721	82	0.0722789
29357	29273	71	10135	10408	42	204	355	0	634	745	0	1451	1328	15	1633	1538	22	47938	51558	68	0.0731293
143694	122425	90	44026	36707	87	2779	2330	27	3471	2690	34	7703	6550	49	9633	8526	52	270406	237981	94	0.0739796
49725	47306	75	21382	20536	63	657	547	0	971	1019	4	2317	2567	24	3260	2976	31	79467	76713	77	0.0739796
35122	34206	83	16137	16343	50	237	294	0	417	913	0	1399	1527	16	1975	1954	22	67951	68063	73	0.0756803
302561	210873	129	117191	80616	130	6833	4659	47	8604	6619	54	17971	13672	81	25622	18973	93	633333	497273	130	0.0756803
48866	47882	78	16858	15796	53	778	717	0	1359	1404	16	2132	2171	25	3061	2929	31	88000	87481	77	0.0765306
60551	59127	84	13081	13145	46	562	588	0	1381	945	0	2217	2315	25	3144	2993	33	83921	84249	69	0.0765306
15512	15942	46	11108	11342	44	473	651	0	196	357	0	886	940	0	1440	1193	18	30846	29683	57	0.0765306
123320	118391	84	74846	71494	82	1439	1548	17	3571	3510	33	8918	8406	53	9867	9259	55	368270	336201	85	0.0773809
69261	66700	78	18138	18290	53	653	630	0	1059	1106	7	3099	3193	30	4567	4276	39	121664	112280	78	0.0782313
218578	180954	105	99562	81221	101	2543	1848	27	4789	3465	42	10228	8292	55	13482	10999	68	362353	301645	103	0.0782313
133819	116322	89	53898	47049	85	1225	1275	13	2877	2224	29	5935	5454	45	6455	5706	45	231149	204822	90	0.0782313
70302	68445	82	28798	28192	76	839	725	0	1196	1412	13	2694	2551	31	5133	4819	38	126617	127765	73	0.0790816
272683	209894	114	206815	167312	111	5124	3963	38	7378	5520	48	15778	12549	70	21013	16078	91	563284	419671	110	0.0790816
64221	58527	83	33087	30689	78	1071	933	0	1418	1233	14	3068	2904	31	4378	3767	36	128060	115352	81	0.0790816
70158	67728	81	32263	31844	76	839	1069	6	1523	1570	18	3270	3245	30	3934	4184	34	113944	111535	77	0.079932
109870	93962	93	62775	53703	88	1772	1520	21	2376	1861	27	5031	4199	40	7976	7133	54	204084	176442	103	0.079932
88913	87295	84	31838	31279	76	1185	1051	7	2022	1844	19	4426	4114	37	5476	5278	39	182773	176430	78	0.079932
92083	88077	82	35794	35096	78	895	1031	4	676	739	0	3066	2929	32	3702	3845	33	108743	103702	77	0.0807823
55373	55018	85	23467	23239	74	473	417	0	831	775	0	1909	1984	23	2483	2218	24	76778	74796	74	0.0807823
10867	11633	45	8879	9138	41	214	207	0	280	468	0	784	766	0	1071	1079	8	24463	33706	35	0.0816327
44089	44876	65	16588	16377	51	297	555	0	508	889	0	1569	1494	19	2422	2143	30	71966	72461	68	0.082483
121520	113678	87	35524	33344	81	1929	2056	23	2938	2635	31	5645	5180	41	7723	6911	51	226223	209563	79	0.082483
88156	79778	84	35546	30833	83	1769	1495	19	1709	1739	18	3921	3820	35	5794	5251	43	165972	155498	79	0.082483
93110	87578	81	51052	47118	82	1651	1229	17	2608	2117	32	4531	4119	38	5922	5393	40	166955	161254	82	0.082483
24812	25804	66	12684	12984	44	324	306	0	639	657	0	1182	1070	8	2040	2101	24	54794	53366	57	0.082483
244452	194987	117	126909	105518	106	3757	3209	34	6706	5541	48	13722	11447	67	16110	13128	78	481808	397172	98	0.0833333
85187	85990	77	47578	47441	77	1525	1491	15	1912	1788	19	3901	3787	36	5371	5360	39	144644	138319	66	0.0833333
132966	106194	98	53886	43774	89	2382	1953	26	2143	1902	28	6420	5230	48	8657	7363	51	232370	194429	87	0.0841837
60232	59401	84	24450	24791	67	534	456	0	1463	1243	17	2291	1985	25	2457	2379	27	96990	95726	72	0.0841837
63258	59847	83	27849	26518	76	968	905	0	1736	1200	20	2405	2328	25	3321	2881	34	91410	87978	66	0.0841837
156023	124530	111	57833	46998	93	1777	1684	18	3113	2794	34	7346	5850	51	8612	6686	55	241691	189833	95	0.085034
89272	86371	89	34177	33314	78	836	1004	1	1745	1808	21	3533	3213	34	4353	3908	37	146949	140609	78	0.0867347
89527	86533	83	36505	34964	78	1147	1167	9	1920	1707	22	3608	3533	32	4776	4600	38	142010	138516	80	0.0867347
167993	141729	95	65516	54106	92	2556	1989	30	3893	3188	37	7801	6998	49	10076	8534	58	301438	264668	83	0.0867347
100735	89888	84	37393	32768	83	1028	850	0	1936	1708	23	4087	3817	36	5421	4674	42	159284	139739	84	0.087585
54104	52989	76	19034	18962	56	559	556	0	935	1002	2	1942	2158	22	1985	2129	26	74693	75711	66	0.087585
135489	116615	106	54046	46711	87	1574	1177	21	3054	2668	31	7227	6367	46	9038	7702	56	322224	293258	91	0.087585
147901	122961	90	53905	44438	90	1588	1232	16	2407	2334	31	7395	6419	49	8645	6903	51	294421	261011	89	0.087585
79926	69889	85	35815	30656	81	1235	1109	8	2060	1601	22	3431	2741	40	4622	4139	39	143393	128748	82	0.0892857
45881	48160	71	15504	15863	49	473	625	0	512	505	0	1714	1619	21	2256	2397	24	72062	73796	67	0.0892857
78292	76942	81	36744	36489	77	1335	1355	13	1536	1418	20	3648	3500	32	5587	5589	41	138012	132891	76	0.0901361
30903	31609	69	12124	12328	44	208	439	0	760	675	0	1368	1380	18	1774	1951	21	57399	56748	69	0.0901361
55023	56561	76	27505	27557	73	562	521	0	1324	1006	2	2568	2377	28	3085	3315	29	85067	85464	70	0.0901361
103208	85490	99	41140	34127	86	1257	1071	7	1896	1637	23	4049	3389	41	4911	4193	40	148194	128330	88	0.0901361
135763	116124	92	52245	43537	89	1325	1121	9	2545	1851	31	5247	4729	39	7075	5900	48	184541	166087	89	0.0909864
125919	105391	97	49000	41774	89	1969	1533	24	2735	2437	28	5636	4658	44	8580	7870	52	230511	199050	91	0.0918367
84165	79953	80	29473	27894	78	1716	1533	20	1998	1602	24	3434	3246	32	6077	6166	42	143933	139093	81	0.0918367
93239	89256	80	34949	32997	79	1231	1088	9	1947	2084	23	5348	5090	39	6041	5180	46	196729	184571	96	0.0918367
33902	34824	59	13221	13332	47	236	286	0	717	810	0	1503	1358	15	1880	2415	21	58786	58813	70	0.0926871
141791	124080	99	55100	50146	87	1847	1769	21	2914	2767	30	7187	6507	48	8404	7521	54	304910	276155	92	0.0926871
280067	179611	133	146821	103830	123	3815	2337	39	7565	5337	57	16041	11229	78	17736	11461	92	640874	461543	125	0.0943878
91051	89017	80	33354	32758	78	1092	1108	7	2029	1961	23	4595	4342	40	4885	4967	36	186653	187617	79	0.0943878
76295	71561	80	29402	26910	77	1104	978	0	1220	1183	10	2645	2427	28	3532	2967	36	103162	96202	78	0.0952381
164636	147793	92	58455	51663	88	2078	1896	23	4085	4006	37	10210	9807	56	10298	9754	56	385118	365923	92	0.0952381
94319	88184	83	39632	36118	82	1291	1263	12	2195	1769	28	4211	3874	39	5405	5157	41	151299	144953	78	0.0960884
61205	54470	89	24991	23841	76	816	718	0	1527	1216	10	3243	2986	32	4032	3886	36	104266	100018	74	0.0960884
61496	54678	90	32377	29898	79	906	864	0	718	800	0	2667	2766	29	3724	3342	39	109479	100821	80	0.0969388
273079	213933	117	118844	92379	112	5328	4224	40	7934	6110	69	15744	12608	72	21667	18003	87	573371	469183	117	0.0994898
53196	55548	75	32166	32598	74	748	803	0	1054	946	0	2306	2241	26	3443	3138	34	91730	93524	72	0.0994898
101124	96639	81	58164	55794	81	1367	1319	15	2479	2485	25	5601	5211	40	7074	6854	44	199028	188724	84	0.0994898
136540	121923	88	54634	49180	87	1731	1547	22	2238	2384	27	6004	5629	42	8339	7773	55	232316	212350	89	0.0994898
97448	89949	84	37262	33348	81	1547	1436	18	2074	1970	32	4371	4075	37	6901	6389	48	161371	148616	81	0.0994898
208713	172445	105	74077	59452	96	3463	2637	32	4092	3862	37	9429	7710	55	12874	10504	65	353941	303082	98	0.10034
102689	85313	89	40341	33987	85	1519	1381	15	1647	1509	19	4430	3769	38	5955	5215	45	157479	134732	89	0.10034
59734	57392	80	31290	30855	75	850	846	0	1343	1332	11	2550	2535	27	3446	3669	31	95043	92273	76	0.10034
67204	57583	83	31968	27376	80	1098	1100	8	1784	1156	18	2850	2163	33	4532	3718	42	113028	97701	85	0.10119
95219	92086	82	56000	54484	81	1131	848	0	1751	1692	25	3164	3309	29	4292	3896	37	131695	126334	84	0.10119
173169	126496	101	57788	41701	97	2174	1780	26	2725	1550	29	6787	4946	49	9752	6947	64	259634	187131	104	0.102041
123732	114589	92	61957	58565	84	1637	1592	19	2368	2128	27	4375	4553	37	5783	5892	41	177132	159090	87	0.102041
252626	176053	115	99142	68952	109	3985	3170	37	5400	3795	46	12633	9464	66	18870	13323	80	452740	333045	111	0.102891
130767	106513	91	59089	48222	89	1526	1326	16	2656	2278	31	5738	4718	45	7641	6020	50	228911	193167	93	0.102891
116891	102073	103	56305	49184	103	1386	1278	13	2469	2039	28	5878	5031	43	7077	6436	45	220240	201740	103	0.103741
49990	48728	82	20280	20327	56	411	509	0	742	1041	4	2158	2063	23	2539	2836	25	87219	88393	72	0.103741
100503	98482	79	20581	20854	54	899	921	0	2387	2114	25	6027	5850	40	6103	5787	42	235357	226031	85	0.103741
96689	93644	93	45537	43718	78	1202	1298	12	1998	1834	22	4909	4955	36	6529	5848	43	174910	168258	81	0.103741
213679	171304	107	115020	93663	99	3072	2545	30	5340	4265	44	11654	9548	64	13287	10067	65	442918	364589	92	0.104592
24980	24728	64	9376	9151	43	96	376	0	677	545	0	1103	1225	12	1595	1796	22	43999	44132	68	0.105442
41038	42606	65	9526	9466	42	150	412	0	628	668	0	1700	1778	20	2149	1859	27	75257	74763	69	0.107143
80098	76589	81	39324	38051	78	1578	1491	18	2530	2376	24	4216	4130	35	6029	5703	44	147368	144060	77	0.107143
67080	65430	78	17422	16896	54	607	624	0	1167	1307	14	2584	2388	28	3564	3611	31	95683	95186	74	0.107143
99475	93794	81	42767	39833	81	1552	1494	17	2464	2108	25	4737	4583	36	6621	6422	44	184014	181276	77	0.107143
28196	26338	64	10488	8780	68	476	426	0	509	540	0	1776	1723	19	2125	1708	23	58724	49228	84	0.107143
52249	51464	76	16881	17053	51	619	553	0	1317	1282	11	2230	2309	24	2940	3135	30	88169	89179	74	0.107993
68836	62780	88	27559	24713	80	921	1213	9	1446	1340	18	3263	3189	30	4427	3971	36	121777	115725	78	0.108844
175023	83073	229	79439	48691	187	2721	1471	16	4393	2891	42	9889	5415	77	12112	6655	98	348140	183074	212	0.110544
52909	51336	63	36745	35320	76	779	760	0	1700	1478	21	3026	2973	29	4043	3963	33	116696	115195	75	0.110544
218553	156712	108	92347	65704	104	3794	3033	36	4686	3119	48	9633	7055	60	13397	9452	63	351942	268458	105	0.111395
174448	160168	89	93438	83585	89	3647	3574	31	4934	4411	41	10201	9504	55	14867	13537	66	387875	343639	94	0.111395
79137	78976	83	33272	32774	76	1125	1215	9	1865	1673	19	3640	3589	34	5308	5398	38	148321	143112	75	0.112245
33493	35756	56	16278	16684	49	486	470	0	738	998	0	1480	1465	17	1905	1905	24	56547	55791	58	0.112245
116296	109819	85	52233	49469	82	1568	1581	17	2055	2076	23	5241	4847	39	7079	6981	49	197135	188381	77	0.112245
54178	46946	79	28350	24080	78	926	664	0	998	1097	8	2412	2075	30	3404	2909	38	93793	81620	78	0.112245
94220	84062	88	47565	42298	83	1570	1355	13	1881	1800	21	3925	3795	35	5716	4697	42	141538	133342	81	0.113095
37693	36384	73	17775	17852	53	443	533	0	1096	1097	9	2016	1860	25	2946	2459	33	69783	69156	58	0.113095
203482	142226	104	87155	61673	103	2837	1845	37	4246	2835	44	9573	6865	57	13437	9359	68	346100	250849	107	0.113946
114451	106270	84	45318	42042	81	1101	1057	7	1750	1933	22	4237	3825	38	5365	5064	40	179569	171815	80	0.113946
118825	109446	84	78335	73263	85	2152	2072	24	3568	3172	35	8408	7898	48	10922	10280	60	313851	280950	83	0.113946
79974	71277	93	31138	27207	83	1096	959	0	1383	1524	17	3983	3909	36	5316	5051	39	148727	139520	81	0.114796
127149	109606	90	66936	57427	90	1752	1614	16	2606	2072	29	5713	4746	44	7112	6132	51	212289	187359	93	0.115646
59344	53966	80	29379	26745	79	855	692	0	1092	1209	10	3029	2835	29	5055	4921	45	114797	108279	78	0.115646
44909	44497	72	19749	19581	59	564	648	0	801	766	0	1679	1798	20	2556	2430	28	68921	67122	70	0.115646
161886	140290	94	73376	63290	89	2164	1761	24	4078	3364	37	9617	8010	56	11352	9524	59	406180	344338	84	0.117347
42148	40947	77	18617	18741	60	361	392	0	291	748	0	1409	1612	17	2169	2343	25	60506	60196	71	0.118197
134316	124067	86	52812	48763	85	2843	2578	29	3057	2930	34	7358	7140	49	9661	8340	62	256234	246928	84	0.119048
47313	44220	78	23075	22753	65	531	579	0	1053	924	0	2096	2146	22	2104	2298	25	86236	82572	66	0.119898
59289	57122	78	20566	18668	62	1234	1134	9	1406	1374	19	3188	3003	34	4899	4514	39	121287	115899	77	0.120748
147304	129498	91	62465	54626	88	1697	1581	20	3096	2675	33	8332	7866	48	8817	7565	54	322799	301228	90	0.120748
207071	156997	101	69363	53982	98	3667	2622	36	4607	3107	43	9991	8120	57	15047	11159	73	382528	316764	96	0.120748
51904	50105	78	23223	22140	65	895	740	0	1219	935	0	2221	2052	26	2497	2216	28	83521	85066	70	0.121599
179603	151402	103	84110	73307	91	2451	2036	26	3923	3426	37	8228	6414	53	11478	9052	69	317868	254521	87	0.121599
36166	38893	58	20448	20876	53	545	609	0	699	663	0	1611	1714	18	1930	2136	23	62000	64677	63	0.121599
48021	45367	75	18141	16993	53	825	861	0	1043	1012	3	2796	2375	34	2951	2728	30	90952	87836	74	0.121599
69138	62572	85	34031	30144	79	1137	1052	6	1392	1181	14	3250	3013	34	4822	4074	41	129366	115270	80	0.121599
114903	111463	82	74788	71750	83	2337	2327	23	2645	2809	27	5576	5408	40	8734	8187	52	225466	203934	73	0.121599
38949	36713	85	21106	20688	62	440	491	0	936	882	0	1292	1295	14	2445	2234	28	60035	61023	64	0.122449
79155	72484	86	41335	37920	80	1013	1052	4	1754	1391	24	3295	3139	33	4037	3629	36	136696	131017	80	0.123299
106637	92557	94	45572	38352	87	1587	1473	20	2352	1611	32	5345	4499	46	8584	6886	59	195778	177157	88	0.123299
228362	177736	120	131075	102884	105	5856	4593	41	7744	5889	48	16333	13439	73	21985	17334	90	600519	493077	120	0.123299
150141	129292	94	61846	52434	90	2050	1728	23	3384	2890	33	6666	5875	47	7879	7563	48	269013	236669	89	0.12415
70266	67879	85	50558	49120	79	787	816	0	1639	1526	17	3257	2982	31	4839	4324	38	130293	119556	72	0.125
132117	127039	84	58112	56102	84	2262	2278	25	3563	3419	34	7949	7187	49	10361	10076	49	272579	258436	85	0.12585
63371	61606	79	35461	34156	77	965	890	0	873	1180	13	2547	2522	27	3989	3796	36	98687	98991	77	0.12585
31465	31805	71	17326	17662	51	271	387	0	214	625	0	1509	1383	15	1573	1517	15	47447	49273	64	0.12585
53251	54631	67	26868	26315	74	850	729	0	759	879	0	2393	2163	28	3703	3812	32	87810	84616	69	0.126701
68451	66035	84	28417	27569	77	928	944	0	1503	1110	12	3349	3374	31	4503	4344	35	136323	134308	80	0.126701
149405	123953	95	62522	51820	91	2005	1617	24	2746	2410	31	6429	5412	45	7875	6614	52	231293	204488	93	0.126701
59728	61769	68	24962	24979	63	571	625	0	1395	1146	14	1938	1975	24	2757	2614	30	87384	87289	73	0.126701
19719	21461	47	5681	5826	35	142	215	0	407	411	0	1352	1371	17	1106	1099	8	41039	42822	65	0.127551
107815	96683	100	64361	60221	83	2047	1683	24	2873	2405	29	5042	4590	40	7131	6421	47	197702	181585	85	0.127551
56591	60249	74	26586	26747	72	951	868	0	1547	1367	13	2518	2625	27	3216	3099	31	104531	108171	75	0.127551
182067	150461	101	96833	78572	95	2431	1946	27	4331	3897	38	9244	7468	56	11168	9609	60	357063	311942	97	0.128401
118417	107886	86	75375	69945	86	1473	1246	13	1952	1791	24	3981	3570	37	6282	5383	42	164105	157522	81	0.128401
133308	116367	88	49974	42568	87	1858	1485	22	2986	2985	29	7360	6314	49	9810	8163	51	311354	275255	93	0.129252
31229	31942	58	16844	16235	54	133	328	0	628	482	0	1167	1269	11	1686	1997	19	51352	52996	66	0.129252
138134	126473	100	58356	52807	88	2022	1743	25	3574	3444	31	8445	8101	51	10066	8256	60	366387	344933	103	0.129252
63864	63246	76	33810	33019	75	705	718	0	1302	1367	15	2900	2755	29	3604	3929	32	99106	94326	68	0.130102
83253	73267	89	35896	31611	82	839	774	0	1283	1038	8	3092	2841	32	3905	3442	39	117975	109906	83	0.130952
106757	95422	85	42919	37851	83	1449	1421	15	1800	1750	22	4943	4530	39	6633	6319	48	174903	166075	85	0.131803
150278	130303	92	82423	73073	90	1848	1745	21	4142	3721	38	9262	8382	54	10891	9774	62	363816	316448	91	0.132653
140628	128498	91	59716	55312	86	1690	1776	20	4229	3829	39	9633	9340	60	10764	9997	55	411510	391615	88	0.133503
114206	108645	84	57030	53992	83	1617	1716	19	2820	2847	27	7298	6691	47	8003	7656	50	288369	265697	83	0.134354
70348	69957	77	29760	28985	76	569	660	0	1313	1173	12	2657	2583	28	2802	2879	29	114004	111532	75	0.135204
66220	64981	80	32700	32660	76	698	835	0	1068	1119	10	2375	2237	27	3332	3279	33	87248	85977	73	0.136054
183210	163000	94	84918	75337	91	3119	2828	30	4741	4136	42	10131	9597	59	11537	10640	60	434768	410338	88	0.136905
50648	49053	77	15577	15424	48	601	737	0	468	724	0	2155	2392	25	3635	3679	31	89581	88066	71	0.137755
57696	56215	79	16902	16228	55	1128	1132	8	1152	1272	12	2910	2934	29	4116	3881	34	101429	99724	71	0.138605
57817	56586	77	26150	25256	74	855	845	0	985	865	0	2427	2540	25	3795	3738	33	101208	98049	67	0.138605
38896	36765	70	15937	15256	51	885	944	0	1235	1322	13	2053	1979	25	3780	3626	39	89208	89280	70	0.139456
56899	54143	75	21580	19875	64	957	718	0	1383	1002	2	2456	2377	28	2718	3255	26	96649	91731	71	0.139456
109610	105859	82	41640	40216	80	1699	1404	20	2113	1848	24	5149	4848	38	7225	6844	45	190247	181127	80	0.139456
49444	50023	69	28214	27669	74	973	1073	7	946	1186	11	2985	2883	32	4528	4459	36	105309	106915	69	0.139456
175645	144766	98	64510	52929	93	1710	1416	16	4137	3358	38	8443	7625	51	8737	7856	48	350335	302554	96	0.142007
296728	197344	134	201681	152522	133	7148	5708	44	9513	6916	73	22125	16465	94	30238	23124	105	831567	606796	133	0.142007
86708	83742	82	20993	20701	56	1616	1497	16	1701	1391	20	3925	3800	32	5557	5550	41	141942	135667	80	0.142857
178885	149868	94	91911	80201	91	2753	2396	28	4679	3467	41	9246	7509	56	12756	10899	63	361014	291211	91	0.142857
35070	34021	79	17002	17059	52	557	355	0	840	654	0	1365	1500	15	1771	1747	20	61059	63936	56	0.142857
94692	87180	97	39640	37581	81	1135	962	0	1610	1584	21	4717	4323	37	6103	5423	42	202980	193058	83	0.143707
143020	124533	89	51311	45125	87	2767	2421	29	3054	3033	33	6642	6090	46	9586	8843	51	253391	233919	86	0.143707
163962	149768	92	94569	86616	89	2683	2565	27	3452	3937	30	9005	8781	49	12542	11474	55	309927	285045	82	0.143707
98025	94178	83	69858	68165	81	1299	1207	14	1773	1869	20	4257	4135	37	5385	5599	38	151129	144661	78	0.144558
134957	120043	94	43139	38213	86	1261	1245	14	2815	2179	31	6636	6266	46	7578	6807	49	269183	238156	87	0.144558
80271	78081	79	25408	24962	71	763	824	0	1222	1570	14	2915	3035	31	3954	3810	36	108131	101045	78	0.145408
126690	102192	92	64602	52343	92	1465	1197	18	2552	2061	29	5153	4412	43	7805	6680	49	220412	186179	87	0.145408
57765	56494	82	17861	17688	55	787	727	0	1499	1371	18	2956	2749	31	4248	3999	36	111093	107590	78	0.146259
52096	52000	89	19936	19795	62	308	423	0	1148	1088	8	2037	2069	23	2724	2299	30	81736	82039	72	0.147109
208372	161204	106	98112	75711	100	3830	2970	36	7419	5318	58	16860	13037	71	17037	13682	75	637700	515147	101	0.147959
65280	59794	79	32876	29641	79	1197	1288	13	1398	1434	14	3508	3130	34	4861	5050	36	125517	115016	79	0.147959
23567	25895	52	10980	11407	43	151	219	0	412	589	0	935	1037	5	1235	1373	13	47369	47754	63	0.147959
142316	137333	87	89596	87200	85	2405	2214	24	4520	3955	38	10001	9146	58	10805	10354	60	387178	339834	80	0.147959
169282	136571	94	112223	95131	95	3331	2978	30	4827	4053	39	10992	9679	59	13782	11715	65	398630	345047	93	0.14881
131306	128415	83	66977	65495	83	2482	2409	25	4047	3406	37	8062	7462	52	12443	11801	62	336621	302479	78	0.14966
141935	102751	101	65458	47032	99	1843	1502	21	2516	1708	35	6188	4252	49	9125	6646	58	239862	167132	112	0.14966
110926	104481	82	47339	41570	84	1390	1177	15	2222	1980	25	4777	4354	42	6876	6264	47	180733	166725	78	0.14966
60771	60028	77	25153	24699	74	693	508	0	923	943	0	2788	2744	27	3515	3463	32	107895	107949	74	0.15051
54652	51481	90	30476	28877	76	836	774	0	662	680	0	2300	2169	28	3095	2830	32	87125	81942	80	0.15051
77887	76808	80	30638	29573	77	846	836	0	1286	1593	14	2512	2580	27	3777	3827	33	95461	93946	77	0.151361
58561	58889	75	26245	26051	74	429	605	0	844	850	0	2442	2562	24	2929	2600	29	100830	99001	77	0.152211
84331	69508	92	35232	29381	82	1074	987	0	1352	1194	14	3284	2789	34	5067	4025	44	127377	108526	82	0.152211
44429	44532	74	13991	14361	46	379	462	0	522	810	0	2040	1911	24	2218	2031	27	69810	68699	70	0.153061
109417	105546	85	43958	42441	81	1327	1134	10	2650	2456	26	5435	5434	40	6391	5972	46	234824	220614	84	0.154762
166857	149508	90	79094	71552	90	2023	1880	22	4030	3961	35	8506	7669	50	9775	8939	50	339514	310101	90	0.154762
31921	35208	53	12665	13342	43	420	577	0	718	683	0	1964	2018	22	2848	2836	28	62326	61636	69	0.154762
139637	121055	88	62786	54486	90	2203	1888	24	3186	2615	38	7422	6553	50	9065	8013	50	257799	232164	91	0.154762
109339	94165	88	37771	32484	83	1339	1137	10	2347	1952	25	4196	3381	40	5957	5054	42	167576	141599	86	0.155612
226197	165942	114	135195	102614	113	3270	2421	34	5463	4016	42	12424	9367	67	15656	12362	67	441956	357920	115	0.156463
60234	55959	81	25431	24432	71	732	712	0	886	1201	8	2315	2420	25	2883	2850	33	89452	86605	67	0.157313
99638	85767	89	37508	31720	85	1541	1003	2	2071	1680	25	3339	3116	34	5017	4070	41	143125	124712	87	0.157313
33942	36568	53	16851	17255	50	296	357	0	627	734	0	1294	1142	12	2085	2064	23	63342	61593	68	0.157313
65196	59404	84	31523	27565	81	813	746	0	1317	1338	12	3067	2457	32	4930	4313	41	117346	107142	80	0.157313
190993	136917	113	80593	58824	98	2950	2264	33	3951	3029	40	8426	6087	55	11667	8265	62	301072	213690	100	0.158163
170168	124820	117	76617	56298	117	2010	1422	26	4023	2885	40	7026	5238	49	8381	6313	54	255710	189053	117	0.158163
95470	89507	85	31723	30118	80	1119	894	0	2653	2719	27	5739	5765	40	6147	5861	46	245794	247396	80	0.159014
109659	104038	85	55220	52064	84	1664	1525	16	2557	2657	24	5744	5305	42	6121	5837	41	196818	192428	79	0.159864
29199	29337	62	14616	14689	48	447	285	0	334	576	0	1295	1414	17	1632	1666	21	49109	49694	67	0.161565
167109	144734	95	67648	58111	95	2327	1861	27	4025	3077	36	8269	7195	51	11427	10606	55	303029	282150	90	0.162415
56754	53321	77	28501	25905	76	636	667	0	989	1003	2	2814	2542	32	3817	3439	38	108616	102541	74	0.163265
24006	25495	50	15110	15154	49	267	278	0	677	628	0	1055	1065	6	1441	1445	16	44535	46974	58	0.163265
81344	80791	84	32862	32276	77	1048	974	0	1690	1223	20	3379	3209	33	5034	4132	43	117928	116386	70	0.164116
87766	86298	84	33590	32782	77	1057	991	0	1756	1665	21	4489	4347	36	5121	4745	43	187957	182725	75	0.164966
40138	39435	68	18993	18688	55	629	532	0	683	844	0	2028	1761	25	2845	2422	28	70880	70694	68	0.165816
120810	109514	88	55252	49374	86	2049	1736	21	2958	3008	30	8627	8193	49	9843	8687	54	323972	300076	87	0.165816
128570	107099	92	53056	42869	90	1894	1509	21	2374	1816	31	5576	4895	44	8771	7658	54	224166	195128	85	0.165816
195425	165409	96	131129	115316	95	3914	3315	34	7250	6140	49	15735	13572	73	18124	15561	86	645944	548337	96	0.166667
65507	65471	78	35686	34333	77	1040	1072	7	1196	1352	16	3243	3082	32	4686	4702	37	112250	109853	93	0.166667
68588	68341	78	22919	23027	57	896	943	0	1536	1712	20	3391	3438	31	4200	4043	36	122414	121440	73	0.166667
171677	129060	104	74135	58220	99	1776	1541	22	2822	1989	37	6572	5051	46	9132	6801	54	268880	209467	98	0.167517
186229	147218	99	77440	58891	97	2977	2257	32	4195	3771	35	8537	6776	56	11070	8990	62	323863	256204	96	0.168367
48197	48575	73	25337	25233	73	641	753	0	641	771	0	2053	2194	24	3468	3507	33	73978	75732	65	0.168367
153981	115608	103	55526	42273	93	1681	1392	19	3087	2332	36	6325	4763	48	10099	7750	63	248684	195766	94	0.169218
43874	44066	75	12137	12097	45	385	389	0	-142	624	0	1860	1704	22	2434	2359	24	64848	62302	72	0.170068
53949	53250	76	24278	24121	71	628	727	0	511	824	0	1569	1586	21	2453	2532	25	70288	70743	75	0.170068
102105	89943	93	56579	50596	86	1046	848	0	1558	1376	13	3188	3083	32	5080	4371	41	139293	127080	88	0.170918
88508	75346	90	41453	35597	84	1038	954	0	1887	1683	20	3401	3108	34	5219	4430	41	144492	130433	81	0.170918
41178	41165	64	25245	23728	72	478	549	0	1134	808	0	1941	1783	22	2976	2755	31	75578	69781	73	0.172619
105918	104407	85	54428	53000	81	1750	1513	17	2656	2486	26	5054	4893	39	7353	7226	49	199978	194937	75	0.172619
245743	168230	118	99787	65041	115	2952	1769	36	6156	3566	55	13492	8936	69	15055	10214	80	538782	369250	116	0.172619
40059	38946	78	19319	18864	57	806	775	0	765	763	0	2343	2225	27	3223	3061	32	81722	81345	70	0.172619
150177	127552	108	53994	45250	89	1920	1712	21	3933	3654	32	9207	7911	52	10535	9221	61	380181	338573	93	0.173469
54101	51075	87	23240	21479	65	853	782	0	972	1283	11	2542	2442	27	3521	3744	32	98764	96985	74	0.173469
66358	62170	89	36822	34233	80	1405	1304	12	1400	1459	15	3322	2924	33	4396	4243	39	122399	119441	76	0.17432
181860	147780	97	79116	62391	94	1969	1683	23	4124	3583	38	10086	8224	54	10651	9597	59	399231	332219	94	0.17432
53679	53460	75	25600	25139	72	497	435	0	725	895	0	2226	2525	26	2397	2440	25	94111	94760	76	0.17432
56695	54923	88	25458	25230	74	384	469	0	993	858	0	2427	2325	25	2899	2969	29	94559	92491	73	0.17432
85386	71818	96	39761	33953	83	1069	879	0	2276	1721	25	3619	3325	34	5560	4235	48	121702	106903	82	0.176871
66396	65922	76	25057	24508	75	748	952	0	957	1061	5	2680	2420	27	2965	3128	30	99122	97052	79	0.177721
178278	156552	95	95547	86718	91	2624	2336	28	5211	5001	42	12978	12110	62	14775	13709	72	523817	478222	95	0.178571
240583	189020	116	118960	97645	112	3769	2631	36	6899	5274	48	15316	12295	74	16120	13463	70	541537	431421	108	0.178571
104362	100749	84	50272	45729	83	1159	1036	4	2101	2376	24	4647	4453	39	5378	4729	44	175664	167081	84	0.179422
81991	77910	82	46386	44853	78	1383	1215	12	1665	1605	21	3767	4034	32	5091	4505	40	146348	140405	78	0.180272
32984	32270	75	13879	13779	47	335	343	0	546	711	0	1241	1140	10	1889	1744	23	53778	54035	69	0.180272
29995	30160	64	12371	12273	47	307	485	0	489	466	0	1374	1375	14	1785	1883	21	45399	44797	64	0.180272
97705	94929	82	44778	42110	83	1106	1050	5	2073	2051	22	4566	4471	36	5650	5267	41	187497	173195	85	0.181122
74889	65143	85	39947	35155	81	1042	999	0	975	973	0	2662	2359	30	4255	3575	37	116251	100063	82	0.181973
127485	111029	103	71435	64837	87	1910	1646	21	2660	2584	31	7437	6281	48	8659	7786	48	286868	252318	94	0.181973
103574	99368	84	42208	40867	80	992	912	0	2472	2484	24	5568	5302	42	6503	6328	45	240461	229394	85	0.182823
96234	80632	95	42020	34823	85	1834	1322	17	1889	1436	24	4518	3440	40	6430	5414	45	164063	145240	88	0.182823
213485	153911	107	97030	69979	103	3113	2433	32	4971	3381	43	9168	6529	59	13037	8810	69	332112	249242	107	0.183673
54722	54076	77	25307	25184	73	653	865	0	800	1094	7	1845	1765	21	3194	2728	35	87280	87171	74	0.184524
83721	69899	89	41955	35821	83	1038	915	0	1654	1517	16	4093	3452	38	5495	4664	45	125712	108634	83	0.186224
131237	123937	88	84587	80620	87	2131	2053	23	3655	3338	32	8494	7917	50	9584	9085	48	361045	343307	88	0.186224
60075	61784	59	29274	29324	74	691	723	0	578	878	0	2096	2236	23	2245	2341	23	78161	75664	91	0.186224
135252	116688	89	50671	43482	88	2144	2028	22	2790	2789	27	5440	4982	40	7599	6651	49	185874	171128	83	0.187075
170767	147730	92	62678	54186	91	2079	1879	23	4440	4005	36	10514	9589	55	12974	11304	69	435927	398136	90	0.187925
75125	73434	78	27953	26378	76	1097	1003	1	775	1261	14	2697	2938	27	4131	4028	33	118608	112804	76	0.187925
191718	155021	96	127366	109040	97	4075	3503	36	5881	5635	40	12372	10381	61	17480	15429	80	462168	407425	93	0.189626
30145	30370	67	12969	13234	45	481	509	0	792	963	0	1647	1555	20	2100	2137	24	59556	59010	60	0.189626
44072	42724	77	13920	13786	48	437	539	0	590	658	0	1717	1613	20	1867	1971	26	63063	62203	69	0.190476
104211	101038	92	52181	51165	80	1524	1392	15	1857	2048	21	5217	5103	39	6682	6558	44	218361	213721	72	0.190476
46203	42569	77	23231	22204	68	725	492	0	862	837	0	1692	1532	20	2376	2396	25	74433	72059	70	0.190476
201356	154662	110	68382	53314	97	2544	1920	28	4513	3364	37	10460	8171	60	10574	8084	57	411843	344207	96	0.191327
122147	92712	103	56933	42830	93	1239	1022	4	2595	1787	32	5095	4231	42	7262	5567	52	197585	139828	107	0.191327
89483	75144	87	42931	36077	84	864	742	0	1635	1501	19	3596	3036	35	4209	3460	39	133648	113202	80	0.192177
90332	78127	82	37165	32021	83	1092	1008	3	2019	1765	25	3607	3173	35	5146	5069	45	143890	123055	81	0.192177
144066	124070	94	66799	56840	89	1610	1458	18	2672	2681	28	7125	6050	50	7501	6230	52	292603	256933	87	0.192177
305606	176836	135	136801	75525	136	4339	2787	35	7087	4183	68	13919	8982	86	18465	11424	96	498891	318154	133	0.193027
38776	41820	51	30731	31645	70	775	700	0	395	701	0	1497	1324	18	2609	2634	27	65199	67019	65	0.193027
235736	199727	110	139004	119799	100	4456	3739	37	6238	5305	46	11997	10240	64	16868	14672	72	448291	380968	99	0.193027
51782	49258	84	22890	21245	69	822	825	0	1589	1381	13	2471	2378	28	3685	3488	38	97130	89451	72	0.193027
161203	134962	97	63687	53634	91	1845	1352	24	2772	2738	29	7923	6881	48	8701	7019	53	257056	224614	90	0.193878
78446	73783	87	30526	29713	77	1220	1142	12	1721	1480	20	3151	3075	30	4856	5182	36	124408	119144	74	0.193878
49035	48110	79	21926	21407	64	309	396	0	637	749	0	1752	1852	21	2395	2275	28	63439	63073	65	0.193878
209576	158471	115	88274	67453	101	2504	1783	25	4592	3639	43	10769	8157	58	11412	8697	66	407410	321485	99	0.194728
128870	117036	97	49661	44086	86	1573	1637	17	2623	2548	27	7488	7261	43	7707	7255	46	283296	267152	85	0.194728
201896	169979	100	100774	86085	98	2656	2333	27	5353	5036	39	10885	9813	59	12987	10614	74	415202	368259	93	0.194728
84803	81811	91	40793	39166	79	1073	991	0	1724	1537	19	3745	3689	34	4917	4643	41	136002	137159	73	0.195578
123317	103136	90	51786	42689	89	1555	1348	15	2485	1958	29	5078	4245	43	6037	4992	46	177957	153410	84	0.195578
93823	82203	87	43205	38219	84	1271	1226	12	1413	1647	19	3806	3906	33	5352	5117	39	153538	135201	83	0.195578
32877	31938	79	7882	7575	41	394	420	0	606	548	0	1764	1681	22	2197	2215	25	62867	62529	64	0.196429
161638	142743	94	79337	69026	92	2903	2537	29	4643	4057	44	10041	9067	58	12103	10842	62	382039	340486	92	0.196429
157769	134462	96	47233	39941	90	1992	1790	23	4249	3717	37	10640	9400	59	11592	10207	68	427962	379291	93	0.197279
54619	54651	74	16607	16609	51	589	623	0	702	736	0	2313	2179	27	3040	2925	30	90929	90530	73	0.198129
135871	117308	89	76966	68042	89	1952	1699	23	3077	2519	31	6805	5709	44	7723	6824	46	249248	225979	88	0.198129
54714	51281	80	24269	22594	70	929	819	0	1386	1630	15	2338	2450	27	3455	3492	32	102796	100226	77	0.198129
36904	38070	63	14511	14558	47	343	410	0	306	377	0	1588	1424	16	1367	1484	20	60890	59875	69	0.198129
147401	112937	99	58866	45219	93	1541	1179	14	2109	1600	29	5184	3755	45	6841	5636	51	202993	162855	93	0.19898
180669	150426	96	108448	92965	95	4066	3273	37	4988	4588	37	11014	10304	57	14938	12935	72	412325	380325	92	0.19898
132844	113543	92	55769	48580	89	1183	999	0	2591	2397	29	5946	5384	44	6364	5830	46	244092	215908	89	0.201531
116835	103988	96	57608	51075	87	1437	1124	10	2647	2603	26	5813	5489	40	6940	5757	51	216934	198723	101	0.201531
229244	167522	112	90626	66251	105	2911	2187	32	5978	4434	48	13542	10454	70	16374	11210	73	572541	422669	111	0.202381
41895	41770	68	19427	19523	54	483	489	0	732	938	0	1341	1326	15	1617	2018	19	50873	49353	67	0.202381
20610	19903	56	8483	8709	40	352	380	0	255	322	0	1234	1239	12	1629	1489	17	39711	40328	63	0.203231
145828	121688	94	59327	49406	90	2144	1853	27	3364	2795	32	5827	5127	44	7592	5937	49	228192	201082	90	0.204082
64485	59360	78	32780	28569	79	669	577	0	1717	1381	18	2824	2546	32	3871	3623	37	116436	101538	81	0.204082
79431	77564	81	24315	23520	67	1198	1257	11	1768	1862	18	2831	2898	32	3877	3885	34	121777	117972	80	0.204082
70598	63139	81	31591	28466	78	973	833	0	1371	1394	15	3283	2881	35	4670	4405	39	128493	120186	80	0.204932
195834	146911	106	75144	56499	97	2252	1606	28	4051	3157	41	9135	6721	57	10608	7956	61	350179	264262	102	0.204932
95451	80911	99	42373	36837	84	1070	771	0	2096	1724	20	3925	3488	39	5549	4800	42	169501	150643	84	0.204932
204663	161148	111	118880	100927	102	3215	2809	32	4472	3815	41	10622	8997	57	16301	13368	72	413192	355789	107	0.205782
152752	139708	105	84548	78708	87	2360	1982	26	5302	4436	37	10776	10400	53	12505	11964	58	471462	413468	90	0.205782
99264	92271	92	48294	46095	81	1177	1227	11	1948	1678	23	4153	3867	33	4965	4854	37	147415	138006	82	0.207483
48808	49618	73	21908	21624	60	594	620	0	960	989	0	1715	1616	17	2937	3022	28	81924	79331	74	0.207483
143182	121952	90	55788	47357	90	1458	1294	14	2776	2178	28	5134	4114	45	6948	5819	47	191286	165878	88	0.207483
201426	157003	100	80083	61421	97	3009	2247	33	5173	4260	40	10029	7636	59	14156	10792	75	379004	288338	98	0.208333
46151	43148	77	18957	18673	56	747	836	0	914	810	0	2102	2130	26	2822	2703	30	80134	78492	76	0.209184
194261	158792	104	92958	77008	100	3553	2997	32	6623	5099	51	13725	11845	66	17457	15233	72	513923	446467	116	0.209184
164619	148734	91	68427	61457	91	1974	1703	25	3841	3332	33	8211	7412	48	12169	11116	75	358475	337954	92	0.209184
24178	24530	52	7572	7992	38	283	247	0	492	725	0	1183	1402	14	1482	1571	15	48261	49412	65	0.209184
89895	83652	84	32310	30579	77	1651	1516	17	1738	1511	21	3662	3595	32	5371	5101	39	150644	147820	78	0.209184
55752	54525	83	22405	22507	61	429	417	0	795	936	0	1812	2018	21	2434	2258	25	82315	86103	71	0.210034
56349	53749	77	24174	23252	75	747	841	0	890	881	0	2385	2406	27	3445	2996	36	88231	85605	78	0.210034
146010	112046	94	52028	40749	93	1681	1283	18	2650	2292	31	6140	5293	45	8800	6918	52	248608	195482	94	0.210034
40764	41141	73	8352	8151	41	282	330	0	529	1034	3	1157	1189	10	2231	2359	27	59975	59190	71	0.211735
61843	60645	78	19174	19200	56	882	942	0	1527	1482	16	2765	2798	29	4381	4735	32	110169	106434	75	0.212585
126058	107847	90	42782	35891	87	1660	1394	20	3154	2589	34	5463	4603	44	7720	6548	52	188105	160966	88	0.212585
61212	55342	80	29910	27938	77	713	772	0	1500	1599	21	2650	2499	29	3345	3406	33	102567	97424	73	0.212585
45671	42712	78	24985	22871	75	921	1017	3	903	1056	7	2160	2189	25	3310	3371	32	91284	84125	74	0.213435
205654	168801	98	81075	66405	96	3728	2688	35	4785	3923	44	9417	7502	59	13113	10065	62	332756	240029	94	0.213435
94573	86951	83	46654	40984	83	1239	964	0	1847	1511	22	3843	3375	36	4904	4261	39	146977	131443	80	0.214286
38316	38934	71	12637	13063	45	335	376	0	783	756	0	1325	1249	15	1532	1642	20	57627	62235	68	0.214286
94128	91076	96	47944	46328	80	1357	1347	12	1884	2164	24	4275	4320	38	6054	5786	41	172600	168764	78	0.214286
237312	183709	114	85565	66949	103	3831	2990	34	5269	4124	44	11143	8387	65	14741	11146	76	399962	313262	93	0.214286
100269	95727	86	32824	31580	80	1334	1183	12	1647	1811	20	4553	4496	37	5130	4625	39	200048	193107	75	0.215136
231584	156519	105	108118	72210	104	3722	2426	39	4981	3811	45	10460	7393	61	15192	10567	80	414081	295812	101	0.215136
53006	49808	79	22772	22864	64	790	615	0	928	1004	2	2129	1936	23	2795	3223	27	80162	78751	64	0.215986
58772	57799	82	27667	27273	74	586	662	0	703	1155	7	2123	2288	26	2856	2955	30	89061	87987	69	0.215986
165134	146966	93	77410	70492	88	2167	2226	23	3793	3401	36	9693	9408	52	12246	10873	61	381479	351104	85	0.215986
24021	24385	66	12695	12921	46	470	627	0	734	733	0	1082	1186	11	2058	2130	25	45543	47611	55	0.215986
196996	157827	112	77672	62517	95	2698	2224	31	5211	3999	46	11808	9297	66	13303	10977	66	472446	412363	90	0.216837
115273	107723	87	69434	64251	85	1840	1821	18	3276	2780	32	5969	5276	42	8367	7821	48	232462	207854	78	0.216837
58991	56969	77	33253	32232	76	659	651	0	1069	1177	9	2368	2514	26	3669	3647	34	101514	100021	71	0.216837
72320	70346	79	37355	36224	77	1133	1157	10	1613	1888	18	3379	3418	29	4680	4514	39	117210	120185	66	0.217687
92439	79106	89	42665	36554	83	1161	1052	6	1241	1164	10	3334	2783	36	4940	4271	40	123838	107495	79	0.217687
205696	166431	109	82678	67724	96	2298	1763	28	5234	4551	44	11753	9872	66	13012	10978	59	475982	419274	94	0.218537
62168	61975	77	28849	28750	74	691	559	0	937	1045	5	2294	2575	24	2855	3053	28	96036	99156	69	0.219388
95386	84893	85	37284	32602	83	1205	1131	10	1421	1602	18	4706	4087	40	6527	6006	46	159029	145152	79	0.220238
188569	153149	97	64345	52485	94	3532	2617	35	4362	4100	38	9829	8491	54	14510	12392	66	372413	323514	94	0.220238
182412	156931	95	96841	84357	92	2312	1895	25	3912	3458	40	10534	9349	57	11830	10200	61	435981	383147	90	0.220238
94002	95632	78	47703	46909	79	1323	1256	13	2280	2860	28	6175	6049	42	6636	6262	44	250399	247875	76	0.220238
215380	165019	103	82269	63479	101	2524	2100	28	4256	3775	40	10805	8620	64	12293	9397	65	458359	362136	101	0.220238
255922	173631	117	122005	82845	111	5614	3639	47	7852	4979	61	16440	11562	75	20968	14422	88	586588	411950	108	0.221939
120092	99857	91	53363	42033	89	1509	1397	19	2130	2292	28	5853	4609	46	7235	5664	48	222372	178818	90	0.222789
126187	94991	103	49057	38115	91	1955	1326	22	2238	1937	32	5018	3882	45	7276	5714	51	193751	143896	96	0.223639
37594	36926	65	11798	11607	45	504	462	0	1115	979	0	2089	1932	23	3073	2917	32	78206	75990	70	0.22449
168142	129820	98	61887	47564	94	2366	1881	27	3046	2405	32	7077	5280	53	9225	7157	56	261961	209408	94	0.22449
32881	32280	70	14596	14431	47	343	379	0	712	693	0	1132	1268	13	1729	1505	20	51357	51656	70	0.22449
178797	155427	94	64412	55371	91	2554	2206	26	4462	3447	40	9598	8671	53	11052	10171	55	316072	291876	93	0.22534
56223	53308	68	22149	20695	58	843	959	0	1993	1720	22	3396	3231	31	4964	5082	38	128914	126020	75	0.22534
94682	88602	82	38552	35915	81	612	440	0	1015	1170	11	3337	3233	32	4290	4216	37	133405	127517	79	0.22534
219525	183442	98	150830	132098	99	5325	4304	40	8620	7057	52	16981	14171	70	23150	18867	85	644073	521196	103	0.22619
144494	135463	90	43899	41218	83	1832	1396	21	3361	3086	36	8502	7478	50	8658	7951	51	333996	308363	84	0.227041
296945	205464	121	149356	103601	120	5978	4124	48	8438	5491	59	16608	12390	81	24234	16738	99	632914	469003	119	0.227041
149036	123251	97	56122	45817	92	2114	1703	25	2729	2103	27	6462	5081	47	9460	7491	61	240208	205587	94	0.227891
232792	137154	112	135946	81872	112	3968	2397	40	6802	4519	55	13405	8663	69	15516	9819	73	466379	322875	110	0.228741
86761	80085	81	40985	36704	81	1407	1145	12	2067	1782	23	3716	3487	34	5696	4942	46	149975	132829	93	0.228741
117334	106310	86	47861	43761	85	1468	1168	16	2952	2490	34	6891	6608	46	7649	6588	49	274477	254043	86	0.229592
67028	65820	84	28450	27329	76	920	922	0	1423	1424	18	3208	3224	32	4599	4478	37	109246	108527	73	0.230442
237036	185036	108	93026	73891	102	4214	2966	38	5738	4748	46	12360	10279	59	17093	14165	80	474292	400119	103	0.230442
93898	87815	97	36572	35287	80	1145	1233	11	2289	2101	24	4981	4954	40	5584	5293	44	211492	202302	86	0.231293
100552	97012	88	44345	43312	79	1458	1231	15	2339	2515	27	5355	5562	39	5951	5515	43	229735	220274	85	0.232143
45923	44784	78	20327	20345	54	500	595	0	589	1006	2	1598	1715	18	2240	1913	26	64116	60946	70	0.232143
112022	102561	85	47687	42358	84	1335	1535	14	2297	2134	27	5670	4882	44	6675	5719	50	235920	213132	91	0.232993
65031	64212	76	19640	19303	55	675	890	0	934	941	0	2313	2111	25	3758	3347	34	88308	84208	76	0.232993
105010	97177	86	43506	39718	81	1542	1563	14	2138	1889	26	5007	4813	40	7281	6383	48	190976	184748	81	0.232993
86285	81065	81	45041	41973	82	1489	1479	16	1597	1533	24	5100	4301	41	6550	6073	47	182334	168436	79	0.233844
64927	64455	86	26540	26291	74	1054	1102	6	1604	1318	15	3257	3029	32	3991	3577	34	129254	126168	79	0.233844
134254	123160	90	98124	91121	87	1965	2093	21	3428	3489	33	7839	7333	49	9722	9632	52	317114	289271	90	0.234694
108667	94121	88	42848	36696	87	1321	1389	15	1801	1827	24	4505	3757	39	6065	4996	44	154753	136527	102	0.234694
63655	63879	78	47953	48330	76	1019	968	0	1907	1612	24	3121	3139	30	3948	4134	34	112467	105281	72	0.234694
149917	122876	95	48436	38453	91	3021	2584	29	3526	3057	39	8155	6984	51	11933	9792	63	333190	279208	100	0.234694
189577	158222	97	87411	70952	95	3199	2858	31	3907	3329	33	8718	7405	52	13278	11510	63	336377	295908	94	0.235544
118325	104769	94	38640	32964	86	1700	1510	18	2544	2190	26	5203	4826	39	7307	6415	50	189200	174134	89	0.236395
51804	52235	73	20610	20552	62	536	485	0	1020	1013	3	2154	2158	24	3009	2725	32	85981	87931	75	0.238095
138659	128149	88	59169	53130	86	2013	1950	22	3383	2883	35	7763	7454	48	8078	7024	56	313960	293411	91	0.238095
196341	156582	97	80561	63604	95	2817	2281	28	4444	3649	37	8495	7081	53	10482	8545	54	316695	265279	95	0.238946
63279	65211	79	41019	41588	75	794	826	0	982	1132	11	2726	2813	28	4165	3982	36	127977	123493	68	0.238946
52805	52926	73	11663	11801	44	533	553	0	770	761	0	2554	2549	27	3149	2848	34	106938	107295	73	0.238946
29602	32961	50	26109	26133	68	392	372	0	966	1050	5	1555	1628	20	1787	1799	23	65476	66804	70	0.239796
65790	66317	75	24061	24046	73	741	794	0	1486	1377	16	2631	2440	29	3445	3578	33	98403	97870	64	0.241497
58726	55418	81	27976	27301	76	1042	944	0	1386	1617	15	2639	2775	29	4033	4120	33	113775	108909	81	0.241497
113276	101498	91	44280	39484	84	1242	1196	11	1814	1872	23	4495	4078	39	6143	5481	45	165890	159384	78	0.242347
53471	54028	68	16498	16469	51	835	785	0	1223	1103	12	2607	2731	27	3806	3979	33	102289	97373	70	0.242347
87753	76131	89	44543	39535	82	1106	927	0	1344	1470	16	4249	3709	36	4087	3393	40	141514	129716	79	0.242347
151806	121051	93	59576	46915	92	1994	1651	23	2544	1968	29	6147	4480	48	8255	6880	57	224104	180593	92	0.242347
117567	111671	84	52820	50414	82	2032	1767	25	2364	2487	26	5501	5815	39	7919	7295	50	218046	205415	80	0.243197
161820	138396	99	50515	43613	88	2415	2068	27	4445	4270	35	10651	9459	66	11225	9538	59	397921	356237	89	0.244048
101691	82164	91	48729	39847	87	1859	1455	24	2227	1896	29	4427	3799	41	7311	6032	50	194390	167329	85	0.244048
199937	113491	128	96279	49189	125	2872	1731	30	2886	1831	30	9358	5293	75	12122	7240	89	327258	187373	114	0.244048
62802	57744	88	26742	25143	78	846	885	0	1562	1264	12	2853	2773	31	4265	4206	37	119856	119152	74	0.244898
109480	99237	94	37710	34684	83	1619	1459	17	2612	2338	33	5412	5173	41	7770	7355	49	201572	192871	80	0.245748
25841	26885	67	7408	7538	39	349	226	0	685	729	0	848	902	0	1279	1497	14	45592	49074	54	0.245748
66682	65343	80	28169	27420	77	677	781	0	1365	1216	11	2894	2820	31	3389	3003	34	95193	92818	72	0.246599
230815	164688	125	97195	70801	123	4944	4002	37	5885	4896	41	14132	11330	79	20924	16377	96	530017	414352	113	0.246599
90682	82836	97	35091	30973	85	1014	636	0	1698	1590	16	3303	2962	31	5267	4661	42	146849	131751	97	0.246599
169603	147244	89	81530	70920	89	2414	2145	25	4819	4523	41	11216	10243	60	12518	10650	67	475852	445771	89	0.247449
102196	98328	83	22228	21698	61	1820	1682	18	2247	1693	29	4327	4103	35	6486	5946	46	169369	161432	80	0.247449
59108	57109	90	26907	26730	73	721	627	0	1077	966	0	1980	2157	23	3208	3205	31	82234	81122	71	0.24915
86828	83214	86	42121	40897	79	1176	1122	9	2278	2114	28	4988	5342	35	5546	6006	38	191171	183160	81	0.24915
151952	141210	96	91235	84828	88	2276	2136	25	5226	4804	41	12330	11635	58	12362	12062	58	452575	421493	91	0.25
170567	149074	92	74414	63274	91	2383	2019	25	4033	3675	39	10731	9626	60	11575	10679	60	426365	385098	91	0.25
44854	44447	68	8927	9203	40	679	886	0	699	673	0	2074	1998	25	2962	2831	29	79711	76203	74	0.25
49082	48598	76	12777	12814	46	621	745	0	992	1024	6	1993	1774	25	2933	3005	30	93870	96092	75	0.25085
96675	96456	80	65311	64152	80	1574	1265	18	2148	2266	24	4827	4919	37	6809	6300	51	166209	161162	81	0.25085
34213	35297	51	13926	14345	47	816	585	0	362	501	0	1888	1822	23	2443	2305	27	77761	75980	72	0.25085
34885	34752	74	15284	15325	49	554	385	0	213	382	0	1308	1476	16	1918	1819	24	55633	58955	60	0.25085
128264	112907	99	57704	53645	86	1650	1719	20	2645	2404	27	6142	5283	44	5990	5784	40	224818	194808	89	0.252551
194221	165537	100	73521	63859	93	2218	2011	26	3991	3328	38	9560	8455	53	11691	9583	68	424569	358083	94	0.253401
129321	112235	91	50041	43574	85	1699	1393	17	2765	2688	26	5405	4679	40	7476	6600	53	205473	176003	88	0.253401
99967	94499	88	50457	49023	81	1535	1338	15	2086	1749	23	4221	3851	36	5137	4874	40	143179	140590	78	0.253401
102194	101495	80	45739	45086	79	1414	1330	15	2703	2596	28	6234	6015	42	7446	6983	49	269185	263474	84	0.253401
230387	194513	112	116914	102567	109	6145	5597	40	7130	6039	46	16470	14336	67	24758	20489	92	601087	508550	113	0.254252
114340	102388	86	47229	42905	83	1501	1231	15	2423	2340	28	5719	4959	40	6925	6102	49	203827	187890	85	0.255102
54426	54899	74	23296	23230	60	494	462	0	772	821	0	1902	1850	23	3166	2964	33	81396	82491	65	0.255102
76138	73246	82	25579	24916	71	899	880	0	1639	1750	17	3631	3575	34	5894	5659	43	175165	171323	82	0.255102
63750	61230	77	25196	22560	78	531	500	0	1768	1130	11	2531	2506	26	3382	3340	32	105274	102247	80	0.255102
70155	60322	82	25005	21423	81	632	507	0	1694	1450	13	3128	2778	36	4324	4013	38	124080	110644	84	0.257653
110394	102325	87	73303	69376	83	2512	1986	27	4352	3769	40	8847	7995	50	11077	10411	57	333551	303970	86	0.258503
102078	95005	87	37454	33963	82	1657	1591	18	1785	1680	20	4436	3769	41	5628	5339	44	147244	129835	81	0.259354
56937	55426	74	14566	14547	48	956	1075	6	1369	1176	10	2067	2126	22	3235	3261	30	83387	82937	75	0.259354
245293	200170	106	127822	107723	102	5927	4856	40	7860	6281	51	16265	13193	73	22558	19211	89	563491	460908	104	0.259354
217511	177667	101	98905	82165	99	3307	2748	33	6031	5497	41	13847	11705	62	17556	15704	75	617055	550933	97	0.259354
204774	140788	102	81132	55395	98	2760	1743	33	4874	3007	47	8898	6250	55	13120	9340	63	360542	248833	101	0.259354
131526	113543	90	48888	43684	86	1512	1499	18	2978	2679	29	6118	5226	46	6058	6002	42	230002	203771	87	0.260204
276653	205645	113	149197	115352	113	6857	5720	43	9287	7131	53	20485	15580	87	27388	21337	100	750594	571977	114	0.260204
74623	76236	66	23825	24555	54	673	870	0	1721	1753	21	3461	3262	32	4469	4330	36	119793	119273	78	0.260204
182043	143184	95	85211	67874	94	2928	2150	33	4126	3716	38	9533	7855	53	11931	9693	66	322893	269754	94	0.260204
45952	44088	79	17181	17160	53	499	640	0	778	769	0	1631	1794	19	2837	3344	29	70682	67825	76	0.261054
182816	160461	102	95537	85405	91	3966	3765	32	6147	5593	43	12275	10973	64	17204	16198	71	437775	410877	89	0.261905
111627	104581	83	62373	59557	81	1395	1388	15	3315	3014	34	6515	6233	41	7609	7494	51	254885	244859	84	0.261905
234184	169930	116	69745	48118	102	3682	2614	36	5133	4099	44	11184	8184	58	15658	11341	72	405132	297234	104	0.263605
18260	18169	52	11501	11846	43	265	217	0	421	571	0	997	1122	8	1028	983	0	34062	33721	65	0.264456
218587	171690	117	282144	243205	102	7159	6073	44	8742	7147	54	20502	17507	84	29086	24915	91	742221	621939	104	0.264456
79563	78883	79	18969	18804	53	820	1114	8	1330	1494	18	3812	3842	33	5480	4783	41	137355	134397	80	0.264456
96625	85094	87	44768	38435	83	660	677	0	1687	1349	18	3083	2959	34	4292	4033	39	132459	123851	79	0.265306
187038	158739	100	88811	77864	96	4861	4242	39	5084	4729	41	11792	10280	63	17653	14711	77	438302	393819	100	0.265306
59626	58608	84	25922	25814	74	804	679	0	1080	1201	12	2055	2124	25	3410	3059	33	94551	96542	65	0.266156
140452	127358	89	100974	92604	88	2745	2592	28	3511	3058	37	8346	6998	55	11183	9971	60	286578	249162	89	0.266156
144337	136620	88	67367	63823	86	1984	1583	22	3584	4058	31	9620	9110	52	10557	10368	53	397626	375639	92	0.267007
50384	51497	72	14879	15354	48	392	402	0	629	526	0	1738	1790	20	2147	2160	23	69778	68357	72	0.267007
176883	146827	100	66800	53225	96	3218	2395	33	3347	3200	33	8680	7482	53	11802	10195	67	302638	254580	94	0.267007
86984	77120	89	46912	42563	81	1190	921	0	2150	2124	23	4010	3626	36	4615	4512	38	159404	153748	82	0.267857
77784	68841	84	31124	27430	81	840	716	0	1800	1616	23	2971	2788	31	4628	3999	38	130845	117516	79	0.267857
218260	163276	105	102902	77626	101	3911	2779	38	5317	4478	44	11656	9228	63	15643	12796	74	445743	370426	96	0.267857
58282	58627	74	21204	21543	56	598	656	0	938	1140	8	2406	2547	23	3448	3819	30	93137	91234	68	0.268707
45528	42502	80	27680	25606	73	646	620	0	1136	1188	17	2463	2373	28	2548	2996	25	87350	84479	60	0.268707
50922	47508	79	24766	23797	74	927	724	0	1204	1460	17	2219	2311	27	3224	3134	32	93128	88230	64	0.269558
94754	88950	84	36055	34665	80	1432	1391	17	2317	2259	25	5367	5472	39	7603	8103	46	244122	235577	81	0.269558
68930	60632	81	31345	27069	80	803	691	0	1085	1121	7	2819	2317	30	3606	3347	37	102157	92713	81	0.269558
95170	81662	87	44160	38250	84	1092	936	0	1808	1509	20	3753	3286	37	5444	4652	42	139132	125198	82	0.271259
87299	82569	81	31534	29342	80	849	945	0	1886	1795	22	3620	3395	33	4113	3780	36	134487	130172	77	0.271259
198843	168472	101	127801	109135	101	3063	2437	31	5058	4158	44	11398	9356	62	13044	10661	70	403050	330938	92	0.271259
63693	63275	81	24987	24701	61	951	994	0	1422	1489	16	3449	3627	33	3914	3571	34	121589	117294	71	0.271259
30005	30856	65	13921	14382	45	264	405	0	717	710	0	1161	1073	9	1663	1531	21	51397	54425	63	0.272109
75811	67320	91	34985	31647	81	1320	1138	11	809	1594	16	3010	3151	30	4497	4498	37	133137	128615	75	0.272109
46627	45303	82	17439	17531	50	398	499	0	1016	845	0	1525	1757	19	2208	1990	26	61800	58505	65	0.272109
56868	56649	75	22529	22650	59	751	685	0	974	719	0	2153	2237	24	2774	2783	31	82228	80168	69	0.272109
26801	26711	64	10369	10459	43	512	504	0	440	445	0	1110	1205	11	1702	1731	21	42332	42640	66	0.272959
57261	56315	77	23383	23088	66	383	433	0	1088	1053	4	1823	2059	22	2503	2269	29	79737	80601	70	0.27381
90410	80168	89	37253	32542	84	1231	1050	6	1723	1910	19	3069	3059	31	5166	5252	41	138377	126811	80	0.27466
111714	108558	82	36581	35224	82	1315	1294	12	2490	2022	27	5239	5156	39	5271	5177	41	200394	195796	83	0.27466
138258	114729	96	71731	59934	89	2044	1728	23	2920	2246	35	6031	4730	51	7823	6186	49	207847	165770	79	0.27466
33357	33683	69	13667	14110	46	220	320	0	645	582	0	1606	1615	17	2196	2136	27	64912	64448	67	0.27466
31779	30668	72	11613	12123	43	160	247	0	671	723	0	1591	1444	17	1408	1560	16	54256	54695	68	0.27466
104361	93980	86	53966	47360	86	1139	1165	10	2230	1835	24	3908	3484	37	5242	4781	39	168082	150154	84	0.27551
70634	65086	93	24620	23282	67	1123	1149	9	1873	1992	18	3758	4089	33	5388	5267	41	134460	131522	73	0.27551
70818	65925	81	29646	28354	78	962	904	0	1354	1278	20	3076	2847	32	5541	4883	45	125434	118284	75	0.27551
168031	127623	98	66211	50383	94	2413	1852	26	3247	2838	33	7397	5626	52	9674	7643	52	282262	232152	95	0.276361
187579	143469	117	67137	50369	117	3081	2474	32	4374	3490	39	10199	7953	58	13631	10634	67	365566	305908	117	0.276361
170767	146194	93	120323	104419	92	4603	4080	37	7144	5501	59	13949	11366	76	18337	14775	72	501509	398480	90	0.276361
48075	45891	71	25707	23348	60	648	753	0	876	1098	7	2410	2212	29	2752	2578	32	92596	86609	75	0.276361
126791	118092	88	39915	38079	82	1373	1241	15	3431	3271	29	6315	6093	41	7312	7568	42	265719	248401	84	0.277211
77201	75013	81	45987	45783	78	1114	1220	10	1446	1613	23	3061	3036	28	4221	4056	38	114308	114235	77	0.277211
75534	66012	87	40664	35109	82	904	921	0	1749	1876	18	3506	3416	32	5409	5111	42	148737	132846	83	0.278061
36056	33990	73	15032	14767	49	490	353	0	561	420	0	1294	1244	13	1953	1801	23	52852	50797	72	0.278061
75754	74111	77	35631	35157	77	1019	828	0	2239	1982	21	3146	3213	30	5534	4744	42	136787	134076	79	0.278061
53233	52726	79	17876	18024	51	683	583	0	1201	1082	6	2216	2139	24	2917	2692	31	77771	75227	75	0.278912
61791	61501	76	28842	29011	72	1003	908	0	1353	868	0	2996	2588	32	3373	3450	32	101138	99290	74	0.279762
95715	93524	80	37013	36602	77	1367	1280	13	2558	2725	24	5327	5398	38	5468	5088	41	218214	211834	82	0.279762
89948	84574	82	49237	46257	81	2137	1953	25	2961	2693	30	6530	6291	42	7878	7870	49	232405	219352	82	0.279762
217638	159893	112	136646	102997	104	4793	3437	41	6874	5508	49	14228	10817	71	20160	15992	86	507731	418546	105	0.280612
42327	43925	68	17799	18259	51	345	353	0	398	548	0	1804	1786	20	2336	2601	24	61421	62742	68	0.280612
43728	43875	73	11229	11113	44	762	879	0	866	892	0	2216	2021	26	3194	3404	29	89842	85682	74	0.281463
158286	142409	91	84007	77384	89	1704	1710	21	4604	4079	35	9744	9179	51	9940	9819	51	393303	367296	97	0.281463
97556	94292	88	38841	38355	80	997	986	0	1939	1928	24	3504	3453	31	4702	4855	35	141983	132018	74	0.281463
139965	132152	87	78935	73810	86	2097	1863	24	3986	3898	34	9240	9000	48	10571	9810	57	382778	367676	89	0.281463
241868	140188	133	123754	74791	123	4014	2336	44	4941	2633	53	10353	6079	61	15034	8578	82	381672	225379	122	0.282313
213403	162685	114	85113	65327	97	2483	1852	28	5947	4213	45	12019	9145	63	11561	8926	64	478759	376215	103	0.283163
250352	177788	122	91373	65141	119	4223	3035	38	5467	4326	44	12617	8696	63	16378	11827	69	438288	329037	119	0.284014
96049	92353	82	30721	30431	78	1249	1040	7	2187	2144	26	5105	4458	40	5939	5870	42	206737	199436	84	0.284014
139260	123371	88	69597	62260	87	2459	2225	27	3754	3625	33	8458	7613	50	12984	12212	62	341348	314571	87	0.284014
89472	76133	86	38877	32138	86	1520	1239	13	2362	2060	24	4170	3265	39	6140	5345	53	164556	140789	100	0.284014
217068	182025	102	118754	98820	102	4942	4196	37	5939	5938	42	12263	10703	60	18380	15458	80	461891	420487	105	0.285714
92299	88139	82	35700	34936	79	1194	1201	11	1405	1508	17	4007	3862	35	5125	4834	43	146252	143726	74	0.286565
116460	109018	86	37043	33722	84	2015	1656	24	2648	2330	31	5732	5203	42	7241	6796	49	192440	182942	85	0.286565
233888	176557	117	138162	108793	101	4019	2985	37	5625	4407	46	11321	8690	60	17473	14288	74	422718	330874	118	0.286565
127286	118744	85	67508	62782	87	1775	1751	20	3019	3240	30	7810	7544	48	9393	8655	51	341027	320828	91	0.287415
114758	110828	82	41090	39791	80	1537	1264	18	2648	2365	28	6200	6120	47	6677	6464	44	265268	255103	81	0.288265
98526	87756	85	42863	37187	84	1187	994	0	1961	1849	20	4185	3742	38	5757	5165	40	152248	140142	86	0.288265
113297	105062	89	60439	55828	85	1422	1466	18	2103	2192	25	5446	4925	41	7272	6563	44	216310	199283	87	0.288265
71895	69054	90	40974	39995	77	687	872	0	1514	1503	16	3252	3316	31	4004	4503	31	119553	115375	75	0.289116
258595	191258	117	107182	80609	113	4967	3717	40	6255	4906	49	13100	10531	66	18660	14383	79	500430	422476	111	0.289116
77644	70854	87	28222	25823	78	897	894	0	1049	1320	15	3082	3064	30	4272	3706	38	122902	115778	81	0.289966
41936	41949	71	21530	20497	70	605	584	0	604	673	0	2011	2041	24	2661	2631	27	80206	73954	73	0.291667
67759	64582	92	12549	12256	46	1093	964	0	1572	1320	16	3148	3135	30	3908	3676	35	117202	115622	78	0.291667
38236	38350	63	16919	16865	51	518	560	0	889	470	0	1978	1901	20	1930	1971	24	69258	65385	69	0.291667
52228	51559	74	18117	17073	56	858	851	0	1478	1319	13	2489	2732	26	4036	3752	35	107372	102555	74	0.292517
104587	99468	84	47496	45892	81	1632	1584	17	2558	1918	28	4605	4399	38	6533	6050	45	168688	158949	86	0.292517
69101	63460	79	31518	29593	77	809	595	0	1168	1017	6	2556	2565	30	3461	3126	36	105161	94309	69	0.292517
113124	103614	85	35321	32038	83	2036	1826	24	2523	1928	30	4661	4357	41	6795	6189	53	171183	147243	77	0.293367
88202	84896	81	39239	38231	79	957	958	0	1580	1693	24	4108	3948	37	5372	5444	38	169501	162870	81	0.293367
96848	82544	88	40919	34801	85	577	694	0	1807	1158	24	3336	2926	33	5602	4661	43	138026	118779	87	0.293367
112437	98552	100	44284	38222	86	1621	1390	19	2349	2069	26	4882	4417	42	6886	6474	46	177383	160337	85	0.294218
77861	75735	83	31135	30225	76	1087	1143	8	1659	1544	21	3569	3381	35	4508	4389	36	126542	123722	75	0.295068
207239	165763	116	67815	54009	100	3102	2537	32	4875	3636	42	8949	7342	53	11647	9735	62	322666	274821	100	0.295068
152296	117518	104	61776	48104	92	1795	1291	18	2339	1924	25	5798	4241	47	8146	6038	58	202386	158266	90	0.296769
35548	34753	75	17494	17700	55	481	553	0	365	562	0	1093	1159	11	1706	1993	19	56252	56382	60	0.296769
26607	27075	52	12384	12533	44	346	476	0	447	397	0	912	854	0	1523	1634	17	44626	43831	65	0.296769
11989	12660	51	10474	10798	43	79	255	0	257	429	0	841	785	0	1169	1305	14	23036	38632	34	0.297619
73955	67950	81	32359	28810	80	1192	1171	11	1644	1659	22	4103	3745	37	4977	4478	39	136199	129432	79	0.29932
133487	122029	88	63361	57624	85	2174	1997	24	3088	2905	31	6362	6446	41	7784	7430	48	226964	217747	83	0.29932
115071	108728	83	49775	48366	81	1293	1191	11	2679	2966	26	5919	5903	39	7354	6728	46	248213	236108	83	0.30017
68301	68946	76	26092	26162	70	976	792	0	1407	1176	9	2322	2583	24	3557	3294	34	92566	96532	71	0.30017
136142	120652	91	64631	58045	88	1770	1412	22	2877	2864	31	6308	6037	42	8180	7516	47	248128	234072	86	0.30017
77167	79588	76	37746	38003	76	1013	1277	11	1479	1452	19	3359	3623	33	5455	4804	45	138566	135887	74	0.30017
107142	94300	88	44414	38928	84	1072	1057	5	2142	1701	22	4769	4270	42	4943	4035	42	174780	157596	102	0.30017
49465	52294	72	21978	22296	54	418	601	0	1006	1041	4	1824	1697	20	2487	2104	29	65124	67502	70	0.30017
73292	69085	88	24555	24299	63	1184	866	0	1685	1354	18	3167	2977	30	3463	3296	33	111830	108521	75	0.30102
85363	73590	91	39200	32981	84	1034	839	0	1818	1506	22	3151	2856	33	4488	3737	42	130766	105540	86	0.301871
108277	93547	89	67002	58646	87	1007	928	0	1958	1559	25	4421	3820	38	6159	5469	47	170617	149870	86	0.301871
179252	151089	101	145646	127315	96	5865	5000	40	6917	5542	55	15734	13733	72	22874	19994	84	597104	510576	95	0.302721
202347	157235	102	90697	69969	99	2451	1793	30	5387	3898	45	10191	8146	56	12793	9661	69	453975	371743	102	0.305272
82517	81193	80	31504	30515	78	852	961	0	2147	1732	24	3885	3807	34	3691	4017	31	146124	138284	95	0.305272
137983	129996	95	95448	90210	89	1683	1658	19	2983	2949	31	7513	6511	48	7974	7269	50	291012	264732	102	0.305272
32371	33499	61	16788	17161	50	538	539	0	632	759	0	1426	1449	17	2068	2169	23	58528	56370	65	0.305272
105099	91898	93	47206	41263	85	1321	1157	10	2996	2260	38	4472	4149	38	7025	5744	50	171399	153399	86	0.306122
65287	62342	88	16262	15900	51	908	1027	4	892	1024	4	2705	2810	29	4443	4472	36	121473	119882	76	0.306973
114588	109493	87	28095	27227	79	1434	1318	15	3013	2822	33	6560	6832	44	7501	6655	48	263432	253509	87	0.306973
100335	97384	82	48636	46897	81	1391	1270	14	3112	2818	31	5894	5604	41	6296	6325	42	254475	241840	81	0.306973
44797	40939	81	25105	22867	74	591	764	0	1316	1002	1	2117	1965	25	3013	3065	29	84669	78287	71	0.307823
50143	48003	84	19746	19417	59	565	731	0	1091	1092	7	2117	2086	23	2926	2413	33	65284	64370	68	0.308673
81075	67324	87	32378	26733	83	992	780	0	1124	1220	11	2906	2092	31	3606	3422	35	117296	99466	83	0.308673
40905	39848	78	20974	20977	60	505	597	0	617	815	0	1695	1777	21	2296	2402	28	65492	62115	75	0.309524
98436	94749	84	38197	36835	80	1303	1293	13	2100	1879	20	4229	3878	37	5192	4711	41	148438	142489	80	0.309524
81761	78431	83	16219	15772	51	974	826	0	1529	1560	14	3713	3545	32	4546	4608	35	132491	126886	80	0.310374
35449	33879	74	13016	13084	46	237	312	0	805	676	0	1222	1275	13	1768	1734	20	48568	48218	69	0.310374
112186	90225	96	56588	46960	88	1239	1201	11	2048	1367	31	4842	3733	42	6397	5520	46	191835	156425	91	0.312075
51472	49995	75	19588	19149	57	752	821	0	1192	1159	10	2654	2502	29	3024	3233	30	93107	89009	74	0.312925
157872	127349	94	65674	53017	91	2614	2127	29	2809	2263	32	6056	5024	44	9220	7429	57	223876	190113	94	0.312925
81096	80158	78	40693	39350	78	1006	1126	10	1480	1436	15	3463	3445	33	5323	4925	42	129460	125796	78	0.313776
115851	112860	81	57389	56185	82	1590	1657	17	2857	2546	29	7688	7145	47	8164	7655	50	323532	306440	81	0.313776
47476	46919	78	21090	21217	59	345	387	0	607	799	0	1491	1524	16	1688	2004	21	66841	65930	72	0.314626
58433	54369	82	28911	26902	77	869	711	0	1286	831	0	2812	2850	28	3825	3429	35	104114	101706	82	0.314626
100920	94728	88	46420	43538	81	1228	1346	12	2449	2489	25	5243	5100	39	6561	6013	44	202384	194663	81	0.314626
52625	54337	72	22934	22882	62	799	789	0	1379	1305	14	2517	2578	27	3841	3537	35	78715	80362	64	0.315476
80058	76955	80	33020	31753	77	993	1044	4	1580	1385	15	2665	2779	27	4008	3863	36	99881	98139	76	0.315476
160513	134408	95	71922	59221	91	2507	2363	27	3227	2746	32	7925	6504	54	10335	9437	56	275688	240196	88	0.315476
148299	118267	93	58769	47052	91	1959	1667	24	2507	1941	30	5763	4749	44	8156	6410	54	224834	178378	94	0.316327
58649	59311	76	12186	12277	44	805	944	0	1297	1306	18	3214	3395	30	4881	4413	42	117786	117496	75	0.316327
81901	78746	81	31920	30820	77	1107	1001	2	1914	1784	21	3851	3940	33	4434	4076	37	134802	130088	78	0.316327
125766	104548	94	59580	48945	89	1840	1650	16	2769	2561	30	5657	4594	44	7144	5782	49	217514	188622	78	0.317177
190320	165395	109	128414	111371	93	3748	3488	31	5657	4925	45	11106	9468	59	14244	12258	67	380609	329274	94	0.317177
145354	125124	91	60629	51626	89	1650	1440	19	3164	2881	29	6898	6202	44	7313	6754	46	255126	235564	90	0.317177
61257	63237	74	24081	24843	59	858	982	0	1325	1203	10	2481	2447	26	3062	3113	30	98293	99256	76	0.317177
186670	134774	113	73855	54912	100	2133	1466	22	3433	2498	35	6983	5319	48	9751	6622	60	265854	192782	104	0.318027
41266	41414	81	19952	20037	55	485	490	0	670	473	0	1345	1413	15	1982	2217	22	62416	63121	70	0.318878
61506	57397	89	23181	22595	72	922	1067	6	697	875	0	2756	2764	29	3772	3719	33	96389	92047	74	0.318878
67168	66492	78	18806	18599	55	657	614	0	1426	876	0	2563	2619	26	3999	3924	33	99810	96785	78	0.318878
343864	228284	141	146682	90757	137	7056	4407	50	8763	5429	61	18417	12178	79	28026	19887	108	722579	490580	136	0.318878
73138	67461	83	34164	31389	78	1117	965	0	1714	1634	24	3965	3765	36	5736	5400	42	145749	138198	80	0.320578
172852	158468	88	99053	90309	90	2918	2784	27	5100	4758	40	11168	10506	60	12743	11742	61	424824	405565	88	0.321429
60438	60083	74	19088	18658	53	828	711	0	1131	1074	6	2704	2821	26	3547	3914	28	112738	113110	72	0.321429
65399	63666	80	22010	21520	67	576	530	0	997	1334	11	2453	2358	27	4111	4302	35	103608	102922	75	0.322279
101053	91335	87	47817	43705	84	1517	1036	5	1716	1729	20	3948	3821	33	5618	5269	39	158089	149301	77	0.322279
100952	91274	87	51162	45216	85	1722	1536	18	2521	2340	31	4997	4386	41	6067	5547	46	169383	158324	77	0.322279
79948	74057	81	50388	46394	82	1166	977	0	2203	1797	25	4579	4354	39	5961	5676	47	161809	151545	79	0.323129
40904	41104	74	17801	17663	55	607	574	0	844	918	0	1788	1777	20	2378	2205	27	64159	63221	67	0.323129
135431	123962	95	84834	80363	88	2781	2573	28	3215	2587	33	8785	7616	53	11300	10287	63	298608	278512	104	0.32398
116803	101162	91	61919	54794	86	1970	1843	23	2476	2618	29	5107	4538	41	6494	6022	46	184811	164919	83	0.32398
149561	126749	108	76775	63469	108	1928	1667	20	2926	2772	31	6727	5900	47	8467	7572	50	240367	215892	108	0.32398
109845	105033	91	43134	41983	81	1191	1172	10	2417	2701	27	6478	6165	42	7056	6968	49	270787	258313	81	0.32398
54275	47909	93	23190	20948	74	456	433	0	967	703	0	2054	2063	22	3442	2901	34	93135	87084	75	0.32483
263586	167543	118	126310	83043	116	4150	2655	42	5148	3423	51	10449	6869	66	15831	9714	73	415167	255107	112	0.32483
110812	106281	84	27427	26664	74	1502	1404	17	2579	2984	28	6124	5539	46	7295	7127	47	236873	227314	80	0.32483
155598	130959	98	67250	56989	89	2311	1994	26	3678	2973	35	6682	5738	50	8745	7414	52	236797	215444	86	0.32568
111691	109636	98	55368	54005	82	1677	1439	19	3239	3104	30	6665	6642	43	8359	8541	47	296316	270436	98	0.32568
127096	121421	84	48073	46697	83	1530	1466	18	3176	2814	34	5452	4732	43	5573	5365	38	209620	201737	76	0.32568
49102	49717	73	25508	25484	72	436	383	0	1299	1210	13	2081	2153	24	2408	2582	25	73326	69796	63	0.326531
88763	84413	86	45751	44365	80	1224	1072	7	2057	1821	25	3998	3821	35	5557	5804	37	154452	149405	78	0.326531
113960	106366	84	50363	47613	83	1863	1816	20	3229	2925	28	7987	7332	47	8668	8166	49	330422	315117	84	0.328231
66505	65878	81	30188	29997	75	777	496	0	1148	1295	12	2888	2859	30	3555	3244	36	109195	108591	75	0.329082
45321	45159	64	21411	21093	63	562	618	0	848	1063	6	2035	2064	21	2475	2770	25	74756	72973	69	0.329082
167725	139853	95	106671	88895	93	3010	2554	31	4577	3693	40	7911	6949	50	10404	8697	55	289701	253313	93	0.329082
79385	75060	81	49081	47906	79	1278	1184	12	2155	2033	29	4141	4127	38	6166	6558	39	158701	153838	81	0.329932
103626	91464	97	40411	35952	84	1540	1385	17	1662	1572	20	4071	3725	35	5438	4323	43	148250	133276	85	0.329932
95210	86889	88	56565	53230	81	1688	1619	22	2020	2116	21	4603	4518	37	6504	6889	39	176027	163202	79	0.330782
65279	62775	79	28977	28372	76	696	888	0	826	1098	9	2865	2743	28	3619	3571	32	105331	99439	75	0.330782
142437	124284	90	99941	89059	89	2856	2406	29	5001	4578	40	9862	8828	55	14427	13150	62	390135	357749	90	0.330782
191322	169938	96	92190	82599	95	4853	4238	37	7820	7367	49	15131	13753	72	20306	18710	75	505716	463350	92	0.330782
35014	35301	69	12569	12967	44	425	478	0	1089	757	0	1313	1429	14	1560	1824	21	49247	49988	68	0.330782
61214	60073	76	36171	35783	75	745	621	0	1593	1288	16	2751	2625	29	3851	3856	34	107718	105128	74	0.331633
63903	56823	85	31718	28421	79	948	774	0	898	1097	7	3000	2555	31	4171	3874	34	109406	101542	78	0.331633
118117	113973	85	32045	30598	81	1960	1781	20	1989	2311	25	5381	5052	39	8290	7991	51	226085	206217	82	0.331633
231627	192122	102	131584	111704	100	4166	3645	35	5006	4683	39	12697	10176	62	17064	14154	80	426931	360906	96	0.331633
84481	79361	83	30079	28246	76	1163	976	0	2126	1954	23	3379	3354	31	4932	4289	41	142784	140081	81	0.332483
141706	115644	98	69595	59471	92	1465	1141	12	2826	2213	36	5298	4285	45	7636	6231	49	209850	173931	93	0.332483
163212	145911	99	69804	63848	89	3308	3162	30	4920	4788	38	11076	10194	63	14594	13606	61	382522	355192	87	0.333333
80392	76072	89	24417	23761	77	1153	1047	5	891	1250	10	3458	3249	32	4761	4130	39	123843	122992	79	0.333333
107962	101313	89	38613	36067	81	937	1251	11	2311	2513	26	6458	6153	46	7486	7396	47	244100	229951	84	0.334184
43708	41933	75	17467	17588	52	689	754	0	740	463	0	1930	1795	23	2837	2598	28	73298	70937	73	0.335034
180212	135267	100	70240	52151	95	2121	1775	25	3709	2603	39	7440	5337	52	9800	7801	57	280460	210035	96	0.335034
259803	196885	109	117152	89118	109	4068	3331	36	5203	3978	48	14227	10432	73	18489	14120	77	501643	377515	99	0.335034
62894	62301	83	21987	21824	64	785	757	0	949	1020	7	2864	2641	29	3376	3508	31	102258	100001	71	0.335884
85300	69871	91	39274	33864	84	1327	942	0	2038	1827	25	4708	4059	41	6319	5067	48	173910	142331	87	0.335884
141916	122128	94	66934	59776	90	1352	1235	15	2926	2358	30	5893	5091	47	7205	6411	55	220224	190494	88	0.336735
135241	115169	93	55196	46051	91	1656	1339	16	2356	2022	31	5679	4626	45	9217	7714	52	232447	206067	90	0.336735
48804	47490	74	17611	17449	55	321	273	0	717	533	0	1521	1332	18	1580	1527	18	61492	63214	69	0.337585
127763	102589	91	76383	62701	92	1628	1325	15	2560	2227	29	4819	4029	40	8263	7440	60	218077	179529	86	0.337585
112555	103981	84	39495	36000	85	1365	1370	17	2734	2748	28	7347	7064	50	7409	6627	49	291353	280202	84	0.338435
145077	127179	92	49762	41983	86	1849	1477	20	4121	3202	42	8513	7398	51	8051	7454	48	346883	309791	91	0.339286
116673	104965	86	42851	37046	86	2213	1794	25	2667	2102	29	5573	5117	42	7907	6798	59	224363	211618	83	0.340136
43954	43447	69	17834	17676	51	612	639	0	752	1042	4	2246	2155	26	2720	2604	30	74955	78580	68	0.340136
78448	71470	82	36417	32325	80	1272	1038	5	2130	1860	26	3790	3394	36	4774	4413	40	123237	113889	76	0.340136
172549	146380	98	63710	53333	91	2191	1790	23	3275	2817	35	6996	6354	52	9553	7607	55	272498	236811	89	0.340136
63639	61478	85	23054	23114	64	840	823	0	1083	1371	16	2380	2335	27	3402	3567	30	92746	93170	77	0.342687
58987	58243	78	22402	22509	61	670	672	0	1337	1149	8	2252	2273	26	3245	2921	30	93128	91422	78	0.342687
36402	37969	77	12548	12633	46	490	390	0	987	799	0	1691	1564	15	2194	2222	24	68275	69237	72	0.343537
136269	126149	86	64661	59082	85	1808	1510	21	2444	2633	27	6564	5927	46	8586	7971	50	231227	214699	87	0.343537
262449	194624	108	226593	175614	109	7086	5461	45	12635	8844	71	25235	20666	97	33913	26058	98	997555	760954	109	0.343537
52306	50135	72	29019	27818	70	899	931	0	714	779	0	2039	2091	23	2879	2555	34	83627	84768	73	0.343537
97088	93743	82	37023	36404	78	1256	1388	12	2504	2376	27	5090	4733	41	5632	5474	41	204162	189474	84	0.343537
115065	108336	85	49062	44837	84	1193	1051	6	2055	1879	26	5310	4657	42	5690	4902	45	207087	194215	86	0.344388
91649	68820	103	39935	30160	88	1148	915	0	2362	1662	28	4303	3143	41	5315	4265	45	153994	116126	90	0.344388
185039	160073	97	74881	65524	95	2304	1983	27	3667	3425	36	8404	7452	50	10499	9463	56	275846	261066	95	0.345238
52092	48805	75	25448	23532	70	862	606	0	643	1247	10	2237	2205	26	2927	3251	28	97392	90277	73	0.345238
31686	34420	65	18017	18506	53	375	440	0	472	901	0	1396	1518	16	1589	1713	18	54532	54457	66	0.345238
171270	130876	96	107167	80073	96	3228	2717	33	4951	3484	46	12126	9022	67	14863	10649	71	407368	314244	85	0.345238
100037	90143	85	39370	35334	83	1490	1359	13	2256	2014	27	4098	3688	36	5489	5011	41	147022	135612	81	0.346088
43896	43651	75	21163	20979	62	427	404	0	1030	1209	11	2086	1887	25	2575	2389	28	73520	74776	71	0.347789
74475	64390	83	30115	25720	81	1136	1082	9	1456	1267	12	3847	3496	36	5435	4767	41	139669	128190	79	0.347789
98508	90178	85	56933	52844	83	1310	1192	13	2167	2371	25	5128	4886	37	6885	6082	47	173888	160970	79	0.347789
126388	120055	84	34735	33438	81	1134	1071	6	2764	2809	28	6599	6429	43	7888	7529	48	268260	259417	82	0.348639
76444	75311	79	42451	41598	78	873	746	0	1260	1328	12	3207	3408	31	4458	4534	35	143067	138219	74	0.348639
131834	116778	90	59347	52749	88	1820	1721	23	2896	2372	31	5624	4867	46	8214	7316	45	205457	185131	87	0.348639
147800	110194	103	71776	55168	94	2056	1464	25	2932	2299	31	6169	4689	49	7548	5947	50	232801	175797	91	0.348639
42790	42783	73	16840	16655	51	664	705	0	968	723	0	1854	1819	22	1909	2294	24	65269	64525	68	0.34949
203989	179792	108	107937	94868	94	3556	2954	32	5799	4954	46	12440	11169	62	14646	12519	67	478342	411619	94	0.34949
242204	181507	120	125454	95450	111	3454	2369	36	6384	5116	51	12334	9557	70	15528	12294	74	474713	381545	98	0.35034
95050	86366	85	51055	46434	82	1342	1251	12	2079	1571	28	4241	4035	36	6172	5454	45	158445	149259	75	0.35034
168149	141690	96	88621	73628	93	2794	2363	30	4478	3695	38	10428	8924	56	11337	10205	58	349487	311905	87	0.35034
44182	43506	78	12656	12307	48	616	571	0	951	1021	4	2492	2392	27	3598	3976	30	96092	95352	69	0.352041
170524	141337	97	55839	47036	91	2408	2148	25	3328	2911	35	7343	6441	47	10261	9258	57	263180	231110	86	0.352041
181396	156577	93	65471	55249	92	2006	1787	24	4189	3770	36	10193	9275	53	11836	10978	63	420552	385191	87	0.352041
92341	89375	84	58574	57145	82	1170	1068	6	1728	1835	25	4374	4168	37	5149	4754	42	156247	148480	70	0.352891
73031	70170	94	25108	25108	76	803	922	0	1287	1505	14	2870	2771	30	3931	3767	32	110192	108569	73	0.353741
124349	105074	95	54637	45060	89	1881	1367	21	1881	1930	23	4741	4179	38	7252	6209	47	180868	154775	93	0.353741
53236	52770	75	17411	17601	53	973	842	0	1586	1322	15	2566	2363	28	3863	3446	34	95048	92631	74	0.353741
307729	211353	134	179908	135564	119	5449	3667	43	8461	5659	60	16966	11825	84	24066	16244	98	614382	450320	114	0.353741
43886	43665	77	16590	16429	51	685	706	0	969	802	0	1511	1660	18	2189	1853	26	68167	64524	87	0.353741
68423	65220	81	31575	30133	77	602	736	0	1185	1101	10	3025	2897	30	4198	3627	38	110147	111778	71	0.354592
99302	93221	84	36118	34709	80	1257	1214	13	1683	1812	23	5099	4778	37	6197	5735	44	218803	210116	80	0.354592
136817	122241	103	42769	38713	85	1480	1231	14	2820	2954	32	5058	4841	38	7316	6880	48	182511	171785	80	0.354592
118205	92302	102	48954	37590	90	1160	966	0	1561	1403	18	3892	2959	38	4855	4027	44	165650	128024	91	0.355442
58040	53611	92	28113	26873	76	802	750	0	967	1215	11	2358	2530	26	3440	3414	34	96530	93469	73	0.356293
156131	127976	96	76392	64400	91	2011	1639	26	2970	2421	31	6207	5193	45	9387	7661	52	244669	206418	88	0.356293
40796	40007	86	17373	17332	55	584	583	0	1040	737	0	1721	1415	20	1738	1862	22	64047	62343	66	0.357143
113140	108134	83	42143	40690	82	1185	1227	11	2493	2578	28	6405	6090	43	6018	5654	43	250565	241693	85	0.357993
102213	92364	84	40829	37425	82	1915	1861	20	2912	2177	27	5514	5216	41	7666	6732	51	201178	177518	92	0.359694
111114	106593	85	38371	36611	80	1163	893	0	2738	2206	29	5278	4685	42	6287	5882	44	230422	219853	78	0.359694
74344	71236	88	25329	24932	74	769	527	0	737	976	0	2512	2426	29	3353	3282	32	94705	85728	76	0.360544
87795	71525	90	37614	30573	85	1061	995	0	1380	1177	13	3679	2999	37	4871	4277	39	144000	118284	83	0.362245
185673	144715	99	72658	55721	98	2592	2111	26	4174	3149	41	8384	6611	55	10927	8032	62	304113	247059	99	0.362245
52887	55714	73	22186	22713	57	527	568	0	820	835	0	1890	1909	23	2735	2772	28	84452	86691	75	0.362245
101641	94963	85	38188	36328	80	1467	1210	16	1853	1543	15	3758	3701	34	5136	5219	38	141950	132148	78	0.362245
25127	25938	68	7145	7629	37	378	456	0	749	615	0	1169	1165	11	1714	2056	21	44955	46136	66	0.363095
191094	162557	96	103459	89897	95	3787	3204	32	4678	4118	38	10506	9170	57	13790	12110	65	379272	333994	95	0.363095
89727	84808	83	39121	35781	81	1623	1462	19	2153	1920	21	4949	4654	39	6000	5802	39	180378	171251	79	0.363095
116084	95629	91	41526	33167	88	1828	1331	22	2676	2013	26	5543	4546	43	7948	6560	47	198609	169507	90	0.363946
100830	98968	81	26646	26067	76	2374	2077	25	2430	2205	26	5720	5035	46	7393	7203	42	200472	187790	83	0.363946
119363	97253	96	55323	46383	89	1721	1455	19	2175	1611	32	5369	4488	44	7555	6119	48	207914	173210	90	0.364796
32731	33982	61	10402	10508	42	460	579	0	646	600	0	1179	1335	12	1940	2088	23	50697	53116	68	0.364796
153988	123425	101	47070	38036	91	2187	1741	25	2843	2667	34	6452	5751	45	9080	8068	52	244829	209648	92	0.364796
54594	53959	77	23064	22582	69	598	690	0	1153	904	0	2175	2179	25	3259	2638	36	87954	87799	66	0.365646
116750	102767	88	48774	42323	86	1278	947	0	2462	2103	29	4612	4126	40	6193	5657	43	195407	183573	84	0.366497
155461	132280	99	57894	49223	89	2447	2077	27	3708	3212	36	6926	5831	50	9953	8654	57	268441	244284	92	0.367347
119572	104995	87	24498	21465	79	1857	1423	22	4399	3860	41	12711	11271	64	6349	5655	46	380604	340327	87	0.369048
173620	122710	109	66336	46607	97	2457	1892	27	3470	2361	38	6742	4939	51	9304	6580	58	238295	173645	99	0.369898
90197	77767	90	39181	33851	84	1298	1296	12	1944	1774	26	3398	2934	33	5084	4725	39	138176	120775	87	0.370748
42134	43628	72	25423	25501	71	238	212	0	383	576	0	1936	1831	23	1964	1754	23	66915	65121	70	0.37415
41857	41747	72	17134	16851	52	675	712	0	721	762	0	1991	2082	24	2687	2503	27	71993	72262	69	0.375
137223	116568	107	56664	46190	92	1601	1350	12	2628	2091	29	7126	5510	51	7363	6055	51	259544	209900	107	0.375
49946	53225	71	17674	18374	47	373	431	0	787	756	0	2070	2172	25	2294	2323	24	85032	85732	72	0.375
95739	89112	86	43400	40555	81	1460	1283	13	2214	2071	28	5287	5098	39	6841	6512	46	188986	180421	76	0.377551
34811	36407	65	13070	12868	47	172	371	0	922	866	0	1453	1567	17	2165	2150	27	73885	73237	70	0.377551
140737	114216	92	59942	49184	90	2271	1757	27	3163	2622	35	6096	4867	49	9849	7958	54	236686	196364	86	0.377551
52391	48453	76	23775	21865	75	705	592	0	1158	1207	12	2121	2121	25	3128	3163	32	88539	84693	73	0.378401
43280	45015	67	21996	22119	66	263	399	0	894	696	0	1848	1874	21	1836	1875	23	71474	70368	70	0.378401
181003	143304	101	62648	49722	97	2521	1895	28	3310	2646	35	8153	7014	52	10377	8257	58	299902	252214	92	0.379252
158393	135729	97	58508	49759	91	2443	2147	28	3120	2542	35	6779	5957	44	9766	8018	54	261836	239239	87	0.379252
71238	70365	78	34267	33741	76	836	880	0	1218	1299	12	2918	2832	28	3685	3401	39	113539	112125	74	0.379252
93599	83209	85	37194	32508	84	1072	899	0	1465	1429	14	3408	3206	30	4606	3719	39	121650	109335	81	0.380102
136412	112828	92	57942	48572	90	2013	1708	23	3574	2572	39	5767	4671	46	8374	7310	48	230299	197224	89	0.380102
53708	53155	81	27726	27239	73	606	611	0	969	676	0	1910	1916	22	2666	2396	32	70734	64338	69	0.380102
149443	132006	92	70500	62598	88	2329	1814	26	4055	3569	36	8718	7750	50	10273	9536	55	327999	295108	87	0.380952
69208	68273	77	45724	45343	77	732	862	0	1194	1005	2	2448	2507	25	3749	3366	34	94707	93204	74	0.380952
164046	137673	104	79418	66524	91	3107	2846	30	4585	4426	37	9494	8388	57	12312	10834	67	327245	290076	91	0.381803
151672	134986	91	77051	67779	90	3200	2757	32	4032	3488	38	9699	8742	50	12741	10900	60	348526	304766	91	0.382653
84866	73364	87	37887	32738	84	1322	1018	5	1755	1600	22	3957	3287	37	5488	4835	42	144638	125081	80	0.382653
143037	125926	88	66633	58244	89	1311	1100	9	3191	2545	33	7544	6610	48	6866	6089	47	282434	259436	88	0.382653
96595	93062	81	41155	40289	79	1799	1818	18	1865	2017	23	4646	4326	38	6443	6220	43	167795	160755	78	0.383503
74347	73244	79	35683	35402	77	1150	1240	11	1818	1634	20	3865	3647	35	5359	5707	39	140355	136476	72	0.383503
151144	133386	91	69095	61751	89	2346	2065	24	3998	3757	35	9038	8415	52	9930	9419	49	382769	360624	89	0.383503
192904	166598	92	112706	94398	93	3167	2693	33	5315	4368	42	11207	9708	58	14562	12324	67	384924	342993	93	0.383503
81913	81195	79	32395	31649	77	1214	1200	11	1713	1597	20	4014	3980	33	5588	5500	44	140721	134804	77	0.384354
125956	120067	99	54701	51817	84	1244	1303	13	2982	2940	29	7100	6416	47	8660	8181	48	290350	275493	82	0.386054
45754	45886	71	22150	21887	59	413	577	0	1420	1149	18	1944	2113	22	2706	2455	27	79861	76413	73	0.386905
282903	196272	114	151149	112639	114	6291	4853	45	8727	6456	56	17858	13446	80	25936	19760	103	692744	518630	112	0.386905
64997	57448	83	29124	24942	80	507	715	0	931	970	0	2929	2470	30	3695	3040	38	100673	84973	78	0.387755
155114	126137	92	55780	45005	91	2323	1915	27	2707	2264	30	6576	5419	48	9348	7208	57	240748	196501	82	0.387755
145313	134300	91	63919	58778	88	2211	1809	26	4077	3890	35	9653	8846	52	11837	11398	57	412031	388738	89	0.389456
28852	30527	59	14352	14669	47	246	290	0	607	834	0	1124	1050	5	1285	1238	10	47023	47484	64	0.389456
68344	67936	81	16562	16286	52	1270	1230	13	1535	1597	19	3905	3750	33	5674	5357	43	143991	142359	78	0.390306
160844	142631	97	66653	58067	89	2663	2334	28	3235	2915	30	8110	6957	54	10806	9369	65	291611	269949	90	0.390306
105119	98864	86	39556	35786	85	1220	1108	7	1576	1656	21	5109	4786	38	5620	5025	44	210218	195094	86	0.390306
62584	60541	83	24596	23667	67	652	930	0	1129	1252	11	2976	2851	31	4529	4451	37	107764	107953	73	0.391156
211691	161969	98	88294	66191	98	2623	1701	30	4855	3831	43	11285	8855	61	13348	9897	63	492372	391095	98	0.391156
308401	222169	114	347381	272514	116	8594	6323	50	12362	8973	63	26808	19262	106	36723	26804	105	950836	681229	117	0.391156
204822	161047	98	71816	56629	94	2341	1842	26	5086	4224	40	12016	9609	68	12991	10725	70	467328	384757	95	0.391156
101627	99767	82	32926	32547	79	1529	1396	15	2506	2420	23	6073	5591	43	8313	8345	48	209936	200873	79	0.392007
170532	148829	102	120438	109179	94	3251	2990	30	4472	4096	38	9872	9150	58	13469	11757	68	366739	337764	88	0.392007
47352	45778	87	22065	21126	73	519	579	0	1292	1084	7	2282	2494	25	2733	3134	25	87357	86313	78	0.393707
161506	131565	93	90578	71521	95	2494	1968	27	4221	3043	41	8592	6927	55	11284	8948	54	291752	240168	98	0.393707
49799	47455	77	17254	15598	54	839	679	0	857	999	0	2537	2110	28	3736	3604	39	94760	94639	75	0.394558
104819	100405	86	44924	43539	80	1121	1330	13	2134	2195	24	4404	4073	39	5979	5273	42	165177	159539	76	0.394558
51862	52899	73	28705	29164	73	618	716	0	939	965	0	2097	2042	24	3485	3425	34	84409	80893	71	0.394558
69672	66260	93	33803	33569	76	712	729	0	1789	1413	13	2816	2767	28	2765	2863	30	109597	105776	80	0.394558
32095	32254	61	9315	9263	42	95	255	0	687	565	0	1144	1003	2	1737	2104	20	59528	60726	71	0.395408
66842	56838	82	34907	29815	81	1118	964	0	1864	1208	20	2849	2370	32	4349	3888	37	116217	101308	87	0.397109
167907	150134	91	103030	93538	91	3314	2838	33	6627	5669	51	14525	13275	64	17209	16073	75	500413	470275	94	0.397959
119600	112600	88	71089	68242	83	1753	1706	21	2087	2192	22	5115	5085	39	7720	6781	49	201465	194074	78	0.397959
48923	44606	83	27024	24955	75	519	561	0	897	913	0	2291	2092	27	3173	2499	32	83560	77342	75	0.39881
68837	62492	83	33835	29506	81	593	551	0	783	1279	10	2976	2507	33	3964	2917	40	108853	93396	78	0.39966
135769	128373	87	61595	58946	84	1864	1377	23	2814	2786	27	5563	5196	41	8425	7453	52	218772	186279	78	0.39966
27621	28576	59	14053	14178	47	276	237	0	414	686	0	1252	1270	14	1208	1092	9	44458	48008	57	0.39966
88019	70817	93	41129	33519	85	885	819	0	1425	1519	15	3812	3080	39	6267	5185	49	159479	138866	83	0.40051
71828	61042	83	42392	36522	82	841	830	0	1442	1401	16	3401	2831	35	3851	3206	39	118125	104814	77	0.40051
30078	28175	82	13671	13298	48	401	557	0	932	989	0	1156	1234	13	1735	1691	20	52616	52197	67	0.401361
73123	66269	83	23727	21213	71	1169	1091	7	1197	1179	9	3145	2883	30	4187	3991	37	126360	117966	80	0.401361
131688	118569	87	60043	53965	85	2056	1795	24	2759	2825	31	7014	7050	41	9601	9014	52	251967	240709	82	0.401361
53818	54203	73	31845	32168	74	1075	805	0	1075	1298	10	2625	2787	29	3756	3713	36	106115	102741	59	0.402211
84123	83255	78	13747	13877	46	862	849	0	1549	1491	21	3304	3394	32	4593	4241	38	128130	125635	74	0.402211
22520	23035	69	11326	11587	43	263	377	0	627	358	0	1150	1441	14	1954	2086	20	43705	45257	64	0.402211
96483	93143	79	33336	32452	78	1186	1160	10	1486	1613	20	3701	3614	32	5968	5294	46	140346	135495	75	0.402211
168873	81070	235	75103	29490	200	2224	1035	8	2951	1479	34	6997	3650	65	10635	4839	95	283977	130401	208	0.403061
102571	92196	94	60206	55097	85	1782	1596	20	2218	2321	25	5606	5255	42	7747	7306	49	213511	204624	78	0.403912
189475	150084	100	68813	54317	97	2170	1838	24	4660	3706	41	10875	8839	56	12357	10118	68	443353	378283	99	0.403912
56245	53947	79	19048	18510	55	1119	993	0	1317	1274	13	2226	2269	27	3559	3914	32	102831	93991	66	0.403912
101538	84813	86	47751	40423	84	1255	969	0	1892	1721	25	4279	3458	37	5530	4925	43	162292	138907	79	0.403912
32764	33982	56	17925	18173	52	603	568	0	624	666	0	1828	1730	21	1848	1860	22	57543	58280	54	0.403912
40697	41362	70	10869	11195	43	837	791	0	915	829	0	1724	1847	20	2148	2372	24	60497	62568	64	0.403912
99132	89400	86	42530	38180	83	828	775	0	1981	2076	21	5163	4631	41	5457	4912	42	186710	172607	79	0.404762
28579	30061	64	8339	8465	40	504	497	0	272	354	0	1237	1544	16	1907	1792	20	45826	46079	61	0.404762
123657	109907	103	89674	80925	89	1705	1383	21	2950	2670	31	7025	6378	47	9399	8245	56	289165	262727	83	0.404762
143118	110609	106	61723	50919	92	1865	1638	20	3284	2564	37	6361	5060	45	8771	6345	56	249776	204933	90	0.406463
69690	67828	76	27452	27168	75	1149	888	0	1561	1182	11	2953	2814	30	4161	3828	38	108816	105637	77	0.406463
103154	91624	90	50679	45705	84	1771	1537	20	2406	1881	27	5158	4885	39	6507	6027	46	185921	177333	81	0.406463
142126	123789	93	46045	38844	91	2232	2026	24	2627	2755	30	6307	5651	47	7731	7161	50	231143	203551	87	0.407313
68888	63645	80	37805	35625	78	780	1129	7	1447	1007	4	2869	2864	30	4420	3957	40	118189	114451	75	0.407313
83157	79371	81	38315	37017	78	616	649	0	1821	1441	18	2726	2671	28	3704	3236	35	121113	113684	69	0.407313
140996	129848	89	55819	50485	87	2069	1968	23	3865	3507	35	8570	8106	50	8541	7588	51	329244	304192	87	0.408163
80069	67542	89	41498	36455	82	974	763	0	1414	1444	17	3435	2919	37	5586	5080	39	143800	127531	78	0.408163
132149	116184	87	45562	39852	85	2049	1645	26	3050	2501	30	5833	5197	43	7589	7245	47	191625	183037	82	0.408163
114288	99735	89	45062	39705	86	1652	1673	18	2887	2376	32	4948	4511	40	6996	6327	45	177855	166634	84	0.409014
178565	159884	92	81662	72081	92	3409	2873	32	4375	3901	35	8291	7990	48	12756	11270	61	315592	287868	91	0.409014
30058	29185	60	17324	17788	50	153	277	0	688	562	0	1013	1000	2	1232	1436	15	46737	48260	67	0.409014
115199	101088	92	43569	37884	86	1891	1597	20	2628	1981	29	4968	4408	41	7028	6074	45	192786	174780	85	0.409864
84965	79925	88	40933	38685	80	1045	901	0	1656	1612	20	3878	3767	34	5340	5051	41	150393	143437	77	0.410714
57827	56477	75	15391	15524	49	922	890	0	1121	1035	4	2844	2648	31	3848	3746	34	97085	95087	76	0.411565
71539	61916	88	35229	30580	80	1079	1080	7	787	1130	8	3845	3268	36	5419	4414	45	132846	116898	81	0.411565
145467	133737	89	58355	52993	86	1536	1491	17	3560	3583	33	7609	6865	49	7356	6756	42	312558	288214	89	0.411565
115513	108015	90	60874	58523	84	1740	1794	19	2208	1778	22	4337	4261	37	6459	5987	45	173849	165140	80	0.412415
141726	129660	104	60966	56385	88	1721	1305	20	3069	2935	32	8126	7615	44	9663	9005	50	363385	334537	104	0.412415
159872	149668	88	57330	51928	87	2376	2210	26	4859	4492	40	11663	11307	55	12904	11881	61	483139	469196	91	0.412415
102866	98401	86	61879	60174	83	1156	1238	11	2063	2109	26	5495	5059	40	5335	4731	39	194662	181662	79	0.413265
60707	58605	85	18571	17824	57	502	585	0	839	747	0	2000	1948	24	2761	2692	28	82851	82686	71	0.414116
49261	49259	76	18072	18484	53	512	524	0	634	916	0	1857	1747	20	2182	2235	24	73983	73701	73	0.414116
68808	59985	82	36526	30822	82	1162	916	0	1165	1367	13	2703	2187	30	3481	2854	39	104072	82710	83	0.414116
105511	95958	89	60266	56714	84	1494	1240	16	2973	2483	30	6082	5350	45	7189	6201	52	227967	215044	85	0.414116
108905	95939	85	49646	43164	84	990	991	0	2010	1600	18	4410	3561	42	5114	4778	40	187038	162520	86	0.414116
99873	94751	92	40097	38890	79	1292	1198	11	1797	1856	20	4796	4564	36	4640	4784	37	172008	163959	81	0.414966
97877	93955	83	30147	29570	79	1360	1301	12	2113	2311	24	5211	5085	39	5420	5712	38	217626	210597	84	0.414966
86778	82588	81	34170	32745	78	958	842	0	1600	1645	22	3879	3718	33	4272	4460	36	145225	137437	80	0.415816
77948	71009	82	37244	33643	80	895	805	0	957	1006	4	2974	2883	31	3793	3377	36	120582	115377	78	0.415816
43270	43674	59	25149	25323	71	939	682	0	825	587	0	2501	2406	26	3156	3133	30	79921	81207	69	0.415816
207357	155426	97	85684	64011	96	1964	1489	20	4032	3130	45	9498	7060	56	10335	7178	62	391937	295312	98	0.416667
170549	152305	91	92532	79415	89	2688	2514	26	5169	4197	41	12743	11736	59	13634	12046	71	494887	453119	88	0.416667
30390	30670	61	8272	8798	39	378	440	0	217	335	0	1188	953	0	1231	1560	15	44433	42327	63	0.416667
46726	44843	77	12323	12509	45	453	567	0	762	851	0	2051	1748	22	2103	2205	24	65900	66390	71	0.416667
184793	145863	97	74973	57737	96	2985	2186	32	4147	2960	44	8490	6936	53	10718	8532	61	317121	260183	97	0.416667
92010	77983	87	40398	34174	83	1371	1154	9	2023	1948	27	3728	3223	35	5196	4123	44	145330	118832	85	0.416667
89710	88543	73	53247	51105	79	1722	1585	19	2685	2517	29	5465	5146	42	7286	7253	46	212974	204552	76	0.417517
191835	158398	105	64700	53675	97	2351	2166	24	4439	3882	37	10793	9292	59	12300	10250	58	433664	395696	95	0.418367
105204	101145	83	78033	74862	82	1799	1655	18	3621	2998	34	7355	7197	46	7733	7131	47	286192	272121	81	0.418367
67643	65646	82	22600	22410	62	1014	1070	6	1373	1165	14	3415	3137	33	4650	4635	35	117994	115543	79	0.418367
23559	24865	43	10675	10837	44	318	346	0	598	469	0	1216	1354	14	1248	1251	11	49456	49356	67	0.418367
125725	114820	87	71159	65925	85	2429	2212	26	3625	3501	31	7255	6786	48	10529	9861	55	288442	262232	88	0.419218
104043	96918	85	39223	36087	83	1899	1498	22	1944	2289	24	5437	4996	43	7068	6403	45	195229	188429	87	0.420068
190311	157074	104	72052	59845	94	2713	2501	31	3990	3429	36	9671	7856	56	12554	11215	62	325453	286060	98	0.420068
71817	65449	84	31847	29116	78	906	904	0	1220	974	0	3404	2858	35	4383	4034	39	135711	125169	81	0.420068
124639	94898	93	49537	38480	91	1670	1225	15	2765	1804	32	5777	4591	46	7496	5014	53	219325	160234	103	0.420068
91613	90431	79	25257	25096	63	1566	1649	19	2055	2298	25	4679	4532	37	6544	6356	45	168307	164121	81	0.420068
219137	171383	106	75079	57392	96	2921	2434	33	3518	2819	35	8597	6981	55	13650	11051	67	366826	299887	100	0.420918
136372	114613	90	110022	93533	91	3571	3228	33	6301	6048	43	16542	14585	75	19216	16674	78	685595	613491	95	0.420918
36162	36064	71	17760	17729	52	531	687	0	590	600	0	1650	1387	18	2826	2869	28	67423	65306	77	0.423469
56476	59032	74	15843	15965	49	693	697	0	1189	1138	7	2423	2424	28	3818	3992	33	93478	93280	80	0.423469
124402	113436	85	50695	45481	85	2173	1866	24	2953	2398	36	7719	6986	49	9158	7781	60	326504	294249	91	0.423469
169628	146009	94	56294	46925	91	1865	1692	22	3715	3703	34	7146	5897	49	9779	8979	51	287554	262811	93	0.423469
239650	197732	114	114336	94929	105	5322	4249	40	7151	5937	47	16627	14306	70	22717	19474	89	583077	513147	107	0.423469
83386	79642	83	43831	40442	80	1231	1139	8	1633	1888	22	3745	3314	35	5483	5478	40	140838	128826	95	0.42432
156098	134985	93	56679	47307	92	2016	1610	26	3594	3195	35	8264	6870	49	9127	7441	56	323385	283089	109	0.42432
44583	42485	76	17848	17565	52	427	423	0	1071	941	0	1258	1250	15	1505	1705	17	57127	55338	76	0.42432
72403	64337	84	34041	30470	81	975	782	0	1051	809	0	3028	2410	34	3726	2912	39	108191	99649	81	0.42517
45650	43365	83	14219	14092	48	718	735	0	1000	1103	9	2302	2463	23	3144	3185	30	93422	92315	75	0.42517
43877	43452	64	18524	17299	60	462	509	0	715	1366	10	1812	1860	22	2146	2167	27	73595	71094	75	0.42602
84901	68922	87	40574	33296	85	1164	797	0	1523	1238	16	3057	2339	34	4109	3369	36	120602	100176	86	0.42602
43080	41462	74	19598	19273	57	776	710	0	665	581	0	1728	1678	21	2876	3074	30	79161	79575	65	0.42602
131572	124593	86	26229	25108	81	2784	2553	27	2249	2214	24	5685	5343	43	8270	7402	49	227762	217108	88	0.42602
80814	78426	88	29481	28652	77	1492	1386	16	1869	1654	19	3994	3751	36	5974	6005	43	157918	150531	80	0.426871
167267	136620	92	69749	56688	93	2526	2058	28	3320	2996	33	8245	6304	53	10022	7371	60	288242	237915	95	0.426871
56816	57301	80	21307	21219	61	553	620	0	584	659	0	1829	1798	21	2848	2865	26	86431	84394	72	0.428571
104753	101229	84	33278	32513	80	1424	1208	13	2699	2925	29	6983	6870	46	7472	7506	45	285317	272914	82	0.428571
112873	100412	86	67049	60032	87	2291	2290	25	3425	3290	30	7443	6713	46	9164	8959	55	268081	248915	86	0.428571
209852	178923	102	137180	119588	95	3344	3118	31	5120	4360	41	11785	10404	59	15054	13370	70	452470	383708	92	0.428571
102372	96055	86	40415	38700	81	1799	1540	21	2374	2376	29	4929	4737	38	7579	7154	50	180558	173587	78	0.429422
178869	146405	97	82967	68957	97	2733	2094	29	3760	2962	38	8979	7458	53	11730	9412	63	350643	280842	94	0.431122
63401	65738	61	24719	23118	76	893	736	0	1088	1195	10	2756	2793	29	3631	3289	35	116416	114304	74	0.431122
100597	96162	86	39878	38869	80	1326	1261	13	2090	2228	22	5170	5114	41	5516	4620	41	215255	207882	80	0.431122
43672	40007	77	10555	10419	44	155	284	0	673	820	0	1695	1666	18	1576	1824	17	46953	46283	68	0.431973
91503	88871	81	31410	30813	77	1267	1338	12	2460	2154	28	4647	4358	38	6427	6080	42	175634	170704	80	0.432823
159718	129443	92	72325	56970	92	2369	2047	27	3501	2977	33	7643	5895	51	10062	8507	62	255758	217396	87	0.432823
82758	64024	88	38110	29110	86	983	802	0	1354	1231	15	3335	2691	36	5398	4147	49	139733	110147	87	0.434524
104631	101385	85	54456	53076	81	1207	1012	4	2764	2720	29	6303	5806	44	6672	6419	44	260173	248600	83	0.435374
55354	53546	76	25159	23478	74	656	665	0	1417	1519	21	2600	2357	27	3223	3366	30	100234	99526	74	0.435374
116904	113011	90	38810	37892	80	1352	1206	14	2703	2414	28	5761	5691	40	6097	6041	40	235778	222010	84	0.436224
33406	32499	70	11697	11880	45	167	193	0	778	619	0	1175	1201	9	1636	1542	21	47906	49195	70	0.437925
30881	31036	63	11269	11445	44	424	406	0	206	271	0	1313	1262	14	1815	2045	21	55239	57384	72	0.437925
56911	56497	76	21421	21137	61	574	469	0	859	826	0	2334	2329	27	2951	3199	29	93417	91392	75	0.437925
189966	149751	98	63058	49179	96	2908	2163	31	3920	3180	34	7840	6639	50	11096	8888	64	311223	250812	104	0.437925
194753	159569	98	83940	71422	94	2820	2293	30	4081	3087	40	8491	6897	54	11624	9926	55	292191	229540	89	0.438776
201497	168032	98	127684	112147	97	3481	2994	32	6563	5502	44	14645	12960	65	16039	14121	73	562139	497450	97	0.438776
148911	125516	94	62422	53415	91	2526	2058	27	3280	3404	29	7655	6738	49	10006	9275	53	276722	255637	88	0.439626
105005	99694	98	22425	20727	82	1520	1433	16	2080	1597	25	5937	5526	42	6765	6210	48	268869	246411	98	0.439626
51989	47870	80	18580	17970	54	717	535	0	1203	951	0	2576	2228	30	2726	2735	31	99445	98223	75	0.439626
86421	81497	80	48842	46808	80	1756	1524	19	1841	1902	25	4785	4345	40	6598	6417	45	157490	156525	73	0.440476
101075	93357	86	31839	27287	83	1526	1264	17	1818	1621	17	4275	3646	38	6066	5564	45	147898	132025	81	0.440476
174199	139952	100	71217	57413	94	2581	1894	30	3553	2956	36	7564	6076	49	11365	8691	58	293335	242360	97	0.441327
92929	79874	85	43872	36953	85	944	613	0	973	1222	15	3480	2838	38	4571	3709	41	139436	117740	101	0.441327
119783	94823	90	50019	40278	88	1540	1097	10	2520	1928	33	4736	3806	42	6881	5904	48	176823	139589	90	0.441327
108615	103615	82	52927	49315	81	1829	1693	22	2811	2746	29	5096	4869	39	7240	6543	57	187510	179707	81	0.441327
96508	91058	84	62067	59317	80	2002	2014	23	2732	2724	28	5438	5332	39	8389	7982	48	222454	211113	80	0.442177
171302	151873	95	83041	75517	89	2656	2188	30	4043	3792	36	10568	10208	54	11848	10712	58	442034	421044	88	0.442177
209367	114896	128	77867	45791	119	3048	1452	46	4711	2428	56	8658	4263	72	11609	5724	73	328143	169128	117	0.443027
148605	126257	91	62646	51950	92	2410	2079	26	3250	2728	32	6571	5507	44	10375	8541	59	257426	223983	91	0.443027
62376	56477	78	32659	29778	78	710	773	0	1402	1103	9	2935	2583	31	3943	3780	38	97109	89209	77	0.443027
177964	146171	104	73251	60495	94	1785	1660	19	3889	3237	38	9043	7415	53	9570	8529	53	377784	321170	96	0.443027
76369	76178	79	36818	36165	77	1078	985	0	1495	1713	21	2954	2957	30	4598	4206	38	123311	118515	77	0.443878
48688	48741	69	23055	23386	55	736	844	0	1268	1045	6	2068	2143	24	2896	3024	29	80336	78667	72	0.444728
131598	124997	90	62314	59904	84	1601	1372	19	2031	2118	24	4759	4316	38	7247	6597	47	187951	179009	77	0.444728
79516	76613	91	18373	17937	55	1331	1353	16	1674	1496	16	3803	4065	32	6099	5588	40	167484	162074	81	0.445578
178307	158856	94	146055	133303	95	6175	5615	38	8523	7425	56	17762	16437	73	24724	22766	87	653153	576056	97	0.445578
52407	51896	89	12007	12418	43	495	529	0	869	1048	5	2144	2282	23	3006	2878	33	96128	96454	72	0.445578
75275	69991	81	38033	34846	79	1052	938	0	1668	1584	19	3649	3573	35	4722	3983	44	136574	128420	77	0.445578
272316	189118	111	117290	85869	109	4409	2806	41	5804	4079	49	12852	8885	66	17686	12727	87	490820	351844	111	0.446429
119360	118132	82	60346	59375	81	1320	1250	12	3807	3134	33	7192	7015	45	7919	7425	47	301873	286381	78	0.446429
99071	94913	97	41830	40659	79	1123	1201	11	1747	1722	25	4923	4920	37	5611	5261	43	218833	213466	83	0.447279
62595	57961	92	24300	22864	75	1099	1061	8	2001	1517	24	2844	2679	32	3941	4102	33	112680	110589	77	0.448129
54050	52274	80	17878	17907	55	613	495	0	690	790	0	2161	2119	23	2860	3098	28	91797	88515	77	0.448129
20506	19897	68	12093	12192	45	159	195	0	276	511	0	956	1009	3	1378	1237	15	41937	42165	53	0.448129
103292	98277	92	41686	40684	81	1476	1496	17	2211	2033	23	4029	3760	34	6792	6022	51	169767	160205	83	0.448129
161454	135588	101	61188	51325	90	1706	1498	18	3673	3228	33	8425	7182	50	8421	7486	53	333746	289384	94	0.44898
241710	168869	111	107944	76255	111	4217	2872	39	5670	3589	48	12040	8923	64	17133	12661	75	462850	353237	113	0.44898
40422	41202	68	16570	16556	51	583	750	0	983	937	0	2089	2103	24	2749	3030	29	71538	69404	75	0.44983
71408	68002	78	52411	49711	80	1359	1349	14	2317	1935	24	4146	3754	37	5660	5509	38	184783	174376	84	0.44983
129756	121999	87	84103	77594	85	2373	2344	25	3326	2679	34	6337	5827	46	9611	8967	59	250025	235117	89	0.44983
163359	139518	97	81214	70118	92	2435	2060	28	4253	3941	37	9024	7783	54	12200	10686	68	360813	328388	92	0.44983
86260	84834	79	26639	26460	73	1206	1233	12	1806	1539	20	3823	3330	36	5023	5201	37	141827	140199	81	0.45068
171164	141838	96	62065	49848	92	2406	1733	26	3898	3427	38	10279	8829	58	11260	9563	59	415603	362623	97	0.45068
91012	76586	86	37049	31152	84	1348	1368	16	1513	1420	18	3823	3410	35	6404	5373	48	150425	130806	82	0.45068
299804	191617	132	113240	75722	129	4911	3351	42	7710	4551	62	15294	10457	68	20299	12993	79	541511	359462	132	0.451531
120890	109929	88	55941	51553	87	1496	1325	15	2182	2636	26	5165	4962	38	5704	5207	41	203685	184299	77	0.451531
248562	165985	113	154540	106744	108	3765	2591	38	6993	4866	52	17376	12668	78	19035	13346	78	690590	495508	104	0.453231
37496	37799	71	13475	13743	46	450	435	0	464	674	0	1554	1429	16	2216	2246	26	63130	62618	67	0.453231
119576	111562	85	62868	58817	83	1914	1564	23	3006	2607	31	7004	6464	47	8768	8423	51	276875	268058	80	0.454082
87153	81217	96	27535	24715	87	1787	1658	19	1906	1855	22	4448	4287	35	6469	5656	50	162900	150736	96	0.454082
176563	136365	98	93559	73207	98	2266	1512	26	4180	3429	40	9391	7596	54	11563	9445	61	360328	285891	98	0.454082
61066	61123	85	23070	23296	59	597	608	0	705	1247	10	2606	2709	28	3194	3360	30	127794	129042	75	0.454082
199582	133000	110	70549	48447	105	2858	1585	38	4355	3025	46	9614	6810	63	13056	8731	68	340740	229424	107	0.454932
29593	29514	62	11032	10976	44	264	402	0	432	433	0	1158	1262	11	1238	1537	15	48432	50156	63	0.455782
189654	168085	94	109841	98132	92	3043	2926	28	6245	5981	41	14838	13723	62	15690	14828	69	602024	567991	89	0.456633
109437	103791	85	39504	38503	82	1125	1041	6	2772	2477	29	5284	4858	41	5922	5618	40	224427	211783	80	0.456633
50051	50961	75	17498	17155	54	942	788	0	1211	1167	8	2323	2405	27	3117	3170	31	77791	77651	66	0.456633
115412	108882	94	43089	41377	82	1434	1541	15	2515	2626	27	6059	5847	42	6537	5902	53	246111	239153	77	0.457483
50602	49531	84	23833	23489	73	405	461	0	790	917	0	2115	1912	25	2307	2199	25	76477	74916	72	0.458333
83548	78670	84	36385	34562	79	581	694	0	1425	1457	17	3179	3214	31	3631	3340	35	118114	112963	78	0.458333
88724	83986	86	36387	35226	79	1620	1462	17	1586	1799	20	4714	4495	37	5311	5186	38	170834	167603	77	0.458333
95412	77834	89	38924	32322	85	1323	1019	5	1145	1164	12	3326	2822	35	4421	3722	39	128342	108294	82	0.458333
36990	38322	64	12546	12515	46	382	491	0	495	662	0	1638	1548	20	2235	2047	26	58200	59421	66	0.459184
42855	41368	73	12604	12457	45	491	487	0	1160	1087	7	1986	1856	23	2773	3179	28	70968	70927	68	0.459184
127261	98205	96	66675	51720	92	2113	1544	23	3259	2257	38	6402	5007	47	9198	6453	60	251184	193823	88	0.459184
120049	102417	90	54109	46099	87	1487	1290	19	1725	1983	22	3716	3294	34	6112	5712	44	164595	147227	84	0.460034
120267	112684	98	85623	81271	85	2391	2352	23	2766	2660	30	5953	5603	43	8180	7842	48	215156	205073	76	0.460884
111723	99676	88	52727	46114	86	1524	1275	15	2479	2098	27	5174	4714	38	7129	6343	49	176272	160335	85	0.460884
125006	103789	100	51223	43593	88	1703	1335	16	2146	2112	25	5358	5031	45	7330	6615	44	184210	163403	85	0.461735
48257	46978	75	18957	18825	54	528	596	0	679	763	0	1577	1681	19	2684	2629	27	66469	70869	64	0.461735
113543	106783	86	44341	41588	84	1502	1361	17	2608	2733	28	6686	6348	43	8391	7332	50	257723	247945	82	0.461735
185531	153143	97	114650	98461	96	3535	3264	32	5599	4728	45	11326	9404	61	15592	12899	68	394053	344228	92	0.462585
111887	104583	86	58043	55213	83	1764	1897	19	3036	3032	27	6382	5836	43	8388	6958	57	227846	203561	83	0.462585
89944	78222	99	43344	38747	82	1182	1048	5	1795	1545	23	3628	3443	34	5286	5012	42	143333	131223	81	0.464286
87919	84782	85	25607	24677	77	1064	971	0	1673	1826	21	4118	4084	35	5526	4844	46	142852	135417	77	0.464286
180731	124905	102	85450	60380	101	2241	1455	28	3107	2473	37	7690	5389	52	10037	6903	60	293365	191559	103	0.465136
54417	54946	75	20236	20575	54	917	902	0	1475	1033	6	2101	2125	23	3355	3178	30	78922	76454	70	0.465136
58348	56253	77	31961	29998	77	757	604	0	1561	1612	17	2741	2672	29	3481	3264	34	104978	99242	77	0.465136
35590	34886	75	17437	17570	54	233	282	0	228	572	0	1661	1635	20	2319	2308	26	63947	63910	70	0.465986
111200	96252	95	51471	45493	86	1447	1261	14	2556	2278	27	4574	4006	39	6045	5586	43	170182	149476	87	0.467687
175731	144769	95	74611	60543	93	2940	2254	30	4119	3291	37	7100	6012	50	9308	7549	53	280944	231545	96	0.468537
122172	111978	91	41454	39001	83	1843	1798	20	2520	2390	28	5078	5008	40	7763	7227	54	208848	193504	87	0.469388
118704	112067	83	51687	49386	81	1688	1623	21	2809	2844	30	5707	5267	42	8230	7454	55	218311	195643	77	0.470238
41131	40224	74	22737	22171	59	420	494	0	800	801	0	1615	1805	19	1717	1764	21	69257	68971	67	0.470238
152931	134039	92	76468	67291	88	2244	1915	23	2653	2609	32	6495	5967	45	9615	9074	56	249102	224636	91	0.471939
75389	72730	80	35503	34761	78	1152	902	0	845	1080	9	2532	2474	26	3354	3657	31	103419	98249	94	0.471939
136796	124861	88	67233	61033	85	2864	2724	27	4653	4356	40	8917	8399	51	11747	10796	58	326534	307114	86	0.471939
183780	144599	106	70413	55223	94	2753	1822	35	3649	2914	35	7501	6409	48	11324	8999	56	283639	233923	98	0.472789
58182	55673	79	14139	13843	47	1032	1098	7	1211	1367	12	3100	3041	32	4641	4041	41	113894	111211	80	0.473639
68814	69251	78	26234	25722	76	756	752	0	1474	1191	9	2923	2707	28	3937	3824	39	101008	97891	79	0.47449
95865	89844	80	43123	39068	80	1419	1329	16	2656	2393	25	4603	4307	37	7054	6192	47	174418	159427	87	0.47449
48333	47110	74	15823	16049	49	741	794	0	807	695	0	1683	1683	18	3101	2813	31	80014	78712	79	0.47449
49986	49068	78	27660	27873	72	736	700	0	1075	949	0	1859	2062	22	3287	3313	29	80545	81905	75	0.47449
93448	88770	80	46686	43868	81	1333	1286	12	2254	2163	25	5731	5009	41	7318	6891	47	219670	206790	83	0.47449
46907	46147	73	15963	16043	48	506	412	0	324	896	0	1576	1750	19	2705	2696	28	71396	68628	75	0.47534
43668	44038	74	20375	20635	58	248	420	0	754	698	0	1585	1428	17	2183	2292	24	57388	59698	63	0.47534
79460	75350	95	42724	41545	79	1550	1379	16	2477	1744	34	4265	4123	37	6367	5938	46	168878	161750	74	0.47619
126207	112925	87	76931	68693	87	2189	1826	22	3064	2719	31	5614	4852	44	7534	6806	48	211933	197018	89	0.47619
42565	44129	70	19911	20494	53	618	607	0	877	741	0	1574	1475	18	2482	2417	28	59756	59242	73	0.47619
161393	137234	92	70326	59322	91	2080	1827	21	3312	2692	32	6104	5491	45	9876	8611	53	260189	226467	95	0.477041
133754	121384	96	73188	66999	86	2511	2038	26	3457	3352	30	8465	7720	52	10433	9912	53	315582	295829	91	0.477041
185688	143588	97	69585	53429	95	3196	2360	34	3587	2834	36	7839	6026	54	11572	8849	64	293847	228598	99	0.477041
112912	109436	83	64442	61735	83	1700	1786	22	3405	3701	31	8830	8487	53	8732	7758	49	341210	318613	87	0.477041
39058	38732	77	17251	17808	49	717	604	0	593	605	0	1846	1915	22	2364	2444	25	62982	66089	67	0.477891
27308	27326	61	9967	10105	42	450	463	0	434	629	0	1070	913	0	1654	1593	21	45889	43705	66	0.477891
90838	85414	81	50021	46892	81	803	840	0	1277	1327	15	3157	3173	32	4493	3936	40	136148	123011	75	0.477891
36711	36765	70	14952	15021	49	620	551	0	880	961	0	1516	1431	16	2595	2411	29	62978	63049	71	0.477891
196282	163419	94	115061	99149	96	2442	1962	25	4441	3982	42	11163	9341	61	12879	10442	63	461513	400462	98	0.478741
124140	106515	104	44704	35598	104	1208	1204	12	2421	2206	26	6621	5524	48	9332	7543	56	270386	236906	104	0.478741
63510	62074	83	29351	28827	76	791	797	0	1049	1032	4	2967	2617	28	4009	3813	33	108111	100660	91	0.478741
210407	155247	101	76206	55259	99	2884	2116	31	4610	2944	48	10292	7607	61	12899	9354	66	370904	281433	105	0.478741
127045	113276	90	75191	67573	87	2211	1975	23	2644	2498	30	6145	5676	44	8285	7819	48	225078	205087	87	0.478741
108596	100282	83	50366	46423	83	1616	1499	18	2310	2404	25	5865	5706	41	6567	6723	41	216815	210765	84	0.479592
50191	47678	83	26983	26340	73	950	752	0	1223	1141	9	2550	2430	26	3421	3614	30	94669	94526	75	0.479592
112587	107949	88	56348	54340	82	1648	1625	17	3898	3528	37	5972	5942	41	7928	7624	49	271024	259260	86	0.479592
192424	159657	97	83927	69483	95	3774	3246	35	5193	4348	42	11969	9556	60	14333	12361	67	400835	333096	96	0.480442
212191	161102	104	78044	58878	99	2974	2591	31	4796	3434	43	9602	7678	58	13043	10951	58	340576	277942	95	0.480442
113909	101286	87	53822	48000	85	1806	1476	19	2342	2062	26	4835	4279	39	6284	6187	44	195008	187729	84	0.482143
49307	49616	80	25404	25480	73	545	467	0	1239	1191	10	1787	1831	21	2374	2628	24	72559	70635	70	0.482143
94219	81741	90	34982	29772	86	1257	1039	5	1850	1416	24	3430	3165	31	5188	4098	42	136169	126387	82	0.482993
169089	146527	96	84653	73273	92	1846	1634	22	3847	3079	42	7232	6523	46	9296	8631	53	313740	288529	86	0.482993
97964	89490	86	56612	52677	84	1510	1413	15	2206	1957	26	4307	3937	38	5481	4994	41	153665	147833	83	0.482993
83130	80520	83	78400	77226	81	1469	1553	15	1863	1819	20	4172	3958	35	5795	5893	41	155056	150715	73	0.482993
56880	56407	78	13731	14378	45	807	857	0	1237	1574	15	2805	2829	28	4419	4408	35	114655	113287	74	0.482993
122607	108560	95	56352	48677	88	1131	992	0	3477	2991	31	6295	5579	45	6510	5623	44	254524	225476	85	0.482993
129266	117098	85	68685	61921	86	2465	2215	29	3819	3580	34	7995	7292	51	9682	9514	51	310817	292705	82	0.483844
69865	63945	95	35882	33974	78	1334	1243	13	1523	1573	21	3762	3739	33	5285	4471	40	141996	133214	78	0.483844
67353	64428	83	17664	17631	50	805	766	0	1487	1243	15	3077	2997	31	3737	3808	32	110744	110878	73	0.483844
160694	150070	90	82885	78079	88	2728	2545	27	5733	5051	46	12791	11810	65	13329	12398	63	505390	451856	86	0.485544
120218	113299	86	52023	49226	83	1567	1352	17	3050	2659	31	6369	6026	43	6717	6620	41	243517	236015	82	0.485544
43169	44043	72	14617	14203	51	428	463	0	668	906	0	1496	1475	16	2593	2861	26	62049	63101	68	0.486395
143510	126525	90	76202	66376	90	2508	2225	27	3934	3101	34	7896	6621	57	11010	8848	58	271510	242180	86	0.486395
131080	114096	88	62329	52705	88	1689	1332	18	1973	2054	21	4734	3908	39	6579	5491	47	169264	147831	88	0.487245
232219	194320	102	142085	117145	99	4531	3860	38	8881	7562	51	19655	16688	79	22645	18488	89	781057	648167	101	0.488095
216332	159114	103	112094	81432	103	3379	2582	38	6276	4522	49	12894	9564	66	16670	13099	74	469934	371793	103	0.488095
81865	80442	85	38835	37657	78	1267	1196	13	1408	1460	15	2999	3000	32	4233	4064	34	111912	107535	77	0.488946
51219	46755	76	22886	21402	69	907	910	0	1342	1495	16	2528	2337	29	4088	4027	34	105764	103365	73	0.488946
115146	109884	83	52567	50288	83	1351	1177	13	3115	3247	31	7422	7143	54	8209	7445	50	297854	284289	85	0.488946
112972	99507	87	61677	54732	86	1598	1163	14	2949	2400	31	5578	4626	42	5660	5235	40	193961	170320	85	0.489796
202785	162394	100	77154	59954	96	2609	1961	28	4163	3766	39	11196	9207	62	13010	10825	66	475101	392085	99	0.490646
83952	80470	80	39999	38226	79	1126	1045	5	1901	1935	21	3167	3077	31	3985	4044	34	131270	127296	78	0.490646
37824	42723	51	14811	14528	51	630	625	0	1377	1196	11	2085	2005	27	2700	2554	30	79164	79160	71	0.491497
172728	143664	96	61950	51178	93	2355	1989	26	2688	2548	31	6592	5772	49	8940	7878	52	247423	217354	93	0.492347
43034	40869	64	28570	27541	74	641	551	0	1262	876	0	2078	1946	24	2836	3053	29	76706	72287	66	0.492347
226775	175397	120	163860	135586	109	6734	5514	42	8714	7522	48	18370	16159	72	25031	20664	96	681973	597747	107	0.492347
51662	50508	77	13218	12988	46	818	827	0	600	845	0	1958	2330	21	2674	2765	29	87881	85048	75	0.493197
155945	128569	95	86277	73679	91	2155	1857	25	3931	3313	41	6829	5988	47	11285	9878	63	281215	242746	93	0.494048
45981	43747	67	22127	20954	72	809	736	0	678	574	0	2203	2105	25	2060	1912	27	71351	71873	71	0.494898
104636	87769	92	54329	47396	88	1358	1190	12	1676	1548	20	3862	3183	36	5418	4916	45	159343	138570	84	0.494898
51042	48795	81	13361	13384	47	559	688	0	941	869	0	2088	2088	25	2110	2307	24	90678	91802	71	0.494898
54072	47889	90	27413	23778	80	829	859	0	1380	1110	8	2921	2480	28	4759	4269	38	115891	97863	92	0.495748
55250	53834	79	21009	20959	60	763	885	0	1141	857	0	2206	2242	25	3491	3267	33	89224	86675	72	0.496599
92643	88017	82	43634	41991	80	1249	1127	10	1449	1360	22	3321	3212	33	4787	4156	37	131290	124199	77	0.498299
32818	32645	69	12534	12750	45	500	518	0	759	760	0	1162	1495	14	1996	1796	23	58849	55929	72	0.498299
122555	104462	89	44994	37182	86	2496	1976	28	3210	2816	30	6500	5763	46	9034	7409	62	253673	225535	89	0.49915
184407	147616	95	80895	66430	94	3028	2376	33	5209	3976	41	9552	7909	53	12478	10482	63	340149	288158	94	0.49915
127031	110092	95	38055	31697	85	2172	1853	25	3059	2921	34	6701	6161	45	9147	8351	52	265455	234564	88	0.49915
110677	103350	82	62885	57235	83	1896	1688	22	2755	2440	29	6335	5857	44	8209	7153	51	221426	197441	80	0.49915
177886	158429	93	102137	93549	91	3089	2758	30	4235	4024	36	10402	9735	55	12496	12277	58	453681	421118	93	0.5
370708	223107	147	142108	91129	145	6915	4139	50	8897	6562	58	18285	11326	81	28472	17637	110	730507	473140	146	0.5
136540	126174	86	58805	54217	85	1855	1503	23	3032	3133	30	7253	6672	46	8286	7040	51	257001	248405	84	0.5
146192	140427	86	71759	70269	83	2518	2520	27	3890	3177	35	7828	7578	50	10417	9654	57	281163	258622	85	0.5
192502	154282	98	90667	74816	94	3074	2443	32	4380	3462	40	9157	7267	59	12739	9597	64	315201	257340	94	0.5
80398	77554	95	39858	38916	78	1224	1063	8	1151	1306	13	3694	3341	36	5143	5011	43	138258	123868	74	0.50085
152749	116658	111	63257	50653	92	1574	1356	18	2665	2275	32	7097	5550	48	7535	5457	55	262964	213923	95	0.50085
125004	109419	104	54601	45752	104	1411	1453	15	2979	2016	32	6030	5119	43	7632	6365	53	280846	244789	104	0.50085
118958	115858	94	38395	37430	80	2024	1848	19	2773	2653	26	7030	6483	46	7711	6953	48	293767	281998	83	0.501701
87960	74791	88	42777	37417	84	699	615	0	1304	1120	10	3417	2922	35	4134	3573	39	130966	108210	87	0.501701
179456	137535	99	75864	57674	96	2571	1927	28	3404	2937	34	7047	5755	49	10398	8612	57	262233	212167	99	0.502551
97841	75154	104	50365	39899	88	1291	1033	5	1630	1255	16	4242	3222	44	5150	4211	44	151147	116841	90	0.503401
71482	61438	89	33062	28536	81	871	764	0	1064	1283	10	2715	2287	33	4087	3768	36	108611	87188	83	0.504252
177454	134014	98	68757	52248	96	2813	2172	30	4277	2973	43	8798	6894	57	12070	8360	66	297185	223157	98	0.504252
32917	36192	50	15377	15532	47	447	370	0	903	830	0	1049	1097	9	2098	2275	26	49788	48941	68	0.504252
43527	42031	75	11986	12056	45	447	490	0	341	547	0	1962	2084	21	2604	2711	28	70663	69374	74	0.504252
29948	29737	67	15299	15674	48	300	220	0	311	483	0	1188	1350	13	1716	1430	20	52727	51232	59	0.505102
70624	66165	81	32521	30255	78	760	733	0	1516	1202	15	2964	3065	31	4240	4178	35	127319	124401	78	0.505102
77682	73123	82	26873	25750	77	725	821	0	1829	1799	21	4199	4028	35	5045	5277	37	157124	155883	80	0.505102
114254	100707	86	57268	51103	85	1900	1646	20	2468	1939	31	4481	4084	39	7039	6469	46	175029	150662	79	0.505102
67510	55913	82	37033	31217	81	737	452	0	1042	1011	3	2759	2276	31	4407	3478	39	115107	100692	79	0.505952
105573	85338	88	37613	29244	88	1271	988	0	2473	1689	24	4476	3311	43	5846	4418	46	155909	122528	88	0.505952
98292	94957	84	40286	39905	78	911	827	0	1963	2309	23	5068	4801	40	5711	5434	44	209335	204742	80	0.506803
201922	154298	103	77931	58990	99	2507	1990	28	4381	3905	36	10947	9132	59	11439	9161	60	451591	357906	98	0.507653
73171	71650	80	17726	17412	53	884	935	0	1431	1335	11	2689	2542	28	3875	3828	35	101558	98786	75	0.508503
189455	135836	105	53438	37109	97	2533	1706	32	3550	2870	39	7480	5727	52	12455	9661	62	313016	237698	96	0.508503
261925	194579	113	135730	106768	105	6979	5467	43	8671	7305	50	18723	15011	73	26399	21435	95	668735	549743	100	0.509354
52929	52356	75	29662	30041	74	489	432	0	648	994	0	2127	2107	24	3375	3389	32	82404	82494	67	0.509354
197193	155391	99	100145	81471	98	2752	2093	32	3747	2943	37	9077	7340	55	11834	9280	62	341852	297778	94	0.510204
65882	64752	76	33379	30770	78	1037	900	0	988	1070	6	3372	3226	33	4181	4204	36	118553	111727	73	0.511054
137320	118410	90	73244	65060	90	2184	1942	24	3259	3245	34	7601	6537	49	9072	7934	56	252653	232987	87	0.511905
66288	64502	84	25319	25206	65	1256	919	0	1386	1386	14	2263	2215	25	3716	3496	34	92750	92416	66	0.511905
101375	95846	84	43006	39864	82	1286	1213	10	2325	1887	26	4589	4678	36	4776	4934	38	195410	186604	80	0.511905
225300	173880	108	83414	64511	104	3045	2281	33	5205	3814	44	10664	8561	61	14736	11779	72	386835	310974	101	0.512755
36993	36059	78	17372	17563	53	303	275	0	878	771	0	1608	1611	17	1869	1830	20	55820	56339	67	0.512755
60848	53485	84	31745	27612	79	745	456	0	1194	1101	8	2964	2624	32	3578	3201	35	106614	96934	78	0.512755
91836	85275	83	44586	41799	81	1435	1434	17	1813	1280	18	3218	3157	33	4784	5018	37	133841	128946	74	0.512755
78035	64953	84	39676	33008	84	1299	977	0	2029	1515	25	2661	2275	30	4638	3856	43	115447	95878	84	0.513605
126111	104559	96	51959	43374	88	1320	1104	9	2340	2173	27	4982	4159	42	6579	5349	47	199272	165998	88	0.514456
78477	73459	86	41819	39273	79	1412	1188	11	1513	1467	21	3171	2894	32	4527	4399	38	128127	122694	77	0.514456
64332	62942	83	28337	27275	75	813	872	0	1444	1347	15	2672	2637	27	3998	3820	36	105450	98149	65	0.514456
54250	52077	76	14102	14016	48	534	580	0	850	1040	4	2013	1957	24	2929	2912	31	76617	77469	73	0.515306
148241	127464	96	58597	49233	92	2156	1938	24	3525	2895	33	6712	6010	48	10405	9200	57	269267	235158	93	0.515306
82313	72253	90	33534	28914	83	722	654	0	765	1176	9	2824	2793	29	3748	3802	35	115051	108751	78	0.515306
32044	33558	60	19541	19849	57	528	354	0	389	530	0	1309	1276	14	1953	2250	23	50696	50205	69	0.515306
37816	37140	77	11799	11601	46	467	635	0	814	633	0	1541	1569	17	2659	3042	26	66340	66299	71	0.516156
88160	79837	97	35464	30788	84	1459	1403	15	1974	1645	23	3817	3221	35	5211	4700	41	151606	139383	82	0.517007
173195	135139	98	82264	63377	97	2277	1714	28	3929	3360	35	8751	7092	58	10976	8369	58	309962	238375	95	0.517007
40120	46050	46	24375	24346	70	482	500	0	932	879	0	1757	1762	21	2216	2123	24	67472	67734	72	0.517857
158876	139631	92	79492	69124	90	2630	2316	30	5072	4467	41	11553	10058	59	12955	10512	76	466410	418873	92	0.517857
87884	85102	81	40115	38484	80	943	816	0	1998	1674	21	3199	2986	33	5188	4654	44	123439	118773	75	0.517857
88085	80888	86	42790	39244	81	1209	1146	10	1388	1538	17	3527	3479	34	5811	5371	42	142018	133978	80	0.518707
52351	45024	77	25140	22868	70	765	718	0	1393	1308	12	2248	2106	27	3620	3058	34	85826	77753	75	0.519558
148881	130023	96	62807	53652	90	1615	1429	17	2692	2523	29	6738	5930	46	7959	7292	47	286761	255089	91	0.519558
100479	86902	85	39610	33801	83	1488	1244	17	2133	1828	24	3835	3392	37	4712	4272	39	156268	137414	100	0.519558
99330	91226	85	45770	41778	84	1203	1029	5	2028	2011	22	4351	4170	36	5697	4891	45	156027	152569	84	0.519558
85193	78375	84	40997	36926	82	829	894	0	1509	1751	17	3554	3264	36	4265	4148	36	141149	130419	78	0.519558
231613	187472	104	154816	133720	101	5652	4767	40	9136	6960	63	18099	14755	73	22889	18985	83	662087	540208	104	0.520408
58791	55276	91	19454	19341	58	640	530	0	714	1035	3	2024	1773	25	3015	2974	31	73154	72971	75	0.521258
103379	97300	94	39397	37855	80	1352	1495	17	2150	1640	27	4749	4850	38	6512	6377	42	198459	184069	82	0.522109
64473	60413	80	17998	17715	55	1119	1046	5	1540	1468	15	3228	3219	31	4991	4806	36	135413	132197	78	0.523809
231992	174411	108	132647	102424	102	4389	3222	38	8947	7522	54	20012	16176	80	26674	21231	94	864269	702078	104	0.523809
133151	117727	90	50421	44972	86	1728	1410	19	3198	2656	31	7028	6700	45	8589	7557	57	294541	274316	83	0.523809
47567	44753	88	18750	18292	52	629	793	0	1089	1025	4	2179	2229	26	3022	3302	27	87774	92250	67	0.523809
62842	62029	76	29811	28042	76	706	706	0	1287	1250	17	2685	2615	28	3460	3472	32	100749	97496	75	0.52466
131407	115282	90	56642	48850	87	1606	1196	14	2863	2321	29	6747	5851	46	6818	5707	49	277804	246625	91	0.52551
117314	113532	84	54082	52268	81	1635	1395	15	2166	2155	25	4539	3999	38	7267	6441	48	185425	173573	82	0.52551
203431	161605	97	81314	62204	96	3519	2323	38	5054	4299	46	11191	9431	55	13648	11251	68	400419	342692	96	0.526361
178661	150114	103	72002	60719	95	2109	1845	26	4713	4196	36	10714	9574	58	13398	11532	61	470029	406804	97	0.526361
159192	136567	92	80385	69457	93	1517	1221	15	3233	3168	33	8102	7137	49	8568	7352	56	308708	280340	108	0.526361
100978	94727	84	54629	51748	82	1810	1617	20	1964	2039	23	4594	4319	40	4944	5001	37	173808	165535	75	0.526361
101128	94181	83	33820	31252	80	1555	1412	15	2025	1725	21	4716	4509	36	6692	6879	44	184715	178389	83	0.527211
224877	165700	121	75019	55253	103	2466	1884	27	4666	3682	45	11350	8406	60	12672	9279	66	449424	337422	121	0.527211
68856	63439	84	40964	40018	78	725	829	0	706	1017	3	2302	2331	26	3945	3537	34	98205	98583	76	0.527211
78899	66520	99	33613	29732	81	756	734	0	1255	1204	13	3058	3054	30	4397	3903	38	121542	109636	80	0.527211
139198	128308	86	72442	66645	86	1664	1693	20	3313	3219	33	8535	8209	47	10017	9189	63	347143	339764	84	0.527211
89164	75478	86	42234	35039	85	1103	986	0	1402	1496	20	3487	2963	34	5025	4300	40	142293	118062	85	0.527211
166656	137643	95	76914	64157	91	1518	1312	13	4134	3320	36	8558	6757	52	8729	7081	58	336927	282724	90	0.528061
168461	138685	109	66556	55342	92	2048	1501	24	3541	2791	36	8178	7156	50	9221	7840	52	339217	299448	92	0.528061
48695	49673	72	21288	21437	60	655	537	0	933	895	0	2102	2251	24	2427	2310	28	79984	77752	73	0.528912
22552	22772	67	15513	16174	49	377	373	0	574	578	0	1084	1019	4	1441	1668	20	47623	51811	53	0.528912
120769	113073	93	66335	62405	85	2194	1793	25	2705	3427	27	6851	6904	43	9160	8876	53	241218	222595	82	0.528912
61643	61914	75	30730	30788	74	837	701	0	1384	1232	12	2521	2604	26	3358	3574	30	94148	92640	73	0.528912
114517	96832	89	44048	37573	86	1800	1534	19	2185	1783	26	5011	4167	44	7865	6332	54	194888	168449	88	0.528912
132973	115807	89	62898	55828	88	2247	2177	24	3283	2666	35	6379	5759	44	9811	9530	48	262382	242154	91	0.529762
56190	52857	78	21381	20207	66	633	616	0	1470	1439	16	2194	2290	26	3537	3159	34	89638	85936	76	0.529762
108113	90037	87	52065	43929	86	1274	949	0	2345	2048	28	4117	3730	38	5821	5045	45	183787	159565	90	0.530612
91229	74662	101	40144	33086	86	1092	985	0	2017	1706	21	4240	3471	41	5504	4122	46	141007	113866	98	0.530612
179436	142429	109	83652	68361	94	2058	1613	25	3767	2826	37	7936	6284	55	9689	8543	55	298945	242866	96	0.531463
158958	142292	106	84744	76050	89	2578	2308	26	5049	4385	43	11669	10648	61	12487	11143	62	462174	406994	88	0.531463
43594	43363	73	18748	18715	57	424	394	0	546	783	0	1644	1758	18	1986	2054	20	62673	61527	70	0.531463
60759	56212	81	28774	28225	76	592	641	0	1029	1063	6	2085	1910	24	3013	2966	30	76523	74388	68	0.532313
75477	72541	78	38551	37068	78	576	716	0	1325	1564	13	3190	3016	32	3996	3999	35	128256	120521	73	0.532313
46286	48534	64	16359	16568	50	497	396	0	771	1015	3	2312	2415	25	2515	2568	27	87320	86817	74	0.532313
84458	73705	98	35836	30584	82	1014	1084	7	1875	1813	17	3665	3281	34	4987	3996	42	147550	128657	82	0.532313
62420	61962	79	13126	13097	47	876	1091	6	1092	1007	2	2399	2509	26	3348	3163	32	99016	98744	75	0.533163
166333	137777	93	70964	56353	93	2702	2130	28	2953	3017	37	7602	6083	52	9971	8209	57	287786	257544	90	0.533163
75420	66480	92	36104	33064	80	781	668	0	1257	1231	12	2960	2875	28	3344	3261	34	106172	100387	78	0.534014
48172	46018	77	22008	21669	61	329	248	0	830	935	0	2050	2019	22	1799	2145	22	81628	80779	71	0.534014
86602	76768	98	39856	35129	81	920	672	0	2129	1852	23	3510	2972	36	3960	3513	37	136961	126122	80	0.534014
94598	74764	90	41827	33952	86	1413	1119	12	2399	2029	29	4292	3383	42	6639	5516	46	174941	141285	85	0.534014
48473	49078	69	23330	21569	61	919	996	0	1239	1258	12	2684	2742	27	4458	4194	38	97735	94870	73	0.534864
24805	26320	48	9065	9354	41	154	303	0	739	967	0	1006	1189	11	1531	1848	18	47498	48972	62	0.534864
64100	64455	77	23888	23808	63	707	830	0	1504	1093	8	2057	2164	25	2561	2759	26	84721	83314	71	0.534864
73485	69652	79	44608	42861	78	791	850	0	1433	1119	9	3236	2952	31	5105	4985	38	124558	125727	76	0.534864
101645	97329	83	59542	57932	80	1563	1349	17	1702	2013	23	3826	3486	36	5408	5184	44	143770	135567	77	0.534864
188846	148723	114	69158	54357	98	3818	3031	35	4583	3632	39	9862	8221	60	13143	11042	65	328052	276895	93	0.535714
204658	153760	104	97912	74993	98	3581	2799	35	4227	3059	40	9738	7628	62	12701	8967	80	340754	271542	92	0.535714
56075	53138	80	18850	18717	54	596	760	0	1115	885	0	2177	2284	23	3354	3366	32	79806	81470	71	0.535714
181621	145226	99	75133	59962	95	3208	2421	32	3930	2898	40	8140	6742	50	11042	9514	57	305784	268135	90	0.536565
194940	154826	115	114128	93793	115	2689	1940	30	5653	4896	45	9739	8196	57	12251	8937	68	410760	340822	115	0.536565
35795	36739	68	15939	16169	48	400	354	0	731	403	0	1438	1470	15	1387	1604	16	49970	52788	61	0.536565
123574	101654	104	42490	34379	87	2000	1730	22	3084	2554	36	5741	4772	44	9568	7665	56	220739	192315	82	0.536565
49717	49641	70	14974	15491	46	621	419	0	752	1138	7	1709	1772	21	2395	2280	28	70231	70392	64	0.536565
140926	125538	96	67152	59093	89	1805	1521	21	3441	3154	34	9659	8840	58	9720	8722	56	355183	325829	84	0.537415
79031	74246	82	27496	25773	80	1093	1163	9	1736	1698	23	3654	3549	34	5595	5325	40	144872	140995	77	0.537415
96071	81310	89	46388	39223	87	1304	1030	6	1767	1291	21	3420	2686	35	4691	3974	44	134323	112552	83	0.538265
226315	179785	103	106916	84582	101	3697	2831	36	6694	4798	51	11986	9613	64	16380	12638	77	467071	373124	102	0.538265
83542	63493	98	39896	32018	85	1070	822	0	1529	1351	22	4118	3190	41	5749	3914	52	144370	115273	79	0.538265
151196	136559	90	68360	61805	88	1803	1776	18	3875	3384	34	8558	8223	49	9864	9398	57	368829	348417	85	0.539116
91037	87961	88	31775	31301	79	1855	1451	23	2332	2494	24	4506	4581	36	7273	7203	43	176923	172042	77	0.539116
78939	75668	79	30990	30064	78	886	844	0	1743	1324	20	3668	3699	31	4126	4333	33	152662	146314	76	0.539116
187620	136235	101	76774	56980	99	2214	1391	27	4216	3015	40	7726	5921	52	10928	8597	63	303834	228601	96	0.539966
121075	110709	88	45414	41378	85	1424	1651	16	2433	2197	23	5624	5228	40	7035	6633	43	191596	183226	82	0.539966
71244	65907	85	29612	26562	78	940	845	0	1567	1318	23	3764	3433	34	4492	4153	36	135002	120804	77	0.540816
73099	68524	83	26520	24753	78	818	854	0	1382	1582	17	2979	2668	30	3608	3938	31	120341	117733	74	0.540816
385541	251283	150	222310	149796	145	9866	6648	52	12623	8336	61	28117	19179	113	38465	26302	136	972603	645147	146	0.542517
118370	108609	85	48880	45338	82	1797	1757	18	3147	2941	35	6463	5901	47	7814	7171	62	292876	275352	85	0.542517
89962	82341	85	36729	34436	79	1640	1701	17	1930	1927	18	4102	3780	37	5943	5657	44	155701	150979	77	0.542517
144062	122293	90	54041	45677	89	1460	1349	17	2529	2415	29	7301	6298	49	7301	6081	51	276434	238113	87	0.542517
157696	128789	97	52450	43437	90	1975	1700	19	2395	2134	27	5926	5114	45	7455	6317	50	219955	189685	92	0.543367
67319	65845	77	29199	28434	76	684	819	0	1698	1850	22	3806	3599	35	4441	4411	37	137409	135691	75	0.543367
68187	67378	77	47572	45764	78	1572	1519	17	2141	2134	27	4016	3732	34	4640	4671	37	145460	138964	76	0.543367
52525	51423	73	25045	23177	75	568	632	0	995	788	0	2350	2281	27	2737	2761	30	93812	89290	73	0.543367
58438	51168	89	27996	25044	78	929	891	0	1390	1222	18	2432	1947	29	3511	3214	33	103053	94081	78	0.544218
191241	147958	116	114436	88006	116	3330	2224	33	5161	3733	45	10810	8081	63	16058	12430	76	409729	317802	116	0.545068
112253	109994	83	54956	52617	81	1774	1560	18	4337	3971	37	8112	8012	50	9328	8172	54	348442	334146	98	0.545068
90464	84054	83	50755	47123	81	1014	834	0	2115	1955	24	4169	3739	37	4714	4447	42	155944	149940	78	0.545068
136665	127649	88	60680	54258	86	1664	1715	18	3330	3371	30	7335	6835	47	7726	6965	53	307238	293689	85	0.545918
37454	36280	76	17792	18020	52	486	279	0	617	513	0	1506	1238	14	1785	1944	21	61495	58810	71	0.545918
57719	56945	81	23402	22494	75	793	768	0	1206	1229	11	2819	2356	31	3513	3519	31	95436	89131	75	0.545918
50481	46018	77	24162	21880	71	1200	927	0	931	988	0	2277	2274	26	3362	3046	33	84789	80081	70	0.546769
121321	110485	88	54133	49116	86	1483	1294	17	2450	2429	28	4950	4608	39	5876	5133	47	175733	160802	86	0.547619
36876	36660	71	16229	16257	51	548	426	0	495	595	0	1723	1411	20	1780	1850	21	57676	57801	60	0.547619
94893	90482	85	16474	15856	52	1571	1371	18	2033	1945	22	4833	4583	38	6209	6089	41	165726	158561	80	0.547619
102840	96567	83	51518	48160	81	1534	1526	18	2212	2002	22	5259	4935	41	6395	6054	42	186994	172377	80	0.54932
184056	149094	112	66387	51667	112	2793	2250	28	4344	3223	38	8353	6483	54	11239	8782	57	313836	259400	112	0.54932
80701	67470	87	31887	27639	82	1533	1203	15	1858	1640	25	3818	3305	40	6169	5174	44	154943	142462	79	0.55017
168914	142819	94	65983	56381	91	1675	1483	19	3924	3115	38	7146	6091	48	9202	7758	53	301545	270696	91	0.55017
61019	60100	83	16374	16260	50	624	708	0	1492	1533	16	3072	2976	32	4110	4054	36	112555	110625	73	0.55017
57850	56009	77	17971	17522	53	1069	1116	7	1340	1245	17	3135	3045	32	4664	5093	38	124996	123279	76	0.55102
82950	77599	83	35842	32903	80	1051	914	0	1424	1322	17	3754	3470	35	4299	3915	35	138376	126997	80	0.55102
224581	173255	110	105598	87351	103	4070	2962	37	4904	3659	40	10253	8264	61	16006	11448	70	374953	306879	103	0.552721
72884	67951	87	26927	24332	75	880	823	0	1255	1132	10	3621	3346	34	4797	5026	37	126252	118829	78	0.552721
136322	115034	91	51422	43629	88	1724	1649	21	2478	2196	32	5447	4865	40	8485	7223	55	209608	193164	87	0.552721
130758	108419	93	54169	44719	90	2398	1858	25	3082	2710	35	6426	5192	48	8829	8108	50	245764	207795	93	0.552721
137613	118547	92	69196	60979	89	1770	1603	20	2911	2747	31	6046	5233	45	7558	6491	56	221875	197182	89	0.552721
78893	69377	84	30742	26560	79	1316	1069	6	1867	1596	19	4051	3619	35	5175	5068	41	140129	124539	80	0.553571
123379	111094	95	62089	55872	85	2149	1803	25	3566	3037	34	6997	6493	47	7442	6433	52	280922	244271	87	0.554422
162973	141349	103	72265	63921	89	2610	2307	29	4970	4518	42	10965	9122	62	14411	12095	74	416776	361432	92	0.554422
89831	86133	81	36190	34595	80	1366	1151	10	1972	1733	22	4003	3913	35	5516	5588	38	136860	134272	75	0.555272
49835	52571	71	27211	27458	72	386	499	0	424	929	0	1951	1903	22	2075	2094	27	84107	82014	73	0.555272
65921	64348	78	28989	27779	75	741	767	0	1376	1323	15	2435	2272	26	2879	3223	28	98161	92696	67	0.555272
47055	46996	76	19503	19278	58	289	471	0	813	1124	8	2002	2035	22	2702	2441	28	82077	79046	80	0.556122
54951	52471	79	19080	18633	53	705	617	0	1118	1040	6	1786	1756	22	3039	3118	29	78544	75493	70	0.556122
208131	165549	104	170623	147716	99	6271	5403	41	9199	7684	54	20264	16994	83	29033	22904	91	727795	588713	102	0.556122
164145	133849	98	68904	56157	92	2164	1757	26	3363	2622	32	6254	5496	46	7753	6288	52	234368	197162	92	0.556122
104313	99572	86	35577	34982	80	1390	1349	15	1614	1367	16	3842	3703	33	5617	5099	45	144604	138880	85	0.556973
23597	23439	56	13579	13680	46	223	211	0	561	795	0	875	829	0	1267	1232	13	40798	41568	61	0.556973
66041	62960	77	27748	27259	75	489	526	0	1121	1311	14	2502	2554	27	3387	3359	31	97313	93835	76	0.556973
78270	69525	82	32722	28760	81	885	763	0	1615	1399	21	2772	2380	30	4122	3948	37	125958	115245	83	0.557823
110281	92619	89	39311	32925	86	1531	1233	18	1990	2011	20	4337	3793	39	5827	5057	46	164983	140427	87	0.557823
175275	156027	104	66880	61381	90	3751	3545	30	5151	4657	41	11316	10071	62	16389	14042	77	401696	351144	92	0.557823
134302	121456	88	43727	37589	86	1700	1788	19	3666	3309	33	7957	7376	48	8737	8176	52	337983	317149	88	0.557823
187602	160691	111	81012	70470	94	3851	3141	35	5494	4951	41	10177	9079	57	13669	12559	62	378460	340726	95	0.558673
39653	35593	86	14311	11999	86	726	610	0	1159	968	0	2150	2024	23	3145	2641	31	84850	70856	86	0.561224
42403	39029	81	14981	14680	49	569	728	0	782	782	0	1825	1807	24	2872	3087	28	71291	66297	70	0.561224
28221	27628	61	6837	6793	38	315	266	0	603	657	0	1227	1241	10	1914	1612	23	47315	48467	65	0.562075
132163	106958	94	49530	39345	89	1607	1055	16	2291	1678	28	4365	3727	37	6899	5618	47	180968	149650	86	0.563775
99647	83326	87	49331	42061	87	1932	1502	20	2392	1547	25	4926	4008	43	7243	6410	52	180820	159779	83	0.563775
282982	196252	114	99941	68940	112	4316	3100	40	6530	4484	57	14242	9849	71	20087	14376	93	515562	371695	108	0.564626
194421	149900	102	64864	48548	99	3339	2589	37	4827	3956	41	10092	8261	60	13750	10413	69	373446	304461	94	0.564626
135735	123250	91	80420	74291	87	2117	2015	21	2759	3010	29	7310	6953	44	8914	8929	47	274333	249678	84	0.565476
73775	70503	81	21255	20876	61	869	890	0	1893	1802	21	4440	4183	37	6228	6191	42	210048	202410	75	0.565476
103189	98317	84	60424	57843	82	1307	1187	12	2533	2571	25	4765	4496	39	6432	6002	42	172182	164337	79	0.566326
47742	47531	74	19070	18213	57	876	677	0	1271	1203	9	2231	2181	25	3493	3573	32	95306	89251	74	0.567177
95687	91861	86	43801	42752	78	1051	1237	10	2026	2371	21	5259	5261	40	5673	5753	41	194828	187314	74	0.567177
131398	102548	100	58521	46280	92	1892	1279	24	2724	2372	31	5530	4302	45	6568	5413	46	201741	154335	90	0.567177
79452	73714	82	22902	22082	76	1191	1162	9	1645	1419	20	3548	3634	34	5086	5106	39	142814	134376	75	0.568027
192767	136992	111	67785	46476	101	2333	1843	29	3719	2658	38	7652	5655	58	12595	9271	65	322260	238669	100	0.568027
117029	101258	93	44673	38204	85	1323	1221	12	2024	1615	23	4639	3831	43	6161	5214	45	195792	171587	83	0.568878
71115	70173	82	26806	26180	76	715	732	0	1733	1593	17	2962	3055	30	3995	4177	35	110700	109616	76	0.568878
120110	108574	92	46332	41573	83	2024	1663	23	3471	3379	33	7159	6619	49	8085	7434	49	290992	278406	86	0.569728
114330	92790	88	54211	43563	87	1350	1167	12	2719	2079	34	5832	4711	44	6868	5446	46	199492	164669	85	0.570578
99205	84332	86	40799	34186	84	1339	1062	7	1729	1551	20	4385	3434	39	6268	4947	50	153653	132297	82	0.570578
42285	43411	68	25552	25809	71	571	640	0	1238	923	0	1845	2014	22	2446	2456	27	72213	71848	70	0.570578
116018	110004	89	54056	50521	82	1436	1230	14	2132	2040	25	4437	4201	38	6793	6752	45	164520	161840	77	0.571429
55510	53025	76	26467	25194	70	631	624	0	1475	1438	15	2784	2767	28	4071	3799	34	105196	101590	75	0.571429
108150	105210	88	37493	36360	79	1843	1908	19	2235	2523	23	4367	4309	36	6492	6567	44	169927	171966	74	0.571429
25555	25532	54	14241	14214	49	392	344	0	649	405	0	1378	1488	15	1922	2373	21	62373	65436	63	0.572279
164269	149714	92	75788	68420	89	2524	2149	27	4583	4185	38	10484	10044	57	11300	10712	57	410933	396867	88	0.573129
64717	61112	78	28800	26876	78	826	814	0	1558	1819	17	2712	2609	29	3786	3322	36	119242	108791	78	0.573129
49120	50144	67	20477	20583	57	604	589	0	950	886	0	2281	2297	25	2744	2637	30	92553	92668	72	0.573129
69920	68383	80	33074	31608	78	886	897	0	1058	1103	7	2591	2839	25	3330	3337	31	102003	95608	82	0.573129
168107	135709	111	64527	51035	95	2331	1888	25	3931	3396	39	10006	7988	59	10857	8053	63	389255	316879	111	0.573129
195307	152226	97	81535	62957	95	3187	2502	34	5264	3565	45	10688	8400	62	12865	9881	69	362134	292058	96	0.573129
135055	122059	90	50203	45806	87	2192	1884	26	3277	2966	33	6310	5755	42	8737	7504	57	221157	208362	84	0.57398
61502	53880	82	28488	24829	79	1141	914	0	1050	975	0	3053	2901	31	4173	3941	37	120172	111977	76	0.57483
19711	18872	59	11108	11073	45	250	328	0	498	495	0	850	990	0	1223	1803	16	39417	41741	46	0.57483
58800	57072	84	31692	31630	74	592	718	0	1442	1360	12	1941	1890	24	3068	3152	29	79322	79478	71	0.57568
83610	80080	85	37227	35802	77	1246	1338	12	1997	1965	22	4255	4073	38	6147	6431	39	164580	156691	77	0.57568
122161	111232	86	51873	45607	86	1804	1474	19	2868	2834	26	6009	5705	43	7992	7568	50	209586	199586	80	0.57568
47740	45609	82	19884	19283	59	608	635	0	1130	1120	8	2038	1856	23	2616	2463	28	75286	71766	72	0.57568
104793	88371	87	46698	39330	85	1074	988	0	1891	1800	21	3637	2859	38	5106	4414	41	146727	125212	86	0.577381
153309	112237	112	66296	50013	94	2153	1454	24	2955	2291	35	6086	4461	50	9181	7027	57	229924	175289	96	0.577381
79888	71427	85	40669	35433	83	1010	901	0	1945	1298	17	3348	3151	34	5028	4266	42	131419	115699	82	0.578231
48664	53399	48	18771	18744	56	886	668	0	623	822	0	1799	2072	22	2878	2489	31	77921	76474	73	0.578231
172515	143704	99	75661	64111	92	3007	2558	28	5018	4312	38	10600	8995	53	15207	13605	71	410037	375144	91	0.579082
56948	56148	74	18398	17735	53	885	908	0	1170	926	0	2962	2742	31	4241	4481	33	110122	106145	73	0.579082
47192	45403	82	14985	14991	51	453	442	0	801	819	0	2061	2115	23	2075	2044	28	76527	74662	72	0.579932
110860	107644	83	40933	39471	80	1358	1408	16	2465	2573	30	6044	6025	44	7277	6878	51	260803	246559	84	0.579932
125268	97070	94	62358	49543	91	1555	1158	16	2733	1746	32	4823	3663	42	7099	5385	52	181040	145781	93	0.579932
121388	116383	85	57947	55863	82	1549	1307	17	3546	2895	34	7738	7221	49	7952	8277	48	307084	292711	84	0.580782
130157	122320	85	59368	55830	82	1595	1590	19	3330	3135	32	6673	6173	45	7796	7642	45	280701	268331	84	0.580782
128303	111619	92	47755	40665	87	1673	1289	16	2870	2635	32	6577	5716	48	8060	6872	49	286603	256717	89	0.580782
251763	177486	134	86730	60028	134	3793	2389	35	5594	3763	47	11730	8101	67	17115	11812	82	440318	318788	134	0.581633
109828	95184	89	44384	38174	85	722	791	0	1987	1492	19	3751	3197	35	4943	4516	40	153815	130185	88	0.581633
120796	73322	122	50988	28343	122	1910	911	0	2921	1238	29	5002	2756	63	7145	3765	67	198030	114214	131	0.582483
73421	74141	82	33605	33146	76	924	1147	8	1069	1621	18	3387	3423	32	4050	3843	35	117404	117014	76	0.582483
72916	71703	78	38552	37321	78	829	1037	5	1679	1326	23	3094	3129	30	4207	3849	37	129762	118430	69	0.582483
109841	103668	90	53715	51570	82	2276	2262	22	2194	2295	26	5414	5227	38	7107	7032	41	204013	191169	85	0.582483
131804	118943	100	57165	52745	85	1680	1490	20	2584	2284	28	4603	4278	36	6463	5600	46	197078	184921	88	0.582483
54073	52371	80	25269	24882	74	468	472	0	1242	873	0	1999	1907	26	2421	2173	28	75195	73489	69	0.583333
175099	153056	101	74718	66359	90	2570	2208	27	3784	3601	35	8251	7346	50	11506	9378	64	296048	244942	89	0.584184
42229	41764	70	22559	22241	71	685	603	0	673	960	0	1631	1642	19	2684	2722	27	58690	57572	63	0.584184
144617	126662	90	65566	58425	89	1715	1568	17	3325	3398	31	7195	6471	47	7448	6530	50	265443	240990	91	0.584184
73106	68586	79	31372	29779	78	749	881	0	983	1017	3	3037	2841	31	4257	3912	33	108670	103724	78	0.586735
60990	53911	80	27516	24977	76	994	673	0	1475	1278	16	2705	2409	30	3583	3360	33	95546	89735	75	0.587585
125841	120270	83	41867	40427	81	1642	1516	18	2982	3463	30	8093	7608	51	8806	8179	48	329745	315147	83	0.587585
132491	104010	97	56456	45655	90	1508	1117	14	2483	2251	27	6046	4748	45	7542	6281	49	216709	172097	90	0.587585
95634	93739	83	32203	31941	77	1533	1644	17	1978	2110	21	6097	5928	41	6472	5406	45	223803	219929	82	0.587585
196999	164298	98	72637	60107	96	2538	1947	29	4956	4380	39	11672	9902	67	12174	10324	64	491827	438582	93	0.588435
117681	111942	83	57077	52992	83	2714	2621	27	3590	3160	34	7513	7084	47	10233	9328	58	262957	245938	99	0.588435
250673	179062	120	130257	92476	113	3779	2735	37	4867	3706	42	12459	8992	66	15521	11545	71	435535	325542	108	0.588435
90364	78315	83	43140	37132	83	1199	1129	9	1967	1405	25	3940	3614	37	5392	5350	39	162723	143154	76	0.588435
111232	100115	87	48893	43580	85	1540	1336	18	1813	1725	19	4474	3999	37	6564	5740	48	155801	139986	81	0.589286
145790	124775	89	56535	48034	87	1577	1327	15	3071	2695	28	7391	6389	48	7817	6708	53	315087	279466	85	0.589286
122888	106331	89	48404	42532	87	1462	1440	15	2739	2202	30	4405	4142	39	6698	5738	46	179250	165799	84	0.589286
139871	130398	92	76852	72258	85	1257	1220	16	3170	3072	29	6527	5874	45	7888	7618	49	277322	259685	83	0.589286
62910	61933	76	23747	23699	59	944	1038	5	1977	1746	21	3189	3433	30	4590	4297	37	122012	119566	74	0.589286
304154	232135	120	169852	130884	120	8456	6852	47	12226	8947	74	25100	19893	90	33294	26565	109	863376	700158	114	0.590136
128812	118237	84	73774	68328	86	1988	1929	24	4069	4054	37	10465	9696	55	10685	10291	59	380569	372185	79	0.590136
79241	76629	89	22326	21575	76	773	796	0	1369	1420	26	3193	3234	31	4133	4216	36	113445	108769	75	0.590986
153656	137399	92	50799	44123	87	1514	1574	17	3747	3383	37	9230	8595	52	9908	8629	54	359377	347297	86	0.591837
140070	117795	93	58773	47715	89	1545	1599	18	2182	1923	27	4902	4368	41	6988	6085	50	192257	169381	87	0.591837
135402	124677	86	59431	53771	86	2036	1874	22	3614	3625	34	8951	8162	53	9560	9327	52	334372	310827	85	0.591837
138330	118533	95	66796	58780	90	1373	1168	13	2635	2061	32	5636	5028	41	7123	5827	49	214901	197965	86	0.591837
117113	106241	90	46386	42386	85	1752	1747	19	3639	3297	35	8864	8070	56	8943	8372	53	336824	316054	85	0.592687
298705	209977	129	220457	160204	126	5961	3886	44	8757	6603	55	18711	13686	85	24938	17971	96	650132	459779	121	0.592687
48587	46608	75	17380	17422	53	442	554	0	1561	1030	5	1916	1828	22	2145	2045	26	79112	79897	70	0.593537
36259	35292	75	15531	15277	51	294	358	0	644	726	0	1379	1630	18	1799	1860	18	52066	52193	70	0.594388
50037	47570	76	27320	25607	74	735	666	0	548	679	0	2661	2455	27	3542	3400	35	86080	83593	74	0.595238
75825	70706	81	42125	38898	80	1227	965	0	1640	1650	23	3881	3424	36	5341	4928	39	135402	121996	72	0.595238
59312	58152	79	21748	21509	61	680	836	0	1165	1379	14	2883	2889	29	4493	4179	35	100058	98262	73	0.596088
89590	77997	90	39298	34203	83	1074	1006	2	1671	1744	22	3748	3202	37	5130	4604	40	152134	141458	79	0.596088
100205	92276	90	53933	49654	83	1775	1696	19	3337	2663	35	7021	6547	50	8182	7534	58	278734	255134	84	0.596088
74170	67422	85	30912	27960	79	1053	919	0	1426	1093	12	3244	3204	32	4346	3835	39	129299	120117	78	0.596088
98722	88047	83	50824	46503	83	1648	1278	16	2759	1995	26	4441	4044	38	6047	5437	43	163478	150920	84	0.596939
66775	58876	81	30581	27912	79	1283	1180	10	1050	912	0	2558	2354	28	4100	3934	38	109790	98962	77	0.596939
160619	140108	92	103903	93824	91	2084	1557	26	3358	2843	34	6859	6235	49	8975	7514	53	260324	224924	88	0.596939
184235	146538	100	110985	93381	97	2857	2288	29	3757	2787	35	8291	6944	51	11744	9479	62	306708	264713	97	0.597789
46751	46685	72	21233	20730	58	795	880	0	1112	676	0	2643	2535	26	2470	2395	24	79826	78445	82	0.597789
114335	111653	82	60109	58222	80	1885	1825	23	2543	2368	28	5664	5192	42	6467	6003	45	189099	180342	82	0.597789
113973	106290	86	36113	33154	83	1716	1686	20	2972	2853	29	6996	6387	45	8046	7884	51	301724	280979	87	0.598639
138339	124701	90	90913	83444	87	2825	2375	29	3840	3417	35	7990	7094	51	12091	10685	61	295257	260574	83	0.598639
116574	106199	87	68182	63212	84	2127	1825	24	2900	2869	31	6667	6274	44	7884	6722	51	222524	205395	82	0.598639
112286	101190	84	50738	44800	86	1227	1019	5	1765	2027	23	4976	4352	40	5998	5201	44	190387	169320	85	0.59949
33443	32955	75	11457	11530	45	157	265	0	830	714	0	1182	1132	8	1777	1672	22	46727	46954	66	0.59949
61799	62088	74	16590	16526	50	676	692	0	1066	1350	11	2623	2575	26	3135	3070	31	95096	93958	73	0.60034
197466	158885	98	83975	67412	94	2112	1796	25	3841	3372	41	9258	7477	54	10013	8463	56	389275	334176	95	0.60034
91457	87777	83	28518	27897	79	1516	1430	16	2245	2220	26	5047	4869	38	5626	5112	43	200850	193601	82	0.60119
138025	118897	91	56230	47560	89	1967	1534	21	3046	3222	34	6419	5863	44	8273	7306	57	238073	217262	87	0.602891
49102	48219	60	20795	19913	59	504	690	0	1319	1299	14	2446	2621	28	3425	3354	33	103201	105787	73	0.602891
95767	88441	83	50703	47656	82	1662	1561	19	2066	2414	25	5906	5364	40	6594	6361	46	203972	192967	82	0.602891
62019	62118	75	34616	34726	75	543	674	0	1418	1428	11	2519	2700	26	2979	2977	28	95046	92582	77	0.605442
54933	54139	78	20633	19733	61	1003	841	0	1172	1360	13	2521	2513	27	3589	3501	35	92852	92485	76	0.605442
37842	35283	81	14725	13583	55	602	553	0	607	681	0	1904	1622	22	2038	2144	20	75408	70409	86	0.605442
24472	25562	61	10739	11001	43	402	287	0	1033	889	0	1304	1157	11	1435	1198	16	46204	46913	70	0.605442
244061	175763	105	85706	60960	102	4919	3394	40	6388	4560	52	11528	8621	62	17130	13413	70	432986	344144	102	0.606292
96694	90519	97	42076	39643	87	913	818	0	2157	2349	21	5059	4902	37	5963	5532	43	208958	186364	97	0.606292
252961	170806	112	106203	71656	105	4347	3121	41	6206	4218	48	13415	9257	68	19457	14240	89	490004	337618	109	0.606292
55129	56066	74	32288	32703	73	494	447	0	1360	963	0	2376	2291	25	3429	3626	32	98487	94868	66	0.606292
24285	26384	50	13103	13792	43	603	706	0	387	270	0	1187	1075	7	1850	1626	23	47071	49316	57	0.606292
112842	108530	82	44376	43132	81	1355	1295	13	2599	2902	29	5157	4779	39	6079	5240	44	230993	216475	82	0.606292
227580	175142	120	102852	82185	102	2900	2229	30	5144	4028	46	9067	7250	55	14238	11309	72	358099	298209	105	0.607143
86753	82704	85	29359	27780	80	1156	1230	9	1656	1767	19	3517	3424	33	5045	4790	42	130444	123621	74	0.607143
68313	61424	83	31777	28277	79	1213	1185	9	1288	1425	17	3306	3141	31	4842	4361	39	127675	116566	81	0.607993
173590	150847	91	65416	55779	90	1786	1903	19	4423	4061	42	9631	8761	52	10926	9561	61	408093	391579	95	0.607993
154501	134539	93	49279	42028	90	2344	2047	25	3444	3048	34	7970	7037	51	10406	8663	57	281817	251352	92	0.607993
48513	48623	77	20313	20308	57	591	670	0	956	832	0	2045	1979	22	2338	2235	25	76499	75456	75	0.607993
106148	97408	85	49500	45663	84	1612	1443	20	2784	2317	27	4501	4380	37	6643	5694	47	173257	168854	83	0.609694
42893	42849	68	19432	19739	55	342	336	0	1006	920	0	1869	1901	21	2488	2556	26	73112	72223	72	0.609694
73760	72814	79	15222	15079	49	780	806	0	1349	1600	17	3200	3213	31	4848	4720	36	125770	126088	78	0.609694
123153	107687	87	52904	46097	86	1556	1444	15	2805	2533	31	6664	5553	45	6274	5903	44	224025	200310	89	0.610544
179408	162564	95	74926	68957	89	2143	2379	22	4854	4371	39	11049	10506	54	12273	11273	63	448225	425749	95	0.610544
121025	116443	85	41210	39813	83	1520	1484	15	2301	2224	24	5883	5686	41	5654	5428	41	218828	205765	81	0.611395
46995	50669	69	26402	26727	63	1107	969	0	1631	1531	18	2517	2485	26	3665	3702	35	105592	106854	76	0.611395
83353	78048	81	35798	31928	80	1590	1259	18	1781	1794	22	3830	3516	37	6264	5520	46	151473	140506	96	0.611395
53554	55755	65	18605	18524	53	726	711	0	1023	1266	10	2362	2445	25	3426	3628	30	86207	83169	75	0.611395
130599	119926	89	44849	40744	83	1790	1687	22	2693	2905	29	7243	6811	44	9257	8597	51	332017	313135	87	0.612245
71218	61856	87	32614	28082	81	490	689	0	1267	1416	14	2500	2360	29	3384	3273	34	114689	104069	80	0.612245
179353	154378	94	120134	108137	92	3443	3008	31	5236	4774	39	10404	9070	59	15965	14051	73	414828	352099	98	0.612245
63721	53253	94	32571	24281	94	1160	806	0	1789	1711	24	5338	4396	46	7769	7283	49	219033	183316	94	0.612245
49051	50607	75	16630	17110	49	714	600	0	1128	887	0	2316	2319	27	3637	3574	33	78356	81268	58	0.612245
69208	67370	79	27496	25937	77	890	808	0	1066	1099	7	3040	3122	29	4201	4550	31	118836	116550	75	0.613095
60461	58793	82	15658	15206	50	792	620	0	716	776	0	2241	2176	24	3257	3047	34	83907	83404	75	0.613095
71830	68603	93	22755	22740	71	753	620	0	881	886	0	2589	2401	30	3336	2984	31	103763	99615	79	0.613095
157247	137381	91	56477	49156	90	2405	2086	26	3609	3284	31	6975	6326	46	9378	7613	58	259182	237145	86	0.613946
64864	64822	74	42342	42290	76	801	779	0	1592	1376	15	2743	2910	29	4290	4201	36	111705	102135	66	0.613946
99456	87217	89	40774	35838	84	1449	1222	14	2542	2428	29	4782	4175	41	5798	5290	44	166846	149809	84	0.614796
57253	54417	76	29492	27443	78	708	712	0	776	1045	6	2964	2853	30	3152	3006	33	100851	96628	79	0.614796
62936	54837	83	31064	27375	80	1296	1167	10	1542	1398	18	2837	2442	30	4222	3987	39	112576	100475	78	0.615646
144819	132901	88	45309	41347	83	1737	1610	20	2658	2948	27	7737	7144	49	9030	8213	49	331491	297170	82	0.615646
158447	142344	93	68465	62456	89	1856	1576	21	3462	3150	32	8044	7811	46	10503	8780	63	298149	270715	89	0.615646
106176	99575	84	42443	41194	81	1909	1859	20	2998	2827	28	6308	6227	43	7875	7653	51	214326	208081	75	0.615646
273503	204615	108	160723	121279	108	4844	3722	41	7407	5475	58	15346	11697	75	21703	17092	86	579458	481672	102	0.616497
155966	118989	109	62393	48775	94	2085	1244	26	3078	2386	37	6701	4945	50	9154	6764	55	250000	199380	93	0.616497
355739	206568	150	138205	81037	141	5117	2879	47	7676	4865	60	16469	9315	73	25102	14277	96	613380	357504	140	0.616497
45728	48737	53	22312	22787	53	727	667	0	939	1127	8	2387	2486	27	4161	3924	37	93481	92692	66	0.616497
84011	82892	88	42201	41397	78	1475	1392	15	1193	1261	12	3483	3565	33	4819	4988	37	116730	114837	72	0.616497
57393	57136	74	26749	26480	73	792	627	0	784	942	0	1994	1962	24	2828	2558	31	78400	80842	58	0.617347
116728	101051	95	69266	62820	87	1588	1430	19	2557	2147	27	4980	4427	41	6580	5832	46	175657	157059	83	0.617347
47000	44444	81	15990	15815	52	668	849	0	1228	942	0	2424	2705	25	2978	3462	27	96105	94945	73	0.617347
105992	100578	84	43130	41709	81	1071	1013	3	2325	2534	23	4940	4921	37	5000	5050	36	198002	193339	76	0.617347
74724	69317	86	34360	32199	79	1554	1430	14	1963	1872	20	3709	3799	33	5724	5544	39	145333	140515	75	0.618197
103057	98804	83	45136	42712	82	1029	1236	11	2136	1830	25	4224	3881	38	4492	4173	38	160114	146891	70	0.618197
15455	16514	43	9616	9866	43	211	181	0	368	533	0	581	827	0	1100	1038	6	33833	33719	59	0.618197
96314	91634	82	72363	68751	83	1166	1171	11	1630	1658	17	3698	3339	36	4890	4916	38	150797	131701	79	0.619048
159983	137545	106	88331	78504	91	2480	2099	26	4002	2995	41	9061	7393	56	11901	10163	60	349066	305363	92	0.619898
171362	149429	94	83223	74328	91	1999	2116	23	4259	4112	34	9827	8908	58	10886	10621	54	392574	357422	90	0.619898
64408	60569	92	17104	16613	55	1166	1343	12	1443	1423	16	3130	3294	30	4779	4987	37	134927	136960	75	0.620748
113999	104537	84	49568	44069	84	1384	1279	20	2121	2017	25	4816	4661	38	6182	5664	47	214104	201246	85	0.620748
108986	98208	86	37869	34013	82	1537	1361	17	2214	2152	20	5026	4899	37	7173	6640	49	188908	177876	83	0.621599
55350	54316	81	30783	30044	74	682	804	0	1109	1158	11	2573	2787	29	3603	3659	33	92544	90170	75	0.622449
42234	41889	71	15474	15495	49	203	277	0	451	551	0	1927	1807	21	1980	2022	23	66941	64175	62	0.622449
158573	137869	96	66703	57720	89	1911	1667	21	3430	3502	33	8822	8097	51	9699	8736	65	377741	353355	90	0.623299
44174	43460	76	15431	15220	49	150	247	0	8	446	0	1511	1533	16	1844	1824	21	62290	63354	72	0.62415
64715	63833	76	24287	23217	70	987	1081	6	937	880	0	2494	2238	27	3679	3780	31	100367	99182	79	0.62415
69516	65593	78	27553	27072	76	1142	980	0	1137	1305	17	2940	2583	31	3989	3692	34	100824	96987	79	0.62415
96957	94715	85	22459	22226	63	1459	1560	18	2573	2325	28	4909	4560	38	6896	5882	52	177392	165521	82	0.625
36088	35700	66	14575	14842	47	653	655	0	920	611	0	1856	2026	21	2467	2295	29	75839	76358	70	0.625
150369	130133	91	66509	57436	90	1847	1608	20	2915	2453	31	5790	4710	47	8041	6889	51	213360	172017	85	0.62585
54890	52159	75	29799	27308	75	939	996	0	998	1011	2	2286	2466	26	2980	2609	30	90932	84059	75	0.62585
121783	106788	88	92023	82336	87	2977	2617	30	4687	4221	40	9247	7949	51	12524	10659	60	333446	286991	91	0.62585
42953	43152	70	11210	11365	44	731	719	0	870	914	0	1819	1796	23	3187	2863	34	79413	78614	75	0.626701
115892	107107	91	70069	64375	86	1775	1724	18	2843	2332	29	5720	5121	41	8326	7000	53	227632	202787	85	0.627551
168300	133497	97	73600	56431	95	2581	1831	31	3360	2236	35	7833	6136	54	10176	7217	64	257631	196920	96	0.628401
146273	132075	94	90877	83125	88	1904	1685	21	4187	3682	36	8178	7772	45	8584	7300	51	339850	317652	101	0.628401
183204	148533	93	73170	58673	93	2496	1921	29	4530	3478	43	10350	8578	56	12089	10014	58	447225	371576	95	0.629252
81457	71257	81	38720	34288	81	1037	836	0	1007	1179	11	3304	2839	35	4722	4406	40	127129	110890	81	0.629252
83615	78791	79	51346	46859	80	2014	2002	21	2305	2015	28	5476	5319	41	7760	6848	46	203726	186912	81	0.629252
56997	60143	72	25114	25345	59	582	466	0	1034	1202	14	2032	2080	23	3442	3154	34	98162	96344	74	0.629252
66223	61617	79	35516	33453	78	847	812	0	1411	1442	18	2746	2531	32	4292	3873	37	105071	99020	75	0.629252
122614	107390	92	57380	51583	86	1534	1483	17	3093	2925	32	5762	5384	43	7524	6869	51	215249	198862	87	0.630102
139028	108530	93	62810	51464	91	1831	1351	19	2171	1581	29	5176	3923	44	6887	5559	47	199884	168290	89	0.630102
72576	73630	77	30909	30562	75	819	1079	6	1338	1186	12	3008	2945	30	4454	4695	35	127647	123538	77	0.630102
226681	178936	118	90611	72177	110	3165	2483	32	4787	4183	43	12803	10384	63	14483	12164	63	520971	451035	113	0.630952
101173	88431	85	34547	30812	81	1214	1289	13	1403	1340	16	4147	3763	37	5589	4978	43	155160	140697	84	0.630952
63944	57651	83	35908	32831	79	662	510	0	1100	1153	10	2433	2351	28	3559	3516	35	104134	96468	78	0.630952
29333	29033	71	12396	12378	45	145	301	0	349	420	0	1082	1201	9	1460	1533	17	45214	42923	63	0.631803
85489	83889	79	43899	42690	78	1232	1167	10	1829	1751	20	4644	4529	39	5196	5110	37	175018	173083	82	0.631803
216351	157257	103	79579	56868	99	2998	2024	31	4697	3616	48	11484	8660	63	11593	8834	60	478725	348989	103	0.631803
70233	64811	81	33801	31213	79	566	689	0	1903	1665	24	3284	3154	32	3681	3660	36	124200	114905	79	0.631803
238880	187975	112	121558	95097	110	5986	5098	40	7869	6238	47	17483	14227	79	24783	20360	99	622236	515284	109	0.632653
94456	86719	80	47801	43237	81	1075	1025	4	2357	2037	24	5391	5016	43	5845	5534	42	193473	179155	85	0.632653
121634	114700	85	45626	42391	84	1601	1452	16	3338	3637	32	7317	7369	46	7559	7344	49	310738	293244	84	0.632653
184404	155462	98	85700	73137	94	2153	1768	24	4459	4086	36	10250	8715	64	10941	8983	62	423800	380804	95	0.632653
107127	101440	82	86168	81371	83	1919	1856	20	3130	2939	33	8223	8006	46	10354	9349	56	303410	279286	82	0.632653
228293	174947	107	97983	74707	104	2843	2089	29	4348	3511	41	11758	8973	67	13364	9539	66	487299	375644	107	0.633503
111339	86356	103	50765	41275	89	1924	1725	22	2743	2196	31	5746	4416	44	8612	6625	55	224411	175606	92	0.633503
25052	26130	50	10757	10672	43	221	324	0	93	347	0	1175	984	0	1388	1526	18	39894	41007	68	0.634354
166664	146673	94	113927	99435	93	2977	2521	29	5311	4629	42	11432	9808	59	15621	13646	77	370557	300117	97	0.634354
236276	189429	118	144743	118826	118	5138	3897	40	8140	6100	50	17102	13575	72	23404	18290	95	635309	508222	118	0.634354
108653	103654	84	19878	19144	58	1910	1792	23	2147	2276	23	4812	4403	40	6508	6005	44	187478	178793	86	0.634354
99659	93327	83	39795	38449	80	1066	1251	11	2218	2155	26	5123	4874	38	5392	5343	37	205105	199877	83	0.635204
130633	115216	96	60130	54602	86	1572	1458	17	3592	2579	34	7419	6599	49	8754	8210	55	316768	277676	91	0.635204
135540	116372	90	67131	59769	90	1762	1407	20	2857	2485	31	6386	5609	45	7185	6044	50	224301	197562	95	0.636054
53067	50753	76	24044	22985	70	749	757	0	1150	949	0	2443	2142	27	3387	3298	31	96765	95180	76	0.636054
316696	198021	133	145138	91180	131	5474	3536	47	8309	5412	54	18831	12719	83	23073	15274	87	670261	463855	130	0.636054
93513	87268	85	45343	43499	81	1355	1269	18	2885	2619	33	6089	5737	47	7728	6857	51	217992	206631	83	0.636905
48989	50509	72	11346	11761	43	719	720	0	1056	1202	10	2110	2167	24	3329	3342	30	81561	78936	73	0.636905
34751	35533	57	15418	15731	48	314	333	0	623	766	0	1246	1210	13	1178	1313	14	55736	54076	70	0.636905
139285	125854	92	65508	58379	87	1975	1911	23	2914	3163	31	8108	7438	49	9525	8198	53	337750	305746	85	0.636905
108751	91015	87	42715	35102	87	921	864	0	1763	1261	19	3518	3204	34	4866	4269	38	139832	111879	89	0.636905
255413	198407	112	142376	116817	110	4838	4133	37	7893	5825	56	17777	14304	72	21639	16986	86	638241	487896	114	0.637755
206195	179553	100	98220	87655	94	3125	2866	32	5430	5379	41	12061	11101	54	14541	13651	66	449173	416283	98	0.637755
70731	61845	85	35578	32327	80	1433	1374	17	2285	1670	27	4064	3449	39	5642	4733	47	152897	134008	81	0.637755
86559	84269	85	41429	40371	78	1106	1056	6	1678	1577	20	3528	3107	33	5098	5327	40	140558	141439	78	0.638605
101018	89032	86	50633	42654	87	876	615	0	1703	1394	20	3591	3064	33	4590	4422	37	154521	129664	86	0.638605
163338	128624	92	79842	63429	92	2002	1314	25	3685	2979	37	7454	6130	50	11085	8804	59	310681	248445	93	0.639456
137343	124862	95	88442	82655	87	2040	2139	22	3926	3588	38	9070	8020	55	9693	8753	56	308490	273715	89	0.639456
41080	42981	60	13616	13778	46	309	398	0	645	802	0	1492	1726	18	2476	2430	27	69420	71621	71	0.639456
83086	83377	78	15768	16100	47	1303	1286	13	1510	1565	17	3529	3578	32	5090	5463	38	131566	130742	77	0.639456
94664	87558	87	42416	38541	80	1301	1169	12	1851	1777	25	4215	3979	38	6053	5644	43	163307	156637	80	0.640306
130463	114044	91	55854	47317	87	1749	1451	17	2691	2274	29	5783	4951	42	7238	6618	46	217863	196121	87	0.641156
187397	163026	94	111732	97391	94	3822	3232	35	5631	4299	47	12065	10406	65	14972	12998	77	409083	349535	96	0.642007
208748	158546	114	83395	62455	103	2366	1868	26	4823	3417	45	11242	8582	69	12086	9565	64	448837	349589	99	0.642857
71065	67625	78	33436	32343	76	1133	927	0	1194	1363	13	3268	3378	30	4676	4542	38	127332	128764	75	0.642857
107655	104889	80	58988	56131	81	1194	1065	7	2563	2811	27	6282	6006	46	6919	6595	43	266160	253269	75	0.642857
120542	106109	86	61640	54430	86	1896	1448	22	2638	2038	26	5964	5175	44	7712	6960	50	206981	191535	83	0.643707
44374	43720	74	16198	15718	53	842	831	0	916	942	0	1773	1776	21	2944	3007	29	75230	73913	69	0.643707
233460	178342	107	120222	91710	107	4715	3592	40	5922	4786	46	12626	9550	68	16388	12529	76	427936	330940	103	0.643707
129161	117727	85	49741	44187	84	1606	1715	17	2789	2550	30	7144	6288	53	8301	7974	47	304049	282034	83	0.644558
99827	96489	81	36466	35296	78	1345	1011	3	1917	1977	23	5366	5402	39	6156	5540	42	221219	219814	80	0.645408
99356	95769	80	54772	53373	81	1725	1667	19	2080	1828	25	4961	4631	38	6131	5621	43	179343	173988	78	0.645408
43895	43088	74	22409	21101	62	812	622	0	1177	1073	6	2421	2133	29	3620	3213	40	86453	83498	70	0.645408
128607	113149	91	69134	60374	87	1521	1432	16	2236	2008	24	4948	4108	43	6152	5218	46	182328	159952	75	0.645408
31437	29631	73	7502	7669	39	479	429	0	809	739	0	1606	1594	20	2184	2323	25	60123	56598	68	0.646258
69825	63458	80	32518	28853	80	1024	997	0	1842	1327	20	3109	2923	32	4362	3936	38	129182	118479	76	0.646258
257747	154462	120	115669	74441	119	4370	3101	42	6138	4428	52	14469	9437	73	17884	12139	89	515812	327174	121	0.647109
19150	19340	53	5319	5320	35	206	326	0	390	617	0	1245	1245	10	1671	1869	20	48094	47521	65	0.647109
48168	45462	78	26104	25444	73	1075	861	0	1264	1357	14	2645	2787	27	4410	4458	35	110406	107385	71	0.647109
178629	138128	96	70991	56762	96	3521	2986	36	3720	2374	44	8156	6944	50	11403	9369	59	306697	267046	90	0.647959
66184	61669	81	34385	31194	79	814	804	0	970	1053	5	2789	2635	30	3904	3737	34	113251	105106	80	0.648809
180201	138989	100	75421	57099	97	1814	1513	22	2991	2450	35	8049	6285	52	10161	8013	60	322016	257365	98	0.648809
184067	165562	94	95929	84134	93	3067	2624	31	4867	4410	41	10941	9770	57	13798	11807	68	376197	336340	93	0.64966
69110	65276	81	33118	31557	76	776	908	0	1723	1505	17	3300	2980	33	4752	4907	36	127934	122652	79	0.64966
87181	82096	82	42707	41249	79	1643	1501	19	2222	2479	26	5777	5588	42	6586	6661	41	218698	207019	81	0.64966
119534	110358	84	49291	44851	84	1528	1216	14	2306	2397	26	6789	5956	46	7805	7088	48	287315	261572	87	0.65051
176656	163499	92	94590	87674	90	2208	2009	24	4811	4557	41	10589	10031	54	13116	11701	66	451160	418329	107	0.65051
37462	38477	63	19110	19228	55	219	324	0	868	555	0	1487	1323	15	1589	1682	19	53667	52710	71	0.65051
85092	74541	93	37715	33163	82	899	796	0	1376	1296	12	2955	2523	31	3985	3642	35	119733	108227	82	0.651361
159831	145753	89	87866	78910	88	3175	2715	30	3843	3635	38	9186	7987	56	12098	11154	57	318350	294839	89	0.651361
103426	100643	84	51967	50841	81	2028	1856	22	2179	1832	27	5458	4753	40	7609	7404	48	197072	188125	80	0.651361
144917	134650	89	68183	64882	85	2132	1991	22	3780	3352	36	7338	6915	45	8506	7383	51	269579	234048	87	0.652211
92645	79153	85	45319	39299	84	994	934	0	1641	1766	18	3984	3435	39	5844	5353	42	160340	138300	84	0.652211
39755	37654	75	22282	21245	58	536	411	0	512	572	0	1762	1681	21	3168	2886	31	80825	77264	72	0.652211
32417	33405	62	16762	17302	48	566	605	0	605	622	0	1494	1486	15	1979	2134	21	51121	49420	68	0.652211
24630	24562	69	12526	12985	45	312	295	0	736	716	0	1164	1174	10	1388	1512	18	43930	45668	53	0.652211
223656	186244	104	137685	117661	102	5109	3988	39	7574	5757	52	14990	12772	68	19947	16712	88	551040	480069	105	0.653061
161295	145108	90	51899	47627	87	2471	2145	28	3913	2896	40	7226	6859	48	9868	9118	51	254397	217099	83	0.653912
63793	61519	77	19555	19315	57	657	512	0	1553	1529	17	2088	1998	25	2471	2969	24	78580	80272	75	0.653912
28995	27487	74	10221	10284	43	269	316	0	582	507	0	1362	1249	14	1347	1441	17	44962	46201	70	0.653912
69043	66967	91	29603	29383	75	548	564	0	1289	1080	9	2585	2576	27	3226	3257	31	99633	100260	78	0.654762
116984	106039	85	69059	63285	85	1521	1338	15	2311	2597	24	5195	4707	40	6796	6247	45	192606	174428	83	0.654762
146658	134356	90	67933	62379	87	2351	1987	24	3852	3524	36	8080	7386	49	10621	10095	59	330816	300788	91	0.654762
64086	60575	79	24352	23171	65	1165	1180	13	1325	1277	14	3532	3002	35	4914	4353	39	132438	127516	75	0.655612
98972	84659	89	42147	35246	85	1500	1402	16	2072	1706	24	3914	3290	39	5572	5383	43	166435	146409	83	0.655612
137643	103261	110	54583	40049	110	2044	1670	23	2513	2181	30	6120	4765	46	9721	7331	56	250519	190280	110	0.655612
203717	161983	102	90332	71667	96	2884	2307	31	4210	3514	37	9610	7934	54	12781	9870	58	341956	295294	96	0.655612
51358	50421	75	20587	20532	56	854	825	0	947	918	0	2107	2208	24	3429	3933	29	94698	89189	78	0.656463
57548	55244	87	24971	24423	75	511	720	0	1649	1431	17	2978	2836	28	4023	4006	35	103404	100329	70	0.656463
91922	82798	89	35937	32975	81	1037	894	0	1712	1961	20	3709	3537	33	3815	3903	33	143753	137128	80	0.656463
69987	59063	95	32844	29061	81	840	772	0	1625	1079	8	2811	2556	31	4281	3775	39	113400	107063	75	0.657313
166696	149546	90	85944	74850	90	3330	2789	34	4581	3781	41	9774	8877	59	13939	12112	68	379740	352258	93	0.657313
48295	47736	88	21902	21807	65	535	662	0	841	962	0	2015	1824	22	2999	2850	29	72448	73362	74	0.657313
84670	82960	81	29693	28633	78	1169	1234	11	1930	1975	21	3685	3516	33	4373	4181	36	139170	132343	82	0.658163
66739	66900	79	38545	37708	77	1011	995	0	1384	1090	12	3014	2815	32	3942	3625	35	106398	96941	72	0.658163
72325	64973	82	36504	33449	79	1237	1126	9	1442	1286	14	3214	3071	34	4605	4510	37	127579	123071	82	0.659014
65368	64774	75	31404	30683	75	1111	1025	4	1461	1516	16	2613	2485	32	3798	3623	33	110933	109079	72	0.659014
186271	146035	95	71116	55844	95	2096	1650	22	4676	3703	38	10348	7970	60	10885	9152	55	424654	329391	101	0.659014
48766	51831	63	13270	13743	45	523	557	0	1059	873	0	2275	2139	25	2906	2815	30	92732	92011	72	0.659864
57737	56130	75	29619	28260	75	745	774	0	990	1365	14	2818	2938	30	4045	4205	35	105887	99572	78	0.659864
54893	55927	74	21853	22106	58	493	680	0	1049	1165	13	2672	2785	28	3559	3596	31	95792	92486	78	0.659864
58298	58958	75	24410	24496	64	718	756	0	675	762	0	2395	2416	26	3091	3120	31	88787	89861	76	0.659864
41284	41711	71	9698	9849	42	643	557	0	972	986	0	1820	1930	23	1956	2123	23	73179	71661	73	0.659864
74704	73583	83	10205	10159	42	774	642	0	1127	1439	13	3240	3421	29	3892	3365	34	137490	134232	80	0.660714
98700	82253	93	35194	28945	83	942	1266	11	1768	1281	18	4046	3235	37	4715	4483	40	152417	133317	89	0.660714
172076	135476	100	71966	56197	94	2130	1703	27	2771	2224	32	6821	5673	48	9438	7331	55	260801	211203	96	0.661565
93475	77018	88	39765	32933	84	1627	1289	14	1578	1211	16	3440	2611	36	5373	4490	47	144397	124008	93	0.662415
170950	150249	93	81817	73956	93	2797	2482	27	5128	4975	41	12134	11216	60	13069	11955	63	495279	446115	100	0.662415
125028	109889	88	63422	54627	89	1610	1430	17	2926	2496	27	5557	5308	39	6135	5649	42	230979	202070	90	0.663265
92792	84003	85	50629	45204	84	979	906	0	2018	1743	19	3884	3581	35	4504	3761	37	145812	137561	86	0.663265
173609	149949	93	62976	53791	90	2096	1981	23	3861	3285	37	9827	8573	53	10230	8567	52	388410	342403	93	0.663265
197653	153831	104	93462	75303	101	3999	3194	37	5280	4411	42	11338	9478	64	16696	13132	73	409478	327001	118	0.663265
81517	70524	90	31364	27485	81	1063	834	0	1469	1519	20	3222	2899	34	4674	4348	39	125059	110737	86	0.664116
167870	141314	109	71139	59475	109	1985	1441	22	3761	3117	32	8067	6845	49	8580	7087	54	324009	279884	109	0.664116
150148	119767	96	59218	47985	92	2099	1678	24	3268	2472	34	5561	4530	46	7267	6279	48	214815	180390	94	0.664966
73255	63290	87	33092	28058	83	983	859	0	1308	853	0	3370	3072	34	3630	2907	37	113924	100412	80	0.664966
66770	69339	63	40044	38722	77	547	620	0	1039	1340	11	2718	2306	31	3667	3715	36	109863	100654	73	0.664966
55576	50094	91	26981	25282	75	1194	1202	11	1401	1314	16	2731	2548	28	3916	3356	37	111066	106313	79	0.665816
71859	61360	84	30362	26016	80	1651	1300	15	1627	1409	18	3765	3339	37	5713	5417	44	148979	130999	83	0.665816
112013	101114	85	44488	39262	83	1715	1514	22	2357	2213	23	4671	3995	39	6343	5620	48	183656	167996	85	0.665816
54608	53354	74	18125	18119	51	554	638	0	836	806	0	1892	2050	22	3167	2958	32	76479	73135	76	0.666667
154301	136233	97	59414	52800	91	2080	1738	23	4005	4009	34	9878	8905	51	9974	8434	56	365571	324914	108	0.666667
185702	145874	105	91028	72778	95	2860	2456	29	3564	3261	36	8597	7047	51	10910	9086	53	300456	253422	95	0.666667
155587	126519	92	89968	71131	93	2604	1793	28	3551	3081	36	7763	6017	49	11224	8869	62	291739	229704	88	0.666667
162784	138031	94	78354	66408	91	3639	3191	32	4334	3837	38	10301	9009	56	14832	13192	74	375444	326977	94	0.667517
133824	117028	90	50518	43495	89	2291	2102	23	2763	2690	31	6888	6235	45	10436	9168	60	258364	227232	91	0.667517
46699	47334	70	27341	27370	68	605	608	0	1230	1205	14	1797	1935	23	2573	2598	29	80748	83030	71	0.667517
63017	58639	81	31618	29556	79	1060	892	0	1901	1661	19	2727	2633	30	3956	3781	35	100314	95858	76	0.667517
155677	137789	94	80136	74039	89	1788	1728	20	3588	3423	36	7919	7286	49	9505	9073	52	306332	272192	89	0.667517
172634	139821	98	66146	55861	93	1578	1371	19	4043	3216	39	8208	6613	52	10342	8037	56	362476	308324	95	0.668367
259331	169065	119	155782	106754	113	3848	2408	39	5912	3927	59	12065	8122	69	16396	12185	75	454114	307171	109	0.668367
107179	93475	90	44881	39262	84	1213	1146	11	1623	1903	20	4155	3736	36	6543	5646	45	170736	155475	82	0.669218
146029	131776	88	90183	81618	87	1688	1926	20	3100	2752	31	6836	6364	45	6791	5992	51	253078	226634	83	0.669218
127981	111695	103	70997	64088	87	1036	1257	12	2157	2023	28	6106	5637	45	6801	6255	48	229178	210550	85	0.669218
135532	122452	88	74067	68189	87	3173	2728	32	4353	3939	44	8655	7641	51	10943	10264	62	321155	290354	85	0.669218
66114	60476	81	30692	27547	80	782	749	0	1410	965	0	3383	3234	31	4774	4315	40	131729	125732	76	0.670068
136753	114004	89	54400	46411	89	2248	1817	25	2939	2091	32	7041	6005	51	9746	8413	52	243041	212637	87	0.670918
89672	78997	91	30494	26250	83	1286	987	0	1361	1295	15	3552	3200	33	5426	4948	44	148639	134044	99	0.670918
99125	91902	85	43372	41402	81	1532	1427	18	2187	1755	23	4747	4814	37	5275	5247	41	161004	154679	79	0.671769
160647	142989	93	106815	96650	90	4348	3496	36	5507	4896	44	12434	11350	60	16407	14667	72	459111	415388	89	0.671769
129005	107664	90	49690	41863	88	1847	1689	24	2902	2352	33	5729	4659	44	8236	6414	52	207154	174183	84	0.671769
100242	95423	82	41376	38705	80	1678	1753	18	2140	1835	28	4780	4518	39	6637	6247	46	175959	166371	79	0.672619
121955	104752	89	44180	37053	86	1479	1361	18	2248	1674	25	5566	4870	41	7382	5930	51	215008	193990	88	0.67432
151374	121716	94	67339	54162	92	2837	2075	31	2723	2384	31	6702	5245	49	9162	7734	54	251621	214043	94	0.67432
228824	160420	120	110759	82109	108	3649	3126	35	5216	4077	46	11738	8252	63	16415	12125	75	401340	305563	111	0.67432
32750	32777	63	10238	10361	43	404	427	0	299	407	0	1216	1071	8	1847	1822	21	56056	57364	69	0.67517
168416	146340	109	117599	107568	94	5457	5058	37	7153	6032	49	16493	14367	70	22241	19681	84	605788	517918	109	0.67517
63700	62971	65	30514	28428	74	777	737	0	1135	1236	11	2974	2769	32	3940	3932	36	112440	107019	77	0.67517
86177	84300	83	36576	36290	78	1471	1486	18	2085	2025	23	3910	3808	34	5181	4832	39	145670	138030	79	0.67517
92899	79054	86	44823	40127	82	1600	1283	16	1714	1770	21	4435	3885	38	7035	5988	47	174636	159947	78	0.67517
77656	74621	81	40372	38347	79	1040	865	0	2081	2005	22	3680	3681	33	4714	4238	38	126985	121731	79	0.67517
46661	45849	71	18240	18300	53	673	588	0	660	735	0	1954	2028	24	2866	2992	28	73666	71081	72	0.67602
77321	66539	85	33799	29718	81	1322	1080	7	1666	1408	16	3406	3166	34	4083	4411	32	125635	112256	78	0.67602
32470	31959	73	19278	19491	58	284	408	0	709	729	0	1189	1415	13	1309	1476	15	54096	56147	67	0.676871
103703	98134	85	47879	46130	81	1457	1422	17	2618	2391	31	5523	5626	39	6226	6101	47	197718	181320	79	0.677721
86893	79471	81	47378	43009	81	984	880	0	1610	1220	14	3325	2971	31	4125	3975	37	119748	108863	79	0.677721
41298	40848	75	17753	17802	50	550	474	0	746	1007	1	1510	1357	16	2341	2570	26	66998	68866	67	0.677721
140494	120331	90	51913	44657	87	1625	1453	18	3224	2769	32	6367	5598	49	7661	6952	45	289174	262070	86	0.677721
249066	175220	119	111687	83189	108	3041	2240	35	6119	4712	46	16482	12050	76	17745	12840	78	655678	483849	111	0.678571
128573	116799	87	57296	52559	85	1777	1548	18	2787	3032	32	6914	6244	47	8521	7657	50	257783	243512	85	0.678571
39150	40949	56	11821	12175	44	565	519	0	824	853	0	1179	1212	10	1901	1886	25	58019	59153	68	0.679422
202393	160745	114	83335	65371	98	3075	2542	32	4020	3597	35	9569	7652	55	12289	9711	67	342600	285038	98	0.680272
127574	117234	87	55294	50057	85	1657	1535	20	2906	2730	36	7051	6288	48	7884	7023	49	249406	219279	81	0.680272
150562	127088	95	49680	41615	89	2221	1650	29	3070	2681	30	7028	5542	49	8343	6721	56	237415	205863	88	0.680272
79544	77212	85	22466	22456	59	1132	1040	6	1772	1738	20	3741	3594	34	5308	5194	41	148708	144062	78	0.680272
92624	92303	78	50962	49345	79	1353	1314	15	2586	2293	29	4841	4531	38	7215	6649	47	187639	166514	95	0.680272
110090	106754	82	41269	40275	79	1802	1882	18	2866	2623	28	5007	4621	40	6539	5637	44	192076	182617	81	0.680272
42089	44575	59	15675	16402	47	273	541	0	339	393	0	1548	1649	18	1869	1987	22	69777	71264	69	0.680272
42709	43346	72	11741	11895	43	648	734	0	1077	1164	9	1754	1801	21	2500	2619	28	78510	80426	70	0.681122
52813	51788	82	21740	21594	60	577	671	0	1180	982	0	2597	2454	26	2878	2413	33	89365	88325	70	0.681122
125832	99006	91	54052	42333	90	1956	1506	22	2466	1952	25	5015	4041	44	7061	5262	52	179527	142944	90	0.681973
73341	71807	81	30411	30204	76	527	521	0	2127	1625	26	2665	3182	27	3418	3439	32	112800	106891	76	0.681973
84434	82604	81	40330	39148	79	1425	1241	12	1676	1837	22	4541	4307	38	5496	5354	42	195864	193800	77	0.682823
93968	80429	85	44751	39204	84	1047	992	0	1537	1245	12	3872	3392	41	5297	4486	45	144289	124672	84	0.683673
274809	186519	128	100082	67610	121	2934	2024	31	5759	3654	47	13006	8515	68	15644	11114	76	573347	398227	124	0.684524
69941	67541	78	32563	31403	76	1196	1098	12	1353	1247	12	3519	3341	33	4119	4051	35	113208	109115	74	0.684524
111882	95529	87	52159	44323	87	1491	1454	18	2604	2219	28	4519	4092	38	7743	6272	50	187954	160837	82	0.685374
55916	54760	74	22196	22047	61	625	734	0	1062	1036	5	2267	2464	24	2909	3077	30	85289	82961	73	0.685374
160692	138284	104	61925	54173	92	2515	1966	27	2909	2312	33	6401	4929	50	8606	7070	55	221999	185902	84	0.685374
104299	86819	92	51420	42550	87	900	801	0	1792	1349	23	3784	3216	37	5098	4456	40	175441	146688	89	0.686224
129818	117380	103	47893	43742	87	1410	1548	17	3382	3197	35	6580	5946	45	6582	6290	44	261526	236318	85	0.686224
19289	19730	47	11589	11567	45	439	403	0	672	564	0	1195	1233	11	1442	1337	16	40115	35305	76	0.686224
140768	120619	93	78386	67566	88	1623	1187	19	3242	2452	35	5984	4829	49	6568	5744	45	217981	187492	90	0.687075
51824	54037	66	8771	9366	40	552	558	0	1107	1150	10	2561	2428	29	3031	2862	31	100125	98906	73	0.687075
269543	174095	120	117759	76468	115	3128	2240	33	4706	3312	50	12032	8399	66	19053	12698	86	497355	330449	118	0.687075
19981	21380	58	10704	11092	42	395	344	0	222	368	0	1137	1242	11	1540	1573	15	41918	42779	54	0.687075
103889	98451	86	39532	36600	82	1034	1021	3	2062	1835	23	3410	3259	33	5061	4841	35	138181	131521	79	0.687925
55925	55171	78	22139	21894	66	344	412	0	876	1196	8	2428	2329	26	2598	2605	28	87566	83312	77	0.687925
248497	204212	111	170233	144914	105	5535	4453	41	7993	7106	49	19684	16729	81	27235	24141	98	736554	634052	107	0.688775
58595	54207	80	18306	16830	56	1028	964	0	1139	1370	15	3291	3306	30	4715	4278	40	122228	120089	72	0.688775
79319	72263	84	37037	32894	82	918	654	0	1292	1263	16	3355	3245	33	4544	3429	44	127009	111209	84	0.689626
59003	58675	74	21984	21588	65	695	620	0	1032	1288	12	2552	2447	28	2834	3240	28	99300	97257	78	0.690476
110323	108866	81	48606	47817	80	1314	1622	14	3027	2543	29	6783	6538	46	7550	7080	50	271560	256402	79	0.690476
106025	89287	90	48908	40226	86	1400	1006	4	2181	2064	28	3927	3368	40	5821	5244	45	176139	151590	86	0.690476
103707	92437	86	45171	38099	86	1491	1308	17	2103	1816	24	5111	4377	42	7643	6822	48	189610	160804	87	0.691326
107706	84566	89	47812	38130	87	1480	1185	15	1925	1997	27	4630	3793	43	6162	4404	48	167221	131706	88	0.691326
110116	100574	84	50557	46391	83	1307	1313	16	2317	2650	26	5122	4891	39	6667	6163	44	184705	180108	83	0.692177
154326	143640	89	78846	74181	87	2394	2259	24	3751	3414	36	8265	7999	49	8875	7924	49	316029	290663	89	0.692177
166647	123509	96	63626	46692	94	2373	1633	29	2893	2501	35	6560	5196	48	9101	6536	57	225927	170012	95	0.692177
235148	148467	114	95651	58293	111	2515	1615	31	5572	3413	51	13203	8744	74	14494	8927	78	509481	326683	113	0.692177
257557	166772	111	108216	69096	111	2884	1932	32	5323	3397	47	13116	8381	67	13554	8709	77	502335	336042	111	0.693027
118393	101507	93	53395	45541	86	1717	1325	19	2486	2376	25	5114	4237	43	7006	5820	49	178784	159325	84	0.693027
143610	134013	86	78615	73593	86	2211	2144	25	3517	3202	34	6239	6301	42	9372	9075	50	226508	216233	82	0.693027
41299	45044	56	20564	20332	57	572	570	0	1182	1180	13	2157	2100	22	1972	1984	24	70926	65859	70	0.693027
40631	40601	74	17978	17626	55	276	346	0	661	565	0	1354	1374	15	2463	2238	28	60047	58223	63	0.695578
99940	93816	82	47510	44497	81	2347	2264	24	2049	2153	29	6060	5738	43	8515	7796	54	226064	206146	79	0.695578
75190	70252	95	32087	29464	95	977	1016	3	1246	1388	15	3530	3029	31	5030	4425	38	128224	113934	95	0.695578
97438	94625	81	30415	29445	78	1053	1098	9	2094	1903	26	4246	4205	36	4489	4539	37	176736	172253	78	0.695578
67193	65300	81	22588	22227	69	567	692	0	1238	1394	15	2688	2570	28	2858	2776	30	101559	100887	74	0.696429
72095	70125	86	32427	31778	77	769	768	0	1780	1547	17	3089	3135	31	3749	3448	37	117826	116990	71	0.697279
205547	164055	99	70361	56104	96	2423	1882	30	4676	3493	43	10439	8597	62	12465	9797	66	442923	372163	94	0.697279
81046	71568	83	36161	31651	81	959	774	0	1477	1356	15	3586	3194	34	4776	4100	40	128745	118809	75	0.697279
115899	107367	84	49849	45375	82	1730	1696	21	2982	2389	35	5647	5075	42	7156	6672	47	209994	183454	80	0.697279
99622	96459	82	39589	38652	79	764	951	0	2890	2390	32	5890	5488	42	6824	6653	43	257603	250067	79	0.698129
88561	82490	88	32508	31003	80	1222	1146	10	1399	1479	13	3428	3027	33	4956	4722	40	124195	121963	67	0.698129
54691	53193	75	25312	25297	74	602	681	0	1194	1246	12	2735	2789	27	3274	3303	33	95418	95717	71	0.698129
38149	37399	77	13423	13637	47	726	662	0	1011	1181	10	1705	1594	20	2128	2183	27	59578	61131	65	0.698129
42677	42808	72	20501	20205	60	504	591	0	688	677	0	1983	1576	24	2918	3045	28	66240	65184	67	0.698129
118512	95821	99	48449	39392	89	1470	1225	16	2273	2059	29	4969	4173	42	6998	6266	45	197507	168034	86	0.69898
124569	117592	83	51831	49016	83	2064	2128	21	3581	3333	34	8518	8004	50	10420	9854	53	364616	334709	84	0.69898
138744	109902	92	62022	48610	92	2188	1851	24	2514	2125	31	5495	4304	46	9313	7234	62	226820	183791	89	0.69983
36172	35333	73	9483	9689	41	382	514	0	835	1129	7	1994	2041	22	2504	2501	28	69012	68559	66	0.69983
65763	63585	78	25767	23845	72	902	800	0	769	1090	6	2453	2532	27	3410	3381	33	108283	104251	76	0.69983
153491	142600	85	74817	67200	86	2015	1744	23	4339	3721	39	9348	8842	53	10693	9529	54	384390	355383	87	0.69983
220769	162235	101	83176	60644	100	3646	2461	38	4282	3288	43	9807	6957	60	14145	9602	70	374075	283055	96	0.69983
78350	67339	77	40562	34524	83	1042	812	0	1659	1226	18	3640	3012	35	4264	3652	37	138062	118612	79	0.69983
86908	75071	84	42342	35426	86	1318	1176	11	2014	1713	21	3933	3537	35	4883	4162	43	144109	123521	99	0.69983
47464	45410	72	18720	17725	55	717	747	0	764	873	0	2350	2327	27	3254	3123	33	92177	87786	73	0.70068
183503	165228	95	126101	116640	91	3538	3294	34	5324	5067	40	11140	9970	61	15351	13655	69	409130	360825	89	0.70068
112081	99298	93	52173	47784	83	1489	1169	15	3087	2397	33	5048	4719	39	6538	5814	50	195307	174738	80	0.70068
132901	113457	90	52047	42996	89	1892	1640	21	2633	2280	27	5763	4885	43	7849	6480	53	219248	189984	87	0.70068
118581	113970	84	48046	45764	83	1710	1682	21	3183	3360	32	8508	8010	51	8821	8753	55	335762	314940	100	0.70068
48485	52754	59	25231	26021	56	575	591	0	719	733	0	2209	2117	27	2283	2210	29	77135	78906	65	0.701531
19168	19102	65	9778	10029	42	316	478	0	324	465	0	881	930	0	1132	1338	14	33526	36721	49	0.701531
84386	76432	84	43796	40326	81	968	982	0	2081	1788	24	4102	4004	34	4654	4042	40	164144	157191	80	0.701531
139978	120662	92	42739	36533	86	1597	1370	14	3558	3356	31	7689	6761	53	8236	7050	49	315433	286862	86	0.702381
53070	50636	74	20077	18684	60	639	488	0	1108	1276	13	2671	2630	29	3134	2887	34	95762	93901	74	0.702381
164574	135042	110	73991	59899	94	1658	1406	21	2947	2747	30	7999	6794	51	9480	8128	55	345777	295702	93	0.702381
58707	58167	78	23069	22562	65	685	648	0	892	1023	3	2168	2428	24	3661	3596	35	93662	94423	71	0.703231
89978	76040	91	44389	38158	84	1142	818	0	1801	1294	17	3865	3354	36	5316	4992	43	140120	123520	85	0.703231
60371	59888	74	16651	16649	51	694	641	0	538	914	0	2139	2381	24	3102	3086	30	97691	95850	75	0.704082
61429	61704	76	26296	26028	74	522	573	0	1020	1003	1	2482	2598	26	2901	2904	30	87168	89361	64	0.704932
88969	88539	77	35617	34931	78	1177	1135	7	1817	1642	16	4096	3817	36	5458	5074	45	140033	135104	76	0.704932
155276	120307	100	68230	53313	94	2696	2331	28	2870	2076	35	6529	5035	51	10729	8399	60	272338	221736	92	0.705782
145786	128408	90	88973	79423	88	2639	2285	28	4637	3914	39	8834	8003	52	12890	12131	58	336995	303316	89	0.705782
55341	55386	76	27773	27021	75	631	480	0	1163	875	0	2249	2296	26	2815	2605	30	84170	79219	67	0.706633
72500	64605	83	39760	35678	82	1127	1155	8	1909	1917	23	3449	3162	36	5887	5489	44	148190	132721	82	0.706633
306515	189993	127	127977	78745	120	5193	3067	47	6975	4530	56	15248	9922	72	21314	12705	95	551952	347790	120	0.706633
143659	131454	94	73156	66748	87	2273	2221	24	3359	2863	33	7304	6719	46	10894	9174	63	269813	246235	87	0.707483
125488	118066	96	53274	50085	84	1488	1657	17	2789	2475	29	6636	6276	44	8285	7886	50	276239	262941	82	0.707483
49657	49183	76	15733	15685	49	542	519	0	697	849	0	1991	1861	25	2479	2515	26	70691	70128	70	0.708333
129529	106698	92	53222	43777	89	1576	1306	14	2983	2068	31	5331	4352	41	7784	6691	51	183574	154535	92	0.708333
72105	68314	93	15754	14402	58	1032	942	0	1576	1464	18	3491	3474	31	5799	5698	46	137900	131771	93	0.708333
102507	101097	80	40345	39222	80	1667	1839	19	2051	1779	25	5139	5072	40	6663	6277	49	184753	176255	81	0.708333
262202	164537	115	160953	113757	115	4169	2705	43	6051	3742	52	12727	8254	69	18985	12784	82	491183	329315	114	0.708333
137068	117719	93	54283	46493	88	1749	1629	20	2946	2352	32	6421	5857	44	8087	6860	53	234681	211046	87	0.709184
49717	47716	82	22841	22521	65	875	826	0	1102	1147	15	2674	2445	27	4018	3817	36	89473	86152	67	0.709184
73658	68322	81	47598	45644	80	991	994	0	1602	1643	19	3764	3744	32	5000	4523	40	144601	140629	76	0.710034
115220	110331	86	40978	39448	81	1683	1605	19	2601	2548	25	5534	5410	40	5589	5567	38	221734	216967	83	0.710034
98277	91825	85	52880	50145	81	1544	1374	19	2592	2501	28	6026	6006	44	8590	7945	54	231932	220381	79	0.710034
127639	114826	88	69302	62493	86	2267	1873	22	2899	2510	30	5841	4948	46	9332	8307	55	241400	211057	85	0.710884
176970	159270	91	85522	78481	91	3828	3727	30	4545	4515	37	11077	10074	59	15460	14385	67	398356	370065	91	0.710884
138650	109549	99	50806	40227	90	1868	1736	20	2499	2046	29	5612	4496	45	7989	6713	59	215749	180211	89	0.710884
82237	71570	83	35496	31108	81	1079	972	0	1320	1429	22	3708	3334	35	6117	5387	48	145299	127409	78	0.711735
51883	50538	78	23872	23839	73	947	662	0	895	1123	11	1980	2144	22	2622	2558	29	71591	69566	71	0.711735
98124	94685	83	38228	36719	81	1437	1188	11	2291	2507	24	4646	4795	36	5220	4880	41	190689	184071	83	0.711735
119060	115177	87	61280	59244	83	1820	1526	19	3226	2897	29	6519	6298	44	7467	7229	49	274093	264745	81	0.712585
154315	141860	92	71414	66294	88	2039	1881	23	3945	4092	33	8718	8372	50	10438	9391	58	348612	325077	87	0.712585
96788	94103	80	32829	31850	78	1516	1612	18	1879	2212	20	4833	5031	36	7531	7039	51	175205	167785	80	0.713435
166720	140310	94	92118	78668	92	3401	2837	32	5426	4344	47	11493	10113	59	15530	13672	74	387428	336916	92	0.713435
60986	59589	79	42936	43006	76	734	843	0	1494	1426	14	2212	2318	24	3009	3106	30	81071	81244	75	0.714286
65395	62435	86	24635	24094	68	695	720	0	1115	1274	12	3387	3155	31	3232	3164	30	116971	116437	78	0.714286
84742	75471	86	29900	25758	82	882	830	0	1427	1358	19	3451	2920	36	4549	4115	38	139807	126165	85	0.714286
147606	116643	104	63818	49893	92	1545	1151	14	2703	2268	33	5652	4357	45	8435	6437	51	233373	186015	95	0.715136
110134	95434	86	48680	41622	86	1348	1086	8	2326	1909	28	4256	3590	38	6787	6117	46	162593	143352	84	0.715136
110092	104251	89	42317	41019	82	1240	1377	15	2583	2256	29	5461	5314	40	7089	6260	45	246802	235868	90	0.715136
45668	47176	58	15056	15336	47	741	764	0	707	903	0	1912	1963	23	2824	2972	29	81993	78375	73	0.715136
104211	95982	87	63534	58597	83	1550	1531	17	2199	1981	24	4943	4823	39	7177	6572	47	196981	185732	84	0.715986
111331	97584	101	54467	47649	95	1398	1292	13	1517	1688	17	4795	4271	39	6341	5057	45	181728	159342	102	0.715986
99480	96523	83	48807	47503	80	1305	1305	12	2660	2824	27	7083	7017	43	7502	7693	50	284559	269907	85	0.715986
85229	82054	85	39370	38430	79	825	921	0	1408	1346	17	2913	2904	28	3591	3402	35	101917	97528	79	0.715986
64209	62686	76	28485	28210	75	646	781	0	613	692	0	1898	1936	22	3101	2865	31	85966	83626	72	0.716837
200113	171880	102	115446	102057	96	4226	3789	34	5262	4443	38	11306	9825	58	15100	12390	69	399872	346200	99	0.716837
141827	124537	92	62735	56422	87	1978	1985	24	4351	4042	37	7910	7588	50	10337	9205	56	321873	294943	90	0.716837
206461	163160	113	83873	67221	98	2346	1819	29	5010	4025	42	11933	9673	59	12820	9725	65	507097	438859	100	0.716837
146745	137417	91	41414	39411	84	2171	1830	22	3833	4142	30	8697	7894	50	10377	9769	52	350451	315486	93	0.717687
106143	101068	82	40783	38536	79	1309	1329	12	1983	2491	23	4616	4375	38	7273	6732	64	199432	193251	78	0.717687
67997	61229	87	23348	21027	76	899	695	0	1165	963	0	2875	2663	30	4495	4029	38	117415	108458	80	0.718537
194769	165319	105	148807	132438	98	2958	3035	27	4751	4194	43	10732	9417	58	11874	10159	59	384849	333119	99	0.718537
269834	195971	117	154125	115881	117	4400	3145	40	7333	5437	52	14253	11031	68	20434	15739	88	527591	390474	119	0.719388
142665	127372	89	91901	80645	90	2617	2406	27	5061	4223	38	11340	10137	67	12383	10434	62	468710	412554	107	0.719388
58730	60686	68	28152	28496	58	606	857	0	1203	1216	10	3041	3344	28	3847	3593	34	108848	115958	67	0.719388
52574	56222	50	20961	22113	50	806	854	0	867	1161	7	2298	2406	25	3121	3343	31	82184	83923	72	0.719388
139018	118833	97	62662	54561	91	1870	1725	22	2811	2421	31	6472	5633	46	8702	7876	54	221821	200149	90	0.720238
129322	119877	92	62276	57495	86	1607	1450	18	2563	2495	28	4899	4764	39	7397	6884	48	198070	188949	81	0.721088
98975	94694	85	31891	31024	79	1260	936	0	2293	1874	25	5213	5101	37	6293	6199	42	179409	169658	80	0.721088
104240	90018	98	38603	33999	85	1035	1083	8	2419	1984	25	5145	4267	41	5935	5733	41	203768	185129	84	0.721939
72659	70951	81	40029	39588	77	1071	1157	9	1174	1263	11	3916	3950	33	4915	4453	42	139043	135565	73	0.721939
136508	122185	93	34071	30375	82	1689	1492	17	2507	2692	29	6995	6180	47	7544	7238	47	266577	257865	85	0.721939
160612	135519	94	95465	81816	93	2876	2532	29	4469	4016	41	10184	8832	57	12027	10306	64	368281	323374	90	0.721939
88947	76735	86	37382	31359	85	1284	1165	9	1588	1210	14	4101	3298	42	5114	4608	40	159458	135546	100	0.721939
131014	124520	85	48088	44826	84	1511	1296	16	2858	2637	30	7727	7088	47	8775	8260	50	322267	309839	81	0.722789
35232	35273	78	11812	11777	44	552	534	0	742	816	0	1390	1460	18	2106	2190	26	61339	61826	64	0.723639
117364	110217	100	81537	77849	85	1449	1270	14	2342	2375	29	6081	5918	43	6483	6137	45	214872	195405	67	0.723639
101576	89266	83	53749	47778	84	1033	760	0	2129	1977	26	3389	3080	32	5446	5102	42	135476	121803	78	0.72449
115762	111695	82	61252	58506	83	1873	1697	20	4232	3551	36	8320	8310	47	9282	9299	50	293882	272178	79	0.72449
128812	122489	85	55036	52354	85	1592	1644	18	3295	3248	33	8097	7861	49	9187	8593	55	320304	299806	83	0.72534
117222	95928	89	57594	47428	88	1852	1594	20	3233	2574	32	5839	4468	44	9209	7338	52	239694	213719	82	0.727041
90359	84112	98	39337	35356	88	1544	1353	15	1127	1430	13	3926	3709	35	5991	5456	43	156961	135214	98	0.727041
81496	76386	81	47864	45032	81	1426	1409	14	1983	2042	23	4357	4275	37	5670	5190	41	145056	139220	77	0.727041
60956	64226	73	35835	35923	73	990	848	0	1213	1233	12	2785	2870	29	4056	3933	37	112666	117778	69	0.727041
117545	105861	89	72361	64578	87	2111	1991	22	3961	3507	37	8898	7822	53	9760	9230	55	325554	293234	85	0.728741
108606	90432	90	38417	31643	85	1458	1197	16	2408	1660	26	4204	3475	38	6280	5337	47	163971	136362	83	0.728741
72530	74834	76	31078	31224	75	1295	1414	14	1373	1406	17	3929	3781	35	5812	5213	42	149594	146232	73	0.728741
71172	66359	87	24655	24113	76	662	760	0	1504	1412	16	2815	3025	29	3541	3283	35	117396	113347	74	0.728741
90326	88355	85	27137	26351	77	973	895	0	2018	2118	21	5635	5741	40	6179	5970	44	219153	219655	83	0.729592
216334	166647	104	68779	52080	99	3053	2267	34	4952	3906	43	11028	8395	60	14036	11044	68	417746	325031	99	0.729592
23256	26252	44	12781	12869	46	175	353	0	599	533	0	1266	1192	13	1459	1797	17	46661	46488	66	0.729592
98049	89785	85	45479	40513	83	1409	1151	11	2081	2031	25	3864	3589	34	4701	4100	43	152833	139205	82	0.729592
34397	34981	64	15500	15868	49	653	515	0	653	535	0	1682	1864	19	1696	1650	18	50011	51751	65	0.729592
103605	90079	86	36675	31150	85	1530	1364	15	1776	1891	22	4706	3833	42	6759	6223	45	173902	154956	83	0.730442
129917	107724	92	53569	44496	89	1690	1307	19	2082	2040	25	4552	4289	39	5672	4652	48	171789	144252	86	0.730442
82987	80693	80	29014	28498	77	997	1007	3	1696	1389	22	3611	3397	35	4945	4660	36	117404	111282	78	0.730442
102453	93079	85	54084	50134	83	1365	1172	11	1713	1483	22	4119	3595	38	5975	5477	45	170998	153846	75	0.731292
89700	80698	85	33037	30003	80	1019	1120	8	1919	1719	24	3917	3955	33	5434	5265	41	153274	151645	75	0.731292
230657	177075	118	83668	66589	101	2848	2292	28	5506	4407	42	11463	9181	58	12474	9729	60	496106	403598	105	0.731292
123324	114664	85	55274	50323	85	2039	1862	22	2856	2608	31	7184	6939	46	8120	7095	45	294456	273203	85	0.732143
312107	191504	130	181235	126953	130	5391	3588	44	9815	7047	62	24549	17483	93	26527	18821	106	954001	700074	130	0.732143
86383	77126	86	40091	36394	81	1340	1278	14	1561	1469	20	3372	3222	33	4978	4686	39	135679	127119	83	0.732993
26313	26444	60	11054	10958	45	379	415	0	689	1030	3	1360	1324	14	1818	1761	22	55301	55355	67	0.732993
169101	152759	94	63119	56673	89	3200	2965	28	5413	4800	39	12351	12037	61	13121	12142	70	526680	495038	90	0.733844
98669	94944	84	69101	67456	81	1641	1664	19	2741	2589	27	6910	6559	45	9013	7883	57	259375	232544	80	0.733844
25949	27102	58	11773	12400	42	265	338	0	462	587	0	1218	1244	15	1070	1412	15	45298	47598	64	0.733844
46412	48233	72	17718	17611	53	515	695	0	1154	1513	14	2302	2138	25	2993	2935	33	87819	86526	71	0.733844
299402	206813	121	183421	123503	122	4631	2970	42	7591	4510	57	17136	11500	75	21323	14161	108	602477	406887	122	0.734694
79853	74648	89	37322	35491	78	1278	1108	8	996	1376	11	3332	3012	33	4894	4302	41	122747	106405	66	0.734694
35102	34072	61	15532	15605	49	696	582	0	1124	1082	6	1576	1641	20	2508	2519	27	60766	60802	72	0.734694
30907	29539	75	14275	14503	46	238	306	0	103	227	0	1202	1035	6	1418	1397	19	53205	53741	66	0.734694
274178	204597	136	149618	116211	120	5704	4697	40	8094	6175	55	16555	13282	72	22887	18647	86	586411	489299	118	0.735544
64276	63005	75	24027	23693	65	584	628	0	1627	1084	12	2309	2592	24	3287	3240	32	98286	97166	70	0.735544
202538	154198	99	112210	83518	101	2587	1955	32	4572	3408	39	9877	7754	57	12720	9226	67	401519	308287	96	0.735544
154911	137543	100	85377	77330	91	2925	2763	28	4298	3900	40	9127	8299	50	11130	9621	61	311744	280348	92	0.736395
88967	86220	79	38160	36810	79	1201	1009	3	1776	1619	18	3441	3221	33	4519	4362	39	129819	127022	70	0.737245
49264	51291	72	17464	17496	53	633	656	0	937	1157	11	1992	2165	22	3148	3236	29	71143	69393	70	0.737245
81767	74149	90	52688	49356	82	894	735	0	1995	1975	20	4306	4256	34	5166	5186	38	142479	136475	83	0.738095
24978	26869	58	12072	12503	44	424	397	0	507	409	0	1216	1165	11	1556	1742	20	52159	51621	66	0.738946
46183	48016	70	26143	26394	72	485	555	0	1257	950	0	1779	1889	23	2415	2128	28	74078	71858	73	0.738946
228347	194731	111	131926	116268	99	4165	3636	34	5823	4527	44	11835	9983	58	18430	15103	72	454599	384591	102	0.739796
198049	171214	96	122980	108689	96	4162	3973	32	7387	5768	52	13988	11911	63	18816	16276	79	498625	427103	100	0.739796
36897	38159	70	11430	11991	42	472	509	0	779	948	0	1870	1967	22	2857	2762	30	77446	77398	71	0.739796
99296	88719	95	41955	37464	82	1203	1194	12	2470	1836	28	5321	4730	40	5691	5233	44	225816	205611	86	0.740646
235039	197071	116	149909	128843	105	5881	5310	40	7943	6631	59	16272	14309	67	24184	19736	95	655095	577353	107	0.741497
47978	48253	73	20359	20808	51	419	399	0	1244	1123	11	1972	1804	24	2517	2313	27	78475	77365	75	0.741497
42183	39879	76	23263	22104	60	647	826	0	943	1151	10	2143	1999	23	3071	3051	30	91669	89736	73	0.741497
75265	68915	96	35396	32572	79	1157	1159	11	1198	1504	18	3691	3590	34	4808	4480	40	154155	148207	82	0.742347
175158	138295	101	66956	54675	93	2621	2140	30	2631	2685	32	7595	6655	47	10164	7764	62	279152	237629	92	0.742347
58057	59369	74	27628	27725	73	1005	854	0	1428	1571	16	2623	2659	29	4521	4518	38	108700	109370	78	0.742347
263833	188426	117	120916	89199	111	3640	2568	39	5325	3345	45	11524	8242	63	15682	11679	70	400038	295334	112	0.742347
24432	25263	51	4230	4685	32	107	246	0	-19	332	0	930	971	0	1252	1204	15	47050	45506	69	0.743197
56602	54259	76	31730	29502	77	708	668	0	1125	976	0	2925	2458	31	4120	3475	36	99560	95172	77	0.744048
33511	31410	75	9045	8967	41	547	450	0	572	684	0	1662	1833	19	2404	2208	26	64382	64402	72	0.744898
35642	33883	76	13485	13286	48	287	240	0	527	743	0	1509	1675	17	1697	1365	20	59732	57358	78	0.744898
103663	96041	83	36342	33000	81	1856	1527	22	1533	1610	24	4046	3766	35	6433	6081	44	167569	161723	81	0.744898
155532	136787	90	85197	77118	88	1784	1804	18	4218	3795	35	8812	7726	53	9304	8464	52	358078	331645	92	0.744898
40946	39364	72	19902	19903	53	542	527	0	647	707	0	1678	1878	21	2349	2228	29	68954	68401	69	0.744898
124319	104795	97	56962	48758	89	2156	1871	23	2241	2260	28	5150	4227	43	6642	5446	50	198941	173284	91	0.745748
112078	106904	84	89750	85172	84	1544	1511	17	2913	2279	32	4762	4376	39	6075	5683	42	169807	163234	83	0.745748
104288	99726	83	49796	47530	80	1318	1284	15	2656	2711	27	6464	6674	40	6666	6739	46	259065	244707	85	0.746599
68901	59344	82	35062	30575	81	722	868	0	1748	1280	13	3019	2686	30	4990	4256	43	110509	95958	81	0.746599
64074	63655	79	19379	19174	55	427	561	0	1113	1080	8	2244	2597	24	3088	3381	31	99211	95726	77	0.746599
141818	124277	94	62078	53848	88	1466	1437	17	2883	2417	31	6697	5890	45	7123	6246	53	278316	261060	89	0.747449
122322	94433	93	49442	38240	90	1647	1544	17	1614	1540	18	5086	3723	42	7090	5666	51	185849	146568	89	0.747449
138026	112834	92	64330	53024	91	1722	1381	16	2748	2542	30	6098	5020	46	8650	7317	51	227095	188514	88	0.748299
102394	93899	99	49197	46184	82	1577	1426	16	1682	2012	24	5077	4841	39	6782	6121	48	195157	183187	81	0.748299
56215	51985	80	26938	25082	76	828	864	0	1209	865	0	3306	2989	32	4492	4097	37	121355	115723	76	0.74915
112446	98669	97	52117	46719	85	1153	1110	9	1691	1780	23	4637	4029	45	5872	5368	46	168233	158860	82	0.74915
79462	77181	79	20763	19709	66	903	706	0	1242	1110	8	2595	2680	28	4548	4006	37	110684	103719	94	0.74915
20375	22683	45	11048	11526	42	465	363	0	338	557	0	1206	1266	11	1477	1923	18	42409	42772	63	0.74915
44516	42661	75	13819	13890	47	310	437	0	601	834	0	1709	1675	20	1966	1890	21	59836	60571	67	0.74915
124325	118868	88	52246	50296	82	1852	1849	21	3211	2961	31	6138	5696	44	8603	8455	47	216709	206509	81	0.75
44867	43551	74	15574	15368	50	555	589	0	768	846	0	1833	1944	21	2980	3026	31	61840	62279	63	0.75
158980	131873	94	69538	56411	93	1768	1462	17	3547	3125	34	8090	6763	55	9454	8435	53	333832	279322	89	0.75
60766	61081	76	24335	24472	64	511	599	0	784	874	0	2237	2062	26	2735	2881	30	96010	94945	66	0.75
195802	159884	94	70871	57124	94	3137	2152	34	4159	3605	36	9231	7923	56	12138	10629	63	314608	268850	91	0.75
22281	23779	59	15183	15140	48	222	317	0	70	581	0	1116	1099	8	1359	1512	17	46634	50784	59	0.75085
72910	70674	84	36965	37258	75	642	791	0	1107	1001	1	2962	2428	30	2815	3415	27	114519	113469	75	0.75085
52478	53455	70	11024	11180	43	823	659	0	1334	1305	12	2116	2219	25	3519	3249	30	92131	92054	69	0.75085
48986	48699	67	29450	30030	73	472	507	0	705	662	0	1835	2013	21	2281	2509	26	72870	75292	65	0.75085
121735	114284	87	51448	49226	83	2233	2012	26	3127	2605	31	5581	5538	44	8527	7745	50	216270	206684	82	0.751701
147223	128457	96	55743	48519	88	1882	1705	21	3094	2639	32	7930	6996	50	9328	7922	60	333775	303557	87	0.752551
140596	123553	104	73795	65458	88	1824	1537	20	2970	2565	31	6130	5844	46	8286	7253	49	241983	222351	84	0.752551
63826	62457	75	27993	27115	75	1016	893	0	1332	1067	7	3035	2727	34	3953	3628	35	120992	118779	71	0.752551
162107	142647	93	55279	48242	93	2465	2006	28	3426	3068	33	8057	7465	47	10358	10310	55	273262	259669	84	0.753401
214801	151095	107	96589	67930	105	2356	1778	29	4107	3152	43	10531	7750	58	12512	8653	70	435269	316021	103	0.753401
49089	46851	78	19037	18292	55	666	597	0	1086	967	0	2414	2471	27	3869	3357	42	95420	94377	69	0.754252
74696	65819	96	29614	25455	81	808	943	0	1278	1131	10	3160	2750	33	3420	2794	34	109953	98435	81	0.755102
112665	93961	93	53184	45135	86	1793	1630	22	2506	2118	31	5353	4664	43	8559	7394	51	218203	191139	84	0.755952
159641	136807	104	61276	51864	91	2373	2169	26	2746	2376	28	6641	5849	50	8859	7455	58	244037	219106	87	0.755952
171342	140332	95	56066	44977	92	2004	1678	25	4132	3499	39	10360	8738	60	11045	9010	58	404720	345950	92	0.755952
116718	106138	86	71535	65244	86	1904	1595	23	2747	2736	28	5652	5037	41	8404	7418	51	224471	212198	83	0.756803
228989	172683	103	100749	74751	104	3109	2575	31	4922	3891	46	12797	9301	70	13928	10784	66	514470	404240	119	0.756803
55949	55502	75	26654	26279	66	935	910	0	1017	938	0	2637	2500	29	4744	4570	40	95162	96942	70	0.757653
125311	102542	93	51371	43135	89	1584	1223	12	2370	1967	29	4415	3696	40	5876	4966	44	180984	149565	90	0.757653
80542	75948	80	42058	40511	79	1313	1372	14	2211	1876	25	3956	4095	35	5045	4791	39	138903	134321	78	0.758503
274449	173501	120	111714	71513	115	4172	2759	46	5862	3522	53	13352	8429	71	17820	11263	78	499971	333311	114	0.758503
98850	94094	83	36805	35410	80	1288	1130	11	1576	1788	19	3806	3457	34	5368	5293	42	149682	141429	82	0.758503
46304	47776	73	14880	15311	48	802	587	0	1295	1411	18	2951	2792	31	3817	3640	36	90203	92603	72	0.758503
50719	48597	84	28219	27993	73	804	914	0	892	864	0	1854	1728	24	2398	1975	29	71791	69908	73	0.759354
87370	83006	88	26601	26017	77	1213	1180	11	1695	1796	21	3684	3868	33	5323	5222	40	146536	142467	78	0.760204
56591	54874	86	15759	15726	50	732	789	0	1054	1205	11	2394	2232	27	2886	3233	28	88030	86065	73	0.760204
65473	64598	87	25312	25225	73	779	1047	4	1385	1549	13	2996	2869	32	4219	4443	34	103976	100470	74	0.760204
251150	179899	119	112881	81770	108	3874	2624	40	5130	3876	51	10654	8078	56	15329	11722	73	386392	293962	108	0.761905
62227	61678	77	25961	25874	67	760	747	0	975	1111	8	2352	2533	27	3795	3609	33	103340	100743	73	0.761905
81131	77431	84	49020	47305	80	1458	1485	17	1662	2004	20	4477	4478	37	6065	5729	43	162220	158059	80	0.761905
278763	208587	124	153010	119464	115	5143	4242	39	8957	7473	53	18729	14219	75	24006	18734	97	670319	529545	124	0.761905
50780	50642	68	15008	15215	47	810	635	0	1049	822	0	1835	1958	22	2820	2882	28	66848	65366	68	0.762755
121889	106231	102	48908	43154	86	1377	1320	15	2230	1975	24	5478	5058	42	6456	5746	48	230425	207925	86	0.762755
42898	43662	68	21581	21219	63	610	482	0	621	1115	7	1453	1459	18	2217	2027	24	66163	66076	71	0.763605
100755	88822	86	45292	38810	86	1295	1086	9	2536	2464	29	4511	4124	38	5642	4994	42	171667	154528	85	0.763605
196239	151125	102	81336	64748	97	3050	2413	32	4042	3193	40	9187	7224	57	12243	9919	66	339105	273892	98	0.764456
187444	143898	99	61293	46149	98	3222	2444	34	3808	3115	38	9054	7099	56	11830	8916	73	339202	270864	97	0.764456
153786	145737	85	80722	75019	86	3594	3322	32	4378	3418	39	8436	8044	47	13024	11999	66	339850	319623	90	0.764456
120785	114025	85	60331	57003	84	1342	1247	15	2329	2199	30	5310	5163	41	6702	6353	42	177874	174181	81	0.764456
73952	70750	89	31374	30651	77	1465	1339	16	1538	1525	20	3332	3311	32	4586	4259	38	134574	131166	71	0.765306
137604	125606	92	58036	52399	88	1736	1689	21	3098	2697	33	8078	7455	51	7584	7286	50	303523	287940	89	0.765306
49444	47755	75	22376	20799	75	368	535	0	1303	1140	11	2631	2504	28	2490	2162	27	86247	82416	75	0.766156
108528	104824	83	43138	41962	80	1856	2057	21	2975	2346	35	5481	5089	41	7024	7173	45	194165	183177	81	0.766156
129445	115533	90	55915	51562	85	1896	1626	21	3089	2795	30	7387	6866	48	7090	6414	51	267452	242863	88	0.767007
171284	144597	91	77697	66894	91	1951	1655	23	4543	4050	36	9616	8649	56	9914	8556	58	393987	347339	94	0.767007
122120	100400	97	58032	48259	88	1434	1117	11	2518	1698	28	5024	3991	43	6808	5294	50	197163	162469	91	0.767857
161831	139411	99	51373	44232	91	2597	2202	27	4074	3825	39	10833	9499	61	11859	10128	70	431239	399907	100	0.767857
111823	99229	85	47300	41277	85	1513	1541	17	1980	1953	25	4456	3838	40	7576	6399	55	176691	154179	89	0.767857
80090	66927	87	43848	35681	82	1233	924	0	1967	1393	23	4217	3965	38	6481	5102	48	158531	131665	84	0.767857
52057	50765	85	18909	18837	55	944	926	0	2008	1604	19	2195	2267	25	3250	3338	30	90991	86599	77	0.767857
239140	184049	127	110872	87955	112	3639	2704	35	6087	4802	48	11838	9587	58	17413	14338	77	485966	403345	116	0.768707
41041	41086	72	8553	8683	41	301	513	0	698	629	0	1329	1178	13	1564	1616	20	62344	64749	73	0.769558
38387	38806	67	14072	13989	49	501	625	0	935	891	0	1900	1758	22	2696	2406	28	67913	65551	74	0.769558
44296	43115	77	20206	20121	59	510	572	0	729	1077	6	1800	1645	23	2175	2523	25	73826	75766	73	0.769558
110423	106819	84	61176	59891	81	1644	1453	16	1913	2349	23	4857	4589	38	6149	5615	39	181755	173032	80	0.770408
51726	51005	80	20941	19500	62	296	346	0	1206	1087	7	2231	2297	23	3111	3426	30	95829	90852	76	0.770408
92052	76347	89	40987	34269	85	1126	843	0	1667	1137	16	3560	3058	39	4999	4237	44	140570	118810	88	0.770408
141607	133158	86	56659	53230	84	2746	2651	28	4565	4071	36	8672	8221	49	11647	11425	59	311861	287148	85	0.771258
294065	218375	115	185661	143038	116	5970	4498	44	9526	6733	67	18496	13369	81	26049	18888	92	695141	488113	117	0.771258
164465	124198	98	67377	49271	95	2219	1809	24	2694	2145	33	5756	4452	48	8030	5658	55	223875	179648	97	0.771258
28786	30383	51	14836	15327	47	518	615	0	704	675	0	1078	1155	11	2031	2124	22	50217	51946	68	0.772109
173776	148229	92	68381	57786	92	3436	3069	30	4879	3863	40	10632	8698	58	14175	11932	68	351556	302464	94	0.772109
94889	92682	80	36851	36396	77	1838	1966	22	1573	1851	18	4350	4155	37	6619	6391	46	177560	173573	79	0.772109
48498	47460	88	23454	23888	62	777	705	0	897	861	0	2219	2172	24	3245	3199	31	77391	75010	71	0.772109
44132	45176	63	18007	18212	51	509	574	0	1052	1136	10	1832	1901	21	2353	2419	26	81253	80665	69	0.772109
138060	119701	101	49096	44283	86	2090	2031	23	3041	2692	30	6527	5807	46	9352	8097	52	232312	209265	90	0.772959
24964	24641	67	15262	15014	49	336	399	0	1001	823	0	1141	951	0	1974	1926	27	44635	42768	66	0.772959
123689	118455	90	64152	61764	83	1490	1644	18	3086	2840	32	6933	6475	44	6808	6504	45	274980	257207	81	0.772959
213285	159762	104	122221	93715	100	2513	1772	31	4103	3127	40	10198	7760	61	12355	10075	66	397521	311184	100	0.772959
185166	140664	109	60719	43226	96	3781	2987	36	4986	4684	41	11824	9471	68	14767	11942	67	436524	357341	93	0.772959
67524	63418	84	28944	27379	76	717	749	0	1205	1587	14	2703	2558	30	3710	3655	35	109677	108520	73	0.773809
82130	76506	87	34469	33187	77	1231	1233	12	1044	1311	15	3359	3271	30	4417	4325	38	122727	119859	75	0.773809
49564	48301	68	24698	23082	74	626	769	0	782	688	0	2645	2589	27	3758	3668	36	113865	107794	74	0.77466
71719	71333	79	34134	33347	76	882	1016	3	1125	1266	13	2533	2714	27	3724	3418	35	113112	109381	76	0.77466
46762	43270	76	23097	21272	72	579	465	0	1263	1040	6	2270	2194	26	3266	3010	35	81270	76902	61	0.77466
132673	114143	93	58569	50323	89	2101	1658	26	3603	3273	35	6748	5798	50	8888	8036	51	238478	216232	85	0.77551
94915	93712	83	39261	38248	79	1100	995	0	1908	1683	23	4718	4453	39	5170	5104	39	191922	191066	77	0.77551
262852	184374	111	116698	78590	109	4831	3280	42	7289	5078	50	14113	10431	73	19229	13238	86	501875	368582	103	0.776361
109572	105015	83	46291	43841	82	1090	1126	9	2349	2090	26	5655	5210	43	6019	5357	43	212984	202586	75	0.777211
123827	111065	94	94047	83733	89	2642	2213	30	4263	3736	37	10105	9110	56	11982	11424	62	345981	329947	82	0.777211
153225	140723	87	55688	48516	87	1924	1851	20	3338	3047	33	7191	6534	45	9340	8109	53	320408	304822	83	0.778061
210364	179718	101	81523	69951	97	2793	2439	30	6392	5435	43	13003	11087	63	14298	12127	64	519457	468488	95	0.778912
58611	59743	73	22500	22312	59	783	744	0	745	1018	4	1662	1748	19	2847	2800	29	73882	75236	69	0.778912
34986	35611	61	14080	14162	47	304	462	0	1088	542	0	1441	1487	19	1823	1854	23	64947	65693	63	0.778912
119772	96004	98	66448	55127	89	1725	1382	18	2931	2116	33	4803	4130	43	6530	5294	49	180777	148002	85	0.778912
150587	127482	91	74842	63749	90	1761	1578	18	2647	2441	26	7191	6482	50	8263	7105	49	269075	236705	88	0.778912
82749	81635	79	31989	31425	76	1175	999	0	999	1180	11	3548	3258	34	4383	4532	37	116602	116109	74	0.779762
94353	84898	88	38671	36412	81	1209	982	0	1803	1380	20	4039	3884	36	4571	4768	36	147874	134612	79	0.779762
39392	38158	84	10476	10482	42	663	529	0	580	582	0	1705	1745	22	2315	2440	27	62450	59927	68	0.779762
99989	97187	79	34326	33304	79	1737	1339	18	1953	1941	21	4196	4107	37	5999	5531	46	159463	152420	78	0.779762
151429	129142	91	65198	55003	89	2235	1837	25	2474	2881	27	6909	6312	46	10186	9072	54	268485	246152	86	0.779762
54863	53823	75	21164	21251	58	499	515	0	1031	1351	10	2146	2202	28	2793	2682	28	86697	82870	71	0.780612
144544	107387	94	59211	43779	92	2157	1533	25	2998	2546	33	6894	5217	49	9183	6603	62	275198	210144	89	0.780612
61062	58640	78	18989	17958	62	901	889	0	1231	1341	13	3521	3356	33	4108	3466	35	122697	117775	92	0.780612
37982	38049	61	18499	17669	52	581	586	0	697	756	0	1804	1782	23	2165	1917	24	77283	78792	68	0.780612
150898	115877	93	54855	40499	92	1500	1135	15	2455	1836	30	5876	4294	47	7921	5715	59	227448	171842	90	0.780612
98059	93959	81	39706	38208	79	1101	1011	4	2467	2591	27	5553	5137	41	5367	5147	37	204313	200296	76	0.781463
[truncated: 7,716 more rows]
