# Supplementary material for: Phenotypic heterogeneity follows a growth-viability tradeoff in response to amino acid identity
Source: Nat Commun. 2024 Aug 2;15:6515. doi: 10.1038/s41467-024-50602-8 (PMC11297284; doi:10.1038/s41467-024-50602-8)
Supplement: Supplementary file 6 — Source Data [file 41467_2024_50602_MOESM6_ESM.zip › source_data/fig6cde/240423/240423_1645_yATP_D5_LEU.csv]

FSC-A	FSC-H	FSC-W	SSC-A	SSC-H	SSC-W	BL1-A	BL1-H	BL1-W	VL1-A	VL1-H	VL1-W	VL2-A	VL2-H	VL2-W	VL3-A	VL3-H	VL3-W	YL2-A	YL2-H	YL2-W	Time
103011	89525	101	73663	65042	86	1793	1416	19	3148	2796	37	6126	5921	42	9184	8076	52	253169	233502	77	0.00101969
94370	90078	80	42764	41113	80	1436	1510	18	2621	2493	28	5609	5432	40	7135	6924	46	211834	203314	83	0.00203938
138907	111030	95	64424	51479	91	2575	2178	28	3915	3688	36	8799	7242	55	12336	9396	60	347844	280028	82	0.00203938
101148	96508	83	40952	39184	80	1576	1719	19	1999	2304	26	6094	5826	42	9065	8634	50	247749	241629	84	0.00203938
46628	47503	71	25844	25718	68	907	717	0	1055	917	0	2274	2373	25	4275	4369	37	98402	100355	73	0.00203938
109514	102847	88	71066	68455	82	2822	2621	30	5381	4889	39	10491	10013	57	13885	13513	64	400062	358476	88	0.00305906
51879	50747	79	22605	22352	67	640	892	0	1218	956	0	2361	2438	25	3444	3397	33	92691	89414	79	0.00611813
94085	86109	86	49256	44666	83	1574	1470	15	2842	2533	34	5881	5264	44	8978	8390	53	224340	204747	83	0.00611813
71847	68135	92	28735	28318	77	1313	1194	13	2209	2050	27	3867	3874	34	5932	5908	42	155570	152208	79	0.00713782
100532	92300	86	47972	45081	82	1888	1852	20	2418	2189	27	6416	5915	45	9815	8851	63	251897	240315	84	0.00917719
106853	95422	86	42517	36622	86	1693	1520	19	2764	2554	32	7166	6375	46	10766	10028	58	282599	259584	73	0.0122363
173819	158958	91	88128	81842	89	4563	4048	34	6330	5859	47	16223	14066	73	25468	22006	85	641286	528905	90	0.0142756
153621	135637	92	85825	74982	92	2592	2406	27	3722	3774	33	9253	8370	52	14114	12912	64	385729	328790	90	0.0142756
112315	103439	90	49026	46052	81	2994	2977	28	4176	3560	40	9111	8412	54	14407	12433	69	400451	355238	84	0.0152953
130083	118929	91	74759	68818	85	1913	1661	24	3691	3634	36	9277	8467	54	12860	11238	68	359713	318417	86	0.016315
147177	127740	97	74268	64682	89	2217	2125	24	3695	3352	38	8513	7180	52	11952	9095	65	330615	285723	93	0.0173347
170780	146923	94	64579	55250	92	3094	2712	30	5022	4069	43	10737	8713	58	15969	13794	69	416481	336475	93	0.0224331
97967	93020	86	45769	42900	81	1851	1680	21	2842	2784	29	6285	6050	45	9671	8765	53	257607	239107	85	0.0244725
28913	27177	71	15598	15552	48	663	636	0	959	677	0	1599	1578	19	2949	2783	30	67043	66965	69	0.0254922
132120	118194	94	63741	57214	87	2655	2221	27	3962	3725	33	8002	7499	47	12001	9722	58	323787	274365	89	0.0254922
118536	109196	87	59172	53917	84	2155	2192	25	3672	3262	38	8316	7881	49	11689	11004	60	322378	293281	92	0.0356891
93690	88622	83	49946	46213	80	1517	1235	16	2881	2873	28	6655	5743	44	10420	9201	60	279425	251105	87	0.0356891
30372	29909	62	16561	16744	50	512	523	0	935	856	0	1451	1389	18	1978	2121	22	62723	63599	66	0.0377285
94274	88715	85	39337	37086	81	1573	1515	16	2379	2338	26	5578	5410	40	8472	8254	44	209709	199646	85	0.0387481
91073	82468	94	47453	43636	84	2058	1791	20	2873	2648	28	6513	5450	47	9141	8236	50	279945	247810	85	0.0397678
93343	88544	83	47651	45444	81	1583	1444	17	2794	2185	30	5736	5322	43	7851	7634	45	223454	213047	78	0.0397678
35915	34192	66	21715	21414	59	313	364	0	789	1065	5	1683	1810	21	2509	2663	27	67805	67141	71	0.0418072
90644	85332	88	38935	37111	80	1751	1744	20	2856	2473	31	6423	5787	48	8651	8297	49	248496	239646	81	0.0438466
43181	42667	76	24599	24247	72	606	383	0	641	1031	4	2412	2641	25	4087	4282	33	94633	95126	70	0.0469056
194935	170100	99	86550	78353	94	4893	4446	37	6963	6628	43	16435	15476	70	25336	23498	84	651984	579233	95	0.0530238
98849	90945	83	76254	71011	84	1537	1378	17	2531	2254	30	5159	4664	42	8275	7555	47	231881	207423	85	0.0530238
43707	42252	75	23593	23122	68	634	715	0	596	653	0	2206	2275	22	2895	2812	29	86438	84844	76	0.0571025
115320	102002	86	66687	58256	85	1676	1500	18	3115	2924	30	8464	7413	52	11342	9832	58	334156	294473	90	0.0591419
75316	72406	82	31071	30789	75	1297	1501	17	1785	1823	22	4118	3962	36	6627	6097	44	160036	151422	80	0.062201
143428	121478	92	73830	62733	91	2778	2343	30	3818	3173	36	8630	7032	51	14120	10999	77	348610	298434	96	0.0642403
98913	92408	87	44830	43696	81	2150	2170	22	2645	2173	31	6182	5931	43	9950	9765	55	243258	235458	86	0.06526
36681	35594	73	20055	19518	65	350	394	0	434	468	0	2021	2079	23	2604	2504	28	71935	71193	72	0.0703585
95462	85992	88	47767	41601	86	1405	1395	15	2707	2804	25	5003	4579	39	7704	6792	51	213140	205282	73	0.0703585
51573	52224	73	23003	22658	61	1025	1058	5	1520	1181	14	2946	3058	29	5232	4925	45	130331	126048	79	0.0703585
121104	107701	88	61724	54644	85	2308	1872	28	2947	2352	38	8113	6932	51	9886	8805	53	295980	256060	89	0.0723978
157258	127299	101	68273	54805	90	2504	2081	30	4637	3548	43	8928	6881	54	13410	11012	68	363024	293461	91	0.0754569
43707	42923	85	27108	26590	72	881	736	0	983	1289	9	2889	2962	29	4905	4815	40	104757	105162	72	0.078516
80514	75876	82	37096	33960	81	1269	1063	6	2073	1715	30	5691	5419	40	7159	6228	49	205576	195872	82	0.0805553
181874	127180	102	107660	78425	99	2391	1730	27	4849	3617	46	10995	7596	63	15512	11124	74	427146	313118	89	0.0805553
171924	130943	98	88181	67060	97	3421	2385	36	5383	3576	52	10940	8437	60	17438	13370	79	465066	372346	87	0.0805553
143552	118604	90	68947	59140	90	3156	2734	30	5273	4694	42	11366	9668	63	17081	14627	75	464022	420861	77	0.081575
112708	99654	95	57221	51350	86	2496	2261	24	3377	2836	34	7846	7346	50	10852	10111	59	303522	262527	87	0.0825947
33581	32729	68	22134	21607	64	702	572	0	660	762	0	1864	2005	20	2823	3056	29	75296	77008	67	0.0836144
77346	71936	79	35163	32977	78	1229	1147	10	1975	1793	20	4014	4047	34	5748	5106	44	181115	166075	81	0.0836144
281187	178912	135	330624	247797	124	9815	6925	51	15296	10645	72	34908	25429	113	52241	38443	115	1.04858e+06	975384	123	0.0846341
134663	126039	86	78682	74289	84	2457	2271	25	4816	4180	41	9733	9001	54	13962	12085	70	406860	348853	86	0.0846341
118358	110283	83	46743	42848	81	2091	2067	23	3489	3383	35	8017	7567	49	12031	10425	60	319472	279864	86	0.0866735
35202	34011	71	18769	18588	56	524	551	0	1294	961	0	1893	1739	23	3166	3092	31	82929	82994	70	0.0876932
93307	85991	83	42757	38263	81	1718	1548	19	3073	2720	31	6384	6041	44	9494	8636	51	249601	226244	83	0.0887128
45921	47012	69	13502	13354	47	749	759	0	1171	989	0	2047	2363	23	3395	3410	33	97819	95146	73	0.0887128
116831	99328	102	55006	46161	86	2290	2040	26	3512	2519	35	7588	6764	49	10528	8724	56	297748	255388	82	0.0907522
96848	86534	86	51702	47206	85	1415	1299	14	2361	2056	27	6053	5310	44	8533	7549	55	233025	212168	88	0.0917719
170799	139830	98	115638	99371	95	4325	3776	34	5741	4721	45	13844	11273	66	23243	18549	89	575706	459782	99	0.0927916
78479	75435	82	40775	38582	79	1318	1163	10	1391	1814	20	4836	4209	41	6566	6051	48	187455	173237	81	0.094831
84670	81981	81	52881	51401	79	1128	1117	9	2574	2809	24	5070	4866	37	7686	7335	45	207943	204069	82	0.0968703
76838	74119	79	49580	48347	79	1759	1651	20	3118	2995	31	6842	6334	47	8988	8159	55	271992	251219	86	0.09789
140356	126185	90	50788	45257	86	2249	1956	27	3554	3324	34	7118	6492	47	10200	9461	63	269005	238006	90	0.100949
235272	195916	107	179217	154588	104	6884	5694	42	10225	7906	57	23706	19120	97	35472	28038	99	886362	673784	108	0.100949
63664	61831	92	35889	35341	76	847	771	0	1571	1661	17	3125	3154	31	4087	3881	38	127431	128401	76	0.101969
162051	131152	94	79045	64490	93	2909	2382	32	4664	3694	43	9859	8044	56	15172	11664	68	411417	327403	91	0.106048
77755	75574	80	50498	48840	79	1801	1774	21	2924	2798	28	6980	6672	46	10001	9557	53	273089	252605	83	0.107067
152842	126998	107	74674	62164	91	2659	2291	28	4344	3773	44	9502	7861	57	14709	12544	66	382877	313002	93	0.108087
30079	28789	72	17355	17650	52	486	428	0	980	870	0	1205	1148	11	2200	2222	25	59849	61318	62	0.108087
92992	84684	81	54308	48936	83	1545	1461	18	2602	2406	31	6597	5870	46	9342	7527	54	247987	224439	81	0.110126
92767	88506	82	47899	45047	79	2194	2012	24	2197	1961	28	5529	4910	41	8827	8664	49	226516	214930	80	0.110126
42545	40480	75	24877	23650	73	618	697	0	1416	1191	10	2508	2607	27	3799	3706	32	102225	101127	68	0.112166
49021	49329	73	28537	27960	74	966	750	0	1252	1000	2	3060	3157	29	4534	4294	37	103380	99693	70	0.115225
98888	92342	96	47055	45538	81	2306	2225	25	3430	2946	37	8070	7908	48	10883	9864	55	320378	303854	85	0.117264
95600	89826	85	53738	50116	80	1724	1325	20	2611	2366	28	5963	5360	43	8986	7937	52	237600	219615	85	0.118284
84697	80989	81	45651	44399	79	1430	1458	17	2070	2111	26	4949	4898	38	6989	6265	43	189157	182463	79	0.121343
91160	86581	83	47036	45634	79	1894	2003	21	2551	2605	28	6341	6529	43	9505	8629	54	249083	240921	83	0.121343
84257	82041	82	45784	44694	79	1167	1101	9	2156	2144	28	5399	5322	40	7174	6918	44	201637	199975	84	0.122363
136373	122768	92	97500	89549	88	2809	2524	30	4965	4457	43	10593	9401	56	14909	13519	74	430906	372509	92	0.122363
79841	74959	81	45439	42867	80	1305	1461	15	2012	2357	21	5095	4752	39	8134	7569	50	209159	201117	78	0.124402
181856	146537	98	72719	58049	93	3819	3121	37	5291	4416	41	11924	9731	64	18340	14069	78	471230	362886	97	0.124402
103207	99201	84	53169	51285	82	1423	1559	17	3684	3451	34	7674	7112	49	11346	10566	55	305121	276559	82	0.125422
170121	151346	91	113675	102575	90	4433	3776	36	6868	5961	45	14804	13046	66	23394	19630	84	600659	503501	94	0.125422
82710	78586	81	52484	50383	81	1296	1368	13	3185	2807	27	5870	5401	41	8591	7542	53	238842	219506	84	0.132559
25379	24572	76	16330	16341	51	414	381	0	257	448	0	1408	1490	16	2201	2696	23	58467	56676	59	0.136638
132872	107570	95	73577	61504	90	2829	2064	31	3927	3280	38	8984	7634	53	13356	10875	70	344271	296337	79	0.137658
136268	115006	90	88273	73075	89	1970	1508	23	4407	3141	49	8787	7339	61	13044	10346	63	355903	290890	90	0.137658
180056	154758	95	112200	96652	93	4750	4294	38	7176	5612	51	16443	14226	68	24924	20633	86	619773	506826	92	0.142756
83252	78133	84	44223	42355	77	1503	1599	18	2288	2112	25	5219	4573	40	6840	5847	50	179575	165572	76	0.144796
107932	98264	88	95725	90693	85	2600	2270	28	4836	4361	38	10331	9994	53	13322	12915	62	397867	384691	85	0.148874
98228	91368	88	52206	49181	81	1892	1935	21	3400	3062	35	6903	6372	45	10370	9641	57	297352	278561	84	0.148874
265697	174913	118	105283	69589	113	5228	3312	47	7337	6196	56	18008	12609	75	28961	21192	104	767773	585047	115	0.150914
147913	128639	89	83675	73203	88	2826	2790	27	5058	3951	40	9950	8379	60	12990	11118	61	378364	311799	91	0.154993
112526	100753	87	55885	49322	84	1781	1802	21	3166	3124	33	8302	7593	47	11669	10659	68	326407	311838	86	0.159071
32705	33766	59	11845	11934	45	531	503	0	790	693	0	1731	1904	21	2558	2722	27	78722	81123	62	0.161111
93240	88234	81	46088	44849	80	1682	1680	19	3172	3108	29	7336	6990	47	10546	10260	58	301218	285697	83	0.16213
41414	40674	63	24201	23767	73	649	757	0	473	667	0	2106	2176	22	2531	2835	25	84742	88251	74	0.165189
229302	165979	108	146302	108790	105	6128	4951	44	9490	6379	62	19183	13921	81	28427	21036	97	736090	539921	105	0.171308
73658	66164	90	51425	47786	81	1355	1135	9	2199	1875	26	4705	4142	38	6243	5813	45	192807	177086	78	0.172327
49544	47452	82	25628	25390	73	581	643	0	1394	1287	19	2158	2314	24	4130	4049	34	99260	101989	71	0.173347
134015	111834	100	64154	53897	90	2339	2052	27	3448	3062	39	8765	7804	48	13008	11005	68	323224	300102	75	0.173347
122458	109883	88	78705	71220	86	2181	1732	26	3480	3027	34	8137	7236	48	12545	11450	55	327498	289438	85	0.175386
97742	94245	81	71834	69079	81	2509	2537	25	4497	3720	40	8907	7928	53	12867	12617	58	348126	315215	82	0.176406
160818	134420	94	96990	81916	93	3393	2635	32	5577	4688	43	12099	10458	62	16413	13991	69	490330	416189	102	0.178445
100848	94715	84	71134	66974	83	1796	1655	19	2541	2500	30	6429	6226	44	9692	8459	53	251561	234558	86	0.180485
49494	47823	88	34860	34703	73	416	491	0	953	992	0	2460	2442	27	4004	4307	33	122161	118627	76	0.184564
140147	127252	90	133772	125984	88	4085	3583	33	5658	5550	40	13399	12383	67	19672	18225	76	519804	479881	88	0.186603
103206	97736	83	45517	44207	80	2196	2111	23	3303	3231	31	7277	6913	43	11153	10727	58	285321	276991	82	0.186603
46935	45724	74	24320	23821	68	563	336	0	929	961	0	2513	2663	28	3097	2940	29	92460	94907	73	0.186603
220591	145531	119	151001	90260	107	6483	3773	50	9441	6255	67	20447	12685	84	33423	20447	98	825875	518043	106	0.187623
101940	96704	83	53171	49114	83	1854	1575	21	3022	2804	31	5762	5476	40	8828	7957	53	233242	221300	83	0.19578
166961	134111	102	84007	67502	92	2922	2170	31	4732	3264	44	10453	8423	55	15260	12039	73	424751	329111	92	0.1968
113268	105729	86	57056	53182	82	1972	2104	22	4167	3806	33	8150	7246	50	11000	10351	57	317504	280918	83	0.202918
155679	133103	92	80734	70733	91	2641	2542	27	4383	3607	42	10214	8457	59	16724	14745	73	414006	340749	84	0.205977
111720	93544	90	55718	46319	87	2081	1730	23	2700	2436	30	6820	5982	49	10243	9154	56	258153	222748	71	0.209036
68683	66046	79	36035	34864	76	920	1024	5	1712	1887	19	3470	3286	33	5613	5324	40	147263	145246	76	0.212095
99703	93463	90	49433	46426	82	1336	1310	14	2791	2723	27	5034	4932	38	7542	7001	51	191733	182618	82	0.214134
133976	115916	90	82654	71401	90	1951	1804	24	3863	3053	43	8372	6915	52	11481	9967	57	326112	295697	79	0.214134
114043	102829	84	66582	62142	85	2405	2416	26	3718	4068	32	10124	9811	58	14255	13884	62	394009	385983	88	0.215154
153515	119049	96	76240	60026	93	2648	2004	28	3248	2655	36	10101	7934	54	14049	10625	69	387095	317859	88	0.216174
147846	134063	90	80988	73961	87	2875	2526	29	4014	3780	36	10946	9576	62	17659	15330	74	448397	380102	91	0.220253
105153	87418	92	51797	42104	86	2065	1716	24	2858	2535	31	6314	5263	46	9226	8089	54	262110	225719	79	0.225351
103913	97843	87	56785	54045	81	1723	1890	21	3774	3594	35	8391	7690	50	11647	10657	57	339750	309645	87	0.22841
41472	39899	75	21679	21501	60	542	464	0	882	699	0	1908	1700	22	2654	2659	29	69852	71298	73	0.22943
115773	107901	86	82881	79249	84	3607	3213	33	5750	5168	42	11511	10712	61	17463	17108	71	470055	427744	94	0.231469
195869	160076	99	97556	80110	97	3112	2299	33	5346	4234	42	12300	9787	63	17530	13224	78	488045	379677	100	0.231469
126486	116169	85	57768	55008	84	2441	2169	28	4091	3792	39	9059	7917	53	14646	13499	66	358406	337653	88	0.232489
196453	149161	99	95819	73168	97	3464	2475	36	5355	4368	45	12537	10148	65	18428	14597	83	481766	382452	85	0.232489
104657	93414	83	55560	49924	83	1833	1490	21	3505	3151	36	6314	5300	46	9691	8235	52	264071	225261	85	0.237587
124822	110676	93	51881	46332	85	1934	1712	22	3625	3269	34	7913	6971	50	10245	9181	55	301901	269199	83	0.239627
128059	110566	90	60907	51972	88	2230	2211	25	3468	2861	38	8649	7382	52	14328	11693	69	343858	295586	83	0.239627
88357	82931	82	49037	45793	81	1177	1260	14	2964	2300	31	5946	5687	42	8476	8095	51	231101	218071	79	0.241666
161104	135741	93	53634	43529	90	2772	2400	30	5270	4533	41	11411	8978	62	15998	12810	68	435743	345924	92	0.241666
232004	187827	102	93723	77445	99	4242	3924	33	6875	5642	47	13729	11231	64	24207	19021	92	608343	472713	100	0.241666
34875	34283	70	20586	20298	64	544	420	0	848	677	0	1973	1835	24	2992	3422	28	80065	81570	67	0.242686
105537	99780	83	65790	63299	82	2276	2114	24	4682	4299	36	11114	10500	54	15072	14059	68	419460	385910	86	0.244725
43122	41345	72	23082	22444	71	420	540	0	1008	923	0	1986	2015	23	2999	3042	30	87558	88497	72	0.245745
123977	104976	90	65325	56803	87	2171	2028	23	3477	2642	38	8314	7006	56	13665	11366	70	334535	280267	87	0.246764
74551	71803	90	34933	34321	77	823	849	0	2071	2073	23	4362	4399	35	5534	5329	39	158955	161790	72	0.247784
242800	190476	104	128131	99866	104	4807	3438	39	7900	6302	48	17948	13358	75	25363	17623	99	680048	506051	109	0.248804
74874	71167	80	44123	42794	79	1519	1618	18	2329	2376	25	5635	5668	39	8019	7594	52	212686	192591	82	0.251863
109661	100429	84	61954	55623	83	1523	1566	16	2855	2269	31	7005	6258	45	10424	8902	58	287750	254726	86	0.251863
75897	70935	83	40777	38974	80	1427	1556	18	2757	2944	28	6114	5626	45	9039	8606	52	258730	237845	85	0.254922
88415	83298	81	46715	42265	81	1184	1005	2	2081	1727	24	5042	4790	40	7154	6727	45	196380	184609	86	0.256961
148052	129014	95	84532	74426	89	2796	2564	27	3931	3259	34	8765	7535	51	14864	12917	68	362970	308709	92	0.257981
33718	34994	73	14258	14788	45	631	714	0	1201	785	0	1694	1826	19	2428	2580	27	75964	75813	68	0.257981
80627	77801	80	40048	38909	77	1067	1111	7	1167	1540	16	3698	3379	35	5226	5334	37	143242	138981	79	0.257981
93170	88144	81	64146	61286	83	2301	2130	26	3843	3636	35	8935	7935	56	13176	12331	67	364927	338093	98	0.257981
119386	112614	85	56173	53452	82	2721	2560	27	4369	3922	40	9741	9026	53	13369	11461	66	376352	339035	85	0.257981
100943	89538	89	48831	43370	85	1375	1242	17	2444	2404	27	5848	4961	46	7329	6277	53	222589	196173	80	0.259001
115392	105773	86	53829	49288	85	1855	1583	23	2710	2565	30	6657	6057	44	9021	8467	56	250137	232533	88	0.26002
114871	106302	85	57488	53765	84	2233	2071	25	3463	3508	31	8194	7489	49	12898	11524	62	325140	281453	88	0.26104
115411	103745	87	58395	53045	84	1605	1389	15	3140	2620	29	6778	5941	47	9502	8064	57	281125	252137	85	0.26104
136049	112409	97	62760	51892	91	2507	1777	31	3596	2754	36	8460	6823	55	12395	10296	60	332827	272930	92	0.263079
84544	80661	82	39205	38105	79	1313	1478	13	2043	2220	20	5393	4991	39	7243	6951	43	208028	201021	82	0.264099
230865	179211	101	120028	94061	99	4568	3419	39	8460	5805	54	15403	11590	70	22659	17589	90	617290	467680	100	0.267158
124124	105575	90	53708	45284	89	1845	1780	23	2799	2487	31	6928	6173	45	10028	8780	61	266253	231751	86	0.270217
96436	84618	89	52921	46461	84	1688	1614	16	2789	2513	30	6027	5080	46	9216	7855	54	223043	193534	82	0.271237
93606	89368	81	41740	39391	80	1923	1597	21	2743	2374	29	5828	5285	43	8378	7337	54	219398	193129	84	0.271237
105122	97557	83	73984	70947	83	2665	2568	28	4097	3836	37	8955	8278	52	13341	12201	67	341704	310017	86	0.277355
107308	100073	93	42006	39868	80	2003	1840	23	2554	2794	26	7127	6756	43	10194	8934	59	266586	244413	86	0.283473
188637	146403	105	84539	67249	98	3832	3202	35	6457	4470	49	12927	10036	66	19204	14598	91	520196	404335	103	0.284493
259938	172149	113	185310	124696	110	5794	4181	46	9946	6739	56	21266	14164	93	32673	22878	104	847193	595387	113	0.284493
142622	128655	91	56098	52065	85	3472	3256	33	4679	4600	37	10904	10300	57	17858	16695	79	443220	410766	89	0.287552
172309	143795	97	79985	68125	91	2767	2290	28	4409	3831	40	9030	7267	53	13854	11174	65	372099	303258	95	0.289591
119959	115126	83	36124	34586	79	2033	1734	24	3176	3542	30	6683	6491	42	9229	8577	58	252434	242572	85	0.291631
118600	97939	93	69615	58620	90	1988	1614	22	2738	2445	30	6719	5600	46	9939	8817	64	271396	225728	79	0.29265
70696	67201	85	31723	30979	77	785	912	0	1911	1491	22	3368	3517	31	5724	5354	43	137667	136817	78	0.29367
123594	111367	88	75264	69944	86	2757	2754	27	4162	3889	39	8914	8621	50	12555	12400	54	356615	338505	88	0.29469
139369	120143	91	80631	70232	89	1981	1792	24	3404	3096	36	9066	8046	59	13870	12283	72	357238	340797	78	0.296729
99059	91215	83	55481	51477	81	1648	1415	17	2792	2599	31	6170	5642	43	9344	8217	53	229216	210505	83	0.296729
181827	154182	96	72873	63004	93	4552	3658	38	6414	5803	43	15391	12591	72	23834	19351	87	596917	483511	98	0.297749
119767	102340	90	66145	56751	90	1917	1981	22	3431	2900	37	7196	6205	51	10846	8874	61	290255	248655	80	0.299788
78494	75829	87	40942	39400	78	1692	1730	21	2508	2586	25	5598	5652	41	7432	7486	48	213036	207130	79	0.300808
88380	80743	85	38864	35420	80	1512	1580	18	3237	2423	33	5821	5088	45	8355	7709	50	232538	209998	83	0.300808
168781	138677	101	78422	65197	94	3323	2375	34	5305	3865	46	10907	8700	61	16181	12379	76	423422	336536	95	0.304887
31853	31641	68	18880	18946	56	380	415	0	401	464	0	1260	1479	16	1871	1772	22	58638	59345	66	0.305906
169999	127495	100	85326	64302	96	2761	2357	29	4091	3377	36	10753	8312	64	14699	11417	69	421015	318911	87	0.307946
172330	133392	98	119787	93281	98	3698	2799	38	5538	3934	50	11577	9241	58	18507	14269	80	472141	369241	95	0.308965
129428	113652	93	71831	63207	87	2410	2104	25	3162	3377	30	7533	6656	49	11779	10544	61	313732	277731	89	0.311005
65077	63169	78	29526	28994	75	1334	1191	10	1716	1735	20	4001	3896	35	6398	5641	45	156480	154840	76	0.313044
134708	116488	90	109405	97671	89	2379	1978	27	3505	3317	35	9630	8655	55	13143	11707	68	351266	303707	89	0.313044
90504	82531	89	33386	31390	81	1607	1401	19	2791	2649	29	6776	6014	46	10185	9357	54	275873	246256	84	0.314064
48331	46816	75	17988	17576	52	521	562	0	1107	1294	12	2392	2203	28	4025	3762	35	108687	107708	75	0.315084
44501	43648	77	20856	20474	58	611	774	0	728	967	0	2125	2078	26	2730	2777	28	94069	92704	74	0.319162
148923	130884	90	74240	65646	89	2511	2271	27	3809	3789	34	10626	9305	59	14025	11975	69	393916	336270	93	0.320182
96890	84155	88	49385	42355	85	1700	1142	16	2373	1959	30	5491	4546	44	9421	7843	55	227789	193722	77	0.324261
61571	62704	70	30364	29676	75	619	760	0	1455	1692	18	3757	3527	35	4921	4915	37	135112	133905	77	0.32528
108056	97511	92	44718	40799	84	1383	1219	15	2352	2403	24	5853	5478	41	7824	6843	46	231567	203178	88	0.32528
149007	122618	97	67889	56064	91	2822	2458	30	3665	3252	35	8926	7900	51	13324	11288	64	352232	308533	83	0.32732
144733	121094	94	82128	69117	91	2639	2296	28	4050	3367	39	10702	8981	58	14325	12411	73	399797	339902	91	0.329359
100965	87201	102	51902	44641	88	1531	1389	17	2846	2356	30	5719	5184	41	8696	6834	56	225660	202911	76	0.332418
181947	159511	96	88659	79246	91	5137	4314	39	7561	6220	49	16243	13341	70	25089	20859	83	660668	516882	93	0.336497
113076	100641	86	60050	53546	86	1829	1643	19	3080	2945	28	7561	6735	50	10919	8975	61	298288	270575	84	0.339556
136892	119021	96	63070	55274	88	2836	2297	29	3613	2922	36	8290	7199	53	13573	11826	61	324823	278619	89	0.340576
61987	58842	80	30468	30104	75	988	1170	9	913	1040	5	3369	3301	30	5038	4572	41	125661	123796	74	0.340576
105194	102457	81	70502	68314	81	2353	2328	22	2643	2506	32	6437	6228	42	9327	8739	53	277883	269286	84	0.340576
148793	131518	90	88966	78855	90	3645	3135	33	5620	4846	45	10893	9859	54	17511	15106	77	434636	400797	87	0.341595
37869	38172	68	23406	23816	57	322	368	0	1128	1042	5	1754	1676	21	2412	2833	26	73825	75351	71	0.341595
65061	65056	75	36683	36619	76	1866	1790	21	2966	2720	30	6313	6097	45	9295	8761	54	253088	241946	78	0.341595
145348	130297	91	85391	77270	89	2311	2368	25	3837	3184	37	9962	8763	59	12045	10689	59	358465	314043	91	0.341595
107530	97021	100	43143	39271	83	1973	1875	23	3072	2660	31	7056	6895	43	11196	9610	64	274341	245469	86	0.344655
26638	27468	68	16845	17312	49	376	532	0	798	871	0	1679	1692	19	2017	2058	23	63289	63669	61	0.344655
93332	84601	99	43603	40602	83	1493	1277	17	2587	2364	26	5967	5431	42	9027	7738	52	240638	216352	81	0.345674
92437	86132	93	41275	40004	80	2114	2034	22	2821	3064	28	6898	6452	46	9176	9021	50	255868	258058	82	0.346694
130068	122827	86	74273	70766	85	3483	3621	28	5649	5248	39	12701	12117	55	19919	18058	80	524040	461943	90	0.351792
98675	91052	83	54992	50142	83	1499	1425	17	2820	2230	31	5995	5508	46	9227	7952	62	250226	224597	82	0.354851
77166	73997	77	53448	51714	79	1743	1628	21	3207	3025	29	6359	6307	42	9835	9267	56	260271	252243	80	0.363009
115265	103097	102	56992	51638	84	2258	2043	26	4159	3251	41	7809	6794	51	12298	11173	58	330503	283886	86	0.365048
205841	161573	101	100072	80270	97	3940	3027	38	6149	4305	51	13582	10335	71	21601	16879	83	547998	413733	94	0.365048
33655	35475	56	21972	21893	54	475	542	0	443	828	0	2151	2250	24	3717	3883	33	79562	80202	65	0.366068
141332	116273	93	76749	62952	91	2934	2483	30	4293	3636	45	8254	7048	51	12579	11472	60	324182	277682	81	0.367088
91349	85970	90	36793	35173	80	1647	1422	16	1925	2176	20	4296	4406	37	7511	7197	46	183155	175348	76	0.367088
28788	29392	62	12690	12948	46	340	384	0	770	465	0	1583	1617	18	2035	2166	23	68431	70687	54	0.368107
152431	136799	89	72279	66098	87	3738	3481	31	5576	4731	43	12249	10320	70	17467	15822	71	472857	395583	86	0.368107
233103	180086	110	147809	114405	102	4662	3421	40	7041	5398	51	15258	11247	75	23036	16215	92	622321	444521	95	0.369127
114732	101756	87	67149	59418	87	1970	1976	21	3665	3421	35	8363	7354	51	12120	10170	64	316470	283586	87	0.373206
41017	39942	80	20645	20239	64	726	546	0	1265	1305	12	2287	2411	24	3168	3347	31	88764	89204	62	0.375245
106560	95308	89	53843	48563	84	1637	1331	19	2944	2813	29	6413	5635	45	9128	8095	50	258041	222579	86	0.376265
215252	173786	103	149929	125615	100	5304	4084	41	8783	7398	56	18096	16112	73	27283	24154	91	710736	653220	100	0.377284
32535	29669	82	16295	15994	50	536	498	0	1009	986	0	1728	1527	20	3158	3201	29	72545	71352	68	0.378304
17610	18612	44	12601	12490	47	486	481	0	624	672	0	1189	1200	11	1688	1788	21	41579	43614	64	0.378304
146419	123740	89	53892	44976	89	2537	2130	27	3781	3313	38	7828	6741	48	11921	9849	63	314370	265505	88	0.379324
29822	28235	76	16509	16364	51	507	424	0	639	585	0	1509	1477	14	2453	2682	24	63977	65971	61	0.380344
59936	58398	70	30206	29662	76	1050	1184	9	1842	1567	17	3059	3299	32	5214	4899	41	118391	116902	62	0.381363
84640	81211	80	39529	38329	79	1440	1435	16	2080	2262	24	4466	4598	36	6588	5861	45	193660	189151	82	0.383403
120341	105853	90	51637	44380	86	2629	2152	27	3481	2931	35	7412	6338	48	11215	9500	58	290006	249404	90	0.384422
82507	77454	84	47189	43541	80	1226	1071	10	2354	2199	25	5270	4600	41	6776	6226	47	197921	188043	80	0.389521
107617	100397	94	50452	47344	83	1764	1563	22	2955	2526	33	6877	6485	45	8880	8162	53	260682	236774	86	0.39054
93064	87263	82	49534	46331	80	1252	1111	9	2617	2450	28	5607	5212	41	7771	6921	49	222541	195336	84	0.39156
90035	85526	96	38893	37753	79	1705	1736	18	3547	3268	34	6971	6311	47	8881	8259	59	254003	243188	80	0.39258
169884	137323	94	93209	76908	93	2707	2300	29	3989	3663	39	11386	8942	59	14891	12321	66	448019	354892	92	0.39258
154878	131348	95	83376	71097	91	3373	3026	32	5583	4303	52	12548	10119	65	18130	15026	80	508074	398765	92	0.3936
183581	155249	105	120822	104925	94	3942	3730	32	6220	5613	45	15306	12976	73	22284	17992	82	632236	506892	97	0.395639
103462	95568	84	63368	58138	83	1457	1670	18	3091	2803	31	6755	6111	46	10635	9649	57	267292	239925	84	0.395639
125472	115378	85	68899	63524	84	3313	3016	30	5029	4539	42	10273	8858	53	16756	14711	74	429784	361298	86	0.396659
112971	102522	89	64183	57331	87	1726	1558	22	2997	2635	31	6923	6056	47	10049	9558	54	264618	243328	80	0.396659
97050	88080	85	50701	46189	83	2156	2003	25	3264	3339	34	6097	5352	44	9836	8468	57	245939	226872	81	0.397678
46773	42981	79	22584	22293	68	843	833	0	949	1021	4	2298	2195	28	3788	3800	34	84660	87299	58	0.398698
141655	116858	99	66174	55222	88	2699	2037	29	4023	3584	36	9367	8175	52	14085	12009	68	372092	323980	82	0.398698
211579	168707	102	98461	77142	98	4723	3635	39	6708	5219	53	14580	10608	67	22957	17763	84	589665	445732	98	0.399718
124153	108085	87	64278	56541	86	2484	2442	25	3171	2878	34	7088	6233	48	11020	9011	58	265876	224870	79	0.399718
62113	59804	83	29381	28416	77	1143	994	0	1110	1352	13	3245	3041	31	4985	4550	41	141046	138505	74	0.404816
104250	99779	82	43047	40782	80	1676	1596	19	2369	2386	26	6975	6541	46	9645	9419	52	249728	238405	81	0.404816
152524	121391	93	78529	61471	92	3017	2365	33	4381	3550	43	10273	8031	56	13824	11044	63	396241	313824	93	0.408895
150290	119952	102	73867	60655	92	3226	2711	29	4272	4191	35	10564	9034	55	17490	15185	80	428977	372208	87	0.409915
35133	32697	79	19171	18654	53	492	476	0	320	539	0	2000	2108	23	2733	3277	26	74817	71921	68	0.411954
48273	47463	77	20929	20460	61	1085	841	0	1147	911	0	2714	2537	29	3775	3577	34	96760	92888	70	0.413993
168919	139347	96	78342	63859	92	3723	3285	33	4952	4243	44	11773	9117	61	16772	13550	77	459870	362859	93	0.416033
132589	122888	87	79326	74707	86	4326	4426	32	4868	4932	39	12900	12295	66	20295	18902	72	530471	487044	90	0.417052
51155	48498	78	29193	28386	75	517	489	0	1164	1083	8	2662	2843	27	4820	4672	36	114686	114520	76	0.421131
120658	104616	90	63031	53760	87	1889	1601	22	3884	3432	36	8103	7581	48	11555	10494	58	324249	317130	83	0.42521
178394	153239	94	95616	84451	91	3511	3365	31	5463	4752	41	12375	10419	59	18850	15986	75	508286	418704	92	0.42623
53130	51027	77	29538	29013	75	886	668	0	1356	1239	13	2696	2906	27	3842	3789	34	102388	100412	72	0.428269
101120	85878	88	39189	32533	83	1884	1682	20	3022	2491	34	6090	5256	48	11022	8968	62	259515	216222	78	0.429289
105049	94184	88	52744	46687	83	1741	1568	19	2734	2400	31	6529	6208	46	9274	7799	55	260253	229874	80	0.429289
87053	74156	86	44436	37855	83	1470	1279	18	2307	2062	26	5551	4455	43	7006	5838	47	196193	171479	70	0.429289
77103	72884	81	32762	30894	80	1314	1051	12	1993	1998	24	5176	4836	41	7478	7013	46	200531	189784	77	0.429289
132527	118427	89	84204	74437	88	2044	1817	23	3459	3221	34	9045	7715	53	12777	11219	67	366718	322480	84	0.429289
95088	83611	94	59341	51396	87	1561	1253	15	2883	2452	29	6419	5797	46	8566	8299	48	249010	233485	67	0.430308
104239	97137	85	60490	58053	81	2957	2652	29	3748	3682	35	9441	8984	53	15016	14034	68	372432	335973	82	0.432348
150032	120080	94	94022	76963	92	2989	2338	32	4301	3483	40	10138	8583	56	14064	11045	69	392360	326348	87	0.432348
159043	129675	96	76858	62529	92	2827	2159	30	3592	3270	36	9487	8107	54	14755	12264	68	379478	308522	88	0.433367
38693	36663	71	25889	25612	71	542	360	0	1214	1043	5	2100	2364	23	2740	2757	28	78072	77208	68	0.436426
123097	110022	87	70283	62765	86	2295	2045	26	2755	2633	28	7025	6795	44	12367	10477	68	294311	257581	87	0.437446
166520	134702	94	88300	70366	94	3058	2417	33	4983	4132	44	11835	9954	62	17101	14395	76	465955	378333	91	0.437446
108874	93034	97	59057	49599	85	1661	1336	20	2932	2541	32	6410	6167	46	10254	8903	55	265273	238738	75	0.440505
78496	75096	86	42494	41225	79	1340	1277	13	1987	1959	19	4223	4054	35	5524	5411	48	172945	167859	82	0.444584
208389	170373	100	88784	72754	98	3579	3034	33	5767	5115	42	11408	9275	56	16693	12806	76	431832	337517	102	0.445604
133083	118616	104	90484	81169	88	2812	2559	28	3819	3506	37	8757	7532	52	14061	12897	63	339544	299616	90	0.447643
98707	93563	85	63488	60763	82	1683	1485	17	2544	1954	27	6188	6166	44	9394	8396	57	244854	235247	88	0.451722
92867	88980	80	50843	48870	80	2449	2498	24	3210	3574	31	8067	8046	46	12069	11222	64	334400	309524	84	0.453761
48579	46312	85	24093	23678	71	596	776	0	1443	1231	16	2828	2786	29	4429	4231	37	114606	111809	74	0.4558
123036	110235	87	66378	60267	86	1822	1674	21	4216	3542	39	7968	7007	47	12573	11411	60	341256	298770	86	0.4558
75016	71295	81	34585	33570	78	1312	1263	15	1478	1644	20	4015	4068	34	6161	6182	46	175462	176813	78	0.45784
149246	127046	90	77596	64613	90	3026	2429	31	4248	3497	39	9683	8027	56	15753	12183	67	408889	324175	91	0.45784
75896	72323	83	53016	49848	81	1268	1290	15	2266	2004	26	5159	4824	42	7789	7049	53	211289	193052	94	0.45784
147804	128116	91	66937	57576	91	3286	2836	29	4127	3247	40	10007	8559	55	14564	12062	69	388598	327630	90	0.459879
103599	95022	100	55029	51606	83	2293	2100	22	3079	2695	36	6700	6473	45	9722	8778	56	279684	260309	84	0.460899
48242	46397	77	22020	21708	67	800	884	0	1087	1251	13	2829	2612	29	3855	3588	33	98954	102281	67	0.460899
62203	61396	77	39338	38388	76	911	917	0	1512	1728	18	3177	3089	32	5122	4767	39	129560	132838	74	0.462938
162923	133956	94	87750	73984	92	3244	2854	32	4689	4028	39	10935	9308	62	17648	15183	76	415246	348140	92	0.464978
192429	161660	96	118241	98223	98	5220	4261	40	6958	5651	50	16780	12615	79	26299	20379	89	666569	501533	97	0.464978
179886	142269	97	103980	82329	95	2995	2446	31	4620	3395	46	10433	8516	61	15834	11981	72	390349	300758	94	0.467017
105190	97846	88	67007	61622	83	1628	1442	21	2339	2206	26	5581	5129	41	8483	7690	48	234489	211343	85	0.470076
90573	85697	88	50738	48600	81	1671	1589	18	2762	2464	28	5009	4759	38	7484	7208	47	203836	195690	80	0.471096
164132	127083	96	78668	58367	97	2409	1836	27	3534	3215	34	9436	7345	54	12746	10092	68	377737	304653	96	0.471096
100891	94189	89	41393	38881	82	1826	1896	22	3179	2806	32	6868	6546	50	10101	8792	53	266150	239656	86	0.473135
47146	46566	77	27318	26985	72	643	689	0	801	857	0	2356	2325	27	3123	3155	30	89414	87466	77	0.474155
92148	87241	83	39977	37089	79	1658	1445	17	3413	3159	36	5881	5045	45	8939	8122	58	245394	224174	85	0.474155
78328	75612	82	39313	38569	77	865	735	0	2105	2125	25	4527	4697	36	6125	6207	45	180963	175311	80	0.475175
199507	165800	97	76775	63707	94	3668	3235	33	4419	3945	42	11727	9619	61	18978	15229	84	484489	389483	100	0.476194
81367	77193	79	45809	43094	79	1475	1260	19	2089	2026	25	4806	4700	39	6814	6591	48	189522	184940	82	0.483332
137108	121519	89	61289	53289	87	2876	2481	29	3780	3487	34	8116	7154	49	12186	10423	60	311299	267294	85	0.485371
121620	110312	102	77669	72209	85	1938	1772	21	3276	2335	41	7233	6302	50	11488	10140	65	284462	255208	88	0.487411
57772	56399	74	18738	18864	50	1071	1156	9	1623	1405	20	3472	3538	32	4620	4595	39	124901	125004	76	0.487411
96022	86544	86	48296	42642	85	1354	1293	18	2834	2359	31	5881	5576	42	9217	7996	58	225507	201138	77	0.487411
66323	65092	77	35789	34898	76	936	990	0	1221	1703	19	3214	3294	32	5434	5130	40	133353	133542	78	0.48843
171359	155831	98	146948	136341	90	3844	3451	32	6939	6162	48	14753	14213	62	19313	18166	77	568935	518640	90	0.48945
214112	163227	102	143782	114826	99	4033	3471	37	5700	4076	51	11865	9114	60	19222	14741	84	485886	375844	94	0.49047
94472	86842	96	64784	61002	81	1763	1618	20	2374	2429	26	6778	5966	45	9042	8236	55	270684	244725	83	0.49149
167070	142584	97	82406	71211	91	3542	3052	33	4950	3911	45	11379	9541	60	17474	14525	74	438370	352068	89	0.49149
148325	129435	87	88087	73770	88	2800	2387	29	4760	4211	42	10886	8832	58	16231	12884	79	442342	352569	88	0.492509
135298	111829	98	83079	68343	88	2498	1841	28	4142	3427	38	9616	7444	55	15214	12274	65	394214	324312	88	0.492509
149067	132695	89	63421	57231	88	3533	2940	32	4093	3394	39	9493	8599	53	15935	13438	65	402640	331382	89	0.492509
86637	81353	82	53208	50234	80	1529	1592	19	2716	2207	29	6197	5288	47	7098	7221	45	223906	204287	79	0.492509
199776	162345	100	94949	76621	96	4321	3465	36	6373	5240	46	14328	11202	66	22953	17423	88	587695	446841	97	0.495568
154713	129440	98	68288	55958	90	2519	1911	30	4662	3840	40	10288	8398	59	13422	11382	64	399700	335724	90	0.496588
92370	85526	82	46589	42153	82	1521	1356	17	2248	1924	22	4789	4491	38	7088	6307	46	191369	168372	84	0.503726
78651	76405	78	41759	39941	78	1681	1574	19	1799	2148	23	5270	5224	39	7399	6996	50	214286	211443	79	0.504745
41300	39178	79	21183	21100	57	564	675	0	567	681	0	2160	2236	22	3437	3265	32	97819	98262	73	0.504745
94109	87413	83	45547	42683	80	1731	1547	19	2166	2051	26	5959	5522	43	8906	8284	55	226060	208421	86	0.505765
26568	26652	60	16236	16294	51	118	281	0	445	712	0	1318	1525	16	2409	2320	27	55842	60087	61	0.506785
108962	104552	85	62842	60609	83	2646	2271	27	3561	3863	30	8478	7519	59	11634	10650	60	334897	308965	90	0.507805
70857	67085	81	38710	37374	78	951	1190	10	1784	1994	20	3846	3802	36	5498	5405	40	149536	144831	79	0.510864
133315	119406	88	67689	60619	86	2197	1993	24	4407	3789	39	9560	8542	54	13541	11698	69	380457	328641	91	0.511883
148662	134872	89	95603	89350	87	3285	3144	29	4543	4261	41	9778	8594	56	16174	14443	71	422056	360063	89	0.519021
295875	193843	132	167702	115271	114	7353	5420	46	12658	8786	68	27420	18657	104	44344	30900	106	1.04858e+06	849517	116	0.52412
113992	100957	95	75093	67951	86	1984	1803	20	2329	2424	25	6174	5354	47	8451	7975	49	241471	212216	84	0.526159
54714	54498	73	27945	27408	75	951	1043	5	1430	1473	15	3102	3130	29	4889	4547	41	113377	113681	72	0.528198
183831	143493	106	112606	91708	96	2987	2648	29	5786	4731	47	10818	8377	61	15923	12265	70	431298	334607	96	0.529218
133521	117261	103	62434	55331	86	3079	2841	30	4591	4101	37	10181	8733	59	14694	12943	73	397966	334893	88	0.531257
100882	91472	89	45092	40664	82	2095	1995	21	2671	2227	33	6655	6230	45	9942	9101	57	274941	251583	85	0.532277
18769	23356	40	14120	14229	48	165	378	0	716	613	0	1276	1210	14	1437	1706	19	51312	51376	68	0.533297
73640	70588	78	40759	39682	78	687	855	0	1815	1933	22	4537	4343	37	6483	6179	43	170486	161267	79	0.535336
70731	68206	90	19268	18831	55	1278	1216	14	1630	1634	17	4038	3730	36	6452	6756	40	157860	154345	71	0.537376
93213	86505	83	61727	57579	84	1449	1448	16	2717	3079	31	6676	5999	43	8979	8693	58	265433	239581	87	0.537376
67658	65713	76	37145	35937	76	1110	1155	9	1753	1665	18	4138	3816	37	5540	5124	39	155454	155940	79	0.539415
103745	94184	84	61018	54678	84	2116	1855	22	2938	2376	30	6291	5021	47	10493	9568	58	259637	219096	92	0.540435
110998	106698	84	60757	57855	83	2958	2729	30	4374	4204	36	10942	10869	57	16274	15514	71	395496	375191	84	0.542474
112049	98215	88	51245	43033	86	1885	1542	18	3448	2664	39	7132	6233	45	9268	7805	51	277679	246520	74	0.543494
90300	86256	81	60339	58579	80	2852	2749	27	4724	4140	41	9817	9338	51	15546	14924	65	381893	346261	84	0.543494
71955	65725	84	42145	38662	79	1079	1189	12	1949	1964	19	4418	3957	36	5456	5271	39	164812	154334	79	0.544513
130650	116799	102	69998	60108	87	2053	2045	24	4266	3345	41	8659	7828	53	12430	10712	63	334910	290340	89	0.545533
90485	85578	80	48523	45970	81	1406	1510	18	2199	2037	27	5499	5263	43	7701	7343	47	205064	193844	84	0.546553
35089	33916	71	27094	26885	71	741	843	0	1240	1046	5	2042	2044	23	3261	3188	32	86308	91439	71	0.547572
121886	114215	86	37377	36011	82	2415	2172	26	3383	3366	32	8047	7733	52	13257	12600	63	310978	298066	84	0.548592
97258	89864	87	49095	44462	81	1604	1579	17	2685	2615	31	6138	5496	44	8365	7337	48	257832	235181	83	0.550631
147118	131004	101	74555	65685	89	3372	3011	33	5117	4096	45	12537	11028	62	18641	15624	82	510975	416280	93	0.551651
92201	81569	87	55878	50476	83	1336	1325	16	2277	2205	24	6143	5616	46	8467	7211	54	222645	204917	80	0.55369
68791	67688	90	25432	24729	75	899	1067	6	2048	1709	23	3621	3395	34	5579	5839	42	143754	139549	75	0.55471
79463	75011	83	40264	38865	78	1264	1210	11	2046	1999	24	4304	4200	37	6737	6436	46	173906	168216	75	0.559809
127805	106260	92	60498	49521	89	1816	1563	19	3953	3405	36	7818	6933	51	11649	9787	62	331104	280342	89	0.560828
222850	177180	116	144886	118548	101	5115	4022	40	6861	5498	48	16189	12397	73	25190	20445	93	633378	495902	102	0.561848
114721	105006	84	73617	67364	85	3645	3363	31	4971	4344	38	12473	11058	64	17469	15059	79	454607	384319	85	0.561848
73483	71295	78	39325	38472	77	2129	1945	24	2466	2875	26	6687	6521	44	9509	9522	49	251842	245376	80	0.563887
54027	52314	76	28488	28175	73	686	661	0	1362	1452	16	3001	2918	29	4442	4355	41	122204	121389	66	0.564907
161298	130849	108	83396	68175	94	3300	2509	33	4632	3617	37	10132	8084	59	16091	13009	80	393227	317410	94	0.565927
96507	85970	91	53619	47546	85	1730	1473	18	2980	2678	32	5991	5264	42	9646	8007	61	249058	223731	80	0.571025
324662	190953	129	160472	90553	127	7204	4016	54	10925	7053	77	22183	14239	90	31785	20303	114	844415	546717	122	0.572045
58166	54903	84	24656	24192	71	992	1018	4	1133	1484	13	3485	3105	33	4813	4889	36	123254	125951	60	0.577143
96683	88511	89	46662	42713	81	1724	1413	22	2481	2002	28	5566	5137	41	8223	7243	46	208197	193149	82	0.577143
115047	105263	85	48831	45262	83	2076	2097	23	3734	3608	35	8474	7895	49	11439	10762	60	327573	288922	87	0.578163
92734	84825	81	52619	47759	82	1495	1433	15	3210	2603	33	5367	4699	42	7734	7335	49	211509	195496	81	0.579183
123250	110706	96	67866	61608	86	2299	2196	25	3267	2924	33	7670	6924	48	11932	10775	62	312069	272224	92	0.580202
70403	67333	82	25426	25306	74	1212	1357	14	2141	1684	25	4145	3658	34	6629	6053	43	168468	166834	77	0.581222
87699	80152	83	40655	36402	82	1300	1312	16	2827	2253	33	6461	5625	47	8941	8224	50	247506	221307	84	0.581222
26141	27349	49	16681	17420	47	512	510	0	1096	1060	7	1525	1455	18	1978	1952	23	62515	66892	64	0.583261
92609	88513	80	42909	40863	81	1758	1672	19	2257	2301	27	4981	4937	38	6605	6755	42	194214	177596	79	0.58836
314083	215092	132	183552	130546	126	7627	5318	47	11637	9198	57	24476	18569	91	36489	29959	114	925781	808537	119	0.593458
68249	66336	78	31284	30750	75	1146	1297	12	1917	2503	27	4834	4517	39	7610	7818	45	189650	179684	76	0.593458
181084	153598	97	63662	54524	94	4082	3767	34	6593	6071	42	12437	11592	57	19658	18447	83	520468	490573	89	0.594478
35632	35080	77	14228	14160	48	425	601	0	774	863	0	1764	1920	22	2647	2710	29	85703	86363	67	0.596517
129847	120006	88	82579	77237	85	2803	2842	27	5142	4197	43	10674	9912	59	13461	12219	63	398134	351739	85	0.597537
141740	120836	92	65516	55129	90	2587	2123	31	3602	3020	38	8723	6871	54	14701	11697	69	351449	279700	88	0.601616
38500	38837	74	16059	16058	49	508	632	0	1010	799	0	2578	2444	26	3310	3539	31	93472	96633	69	0.601616
69759	66370	74	22825	22058	67	1078	1088	9	1814	2014	20	4484	4431	37	5895	6385	40	182109	177121	76	0.604675
142621	129024	88	65890	59975	86	2712	2277	30	4337	3601	39	9650	8678	55	15034	12704	60	387471	325805	86	0.608754
86969	81081	80	53605	50121	81	1688	1460	17	2576	2311	28	4883	4806	36	8224	7587	53	216099	199314	80	0.609773
114974	107205	96	46708	43674	81	1710	1512	20	2918	2671	32	6899	6290	47	10040	9159	58	277034	247578	85	0.609773
147999	128105	91	63562	53884	89	2829	2517	29	3694	3798	35	9033	7746	55	13669	11009	71	355388	290049	92	0.610793
89563	84958	81	48297	46358	81	1211	1015	3	2692	2494	28	6048	5669	43	7387	6629	47	225817	200807	82	0.614872
141091	126185	89	61007	53720	86	2517	2327	29	3427	2598	35	8410	7579	50	14266	12501	68	328136	277601	88	0.61997
68502	65138	79	29343	28607	76	796	807	0	1673	1768	19	3371	3202	32	4528	4617	37	133843	130662	73	0.624049
43991	43042	75	18797	18459	54	812	698	0	1079	1004	1	2732	2576	30	3280	3082	32	102982	104954	69	0.625069
80374	76364	80	45724	42980	79	1663	1660	18	2802	2857	27	6509	6222	43	8804	8234	49	250735	224520	78	0.625069
89809	82920	85	52041	49517	80	1651	1607	19	2824	2462	27	5848	5507	43	9162	8250	56	217293	200599	80	0.626088
112996	99722	88	57430	51001	85	1642	1542	19	3213	3078	35	7104	6371	48	11311	9230	57	279352	238203	79	0.627108
179160	158506	91	88463	79440	91	4222	3811	35	6323	5289	46	15153	12284	69	21355	17551	86	539907	427487	95	0.634246
135133	115926	92	77177	66391	90	2154	1937	22	3761	3000	38	8464	7016	53	12185	10575	61	364284	303057	92	0.638325
123684	106244	91	68221	56898	90	2266	2027	26	3970	3215	43	7823	6853	49	10055	8597	55	299289	262309	84	0.638325
130910	112125	89	68774	58371	89	2513	1929	28	4531	3726	38	9270	7747	56	13644	11751	62	355392	297619	88	0.639344
112834	102054	100	64532	59306	86	1831	1588	21	3892	2858	38	7913	7537	46	10822	10430	59	302554	275013	87	0.641384
213432	170631	102	126669	104511	99	4245	3384	35	6319	4611	50	12678	9896	66	20368	15938	84	504023	389047	102	0.642403
131168	121700	86	54277	51651	84	2264	2192	26	3614	3308	32	7642	7270	45	10748	10350	55	279541	274018	83	0.644443
70465	68422	80	31261	30678	75	861	836	0	1324	1231	16	4353	4337	35	6920	6797	45	172489	173390	75	0.644443
121652	104364	90	71530	61927	88	1869	1544	23	3206	2909	35	7697	6787	52	10818	9124	58	314487	269633	86	0.644443
100467	93603	82	44573	42185	81	1931	1615	23	2838	2651	33	6730	6097	46	10359	9050	61	264863	233512	85	0.644443
127463	113391	90	74084	67884	86	2874	2580	29	4785	4497	40	9960	8886	57	15559	13404	66	433787	365740	91	0.645462
128764	102771	93	81858	66962	91	1985	1708	22	4140	3004	40	8225	7017	52	12261	10199	60	337425	269031	90	0.646482
150852	124317	94	69155	57109	91	2112	1994	25	4047	3617	36	9432	8164	61	12789	10623	67	386674	309122	92	0.649541
96556	90883	84	47329	45161	79	1764	1691	19	2914	2540	30	5906	5779	43	8799	8815	46	238759	228892	84	0.649541
135400	115257	95	73925	64605	89	2827	2302	30	3796	3619	35	8474	7240	53	14921	12605	72	360940	305095	88	0.651581
135925	118979	87	81487	70734	88	2274	1729	27	3972	3044	38	8606	7212	54	12174	9857	64	332262	284553	83	0.6526
109287	96890	86	53710	47266	85	1609	1667	18	2448	2356	26	6604	5570	46	9330	7796	56	253655	221954	78	0.6526
136541	123448	90	61423	56697	85	3961	3721	32	5889	5037	46	12683	10657	61	18228	15763	73	518100	432345	87	0.65464
178032	152445	104	100805	89496	93	3729	3312	34	5050	4170	40	12416	10401	60	19863	17050	84	494408	405550	94	0.658718
135839	114435	95	90291	77683	90	2184	1951	25	4179	3378	42	8977	7214	52	12230	10576	63	360817	302868	90	0.660758
93513	84550	92	43776	38896	83	1664	1574	17	2371	2418	31	5906	5314	43	8767	8135	52	238307	217144	83	0.660758
139077	117827	96	72030	60935	89	1967	1848	21	3962	3330	36	8449	7473	50	12406	9977	61	350197	288397	88	0.660758
31509	30715	56	18530	18535	56	519	489	0	554	598	0	1784	1863	20	2956	2824	33	74835	76591	70	0.664836
139537	110264	93	80280	63918	91	2415	2067	26	4183	3245	36	9951	8148	56	13178	11008	64	376720	304219	91	0.664836
176973	162594	90	76816	71387	89	4189	3759	34	7013	5538	50	14809	12964	65	22330	18518	85	622424	514472	95	0.665856
126917	114738	89	104423	93884	87	2422	2052	28	4179	3298	38	9208	8308	51	12835	10517	67	353394	310235	88	0.665856
206642	157557	98	111093	85451	98	4738	3856	37	7650	5446	54	15407	12478	71	24086	18738	90	625412	472284	101	0.666876
134724	114990	90	99301	86728	89	3338	2952	33	4967	4113	44	12174	10111	59	19289	15608	75	481545	388999	94	0.668915
97547	92509	83	51131	48228	82	2217	1877	24	3543	3157	36	7911	7588	48	11217	10461	58	312257	290762	83	0.669935
87972	83703	80	61532	58189	81	1542	1354	18	2866	2432	31	6141	5456	43	8456	7709	48	242927	224597	83	0.669935
86159	80918	83	46861	42501	83	1420	1397	16	2231	1887	29	5112	4559	41	7559	6725	49	208002	192498	78	0.669935
78548	76419	79	48203	46840	79	1600	1386	15	1612	2219	21	5044	4966	40	6920	6417	47	200345	192694	82	0.676053
35832	37231	65	22954	22718	65	549	467	0	428	581	0	1651	1850	20	2855	2712	31	74136	73964	73	0.679112
80018	76892	93	68239	66449	80	2096	1913	23	2806	2968	30	6110	6213	45	9007	8717	48	251419	241382	79	0.681152
139723	122378	90	73120	62544	88	2489	2278	28	3377	3280	33	8460	7195	55	13516	11484	64	339901	291802	87	0.684211
170523	157770	92	106839	99420	91	4521	4233	35	7401	6778	46	16390	14854	69	26584	23301	85	670692	579471	94	0.68523
105829	97594	82	53769	49275	82	2003	1640	24	2592	2441	32	6963	5898	52	9352	8381	53	256053	231527	84	0.68727
155627	134010	94	75568	64597	91	2112	1750	25	4803	3914	40	9452	7675	58	13656	11501	68	348300	294789	86	0.688289
28548	28946	51	18303	18285	54	331	560	0	851	662	0	1442	1545	16	2300	2328	27	62913	62459	65	0.689309
136378	121568	92	43504	39205	85	2008	1689	24	3279	2724	35	7894	7067	54	12151	10756	60	337498	292915	88	0.689309
72034	67790	84	34868	34044	77	1260	1099	8	1781	1833	18	3954	4052	33	6021	6044	45	165343	165303	76	0.691348
113449	105149	88	71943	67720	83	2620	2775	25	3955	3350	36	8033	7017	50	12288	10857	61	312567	285977	90	0.693388
101438	93299	82	62237	55911	84	1258	1556	16	2677	2706	31	6357	5740	43	8392	7699	52	251267	228599	85	0.695427
98388	91439	84	55021	50783	82	1544	1576	17	2794	2942	26	5436	5411	39	8610	7553	52	241994	232892	80	0.703585
110257	102478	86	58879	55808	82	2060	1992	21	3229	3696	31	7259	6936	45	11660	10610	66	318399	279645	86	0.703585
83335	81678	78	46969	44564	79	1195	1030	5	3198	2504	33	5964	5697	40	8634	8543	51	247836	240330	81	0.703585
99984	93310	84	58138	55700	83	2661	2679	26	4438	3866	35	8506	7956	50	13987	13082	63	328901	310111	85	0.708683
113562	101110	91	65265	58600	85	1866	1575	22	2806	2233	31	6474	5580	47	8710	7539	52	256159	224505	86	0.709703
163513	149326	89	100780	93955	90	4065	3876	35	6591	6247	46	15029	13337	70	21828	20398	80	592018	536339	95	0.709703
18119	19936	41	15281	15574	45	399	299	0	681	738	0	1079	1175	11	1517	1778	20	42398	42900	65	0.709703
75586	72936	77	43851	43421	77	1210	1233	11	2079	1959	25	4825	5003	37	6710	6397	44	194875	196716	76	0.709703
89576	84221	87	59357	57852	81	2410	2013	26	3831	3793	33	8734	8344	51	11951	11211	55	340586	319665	85	0.710722
127353	117674	87	56054	52809	83	2270	2116	25	2853	3314	28	7390	6891	46	11142	10526	62	286139	261819	87	0.711742
100853	92875	99	57814	55356	82	2017	1830	22	2712	2556	30	5701	5863	42	8964	8442	49	243472	227377	82	0.711742
67704	64145	80	34975	33203	77	859	910	0	1789	1834	20	3324	3188	31	4876	4820	34	131344	127819	69	0.713781
265914	178674	129	147052	102079	122	5310	3621	42	7982	5510	56	17097	11705	72	26111	18650	93	665261	477290	119	0.715821
88830	87055	80	44515	42737	80	1451	1563	18	3219	2919	31	5777	5918	43	7946	7539	51	206527	197373	80	0.715821
59975	58224	77	31981	31518	75	1161	1355	12	1421	1484	16	3093	3148	29	5478	4883	40	128542	130415	62	0.716841
111347	100181	89	37925	34535	82	1968	1649	22	2714	2919	29	7024	6266	48	10680	8531	58	279358	242340	86	0.71786
129757	123338	94	83563	80038	85	3497	2925	33	4802	4504	37	11408	10848	56	16940	15431	70	458030	416733	87	0.71888
160727	146008	88	53826	47781	86	3963	3197	36	4971	4522	43	11316	10186	57	17119	14167	72	443541	395792	90	0.71888
83074	76618	82	44824	41194	79	1265	1214	14	1842	1868	25	5453	5311	41	8111	7450	50	214715	193312	78	0.721939
77434	74775	93	39852	38088	76	1885	1905	21	2225	2014	25	5971	5511	43	8591	7649	52	239799	225581	79	0.723978
33191	33498	70	16669	16253	52	712	531	0	853	793	0	1447	1514	17	2481	2551	26	73197	75634	66	0.723978
131142	114023	89	62935	54189	88	2222	1506	24	3050	2477	30	7615	6329	52	10737	8722	54	304470	253123	86	0.724998
73786	67586	91	32228	31204	78	1692	1412	17	2144	2202	26	7185	6838	43	10339	9352	56	290900	275415	88	0.728057
124540	115931	87	83915	79529	84	2788	2847	28	4902	4531	42	10389	9477	53	14248	13270	68	407648	344178	89	0.730097
40778	40112	69	20528	20564	60	503	650	0	868	822	0	2279	2240	26	3258	3379	30	102102	100934	78	0.733156
99613	93594	83	48850	46452	80	1930	1758	21	2857	2952	30	7239	6795	44	10865	9420	62	281385	255840	86	0.735195
81338	72577	84	45016	40992	81	1482	1156	15	2749	2641	30	5673	5219	41	7557	6170	50	225011	198519	84	0.735195
157226	126787	96	82288	66582	93	2889	2129	31	3927	2946	38	8465	6580	52	13560	10914	63	326845	264690	91	0.738254
97273	87024	99	48010	43951	82	1285	1212	11	2453	2273	32	6173	5443	45	8216	7740	46	217159	195443	87	0.740293
67236	63746	78	36221	34964	77	1689	1478	18	2242	2106	27	4729	4128	40	7575	7181	47	202275	192103	80	0.742333
86785	86169	78	46455	45310	78	1607	1450	17	2463	2410	25	5438	5083	41	8099	7853	51	231790	223475	84	0.742333
133090	119357	87	68384	61549	86	2420	2315	27	4435	4038	38	9783	8321	55	13465	11904	62	381023	329056	89	0.744372
144765	128249	88	66815	58500	87	2801	2361	29	4025	3331	43	8927	7420	54	13234	11420	62	337923	281643	88	0.744372
94177	86720	84	53387	49161	84	1660	1588	17	2674	2486	27	5539	5094	42	6652	6366	45	214802	204784	76	0.745392
114857	104635	90	55231	50031	84	2333	2114	25	2281	2046	29	6072	5575	45	9222	8209	53	250476	224844	87	0.747431
106318	101416	89	40330	37977	81	1451	1413	17	3258	3296	32	6097	5545	42	7299	7219	48	208125	198805	81	0.747431
110172	96348	85	47404	40554	87	2015	1556	21	2823	2321	31	6924	5923	50	10453	8927	55	269544	233234	82	0.749471
111414	97700	100	76650	67687	87	1692	1450	19	2757	2517	29	6166	5290	46	8998	8014	58	241347	213815	79	0.75049
79685	75893	79	39897	38230	77	1561	1348	15	1840	1953	23	5162	4746	41	8165	7612	47	221866	195684	79	0.75151
137990	122282	94	47979	42617	84	2488	2173	28	4027	3767	38	8510	7209	51	14124	12239	71	358904	312252	88	0.75253
89587	81366	83	43909	39046	83	1455	1481	19	3508	2742	31	6675	6118	46	8901	8398	53	258313	239893	82	0.753549
178867	148133	97	91968	76082	92	3155	2462	33	5200	4237	44	11959	9348	66	16273	13817	73	470390	364032	91	0.753549
25872	25801	52	13611	13653	49	257	264	0	83	273	0	1230	1450	13	1623	1838	23	55742	59463	55	0.756608
126199	112230	85	59360	52768	85	2511	2301	25	3147	2962	32	7972	7147	51	12078	10277	67	304100	264444	89	0.758648
38282	38745	65	21332	21027	68	462	606	0	1149	1045	5	2363	2331	26	4011	3663	37	94668	95471	70	0.759667
79977	77824	79	35005	33920	78	1580	1438	17	2328	2123	27	4653	4758	37	8171	7511	49	206192	205147	79	0.759667
158342	140506	96	107333	96691	88	2820	2495	29	4696	3625	42	10298	8552	56	15174	12862	68	410286	336114	90	0.762727
91574	84020	83	50514	45751	81	1675	1613	20	1987	1823	24	6093	5835	44	8078	7602	49	229259	210873	79	0.764766
141788	117004	97	95585	83148	90	2474	2071	28	3658	2874	33	7319	6029	47	11216	9382	60	295685	250089	87	0.765786
90192	83777	85	36859	34406	81	1774	1669	19	2388	2397	28	5837	5297	41	9403	8702	50	251560	234470	82	0.765786
81556	78718	83	23522	23076	63	1360	1281	13	1771	1910	24	4398	4295	38	7405	7007	45	198731	189666	75	0.765786
107823	98200	88	60886	55708	84	1760	1604	21	3216	3033	32	6766	6198	45	8916	8084	52	254239	223440	87	0.766805
81563	77999	81	34440	33064	79	1543	1355	17	2567	2136	29	6651	6193	45	10138	9490	54	250108	221285	82	0.770884
97649	94564	81	51761	50984	80	2118	2132	24	3896	3381	42	6580	6353	41	10924	10113	57	277377	263342	84	0.770884
176623	149297	100	145414	126806	93	3829	3214	32	4686	4099	44	11993	9805	61	16770	14021	67	473699	382036	96	0.772923
38380	36903	71	13577	13192	47	571	554	0	989	980	0	2021	1842	24	3100	2855	32	83800	86244	69	0.775982
95835	84579	88	41448	35641	85	1938	1614	22	2999	2684	32	6855	6094	49	9359	8591	55	267180	250533	69	0.779042
127405	106779	90	61543	50468	90	2258	1805	26	2962	2886	30	6711	5324	51	10355	8590	63	257299	232951	73	0.781081
95237	88113	85	55109	52923	81	2149	2079	23	3569	3600	33	8296	8383	50	11657	11422	60	326743	311738	79	0.782101
104257	98118	83	52494	49937	81	1740	1682	19	3101	2969	31	6872	6672	45	9011	8570	50	268993	258134	78	0.78312
130832	114658	91	60846	51789	88	2521	2070	27	3196	2674	33	7709	6964	50	9354	8942	59	279027	248272	77	0.78414
111946	101397	88	59169	54772	85	2042	2028	22	2980	2594	30	5113	4662	41	8712	7680	57	210726	194855	80	0.78516
94778	83667	88	49872	44444	85	1666	1735	19	2658	2834	29	5661	5299	43	7386	6982	47	230442	207288	80	0.786179
72582	69294	79	31834	31163	76	1059	834	0	2073	1799	24	3856	3444	35	5684	5446	41	153998	154143	76	0.786179
156745	119472	95	91950	72476	93	2621	1967	31	4737	3422	46	10772	8570	63	16451	12477	81	418987	332054	91	0.787199
117770	108184	91	78858	73529	84	2289	2090	24	3475	3682	36	8539	8065	48	12215	11338	58	363946	351388	82	0.787199
109595	96981	98	48808	43703	83	2289	2195	23	3167	2847	37	7218	6369	45	10077	8630	62	273169	242638	86	0.788219
106781	94290	87	59042	51951	84	2266	1938	22	2475	2574	29	6318	5554	45	9760	8438	49	248111	218597	86	0.790258
91915	84332	83	46432	43524	80	1199	1263	15	2402	2498	25	5582	4888	43	9321	8819	52	222538	196930	86	0.790258
144669	135927	86	106130	100090	86	2842	2664	29	5426	4681	42	11974	10763	63	16163	14574	65	434795	375843	90	0.794337
171533	143453	99	81217	70373	93	3024	2796	29	4560	3759	39	10793	8749	59	15615	12781	71	432334	359675	91	0.797396
152472	130864	91	54929	47966	88	3007	2302	32	3919	3506	38	9706	8233	58	14785	12333	69	388373	320737	93	0.798416
80838	75796	83	35659	35105	78	1825	1773	21	2829	2394	30	5775	5634	40	8551	7805	47	246061	232515	83	0.802494
30788	30876	63	17638	17416	52	293	349	0	866	680	0	1543	1587	19	2127	2209	24	60526	62105	71	0.803514
93676	88001	84	43347	41464	81	1367	1071	9	2804	2395	31	5461	5048	42	9376	8591	54	229494	222172	83	0.804534
275159	200711	106	172202	132399	104	7223	5379	46	11133	7798	65	25408	19074	92	37929	28736	100	964482	723616	106	0.804534
89585	83680	88	68713	65635	81	1911	1774	21	3196	3057	31	6810	6791	44	10542	9896	54	268621	257115	81	0.805553
112206	99622	88	79970	71025	86	1546	1326	15	2868	2470	32	6442	5396	47	9648	8575	58	253261	214623	86	0.809632
108950	98063	87	50808	44873	84	1572	1547	17	2525	2047	30	6234	5470	44	9941	9055	55	243583	217723	87	0.810652
131618	116130	90	78092	70407	89	2327	2268	24	3699	3473	35	9071	8030	53	14186	12191	69	344680	313707	87	0.811672
49143	45311	87	23180	22603	69	1098	906	0	1156	1311	13	2774	2710	27	3891	3891	35	122143	124652	71	0.813711
100731	90474	87	45517	40463	85	1587	1377	18	2090	2162	27	5631	5029	43	7974	7317	48	227199	206130	81	0.814731
129665	121347	85	80627	74512	86	3616	3192	34	5017	4342	39	12144	10978	60	19672	17508	77	495551	422577	87	0.814731
122692	114174	89	57125	54507	84	2441	2090	27	3980	4088	35	8183	7397	50	12094	11558	57	354624	317881	83	0.81779
87925	82876	82	46888	43813	82	1546	1453	17	2634	2259	26	5486	5173	41	7268	6579	45	219025	205977	79	0.81779
136341	116941	105	76925	66861	89	2338	1893	27	3744	3216	36	7832	6536	52	11834	10321	59	321747	271950	89	0.819829
108523	95151	89	61910	55489	84	2242	1905	22	2703	2340	29	6234	5465	46	9822	8785	55	259297	231628	81	0.820849
189889	152308	102	90321	73769	98	3382	2917	32	6074	4873	52	11931	9497	62	17465	13963	79	456220	356855	98	0.822888
119294	109932	83	80796	75608	84	2778	2568	26	3929	3538	41	7384	6828	48	12877	11454	61	302198	266369	83	0.822888
256751	173820	185	143393	100014	170	5844	4014	41	9157	6107	67	20080	13442	103	30150	19956	133	753415	474101	184	0.824927
88287	82766	83	50631	48810	81	1064	1154	10	1797	1981	24	4268	4098	38	6144	6351	40	173732	166706	82	0.825947
136292	123573	87	87221	78845	87	2568	2499	25	3426	2918	36	8151	7460	51	12863	10864	72	312834	270154	87	0.825947
131441	116543	89	94005	84851	88	2527	2248	26	4505	4043	41	9967	9040	54	13010	11683	64	384201	338812	87	0.826967
154767	139733	88	84020	73802	88	3423	3014	33	5244	4763	43	10557	9134	61	16470	13246	76	402636	334321	87	0.827987
60229	59714	66	30033	29356	76	1031	1155	9	1254	1281	14	3361	3360	30	4772	4988	42	126258	122674	73	0.830026
144469	112092	93	69359	51212	95	2265	1850	24	3912	3328	40	9548	7952	55	13928	11079	61	397283	355700	91	0.830026
31588	31187	80	19009	18879	55	421	497	0	677	556	0	1871	1687	24	2651	2206	32	81373	84416	68	0.832065
147863	134704	91	92326	86054	87	4660	4222	35	6665	5554	51	15278	13331	69	22950	19405	81	600235	506806	91	0.832065
31158	31879	67	13860	14191	47	788	601	0	939	860	0	1764	1789	23	2992	3311	30	75076	79841	52	0.832065
103877	99315	84	41641	40734	78	1708	1587	18	2296	2639	24	5746	5772	39	8584	8394	56	202484	195132	76	0.833085
113542	107481	83	71637	67248	83	2222	2002	25	3976	3443	36	8421	7971	48	11982	10540	57	325762	290808	84	0.833085
117114	98694	95	68090	58562	90	1731	1287	17	3010	2163	32	6725	5836	48	9578	7259	61	266918	228460	81	0.833085
97217	90185	94	63488	58918	82	1859	1896	22	2927	2642	33	7139	6381	47	9332	8543	49	277015	244381	82	0.835124
107391	97408	87	43269	39975	83	2565	2191	28	3764	3442	35	9182	8399	51	13099	12326	60	333991	290841	84	0.840223
132633	125614	83	100975	92975	85	2620	2630	27	4079	3747	37	9862	8679	54	13614	11737	64	357171	301436	83	0.840223
89979	81848	84	57042	51905	83	2032	1613	23	2476	2313	30	6489	5652	45	10216	9085	58	253641	221967	82	0.840223
58614	56413	83	30823	29429	76	1126	1185	8	1436	1178	11	2876	3031	29	4775	4744	38	129749	128013	76	0.842262
30668	29161	66	18444	18386	53	463	447	0	396	851	0	1924	2004	21	3196	3226	29	73687	73200	68	0.842262
114116	103703	86	89699	80195	86	2124	1776	24	3796	3838	38	8174	7475	50	11366	10427	64	315876	289913	82	0.843282
160187	142340	92	87965	81211	88	3586	3162	32	6020	5583	42	12994	12497	63	18799	18000	72	495697	457118	88	0.844302
91080	86111	83	44322	42259	80	1204	1291	12	2378	2428	29	5193	5042	40	6887	6392	53	204467	194192	75	0.845321
97955	87792	83	53990	48459	85	2384	1963	27	3178	2607	35	6618	5863	49	10055	8339	56	255779	222177	82	0.846341
110356	102934	84	58669	54590	84	2218	2086	26	4326	4281	37	9674	8687	53	13217	12588	70	377941	327463	83	0.847361
140828	120814	93	100567	88454	89	2814	2470	29	4111	3490	35	9220	7725	55	12979	11664	58	349531	303042	85	0.84838
127613	116838	93	88559	82260	85	3011	2706	30	4533	4026	38	10672	9911	57	14560	13331	77	421883	369572	84	0.84838
100521	93689	95	58334	56119	81	1775	1560	18	2851	2302	30	5877	5937	44	7470	7511	44	233823	228163	75	0.8494
140587	119833	104	84146	72031	89	2325	2127	24	3495	3109	37	8962	8288	51	12603	10542	63	345754	301879	85	0.8494
344225	192018	205	181218	115761	198	7659	4308	56	11067	6722	84	24684	15300	119	37405	23147	155	950063	600183	188	0.854498
63281	60859	79	31909	31181	76	1201	1162	9	1622	1553	19	3405	3314	31	4773	5128	37	141271	141383	75	0.855518
100731	90615	87	47118	42494	82	1655	1407	20	2514	2181	32	5910	5127	47	7820	6486	55	225285	205697	84	0.858577
133869	121292	88	65045	57533	87	1970	1833	23	3737	3170	36	8279	7469	50	12850	11141	72	343303	307108	89	0.858577
128690	118089	87	58079	53972	85	2730	2450	29	3886	3551	37	9060	8217	51	12043	10562	57	357755	307717	89	0.859597
146986	123889	106	93997	81299	106	2932	2451	31	4857	3945	39	10249	8626	58	15533	13152	77	407768	327719	106	0.859597
102041	95387	92	48244	46506	81	2241	2143	26	3447	2732	33	7474	6900	47	11097	10452	53	306039	271996	85	0.860617
140065	131548	88	82974	79795	85	4169	4163	34	6312	5912	47	13765	12012	67	22897	20771	80	573323	489333	87	0.861636
166396	136076	102	82046	66333	93	3388	2848	34	5012	4159	41	10959	9101	60	16818	14325	73	444561	368367	93	0.864695
104987	93842	85	51931	45039	84	1672	1357	20	2801	2383	28	6377	5417	47	8827	7149	65	244807	214301	82	0.864695
183505	155896	111	100409	88767	94	3916	3176	36	6637	6167	52	13245	12149	63	21826	19941	83	559175	528043	92	0.867754
121059	105574	89	63684	55556	86	1927	1758	21	3535	2865	35	7620	6660	49	12404	10386	61	341138	287928	83	0.868774
67099	66451	80	28398	27717	75	1012	1006	2	1432	1622	17	3634	3580	33	5228	5086	37	145498	144183	74	0.870813
124060	104980	92	70725	59165	89	2097	1809	22	3133	2835	29	6761	6074	44	9881	8435	55	270633	229002	90	0.871833
100560	92523	82	42338	37711	82	1139	1101	8	2619	2302	30	5607	5144	41	7317	6127	50	209289	186939	79	0.875912
91140	85837	79	48910	45820	79	1836	1593	21	2819	2774	27	6968	6158	50	9651	8583	56	270317	242458	77	0.878971
171097	144121	97	75688	65005	92	2589	2438	28	4570	3805	42	9529	8115	58	14313	11377	68	358945	295388	88	0.879991
88706	84860	83	45293	42532	80	1279	1315	13	2520	2559	27	5633	5186	41	7101	7147	47	205735	200073	77	0.88101
126419	112415	91	84019	76666	86	2560	2198	27	4025	3382	37	9363	7941	54	12448	10727	66	363524	328183	85	0.88203
185819	147718	97	98408	77919	96	2827	2288	31	4504	3942	40	11866	9220	63	17781	14430	86	468653	367122	93	0.88305
60525	57639	91	29855	29304	75	834	754	0	1387	1525	15	3133	3145	31	4038	3993	36	128490	128020	70	0.88305
100823	93871	85	70880	65564	84	1590	1457	20	4069	3271	34	6812	5765	46	9604	8749	55	268682	241693	82	0.884069
130556	114689	90	84965	77208	87	2397	2331	27	3620	3105	38	8620	7555	51	14067	12064	66	342281	294156	88	0.886109
98245	94213	82	64843	61015	81	2090	2030	22	3838	3589	37	8028	7503	49	10535	9787	58	309052	286218	82	0.887128
138655	116007	94	86187	72661	91	2651	2560	27	4128	3351	39	8986	7383	54	13274	10811	67	360792	292135	91	0.887128
39355	40031	52	17955	18225	48	770	851	0	736	642	0	1850	2108	22	2990	3393	30	84691	84503	68	0.887128
156397	135715	105	74625	65496	91	2448	2096	26	3724	3424	34	9562	8055	68	14770	13211	61	368059	327414	91	0.888148
228613	170754	118	122671	93396	102	4578	3466	38	6846	5076	52	15994	12395	69	24566	19441	86	643048	484017	102	0.888148
141920	125566	102	74303	66876	86	2559	2558	27	4352	3641	36	9006	7796	54	14705	12432	71	374436	315380	89	0.892227
329382	219801	138	182577	127757	130	7690	4864	48	11126	7198	67	23230	15252	95	37142	24807	125	922853	595128	131	0.896306
92642	84066	85	50482	44885	83	1387	1298	15	2413	2352	30	5812	5155	44	7999	7510	49	224310	197393	81	0.898345
114491	104742	85	68755	61399	84	2125	1707	24	3562	2794	36	7917	6966	52	11931	11136	62	309053	278469	88	0.898345
132895	116289	97	75893	66484	87	2194	1981	23	4036	3510	39	8778	7241	53	13849	12176	61	370708	319906	90	0.898345
24984	23112	70	15559	15739	49	493	455	0	493	477	0	1261	1444	14	1413	1420	19	49766	49945	66	0.900384
64902	63183	75	33528	33086	77	1111	1038	6	1825	2026	21	3809	3788	33	6140	5614	47	153987	151494	76	0.901404
54514	53611	72	26025	25684	71	1139	1208	11	1231	1513	13	3000	3113	29	4566	4360	38	117645	115664	79	0.902424
55240	54910	77	23578	23277	64	1230	1090	6	1713	1567	21	3092	3270	29	5022	4747	40	113909	119582	62	0.902424
250949	189688	122	208459	162909	108	6923	4853	46	12076	9566	57	24185	19238	90	34850	28251	100	922447	746427	105	0.903443
43730	44857	69	21591	21463	59	931	775	0	1400	1230	16	2435	2423	27	3417	3861	31	107420	106606	72	0.904463
81164	76183	80	61004	58139	81	1469	1541	17	2158	1967	29	5520	5291	41	8288	7292	54	230457	211477	80	0.909562
86619	83992	79	55960	54467	78	2179	1761	26	3628	3349	35	8684	7918	51	12808	12103	57	333559	310002	79	0.909562
145841	129147	89	75196	65115	91	2684	2367	27	3586	3143	36	10094	8786	52	14623	11781	76	388127	322243	105	0.909562
159444	139588	90	88183	77095	90	2967	2818	30	4377	3972	39	10339	8556	53	15754	13127	73	409745	337931	87	0.910581
84520	83518	78	55286	54352	79	2443	2533	25	3737	3732	33	7605	7166	45	12178	11245	61	303632	288919	76	0.910581
164590	137476	97	73899	63227	92	2856	2602	28	4840	4507	39	10891	9126	60	17201	14394	77	426633	348747	92	0.912621
99499	94912	82	52351	50080	80	1798	2095	19	3410	2980	34	7660	7367	45	11117	10371	56	311681	290452	81	0.916699
104790	97139	85	41228	39236	81	2146	1952	23	3825	3290	34	7836	7443	49	12124	11894	63	300962	275849	84	0.916699
100691	89701	96	39024	34002	83	1733	1638	21	3747	3908	35	7466	6629	48	9514	7882	53	266299	242809	84	0.917719
100064	93296	87	74676	71064	83	2476	2681	25	4057	3960	37	9781	9427	53	14207	13287	68	403105	352271	89	0.918739
95327	90959	80	63735	58909	82	1650	1348	19	2486	2296	32	5348	5228	39	8250	7580	46	216136	201738	82	0.918739
81270	80239	83	38384	37229	78	1543	1564	17	1801	1546	20	4126	4169	38	7393	7582	44	182329	178018	79	0.921798
79880	73548	84	45923	42794	80	1332	1369	16	2463	1976	29	5488	4738	43	7872	7046	50	207651	184452	83	0.922818
233420	179133	110	122463	96365	105	4958	3494	40	7261	5806	52	14624	10506	68	22683	16854	89	604207	426857	112	0.922818
30741	31144	65	17392	17819	49	419	573	0	837	911	0	1998	1977	22	2479	2456	25	72958	73458	68	0.922818
73695	70579	82	45817	42830	80	1286	1095	8	2643	2256	29	5056	4578	41	6700	6272	44	199539	188529	82	0.927916
22560	24126	53	15065	15161	48	516	453	0	271	471	0	1229	1251	12	2072	2059	24	55984	56086	65	0.927916
145848	114901	96	76596	61198	92	2581	1918	29	3350	2956	33	8650	6716	56	13934	10916	75	354358	277329	93	0.928936
97575	91279	84	51040	48421	82	1729	1552	22	2733	2259	30	6506	5970	46	7703	7500	47	239455	226109	85	0.931995
137921	117060	98	61811	52818	89	2123	2010	26	3515	3130	34	8407	6808	57	11316	9395	58	324231	276053	91	0.933014
137980	114543	93	68193	58129	91	2589	2140	28	3702	3148	36	7739	6378	51	11416	8818	59	307130	255354	91	0.934034
86295	78836	83	43985	39485	81	1401	1175	14	2569	2437	30	6025	5477	44	7168	6617	48	222138	205562	79	0.939133
111926	104550	85	69201	65553	82	2984	2690	30	5140	4328	46	10715	10266	54	16509	15089	65	408206	360099	84	0.939133
128964	106777	91	69866	58394	89	2276	1924	27	3769	3166	42	9247	7731	54	11969	10204	60	347645	288447	87	0.944231
179980	150326	96	98992	85133	92	3621	3183	33	5591	4568	44	12499	10259	60	20694	16849	84	523133	415133	92	0.944231
170560	147477	92	120211	103039	91	4052	3362	35	6222	5387	46	13779	10880	71	22230	18223	82	525799	442233	89	0.945251
89506	84831	80	43861	42540	79	1289	1273	13	2224	2400	22	4701	4613	40	7120	7374	44	209664	205411	74	0.945251
105063	96641	88	49110	45010	81	1910	2022	19	2626	2355	30	5903	5621	41	8827	8537	48	231711	221994	84	0.951369
126144	114576	85	58573	50997	86	2215	1864	26	3011	2731	34	7907	6965	52	10785	9461	58	319901	280929	87	0.952388
84962	78640	84	44489	40884	81	1765	1857	19	2813	2470	33	5991	5358	41	8126	7214	47	217259	197684	85	0.954428
111031	96085	94	63408	56526	87	2218	1853	24	3064	2730	34	6953	5708	48	11194	9653	66	285805	250764	102	0.954428
190270	136441	114	109851	83613	99	3787	2719	40	5685	4190	48	12486	9455	64	20159	15163	84	505507	378171	101	0.955447
106824	97539	89	43558	39495	82	1936	1894	24	3715	3250	37	7725	6711	51	10977	9340	57	309933	276486	90	0.959526
146994	137077	100	84766	81136	87	3569	3725	30	5326	5241	42	14220	12998	62	20542	19007	81	530635	464279	94	0.960546
74522	71355	94	23382	22814	72	1346	1243	13	2301	2337	24	4961	4706	40	7116	6773	44	196134	189103	83	0.961566
154326	130795	93	94889	82555	92	3155	2699	30	4581	4394	40	10051	8259	56	14727	12446	66	391112	339171	96	0.961566
125447	108653	88	78276	70581	87	2048	1674	25	3003	3103	31	8064	7305	47	11511	11062	57	318975	299448	90	0.962585
112802	99010	92	51991	45835	84	1658	1484	21	3051	2664	32	6286	5712	46	8967	7626	54	248235	217128	86	0.963605
21227	21476	53	15091	14855	49	291	333	0	625	700	0	1267	1349	13	1911	1707	21	46418	43562	67	0.964625
153045	134259	98	71160	64398	89	3176	2823	30	4701	4559	38	11826	9941	64	19803	16479	82	497621	415042	98	0.965644
80257	74793	83	43334	39898	82	1510	1306	13	1527	1636	20	4644	4308	38	7418	6782	47	206261	196127	81	0.967684
126485	115404	87	80298	76288	85	1984	1868	23	3222	2960	33	7341	7170	44	10110	10061	52	293184	271839	84	0.968703
138182	125523	91	67822	62454	86	3024	2889	29	4229	3471	38	9268	7898	55	15115	13885	73	385189	324475	87	0.974822
135893	114424	99	92499	79514	106	2845	2439	28	4868	4339	39	11008	9539	62	15934	13513	73	437877	370270	106	0.974822
153995	139177	91	105046	96089	89	4176	3737	34	5676	5690	40	13604	12354	64	19819	16755	81	532560	457842	89	0.976861
132218	119639	103	78288	72767	86	3015	2742	28	3777	3583	34	8417	7489	54	14528	13043	71	385234	325863	87	0.9789
74436	71506	81	53201	51164	79	1531	1526	16	2437	2642	26	5862	5489	43	7916	7287	49	216460	201955	78	0.97992
85957	77743	92	38050	34246	81	1603	1285	16	2681	2003	28	5160	4678	40	8645	8326	47	219568	202285	81	0.98094
119796	109932	92	65576	60570	84	2153	1728	25	3535	3511	32	8460	7818	49	12794	11375	64	350682	312929	100	0.98094
71994	69128	79	37822	36856	77	968	1042	4	2007	2036	23	4669	5104	34	6243	6047	41	180243	182861	75	0.98094
34367	35113	64	14698	15169	46	779	797	0	421	792	0	1921	2011	22	3336	3702	30	75829	78534	67	0.98094
84811	78173	85	40826	36817	80	1428	1309	15	2179	2129	25	5444	5128	39	7590	6936	47	209845	191249	80	0.981959
101026	91561	92	59312	54791	83	1471	1537	17	2701	2278	28	5514	5066	44	8963	8013	54	233630	207458	84	0.982979
42697	41996	75	20831	20535	66	429	616	0	1163	1017	3	1982	2071	22	3511	3199	33	95545	96650	71	0.983999
100331	94637	84	63337	61124	82	1623	1602	18	2973	2339	32	5999	5530	45	9928	9282	57	246332	236821	82	0.983999
107883	96194	86	69510	62614	84	1792	1553	19	2826	2805	32	7783	7283	48	11283	10398	63	305347	270782	86	0.986038
105203	99441	90	45183	43192	81	1732	1881	18	2743	2355	30	5836	5173	43	9101	9001	50	234555	224820	82	0.987058
117147	104493	90	53007	48822	85	2160	1923	26	3713	3454	33	9479	9539	50	12962	13018	60	374445	364670	85	0.987058
42405	42100	73	22237	22183	60	800	810	0	1431	1217	9	2282	2151	24	4064	4208	36	86049	86523	70	0.992156
91986	87329	86	38680	37312	79	2488	2281	26	2970	2537	34	7413	6753	48	12666	12140	57	328771	299846	84	0.993176
89750	82180	89	48128	45120	82	1622	1470	18	1907	1833	25	5446	5593	39	8209	7702	50	194157	179119	82	0.993176
118676	109864	85	69604	64082	85	2664	2224	30	3661	3517	31	7718	7467	46	12292	10732	65	289738	251941	88	0.993176
98945	89338	84	34319	30181	82	1914	1575	22	2015	1790	21	5151	4648	42	7627	7016	47	208873	185859	85	0.994196
104757	91065	95	65369	58728	86	1464	1440	17	4334	3429	38	7380	6644	48	10426	9151	56	293307	261640	90	0.996235
129932	117356	86	65587	60594	86	2821	2543	29	3410	3369	34	8882	8166	50	13374	12342	68	352940	324176	86	0.997255
100932	94343	84	52853	50651	82	1328	1431	16	3161	3614	27	5930	5890	42	8243	7263	56	235359	226250	82	1.00031
213696	163991	104	133200	111037	101	3651	2635	37	6430	4504	47	14609	11234	69	22324	16456	89	569216	445460	104	1.00133
107824	97710	88	58601	52159	85	2503	2234	25	3435	2623	34	8260	7384	50	10555	9027	66	314213	285879	84	1.00235
111608	103606	88	75476	71934	84	2182	2250	22	3728	3168	36	7851	7737	46	11863	10883	58	297433	277188	81	1.00541
36717	36290	59	19846	19383	58	446	503	0	909	932	0	2042	2224	24	3495	3701	33	91610	93974	67	1.00949
64601	62761	78	41992	40147	77	1561	1385	17	2384	2216	26	4482	4274	37	7647	6570	50	187094	174381	77	1.01051
103237	95101	87	59345	55322	83	1345	1307	14	2435	2285	26	5281	4834	41	8045	7610	48	205787	203521	78	1.01153
27857	26835	60	18980	18867	58	397	517	0	773	556	0	1653	1833	19	2426	2564	25	62693	63688	66	1.01255
38922	37550	76	22395	22026	62	345	657	0	599	510	0	1494	1390	20	2525	2589	26	70934	71320	69	1.01459
56326	56037	75	29896	29587	74	957	820	0	1192	1196	11	2774	2622	29	3808	3798	34	114783	114408	75	1.01561
97147	90362	83	45479	43117	82	2289	2243	24	3505	3304	34	8904	8525	50	10917	11056	52	331797	313574	85	1.01765
61557	60218	78	43390	42702	77	1060	972	0	1807	1870	25	3956	4494	32	5037	4676	40	155083	155717	64	1.01765
107008	95703	84	60411	54806	82	1945	1591	22	2860	2533	29	6565	5897	45	9315	8024	58	246983	215964	83	1.01867
102334	93244	89	59341	54875	84	1398	1429	13	3162	2536	35	6076	5635	46	7632	6547	52	235540	212640	84	1.01867
230901	196439	107	142215	127398	105	4985	4363	36	9311	7846	52	20761	18566	79	29328	24504	100	906145	715862	110	1.02071
55316	53516	76	29976	29284	74	905	851	0	1049	1082	7	3110	3088	29	3897	3936	34	101095	104901	72	1.02173
77091	72448	88	36415	35799	78	1765	1559	20	2271	2558	27	6649	6124	44	9825	9818	53	251098	227129	80	1.02173
120846	111395	85	72252	66175	84	2686	2407	29	4202	3587	37	8347	7440	49	11853	10479	62	343743	302017	87	1.02275
85785	81452	83	60986	59251	80	2297	2255	26	2948	3097	28	7383	6742	47	11853	10647	62	298113	274820	82	1.02377
276299	204103	124	165848	119935	120	6909	5438	45	9028	6882	52	21827	15892	93	35000	26442	110	807434	600331	136	1.02377
134699	120597	99	95007	86674	88	2659	2443	28	4805	4448	38	10914	10850	51	16130	15164	75	429958	410404	84	1.02377
34327	32946	71	19894	19824	57	585	640	0	778	862	0	1325	1394	17	2570	2321	29	69176	69711	69	1.02479
170994	138372	98	84451	68625	97	2628	2242	30	4928	3409	48	10460	8348	59	14159	11242	61	390447	310286	97	1.02479
102198	94566	84	65421	61422	83	1412	1709	17	2781	2519	29	6113	5697	43	8807	7932	50	237732	214524	84	1.02988
112969	105597	82	74513	69812	83	3082	2806	30	3590	3301	36	9895	8910	53	16257	14607	67	389122	352689	84	1.02988
110314	96505	99	78674	73263	86	2578	2326	27	3878	3392	36	8928	7737	52	13232	11668	60	366381	314968	91	1.0309
308025	176692	143	272837	158102	143	7826	4214	57	12753	7812	80	26003	14837	103	40729	23882	117	1.03533e+06	612073	143	1.0309
65720	61414	93	35081	29955	93	992	889	0	1503	1527	15	4249	3657	37	5743	4555	45	160134	124378	93	1.0309
150959	131971	92	79434	72449	90	3734	3187	33	6819	5846	48	14159	12540	66	22501	19425	76	574861	483580	91	1.0309
92384	83338	90	51253	46901	98	1693	1784	21	2959	2161	29	7158	6021	46	10264	8658	65	275854	236244	98	1.0309
80996	76657	81	41655	40189	78	1713	1590	22	2824	3116	29	6682	6563	44	9723	9013	57	270785	261182	78	1.03498
115669	105539	85	52331	46743	85	2060	2050	22	2607	2732	27	6339	5982	44	10387	9819	55	274209	254436	81	1.03498
113804	104708	86	49369	44782	83	1981	1672	23	3143	2994	32	7545	6946	47	11613	9887	61	300390	267259	82	1.03498
82396	75344	83	39842	36691	80	1582	1304	19	3136	3036	32	6735	6211	49	9446	8725	50	245822	232284	79	1.03906
104035	99001	84	44912	42560	80	1569	1374	17	2275	2281	23	5803	5552	44	8694	7669	52	234932	220525	78	1.03906
138789	125124	87	84402	76509	87	2726	3020	26	3545	3137	37	9887	8932	53	13793	11595	69	382430	332743	87	1.0411
49580	47766	74	27279	27056	74	601	636	0	977	1133	6	2237	2204	24	3637	3618	36	91803	89136	71	1.04314
90525	84448	83	50913	47417	81	1613	1624	19	2794	2639	30	5966	5429	46	9002	8288	51	236704	215032	80	1.04314
45152	42235	80	25909	25301	73	680	849	0	1091	1053	5	2232	2377	25	3318	3486	31	88637	89000	72	1.04518
58044	56575	79	33955	33074	75	714	721	0	1828	1613	17	3536	3363	34	5035	4361	45	133677	130581	75	1.0462
142204	126947	90	93143	84543	89	2202	1759	26	3958	3472	36	9036	8057	50	13053	10965	66	365317	311437	89	1.04722
55576	53680	81	22200	21757	61	612	729	0	1113	1033	5	3284	3223	30	4687	4749	36	133826	134036	74	1.04824
166003	136456	93	86686	70199	92	3001	2475	30	4159	3741	37	10717	9244	56	15599	12645	72	415862	353332	95	1.05334
134502	117725	89	56628	49190	85	2298	2172	23	3678	3495	34	8004	6919	54	11468	9705	60	332853	290822	87	1.05334
231424	171763	122	182716	145889	106	9278	7791	47	12988	9567	66	29425	22459	98	43765	32687	99	1.04858e+06	806108	109	1.05436
292411	197361	117	276204	202805	116	9935	7095	52	15655	11412	82	34348	26025	106	50279	37647	108	1.04858e+06	993171	113	1.05538
127676	106418	96	59213	49946	87	1709	1599	20	3826	3435	37	8542	7598	52	12751	10309	62	338297	285825	86	1.05538
133030	120653	92	113486	106529	87	2678	2414	28	4409	4214	38	11637	10769	55	16339	14443	70	454035	394605	90	1.0564
77000	76194	79	43075	42127	78	1341	1300	11	2186	2190	25	6512	5977	43	9535	8357	56	253536	230875	81	1.05844
139661	117797	89	72271	60763	89	2371	1707	27	3456	3219	33	7044	5676	48	10736	8991	61	295378	243098	88	1.0615
174612	147776	97	94937	80406	92	3113	2861	29	4062	3769	38	10328	8406	61	16249	13051	72	414748	335528	93	1.06863
30012	30270	59	17210	17180	50	304	371	0	462	802	0	1895	1769	22	2902	2957	30	74810	81989	52	1.06863
81350	78012	79	54437	52099	80	1280	1141	13	2180	1910	28	4988	4596	39	6829	6279	45	182130	172517	95	1.06863
35368	34534	70	21028	20954	54	622	660	0	781	715	0	1967	1913	23	2199	2119	25	71432	70453	65	1.06863
129955	119598	89	91719	85869	85	2488	2170	25	4645	3998	39	10863	9967	61	14861	12581	75	397091	338234	84	1.07067
90379	87070	87	44600	42946	80	1652	1620	19	2153	2622	24	6105	6061	42	8559	8427	51	239762	228115	78	1.07067
123387	108855	89	73180	65931	86	1830	1873	22	3302	3291	32	6018	5152	45	9146	8209	52	251993	229684	83	1.07271
37117	37568	58	19377	19217	54	807	707	0	682	833	0	2117	1954	24	3274	3350	31	79202	78166	67	1.07271
110656	102614	84	41026	37927	82	1441	1198	17	4224	3539	39	5957	5404	42	7990	7579	48	223682	195595	80	1.07373
108608	100371	87	75556	72095	84	2257	2238	26	3712	3076	35	7504	6878	47	12404	11954	60	299996	265232	82	1.07475
117176	107481	84	49525	46623	83	2073	1941	24	3035	2560	26	6962	6344	45	10964	10384	52	274844	257979	82	1.07475
99673	96790	80	62537	60027	82	2348	2220	22	3895	3862	34	8429	7884	53	12270	11469	60	334656	301802	84	1.07781
169768	134893	96	102701	81661	94	3156	2614	32	5210	3834	45	11579	9124	56	14839	11312	67	433894	344630	91	1.07781
122256	109026	91	67954	61892	86	2060	2006	24	4327	4060	40	9142	8240	53	13501	11925	68	377370	331024	86	1.08189
98920	89488	91	57012	52916	84	1421	1400	18	2423	2163	27	5812	4954	42	8056	8267	47	232215	213435	87	1.08495
124403	110755	90	64009	57675	86	2153	1683	25	3101	2902	33	6932	5718	52	11729	9679	65	276998	240099	85	1.08495
65830	64892	76	25469	24801	76	1228	1170	9	1969	1710	18	3984	4093	35	7223	7725	42	181632	180247	79	1.09311
198674	156547	102	147026	118303	100	3390	2578	33	4962	3618	42	11223	8504	63	15901	11767	73	432207	322289	99	1.09413
62840	60671	78	32804	32317	76	727	766	0	1803	1850	20	3653	3676	33	6100	6262	39	153156	154712	69	1.09616
87349	84244	81	38682	37565	79	1441	1604	18	2598	2825	24	6251	5725	46	7758	6984	51	232938	226749	78	1.09616
83082	78509	86	41559	40583	78	1582	1372	15	2304	2311	22	5650	5671	39	7365	7648	43	231289	231035	75	1.09616
85272	80887	81	46659	44920	79	1666	1506	19	2418	2578	29	5818	5854	40	8097	7153	49	242564	237537	79	1.09922
130500	117691	89	64406	57059	86	2380	2435	25	4221	3241	41	9877	8738	56	13610	11653	63	380887	338157	89	1.09922
211164	161945	102	92569	70931	102	4896	3502	41	7173	6010	52	15654	12974	74	24617	21577	91	605797	556956	96	1.10126
148033	127468	93	83756	72747	88	2218	2089	25	5057	3784	42	10650	8728	59	15474	13065	70	426072	355368	91	1.10432
126908	116532	88	52002	48005	84	2732	2388	27	4270	3412	36	9846	9053	53	14924	13343	68	414476	358440	88	1.1084
78537	76712	80	41783	40748	78	1460	1349	15	2502	2077	31	4877	4720	39	6831	7065	43	191924	189611	74	1.1084
97045	89828	80	51438	47237	82	1674	1598	20	3078	3087	31	6423	5877	42	10082	8330	55	279251	247253	83	1.10942
89158	86682	80	44509	43544	78	1930	1841	22	2908	3154	29	7120	6818	46	12321	11844	61	314553	290548	82	1.11044
51592	49726	73	24202	23990	64	685	928	0	1359	1108	8	2640	2468	30	4383	3889	39	119060	118933	75	1.11044
87035	71852	98	47913	41873	84	1483	1189	18	2745	2074	28	5332	4496	44	7803	6660	49	203992	185367	68	1.11248
43015	43000	69	28058	27758	73	715	565	0	1191	1297	10	1932	1672	22	3119	3117	33	75212	78092	57	1.1135
155701	129124	97	83523	70041	93	2297	1786	27	4021	3310	39	9220	7474	53	12818	10272	72	355179	294971	96	1.11656
32777	32703	66	20164	20152	58	534	663	0	690	608	0	1663	1959	19	2499	2763	27	75962	77866	67	1.11758
183637	146497	98	98707	81525	97	4733	3703	40	7437	5922	51	16706	12477	75	24961	18474	90	671368	496835	101	1.11758
81154	74568	88	47327	43783	80	1321	1301	12	2060	1815	27	4633	4649	38	7102	6359	51	188037	176195	83	1.11962
135569	116490	96	77493	66486	89	3477	2805	34	5038	4091	47	10704	8590	62	16892	14630	75	429914	367161	99	1.11962
133097	118834	90	81958	74523	87	2249	1843	25	3803	3420	37	8345	7286	51	11448	9657	56	314314	267785	87	1.12064
177788	138420	98	110922	87668	95	4248	3023	39	6303	4741	49	13559	10361	71	21508	17370	87	537772	424041	96	1.12268
329832	218470	121	221534	153687	121	8957	6386	50	12943	8811	62	27349	19085	110	42413	30065	114	1.04858e+06	751598	123	1.12268
121594	101969	105	52177	39898	105	1883	1420	20	3585	2675	35	7495	5841	57	10437	8397	71	295780	226809	105	1.12268
132854	115011	88	60678	53667	87	2207	1771	25	3898	3472	34	7427	7092	48	11554	10195	57	303999	262882	91	1.12472
108590	101434	87	47849	44593	81	2259	2232	24	2980	2822	33	7634	6626	52	12105	10951	54	307873	271079	87	1.12472
50300	49516	73	23132	22943	68	794	732	0	871	1052	6	2584	2497	27	4082	4149	36	108593	107760	75	1.12472
46384	46479	64	19307	18919	59	1001	1004	2	1654	1687	21	2966	3018	30	4170	4386	34	115332	114871	72	1.12574
120116	110865	90	62624	60177	84	2476	2240	26	3680	3507	35	7186	6861	43	10339	9941	56	275940	262103	85	1.12676
208678	154769	102	114345	87050	100	3545	2878	34	6455	4093	49	13041	9694	71	19055	13942	75	526053	403354	102	1.12676
97677	93768	86	59238	57765	80	2017	1978	23	3742	3406	32	7647	7281	48	11104	10448	57	317118	291650	84	1.12676
139220	117593	104	78904	69557	90	2277	2041	26	4021	3631	39	9066	8119	56	11821	11261	63	342561	295666	94	1.12777
111071	103968	89	52132	48741	82	2321	2265	24	3741	3548	35	8848	7730	51	13619	12712	64	330683	297533	86	1.12879
108779	95862	87	62533	54943	85	1958	1695	22	3135	2780	29	7120	6632	45	9522	8172	55	277194	249752	85	1.13287
109760	96273	87	48956	43012	85	1930	1798	23	3061	2468	31	6735	5963	46	11015	9436	63	253629	218481	84	1.13389
82207	77296	81	41803	39180	80	1163	1281	13	2025	1917	22	4635	4834	35	7154	6669	44	216659	208854	77	1.13389
133508	116576	89	66844	60467	87	2494	2346	24	3554	3178	34	8838	7918	57	12741	11082	63	351224	309896	86	1.13899
95508	90204	81	43531	41363	82	2734	2569	29	3742	3826	32	8892	8583	50	14184	13409	65	368343	339363	87	1.14511
38505	36003	74	20587	20486	59	644	571	0	1467	1192	12	2157	2082	23	3389	3558	30	88450	85671	72	1.14715
87855	82988	95	52454	49291	81	1325	1091	9	2335	2190	29	5530	5281	42	7831	7521	50	223463	205383	86	1.14715
44430	44786	74	25798	25714	69	734	589	0	1223	1275	11	1979	2109	23	3558	3298	35	92751	96638	71	1.14817
126843	110571	98	58402	51567	87	2112	2221	22	4122	3245	40	9041	8092	52	11331	10114	65	342631	289848	90	1.14817
16647	17113	52	12337	12235	46	291	302	0	323	396	0	979	803	0	1563	1514	19	43181	42918	65	1.14919
97749	90002	85	46514	43312	83	1831	1652	21	2941	3110	30	5939	5317	43	9050	7642	56	255915	231315	87	1.15021
240151	176186	105	135701	104532	100	5572	4117	43	8716	6334	56	20564	15417	82	33212	25032	96	827246	586090	106	1.15123
46836	45669	72	23478	23506	69	673	599	0	967	1229	12	2407	2458	26	2787	2997	29	86394	89248	74	1.15123
182533	130917	115	116631	89963	100	3540	2606	36	5123	3801	46	11842	8828	65	17272	13098	77	499808	380912	115	1.15123
41705	42684	67	19087	19281	50	915	712	0	864	976	0	2382	2651	26	4473	4242	38	97031	98113	70	1.15225
30570	29979	72	12232	12227	45	825	765	0	889	917	0	1460	1752	19	2544	2711	27	68847	72316	69	1.15429
156067	138292	94	63856	56292	86	3113	2779	32	5011	4447	43	10570	8961	63	17026	14607	78	416573	351457	93	1.15429
134534	115341	90	61813	51718	89	2733	2373	29	4563	3679	38	8701	6980	56	11330	8832	57	312220	255372	88	1.15531
15803	16212	45	11864	11939	46	314	279	0	284	334	0	925	1023	4	1451	1520	20	42605	45121	60	1.15531
80070	77547	86	57156	56042	79	1163	1011	4	2560	2294	25	3724	3874	33	5948	6147	40	173476	166893	74	1.15837
21671	22526	51	12989	13044	46	282	243	0	166	508	0	1151	1041	6	1655	1778	22	55100	57473	66	1.15939
48918	46577	80	24872	23997	72	1101	1101	7	1168	1090	14	2448	2558	24	3872	3664	35	103445	100452	75	1.15939
65054	63501	77	32061	30918	76	934	1136	7	1812	1802	25	3516	3444	33	4631	4094	38	140602	136133	75	1.16142
95412	89312	85	34369	32947	79	1771	1942	20	2357	2412	25	6304	6060	42	9478	9216	53	246429	241882	79	1.16346
117130	109200	84	55015	51627	81	2538	2431	26	3112	2740	37	8131	7148	48	12816	10912	66	309089	271898	83	1.16652
121235	101676	89	80415	67824	88	1981	1740	24	3218	2604	36	8282	6946	52	12768	10602	65	341866	284678	84	1.16754
38676	37759	73	21965	21809	62	193	275	0	1012	951	0	2177	2131	23	2505	2452	25	81673	82742	68	1.16754
99624	92323	83	59760	55185	83	1501	1485	17	2345	2235	26	6421	5740	44	9330	8610	59	247961	228405	81	1.16856
134062	112265	89	88914	73642	91	2485	2317	27	4213	4132	37	9056	7722	55	14411	12192	71	366829	321924	89	1.16856
141469	132440	86	87691	83561	86	3786	3397	32	4853	4175	42	11124	10021	58	17164	14523	70	443222	376902	85	1.16856
86510	79096	81	36394	33338	81	1181	1050	8	2199	1938	27	5913	5318	45	8160	8044	48	216959	197587	79	1.16958
98221	90317	88	61827	59013	82	2432	2276	26	2796	2831	30	7416	7192	47	11898	11245	64	296823	266630	83	1.1706
24347	24195	65	12564	12243	46	305	382	0	542	663	0	1273	1299	16	2081	2010	23	64090	63871	66	1.17264
191459	148858	101	81396	64383	97	3298	2577	33	4264	3129	44	10325	7696	59	15968	12380	78	421131	329319	98	1.17264
72517	70134	77	37560	36531	78	1422	1087	11	2011	1758	23	4593	4156	41	7721	7375	45	181726	178532	77	1.17264
21003	20906	71	13909	13812	48	129	185	0	791	663	0	1172	1391	13	1955	2157	23	50985	52497	64	1.17366
90284	86596	82	40353	37900	80	1730	1601	18	2644	2020	32	6454	6025	45	8972	7855	54	258778	236788	83	1.1757
123295	106047	91	67968	59260	88	2321	1884	25	2848	2846	31	6323	5548	46	11414	9318	66	274538	227076	90	1.17774
44811	43702	84	17759	17677	54	810	964	0	1155	1180	11	2889	2814	28	4242	4198	37	111229	112951	72	1.17876
207367	160012	102	148675	114883	101	4125	2936	41	6673	4887	48	13693	10183	68	21116	15779	81	550125	407712	104	1.17876
37114	35474	77	23780	23890	71	464	572	0	1101	705	0	2212	2223	23	3084	3033	31	86746	87556	72	1.17978
42276	40407	75	16611	16519	53	602	766	0	810	631	0	2209	2232	24	3476	3741	31	90951	92212	64	1.18182
24527	26066	48	16377	16673	50	258	247	0	596	885	0	1405	1645	17	2268	2139	24	65513	64929	69	1.18284
174621	149258	97	94810	82321	91	3231	2926	30	6471	5252	53	13415	11381	63	18787	15402	75	532836	437934	96	1.18284
228794	174184	108	110540	89501	102	4704	3392	40	8226	5775	53	17133	13036	74	25902	18788	97	682839	498929	109	1.18284
223053	147633	107	130810	88167	105	4474	2611	43	8317	5638	54	19042	12650	78	26883	18749	99	770322	545095	109	1.18386
179774	143147	99	86454	69566	94	3944	3013	36	5709	4021	47	12935	9969	69	18685	14493	87	471576	374071	99	1.18488
146134	128847	93	89651	81602	89	3396	3244	30	4072	4104	36	10198	8844	56	14355	13011	70	397726	331973	91	1.18488
99390	95091	89	51595	48865	81	1466	1554	17	2770	2507	27	6146	5662	43	8305	8091	47	226372	212841	85	1.18896
141637	123052	94	64679	56018	88	2252	2105	25	3669	2740	34	7764	6498	52	11418	9143	58	315684	276211	93	1.18896
105464	98726	86	42623	40473	81	1836	1774	23	3191	3208	30	6511	6026	43	9917	10229	57	268319	261803	83	1.19202
34528	34603	71	23255	23126	68	394	551	0	734	884	0	1659	1669	19	2944	2992	29	68850	68627	66	1.19202
121920	108796	85	70600	63700	85	2867	2613	29	3773	3224	38	8735	7348	56	13200	11943	63	349762	301203	86	1.19202
48232	47126	84	24420	23859	74	729	631	0	1175	1202	10	2219	2192	25	3703	3326	36	100640	96508	69	1.19303
128005	112152	93	60641	53564	87	2170	1919	24	3728	3120	39	8306	7349	52	10998	9610	54	326131	296712	88	1.19303
55977	55147	75	27913	27342	75	853	921	0	749	1030	3	2744	2803	28	3830	3638	34	102870	102415	75	1.19303
102929	96224	87	77724	75343	82	2474	2234	28	3344	3564	33	10467	9722	55	14715	13779	69	376719	331342	83	1.19405
109264	97010	85	65141	58254	85	1864	1683	21	3390	2888	33	7948	7218	49	11377	10577	59	292560	260807	85	1.19711
23926	23292	57	16841	16690	52	356	371	0	542	499	0	1602	1663	18	2208	2332	23	61578	63197	63	1.20119
183542	140389	102	119690	92447	100	3696	3010	36	6619	4766	48	14152	10871	62	20701	15706	88	569048	440154	99	1.20119
153889	138614	93	102848	92728	89	4165	3531	33	6928	5571	54	12754	10926	59	20985	18244	82	547450	458127	88	1.20221
116649	106220	86	66952	60997	85	2552	2375	27	4488	3686	39	9401	8851	51	13117	11190	64	353666	301857	85	1.20221
132882	113562	93	73519	62869	90	2878	2350	30	3681	3024	33	7445	6551	47	12849	10604	60	314052	273671	88	1.20629
141107	123199	94	80045	71121	90	2595	2221	27	3721	3213	36	9045	7778	56	13612	11105	63	358287	302956	91	1.20935
126851	111616	87	63236	55324	87	2323	2247	25	3229	3049	31	8718	7282	52	13926	12103	72	339192	294200	89	1.20935
111712	105576	90	48618	45554	82	2298	2342	24	3520	3247	37	8826	8043	49	12382	11094	58	349727	320219	84	1.20935
101985	94599	83	69369	63687	83	1392	1267	17	3416	3164	33	7422	6748	50	9960	9228	57	285075	255783	84	1.21037
28128	28884	50	18965	18421	59	725	561	0	632	736	0	1811	1680	21	3043	2893	30	81718	82166	69	1.21241
87235	82963	81	44240	41447	81	1286	1178	10	2137	2323	27	5524	5065	41	7947	7193	50	206832	195870	81	1.21241
76988	73292	82	31680	30021	79	1163	1053	13	1716	1970	21	4373	4418	38	5570	5669	41	164311	157614	79	1.21343
70630	68123	81	31073	30403	76	1307	1367	16	2008	1974	20	4229	3941	38	6375	5921	45	178546	173586	78	1.21343
89756	86457	79	51921	48999	80	1921	1663	22	2828	2538	29	6249	5636	47	8876	7917	53	239750	217248	82	1.21343
89888	83880	91	43213	40580	81	1291	1125	12	2175	2078	23	4591	4633	37	7099	6685	43	210655	201610	81	1.21445
47500	47242	73	34105	33428	75	1101	994	0	1461	1249	13	2727	2618	29	4471	4557	34	119399	121431	76	1.21547
149010	131308	91	87071	77231	89	3547	2919	32	5117	4133	42	11297	9805	54	18291	15784	70	488187	392242	94	1.21649
255799	193791	105	124231	95511	104	5399	3966	42	8594	6097	49	17408	12797	79	28080	20918	92	715358	539139	105	1.21751
216239	164845	105	129093	100435	100	6055	4401	46	8056	5851	55	20072	14850	87	30903	23601	93	770897	594472	102	1.21853
112856	99988	99	74596	67506	86	2551	2057	28	3821	3495	38	8396	7072	51	13663	11638	68	341132	292524	89	1.21853
70427	68133	78	37928	36656	78	838	663	0	1884	1693	25	3899	3716	35	5205	5256	37	168944	166987	79	1.21955
83667	79529	81	44484	41938	79	1361	1166	9	2068	1984	21	5066	4873	38	6990	6286	50	186368	175924	83	1.21955
131238	118866	90	51867	46765	87	2404	2159	25	3471	2792	32	8233	7915	48	11262	10293	57	324008	283814	90	1.21955
27632	29870	48	18822	19097	51	424	509	0	604	692	0	1406	1544	19	2461	2522	26	67151	67841	72	1.22057
95259	90479	81	54149	52333	80	1750	1813	20	3156	2855	32	7048	6800	45	11368	10346	61	280367	244269	84	1.22159
108188	102865	82	75037	71679	82	2713	2304	27	4228	3703	37	9478	8809	49	14596	14327	65	360273	320968	87	1.22261
51300	50217	76	23523	23068	72	1103	1080	8	1341	1275	14	3013	2831	29	4125	4486	35	121325	118228	72	1.22668
83175	78693	79	54530	52872	80	1735	1615	20	3582	3530	34	8018	7465	46	10197	9239	58	313153	281409	82	1.2277
128829	103706	100	80658	66254	91	2362	2086	25	3339	3013	34	8739	7249	55	12798	10734	63	347705	296181	91	1.23382
104971	98267	84	72995	69113	84	2282	2358	24	3541	2911	36	7427	6931	46	11116	11069	53	285773	263525	83	1.23484
126983	118211	88	61662	58838	83	3219	2954	30	4616	4563	38	10759	10032	56	16336	15537	77	426031	389593	83	1.23484
97199	88126	84	43299	38724	81	1690	1669	21	3354	2716	38	6431	5575	45	9644	8058	57	255697	230390	80	1.23484
124898	111897	88	57548	51936	86	2529	2352	26	3825	3134	35	8210	7326	49	11893	10476	60	332163	302825	86	1.23586
132355	119202	87	63964	58129	85	2645	2291	27	3859	3902	33	8469	7908	51	12509	11114	68	346460	304729	86	1.23586
89167	80155	85	53600	47746	84	1356	1436	14	3007	2877	31	6545	5424	50	8679	8265	52	270713	244333	86	1.23688
30162	29562	74	17930	17786	54	371	344	0	411	458	0	1422	1483	15	1513	1356	15	56395	58151	66	1.23994
103255	94651	83	59835	55355	83	1629	1418	19	3347	3041	32	6635	6122	45	9298	8467	59	258786	233320	85	1.24198
77867	73750	80	44210	41025	81	1009	947	0	2260	1840	26	4971	4745	40	6756	6010	45	199559	191584	77	1.24198
107281	99039	85	57669	52597	83	1827	1847	20	2836	2296	29	6308	5854	44	8780	7425	61	258608	229262	84	1.24402
98047	89171	86	62026	56744	83	1283	1488	16	3101	2428	33	6209	5486	44	9402	8700	52	245994	223943	83	1.24402
206195	164389	101	164273	135583	99	4377	3336	39	7047	5126	51	14538	11733	70	20362	16731	87	545434	430832	97	1.24402
98739	94702	83	47590	45802	80	2084	1927	21	2574	2366	29	6077	5771	44	8826	8434	51	231740	221827	79	1.24504
180744	157803	94	110556	98877	93	5141	4393	38	7353	6454	51	17226	14839	81	26093	22185	85	669173	549608	93	1.2481
92654	81754	99	49708	43844	82	1362	1215	12	1999	1802	24	5773	5422	41	7761	6805	48	214559	190260	77	1.2481
128526	112338	100	43512	37773	86	1679	1497	22	2755	2875	31	7110	6008	49	10133	8489	62	295442	256972	86	1.24912
68778	66697	79	38482	37908	77	1010	981	0	1566	1635	20	3423	3219	32	4445	4781	34	137318	138115	72	1.25116
97038	89517	84	55653	50225	82	1786	1719	19	2792	2395	29	5513	4965	43	9544	8578	66	248773	220776	83	1.25218
237083	183129	104	136881	107770	103	4589	3421	40	7758	5508	51	15342	10834	69	23296	16959	80	628383	455020	105	1.25728
209063	186279	97	123929	112467	96	6166	5471	39	8750	7382	49	19306	16356	77	29694	25368	90	746025	597915	99	1.25728
46870	46143	79	20088	19372	60	917	1021	3	1688	1532	16	2983	2956	29	3323	3875	30	107923	106576	70	1.25931
105868	94945	86	62173	55854	85	1772	1560	20	2972	3003	29	6668	5938	48	9184	8144	57	279420	250600	82	1.25931
119606	108279	92	86483	79889	87	2399	2249	22	3623	3108	36	7710	7479	46	10836	9952	56	305614	283060	83	1.26033
56173	54956	80	31242	30736	74	658	715	0	1466	1593	15	3235	3227	32	4794	4868	35	128399	131590	72	1.26135
97494	88975	87	59618	55922	82	1848	1991	21	2418	2540	30	6316	5850	47	8759	8218	48	255768	230093	79	1.26237
95361	88476	83	44879	43331	79	1775	1638	22	2550	2567	27	5934	5594	44	8477	7737	52	208142	194466	76	1.26237
389885	252767	144	271002	181531	140	9642	7124	52	14291	9810	71	30525	21074	127	45257	30162	128	1.04858e+06	823987	135	1.26237
40471	40505	71	13251	13209	47	830	782	0	841	747	0	2194	2351	22	3888	4067	33	91089	95379	68	1.26339
104757	96161	84	60664	55099	84	1887	1512	21	3422	3191	32	6602	6143	43	9685	8447	58	247019	216664	82	1.26441
68133	66473	80	30652	29480	76	1010	974	0	1720	1669	19	3781	3909	35	5397	5309	40	144678	147004	72	1.26543
72284	70670	78	28757	27643	76	1295	1198	11	1935	1822	27	4493	4617	36	6256	6420	40	191369	185803	76	1.26747
116515	101777	92	60783	52601	87	1884	1677	22	3227	2458	33	6513	6001	44	9849	8732	53	277401	242751	85	1.27053
68172	63282	84	31069	29350	78	1171	1024	5	1785	1572	21	3928	3711	35	5811	5369	46	162039	158532	77	1.27359
28502	28448	82	17541	17525	51	347	221	0	683	638	0	1578	1545	21	2195	1980	28	58245	59654	68	1.27461
165494	136004	97	75005	63063	94	2805	2262	29	5396	4717	38	12071	10635	61	16008	14497	63	474101	449471	93	1.27563
106238	94730	87	50991	44692	84	1906	1653	21	2975	2830	30	7559	7000	49	10727	10088	55	285097	257300	84	1.27563
115195	102622	89	56301	48711	87	2343	2240	24	3298	2753	31	7447	6678	50	12310	10637	68	305590	267839	89	1.27665
210738	173974	99	104896	86534	97	3952	3265	35	5937	4164	48	11949	9802	58	19867	15023	88	489504	377095	101	1.27767
118632	109425	85	52967	49549	83	2464	2303	25	2769	2766	29	7104	6688	48	9951	8861	57	284286	271376	85	1.27971
180462	144037	94	94785	76211	94	3621	3181	32	5244	4030	50	11559	9405	65	17502	13865	73	435071	347478	96	1.27971
127400	119081	85	61603	57100	85	2798	2468	29	3930	3154	37	9429	8096	52	12712	11675	59	362887	310411	88	1.28277
110614	103531	82	69604	65720	84	2593	2288	26	4215	3437	37	9028	7938	53	13721	12903	63	357726	316537	88	1.28379
131046	122238	87	71202	68239	84	3439	3077	32	5913	5117	43	11974	10836	57	17876	15243	76	476215	405846	87	1.28379
21255	22078	47	12072	12441	43	375	327	0	520	882	0	1079	1132	9	2069	2002	25	48107	50342	64	1.28379
103265	97975	82	70929	68384	81	2099	2097	22	4167	3565	39	9418	8412	56	13145	12698	64	367379	325758	84	1.28379
70638	67345	80	35329	34289	77	1077	999	0	1746	1912	19	3749	3734	34	5626	5799	43	157993	154026	79	1.28583
120965	105672	89	51108	44948	85	2232	2166	24	2945	2807	31	7003	5937	48	9316	8974	56	280833	247089	86	1.28583
158270	134085	91	106686	91764	92	3200	2995	30	4820	4129	40	10988	8527	55	16389	14055	77	405683	334512	91	1.28685
136209	125965	88	78989	74261	86	3608	3515	30	5484	5203	39	12229	11204	58	18889	16657	73	498048	417822	90	1.28787
111670	101995	85	61821	56843	85	1798	1702	20	3060	2957	30	7908	6712	49	11666	10258	62	297277	258811	88	1.28889
145778	126900	91	81737	69909	89	2144	2061	25	3791	2946	37	8661	7452	49	11366	10012	64	341103	291187	88	1.28889
73387	72067	82	42483	41187	77	1828	1914	18	2667	2435	28	6536	6378	43	8874	8323	47	245936	230824	78	1.28889
107590	94946	90	59885	54748	83	2247	1926	25	2803	2742	32	7067	6478	47	10951	10021	58	285513	255447	87	1.28991
98374	90585	89	51208	47924	83	1394	1655	16	3073	2513	31	6782	6324	46	10388	9185	59	283822	250303	82	1.28991
140795	126383	91	75603	67998	88	2796	2667	28	4736	3836	38	9964	8480	57	14382	12900	71	404682	345673	87	1.29092
105603	98682	98	37821	36043	80	2145	2103	23	2948	2831	31	7178	6726	46	11475	11193	64	292032	284461	80	1.29194
61332	59851	76	32366	31574	76	1121	1097	8	1761	1826	20	3710	3449	34	4859	5068	37	152415	149868	73	1.29908
196098	163256	100	127431	109781	95	3909	3339	35	5963	4156	47	13217	10436	64	21615	18246	86	532338	421010	97	1.30112
64594	61988	82	43409	42863	77	1258	1232	12	1925	2006	25	5564	5412	39	8514	8010	47	237066	228626	77	1.30214
95060	89830	89	55552	53603	81	1480	1602	18	2245	2522	24	5321	5218	39	6853	6439	46	206222	196299	82	1.3052
27514	28340	52	17606	17692	52	375	322	0	273	625	0	1367	1388	13	1853	1943	22	65206	69448	65	1.30724
141227	129933	88	70806	66988	85	3595	3377	30	5273	4777	38	11200	9895	61	17380	15431	78	439900	378490	91	1.30826
75983	72587	80	39813	38761	79	1201	1208	11	2129	2238	23	3694	3521	32	6089	5963	40	144561	136826	76	1.30826
89234	82925	83	42738	38775	80	1844	1696	20	2823	2255	30	5891	5407	42	9184	8269	54	233037	212516	82	1.30826
96604	90860	82	55866	52051	82	1996	1769	22	3172	2872	35	6647	6251	44	8730	7866	52	260720	241357	82	1.30826
133945	117223	92	61151	54815	86	2053	1681	23	3167	2924	31	6902	6425	46	10006	8380	56	265388	234058	86	1.30928
178667	153293	96	84957	71719	96	3937	3462	33	5619	4882	45	13982	12020	63	19772	17387	81	518283	449072	102	1.31846
97137	87556	88	62419	57276	84	1501	1529	15	2931	2742	32	6534	5975	45	8197	7186	53	248523	222824	83	1.31948
175658	157299	91	141966	131293	90	4338	3950	35	6976	5747	49	16251	14429	70	22033	19059	80	592600	496712	89	1.32355
261851	203920	110	197114	155374	105	7558	5996	47	11682	9364	56	26240	21151	91	40287	32034	94	1.0021e+06	804168	101	1.32457
117589	110714	84	61576	58037	84	2269	2170	24	3329	3032	34	8680	7963	54	13067	11670	75	338051	295435	83	1.32457
116514	102470	92	55562	49789	86	2251	2021	23	3417	2958	36	7412	6782	47	10619	9400	56	299208	262232	87	1.32559
108791	92216	88	63648	55546	87	2325	2002	25	3402	2595	36	7002	5562	49	11364	9436	60	299446	258221	84	1.32661
111729	103138	86	42536	38320	81	1907	1681	21	3264	2978	31	8246	7561	52	11476	10633	59	304798	275693	84	1.32967
80024	75397	82	43511	41995	79	1485	1443	16	2248	2261	27	5139	5299	37	6930	6785	47	198446	193041	76	1.33171
146471	123352	96	90590	75537	92	2673	2316	26	3976	3352	38	9432	7880	52	13105	10595	72	365709	299377	92	1.33273
125074	113697	89	57354	52788	84	3509	3284	31	5407	4905	40	12036	11260	58	18355	16834	72	456208	409318	85	1.33375
38860	38654	72	24012	23885	67	485	565	0	1110	806	0	2047	1816	26	3047	2972	31	86486	87859	66	1.33375
64107	62472	76	23317	23259	61	1237	1222	10	1296	1499	16	3711	3445	33	5249	5492	37	147771	138853	77	1.33477
152366	123854	92	83647	66863	92	3494	2967	32	5231	3858	43	11048	8946	62	18645	14471	85	475214	379436	91	1.33477
87274	81506	83	47330	44034	80	1394	1525	17	2512	2333	29	5951	5467	42	7793	6731	55	223823	204529	81	1.33579
90579	81295	90	46522	41929	82	1522	1443	15	2576	2064	29	6104	5774	42	7274	7020	50	231186	221385	79	1.33579
138890	113011	91	86246	71001	91	2247	1878	22	4040	3236	39	9106	7269	58	11992	10087	64	340032	283267	91	1.33681
100484	94087	85	54979	51770	82	1707	1503	18	1915	1571	22	5122	4774	39	6997	6765	45	224566	211064	83	1.33681
52136	50860	75	28737	27720	75	893	964	0	1168	1400	13	3119	3054	30	5652	5029	43	115452	113892	75	1.33885
82133	73985	90	51727	48295	82	1600	1530	18	2464	2141	29	5400	5087	40	7816	6947	49	215024	201749	82	1.33987
65467	62997	78	33708	32555	76	1290	1234	13	1591	1573	19	3711	3686	34	5371	5273	41	164276	163127	78	1.34293
120262	107116	86	60099	52265	86	2127	1593	27	2665	2347	28	5945	5030	46	9848	9034	58	236931	202222	84	1.34599
98730	93488	81	46738	45159	81	1741	1504	19	3013	2480	34	6342	5873	44	8772	8245	52	258691	246020	92	1.34599
88268	82113	97	37328	34627	80	1123	857	0	1748	1617	22	4426	4471	36	6822	6530	45	189746	174672	84	1.34701
41581	41973	75	22066	21778	67	444	463	0	1404	1158	9	1807	1901	21	2948	3103	27	85723	90058	71	1.34803
153063	125770	95	79574	66596	92	2134	1934	24	3883	3386	43	8031	6606	51	12117	9063	65	325728	266492	93	1.34905
75811	70145	86	38725	35543	80	1348	1505	14	2109	1842	26	4914	4353	37	6681	6128	44	183701	170360	82	1.35007
346460	229638	133	265507	177511	127	11789	7659	56	18059	12122	76	41069	27397	119	63539	42449	125	1.04858e+06	1.03412e+06	129	1.35109
138135	119000	99	55870	48899	88	2541	2169	26	4082	3727	40	8933	8132	51	13031	11234	68	363368	312709	88	1.35313
230530	150606	120	114187	83303	105	3609	2294	39	6726	4796	53	13544	9641	67	18140	12569	84	547597	380192	106	1.35313
98120	89606	83	39914	35636	81	1799	1401	19	2747	2484	28	5745	4815	44	9334	8418	56	238674	210581	84	1.35517
105264	98166	85	83712	80562	83	1920	1628	21	3241	3121	35	6883	6492	47	9634	9408	53	264003	248665	82	1.35618
100790	94598	85	78896	75807	82	2976	2759	27	4933	4119	43	9637	9571	52	14627	14004	73	390300	360314	83	1.35618
154054	126132	97	79252	66769	91	2379	1922	29	4508	3938	39	10478	8593	56	13685	11368	69	390869	315245	88	1.3572
209188	172808	116	135440	116041	100	4219	3666	35	6503	5888	44	14502	11938	65	23747	20538	90	578841	465971	96	1.3572
152588	138347	88	76576	69098	86	3187	2964	30	4574	4295	39	10177	8968	57	15672	13866	68	390613	339725	86	1.35822
103175	98486	82	64309	61814	82	1822	1739	21	3873	3118	39	8249	8026	47	11348	10426	60	306068	268645	82	1.35924
93344	88271	82	46991	45446	80	1629	1535	19	3047	2673	31	6089	5731	42	9130	8516	56	230925	225451	78	1.36128
162347	122346	94	88542	68064	95	2815	2353	30	4591	3330	42	10062	7427	58	13480	10404	66	403947	311728	89	1.36128
59069	58117	86	27703	27204	75	1028	1030	4	1425	1552	18	3383	3378	33	5644	5750	39	152225	151861	70	1.3623
100980	90891	84	45216	40556	81	2119	2036	22	3368	2956	33	7156	6232	46	10488	9435	60	297533	257202	83	1.36536
99755	92405	92	64268	60396	82	2035	1672	24	2074	2337	24	6599	5818	45	9472	8936	51	245107	219122	81	1.36536
81914	77060	86	44137	42878	79	1237	1276	13	1884	1842	24	4844	4799	39	6616	6154	46	190259	187989	77	1.36638
35730	32163	75	18752	18789	56	446	459	0	642	617	0	1917	1744	23	3322	3246	32	84962	84750	70	1.36638
23777	23018	62	23153	23356	68	404	334	0	738	756	0	1361	1320	16	2230	1975	25	60751	61967	67	1.36842
147281	132702	90	94937	87916	88	3072	2684	29	5435	4654	47	11841	10588	58	17279	15570	65	482438	407210	94	1.36944
197658	152926	101	103778	81501	98	3234	2140	34	6281	4847	50	12952	9674	72	20476	15661	85	507246	400978	98	1.37046
127595	119807	94	72055	69114	84	2911	2720	30	4929	5123	37	11786	10670	55	16532	15451	71	436900	402535	90	1.37046
101534	91905	86	59496	53859	84	1852	1745	21	2569	2780	25	5868	5089	46	9124	8046	54	230087	206927	83	1.3725
27818	27298	70	14232	14610	46	391	446	0	568	491	0	1371	1212	13	2439	2693	25	62520	62371	66	1.3725
83997	81607	79	57533	55979	80	1635	1412	17	2655	2459	29	5635	5608	39	7511	7186	48	220495	212194	82	1.37352
192399	158571	96	79652	67765	93	3292	2714	31	5640	4654	43	13147	10739	64	18208	14513	76	511310	406724	98	1.37352
91822	85381	87	56595	53505	81	1655	1484	21	2571	2230	27	5680	5176	44	7627	7120	53	222952	198940	85	1.37556
84622	81039	82	54517	51514	81	1443	1345	17	3353	2977	34	6246	5507	45	8500	7060	50	243841	223734	85	1.3776
106437	100525	85	63359	59253	83	1608	1706	17	2397	2699	27	6227	6038	43	8581	8046	51	232425	215625	85	1.3776
153410	131576	95	77163	66959	90	2696	2562	27	4336	3389	38	9220	8194	50	14236	12701	67	350457	300418	90	1.3776
110623	98235	96	43777	38141	84	2098	1950	24	3209	2989	31	7330	6398	51	10994	9412	64	289540	240559	101	1.3776
100674	91892	85	57660	52946	83	1937	1796	21	3292	2498	32	6126	5425	46	8367	7565	51	247801	226894	84	1.37862
86321	83579	80	40798	40336	77	975	1066	7	2140	2524	25	5701	5674	40	7916	8030	48	214526	207905	77	1.37862
132103	122050	88	80416	75104	86	2705	2486	25	3739	3368	36	9805	8940	52	13709	11857	68	369325	330651	90	1.37964
108716	100507	87	49375	45187	82	1901	1866	21	2547	2244	29	6365	5794	44	9558	8313	55	248161	217254	86	1.37964
75395	71133	81	36192	35260	78	1578	1554	18	2029	1851	23	4591	5124	33	5892	5764	39	165979	165465	80	1.38066
112417	103215	87	65384	59772	85	2511	2159	28	3299	2945	36	6901	6379	45	10816	10333	61	267597	239722	87	1.38168
85332	81884	81	44800	42722	79	1510	1403	15	2478	2001	33	5501	5640	39	7581	7576	45	214710	210308	81	1.3827
98317	89955	91	49404	46517	81	1808	1674	20	2352	1965	30	5754	5380	41	8049	7455	49	221378	207008	82	1.3827
193627	150914	106	123439	96176	100	3953	3179	35	6199	4667	47	14305	11252	68	22217	17828	88	549311	434427	98	1.38576
82931	78822	83	40523	39070	80	1878	1817	21	3015	2893	30	6482	6221	43	10094	9682	54	272320	254547	79	1.38678
57345	55829	77	37289	36408	76	783	760	0	1204	1196	9	2301	2375	25	3847	4002	33	117271	116993	73	1.38678
123790	116200	88	62350	59404	83	2570	2420	27	4927	4908	41	11530	10612	58	14771	13238	69	428959	376820	85	1.38881
86768	79215	97	40895	37307	97	1373	1423	13	2614	1988	31	5870	5334	41	8090	7564	48	227329	202740	97	1.38881
88569	85908	79	48835	47076	80	1454	1463	17	2791	2312	29	5274	5007	41	7220	6790	48	195044	189175	75	1.38881
52347	48481	85	27994	27070	74	945	960	0	1004	1181	9	2820	2832	28	4567	4841	34	106639	105442	72	1.38983
120009	107499	85	69362	61833	86	2418	1918	28	3799	3871	31	8046	7734	48	10548	9485	61	301920	265566	83	1.39085
116119	107195	87	53328	49958	83	2014	1847	23	3626	3136	38	6343	5800	46	9754	9071	59	240858	226955	80	1.39085
86944	84359	81	41846	40918	78	1434	1496	17	2315	2232	28	5552	5536	39	7701	7392	45	200735	194110	73	1.39085
319282	211910	116	257162	189401	115	8262	5910	53	13070	9857	73	27079	20431	105	42254	30598	106	1.04858e+06	803820	109	1.39085
126508	117426	84	64173	60614	83	2053	1696	24	3163	2772	31	7914	6588	50	10630	9098	56	295425	255935	82	1.39085
75248	75476	74	40349	39656	77	1282	1319	14	2813	2423	31	4657	4904	37	7045	7045	51	187274	183821	73	1.39085
100065	94554	82	49613	48354	81	2337	2166	25	3734	3638	33	8169	7731	51	12498	11589	62	318302	292069	79	1.39187
114861	104672	84	50401	45160	86	2046	1903	24	3454	2809	34	7561	6866	46	10592	10059	55	278740	253023	82	1.39187
45374	43033	88	29120	27955	74	748	650	0	653	699	0	2064	2173	23	3245	2934	32	92310	88846	67	1.39289
97370	89832	90	31889	29319	79	1579	1537	16	2491	2152	28	4819	4869	35	6543	5708	46	186050	174168	79	1.39391
110953	104411	90	63083	59950	84	2543	2630	24	4362	3992	42	9152	8275	51	13205	11431	72	356215	313844	86	1.39493
56058	53915	83	25091	24408	75	1352	1364	15	1705	1602	19	2981	3074	29	4771	4801	39	129332	126924	74	1.39595
77675	74832	79	39804	38241	80	1017	1086	8	2009	1785	25	4654	4506	37	5839	5709	41	168742	166677	80	1.39799
140752	120370	98	71967	62002	90	2065	2058	21	3922	3305	36	8249	7093	50	10806	9147	54	314854	279450	91	1.40003
164815	141165	93	78492	66852	91	2887	2337	30	6221	5393	44	12778	10510	65	16958	13269	73	470370	387122	94	1.40003
199689	156258	101	105398	83843	101	4022	3263	35	5793	4577	47	12819	9897	66	20597	16139	78	525595	404351	102	1.40105
92781	90693	81	66345	64811	81	2247	2267	23	3757	3763	32	8598	8005	50	11143	10812	55	345759	318902	84	1.40105
94844	88547	83	30423	29022	80	2015	1684	23	2395	2175	26	5747	5693	39	7759	7345	52	217708	209558	82	1.40105
80410	76121	81	41700	39066	80	1145	1171	12	2263	2174	24	4823	4622	37	5537	5404	41	174248	163841	81	1.40207
125277	111347	94	81993	74336	86	2505	2070	27	3376	2886	33	7201	6142	48	11219	9927	60	267202	236561	88	1.40309
155803	133647	96	99103	85899	93	2407	2108	25	4317	3440	42	8891	8150	50	13119	11037	67	347823	285226	94	1.40411
53072	50877	82	29108	28600	75	836	702	0	1112	1236	12	3447	3621	29	5484	5563	38	148798	146571	77	1.40411
117909	101620	93	53932	47345	85	2453	2078	28	3720	2888	38	8392	7465	51	12566	10626	61	321270	275983	91	1.40615
118106	108229	100	73743	70149	84	3294	2960	32	5622	5292	40	12051	10781	57	17781	16747	77	508454	430372	91	1.40717
85315	80734	84	76199	73599	81	2361	2232	24	3884	3590	32	8152	8144	48	12427	11760	58	329131	317336	84	1.40819
79025	78208	86	50644	49530	78	2007	1900	24	3997	3981	33	8211	8036	47	12180	11005	65	311402	292405	82	1.40819
145164	137363	86	74815	70193	86	3365	2864	30	5530	5089	41	11854	11190	57	18979	18204	73	482790	439046	88	1.40819
106300	101715	82	44903	41298	83	1903	1881	21	3293	2769	36	7790	7004	50	12808	11176	70	313418	269801	98	1.40819
16574	17919	49	13069	13496	44	344	354	0	497	641	0	989	1045	5	1654	1678	19	42910	48091	60	1.40819
98457	94906	87	69559	67545	82	2307	2262	24	3991	3748	34	10167	9294	56	13026	11464	58	363728	331538	84	1.41431
105703	99757	86	71988	69074	83	3076	2904	28	4798	4488	40	11450	11110	60	15184	14888	65	443853	404247	86	1.41533
108738	98096	86	45328	41735	83	1878	1612	22	3889	2988	35	7616	7054	48	11048	9598	65	302908	274090	86	1.41635
53512	54683	68	29933	29466	74	712	659	0	1335	1568	16	3239	2971	32	3945	3834	33	122191	124368	71	1.41737
108031	100444	84	45086	41798	81	1853	1827	22	3330	2932	37	7641	6877	49	10901	9658	63	290285	253844	83	1.41737
103132	89409	88	57920	51447	85	1525	1540	19	3297	2479	33	5733	4840	45	7792	7222	49	230247	207430	87	1.41737
53882	53221	74	12017	12045	44	912	1038	4	1544	1475	19	2865	2725	29	4849	4663	38	121257	123586	73	1.41839
106715	101459	85	43125	41215	81	1486	1505	19	2881	2639	30	6539	6237	44	9342	8841	54	230557	221715	81	1.41941
83972	78829	90	47939	44744	80	1585	1394	16	1890	1884	24	4741	4708	39	6925	6529	42	190105	177252	80	1.42043
232852	117740	136	147142	70403	130	5771	2909	60	8749	4065	77	20431	9235	106	29455	13683	120	771911	354240	130	1.42043
143505	123194	91	70154	60085	89	3164	2687	32	4561	3825	44	10841	9178	57	17532	14521	77	423099	343697	89	1.42144
25141	23578	70	15668	15300	50	345	340	0	211	436	0	1428	1561	16	2393	2577	25	59976	61363	63	1.42144
109719	105493	82	64035	62188	82	3100	3163	26	4349	4090	39	9925	9608	50	14546	12642	63	387195	341655	83	1.42552
148740	128970	91	89414	76390	90	3118	2713	30	4767	4369	38	10858	9460	60	15514	13453	70	426313	364949	92	1.4296
44143	42928	73	25250	24758	66	611	690	0	1466	1368	18	2481	2646	25	3534	3491	33	93893	92550	71	1.4296
196724	148079	103	103987	80194	98	3528	2911	34	5977	4675	47	13691	10179	72	22498	17327	91	567839	431837	98	1.43062
101940	96777	83	45980	43197	81	1986	1758	23	2997	2664	31	6036	5758	44	8805	7975	53	233301	218176	80	1.43062
29360	29454	62	15251	15243	48	436	396	0	547	862	0	1570	1880	19	2243	2740	23	62132	64241	70	1.43164
121737	109940	87	73527	68011	85	2120	1917	23	3262	3291	31	7302	6395	47	11511	10719	59	322539	290997	89	1.4347
171301	138160	96	102704	84385	93	3680	2777	35	4985	3957	41	10290	8194	58	16945	13216	76	429147	343298	94	1.4347
142410	125012	95	78759	71396	88	2577	2496	28	5411	4829	40	10038	8092	58	14040	11761	72	390072	321841	94	1.4398
165812	141375	96	101720	87281	91	2994	2400	31	5137	3836	47	11126	9259	61	16361	13644	71	435387	359748	95	1.44184
94056	91317	81	47569	46153	79	2052	1816	22	2947	2831	29	6865	6422	44	10486	9891	53	263471	250806	81	1.44184
143948	120162	93	78569	64236	90	2683	2212	29	4855	3980	41	10323	8189	59	13361	10830	74	378863	313891	90	1.44286
117037	106732	100	58062	54162	82	2367	1923	26	3861	3292	37	8223	7375	49	11871	10502	67	343410	305023	87	1.44388
99158	90407	84	55661	50758	82	2096	1905	23	2747	2670	31	7156	6383	48	9002	7985	54	267596	236834	85	1.44388
41639	39027	81	23924	23487	66	612	597	0	1360	1419	15	2023	2168	23	3009	3004	33	95725	96529	75	1.44592
23756	24530	57	16069	15770	51	504	648	0	679	743	0	1379	1549	17	2481	2606	28	66994	68383	64	1.44694
75817	71921	79	35533	32493	78	1423	1411	16	2532	2121	26	5306	4951	40	8172	7654	47	217540	202634	83	1.44694
112213	100176	95	50327	45071	85	1529	1529	18	2469	2521	26	6297	5460	45	9402	8030	53	244365	218320	85	1.44796
88580	82382	82	67092	61914	83	1497	1478	15	2364	2098	31	5355	4572	44	7434	6930	46	210085	186576	82	1.44898
156458	141348	88	62958	58389	88	3531	3029	33	5795	5411	47	13336	10645	65	19656	17697	82	517456	430701	93	1.45204
124794	103046	93	84558	71009	89	2616	1884	31	4177	3440	39	8406	7064	50	12897	11348	65	361929	304557	86	1.45306
140347	123890	86	79662	71493	86	3221	2542	31	4897	4426	40	10433	8676	56	16103	13937	71	420896	356699	86	1.45407
90459	85648	86	59372	57796	80	2027	1929	24	3648	3274	33	8261	8001	51	10934	10800	57	320296	313469	77	1.45407
149220	135736	89	73035	68969	89	3347	2714	34	5886	5355	41	11715	10337	60	19259	17465	80	497701	423707	90	1.45407
106076	100980	81	44600	40570	81	1804	1598	22	2816	2581	28	6718	5853	47	10851	9175	62	270377	242824	79	1.45407
100149	91358	94	49159	45433	82	2022	1975	24	2987	2850	33	6910	6867	47	10680	10071	55	259153	246341	80	1.45509
218010	158676	114	140486	106924	105	5497	4022	43	8030	6064	55	16812	12408	70	26159	19422	95	665115	483228	103	1.45509
81063	74907	85	54432	50241	82	1620	1346	17	2621	2398	29	6397	6065	45	7862	7055	46	226233	209138	77	1.45611
101483	97108	83	36773	35629	80	2126	2167	23	3691	3046	36	7266	6937	48	11042	9726	72	270862	262069	77	1.45713
41291	40749	71	25933	25518	72	528	631	0	978	1033	4	2152	2080	25	2936	2832	30	79285	77753	69	1.46019
86608	82787	79	44969	41565	79	1797	1378	22	2288	2550	28	5306	4762	39	8003	7035	54	215283	194485	81	1.46529
154905	132912	107	97881	84025	91	2539	2651	26	4544	4033	38	11244	9884	62	15630	13367	66	428560	367569	89	1.46529
66422	62687	79	34428	33422	76	867	802	0	1442	1623	19	3236	3064	32	4416	4763	35	137100	133269	76	1.46631
116629	106483	86	57388	52026	84	1921	1808	20	2994	2772	32	7911	6984	51	10208	8559	56	297233	260388	84	1.46835
73691	71116	80	44996	43692	78	1396	1471	14	1696	1883	20	4769	4447	41	6310	5611	46	171011	171083	76	1.46835
74496	71174	81	37528	36560	77	1333	1143	11	2217	1861	24	5041	5168	38	7220	7485	43	191992	187498	79	1.46937
57268	55512	76	27061	26786	74	834	857	0	1247	1376	15	3368	3084	33	5227	5270	39	149206	153007	66	1.46937
90897	84780	84	45772	43068	80	1623	1582	17	2013	1805	28	5664	5130	42	8285	7502	65	209658	201361	80	1.47039
56535	53997	78	26324	25306	74	751	737	0	1450	1539	20	2872	2953	29	4569	4482	37	126032	121218	75	1.47141
121488	110522	88	67309	60618	85	2237	1901	26	3536	2639	37	7818	6809	51	11452	9633	62	293904	258908	86	1.47243
120013	110823	88	50573	46781	83	2428	2285	27	3914	3316	37	9483	8778	54	15049	13581	70	354795	313266	84	1.47243
91555	85510	84	54243	51739	81	2200	2163	22	3304	3170	32	7993	7978	50	10295	9450	51	315923	290562	83	1.47345
149489	122833	107	85444	71605	93	3062	2620	31	4434	3733	38	10243	8320	59	14850	12716	74	385955	316986	91	1.47651
116621	108562	86	62781	59429	84	2133	1836	23	3253	3147	37	8012	7644	46	12038	10950	68	327979	293870	88	1.47855
93775	82720	94	72789	67277	83	1519	1674	15	2835	2726	31	4957	4329	41	8451	7352	50	219058	196039	83	1.48059
314592	201127	126	178528	118931	123	7305	4622	51	11984	8181	67	26197	17960	97	39963	26789	115	1.02199e+06	686040	123	1.48161
106120	100060	85	85955	82410	83	2758	2578	27	4701	4698	36	9951	9655	50	13333	13064	63	392408	356331	87	1.48263
25510	24684	67	16570	16809	50	475	395	0	434	543	0	1411	1566	16	2182	2519	24	61823	62384	64	1.48263
23569	23651	53	12686	12638	45	410	461	0	613	804	0	1385	1760	18	3086	3090	31	65326	70845	62	1.48874
42434	41593	75	20601	20479	60	533	627	0	891	1179	13	2402	1997	28	3160	3344	31	91818	92982	67	1.48976
106002	100362	88	53620	50756	82	2148	2146	24	3222	2748	34	6630	6609	49	10072	9337	50	259857	246185	79	1.4918
81184	80838	73	65455	63601	79	2378	2320	25	2689	2483	31	7338	6678	48	11253	10138	66	298201	263532	79	1.4918
123365	119188	83	71336	67019	84	3228	2662	32	4768	4353	42	9078	7984	54	14448	13384	63	362284	320103	100	1.4918
206405	164106	103	127618	102063	101	4210	3310	37	7269	4901	53	17130	13937	80	23335	19226	88	620333	493996	100	1.4918
188695	144789	101	101379	80445	97	3958	3416	35	5734	4606	45	13920	10325	71	20645	15951	83	539512	398297	97	1.49282
135180	114628	97	88972	77267	88	3056	2813	29	4030	3512	37	8783	7503	54	13622	11382	68	373793	314972	89	1.49282
115297	106219	85	58702	53432	83	2558	2036	28	3053	2788	35	8767	7630	51	13648	12360	62	355324	307665	86	1.49384
143998	131229	91	72998	67826	87	3158	2778	30	4817	4461	37	9734	9073	52	14646	12250	67	387382	332073	90	1.49486
69475	64237	85	44713	42428	79	1298	973	0	2059	1951	21	4365	4329	36	6472	5749	45	178845	165151	78	1.49588
65825	64724	79	37732	37287	75	1007	1063	5	1157	1368	17	2876	2839	29	4479	4447	36	132316	129453	75	1.49588
107257	99550	87	48166	46200	82	2348	2261	26	3706	3558	32	8788	8062	51	12017	10865	60	324705	297764	86	1.4969
89174	82858	85	55389	51248	81	1585	1392	16	2656	2559	30	5697	5155	44	8226	7434	50	226971	200517	83	1.4969
32059	31178	71	17529	17452	53	625	616	0	639	563	0	1519	1492	17	2228	2413	24	58825	58514	70	1.49996
72601	70268	78	32916	31827	77	1218	1289	13	2464	2115	30	4024	4109	35	7015	6447	45	186796	182976	80	1.49996
105109	94920	86	46049	42118	83	2206	1772	24	2702	2532	28	6179	5883	43	9985	9140	56	250628	235484	84	1.49996
18120	19976	55	13474	13822	46	352	480	0	436	447	0	1203	1205	14	1811	1895	22	49912	49274	63	1.49996
89025	86171	80	48410	46762	79	1629	1511	16	2779	2643	27	5032	5006	39	7858	7474	45	203469	203076	81	1.50098
89716	84667	82	41185	38978	79	2421	2256	25	3419	3206	31	8476	7764	49	13640	12429	60	345142	307812	84	1.50098
141567	127024	91	98006	87597	89	3074	3056	29	4034	3634	35	9382	7920	52	13570	12234	61	369627	320969	90	1.50302
96008	92470	82	57960	56295	80	1594	1492	17	2941	3028	27	6928	6361	44	9354	8598	54	278832	252049	82	1.50506
86402	84807	79	31044	30274	78	1396	1406	15	3092	2870	29	6083	5840	42	7293	7236	43	213085	209499	79	1.5122
119218	108089	86	65227	57089	84	1769	1645	21	3359	2794	33	6891	5899	45	9358	7059	66	274499	234393	87	1.5122
69782	67370	78	31430	30825	76	885	752	0	1576	1919	18	3596	3678	34	5113	5067	38	147050	145571	73	1.51424
74041	68322	88	69018	64932	82	2294	2083	25	4475	4024	41	10735	9945	59	11921	10843	59	335258	316248	78	1.51526
55614	56632	72	28124	27771	74	828	820	0	1667	1433	21	2655	2904	29	4807	4754	36	124019	122504	73	1.51628
116210	106967	96	45196	41517	84	2506	2645	25	3943	3395	37	8053	6930	52	10857	9646	59	319558	289905	100	1.51628
90201	86400	81	55996	54051	80	1641	1608	17	3554	3043	34	6240	6131	44	8235	8251	45	249008	239730	77	1.51628
40730	39247	73	18435	18657	51	611	586	0	697	1082	5	1859	2021	21	3261	3717	28	88903	92177	67	1.51628
124859	112874	96	63852	58938	85	1836	1869	21	3860	3449	35	8411	7181	56	12427	11488	59	333600	298104	84	1.5173
113200	104061	96	63308	58519	83	2392	2202	26	3560	3359	39	8195	7410	52	12263	10671	67	314755	287157	81	1.51832
125735	112473	94	79545	71109	88	2128	2053	21	4258	3751	37	9490	8203	53	13190	10907	64	370245	313755	88	1.52137
130955	114523	96	56380	49286	86	2311	1944	27	3775	2653	40	7378	6592	48	11443	10439	54	302168	265527	86	1.52239
95808	85376	98	55661	51027	84	1597	1826	21	3201	2503	34	6080	5579	44	9164	8600	53	246535	215981	85	1.52341
102589	95408	86	80260	75507	83	1967	1928	21	3855	3517	35	9030	8172	52	12473	11153	61	353293	311267	82	1.52443
201902	154538	103	135565	109863	99	4323	3512	38	5784	4552	51	13181	10228	68	19732	15278	84	537114	418885	97	1.52647
24457	24257	73	19922	19810	60	260	354	0	725	640	0	1513	1353	15	2424	2683	25	65981	65704	63	1.52851
92167	84712	83	46571	43759	81	1584	1394	18	2617	2463	31	5920	5502	42	8706	8047	51	242603	231440	80	1.53055
108600	104373	83	67484	65177	82	2258	2289	23	3814	3428	35	8149	7457	48	11789	10767	57	319534	285014	84	1.53259
90145	88518	79	50705	47881	79	1529	1176	14	2461	2126	28	5540	5603	41	8081	7594	52	221544	213304	77	1.53259
159473	137471	91	84254	73241	91	3191	2468	33	4407	3649	38	9213	7577	57	15842	13736	66	384000	317577	94	1.53361
111545	99921	94	38276	32934	84	1509	1555	17	2723	2642	32	6831	6289	48	8822	7320	50	250669	230036	83	1.53463
98784	92080	83	37750	34604	80	1546	1429	16	2780	2576	30	6965	6259	48	8968	8517	55	260725	242314	82	1.53565
28183	27361	71	15309	15197	50	99	330	0	669	532	0	1297	1372	16	2378	2575	27	55812	55922	66	1.53667
112036	101608	86	56363	50735	85	2496	1954	27	3447	3195	36	7284	6536	49	11455	10043	63	304721	265626	87	1.53973
252461	175367	113	176018	128753	112	7388	5346	47	10510	7845	58	24162	18217	101	36279	27410	104	958421	713040	116	1.53973
97997	93864	80	60383	57584	82	2106	2038	23	3454	3335	31	8253	7680	49	14124	13130	68	345198	298263	84	1.54075
111399	104867	82	69293	65104	84	3936	3539	35	5076	4717	41	11947	10991	59	16890	15249	77	433463	386848	87	1.54381
147057	129842	89	75838	65468	88	2031	1781	23	3778	3245	34	8346	7306	52	11987	9886	63	346177	294418	87	1.54687
86507	80112	89	52258	48933	80	2051	1744	22	2384	1991	27	6246	5934	43	9009	7897	52	267903	245410	79	1.54789
107782	99950	95	47189	45092	81	2054	1876	24	3180	2577	32	6857	6327	46	8058	7857	50	235238	228906	78	1.54891
98152	92662	83	56639	54995	81	2339	2423	24	3676	3600	36	8341	7592	50	13418	13004	65	350930	320636	80	1.55196
87926	83428	81	46093	44590	81	1332	1076	8	2144	2179	20	4768	4837	37	6856	6541	44	202705	197522	79	1.55604
163764	150853	89	87218	81931	89	4032	3858	32	5326	5314	42	13476	11889	63	19002	16101	80	511204	430403	90	1.55604
37153	37234	55	22458	22171	56	662	748	0	1016	832	0	2486	2435	27	3702	3964	31	105783	106936	73	1.55604
21345	20408	70	14116	14347	47	256	313	0	677	546	0	1008	1095	8	2324	2141	23	50203	51587	64	1.56012
26861	27749	53	18420	18162	54	513	283	0	470	657	0	1864	1712	23	2997	2940	30	72086	75223	68	1.5642
115424	100167	86	63607	54384	86	1946	1910	21	3018	3012	31	6600	5616	48	11088	9351	69	276594	240812	86	1.56522
102570	92906	87	46392	41288	85	1925	1894	20	2852	2759	29	7422	6751	50	9977	8962	54	293875	257877	88	1.56624
120490	107911	90	55928	50803	85	2348	1977	26	3422	2951	36	8217	7150	53	13526	12065	66	332627	284288	89	1.56828
122141	111629	86	59381	54473	85	2404	2242	25	3456	3300	33	7227	6725	47	11340	11029	56	290400	268339	87	1.57134
164258	135721	95	107564	89336	93	2957	2262	31	5047	3708	46	11710	9627	60	16045	12630	73	461705	370795	94	1.57236
92595	81330	85	64776	57479	84	1696	1413	19	2530	2297	30	6226	5322	46	8048	6927	47	248605	216081	85	1.57542
79994	75852	78	39313	37464	78	1372	1303	13	2066	2034	23	4676	4474	37	6557	6006	46	182927	174245	78	1.5795
124829	112858	92	65772	59912	84	2792	2169	32	4576	3734	38	10103	8938	56	15113	12811	72	401749	340093	85	1.58154
117629	103589	87	63177	55150	86	2032	1787	25	2844	2824	30	7658	6815	49	11086	10035	56	287943	254245	85	1.58256
109326	100360	88	60008	56201	83	2303	1925	25	3030	3070	31	7471	6670	50	10848	9535	58	274622	247703	81	1.58358
91167	87160	83	43820	42458	79	1487	1500	17	2860	2496	29	5424	4980	42	8368	8122	46	202429	199296	76	1.58459
93115	81329	87	67327	61118	84	2517	2309	26	4003	3797	35	9522	8765	54	14353	12701	70	359705	329845	85	1.58663
84666	79292	81	37412	34305	81	1198	1296	12	2234	2083	28	5769	5136	42	9683	8467	53	247763	227923	84	1.59173
29976	30255	68	15934	16052	50	427	412	0	572	611	0	1531	1334	18	2213	2193	26	60341	60872	60	1.59275
27836	28244	67	16741	16773	51	422	586	0	465	459	0	1378	1689	17	2554	2592	27	58543	61039	58	1.59275
26157	26558	61	15894	16000	50	437	590	0	220	514	0	1762	1423	21	2155	2197	26	58570	59236	68	1.59275
123301	102118	97	59703	48848	91	1945	1811	23	3873	3392	35	8149	6649	52	12427	11529	66	347413	320873	89	1.59377
172426	150414	96	78778	69848	90	4241	3767	34	5906	4475	46	13326	11291	65	21577	18312	76	536406	439679	94	1.59479
93694	90066	80	59071	56528	81	1761	1956	20	2906	3081	31	7043	6575	45	10470	10270	54	280947	258745	85	1.59581
83684	81266	91	38778	38136	78	1122	1023	5	2164	1990	23	5491	5438	39	7111	6651	44	206067	200462	80	1.59683
108879	100050	87	51596	46690	83	1945	1598	22	3057	3009	30	6642	5749	46	9719	8557	58	260781	231416	86	1.59887
77396	73365	84	41433	40427	78	1166	1238	10	1660	1797	21	4299	4509	33	6244	6187	44	179621	179396	78	1.59989
100681	96998	78	66241	63976	81	2277	2025	24	3800	3470	35	9187	8322	59	13635	11944	68	352167	318342	86	1.60091
33695	33440	64	19045	19173	54	440	417	0	742	876	0	1558	1566	18	2523	2363	27	69417	71227	62	1.60193
128711	118386	87	64857	60786	85	3032	2653	29	4975	4743	42	11093	10404	56	16411	15482	66	443429	415421	87	1.60397
93692	86627	83	47156	42248	81	1500	1558	16	2770	2460	33	6123	5535	45	9420	9077	54	255863	232536	84	1.60499
150094	121872	107	80410	66559	90	2457	2263	27	4709	3889	42	10387	8468	59	14885	11695	74	385807	314852	92	1.60499
65335	63477	76	28328	28025	75	1143	1143	10	1717	1639	22	3431	3550	32	5893	5390	45	149226	147961	77	1.60601
123310	111654	86	57281	52484	85	1632	1562	19	4212	3525	39	7704	6690	49	9851	8504	52	295377	266563	89	1.60805
90883	83314	83	43959	39468	80	1760	1530	19	2692	2354	31	6484	5971	46	8589	7638	56	239149	209217	85	1.60805
88955	80370	81	38034	33894	83	1373	1316	16	1952	1912	23	5302	4933	42	7683	6772	48	201038	177752	83	1.61111
126120	108677	91	74090	65219	88	3056	2409	30	4020	3159	39	9134	8206	57	13511	11605	68	337526	285300	87	1.61417
152067	135423	89	74666	67353	87	2843	2557	29	5048	4194	44	10281	9028	53	15857	13387	72	406336	343365	86	1.61417
71063	66815	88	38563	37776	77	786	835	0	1785	1750	24	3668	3493	35	5411	5603	40	171187	169242	75	1.61722
74256	69413	84	36413	33997	80	1112	1148	10	1793	1729	18	3978	3916	37	6560	6057	42	169803	160366	84	1.61824
123227	116468	90	76806	73518	84	3816	3578	33	5114	4685	40	12045	11682	61	18661	17901	72	461914	413656	86	1.61824
74155	73180	77	40037	39305	77	1418	1486	16	1829	2176	19	4487	4115	36	6026	5774	41	158801	151679	93	1.61824
105627	100830	82	71189	68379	82	2246	2151	23	3937	3688	34	8532	7811	50	12084	10332	58	329310	295678	86	1.61824
64938	62859	77	33019	32775	76	941	1021	4	1656	1565	19	3856	3799	35	3407	3343	34	113212	113288	71	1.61926
46400	43515	81	25968	25454	74	670	691	0	1113	1030	4	2188	2241	26	3333	3563	31	91701	90659	70	1.62028
88762	81473	85	53935	50987	83	1704	1494	20	2624	2664	29	6049	5369	44	8308	7664	47	246253	219181	85	1.62334
133728	117205	89	61566	52156	88	2149	2014	25	2971	2460	37	7892	6957	50	10823	9824	57	306936	262142	89	1.62334
150907	133526	105	84713	76373	88	2672	2502	26	4466	3475	38	8665	7250	54	15113	13059	68	358302	296037	90	1.62742
32059	32184	71	18603	18541	58	283	390	0	852	871	0	1490	1688	19	2805	2899	28	73709	74487	70	1.63048
86888	83097	79	47955	46642	79	2938	2809	28	3704	3376	34	8091	7851	49	13932	12284	72	342825	307378	84	1.63252
120820	106500	90	52819	46970	86	2626	2128	27	2576	2611	34	7192	6385	47	11108	9461	56	279780	243338	91	1.63558
94420	91196	87	34076	33748	78	2233	2285	24	2973	3074	31	7313	6993	44	10713	10363	58	300832	280078	83	1.63558
88073	79457	85	50439	47448	82	1784	1829	20	2375	2491	26	7052	6631	47	9344	8350	52	267503	235572	87	1.6366
139597	123302	88	79872	70712	89	2036	2207	21	4915	4296	40	9491	8028	53	14176	12085	72	386719	321196	96	1.6366
183504	162870	93	108293	97611	91	4879	4701	35	6985	5833	50	16173	13838	70	23840	20346	85	682659	560554	98	1.63966
85034	82635	78	60642	58261	81	2176	2107	23	3162	3052	31	7722	7822	47	11224	10969	58	308416	293457	83	1.63966
111502	103753	87	60839	58325	83	2810	2586	30	4208	3314	38	9317	8538	52	14755	13698	65	373484	328528	86	1.63966
43929	45139	72	13867	14174	45	775	786	0	892	921	0	2242	2303	23	3114	3261	31	91051	90037	70	1.63966
114403	101525	88	48031	42183	84	1741	1677	20	2297	2014	32	6209	5084	45	9426	7812	56	228619	198284	83	1.64068
106583	99181	82	51489	48063	83	1610	1622	17	3307	3072	35	6813	5992	46	9907	8501	58	275809	245487	84	1.6417
107457	103018	82	85991	82575	82	2422	2143	25	3839	3047	33	7660	7135	46	12762	11828	66	322138	291636	86	1.6417
97942	90593	83	44896	40946	81	1741	1510	18	2559	2484	27	5669	5315	43	7440	6596	46	220456	194779	84	1.65393
58023	58710	74	32898	32315	74	955	1050	6	1143	1445	14	3754	3568	34	4818	4682	37	123797	121652	74	1.65495
168561	131523	99	79041	65021	93	3539	2774	33	5374	4587	42	11098	8833	60	17792	14035	73	453763	367503	95	1.65597
118768	103950	86	50385	44586	84	2086	1776	24	3258	2749	37	7211	6066	48	9749	8806	59	273514	246762	84	1.65801
33500	33897	68	10686	10959	42	335	528	0	293	406	0	1994	2109	22	3484	3631	30	79987	85639	68	1.65903
139124	119821	93	58075	50382	87	2361	1917	27	4033	3807	38	10047	8748	57	14846	12996	69	390687	337742	89	1.65903
49939	49787	76	22016	21976	65	997	907	0	968	1177	10	3141	3219	30	4652	4568	43	115441	117713	66	1.65903
122090	110201	89	64651	59578	84	2827	2491	28	4255	3977	34	9580	8661	54	12642	11936	60	362976	332318	86	1.66209
109773	93826	102	52932	44258	102	2211	1711	24	2874	2521	31	6793	5572	46	11238	9293	64	281497	235647	102	1.66209
83390	77298	96	44934	41674	79	1601	1370	20	2009	2189	24	5114	4773	39	6844	6450	47	197850	185295	81	1.66617
30197	29489	66	15230	15177	49	423	467	0	571	642	0	1942	1843	21	2250	2499	25	71036	68081	70	1.66719
267300	188711	114	134733	99457	111	5180	4004	39	9621	6911	56	19850	14224	94	29423	22290	102	743538	523588	112	1.66719
78946	73771	85	45038	43861	79	2002	1890	22	3125	2847	34	7088	6745	47	11309	11159	61	300010	278972	81	1.66821
92561	87394	83	63815	61572	80	1566	1706	20	2398	2553	28	7037	6296	48	9554	8420	50	279630	252572	80	1.66923
58153	54478	86	29172	28162	76	869	854	0	732	686	0	3356	3083	29	4332	4657	35	117228	117052	91	1.66923
92792	87324	81	58791	55078	82	1476	1525	18	2673	2457	33	4848	4699	44	7976	7526	46	213867	198794	83	1.67025
122656	108827	87	65805	57270	85	1926	1973	21	3206	2800	32	7164	6300	48	9750	8724	56	275261	253295	86	1.67025
116373	105347	90	40762	35874	83	1879	1643	20	3858	3112	34	7906	6700	49	11495	10594	60	323124	289252	87	1.67127
21433	22423	54	14596	14779	47	363	334	0	712	813	0	1195	1141	11	1502	1285	14	45352	48758	63	1.67127
100682	94013	84	39909	37843	81	1870	1676	18	2819	2490	27	5649	5545	40	7752	6662	53	211204	205722	85	1.67229
26870	26797	60	15305	15249	48	452	422	0	706	967	0	1395	1458	17	1921	2053	23	63957	65060	65	1.67229
166347	128594	98	101890	80644	95	3246	2388	32	4932	4206	38	11301	8559	61	14694	11671	73	438441	346967	95	1.67331
37694	34747	83	20524	20300	61	635	527	0	825	667	0	1670	1865	21	2490	2427	26	74137	72647	69	1.67433
130290	108372	99	66711	55587	90	2420	1886	28	3310	2904	36	9242	7780	55	12755	11580	65	352251	289809	90	1.67433
78283	76061	79	25852	25243	76	1158	1301	13	2094	1805	23	5372	5091	40	6522	6841	43	202069	200602	77	1.67535
81319	75011	84	37345	33961	81	1330	1080	9	2240	1876	25	4961	4278	40	7547	6856	47	199641	181040	82	1.67739
107175	102670	82	62722	60362	81	1486	1479	16	2140	2198	27	6064	5698	45	8504	8500	49	231785	225539	75	1.67739
98393	91594	82	66304	62427	83	1934	1507	20	2893	2903	29	6316	6287	44	9384	8555	55	242348	242159	79	1.67943
108970	97837	88	57480	51252	84	2113	1707	23	3429	2776	35	7393	6293	49	11535	10231	61	290972	256454	81	1.68147
119818	109911	86	58630	54133	85	2731	2038	28	4018	3134	40	9687	8422	61	13498	12193	66	381231	333852	84	1.6835
83272	78888	95	44542	41245	81	1470	1223	12	1907	1704	20	5543	5153	40	8517	8094	46	219714	205679	95	1.6835
127248	117524	87	100344	94438	87	3140	3083	29	4599	3729	39	10131	8315	62	15621	13031	74	430708	372734	86	1.6835
156798	129266	92	76661	63982	91	2578	2490	26	4379	3268	38	9910	8252	56	14286	11400	76	393160	323006	90	1.68452
159831	137734	94	91871	80470	92	3596	3399	31	5105	4236	46	12140	10070	63	18640	15248	74	480921	382894	95	1.68452
117536	109691	86	69280	65131	84	3226	3001	29	3979	3826	37	10395	9437	56	15035	13527	68	398528	339581	87	1.68656
146404	129803	94	84513	76084	87	3070	2991	30	4908	4344	43	11835	9943	63	16755	14152	74	476630	392881	89	1.68656
80535	75640	83	41402	37773	79	1321	1134	12	2134	1849	26	4875	4519	40	6994	6266	45	198457	180390	80	1.68758
127334	113914	98	62430	55599	84	2163	2266	24	4243	3761	38	7870	6987	50	11022	10213	64	313379	276274	87	1.69064
198682	173476	95	126568	113801	94	4128	3598	36	7331	5840	54	16857	14138	78	24075	19363	81	702395	553234	111	1.69064
90710	82106	83	55200	49676	84	1703	1566	20	2469	2272	27	5536	5047	40	8122	7381	51	224007	200704	79	1.69472
24972	24326	58	16436	16321	51	590	407	0	925	677	0	1816	1616	20	2043	2261	23	62426	61911	66	1.69778
145847	132012	91	93437	87525	86	3899	3691	31	7150	6115	48	14476	12472	76	23515	21149	81	568033	475377	89	1.69778
69602	65947	81	33302	32220	77	1210	1222	16	1498	1951	21	4170	4148	35	5385	5083	40	169066	164753	76	1.70084
182539	157855	111	99791	87554	94	3891	3346	34	6777	6049	47	14020	12471	65	22166	18506	79	540141	448078	97	1.70186
133808	110657	98	86535	72606	91	2776	2104	33	4412	4100	42	9257	8055	52	14441	11948	70	360487	317240	88	1.70288
131726	119011	87	87696	80373	88	2406	2214	26	4008	4246	35	10743	9708	59	13249	12279	61	405550	360648	87	1.70798
84132	79451	80	45275	42665	79	1174	1246	12	2438	2199	26	4538	4286	38	6768	6287	48	191869	184652	76	1.71002
93432	87831	82	53391	51977	82	2072	2056	22	3270	3163	33	7671	6897	47	11026	9854	57	290935	262727	80	1.71104
95932	89053	80	64898	60090	83	1816	1712	19	2695	2267	31	5859	4839	49	8377	7368	50	229121	210193	82	1.71104
130954	114546	98	72125	63229	87	1812	1555	22	3577	3367	31	7650	6482	47	11224	9505	59	302742	263730	84	1.71308
93463	87899	82	86855	82604	83	1303	1288	12	3357	3076	29	6315	5542	46	7903	7428	48	242694	222139	81	1.71613
125412	109588	89	66534	56481	87	2083	1921	22	3659	2690	39	8156	6902	51	12156	10070	63	335187	296323	85	1.71715
85806	77880	82	40094	36639	80	1732	1496	19	2760	2462	32	5172	4967	41	5865	5082	47	197366	178395	80	1.71715
118829	105505	92	59276	53336	85	2162	2055	24	2822	2686	30	7131	6425	48	11909	10905	56	291846	254004	86	1.71817
20171	18686	65	11643	11654	45	313	365	0	425	498	0	1154	1247	12	1784	1699	22	47039	47709	64	1.72123
103622	93832	88	67444	62068	82	1665	1448	17	2871	2668	32	6165	5374	47	9301	7816	53	254959	226146	85	1.72123
177339	143649	112	92874	73997	96	4584	3765	37	6619	6069	43	13258	12136	65	22071	18263	82	561743	535663	94	1.72123
26246	26546	54	15466	15475	48	445	471	0	729	1037	4	1426	1503	20	2249	2507	25	61601	61576	68	1.72327
113096	102748	87	61935	55992	83	1877	1755	23	3144	3120	31	6876	5702	51	9578	8825	58	283716	251036	87	1.72429
120462	109612	89	51898	48630	83	2193	2185	25	3017	2678	34	7232	6811	48	11108	9603	58	293341	276909	85	1.72531
31345	30789	69	18744	18696	55	321	363	0	618	555	0	1443	1565	15	2292	2436	24	64241	65393	69	1.72735
120383	109128	96	64738	60439	84	2623	2251	28	3804	3580	39	8575	8130	51	13132	12273	61	369633	322388	93	1.72735
166788	142068	97	83700	72472	90	3476	2961	32	5582	4440	45	10431	8505	58	16964	13898	77	440463	355520	92	1.72837
103296	97753	85	54356	52397	81	1688	1324	21	2386	2651	27	6868	6581	45	10008	9414	49	255122	241659	82	1.73347
173066	147671	92	74844	63233	90	3780	3060	35	5740	4701	45	12542	10651	66	18702	16260	75	484709	395539	93	1.73347
93429	85693	95	39270	36980	81	1422	1315	15	2706	2536	27	5218	4818	39	6561	6586	43	197732	190468	82	1.73449
121992	106620	87	89068	77390	90	2256	1689	25	3939	3681	33	7635	6584	49	9997	8501	57	304530	257284	103	1.73449
111403	100488	85	58189	51910	84	2472	2063	25	4001	3120	38	7336	6228	49	11161	9770	59	301452	268001	84	1.73551
32459	32524	71	20035	19971	57	301	325	0	832	730	0	1931	2023	22	2901	3071	30	70765	73164	64	1.74163
125306	113968	90	57397	52061	86	2312	2008	24	3864	3637	35	8395	7449	56	13221	11250	65	319604	273383	86	1.74265
85983	81439	85	29430	28696	78	1319	1351	14	2795	2715	31	5834	5407	42	8986	8610	50	241760	235201	77	1.74367
65164	64629	76	32606	31970	76	1224	1092	10	1448	1246	12	3783	3704	35	6280	5622	49	156714	156075	69	1.74367
26872	27632	57	18428	18508	53	421	479	0	672	704	0	1613	1722	17	2341	2184	27	63385	65255	64	1.74367
160739	133854	96	80584	67239	93	2954	2511	31	4136	3415	37	9601	8177	56	15505	12347	75	424718	344238	94	1.74673
165441	145952	92	104729	93569	91	3059	2672	30	5900	4516	45	13137	11131	66	21346	18796	82	523426	473057	88	1.74673
115334	102117	85	56450	49559	85	1741	1577	20	3289	3060	32	8648	7454	56	12367	11196	61	333658	291810	85	1.7508
105273	98870	82	53254	49172	81	2265	2285	26	3240	2494	34	6760	5696	48	10961	9993	58	279957	244604	82	1.75182
75001	71711	82	40819	39324	78	1019	879	0	1653	1743	18	4065	3885	36	6006	5278	40	170021	165543	77	1.75182
121236	115438	85	110864	105941	86	2562	2639	25	4866	4107	39	9719	9322	52	15992	14997	69	414386	375832	85	1.75284
91369	82849	84	39358	34696	81	1413	1320	14	2760	2147	30	4997	4255	42	7670	6619	50	208508	182308	81	1.75284
109315	100675	85	59027	55359	83	1634	1658	17	3140	2700	34	6189	5886	44	8747	8025	54	262411	251380	81	1.75386
42117	41043	73	25412	25141	69	372	485	0	1224	955	0	2362	2205	25	3022	3023	31	85427	86091	73	1.75386
129620	116637	86	77585	70906	86	2686	2377	26	3817	3673	37	9143	8121	53	14392	11966	69	362755	309086	87	1.75488
87802	81066	85	51736	47062	81	1393	1271	14	2292	1980	30	6138	5493	48	8464	7637	50	248771	224627	84	1.75692
30274	31545	61	16489	16445	51	397	673	0	632	847	0	1634	1659	22	2525	2501	27	65782	64608	67	1.75896
55114	52850	77	30232	29272	76	818	905	0	1100	1099	11	2947	2901	29	4711	4099	38	121105	123861	76	1.75896
84351	81475	79	33447	32187	79	1292	1332	15	2536	2381	29	6173	6220	40	8417	8714	49	240117	230198	83	1.75998
84521	78956	87	65431	63585	81	2312	2239	23	3284	3478	32	7051	6443	45	10520	9715	58	273828	242070	84	1.76304
77922	75577	89	36086	35121	77	1182	1181	12	1446	1395	21	4428	4349	37	6806	6508	49	180365	177517	79	1.76304
147936	124829	95	74032	62708	90	2604	2560	25	4263	3502	43	9842	8317	59	13534	11203	65	397529	337998	92	1.76406
68458	66581	78	42898	42154	77	1716	1388	21	3088	2703	30	6854	6564	45	9622	9345	58	277841	260903	80	1.76814
259737	176463	113	190128	145811	110	7689	5673	48	12085	8560	67	26347	19831	99	42623	32693	104	1.04858e+06	786313	114	1.76916
92929	88031	82	44508	42431	81	1862	1730	21	2834	2521	30	6383	5903	45	8490	7713	50	213010	210987	77	1.76916
35991	37678	62	31168	31699	72	649	891	0	685	748	0	2208	2176	25	3297	3164	33	88414	89273	60	1.76916
79816	76591	81	43128	42267	79	1028	1010	2	1942	2003	22	4308	4361	36	6372	6016	45	170467	173112	76	1.76916
55155	54331	79	23624	23332	62	850	786	0	1368	1201	10	2987	2633	32	3608	3590	34	109675	110816	70	1.77018
96336	88902	83	59032	56125	81	1883	1906	21	3230	2819	29	6747	6169	47	10078	10043	55	246356	219181	78	1.77018
115030	104928	93	57209	52352	84	2100	1615	23	3914	2993	34	7494	6679	49	9954	8850	54	287588	254866	83	1.7712
92947	87890	83	41201	38754	81	1460	1397	16	2521	2112	29	5370	5131	40	6868	6444	43	190224	183270	77	1.77222
145671	122698	91	70869	60266	89	2814	2229	28	4315	3516	42	10322	8465	58	15099	11995	75	407173	331918	87	1.77528
78012	72313	85	43495	39913	80	1265	1122	12	2287	1798	21	3924	3572	37	6313	5922	44	180147	166182	76	1.77834
140836	125322	97	78800	73292	86	2764	2228	30	3998	3591	37	9890	9018	55	14140	12532	68	386305	341336	86	1.77834
112836	94749	87	50220	41648	87	2256	1798	27	3301	3057	34	8272	7353	53	11107	10532	59	339415	299052	82	1.77834
84902	78322	85	47425	43663	83	1389	1153	9	2036	2261	29	4760	4156	40	7016	5813	44	186755	173123	82	1.78038
115397	105577	88	57105	52030	84	1870	1860	20	2590	2605	28	7386	6648	50	9985	9026	53	271021	238394	83	1.78139
118064	108759	83	55854	51252	83	2394	2313	27	3246	3389	28	8531	7396	53	12279	11410	67	322972	286134	85	1.78241
30151	29485	70	13771	13772	47	263	431	0	457	767	0	1722	1856	21	3891	3799	33	94478	94094	70	1.78445
71574	68453	80	40736	39842	78	1093	860	0	1860	1816	21	4090	3989	35	6688	6360	44	155229	148666	76	1.78649
209645	156186	100	118692	92652	98	3951	3457	34	6851	4955	52	14845	11264	68	23646	18438	88	589675	454205	97	1.78649
91482	86975	81	59094	56127	80	1944	1601	21	2678	2455	31	5773	5495	41	9444	8455	55	243213	211246	84	1.78649
75101	71413	94	34719	34605	76	913	1009	3	2229	2004	24	4599	4564	36	5739	5650	41	176295	178271	76	1.78751
111630	103951	86	72364	69433	82	2724	2444	27	4014	3399	37	7905	7460	48	11611	10529	62	334167	303060	83	1.78751
129298	111964	92	91028	80760	88	2187	1766	24	3663	3387	34	8256	6817	51	10609	8948	57	308533	260212	87	1.79159
33570	32652	73	19911	19526	59	450	578	0	534	873	0	1526	1623	17	2373	2293	28	69937	71385	70	1.79363
110156	100255	86	68301	61712	86	2638	2288	28	3627	3240	37	8510	7919	51	12597	11269	63	340803	298261	90	1.79669
162370	138239	92	82131	70760	90	3095	2695	29	4692	4090	39	10289	8419	58	16709	14327	75	419815	348947	94	1.79669
113336	109396	81	74814	72413	83	3408	3306	31	4917	4407	42	10723	10011	56	17228	16273	76	425314	380544	86	1.79669
19955	19605	69	11328	11471	45	279	461	0	419	395	0	1148	1302	12	1955	1879	23	52196	54579	56	1.79771
104151	94888	88	54418	48618	85	1757	1539	19	2504	2405	27	6470	5966	47	9746	9341	54	253553	233097	87	1.79975
134539	114354	91	78549	68120	89	2375	2241	25	3719	3386	33	8153	6805	52	12941	11467	65	329658	272523	89	1.80077
144144	123066	90	79807	68098	89	2877	2087	31	4030	3173	40	8187	6896	51	12480	10550	66	318786	260630	89	1.80281
98772	90011	85	59460	54643	83	1771	1528	22	2419	2236	27	6292	5600	43	8554	8200	50	240335	225526	80	1.80587
129120	113409	87	64385	56032	87	2420	1806	28	3134	2911	34	6754	5576	48	11104	9544	59	287159	243852	86	1.80587
84701	81461	78	78211	76636	80	1857	1698	22	2964	2992	31	7458	7377	44	10394	10259	53	300518	285542	78	1.80587
72783	67461	81	37145	35308	79	1483	1318	13	1232	1535	15	4196	4043	36	6849	6341	42	158555	154207	76	1.80791
102996	95466	83	62474	56620	83	1858	1833	21	3123	2555	32	6517	5605	46	9225	8380	53	249483	231605	80	1.80791
135945	121275	97	84037	76497	86	2187	2036	22	4100	3677	36	10046	8658	58	11947	10455	59	353766	307390	86	1.80995
62874	60569	80	30876	30183	76	1509	1308	14	1613	1690	22	3425	3247	34	5700	5671	44	135138	127257	78	1.81504
89779	83432	86	65214	62138	81	1858	1638	20	2812	2684	31	6833	6477	46	9430	8399	52	271361	241047	85	1.81504
126712	110574	91	69843	59841	87	2492	2109	27	3878	3073	41	8011	7084	51	12789	10732	61	313698	262741	88	1.81504
165390	132642	95	99307	78227	94	3539	2547	35	5541	3900	45	12207	9431	62	17940	13259	79	467978	379207	95	1.81606
97637	88616	91	58291	54348	83	1765	1691	21	2320	2125	29	6192	5562	47	9034	8103	57	233422	209448	83	1.81606
103492	96823	84	61645	57559	83	2094	1620	24	2947	2501	35	5621	4986	42	9268	7958	56	219271	188333	85	1.81708
68989	66428	81	41142	40730	77	993	947	0	2005	2123	21	4068	4294	34	5728	6108	39	169244	164410	79	1.81708
29171	29249	72	15705	15774	49	364	445	0	947	848	0	1719	1761	20	2602	2676	27	68752	67563	67	1.81708
118002	110049	86	94096	90048	83	2560	2296	26	4546	4353	35	10391	9778	53	15384	14661	67	386648	347178	86	1.81708
98500	93564	85	52544	50372	82	1917	1825	21	3284	2866	37	8000	7751	48	12229	11556	59	321120	293284	88	1.82014
28561	27874	64	17394	17558	50	430	495	0	686	691	0	1494	1525	17	1675	1792	21	62981	65186	66	1.82014
40598	40022	70	26742	26475	72	569	652	0	933	800	0	2069	2056	24	3765	3463	38	93611	95182	73	1.8232
178240	143732	95	108020	87872	95	3059	2632	30	5581	4624	49	12563	10372	61	17172	13641	75	478557	384095	96	1.8283
20169	20624	63	13616	13755	47	332	349	0	690	804	0	896	1173	9	1758	1453	15	45642	44800	60	1.82932
115114	108439	85	49741	47293	82	1930	1708	22	2803	2703	26	5770	5533	41	8130	8066	48	235104	227806	82	1.82932
100293	94013	84	44772	42942	82	2432	2125	26	3761	3516	35	8222	8120	49	11840	11709	56	331102	312012	85	1.83034
87786	83489	81	47893	45120	81	1636	1425	20	2506	2779	26	6287	6212	43	7959	7883	48	241777	230362	80	1.83034
102754	97992	81	32958	32212	78	1742	1810	20	3176	2859	29	6166	5742	42	9501	9161	55	242610	231102	79	1.83136
121188	109349	88	53375	47549	87	2642	2407	28	3680	3261	34	8396	7685	51	12653	11418	59	315142	285403	87	1.83238
28280	28814	60	17901	17648	53	532	587	0	383	570	0	1065	1313	12	2291	2278	25	65976	66419	66	1.8334
34141	34332	70	22064	21515	61	258	287	0	1073	1264	11	1974	1940	23	2108	2303	24	77116	78293	66	1.83442
128182	115898	89	50058	44540	84	2249	1948	25	3317	3102	34	8738	7645	51	12524	11077	62	339541	296831	84	1.83544
37312	37444	70	22779	22383	63	468	510	0	818	1015	3	1969	1994	22	3083	3650	28	77293	77410	59	1.83646
127601	114278	94	79519	71391	89	3450	3252	30	4386	3796	38	10440	9444	61	16672	15142	69	440562	396472	87	1.8385
14596	17291	41	11867	11960	45	413	276	0	532	366	0	1069	1126	9	1114	1349	12	38175	38708	55	1.84156
94798	88021	82	49265	45464	80	1512	1321	18	2721	2379	31	5697	5032	43	7948	6610	49	221231	199152	83	1.84156
161291	136096	96	113995	99306	95	3503	2741	33	5691	4208	49	12499	10205	63	19379	14902	86	493938	398146	94	1.84258
110543	101323	89	50004	48400	81	3080	2683	29	4582	4171	34	10902	10110	57	17113	15387	73	428116	386604	84	1.84258
81410	75847	79	41909	38577	79	1705	1534	17	2446	2429	27	5309	5020	40	8269	8104	48	212358	190474	75	1.84258
174934	152400	93	86851	76592	90	4128	3686	34	6309	4818	49	11885	9540	61	20268	17033	78	501699	408134	95	1.84462
43592	44947	69	26311	26092	72	601	582	0	910	994	0	2125	2063	25	2951	2753	31	84503	84439	65	1.84462
21481	21606	53	12355	12503	46	373	365	0	693	952	0	1437	1415	14	2191	2269	26	57458	58209	63	1.84665
182361	151433	93	83129	68453	92	3828	3178	35	5598	4022	51	11782	9749	60	18014	14206	79	474697	374655	95	1.84869
87464	83227	83	46718	44661	79	1669	1629	17	2133	1919	28	6630	6410	45	8256	7491	47	259267	237327	83	1.85073
110967	99971	88	59171	52521	84	1674	1596	20	2352	2419	27	6814	5819	50	8714	8058	54	259770	227986	88	1.85379
106265	98326	84	44589	40749	84	1983	1751	23	3065	2766	31	6763	5896	49	10037	9326	58	265070	240493	87	1.85379
107418	96831	85	49819	45465	83	2160	2067	24	4085	3344	38	7136	6471	44	10261	8956	54	300176	268203	86	1.85379
89184	85832	80	51412	48732	82	1347	1192	14	3389	2730	36	6147	6208	41	9427	8778	51	259784	249485	84	1.85481
147237	120949	93	71164	56632	93	2697	2350	30	4824	4715	36	10938	9656	58	15198	13376	70	420092	377123	94	1.85481
122898	112708	90	68630	63203	85	2287	2251	25	3839	3572	36	8384	7481	51	12616	11028	64	344290	303998	90	1.85583
26070	25171	78	10943	10864	43	560	572	0	733	859	0	1617	1762	19	2656	2438	26	63007	66307	67	1.85583
144795	125308	92	82468	72609	90	2604	2214	28	4674	3656	40	9741	8358	55	14664	12706	71	363721	309934	92	1.85889
170460	149949	92	116037	104453	93	4019	3386	35	7125	6794	45	13889	12558	65	21445	19770	85	529206	486024	93	1.85889
84073	77687	89	47094	44300	81	1408	1359	14	2336	2104	24	5446	5385	40	6076	5694	44	206009	187754	84	1.85991
111775	105011	98	90274	85739	98	2655	2572	27	4538	4081	37	8981	8145	55	13693	12195	76	375421	327847	98	1.85991
78764	75277	79	42034	40261	79	1016	1223	11	2104	1860	23	4029	3825	35	7016	6868	41	179829	173287	82	1.86195
86168	77919	88	36955	32783	83	1627	1646	17	2645	2453	27	5615	5037	42	8908	8005	54	240032	220987	87	1.86297
97775	88950	96	53036	48804	83	2219	2231	23	3051	2497	32	6504	5916	45	9261	8203	54	248600	222308	84	1.86603
110655	101560	85	54317	50544	83	1635	1617	19	3243	2887	32	6517	6129	43	10506	9639	59	264412	249807	84	1.86603
45393	43670	70	25316	24976	73	496	618	0	807	536	0	2013	1868	24	3322	3422	30	95822	94476	72	1.86909
101143	90406	86	60335	54191	83	1796	1396	16	3045	2491	33	6120	5300	45	8901	7556	50	251963	219384	82	1.87317
131091	116604	90	59718	52879	86	2688	2557	26	4048	3621	33	7825	7254	47	12559	11322	62	317989	272775	86	1.87419
46060	43133	76	23288	22814	66	778	676	0	753	1163	8	2560	2573	28	3693	3659	35	91330	90700	72	1.87623
72427	69756	76	33015	31351	76	1163	1449	13	2445	2050	24	4101	4087	35	6683	7173	43	174747	169416	74	1.87827
144195	130706	89	53641	48378	85	2851	2582	30	4158	3922	39	9170	8168	54	15088	13104	70	352098	312409	87	1.87827
130971	116944	95	72019	63621	86	2406	1901	27	3425	3179	35	8312	7294	52	12447	10293	65	318468	270487	88	1.88438
94557	87925	82	34275	31184	82	1688	1712	20	1985	2024	27	6298	5601	44	8984	8197	51	236159	220563	85	1.88846
127848	106992	90	69928	58763	87	2640	2103	31	3600	3282	35	8470	6961	56	13093	10894	62	362452	319125	88	1.88846
132354	112621	106	73906	62896	106	2700	2130	28	5149	4239	45	11830	9944	63	16046	12612	82	453442	355718	106	1.88846
139142	124612	98	60637	53074	86	2489	2110	28	3785	3115	38	8514	7256	51	11323	9604	57	313641	271714	89	1.89458
30402	28597	71	22143	22262	60	653	466	0	558	726	0	1294	1299	17	1721	1716	22	59838	61440	69	1.89662
169878	147869	92	78419	69049	90	3627	2987	34	5596	4372	45	13099	10569	67	19818	16448	78	522986	417626	95	1.89764
88376	84952	82	45476	44330	79	1396	1359	19	2140	2324	23	4735	4439	38	7565	7755	52	191101	183232	82	1.89866
191787	127484	113	82753	54673	113	3924	2537	36	5116	3344	52	12296	8502	81	17782	11809	84	463972	301942	110	1.89866
96722	94587	79	60872	60256	80	1925	1776	25	3386	3408	33	7523	7208	46	10384	10085	51	300417	277202	79	1.89866
151318	126191	92	80963	67812	90	2463	1750	29	4676	4204	38	10209	8224	54	14793	12303	74	401382	332138	90	1.89866
107522	98199	100	54590	51616	83	1781	1815	21	3130	2999	34	7559	6990	47	9332	8485	49	287722	255599	84	1.9007
229927	173081	103	215201	169942	102	7541	5791	47	10628	8258	64	24024	19106	89	35941	28551	92	944534	753498	98	1.9007
25832	24063	73	15681	15597	52	375	451	0	704	912	0	1705	1874	23	1951	1942	22	55611	55672	61	1.90376
76457	73888	79	46005	42906	79	1147	1110	8	1551	2259	21	4239	4019	36	6431	5716	48	179892	171864	75	1.9058
116680	110512	85	56076	53676	82	2353	2174	24	3667	3533	33	8051	7463	49	13733	12014	74	341056	306670	84	1.90784
148282	122927	95	110709	94723	95	3025	2592	30	4797	3797	41	11741	10157	62	15378	12921	70	469155	391387	94	1.90886
108949	99575	91	40593	36774	82	1732	1474	23	3075	2095	35	6490	5956	46	9744	8541	56	266353	234183	83	1.91089
34692	34391	68	20737	20660	60	395	298	0	890	804	0	1745	1547	20	2553	2341	29	71004	71423	69	1.91497
173204	146808	97	65295	53630	95	4313	3614	36	5758	4272	47	13153	11153	61	20312	16865	86	533584	433484	109	1.91497
126973	112893	92	59067	53529	85	1650	1396	18	3315	3339	36	7961	7340	49	10645	8949	60	328275	292064	87	1.91701
160451	130481	95	107880	88461	95	3169	2659	31	5608	4038	53	11503	9342	60	19613	15983	85	460794	375978	95	1.91701
111824	97934	89	55555	48919	86	2145	1603	26	2777	2291	35	6366	5629	45	10013	7900	57	262110	222317	86	1.91803
123221	109878	99	67390	60927	84	1992	1832	23	3403	3010	34	6615	5911	45	9652	8773	52	274499	235972	84	1.91803
115722	105653	84	49806	44951	85	2433	2156	27	2921	2927	32	7706	7148	46	12966	11730	67	293442	266761	86	1.91905
136795	107713	96	74674	59597	92	2361	1963	27	4151	3325	36	8782	7368	54	12010	9886	60	330225	270250	93	1.92109
43808	41083	75	24037	24036	69	971	947	0	1206	1009	4	1966	2081	23	3280	3167	32	85710	87915	72	1.92313
117184	101298	103	59675	52871	85	2400	2174	25	3614	3702	34	10343	8742	56	14606	12324	71	386883	331503	89	1.92313
46202	45909	75	23527	23384	62	650	823	0	1244	1342	13	2795	2775	28	3955	3717	35	103541	106665	70	1.92313
46206	44207	89	24822	24504	73	583	641	0	1197	1275	16	3154	3032	30	4746	4415	39	109986	110791	71	1.92517
60043	58348	76	33592	32150	77	794	826	0	1375	1411	15	3265	3149	33	4640	4954	36	135620	131947	76	1.92721
166358	148957	93	100420	90117	90	3100	2982	30	5263	4664	45	10639	9260	59	15203	13681	75	420409	359642	89	1.92925
90390	85586	84	46920	43979	81	1273	1078	8	2623	2709	28	5575	4954	42	6777	6162	46	204877	193630	77	1.92925
27590	27474	67	15752	16205	47	525	357	0	427	668	0	1324	1407	13	1995	2113	25	56183	57269	65	1.92925
232258	172330	111	131211	98425	108	5266	3928	43	8433	5986	60	19184	14904	76	29503	22099	97	750140	570296	107	1.92925
80901	80616	77	44591	44056	76	1281	1313	14	2049	1972	23	4385	4232	36	6690	6706	44	180968	176366	73	1.92925
179011	144221	100	116600	93936	96	3572	2743	35	4749	3809	40	10890	8853	56	16425	13853	71	425780	340210	92	1.93027
124269	108926	90	59909	54052	85	2458	2458	26	3634	3425	36	8989	7962	57	12308	10692	61	329983	289394	85	1.93027
107670	95764	92	53865	49358	85	1881	1497	19	3323	2904	32	7305	6556	50	9169	8409	48	279619	244005	83	1.93129
90319	86781	79	66156	64264	79	2423	2098	27	3123	3053	34	6810	6256	45	11404	10381	61	283197	256431	80	1.93129
67963	66757	82	39583	38714	76	984	914	0	1437	1816	16	4266	4303	37	6140	6119	44	176803	173648	73	1.93231
117239	110094	83	80557	76860	83	3246	3004	29	4344	4187	34	9986	9489	54	13072	11560	62	378140	334691	81	1.93537
128440	110364	90	80856	69683	89	2447	2139	27	3842	3256	36	7250	5895	50	11074	9022	65	302610	262357	82	1.93537
116252	104686	87	52588	47022	85	2315	2111	26	3084	2131	32	6586	5858	47	9713	8721	50	258635	225813	83	1.93537
97187	87912	84	58792	52567	84	1526	1332	16	2213	2189	27	5840	5085	43	8232	7348	50	234501	216053	81	1.93843
115737	100498	89	50507	43328	86	2238	2034	23	3502	2805	35	6927	6426	49	11838	10285	70	289789	251275	85	1.94047
138696	117410	92	65659	54318	91	2858	2445	28	3572	3074	34	8498	7931	52	12986	11308	63	336255	289541	87	1.94047
101342	94601	83	75346	71990	84	2335	2171	24	3498	3533	33	8092	7424	48	12315	10767	67	303900	276992	82	1.94454
121488	114877	84	72733	69063	84	3038	2653	30	4572	4822	37	11095	10547	54	17727	17759	71	444889	415691	83	1.94556
94013	89916	84	42514	41455	78	2422	2392	25	3220	2401	42	8222	7508	51	11118	9810	56	282202	251643	81	1.94556
106648	100133	84	66337	62099	83	1735	1570	19	2870	2672	33	6231	5884	43	7897	7226	53	230473	210381	86	1.94862
84077	80996	84	41562	39910	79	1168	1029	4	1793	1906	21	5024	4495	42	6202	6388	42	188640	183043	78	1.96086
162932	144879	91	136840	126135	89	4114	3768	34	5721	5688	43	12398	10207	68	16304	13713	71	461611	387479	89	1.96086
58642	55952	84	29570	28518	76	729	837	0	1308	1503	17	3200	3158	31	5200	5122	44	124547	121411	74	1.96086
27814	26494	73	18044	17871	55	408	365	0	1063	838	0	1590	1610	17	1843	1989	23	61673	63447	62	1.96188
105625	99085	84	43714	41342	82	2200	2116	24	3015	3013	31	7351	6767	48	10797	10063	58	294061	279628	83	1.96188
129760	112158	88	61431	52225	86	2313	1915	26	3694	3222	37	8570	7719	55	11996	10265	62	333225	284776	89	1.9629
86354	80463	86	44682	42151	79	1896	1952	22	2807	2673	27	5929	5585	44	10087	9321	53	246641	229318	79	1.96392
207033	159758	104	89675	68589	100	3809	2650	38	5013	3948	50	11419	8083	66	18098	13518	81	446505	336504	99	1.96494
54873	56346	72	23298	23082	59	705	718	0	1696	1561	15	2826	2885	29	4356	3896	40	115122	117558	72	1.96494
41049	39263	79	18507	18261	54	735	764	0	976	1170	13	2108	2534	22	3082	3109	33	88859	87625	69	1.97004
23701	24648	47	7764	7773	40	348	443	0	698	681	0	1582	1725	20	2426	2356	28	65062	64341	62	1.97004
123225	108750	87	66089	59460	86	2409	2232	25	3554	3036	33	8447	7353	50	12620	10901	57	323484	275940	85	1.97106
105677	97839	85	45724	41265	82	1793	1468	20	2643	2484	29	6420	5774	46	9333	8597	59	249244	227437	80	1.97106
104400	100149	84	65338	63128	82	1704	1815	19	2925	2784	31	6240	5841	45	9685	9873	49	266458	255033	82	1.97514
32133	31693	54	18006	17806	52	580	455	0	862	1045	4	1744	1903	19	3161	2959	30	76677	76749	68	1.97514
104440	100402	80	55392	53283	81	1347	1331	15	2730	2544	29	5794	5841	40	8312	8160	49	231503	226573	80	1.97616
69443	69091	81	39081	38742	76	863	952	0	2261	2004	26	4204	3729	37	6760	6734	43	188570	176216	78	1.97616
116268	106350	85	81880	77153	84	2993	2790	29	4849	4151	41	10940	9867	63	16860	15005	77	440436	382133	84	1.97616
96680	88404	87	58685	54960	82	2092	2039	26	3366	3182	32	7581	6926	47	10755	9196	55	289894	257743	83	1.97616
35786	36994	68	20309	20294	61	680	612	0	1211	804	0	2100	2042	22	3167	2909	32	85649	84409	70	1.97819
125562	115479	89	91272	85304	87	2814	2448	30	3820	3303	35	8891	8464	48	12825	11538	62	342855	295895	86	1.97921
36378	35714	72	17090	17072	52	469	502	0	926	1048	4	1950	1733	24	3028	2978	30	73705	74475	67	1.98125
69207	69800	79	55393	54061	78	1939	1871	23	3579	3074	34	7678	7131	47	9860	9962	52	292683	273463	81	1.98329
129185	117011	91	78414	70849	85	2592	2289	28	3665	3157	36	8151	6972	51	11230	8813	57	316388	275061	89	1.98431
111412	106911	84	74392	71445	82	2089	2010	24	4384	4369	35	9963	9163	52	13030	11865	61	373817	327511	84	1.98431
113521	101425	87	66231	57223	84	2165	1928	23	3475	2765	35	8268	7084	50	12665	10474	58	351549	297404	87	1.98533
93536	88962	83	40452	39346	80	1772	1669	20	1866	1838	21	4844	4892	37	8540	9200	45	219445	220199	80	1.98533
41368	40551	74	17331	17568	49	656	485	0	1042	947	0	1964	1973	23	2603	2747	30	77279	77029	70	1.98533
100752	93296	82	43428	39459	81	1771	1766	19	2884	2476	26	6999	6214	46	9320	8461	55	258500	232147	83	1.98635
93081	86940	81	41345	38851	81	1697	1729	18	2682	2470	29	6504	5924	45	10023	9318	48	274059	246560	86	1.99043
36703	36389	73	20954	20761	59	670	818	0	701	722	0	1978	1899	23	3230	3150	33	78895	78057	68	1.99349
49712	46197	86	25242	24858	71	950	896	0	911	851	0	2210	2324	25	4005	3772	34	86366	85314	71	1.99451
86288	81351	90	52574	49378	80	1558	1371	17	2238	2032	24	5042	4782	40	7946	7644	47	201393	188296	77	1.99553
73547	70144	86	32777	32397	76	1007	1169	9	2383	2362	26	4641	5016	35	6083	5732	45	182648	183746	76	1.99655
212879	152348	121	134180	96964	105	4382	3103	37	6969	5215	50	15186	11180	73	24644	19062	93	630100	478554	103	1.99859
102829	93425	84	52612	47429	83	1925	1772	23	2728	2587	30	6480	5997	44	9227	7906	52	234777	211674	79	1.99859
91983	85325	87	51282	47880	81	1952	1888	21	3586	3187	38	7689	6814	49	9391	8733	52	281188	253294	79	1.99859
82545	80783	79	46428	44844	80	1235	1336	15	2349	2261	29	5168	5168	38	6902	7211	46	197777	192310	76	2.00063
29948	30356	70	14901	14759	51	532	439	0	435	827	0	1136	1198	12	2209	2106	26	53424	53984	62	2.00165
333732	212201	140	197140	135429	136	10250	7197	53	15844	12386	64	34790	25941	122	54967	42819	125	1.04858e+06	1.01431e+06	132	2.00165
190328	141920	102	106307	77744	97	3708	2995	34	7589	5585	52	16594	13168	76	22143	17319	88	615714	471316	95	2.00471
50030	51284	68	20380	20500	54	845	702	0	1681	1533	17	3057	2859	32	4815	4988	36	135476	135130	71	2.00471
55587	52607	84	29523	28964	75	840	949	0	1151	977	0	2332	2576	26	4024	3407	37	96787	97657	72	2.00777
121029	115026	85	88437	85566	83	3103	2759	30	4745	3910	39	10686	9997	54	16192	15402	70	420014	373355	85	2.00777
76525	70480	88	40463	37903	79	1326	1130	12	2518	2018	29	4868	4871	39	7152	6331	47	183685	169360	80	2.01184
50350	48615	87	27378	26820	73	921	974	0	1304	1154	17	2889	2656	30	4372	4676	36	115596	112661	71	2.01286
174013	148677	95	116930	101494	92	3404	3005	32	5759	4861	42	10208	8350	58	16646	14393	83	430961	343610	109	2.01286
43209	42718	77	23032	22613	66	741	704	0	731	1133	8	2112	2150	24	3809	3607	32	93582	91244	68	2.01388
110670	97129	89	55137	48018	84	2176	2010	24	3445	3093	35	7298	6280	46	10557	8568	61	284978	250987	86	2.01388
98401	90393	90	47424	44517	82	1952	1770	23	2899	2591	32	6960	6824	45	9028	8659	48	266605	248230	83	2.0149
73637	71435	80	23426	23416	60	1092	1018	3	1602	1276	17	4381	4349	36	6607	6596	44	159416	157616	77	2.0149
132431	119668	90	45492	40126	87	1998	1584	23	3294	3383	29	7560	7118	43	11191	9566	61	300838	272300	86	2.01694
122469	109941	86	92334	83781	88	2091	1741	24	3421	3165	36	8452	7652	51	11480	10346	59	325324	288661	89	2.01694
103946	96889	83	53177	49732	81	1528	1386	17	3568	2871	37	6525	6125	47	9605	8655	55	248301	229459	82	2.01796
43834	43648	73	20346	20223	63	1013	1000	1	910	839	0	2376	2425	27	3589	3757	31	87729	88315	69	2.02306
51836	50512	75	23016	22898	63	782	634	0	826	936	0	2611	2664	28	2927	2975	27	91879	92015	72	2.02306
36954	37773	69	24949	25279	70	327	482	0	548	551	0	1537	1452	20	2256	2137	26	61926	64466	67	2.02306
94852	86824	83	56616	50414	84	1924	1780	19	2789	2605	27	5772	4899	49	8743	7419	54	233923	204483	84	2.02306
131008	114652	88	81636	71457	88	2112	1946	24	4180	2874	45	8736	7319	51	12805	11489	63	343029	289331	89	2.02714
23943	26229	59	15022	14974	48	481	525	0	932	764	0	1182	1180	12	2072	2408	24	57836	57008	64	2.02714
118163	111998	83	45860	43687	83	2641	2403	29	3740	3594	34	9410	8815	51	13706	11932	58	358878	320015	86	2.02918
101689	92394	86	48969	44373	82	1584	1602	19	2739	2771	27	6596	6004	43	10166	8404	55	284879	258586	84	2.0302
109343	103351	86	64568	61925	83	2113	2260	23	4397	4163	42	8730	7930	50	12393	12404	61	335162	301146	82	2.03122
22090	21940	58	13560	13394	49	64	244	0	886	781	0	1224	977	0	1830	1750	22	54003	52863	79	2.03122
81818	77974	81	41853	40604	79	1461	1520	17	2434	2117	24	4620	4629	36	7028	6905	42	183265	180506	75	2.03122
84015	79168	81	49195	45586	80	1435	1293	17	2355	1663	24	4856	4149	43	6800	6262	46	186774	168800	79	2.03224
82135	81830	78	46039	44792	78	1391	1338	15	2572	2511	27	6483	6346	45	7825	7968	49	220270	218032	76	2.03224
151629	125420	97	77819	62329	109	2627	2228	29	5791	3777	61	10544	8446	61	14062	10865	70	411077	327628	109	2.03224
102288	88519	100	48257	39617	100	1850	1650	21	2837	2306	31	7135	6126	50	10222	8173	63	262366	208683	100	2.03326
229048	175877	118	88493	67885	99	5315	4197	41	7356	5385	51	16617	12467	75	26187	18923	90	664192	478133	99	2.03326
82912	80046	80	40151	38909	78	1603	1459	16	2385	2085	30	5638	5073	42	7081	6787	46	208204	204101	73	2.03326
40165	39569	64	16558	16313	51	408	613	0	1445	937	0	1810	1909	22	4144	4045	36	88725	90708	68	2.03428
102508	92497	85	59128	54398	84	2138	2122	25	3140	3079	31	7138	6215	49	10754	9686	59	308077	271786	85	2.03734
83890	77150	85	38673	34794	80	1304	1237	12	1665	1957	20	4752	4522	38	8039	7340	49	191951	173102	81	2.03734
202751	159722	103	165663	135998	102	6028	4537	43	9173	7892	61	20595	17173	77	33242	27143	93	838881	670432	101	2.03938
158842	128186	101	102504	84120	94	2368	2035	28	4690	3384	40	9612	7818	59	14704	10879	80	374205	299640	92	2.03938
73821	68163	89	36305	33519	80	1368	1446	16	1969	1943	21	4171	4012	35	6411	6113	41	184443	169266	80	2.04141
191319	148948	98	82197	64606	97	3305	2334	37	5146	4140	46	12282	9390	62	18335	14021	81	477346	380007	97	2.04243
127385	104882	92	69011	56982	89	2126	1816	25	2708	2325	30	6597	5563	47	10998	8866	59	273383	221938	92	2.04345
112166	105139	82	59060	56224	82	1870	1655	21	2719	2738	32	6114	5688	41	8795	8337	52	219140	206461	81	2.04447
93450	88922	80	48002	44608	82	1684	1637	19	2516	2463	24	5232	4915	39	8911	8217	55	209325	195805	82	2.04447
59648	58199	76	31002	30366	74	965	811	0	1279	1389	14	2736	2653	30	4321	3992	35	124104	120512	75	2.04753
115408	108327	86	76361	72033	83	2448	2095	27	4043	3512	39	8699	7713	53	12709	11516	63	327700	289002	88	2.04753
98157	91758	82	54198	51375	81	2342	2002	26	3171	2618	33	7251	6636	46	10732	9725	55	276491	246843	82	2.04753
19736	18602	58	11540	11815	44	289	277	0	273	764	0	1159	1358	14	1620	1863	19	50740	52315	64	2.04855
83939	79552	84	56087	54308	80	1942	1761	20	3025	2427	31	5909	5626	41	9123	7988	56	234798	218031	81	2.04855
114456	105511	84	58716	54929	83	2174	1885	23	3225	3012	35	7332	6843	49	11123	9830	58	283012	250847	85	2.05059
127783	114603	102	59383	53979	86	2209	2015	24	4004	3350	43	8806	7934	52	10664	9588	57	302382	263634	86	2.06691
118089	106211	93	52094	47088	85	2427	2187	25	3290	3031	34	7134	6401	48	9408	8603	56	256305	225126	85	2.06793
85913	80859	84	41942	40387	80	1789	1810	20	3130	2871	30	6508	6093	41	9170	7844	54	264570	240469	81	2.06793
45762	46161	72	23199	23247	64	869	860	0	1126	1138	8	2728	2687	28	3870	3607	36	97849	98963	70	2.06895
82562	78445	82	45349	44088	80	1406	1338	16	2207	2432	25	5061	4845	38	7102	6882	46	201954	202052	78	2.06895
81440	74266	82	41412	37964	81	1537	1378	13	2642	2264	32	5706	5498	42	8025	7713	45	229602	208979	82	2.06997
73044	68296	79	32669	31610	78	1321	1346	15	2036	1957	22	4132	4077	34	6197	6471	38	157221	155285	77	2.07099
77342	72480	91	46108	42725	80	1084	1068	7	2308	1919	30	4807	4425	40	6052	5881	42	189685	175554	78	2.07099
133810	117238	89	93814	82400	89	2911	2611	31	4595	4943	37	11387	10280	63	16425	14970	70	473903	442510	85	2.07099
108746	101498	86	46398	43928	79	2309	2242	26	3205	2698	33	7174	6520	45	12256	11022	55	292953	262740	81	2.07099
91379	84969	84	43589	41995	79	1375	1462	14	2759	2228	28	5519	5370	41	7702	7519	50	206731	199941	81	2.07201
121791	112254	87	64341	60472	83	3752	3242	33	5616	5102	39	12383	11349	62	18497	16546	74	479586	418507	89	2.07303
86715	80811	82	43843	40105	79	1902	1794	22	1760	1515	23	5215	4734	40	6343	6130	41	197781	180429	79	2.07303
208568	157904	104	113483	86291	99	4413	3354	41	6523	4835	50	14796	11095	65	24486	18270	92	623669	459237	102	2.07303
98474	89550	86	42748	38899	83	1598	1579	17	2886	2356	30	6301	5253	48	8706	8193	50	251017	223347	86	2.07405
29448	28701	68	21020	20633	62	454	614	0	707	837	0	1715	1527	21	2209	2546	26	71523	74695	68	2.07506
138985	121733	89	70718	61767	88	2146	1677	24	4039	3331	41	8322	7160	52	11682	10167	60	301900	254089	92	2.07812
125426	118988	83	98723	94358	85	3810	3622	32	6064	5560	43	13621	12194	69	21451	19950	79	515419	453576	88	2.08016
70924	67142	82	49876	47518	79	1438	1361	14	2240	2089	29	4291	4098	34	5680	5479	41	168343	153716	81	2.08322
161117	139226	91	86769	76883	88	3684	3128	35	5168	4181	41	12166	10349	64	19571	16411	71	485180	391709	92	2.08526
121988	110658	90	67435	60589	86	1950	1516	20	3835	3476	37	7612	6696	49	11910	9859	63	293603	251224	86	2.0873
79002	75030	79	31769	29932	78	1607	1423	20	2229	1961	23	5284	5063	40	8810	7896	54	225359	215038	79	2.0873
34676	35658	57	16332	16691	50	447	550	0	1841	1551	19	1757	2106	21	3366	3648	31	85734	85944	66	2.0873
24437	22720	70	12769	12866	45	268	377	0	777	868	0	1365	1357	14	2087	2675	22	57316	61216	67	2.08832
22016	22589	56	17416	17424	52	356	392	0	637	677	0	1288	1270	12	2184	2120	25	47821	51020	51	2.09036
135985	114643	100	59974	51359	90	2865	2297	30	4679	3601	41	8393	6873	52	13931	11450	70	357309	298636	90	2.09036
159910	129215	110	94518	78335	99	4626	3754	37	6700	6462	46	15002	13546	69	25037	22019	86	643944	582927	110	2.09036
101879	94374	85	54795	50534	82	1636	1534	19	2306	2026	27	5429	4764	44	8350	7788	49	238009	210841	82	2.09036
174425	161067	88	94226	88701	87	5185	4796	36	7528	6587	45	16140	13850	72	23174	20230	83	593291	487088	92	2.09036
109660	101805	87	48028	45080	80	2320	2120	25	3134	3448	29	7734	6890	49	11364	10870	59	287114	262340	80	2.09138
75227	70990	84	37306	35776	78	1256	1348	11	1963	1615	22	4779	4671	36	6859	6761	45	179894	175581	78	2.09342
92799	85570	83	46162	42958	82	1570	1493	18	3254	2500	36	7316	6675	48	10160	9158	61	289673	262967	80	2.09648
106361	96519	85	50055	46298	82	1930	1785	21	3420	2847	35	7049	6148	45	10358	9524	59	277101	243862	82	2.09648
75259	72387	82	39996	38665	78	940	998	0	1885	1900	23	4493	4329	36	6482	6538	40	173927	170929	75	2.0975
168916	135307	97	105446	86286	95	3015	2390	31	4966	4363	44	10716	9615	57	15485	12946	71	440910	384037	94	2.09954
14192	16232	40	10842	10847	44	384	349	0	840	803	0	900	841	0	1615	1655	20	37942	40762	55	2.10056
285547	145435	157	143216	74593	157	4991	2483	45	7560	4183	70	17240	9163	113	24893	13629	127	715994	389405	157	2.10158
93610	89227	82	56079	53970	82	1898	1758	23	3399	2878	32	7325	6828	50	9751	8815	52	273404	251239	81	2.10362
35133	35220	71	21580	21589	63	394	413	0	480	733	0	1750	1866	20	2299	2422	27	77754	82264	66	2.10464
130587	114226	89	65383	58242	88	2591	2292	27	3940	3490	37	8329	7290	52	12234	10494	60	326147	280836	90	2.10566
143708	119597	96	59905	49887	90	2396	1901	27	3367	2753	32	7750	6642	48	11721	9031	68	322926	273303	91	2.10566
38833	37615	73	20218	19886	65	824	807	0	378	743	0	1397	1447	17	2700	2891	29	67591	67099	73	2.10871
156264	130260	96	75041	61654	93	2706	2212	28	4323	3756	42	9511	8388	49	14073	11511	72	389503	324852	93	2.10871
105815	98616	83	52881	48235	81	1678	1643	19	3324	3230	32	7300	6692	46	11421	10448	59	288859	265024	83	2.10871
128903	107776	98	83541	69070	91	2079	1496	24	3905	3004	34	8519	6687	57	12452	9668	63	348636	284896	105	2.10871
138490	125227	87	77565	68323	86	2529	1911	30	4216	3705	40	8684	7861	50	13320	11755	61	337428	284411	86	2.10973
91183	84851	82	39092	35543	81	1338	1234	14	2239	2420	25	6287	5926	43	9062	8381	50	240435	216539	83	2.10973
74312	71352	85	34691	33566	77	1373	1202	13	1704	1675	23	4857	4541	37	6851	6565	43	193134	186033	79	2.11687
55998	53950	89	23387	22953	69	1051	1003	2	1757	1607	18	2927	2944	28	4458	4306	37	117230	116127	89	2.11687
103885	93980	86	66237	60760	84	1947	1792	21	2837	2862	29	6911	6755	45	10090	8713	58	271904	242611	84	2.11789
151906	133264	92	70452	61857	88	2579	2411	27	4004	3808	35	8875	7606	53	12421	10615	65	334365	270548	91	2.12095
61065	60269	85	27360	26690	74	1177	1147	8	1483	1337	16	3302	3209	31	5071	4542	40	128290	124648	75	2.12197
163413	151001	90	98488	93482	89	4615	4340	35	6516	5746	50	14342	12570	66	23398	21199	81	565374	490569	89	2.12401
144941	123481	90	76481	63403	90	2808	2678	29	4577	3964	42	10840	9288	60	16927	13621	72	421380	354745	106	2.12401
163189	134223	94	92994	76588	95	2659	1869	31	4500	3377	39	10306	8578	54	15645	12776	75	405542	344982	90	2.12707
114736	106154	90	86885	83389	84	2377	2370	25	3897	3423	36	9002	8430	51	13608	12060	67	359801	316792	82	2.13013
86771	80638	80	42390	39380	80	1397	1263	14	2190	2298	26	5508	5029	40	7079	6025	46	205736	193405	80	2.13013
135980	123013	89	84001	76825	86	3210	2757	33	5011	3925	45	10013	8519	56	15779	13067	75	423426	365970	84	2.13013
96383	89000	87	50737	45671	84	1576	1535	19	2443	2538	28	5586	5232	41	7642	7330	46	223898	201399	81	2.13421
116408	101278	96	45202	39345	87	2092	1647	24	3836	3202	32	6207	5601	44	9603	8820	52	251209	220754	86	2.13421
105473	95577	89	55345	50512	83	2287	2265	25	3145	2669	37	7311	6517	45	10478	9556	54	287013	257655	84	2.13625
142012	129719	87	70014	63218	84	2879	2738	28	4702	4176	42	10709	9170	56	15691	12875	65	410095	343418	87	2.13931
141175	126753	90	76909	68512	89	2688	2289	27	4143	3397	40	9947	8831	57	12991	11109	60	371937	329424	91	2.15052
83100	76795	84	43001	40872	80	1361	1222	14	1835	2149	22	4713	4542	39	6182	6282	45	180721	169782	80	2.15052
112282	103346	86	57350	52359	83	2034	1938	22	2907	2562	33	7046	6391	45	9889	8663	53	283258	255825	85	2.15052
102714	94499	87	64541	59155	83	1923	1817	20	2996	2677	32	6686	5995	47	10633	8955	60	275909	238707	85	2.15256
79743	76995	82	22069	21398	62	1141	980	0	2391	2010	26	4885	4888	38	7228	6650	44	189838	188805	78	2.15664
119731	107674	87	53861	47301	85	2280	2065	24	3761	3163	36	7702	6864	50	10322	9433	55	284368	251572	84	2.16378
48936	48145	78	17955	17974	52	578	590	0	896	1052	5	2434	2270	29	3275	2797	32	96535	97711	71	2.1648
52022	50106	89	26807	25883	74	825	772	0	1257	949	0	3299	3381	32	5614	4982	41	122663	118077	73	2.16888
82849	77668	83	45719	43653	81	1482	1266	14	2219	2376	28	5687	5234	41	8329	8267	48	236315	226585	80	2.1699
137154	119251	90	62821	54334	88	2698	2295	28	4038	3636	39	7920	6828	49	12848	10972	62	316110	275898	90	2.17194
53934	51545	76	29143	29117	74	1076	1129	7	1567	1274	13	3047	2717	32	4990	5001	36	119746	117832	74	2.17295
46219	45541	76	21905	21773	60	384	412	0	708	944	0	2253	2320	24	4125	3831	35	93492	98581	71	2.17397
39049	40114	71	24332	23915	71	600	452	0	799	775	0	1920	2153	23	2876	3202	28	92527	92817	72	2.17397
46457	45642	75	26435	26352	72	492	438	0	1221	1328	15	2259	2051	25	3207	3385	30	79287	81180	69	2.17499
48112	47127	86	24294	23786	70	752	751	0	1653	1447	15	2349	2499	24	3804	3742	35	97814	97982	73	2.17703
84732	79859	83	46986	45613	78	1990	1940	22	3406	3536	31	7630	6637	51	10818	10117	61	296370	265754	83	2.17703
96806	89669	89	51732	47499	83	2243	2112	23	3444	2980	32	8489	7854	49	11819	9924	64	323218	292109	84	2.17703
163382	134137	95	93555	77100	92	2805	2414	29	3946	3343	41	10937	9001	59	14843	12096	79	431001	348082	93	2.17805
203102	143255	100	150628	118954	100	6881	5216	48	11083	8083	62	23821	17986	89	35802	27660	92	873665	667924	99	2.18111
108289	99226	86	55678	50013	84	1955	2006	21	4094	3582	38	7678	6649	48	10582	9241	57	284557	252495	85	2.18519
103732	94500	88	50037	46471	83	1629	1456	18	2764	2701	29	5978	5830	41	8540	7937	51	254511	228570	82	2.18519
95931	88255	83	59195	55235	83	1634	1413	19	2128	2031	28	5149	4787	40	7903	7163	51	190239	177861	80	2.18723
103893	96377	83	50446	45619	81	1952	1822	22	2367	2261	27	6144	5752	41	9172	7903	52	245346	224809	81	2.18825
73990	70966	78	39704	37206	79	1045	1088	8	2071	2137	25	4951	4815	37	6792	6634	44	180639	167232	77	2.18927
82980	77750	81	39011	36718	78	1421	1348	17	2212	1985	25	5253	5102	42	6546	6760	42	197581	191463	75	2.18927
108224	96860	88	50508	46598	83	2044	1917	22	3324	2367	35	7345	6491	48	10563	9625	58	277594	257937	80	2.18927
109081	94185	92	41650	35308	86	1968	1765	20	2912	2643	31	6765	6080	47	10096	8579	57	257552	225423	86	2.19131
87468	82798	89	40361	38752	79	1436	1327	18	2095	2023	24	5561	5943	39	7836	7774	50	217998	209896	78	2.19131
107592	102029	82	66013	62673	82	2373	2252	25	4514	4268	40	10053	9101	55	13856	12734	69	378833	336342	84	2.19743
111026	100492	86	50510	45675	84	1843	1788	21	3499	2962	36	7190	6007	48	11443	9863	57	284063	248808	84	2.19947
150428	119124	94	72575	58440	93	2248	1881	26	3640	3510	36	8811	6821	54	13091	10477	66	356365	289378	93	2.20151
89667	83473	81	48532	43846	82	1582	1633	18	2331	2256	25	5689	5440	42	7382	6771	48	220322	197960	82	2.20151
106596	100167	85	56755	53647	83	1889	1562	23	3771	3114	35	8818	8237	53	13328	12098	63	359859	324673	83	2.20355
175419	138845	99	109905	88719	95	3356	2995	32	5736	4541	44	12337	9757	69	17789	13625	73	456374	372750	94	2.20355
101269	92575	87	49432	44883	82	1401	1161	15	2540	2224	29	5981	5403	45	8745	7620	49	253205	240460	84	2.20457
47225	45490	85	23387	22807	64	589	709	0	772	1296	11	2448	2310	28	3791	3868	33	93578	87679	75	2.20558
167627	138510	103	84538	70983	91	2928	2413	31	4358	3754	40	10170	8374	59	15990	13044	73	408830	342918	91	2.20558
100849	98198	82	93212	90842	83	2747	2441	29	3833	3631	35	9510	9290	50	14146	13120	64	389907	359560	84	2.20762
90157	83623	94	43842	41737	81	1265	1269	11	2441	1932	26	5312	5260	40	7781	7715	47	211443	208359	80	2.20966
97852	91394	82	45908	42541	81	1546	1241	14	2267	2246	28	5987	5933	41	8666	7978	58	239496	224384	81	2.20966
104262	97936	86	46003	44050	80	2122	2127	23	3998	3801	36	8404	8066	50	13620	12290	64	351298	316515	83	2.21068
111099	106634	83	75150	71679	83	3067	2756	29	4593	4730	41	11000	10034	56	15363	13891	70	402941	377218	85	2.21068
243569	178932	110	129443	99286	107	4917	3866	40	8239	5909	51	17386	13225	75	26822	19018	97	693033	508745	107	2.21374
94101	82995	85	71623	63969	85	2159	1853	25	2752	2551	29	6865	6335	44	10951	9337	60	282823	254208	82	2.21374
150025	129605	90	68951	59416	89	2691	2021	32	4572	3823	41	9601	7857	59	15935	12668	73	401091	340659	89	2.21374
82494	78690	79	40452	38132	80	1013	1017	3	1897	1795	22	4598	4259	40	5529	4836	42	186336	176426	80	2.21884
21192	20736	51	10558	10527	42	189	268	0	758	893	0	1222	1442	14	1884	1886	24	55220	56106	64	2.2219
29553	29987	68	15692	15603	50	440	642	0	1124	954	0	1627	1648	18	2492	2612	29	62488	63146	62	2.22292
93162	85790	88	45679	42276	83	1852	1526	19	2457	2375	24	5072	4920	39	8086	7478	51	214613	204067	80	2.22394
99567	91668	84	65869	61657	83	1894	1882	21	2929	2326	28	6257	5788	43	10155	9387	60	252105	229394	79	2.22394
99421	94537	81	53160	49297	81	1607	1656	16	3110	2943	32	6524	5855	49	9819	8857	52	265374	241218	79	2.22394
80076	75620	80	45870	44845	78	1132	1256	11	1884	2205	21	4728	4248	38	6772	6244	47	175469	172832	76	2.22496
95387	84909	92	47440	42312	83	1703	1536	20	3331	2961	29	6020	5358	43	9336	7889	55	262272	230681	85	2.22904
137994	122675	89	70573	62339	87	3150	2925	29	4431	3889	41	8591	7489	50	14298	12504	66	368381	324897	91	2.23006
196971	163172	96	119767	98255	96	3751	3360	33	7058	5000	54	13986	11006	68	20407	16481	82	575169	451062	94	2.23006
144348	116574	91	74750	60320	89	2963	2264	32	4309	3597	35	10509	8820	57	15099	11884	71	409911	330185	89	2.23006
95981	88972	92	55523	53541	81	2223	2076	25	3958	3690	39	9255	8639	55	13298	12532	68	347750	319968	84	2.23108
92537	86086	86	49602	47355	80	1439	1383	15	2718	2613	29	5671	5617	39	7959	7434	50	253012	242623	80	2.2321
44296	44715	69	26919	26626	72	504	684	0	1108	1333	12	2207	2072	24	3514	3618	35	103172	106927	72	2.2321
88339	84341	80	46170	43133	79	1452	1367	13	2720	2411	33	6147	6004	43	8239	7845	49	241092	228638	82	2.23312
171884	139132	100	92268	77016	92	3311	2728	34	4706	3924	44	11127	8621	67	17356	14358	69	432831	356940	94	2.23312
170908	145550	94	82751	71747	92	3361	3028	31	5873	4323	51	11703	9707	61	17372	14775	78	431333	363986	94	2.23516
207997	152360	103	98635	70587	102	4826	3424	40	7720	5656	56	16360	11865	75	24247	17090	96	612645	454617	104	2.2372
152099	129848	92	81903	71527	90	2403	2226	24	4280	3510	46	9821	8081	56	13073	11357	61	364100	304051	93	2.23821
104280	91955	99	51174	45606	99	2270	2151	22	3671	2951	39	9237	8206	54	12854	11512	62	353663	304637	99	2.23821
39231	39075	73	14882	15076	48	512	769	0	782	780	0	1721	1923	20	2926	3118	28	84780	86582	68	2.23821
28619	28951	67	14673	14786	47	563	588	0	986	992	0	1377	1277	16	2268	2596	24	56381	60141	67	2.23923
172040	140890	94	100608	82490	93	4117	3332	37	5812	5293	41	13182	12039	66	19858	17549	84	491259	466452	93	2.24025
36960	36723	74	19481	19327	54	573	582	0	956	868	0	1957	2002	24	3137	3045	32	76942	75462	66	2.25249
114793	99335	91	61753	54216	86	1956	1633	20	3088	2779	32	7243	6357	47	9911	8302	57	277830	251794	84	2.25249
99323	89831	87	56437	50837	83	1430	1213	13	2807	2330	29	5558	4893	42	8568	7599	49	224109	202253	83	2.25351
163881	145071	107	101215	88321	107	3133	2873	32	4665	3653	40	10083	9142	57	15601	13790	70	395629	348381	107	2.25351
206211	164771	103	168850	141308	98	3452	2658	34	6992	5293	51	14972	12181	68	20554	16548	84	587163	483394	93	2.25555
65251	62499	78	20516	20115	59	1048	1141	9	2046	1737	22	4142	4401	35	6147	6021	43	170083	171573	73	2.25759
47371	47305	73	24379	24218	72	679	798	0	684	972	0	2493	2386	27	3310	3090	34	94308	92359	73	2.26575
85486	84382	79	38418	37794	77	1998	2168	20	3948	3253	39	8347	7734	50	11627	10839	61	316047	291642	82	2.26779
78656	78376	79	39407	38122	78	2007	1886	22	2137	1761	27	6019	5986	43	8888	8341	50	234921	225452	78	2.26779
117665	106647	85	112082	104523	85	3546	3217	32	6279	5923	43	15162	14805	66	20198	18654	73	556553	534336	86	2.26779
101763	94317	85	62028	57550	83	1555	1611	17	3589	3090	33	6342	5556	45	8871	8391	50	255696	228026	84	2.26779
258071	206856	115	221596	187706	112	9956	8271	49	15604	11842	77	34048	26224	105	51960	39370	110	1.04858e+06	945548	120	2.27084
117953	109367	84	62101	57505	83	2129	1933	25	3729	3629	35	7754	7116	50	11709	10602	58	348114	305914	85	2.27084
102565	91871	86	47141	40228	83	1927	1540	25	3001	2602	35	7384	6565	48	9826	8714	54	281704	247278	85	2.27186
31329	31911	53	22215	21929	66	601	784	0	835	969	0	1666	1752	20	2074	2051	27	68543	66175	71	2.2739
86232	79914	87	32977	30048	78	1651	1500	17	2080	2079	23	4951	4497	40	8153	7926	50	200718	187855	81	2.27798
41726	41380	67	21274	20829	60	555	597	0	831	950	0	2147	2131	24	2725	2962	27	92581	90261	69	2.279
204707	161466	103	99408	81772	99	3231	2593	32	5114	4262	42	12698	9562	69	17885	13886	75	503007	389306	102	2.279
107093	100520	87	49316	45471	82	1799	1598	18	3173	2638	35	6628	6109	46	9527	8175	54	260987	228658	95	2.28002
50268	50182	75	20126	20523	53	824	876	0	885	1147	10	2636	2680	27	4479	4577	37	112667	114631	69	2.28002
82506	78592	79	46586	44726	79	1179	1281	12	2278	2051	27	5671	5378	41	7672	7388	50	216842	198347	82	2.28104
106515	100734	82	81325	76859	84	2678	2379	27	4075	3943	35	9992	9702	57	14721	14289	67	391766	370659	82	2.28512
58691	56399	77	30907	30454	75	907	950	0	983	1173	10	3413	3515	33	5051	5089	37	127843	125150	74	2.28716
129207	111571	92	79354	68661	89	2527	2472	27	4324	3626	38	9230	7635	54	12546	10564	63	353358	291713	87	2.28716
86654	83469	85	30531	28515	77	1343	995	0	2556	2538	26	5465	5290	40	7336	7071	48	217867	199438	77	2.28818
147632	135681	89	63811	59583	86	3035	2850	29	5068	4827	39	11577	10791	57	16711	15114	77	438202	407002	104	2.28818
39792	38478	72	17039	16872	52	672	680	0	1025	1147	9	2063	2013	24	3935	4050	33	95072	92010	70	2.29124
51292	50514	77	30308	30018	75	952	1107	7	1355	1347	18	2648	3093	26	3719	3551	32	98907	97257	69	2.29226
183270	143753	102	102292	80754	94	3326	2414	33	5649	3706	48	12155	9440	63	19506	14808	83	509284	395771	93	2.29328
111620	103457	86	90053	85719	85	2003	1738	25	4240	3658	40	8686	8086	50	11365	9934	58	344352	309212	87	2.29634
96059	89286	88	49783	45965	80	1672	1337	21	2730	2422	33	5408	5133	44	7482	7350	45	205774	182373	83	2.29736
98267	95701	81	59100	57641	79	1670	1805	19	3719	3381	36	7694	6983	47	10515	9827	52	294315	270791	84	2.29736
86690	81423	87	43084	40540	81	1251	1335	14	2074	2095	22	5294	5141	39	8233	7651	51	215555	213678	80	2.29838
94294	89235	84	43898	41945	81	1695	1589	18	2561	2396	31	6057	5905	44	8079	7880	49	240969	234393	85	2.29838
43439	42157	74	22260	21924	65	632	708	0	717	1038	4	1777	2090	22	3997	3967	35	89226	90653	73	2.30347
159027	133458	109	82382	69219	91	3238	2707	33	4455	3522	40	10777	9310	58	16414	13366	74	410820	340678	96	2.30347
152816	132578	97	74443	65459	89	3206	2532	34	4900	4109	41	11209	8708	62	16363	13388	78	442533	359236	95	2.30449
88003	85769	78	25262	24659	76	1546	1511	17	2654	2550	30	6443	6205	43	8428	8238	50	242289	239522	82	2.30755
90683	85969	86	49121	45648	80	1440	1334	15	1732	2071	25	5855	5239	42	7785	6645	49	215954	192753	86	2.30755
110018	98687	84	44171	38480	83	1819	1692	18	2632	2611	29	6821	6178	46	9716	8590	59	268107	232774	87	2.30857
92136	87249	81	55588	52335	82	1782	1700	21	2833	2190	28	6706	6117	44	9442	8970	49	251967	240666	83	2.31061
95479	88466	83	59379	54325	83	1336	1156	12	2551	2464	26	6489	5868	44	8962	7854	52	248610	222186	84	2.31265
101934	95876	84	62880	58980	83	2044	1686	24	3523	3508	35	8021	7362	51	11295	9991	59	307047	270478	83	2.31673
59592	57095	76	30678	30183	75	949	823	0	1237	1348	18	2927	3056	28	4021	4311	31	118088	117361	74	2.31775
88950	85466	88	42304	40424	79	1542	1485	17	2559	2753	29	5802	5728	42	9156	9165	57	227806	218376	78	2.31877
90658	85942	82	48281	45374	81	2080	1824	23	2102	2146	28	6055	5343	43	8617	7850	46	227246	203486	80	2.31877
104980	95724	85	56395	51900	81	1778	1749	20	2299	2677	26	6593	6142	48	10427	8836	56	262491	238275	80	2.31877
18995	18828	59	10944	11050	44	334	446	0	517	721	0	906	1076	8	1582	1516	18	45847	48448	58	2.31979
124761	114710	86	97008	91075	86	2079	1868	22	3463	2987	37	9400	8699	51	11863	10942	66	353338	313467	86	2.32183
78680	74369	81	47253	43931	80	1297	1318	14	2241	2091	24	5048	4640	40	7827	7037	52	201268	195952	76	2.32183
43522	42019	76	26594	26105	72	743	583	0	1269	1326	18	2613	2672	27	4092	3986	36	100784	100045	71	2.32489
137327	121772	88	81241	73594	87	2820	2480	30	3806	3551	37	8777	7514	52	14465	12820	71	349128	307966	87	2.32489
41170	38050	77	16102	15844	49	491	426	0	1363	956	0	2112	2082	24	2893	2708	29	80583	83358	71	2.32591
105551	99095	90	44245	41738	81	2230	2012	25	3922	3532	33	6879	6561	44	10530	9796	55	277726	267143	85	2.32693
134573	120466	90	74104	67287	86	2258	2032	25	3783	3674	32	7978	6486	52	14415	11670	68	333942	285602	86	2.32795
158586	135982	95	73757	62568	89	3260	2738	32	4363	3682	37	9567	8431	51	15998	13177	78	397962	326318	92	2.32999
141365	123590	89	68736	58910	88	2442	2112	27	4043	3219	39	8227	6783	50	11429	9691	66	301808	250484	87	2.32999
124982	110446	87	77615	70461	87	2839	2646	30	4661	4181	41	10679	9154	59	14815	13023	63	403622	346112	90	2.33203
99846	87036	97	36838	31495	82	1908	1718	21	3128	2650	27	7014	5956	45	11410	9762	63	297167	264209	86	2.33305
107740	101974	93	80593	77215	84	2063	1875	24	3745	3537	36	8046	7848	47	10778	10334	61	313544	286442	85	2.33407
40715	39696	74	25606	25272	72	326	506	0	902	1157	9	2304	2225	26	2723	2455	30	81334	81759	71	2.33712
79340	75716	83	45689	44741	79	1402	1153	10	1994	1730	23	4896	4747	35	6375	6306	43	195707	191012	80	2.33712
132262	121078	89	49860	45525	84	1966	1948	22	2775	2838	30	8071	7523	48	12437	12012	67	313502	274331	90	2.34018
63719	61951	69	34303	33155	77	858	750	0	1006	1324	14	3777	3349	35	5637	5845	41	152974	151148	79	2.34018
156910	125317	97	87812	72108	92	2948	2465	30	4335	3594	39	10938	9094	61	17626	14367	71	441719	364634	95	2.34018
81428	77953	79	39994	39242	78	2096	2186	21	3021	2826	31	7161	6959	44	11041	10654	65	279123	264833	81	2.35038
98466	91191	83	53006	49286	82	1824	1700	19	2919	2221	31	6433	5705	49	9182	8619	53	247566	223273	81	2.35038
87863	81863	82	48919	46105	82	1295	1143	12	2036	1702	29	5868	5565	42	7832	6950	53	231195	221845	79	2.35344
90755	83106	85	39245	34989	81	1174	1098	10	2194	2238	24	5818	5330	42	7719	6955	53	219488	199658	80	2.3565
168549	152469	93	118353	109195	90	3669	3234	33	7094	6229	55	13283	11751	63	21287	18809	82	548119	468991	94	2.36058
71946	68906	81	37319	36399	76	1781	1768	21	2692	2458	28	5739	5308	43	8808	8444	53	228254	212351	81	2.36364
128962	115985	87	72260	62724	87	2213	2200	25	4316	3949	39	9100	8026	51	12394	11090	60	360126	310556	88	2.36772
83026	78858	84	42345	39594	78	1072	1081	9	2547	2102	28	5231	4875	41	6939	6771	46	193110	178165	78	2.36772
121844	107179	90	68343	60400	87	2224	1783	24	3008	2645	33	7014	6183	48	10326	8965	68	276790	247864	86	2.37077
85569	79317	95	48618	45256	80	1759	1578	19	2143	2027	24	5260	5039	41	8139	7081	54	221549	198509	80	2.37077
189049	150965	101	119403	98672	96	3624	2712	33	5812	4331	45	12132	9443	68	17815	14082	74	478755	376105	97	2.37587
96269	91626	80	48040	44471	81	1591	1350	16	2527	2148	33	5302	4687	39	8985	9078	50	223361	209817	81	2.37587
101285	92198	86	65133	59020	84	1796	1387	20	2803	2589	33	6089	5737	44	8561	8040	49	257468	234985	82	2.37893
38869	38888	70	22106	21848	62	454	552	0	829	1034	5	1990	2157	25	3774	3824	32	86741	85200	69	2.38403
108777	95746	87	64852	56151	86	1983	1781	23	2921	2898	32	7224	6869	47	9195	8046	51	277809	239056	83	2.38607
110925	100644	96	44077	39932	82	1985	1768	23	3108	2465	37	6784	6173	48	9467	8102	57	261092	225352	80	2.38709
76991	73340	82	50937	48655	80	1401	1227	15	1817	1559	22	4244	4204	34	6250	6005	41	173474	174753	79	2.38811
117854	108328	85	47495	43808	83	1786	1686	20	3581	3563	34	8328	7678	51	11272	10209	59	328492	286544	88	2.39423
17545	16751	57	10605	10814	43	268	296	0	665	608	0	786	877	0	1305	1292	15	34709	35722	59	2.39627
184262	141597	101	101118	79088	97	3038	2195	33	5241	4059	46	11372	8363	70	17631	12637	80	435692	331659	101	2.39831
114682	107722	85	56641	52535	83	2946	2889	28	3400	3408	34	8921	8223	54	13440	12411	59	336020	300121	84	2.39831
219867	171436	98	237780	209152	99	6843	5826	44	11602	9305	57	24613	20573	85	36662	29208	94	934957	733556	101	2.39831
77178	73490	79	43083	40265	81	1500	1387	16	2240	2377	23	4553	4339	37	7212	6424	45	184001	171472	80	2.4034
27034	26706	69	15253	15165	51	460	381	0	750	764	0	1338	1283	14	1891	1859	23	55886	57054	62	2.4034
82605	76657	82	45140	41237	82	1211	932	0	2123	1835	27	4967	4636	41	6981	6808	47	195150	181407	82	2.40442
100935	96216	86	70080	66673	81	2403	2125	26	3749	3457	31	8876	8568	48	11828	11006	65	327943	303455	87	2.40442
73872	69788	93	40448	38674	77	1550	1245	17	2210	2234	26	5465	5120	41	7944	7244	49	228946	208864	77	2.40646
100595	87829	88	50375	44215	83	1718	1405	19	2539	2244	31	6647	5621	47	9251	7976	58	238222	211011	83	2.40646
49554	49399	72	38547	38177	75	785	703	0	1539	1262	17	3000	2742	31	4395	4049	36	120721	122861	73	2.40646
149162	120002	96	82231	66546	91	2524	2112	26	3892	3354	39	9078	7342	54	13734	11203	64	353654	294570	88	2.40748
60517	59225	84	26650	26286	75	963	921	0	1266	1127	9	3347	3325	32	5220	4903	39	130284	125968	73	2.40952
117382	103787	87	61125	54506	86	2197	1691	26	3596	2991	38	7799	6659	51	11521	9966	63	308258	273378	84	2.41258
108594	96275	87	47289	41687	85	2030	1960	19	3278	2789	31	6469	6064	45	9335	8389	54	261962	231055	85	2.4136
49834	47795	75	23151	22736	63	762	655	0	1097	947	0	2354	2220	25	3895	3972	33	103000	102274	71	2.41462
117578	108377	83	55375	51034	84	2508	2374	25	3173	3167	33	8293	7593	51	11277	9795	63	342078	299720	82	2.41666
89520	82709	87	38185	35879	80	1308	1247	14	2192	2125	25	4731	4731	36	7068	7165	41	191782	181318	78	2.4187
135430	123300	90	96147	88956	87	2143	2077	26	4060	3452	39	8810	8030	52	13739	12279	64	351227	305987	86	2.4187
62802	58976	79	37723	35780	78	1009	1035	4	1573	1694	21	3689	3581	34	5883	5205	43	143049	132102	78	2.41972
233867	181310	104	121947	100056	100	5383	4137	42	8174	6803	52	17396	13977	86	27001	22155	92	681251	507048	101	2.42074
129739	118736	90	83475	78748	84	3686	3530	31	5043	4152	43	11917	10330	63	18003	16218	75	483504	407022	84	2.42176
93986	88581	86	55713	51593	83	1845	1726	20	2056	2387	22	5341	5195	41	8911	8222	53	210356	201437	79	2.42278
49591	48524	82	29445	28866	73	763	618	0	934	926	0	2003	2074	23	3566	3177	32	91767	93073	71	2.42278
142183	125089	91	103380	92368	90	2817	2549	29	4092	3600	36	9231	7959	56	13683	11186	70	350447	300511	90	2.4238
110966	105368	88	86768	83615	83	3491	3394	30	4420	4081	39	11164	9660	57	15816	14180	74	414672	364677	86	2.4238
219482	107460	144	164751	94480	128	4149	1923	49	6069	2792	74	15455	7612	94	22525	11016	114	609222	297554	129	2.4289
155047	137586	89	85791	76575	88	3543	3229	33	5782	5281	45	11840	9913	60	18011	15261	76	467231	392962	93	2.4289
76454	76245	77	46819	45384	78	1585	1452	18	2598	2451	26	5477	5367	44	7436	7028	41	215037	209377	78	2.43298
29986	29075	67	17730	17688	52	324	478	0	659	1119	7	1640	1685	19	1880	2097	22	63407	62072	67	2.43501
156778	133855	89	93998	81196	90	2999	2574	29	5721	4268	50	12336	10321	61	17693	14420	73	488061	389123	92	2.43603
84529	78526	80	49517	44810	83	1394	967	0	1813	1674	24	4574	4113	39	6487	5953	46	169970	156145	80	2.43909
180806	143868	109	94378	75267	97	3242	2913	31	5581	4034	50	12429	9400	64	16316	12972	72	471636	366908	112	2.43909
108376	104670	79	69386	67072	81	2873	2786	27	4452	4404	37	9409	8843	56	13723	12678	59	375709	335163	82	2.44011
254458	130336	117	169236	107634	117	5512	3420	50	8962	5491	63	19842	11968	91	30749	19215	106	803695	462223	116	2.44521
31769	32060	70	18876	18646	56	355	439	0	520	839	0	1944	1867	24	2260	2258	26	70288	71390	66	2.44725
88922	83388	94	48273	46658	81	1705	1585	19	2839	2113	32	4885	4873	39	7410	6452	47	212978	197270	77	2.44929
224919	172493	125	115258	85062	111	4479	3364	39	7800	5169	55	14564	10770	65	21281	15097	96	600618	390125	125	2.44929
28348	27731	68	19072	18659	54	427	499	0	1207	901	0	1696	1622	19	2775	3195	28	77044	78311	60	2.44929
104626	98207	91	55776	52683	82	1965	1807	21	3868	3569	34	8623	7832	49	11634	10988	59	328598	293969	81	2.45031
98240	92538	83	46790	44098	81	1379	1258	11	2388	2166	25	6330	6035	41	8415	7998	51	232604	222988	81	2.45337
123772	117128	85	61828	58876	82	2652	2520	27	4441	4466	34	9821	9108	54	14929	13757	63	394584	352081	90	2.45439
93596	87092	84	51715	49070	83	1769	1580	19	2968	2461	34	6303	5847	44	8506	8190	49	224332	215745	83	2.45439
20526	21320	49	13689	13450	48	331	300	0	491	674	0	1611	1753	18	2083	2151	22	59252	59645	63	2.46153
80546	77520	79	33050	32250	78	1422	1557	20	1517	1864	24	5348	5226	41	7465	7179	47	196420	190231	79	2.46255
38509	37507	73	20693	20371	61	667	479	0	782	851	0	1613	1529	19	2886	3051	30	74442	74595	68	2.46866
41783	40301	73	20068	19772	58	480	621	0	351	746	0	2076	1956	24	3282	3597	32	90286	90441	73	2.47376
28042	28039	63	16403	16382	51	304	301	0	891	927	0	1491	1420	16	2321	2382	28	62962	65276	61	2.47784
155673	146548	89	111417	105844	88	5519	5243	36	7132	6796	49	17047	15842	68	26938	24821	79	640150	578733	90	2.47784
87656	80761	85	40950	37688	82	1602	1576	20	2756	2692	29	5134	4865	41	8009	7242	58	218757	206041	78	2.47988
104325	97662	83	66230	61635	82	2013	1762	23	3433	2830	37	6460	6500	40	9802	9119	56	245840	221077	80	2.4809
99274	93539	87	40026	38853	80	2168	1915	25	3136	3135	32	7349	7226	48	10981	10679	57	300927	287844	76	2.48192
95160	88590	85	35994	31951	82	2074	2061	22	3060	2874	31	7006	6383	44	9967	8651	65	261421	244366	80	2.48294
114827	104964	86	72704	66753	84	1876	1744	21	3949	3609	36	7974	6804	52	11167	9748	61	321457	286067	84	2.48498
93272	82960	87	45653	41892	81	1351	1088	9	2421	2729	28	5476	4925	41	8861	8066	50	227358	207121	82	2.48498
101214	95869	83	59503	55106	81	1410	1068	11	2530	2472	25	5448	5028	42	7799	6969	47	215731	203090	78	2.486
135290	126944	93	70617	66766	85	2956	2774	28	5455	4623	42	11522	10321	67	16294	14910	67	420484	372020	89	2.48804
127795	118682	87	66046	60506	84	2174	2375	23	4458	4224	36	10319	8980	55	14129	11747	70	393882	351056	88	2.49314
23667	22774	65	15286	15142	49	282	303	0	659	689	0	1385	1412	16	2447	2317	27	69829	69781	71	2.49416
28710	26707	66	18079	17886	55	496	469	0	486	715	0	1329	1534	16	2703	2651	30	62820	63822	66	2.49416
144064	120220	93	55139	46413	88	3409	2698	33	4487	3669	42	10021	8466	55	17304	15382	79	403887	335586	92	2.49518
19146	19095	63	12602	12868	46	380	416	0	713	819	0	1029	1023	4	1700	1716	20	41614	42272	62	2.4962
21760	22034	68	16988	17074	51	331	328	0	493	756	0	1157	1254	13	1625	1549	19	47406	50148	58	2.49722
33634	31172	68	20512	19931	57	531	656	0	786	685	0	1914	1844	23	2737	2502	28	70709	71580	70	2.49722
60182	61784	74	37064	36877	75	818	663	0	1986	1819	23	3221	2945	34	5323	5451	40	134669	136998	73	2.49722
200969	90670	210	94740	54871	193	4175	2120	37	5944	3584	52	14560	7929	108	22130	11272	147	600961	320451	207	2.49824
75914	72398	81	35800	34947	78	1197	1209	12	2031	2013	22	4022	3945	34	5836	5388	42	165581	158577	78	2.50231
77014	74024	88	36956	36132	77	1489	1449	15	2038	2190	24	5116	5267	37	7366	7305	44	212570	208510	79	2.50231
96235	90680	82	39852	38719	80	1636	1250	16	2756	2817	28	5556	5426	40	7680	7010	46	218798	209586	81	2.50333
60758	58837	75	32080	31090	75	953	937	0	1579	1653	17	3281	2902	32	5576	5259	41	135220	126268	73	2.51047
21427	22033	55	13165	13152	47	497	429	0	778	738	0	1661	1663	18	2067	2118	26	59527	63182	53	2.51047
89966	86558	82	39444	38101	79	1394	1459	17	2558	2574	29	5870	5718	42	9376	9056	56	240545	234794	78	2.51251
182948	150130	100	90457	71500	97	3166	2731	33	6304	4629	46	13714	11434	64	19330	16156	77	545362	455246	97	2.51251
144922	124145	92	54682	47551	87	3046	2664	30	3984	3575	38	9257	7903	52	14029	12904	67	355277	310226	88	2.51557
88230	83511	81	54212	49408	81	1871	1702	19	2728	2293	28	5847	5572	42	8581	8289	51	239878	221019	81	2.51557
111496	101520	87	48831	43780	83	2136	2043	24	2911	2712	30	6588	5858	45	10013	8632	56	281188	243681	85	2.51761
125936	114834	85	66117	59666	85	2347	2085	26	3105	3115	36	7989	7037	50	10486	8637	60	289626	251833	87	2.51761
146944	126601	91	69333	59504	90	2801	2391	29	3676	3131	37	9074	7920	52	13378	12017	62	362616	310823	92	2.52577
91958	86195	82	51122	48547	81	1500	1406	14	2687	2504	29	6206	5986	42	8762	8623	47	245848	236728	83	2.52577
120644	107354	86	57450	50775	85	2098	1778	22	3036	3028	31	8079	6976	49	11981	10349	67	329195	280210	91	2.52781
133572	110706	90	67736	56911	90	2665	2245	30	3444	2719	36	8481	7143	51	14338	12323	67	329753	273688	94	2.53494
125571	99851	109	56921	43685	109	2745	2083	30	3878	3247	35	9049	7440	56	14029	11374	64	369382	302995	109	2.53494
149911	134763	87	92998	85535	88	3211	3022	28	5381	4714	44	11297	9538	63	18159	16295	80	442004	378667	89	2.53494
73715	70756	82	52156	50387	79	1544	1366	17	1893	1701	24	5303	4940	40	6643	6377	44	192399	178453	81	2.53494
62093	61209	79	30759	30632	75	1051	1100	8	2383	2088	25	4295	4007	35	5579	5666	37	158570	157269	76	2.53596
20026	20129	58	13329	13261	45	565	470	0	733	758	0	1414	1410	18	2514	2416	29	62759	63657	63	2.53596
186945	124448	101	101170	67776	101	3557	2235	40	6291	4390	49	13293	9270	63	19161	13884	84	532645	381986	104	2.538
76796	72908	79	36923	34550	80	1199	1410	12	2025	1740	25	5439	4878	41	7277	7030	44	209564	197935	81	2.54106
17050	16255	63	13594	12678	57	317	309	0	648	576	0	1178	1025	4	1497	1803	17	48809	45284	73	2.54106
223555	175964	107	117173	94474	101	5866	4926	40	8037	5659	53	17451	13068	75	27113	20726	95	665632	496919	102	2.54106
226858	172988	98	135478	109088	96	5006	3631	44	8741	5772	63	18505	13884	78	30234	22649	89	734532	530039	94	2.54106
97081	95622	79	45057	43449	78	1959	1624	24	2176	2315	23	5839	5598	41	9931	9042	54	239836	231491	77	2.54106
35686	37988	54	21783	21841	53	589	586	0	1131	993	0	2497	2426	26	3510	3589	30	90259	87829	70	2.54106
166252	149039	94	68174	63044	87	4108	3908	32	5807	5206	43	14238	12642	72	21291	18960	82	563783	475028	87	2.54208
87892	80560	73	53200	46711	83	1425	1165	12	2835	2151	31	5703	5117	42	9324	7837	56	235925	205922	85	2.5431
27989	27207	65	15682	15698	49	345	438	0	779	718	0	1668	1635	20	3005	2611	28	65478	64443	66	2.54922
200120	153381	103	135874	107763	101	4194	3292	36	6181	4637	49	14530	11302	74	21948	16976	88	567534	442894	103	2.55024
85121	81908	79	53518	51369	79	1626	1510	19	2709	2603	27	6534	6107	44	8820	8255	56	282189	253557	79	2.55126
90624	84577	88	41807	40468	80	1609	1202	15	2400	2269	21	4801	4670	37	7529	7243	47	198429	194457	80	2.55126
83539	78249	82	56402	52912	80	1375	1528	17	2097	2088	27	6054	5855	41	8560	7558	51	222577	202328	79	2.55126
125275	114306	87	58769	54520	85	2794	2791	27	5193	5109	36	9617	8613	54	14165	12256	69	380973	322767	86	2.55126
51100	48423	83	25284	24682	74	799	733	0	1790	1527	21	2769	2827	29	4545	4959	36	119529	118621	71	2.55534
168065	146107	93	88008	78130	91	4261	3680	34	6574	6212	45	14760	14098	73	23237	21630	82	631362	588477	92	2.55534
85254	82711	81	48861	46462	80	1703	1565	21	2550	2130	28	6620	5824	47	10596	9223	64	256071	237023	78	2.55636
20866	19082	73	9986	10195	42	329	272	0	225	410	0	1216	1119	9	1861	1687	27	43031	43097	60	2.55738
102537	97030	87	54577	52857	80	2595	2204	26	3508	3391	35	8399	7958	52	13145	12601	64	345361	330515	82	2.5584
109633	94909	89	54752	46098	88	1363	1168	18	2724	2475	28	6986	6082	48	8836	7842	55	272890	238656	87	2.5584
178148	157047	101	124130	113789	93	4365	4008	33	7100	6653	44	15106	13994	66	23523	22260	80	598312	548204	93	2.5635
112316	101971	89	60245	54827	83	1908	1724	22	3471	3009	32	8675	7917	51	11443	10091	62	326455	294646	85	2.5635
130763	119528	87	78256	71878	85	2073	1777	24	3927	3528	35	9686	8596	52	12390	11299	64	363696	305800	88	2.5635
27600	25536	73	17380	15202	81	711	446	0	298	589	0	2254	2202	23	3005	2622	29	80172	67105	81	2.5635
97697	93867	83	47046	44539	82	2181	2007	25	3200	2836	31	6118	6168	41	9213	9295	51	256784	247515	82	2.56655
282374	195596	121	199043	143159	118	7929	5419	50	10212	6738	58	23314	15259	90	34807	23127	109	897501	616263	120	2.56961
211678	162257	101	241809	189368	99	4998	3632	42	7995	6427	57	17663	13237	76	24774	18613	89	671001	509396	95	2.56961
99425	94033	86	52446	50605	81	2235	1969	23	3062	3053	30	5809	5334	42	8960	8567	49	234273	223582	80	2.57471
38659	37923	69	15021	15079	49	702	650	0	1034	1057	6	2460	2212	28	3151	3180	31	99089	98415	71	2.57777
117530	110846	85	61977	60096	82	2281	2154	24	4431	4337	38	9477	8492	56	12430	11458	60	365117	327665	83	2.57981
83599	79038	82	41234	37731	82	1466	1249	14	2522	2492	28	6005	5880	41	8632	8150	48	246483	224359	82	2.58083
121051	111146	84	60726	56609	84	2269	1811	24	3377	3282	31	8053	7300	50	11938	10527	55	320312	285142	87	2.58185
112512	98806	87	54201	48367	85	1941	1892	18	3358	2913	33	7255	6649	49	10625	8771	63	294900	257879	87	2.58389
112668	98249	92	65267	57802	86	1766	1711	20	3087	2425	34	5728	4644	45	9224	8190	54	242713	212921	88	2.58491
152629	133675	92	84792	75341	88	2461	1922	27	4347	3457	38	9494	8076	54	12846	10790	63	369742	307939	92	2.58491
30574	30602	65	16527	16710	50	297	460	0	1136	955	0	1641	1766	22	2413	2667	27	69591	71489	66	2.58491
147569	124567	91	61300	49351	90	3008	2526	32	4805	3541	47	10443	8783	58	16761	14220	78	419562	377689	89	2.58593
115715	103850	89	62339	56862	84	1768	1595	21	2893	2455	34	6447	6083	44	8988	7609	49	248051	221671	84	2.58797
65389	60244	80	33131	31137	78	1443	1180	11	2286	2160	22	5667	5329	45	7549	6870	52	205117	188624	80	2.59001
124781	108860	89	77117	66858	88	2808	2355	29	4126	3719	36	9407	8124	53	14197	12233	70	369987	318120	90	2.59307
93862	84240	85	63680	58482	84	1838	1400	20	2098	1975	32	5881	5497	44	8689	7832	52	235952	211285	81	2.59307
91196	86104	90	60513	58961	80	2387	2388	25	3877	3243	37	8330	7527	50	13264	11970	65	343777	300977	82	2.59409
167978	139003	105	104126	88982	94	2466	2179	29	3840	3164	40	9131	7574	57	12408	10132	61	332683	270282	94	2.59409
32631	31380	69	21201	20665	63	395	509	0	782	817	0	1533	1553	19	2552	2438	32	71462	73751	67	2.6002
43500	43003	72	19021	19006	58	823	887	0	1171	843	0	2045	2156	23	3140	2751	35	88649	90344	71	2.60122
93177	87012	91	39277	36305	79	1447	1525	17	2244	2232	26	6136	5872	44	8623	8360	51	241233	227488	81	2.60224
100295	93177	85	67940	64446	82	2249	2009	24	3146	3310	28	6511	5861	48	10050	9660	53	256245	231022	80	2.60632
90354	86764	81	61757	59149	81	2349	2121	25	3566	3554	34	7400	7251	44	11961	11941	54	298802	280583	79	2.60632
152259	117698	94	82207	64355	93	2687	2260	30	4097	3220	38	10694	8593	58	14503	10994	70	402640	319673	90	2.60632
34558	33936	75	21489	21193	61	426	436	0	493	932	0	1477	1681	18	2346	2455	27	67249	70368	66	2.60836
84629	78440	84	51517	47273	81	1659	1633	15	2572	2374	28	5998	5256	43	8711	7953	50	236975	211006	78	2.60836
31829	31530	69	16291	16180	53	240	273	0	687	613	0	2162	1848	24	2417	2390	27	72468	73323	61	2.6104
145290	131152	92	70393	65848	87	3920	3781	32	6476	5644	49	13891	12101	66	21319	18410	81	532162	446004	88	2.6104
201733	158094	104	138846	110480	100	3627	3099	33	6234	5040	47	11731	9815	65	17072	14394	73	492917	425470	94	2.6104
36728	37683	57	17628	17498	54	502	566	0	507	799	0	1535	1608	19	2600	2685	25	75244	75490	70	2.61244
82241	75516	82	64532	60847	82	1358	1223	11	2942	2518	30	6027	5079	46	8551	8451	47	238155	215604	81	2.61448
111735	102946	84	42994	38948	84	1988	1594	22	3408	2960	35	6749	6306	44	9708	8356	56	273349	247655	84	2.6155
116086	98682	92	81324	70456	90	2339	1895	26	4664	3793	38	9318	8453	56	13463	11938	72	381666	342029	104	2.6155
110036	105087	82	71551	68328	82	2315	2132	25	4276	4136	34	8696	8538	50	12435	12026	61	342658	306768	82	2.6155
104293	98921	82	52085	49563	80	1917	1836	23	2842	2768	30	7504	7433	45	9962	9003	56	285398	251644	80	2.6155
77216	75389	93	40516	39956	77	1379	1244	15	2358	2059	27	5143	5192	37	7195	6817	49	197274	198322	75	2.61652
108190	101487	87	58852	55360	83	2154	1890	24	3540	3030	36	8252	7455	50	11213	10887	59	306152	267551	84	2.61754
110962	101223	90	56889	51729	88	2147	1688	26	3136	2785	31	6971	6555	45	9829	8497	54	256300	229838	101	2.61754
36989	37177	61	21463	20903	62	729	599	0	915	1163	10	2154	2173	25	3058	3137	32	87229	89131	70	2.61856
50480	50097	74	26796	26434	73	987	835	0	1156	1111	8	2448	2497	30	5009	4936	38	103411	101143	72	2.61856
73189	70138	78	31084	30183	76	1056	837	0	2008	2087	21	4065	4014	37	5482	5213	40	164628	162467	78	2.61958
80349	77305	78	40778	38185	81	1476	1366	16	2314	2520	25	5070	4807	39	7178	6891	50	205317	191823	79	2.61958
123441	109856	92	46346	39714	85	2524	1945	29	3829	3437	38	8186	7408	50	12804	11246	62	324023	272953	87	2.62162
132045	125815	84	75853	73282	84	3664	3333	31	5290	4860	41	10863	10471	58	17129	15458	75	430368	392255	90	2.62468
39899	40256	72	20949	20662	63	682	758	0	738	933	0	2313	2305	26	3064	2953	32	92558	94254	69	2.62978
14426	16059	53	5218	5349	35	226	256	0	424	454	0	992	1053	8	1344	1926	17	43025	47267	59	2.63079
173534	156037	94	127525	116069	90	3472	3362	31	5694	4537	44	12065	10621	65	18497	15447	72	456513	384742	97	2.63283
89542	87551	79	75673	73280	79	1559	1497	18	3010	2752	32	6775	6328	46	9268	9278	53	276430	253691	78	2.63283
126851	116542	86	107150	101834	86	3523	3425	30	5439	4661	45	12383	11056	61	20322	17796	79	480311	425378	87	2.63283
240982	126587	130	145499	74252	130	4365	2347	46	6673	3825	62	16227	8247	89	23269	11951	103	654622	344393	130	2.63283
150640	130502	95	81228	72870	89	3300	3015	30	4913	4299	41	10795	9470	56	17486	14290	77	449070	375516	90	2.63385
48575	45910	74	24086	23550	61	1079	1154	10	1616	1497	21	3385	3326	31	4898	4799	38	125766	127575	71	2.63385
223546	164390	118	90001	67293	100	3527	2581	36	6023	4529	45	13229	9831	69	19802	13235	87	501948	372185	99	2.63487
124391	114291	90	57736	54040	84	2898	2731	28	4286	3798	37	9740	8788	55	15713	14238	65	393398	346582	86	2.63997
122614	108543	85	75394	67266	85	2811	2379	29	4001	2920	41	8620	7611	53	13839	11947	66	351923	301869	82	2.64099
117820	100246	86	62559	52673	85	1886	1499	19	3056	2595	32	7702	6675	50	11565	10215	61	316206	271530	82	2.64201
268912	189268	112	208838	156570	113	7491	5636	47	11488	8992	60	25345	18250	102	39699	29177	105	1.00128e+06	734165	110	2.64201
128615	115126	87	117106	107789	87	3263	3129	30	5870	5392	46	10973	9377	60	16538	14780	71	415922	364839	83	2.64201
129763	107082	101	58788	49175	89	2172	2141	25	3290	2742	37	7357	6267	48	10326	8657	59	286590	231186	89	2.64303
21944	23428	52	12285	12248	45	485	356	0	831	747	0	1270	1451	16	2706	2378	31	58243	57928	63	2.64507
158541	142189	90	105363	95409	91	3927	3398	35	6042	5157	50	12919	10938	61	18846	15781	75	485797	397528	89	2.64609
106256	98563	86	51788	48826	81	1583	1515	18	3117	2418	33	6797	6336	45	9264	8560	52	268498	258553	80	2.64609
146476	117020	93	63794	51632	90	2444	2208	28	3788	3169	35	8391	6841	53	14509	11211	67	344366	296113	90	2.64609
109086	101317	84	60826	56976	81	2399	2140	25	3293	2722	33	7699	6983	49	10315	9307	60	292991	262049	84	2.65221
138673	119233	89	110693	98212	89	2623	2397	27	5055	4225	41	10734	9307	58	16443	14349	74	434594	377116	87	2.65323
175499	143433	96	91997	78263	94	2923	2297	31	5184	3811	47	11147	9210	57	17388	14423	78	432860	343624	97	2.65425
146989	129686	92	61496	54933	87	2698	2513	26	4507	4229	38	9381	8209	53	14208	11768	68	377560	314571	89	2.65425
33382	34557	59	14881	14924	49	695	674	0	382	1070	4	2329	2385	25	3573	3501	35	85050	86636	70	2.65629
72291	70309	77	39346	37944	77	1552	1382	16	3197	2518	34	6077	5850	42	8928	8124	51	227892	211864	77	2.65629
114382	106116	86	57522	54041	84	2252	2088	26	3305	3062	35	7422	6725	46	10243	9336	52	297009	265792	85	2.65731
114567	103684	86	56813	51795	85	2319	2107	25	3434	3106	32	6966	6048	47	11249	9507	57	280744	251482	85	2.65935
259994	183030	109	157597	112775	106	6206	4310	45	9214	7077	59	20226	14797	81	32192	23037	99	800568	593186	105	2.65935
94822	88631	83	51535	47151	82	1518	1353	19	2645	2538	29	5659	5462	42	8077	7368	54	233478	219652	81	2.66037
26896	26265	59	18801	18303	58	142	375	0	679	450	0	1376	1493	17	2637	2443	28	63003	62425	65	2.66139
35686	35305	77	17679	17627	53	345	417	0	848	1128	6	1987	1943	22	2565	2991	26	80183	80061	69	2.66241
100394	96602	82	73848	70403	82	2830	2421	30	4233	3267	41	8455	7874	50	13292	11988	65	361855	322571	86	2.66241
94725	91059	80	42180	40748	80	2026	2063	25	2847	2409	31	6792	6651	43	10489	9537	54	274396	249607	82	2.66241
27225	28115	57	17030	16754	51	399	456	0	615	455	0	1202	1380	14	2193	2371	23	66256	68408	66	2.66342
105244	92151	89	56218	49800	86	1902	1806	23	2684	2538	30	7260	6614	49	11536	10571	61	290430	253078	85	2.66546
172654	150074	93	73668	64026	90	3081	2683	30	4291	3593	39	8656	7336	54	14707	12115	77	361531	306419	90	2.66852
257800	159674	135	148747	93132	123	5675	3564	45	8180	4869	60	17283	10527	81	25752	15742	101	712477	422511	135	2.66852
74809	70675	83	37685	35044	80	1141	1044	7	1760	1966	23	3753	3883	33	6702	6477	44	170742	160830	76	2.66852
80525	72787	93	43170	39896	81	984	981	0	2556	2042	28	5099	4864	38	7781	7019	51	206445	188866	77	2.67056
177344	150441	92	81019	67798	91	3118	2423	31	4924	3938	44	10876	8966	62	16169	12760	69	408097	335443	89	2.67056
121624	108686	95	80394	73456	86	2348	1984	25	3252	2811	34	8007	7179	51	12553	10923	74	316500	274401	85	2.67158
65355	62499	88	34937	34013	77	1166	847	0	1690	1341	17	3543	3321	32	5149	4892	40	140862	140816	71	2.6726
122095	106538	92	77213	67732	88	2534	2389	24	2833	2544	32	7160	6282	47	11186	8737	67	283799	248882	86	2.67566
98546	91450	86	52805	49826	81	1402	1309	15	2486	2532	29	6151	5819	43	8744	7627	52	252520	232346	81	2.67668
69096	66767	80	35525	34602	77	1071	1239	11	1531	1569	19	4212	4309	34	5380	4984	42	146198	145295	78	2.67872
39321	37886	78	16949	16606	54	686	547	0	941	1013	2	2028	1917	26	3499	3307	34	87912	87281	70	2.67872
150664	133192	88	76320	68329	88	3139	2760	29	5304	4202	46	10780	8766	61	16633	14400	74	428164	353318	90	2.67974
102275	88863	92	44932	38793	84	2170	2016	25	3353	2716	35	7090	6257	51	10463	9795	55	284105	246779	87	2.68076
107523	97810	88	43453	39205	82	1878	1664	22	3865	3377	34	7849	7184	46	11007	9618	55	314928	283101	84	2.6828
24549	24006	60	17769	17765	51	532	452	0	1272	889	0	1324	1451	16	1739	2099	23	62468	64155	68	2.68382
110938	99847	85	77219	70427	86	1901	1721	23	2876	2548	31	6365	5516	45	9791	8304	59	249985	221150	85	2.68382
96315	89778	87	58002	54090	83	1767	1826	19	2598	2112	33	5426	5118	42	9197	7994	57	234504	219656	82	2.68586
89126	84593	80	44403	42477	80	1641	1466	19	2319	2286	26	5061	4884	39	8650	7869	53	216591	206425	81	2.68586
121718	108283	90	45091	38837	84	2104	1794	23	3148	3669	32	8062	7076	51	12947	11171	60	324759	283421	87	2.6879
34040	34721	64	17824	18000	50	301	517	0	495	692	0	1941	1931	23	2926	2923	28	76932	76976	67	2.68892
88222	84360	81	40721	39149	79	1632	1558	20	1860	2183	27	6498	5892	42	9848	9432	52	249787	235328	84	2.68994
99383	90900	97	60042	55689	83	1356	1305	14	2590	2563	29	6150	5278	45	8777	8309	52	236569	211900	83	2.693
260590	197956	107	191170	149674	109	5744	4611	40	10039	7128	59	21486	15420	84	30204	22634	101	784170	606007	110	2.69402
118817	114451	82	117094	112200	84	2555	2279	26	3400	3669	30	8107	7812	44	12836	11886	59	330130	316427	86	2.69402
138768	122466	98	61440	54048	88	2923	2332	29	4006	3687	37	9560	8227	56	15112	12718	78	355860	301805	90	2.69503
137283	119523	96	50889	43020	86	3015	2565	31	3762	3174	34	8272	6730	50	14335	11754	75	316530	269265	86	2.70115
82311	78729	79	40035	38362	78	1774	1450	19	1731	1613	22	4980	4803	40	7437	7172	46	210900	205964	75	2.70115
97856	90686	83	58018	54530	83	1444	1488	16	2144	1946	27	5145	4839	41	7750	6996	50	226691	201814	83	2.70217
77737	75253	80	40743	39490	78	1284	1276	14	2306	1823	24	4696	4480	38	6294	6655	40	182881	179905	76	2.70319
20414	21201	49	16351	16387	49	270	291	0	569	582	0	1211	1190	14	1748	1823	20	50833	49423	59	2.70319
130529	115098	90	65812	57393	86	1647	1425	18	3129	2742	32	7785	6757	50	11139	8974	61	308132	270715	83	2.70421
34461	32962	71	19113	18809	54	504	451	0	767	711	0	2033	2166	25	2709	2536	32	86128	84997	66	2.70829
270177	211262	128	148753	119225	119	6231	5186	42	9666	7302	63	22067	16892	85	32574	24401	111	851874	671695	118	2.70829
127237	110913	91	58716	53031	86	2931	2436	31	3941	3425	36	7940	7426	54	13254	11506	72	337808	292861	86	2.70931
189598	101658	133	104610	65129	131	5039	2410	55	7106	3479	66	14538	6743	103	23686	11195	111	612225	290108	128	2.71033
244723	181408	110	109047	82358	104	4961	3830	41	7126	5745	52	15114	12513	68	23697	20510	83	628157	574025	97	2.71033
166264	144320	94	97629	85983	93	3585	3188	33	5581	4432	45	12079	10615	61	17421	14105	79	471725	389556	94	2.71135
97256	91391	98	53591	50924	82	1195	1298	14	2819	2329	27	5849	5436	41	7514	6173	49	229664	215140	82	2.71441
65952	61983	80	39394	37324	79	1183	978	0	1595	1712	19	4592	4279	38	6571	5759	44	161479	145508	80	2.71747
52208	51092	75	23444	21996	76	672	531	0	650	1038	5	2402	2140	25	3834	3632	32	97112	92003	90	2.71747
100583	93573	84	45469	41778	82	1817	1569	20	2655	2755	31	7023	6224	50	9233	8080	50	273754	235747	86	2.71747
97961	91543	83	54143	49400	81	1732	1673	19	2978	2643	36	7047	6394	45	9100	8309	54	269801	240578	85	2.71747
65263	62999	79	31257	30373	76	1233	1237	11	1975	1773	22	3656	3638	34	5953	5740	41	154995	148942	79	2.72053
98676	93531	82	59677	56329	83	2099	2042	23	4150	3331	39	8288	7837	50	11055	10333	59	312154	275563	84	2.72257
58890	62040	68	21080	22769	47	944	856	0	1784	1730	22	3585	3601	32	4961	4878	42	135031	136818	72	2.72359
40975	39553	71	21158	20576	68	751	620	0	812	905	0	2103	1966	27	2871	3199	28	88327	91325	72	2.72665
136978	118884	92	59064	50056	89	2404	2499	25	4611	3891	42	9559	8278	57	14480	12661	66	393050	334309	88	2.72766
157650	140866	93	128443	117595	90	3210	2847	31	4932	3940	47	11195	10248	59	16550	15286	66	456986	411441	90	2.72868
91921	87831	81	49509	46062	81	1260	1266	13	2716	2298	24	5736	5699	40	7814	7479	50	217909	203700	80	2.72868
112539	100079	87	66931	58417	85	2203	1963	24	2716	2481	28	7108	6244	51	11078	9818	52	283293	241168	85	2.72868
113168	103389	87	67293	61686	83	2281	2071	27	3268	2673	34	7378	6438	47	11492	10285	57	314347	278440	84	2.73072
89968	87594	81	35787	34620	79	1496	1483	20	3146	2811	34	5363	4987	39	7833	7554	44	210172	206274	77	2.73378
233896	176400	105	135495	102642	102	6410	4944	44	9277	6504	55	19488	14547	82	29377	21518	94	735454	541872	100	2.73378
22075	22752	64	15196	15471	47	282	328	0	642	577	0	1435	1437	16	2430	2396	27	54055	56425	61	2.7348
67489	65387	77	29397	28595	77	1101	1123	8	1452	1046	7	3893	3819	34	5233	5290	37	146476	141324	77	2.73582
139623	133500	86	75688	71413	85	2711	2617	27	4823	4422	40	10696	10277	58	16793	15568	65	452543	418967	85	2.73684
198893	165158	101	101245	85913	94	3734	2985	34	5850	4851	43	14487	11914	70	23225	18763	87	552031	438649	92	2.73684
26307	27862	51	16686	16387	55	451	477	0	570	799	0	1698	1834	19	3312	3622	32	73873	71986	69	2.73888
100828	95379	85	56768	54335	81	1990	1894	24	3878	3515	37	8670	7503	56	11949	11483	64	325191	301733	84	2.74092
97497	86596	99	55612	48605	99	1730	1645	18	3296	2737	31	6211	5534	43	9484	8226	56	266419	234534	99	2.74092
98680	88353	89	51561	46333	83	1879	1479	25	2663	1975	29	5682	4911	43	9404	8114	55	241794	218229	80	2.74194
45170	44561	74	27908	27526	72	695	780	0	1025	831	0	2405	2610	25	3604	3230	35	95494	95112	71	2.74194
150998	131604	102	92154	81019	89	2557	2233	29	4270	4302	33	10194	8858	53	14322	11494	62	392834	324847	92	2.74398
85552	76715	97	41505	37606	81	1409	1242	15	2933	2799	31	5712	5094	42	9346	8634	58	237498	212390	83	2.745
104136	96342	88	53112	49629	82	1694	1592	19	3294	3345	32	6233	6527	41	10064	9643	60	274790	258705	87	2.75418
213403	175143	104	73986	61144	97	3830	3092	35	6150	4991	45	15142	12010	71	21228	15989	83	559046	434271	102	2.75418
23722	23075	60	11625	11621	45	252	358	0	387	338	0	1240	1301	12	1691	1613	17	50530	54558	54	2.75928
159946	131064	96	97262	80863	92	2647	2242	28	4568	3692	42	10138	8033	61	14967	11923	83	406487	337911	91	2.76233
360573	227033	157	275296	179102	157	11230	7486	58	16595	12415	84	37214	26568	132	58604	42666	142	1.04858e+06	1.02724e+06	151	2.76233
89215	82545	81	43465	40949	80	1628	1505	20	2774	2441	29	6479	6250	43	9930	9135	55	295925	280613	77	2.76233
120585	104386	103	63375	57088	86	2555	2279	28	4420	3313	43	8554	7291	51	12602	11364	59	326479	278590	84	2.76335
90961	85048	84	44067	41048	79	1338	1530	17	2933	2273	31	6460	5956	48	9446	8331	56	245852	227827	79	2.76335
111278	98854	89	79905	73867	84	2036	2082	22	3187	3063	31	6706	6062	44	10157	9501	52	280271	250001	84	2.76641
179245	150742	94	181724	163041	95	6511	5872	41	9931	8706	56	22043	20063	81	34002	30836	86	843113	734902	92	2.76743
35388	35404	71	17641	17399	55	376	472	0	834	612	0	1950	1997	24	2389	2458	28	73682	73558	66	2.76845
145550	125865	91	77887	67388	90	2947	2639	30	5012	3900	42	9888	8171	60	14636	12136	67	380197	320750	87	2.76845
133275	115726	90	83945	74555	87	2327	1857	28	4058	3629	37	9053	7664	53	13028	11840	71	356779	311363	85	2.77049
111584	100573	86	57556	52523	85	2914	2605	28	4262	3766	38	9290	8527	52	14123	11467	65	372253	315423	85	2.77151
122944	107991	87	61929	53832	86	2015	1940	23	3518	2974	36	7917	6850	51	10629	8987	55	319054	271763	81	2.77151
133087	119858	87	63820	55956	86	2402	2008	25	3398	3370	35	9410	8203	57	12021	9893	67	345958	302271	85	2.77151
33774	33923	63	19078	18860	56	399	492	0	963	639	0	1814	1691	22	3772	3779	32	79489	77271	69	2.77355
103964	96473	91	60737	57000	84	2263	2048	26	3533	3791	31	8581	7793	50	12626	11423	63	348909	311288	84	2.78171
147264	129609	95	89971	80512	89	4268	3515	35	6019	5334	41	12599	11389	58	19591	16572	77	498004	441584	88	2.78171
141161	130091	95	86683	81488	86	3707	3530	31	5081	4601	40	12018	10674	63	19004	16224	74	494054	422137	90	2.78375
80166	75855	82	46569	43129	80	1316	1321	13	1915	1964	25	4264	3802	37	5448	5430	38	167733	157707	81	2.78579
98374	92403	83	41825	39379	80	2347	2029	27	3031	3242	30	7481	7017	50	12770	11413	60	301490	263387	85	2.78681
118432	103347	102	61003	53338	87	2218	1993	22	3296	2767	32	7913	6815	51	10723	9358	61	295701	253598	87	2.78987
176320	149747	108	80298	71644	91	3939	3311	36	5546	5559	40	13364	11936	62	19437	17672	78	525105	496204	93	2.79089
33398	33363	57	18533	18736	52	361	380	0	1057	875	0	1785	2056	21	2746	2629	30	76602	78970	69	2.79089
124450	108536	90	63705	53937	87	2180	2087	24	3308	2886	34	8938	7957	54	11326	9531	62	313181	270247	86	2.79191
100903	94131	89	55898	52928	83	1650	1771	20	3080	2942	33	6460	6348	44	10221	9609	54	262374	247124	82	2.79293
82916	76800	83	51049	47403	81	1444	1328	16	2510	2529	28	6180	5826	42	6853	6867	45	223369	205207	78	2.79394
170402	129964	102	130777	103510	98	3582	2643	35	6181	5064	47	14426	10977	67	20432	15683	75	588055	460541	96	2.79394
110470	102645	84	28017	25235	81	2028	2016	24	3465	3149	34	8612	8090	47	11879	10997	65	320553	307045	85	2.79496
92340	87227	84	46842	44644	80	1404	1370	16	2288	2634	26	5868	5502	44	7680	7456	46	232363	226984	81	2.79904
31959	33780	53	13541	13307	47	509	562	0	786	861	0	1478	1454	19	2713	2704	26	67791	70651	66	2.79904
128027	114985	87	61448	55462	86	2628	2235	29	3693	3147	32	7756	7002	47	11452	11015	59	290336	267836	80	2.8021
161272	145923	91	64080	57695	87	3778	3429	34	4935	3784	42	12065	10325	60	18212	15632	76	458579	388535	86	2.8021
95900	88523	83	50393	45858	81	2016	1555	25	3442	2899	39	7158	6407	49	10626	9449	64	280048	250243	81	2.80312
228464	175464	102	134996	104390	97	4510	3608	36	7591	5852	55	16524	12444	73	26486	19379	92	689524	528929	96	2.80312
168245	138333	109	87764	67779	109	3127	2579	31	5724	4541	45	13314	10134	73	18746	14187	94	509382	391834	109	2.80312
93770	86598	86	50388	46279	81	1238	1230	13	2703	2496	27	6114	5552	46	8690	7905	52	221235	201915	80	2.80516
106876	95868	92	54691	50294	85	2340	2118	24	2980	2685	29	7002	6105	50	10635	9856	54	285106	252868	86	2.80618
81734	76304	82	39682	36247	79	1905	2045	22	2515	2173	28	5270	4995	40	8120	7832	47	202053	186840	81	2.80924
93231	84946	91	53056	49813	81	1501	1549	16	2377	2324	26	5156	4810	39	7466	7320	45	218406	206601	83	2.8123
125961	108541	97	72880	64361	88	2066	2027	23	3809	3119	36	7773	6835	49	12191	9810	66	318228	281065	88	2.81332
[truncated: 7,811 more rows]
