# Supplementary material for: Phenotypic heterogeneity follows a growth-viability tradeoff in response to amino acid identity
Source: Nat Commun. 2024 Aug 2;15:6515. doi: 10.1038/s41467-024-50602-8 (PMC11297284; doi:10.1038/s41467-024-50602-8)
Supplement: Supplementary file 6 — Source Data [file 41467_2024_50602_MOESM6_ESM.zip › source_data/fig6cde/240423/240423_1445_yATP_A3_GLU.csv]

FSC-A	FSC-H	FSC-W	SSC-A	SSC-H	SSC-W	BL1-A	BL1-H	BL1-W	VL1-A	VL1-H	VL1-W	VL2-A	VL2-H	VL2-W	VL3-A	VL3-H	VL3-W	YL2-A	YL2-H	YL2-W	Time
63914	62656	76	26491	25203	75	972	1084	7	1588	1887	21	3935	3825	34	6230	6380	41	121895	119036	70	0.00106454
137902	113063	97	49547	41176	89	1737	1644	20	3290	2764	33	7207	6482	49	12037	10484	63	245544	212173	90	0.00106454
190887	161618	110	84934	73617	92	4210	3822	33	7618	6972	48	17228	15653	71	28783	25715	91	561349	501535	91	0.00212908
151077	133093	99	74076	66359	88	2875	2629	29	5095	4149	45	9516	8736	52	16183	14082	75	294118	250899	87	0.00212908
132981	111477	90	60163	50188	89	1941	1660	23	3738	3304	35	7746	6507	54	12353	9501	68	229145	189266	81	0.00319361
177772	136930	96	72029	57124	96	3535	2447	37	5534	4484	42	11145	8943	59	17873	14784	79	367797	296538	97	0.00319361
156910	127789	92	66754	54524	92	2828	2033	33	4123	2994	39	9290	7400	57	14595	12577	70	296028	248140	96	0.00425815
142892	123264	90	53583	46348	88	1712	1810	22	3982	3571	35	7951	7560	48	12584	11129	57	247317	227908	93	0.00638723
120532	111717	86	56616	53653	84	2033	1817	24	3741	3641	35	8739	7957	53	14198	12566	70	270030	249973	93	0.0085163
139973	125351	89	43465	38258	85	2264	1910	27	4944	4346	40	8680	7869	51	13004	12225	63	250743	239009	90	0.0085163
115596	107053	85	39543	37163	80	2054	1999	23	3892	3561	35	8021	7260	53	12317	11089	63	243307	213885	85	0.00958084
71448	71993	76	30514	29939	75	1100	1010	3	2279	2444	24	4279	4032	37	6868	6829	43	135742	131134	79	0.00958084
110867	106927	86	58935	56550	83	1433	1614	17	3567	3392	34	7512	6667	48	11583	11337	61	206471	193549	88	0.00958084
57942	56296	77	14347	14013	47	997	1013	3	1534	1553	20	3425	3171	33	4952	4729	36	114612	114493	79	0.0106454
162663	136664	103	59789	53112	89	2532	1892	26	4136	3875	34	9074	8002	52	14589	12493	66	301117	274969	99	0.0117099
86461	83472	81	28610	28071	78	1109	1067	8	2454	2349	25	5330	5049	41	7930	8004	53	163376	156004	86	0.0117099
156856	137205	99	79547	68624	89	2512	2139	28	4549	4118	38	10040	9032	56	16675	14915	72	330649	303924	93	0.0149035
169558	132266	101	61492	47724	92	2889	2253	31	3962	3016	51	9224	6949	58	14069	10221	67	277802	221051	102	0.0149035
248485	197039	118	83852	66095	100	4251	3243	40	7150	5000	51	14312	11489	69	24811	18979	92	479221	344944	101	0.0170326
88693	85471	81	40683	38410	79	1267	1189	9	2635	2386	31	5165	5153	40	8179	7557	57	157581	143732	83	0.0170326
137909	126626	91	56883	52603	85	2069	2107	22	3276	3071	32	8639	8258	49	13269	11880	68	265526	254907	90	0.0170326
108037	101801	83	44008	40807	82	1360	1263	14	3570	2920	34	7060	6391	49	10570	10135	59	202673	190842	83	0.0180971
92630	90583	78	20931	20472	57	1861	1866	21	3252	2985	32	6937	6916	43	10621	10277	54	223060	211172	88	0.0180971
93636	88248	83	45381	42678	81	1578	1281	17	2598	2611	28	5507	5102	39	8762	8198	48	170246	162993	82	0.0180971
82756	76954	82	31817	30686	78	1427	1496	17	2005	2313	24	4865	4966	38	8047	7862	54	174948	170484	82	0.0202262
239801	172868	120	86762	61474	108	3534	2359	35	5263	4474	42	12970	9476	66	19193	13719	77	405388	309759	117	0.0212908
249920	173040	138	115208	81518	138	4656	3187	42	7142	5194	46	16914	12587	83	26856	19454	111	566772	438057	138	0.0223553
167955	144399	92	72489	61983	89	2720	2141	30	4692	4234	41	10894	9889	55	16808	15040	74	335006	314891	91	0.0223553
59989	62335	55	24794	25004	58	737	899	0	1895	1839	22	3207	3276	30	4828	4985	36	112283	112432	79	0.0223553
165179	148501	105	91796	85610	88	4077	3505	33	6573	5771	57	13465	12980	63	21823	20869	83	413087	387230	90	0.0223553
116848	109588	86	53271	50381	82	1942	1945	22	3667	2704	37	7658	7304	46	12790	11798	58	263200	250547	88	0.0234198
187193	143883	103	77825	58247	99	2685	2225	30	5094	4021	44	10712	8717	61	17363	14195	76	335694	271127	102	0.0234198
136656	127184	85	78903	74419	86	1871	1728	22	4221	4128	38	8174	7621	48	12663	11906	62	271141	248733	91	0.0234198
101244	92399	87	43908	40365	83	1565	1439	20	2964	2878	33	6615	6099	48	11835	10803	66	221420	211690	88	0.0244844
95691	91975	82	39724	37871	80	1478	1292	16	2494	2642	25	6472	5759	49	8776	8330	54	200130	198021	83	0.0287425
131795	121451	92	66955	62875	85	2151	1896	25	4254	4224	37	8086	7615	49	13183	11647	67	289234	274209	89	0.0287425
106071	100202	83	42067	40219	80	1512	1506	20	2616	2535	27	5550	5281	39	8978	8029	52	186979	172773	84	0.0298071
266975	203169	121	121962	94483	116	5027	4043	41	7808	6308	54	17930	14609	77	27658	21987	91	538296	431083	117	0.0330007
85565	82705	81	36285	34538	78	1498	1395	19	2807	2315	28	5957	5643	43	8722	8333	48	186251	180629	81	0.0340652
162977	145473	89	63948	57665	89	2488	2184	26	4667	4210	35	9848	8819	53	16532	15061	70	318051	301471	93	0.0404524
101521	95159	87	39700	38260	80	1119	1281	11	2408	2321	27	4992	4909	38	7839	7162	45	156626	146846	83	0.041517
180896	161558	95	79545	72183	91	3441	3163	30	6428	5682	50	12623	11685	62	19042	17093	72	390548	361566	96	0.0425815
205189	178543	111	141704	128028	94	5814	5158	38	9755	8496	51	22261	19255	85	35177	32118	93	683806	596927	103	0.043646
122044	111508	88	59593	54614	85	2130	1924	24	4314	4070	35	7757	7320	47	11654	10873	57	251202	230694	91	0.0447106
90395	85980	95	33350	32509	77	1569	1544	16	2366	2600	25	5103	5303	37	8859	8476	50	165500	157972	81	0.0457751
95357	90225	90	50274	48695	82	1667	1705	20	3128	3311	29	7693	7079	45	12186	12067	60	230322	214623	89	0.0457751
221051	153726	108	100264	70212	102	2782	2005	33	5471	3860	46	13015	8890	68	20995	15454	91	413242	303784	112	0.0468397
142205	119532	93	64272	55464	90	2243	1958	29	3733	3354	35	7844	7103	46	12387	11050	65	239868	218604	98	0.0479042
95527	89067	87	40772	38595	80	1818	1699	22	3225	2642	35	7146	6812	51	11986	11007	58	239268	214338	89	0.0500333
118130	111048	85	52640	49590	83	2153	2011	24	3169	3078	29	7532	6880	52	12942	11796	69	258221	242657	92	0.0500333
95463	88424	85	44662	42024	81	1589	1353	18	2769	2281	33	5841	5727	41	9157	8552	55	190360	178789	81	0.0521623
68964	66316	77	30273	29034	76	984	1079	6	1875	1697	19	3772	3630	34	6038	6302	42	112233	106323	76	0.0521623
214182	178549	100	108783	90166	99	4517	3972	35	7639	6243	55	17664	14339	86	28430	23495	95	559304	494674	108	0.0532269
118925	113121	84	50351	47304	83	2332	2052	25	3791	3627	35	7895	7395	49	12363	11849	59	258558	247322	90	0.0542914
293668	183618	132	102118	60322	129	4763	3300	42	7766	4736	53	18212	11495	80	28105	18144	101	585453	374478	135	0.0542914
163877	137705	103	76339	64871	93	2764	2461	27	4092	3736	37	8836	7668	54	13230	11761	65	295910	257520	97	0.055356
117042	100397	90	55642	47970	85	2487	2216	26	3032	2449	35	7724	6605	52	11471	10714	63	233214	203205	81	0.055356
156671	129997	97	68089	56046	92	2156	1854	24	4038	3315	35	8641	7295	55	13659	11351	70	263271	236216	97	0.055356
239454	170362	103	106716	74972	102	3803	2692	39	6650	4936	50	14413	10483	68	23501	16745	84	444375	311895	108	0.055356
102247	95938	85	36194	33860	80	1758	1733	21	2577	2624	28	6125	5671	43	10706	9727	57	217537	210282	87	0.0564205
190714	161409	101	114476	99582	95	3119	2708	33	4619	3921	43	10545	9726	58	16715	14920	70	314757	287250	98	0.0564205
155254	135255	102	70104	62863	89	2684	2193	29	4919	4204	46	10839	9797	60	17254	15947	71	352777	332551	92	0.0564205
165364	139985	109	58216	49755	92	2388	1791	28	4265	3378	43	9192	7882	52	15258	14024	75	292895	265782	99	0.057485
89996	86389	80	49476	48395	79	1540	1459	17	2365	2069	25	5410	5084	43	8592	8091	51	176669	166373	86	0.0585496
182009	137615	98	77522	58173	98	2935	2452	30	4593	3613	40	10851	8204	59	17762	13028	84	342195	266981	103	0.0585496
34011	35606	60	14831	15075	46	424	423	0	913	694	0	1757	1691	21	2553	2713	27	56948	58956	71	0.0585496
172445	151995	95	62416	57050	90	3409	3099	29	6505	5627	45	14783	13082	62	24082	21040	84	491563	416466	91	0.0585496
137375	127808	87	69657	64565	85	2572	2299	27	4735	4654	36	9926	9472	51	16244	14875	74	299995	281633	102	0.0585496
180345	149347	101	84662	71464	94	3111	2441	31	5235	4818	39	10634	9711	55	17070	14491	71	340539	301812	97	0.0606786
71504	70313	75	30628	30081	75	884	910	0	1715	1316	18	3979	3992	34	6208	5604	50	132261	127115	82	0.0617432
231632	179598	98	147735	121773	101	4087	2932	38	6754	5345	51	15052	11601	71	23765	19113	94	464978	378826	102	0.0628077
151205	130869	90	64158	54837	90	2140	1732	26	4195	3634	40	9234	7940	55	13763	12429	71	297509	278066	90	0.0628077
73871	69260	81	28054	26858	78	1075	1122	8	2101	1797	26	3926	4059	32	6108	5752	42	126857	119814	83	0.0638723
199397	162657	97	133718	113188	97	4165	3315	36	7132	5986	45	15788	13592	64	25195	21004	87	509162	408938	93	0.0649368
204448	175208	98	104661	87689	96	3427	2897	31	6204	5139	48	12265	10874	61	20051	18115	80	408053	375795	92	0.0649368
89568	85382	84	34210	31907	80	1476	1233	16	2805	2644	25	5298	5176	39	9060	7991	54	175518	169370	80	0.0660013
169147	140754	98	69781	58287	92	1909	1814	23	3018	2824	30	8392	7263	53	13179	11125	66	298779	265084	95	0.0670659
86925	84427	79	30160	29388	77	1347	1190	14	2067	1984	24	5005	4947	38	8388	8554	51	157084	157435	81	0.0681304
133243	119627	91	53734	47529	87	1650	1473	21	3927	3336	33	8488	7676	50	13001	12116	65	265295	246433	86	0.0691949
96214	92165	81	52952	51157	80	1850	1896	19	2583	2272	31	6247	5992	41	8781	8081	53	189219	183183	82	0.071324
65364	63627	78	27068	26198	76	795	900	0	1321	1455	16	3098	2943	30	4546	4406	37	94084	91419	78	0.071324
82199	79787	80	39279	37778	77	1386	1098	10	2066	1746	25	3875	3792	33	6612	6580	42	135337	131392	79	0.0723886
148960	125376	94	49972	41887	90	2649	2054	30	4847	3836	42	10375	8951	57	16733	13585	72	345236	281348	88	0.0723886
109896	104301	89	48868	46851	82	2039	1886	25	3283	3430	33	7504	7218	47	11957	11431	67	237545	227775	88	0.0745176
119485	108437	95	59068	54322	84	1826	1623	20	2635	2580	29	6553	5810	43	10529	9790	56	208482	194102	81	0.0745176
97868	92327	89	38737	35473	85	2309	2173	24	3354	3127	31	7989	7295	49	13310	12315	72	255311	240098	97	0.0745176
107471	96551	84	41659	35985	86	1917	1606	22	3174	3036	30	6718	6311	46	11062	10164	55	220471	212852	86	0.0745176
73210	69566	87	29061	28223	76	1213	1061	7	2755	2399	29	4424	4525	36	7512	7889	43	151045	142467	81	0.0755822
225460	174390	108	83620	66137	104	3028	2550	32	5622	5014	44	12525	9870	64	20793	16097	86	395653	337286	106	0.0777112
82696	70240	99	32659	28372	99	1611	1251	16	2568	2190	30	5550	5275	39	8896	7869	61	168912	151562	99	0.0777112
197337	168120	96	106037	91021	95	4096	3359	35	6603	5554	50	14828	13046	68	25171	21751	89	491332	397303	102	0.0798403
96749	92775	82	45380	44000	80	1718	1520	18	2182	2118	22	4857	4472	37	7166	6916	42	159599	154494	83	0.0798403
119224	108831	95	52528	48348	83	2003	1631	25	3392	3462	32	7048	6335	47	11573	10890	56	237156	222361	82	0.0809049
137324	126191	100	39128	34869	87	2085	1868	25	3733	3702	34	8967	8619	53	13844	13097	68	272707	260001	93	0.0819694
123707	108415	89	67254	58649	88	1744	1394	22	2880	2759	29	6200	5523	44	9889	8727	53	208326	177111	83	0.0819694
191043	158181	97	85938	72264	95	3394	2962	32	5564	4819	44	12478	11103	61	19631	17162	76	389312	348132	97	0.0819694
114673	103994	92	47759	43076	83	1436	1466	17	3006	2322	33	5677	5393	40	9332	8047	49	185677	171912	80	0.0840985
94636	88587	96	30658	29047	78	1650	1482	18	2270	2195	27	5488	4943	40	8512	8001	51	167064	156433	80	0.085163
315725	202675	133	162127	108616	126	6946	4698	47	12089	8979	65	26806	19603	101	41752	29026	117	816588	579872	129	0.085163
113049	104300	88	55891	52489	84	1668	1633	19	2848	2959	30	6854	6713	43	10927	10169	57	212969	203655	89	0.0872921
127580	118887	94	30227	29072	81	2137	1944	22	3348	3467	31	7181	6581	47	11211	10534	56	224803	210008	86	0.0872921
118502	109290	98	34638	32689	81	1997	1911	22	3027	2952	29	6764	6379	44	11493	10872	57	224479	206411	87	0.0883566
87935	82054	95	35055	33520	79	1353	1571	15	1895	1864	21	4476	4480	34	7053	6721	45	147370	139000	86	0.0894212
105668	100363	82	51957	49891	80	1582	1528	18	2653	2494	26	4874	4564	38	8000	7686	47	153819	144677	85	0.0894212
208088	173693	99	127390	107818	95	5922	4795	43	9672	8507	55	20712	16715	83	32891	27203	88	618132	502186	89	0.0979375
142617	127296	91	76864	69575	88	2331	2252	26	4254	3773	37	8382	8124	47	14361	13443	62	273414	248119	79	0.0979375
266365	190980	113	163762	127748	110	5457	4754	38	9700	7870	56	19064	15352	74	31874	26213	100	614118	504881	105	0.099002
109805	102512	87	48594	45913	83	1619	1341	15	3012	2816	31	5964	5432	43	9637	9155	50	185001	170748	78	0.099002
160658	133067	94	92302	80077	90	2641	2170	26	3777	3252	33	8922	7604	50	13162	10984	63	267690	236337	97	0.099002
100492	94414	81	49665	47278	81	1971	1713	22	3165	2731	32	7033	7027	44	11893	11029	61	225629	222507	78	0.099002
128793	112246	91	54096	46041	89	2098	1925	24	3911	3399	40	8348	7802	53	13304	11955	65	278357	247979	88	0.100067
186038	153418	111	67126	53887	93	3121	2868	30	4625	3913	41	10709	8755	62	17227	13860	84	312686	259121	111	0.100067
298880	215507	113	123409	89041	111	5500	3808	45	8800	7113	51	20758	16332	87	31661	24432	104	611866	496751	108	0.100067
108820	101911	88	43762	41577	82	1507	1547	17	2518	2466	29	6353	5951	44	9500	9426	51	198120	192524	81	0.101131
169274	123479	99	51777	40393	94	2860	1956	33	5667	4026	47	13063	9709	65	16858	12356	81	367231	277924	96	0.10326
134609	121530	90	69769	61125	89	2222	1845	25	3759	3335	35	7678	6950	49	12086	11093	58	248638	233823	85	0.10326
128177	111875	92	62179	54645	86	2077	1835	22	3868	3343	35	7687	7199	45	12774	12505	57	252193	233973	84	0.10326
310357	200681	139	120483	77383	137	4008	2693	41	7336	5169	53	15832	11232	75	24376	16728	101	486470	347352	132	0.105389
156539	140628	96	88915	81142	89	2937	2728	29	5426	4866	37	11838	10882	61	17882	16120	79	355617	328341	92	0.107518
209097	169669	102	71775	58798	100	3039	2215	33	5154	4794	38	12956	10796	60	19811	16617	78	414553	369964	102	0.108583
108629	98132	85	39198	34118	86	2156	1840	24	2865	2724	30	8190	7761	47	12895	11513	63	252478	238658	87	0.111776
95793	92348	83	45437	43915	80	1501	1263	14	2794	2679	28	4744	4831	37	8413	7896	47	160169	150756	83	0.113906
142325	121477	92	48581	40686	90	2267	1892	24	3444	2840	34	8192	7477	49	12964	11633	61	257840	234548	92	0.11497
213842	177341	99	91908	76067	98	3622	2918	35	5589	4518	42	12148	10458	61	17755	15004	71	370624	336765	98	0.11497
117818	105230	85	46394	42193	84	1956	1593	24	3002	3192	28	7296	6541	46	13154	13164	63	241503	228129	83	0.11497
93673	87665	84	41388	39641	80	1222	1115	10	1845	2040	21	5016	4975	35	7222	6928	43	145218	141054	78	0.11497
147455	131354	93	65095	57759	90	2069	1710	23	3378	3321	34	8662	7643	57	13100	12240	58	285063	263729	89	0.11497
83738	80722	80	32592	31314	78	1055	948	0	2243	1988	28	4140	3828	36	6376	6117	43	125560	118079	80	0.116035
106909	95387	86	52947	47663	84	1414	1179	12	2785	2362	30	5576	5142	40	8780	8402	47	176685	167679	84	0.116035
124842	102313	92	48020	39142	88	1794	1471	23	3029	3020	30	6855	5584	50	10483	9134	60	209336	181812	93	0.118164
225720	170825	107	83366	60095	100	3563	2741	35	6235	4669	51	13265	10057	63	20741	15909	92	417890	326181	99	0.118164
129332	120166	86	66393	62229	85	2900	2547	30	4819	4546	44	11285	10516	59	17709	15949	79	385297	354966	88	0.118164
169842	144332	93	73472	62824	91	2922	2136	30	4624	4244	47	10420	8823	57	16250	14493	71	317082	280795	91	0.118164
326469	222977	122	152695	111219	121	5839	3862	45	12194	8206	68	25122	18540	99	43283	32075	114	844226	646699	120	0.119228
99430	90358	84	37394	34615	81	1999	1883	24	2380	2411	31	7069	6293	51	11775	11025	57	224230	201675	73	0.120293
110190	101962	91	54728	50824	83	1682	1457	18	2701	2662	28	5766	5170	41	8701	7465	51	183963	182662	83	0.120293
138240	117146	91	48901	41615	88	2211	1845	25	2942	2848	31	7737	6701	49	11388	10291	63	236913	217318	84	0.120293
157198	128373	93	64945	50953	92	2636	1908	29	4768	3589	45	9920	7889	60	16294	13405	73	310462	259376	91	0.121357
114031	98509	89	61960	53647	87	1801	1419	19	2839	2549	31	5601	5231	42	9558	7993	54	183499	163845	86	0.121357
147021	131126	104	78441	71060	87	3115	2829	30	4962	4852	37	10528	10146	53	16856	16102	67	343983	322696	83	0.121357
108291	100585	90	24838	23394	80	1735	1579	20	2051	2299	26	5656	5607	40	9516	8734	52	199235	184850	83	0.122422
96077	90857	83	44249	42276	81	1789	1642	20	2412	2103	26	4985	4950	37	8568	7678	54	158842	149404	97	0.122422
110803	103235	83	43897	41231	82	1738	1845	21	2863	2656	32	7794	7418	50	11827	10682	63	237536	222615	82	0.123486
128046	114160	90	68854	62637	86	2142	2151	24	3949	3514	35	8624	7938	47	12275	11346	64	247835	233452	85	0.124551
85681	83350	80	33607	32531	77	1396	1456	15	2260	2023	24	4455	4395	36	7087	7245	45	142456	138447	80	0.124551
198492	157352	107	104950	83628	101	3301	2669	30	5402	4141	46	10952	8690	56	17900	14003	82	333901	266229	95	0.125615
182920	136859	102	81725	60116	97	2552	2108	29	4835	3454	40	9331	7247	55	15100	11919	73	318535	249932	97	0.12668
137749	116679	92	55930	48305	89	2124	1894	25	3193	2906	33	7458	6638	46	12319	11003	60	224906	212179	90	0.127745
157467	133000	92	64090	53886	89	2852	2132	30	4594	3722	38	10348	8111	60	16562	13693	75	319087	259510	85	0.127745
163995	137515	95	61448	51291	91	2880	2368	28	4353	3541	39	10210	9102	55	17123	15962	75	342192	307430	87	0.127745
103093	99220	82	40404	39191	79	1519	1580	17	2672	2282	32	6059	5871	41	10407	10719	55	193293	185017	83	0.128809
125547	116262	88	73843	68663	86	2037	1951	22	3147	2998	28	7127	6712	45	11923	10727	63	233946	216465	86	0.129874
78584	73995	93	32158	30729	77	960	1049	5	1717	1686	18	3874	4040	33	6385	6552	41	127111	126219	75	0.129874
144157	127105	89	70670	63349	87	3287	2945	32	6414	5582	49	12445	11410	58	21408	19469	81	409507	350834	87	0.130938
91689	81054	84	33571	29952	81	1536	1419	18	2590	2407	27	5519	5123	40	8170	8461	45	165882	157425	78	0.135196
74229	70220	81	29911	28668	76	1257	1105	9	1760	1493	20	3999	3830	33	7079	6739	46	136648	130175	79	0.136261
113469	100984	93	54994	49869	84	1843	1716	22	3262	2924	33	7636	6826	48	12489	11397	66	259675	254958	84	0.136261
130435	113601	99	47769	40648	85	2031	1625	26	3628	3133	34	7419	6604	48	10794	9743	55	235328	207297	82	0.13839
182036	152532	96	89320	75983	95	3831	3261	34	6420	5755	49	13886	12704	64	22974	19245	86	433086	385249	92	0.13839
95392	91659	80	35584	33867	78	1368	1333	16	2356	2606	25	5539	5512	39	9279	7657	56	176001	164196	81	0.139454
90635	85434	82	30080	28824	78	1474	1311	13	2437	2581	25	5056	4842	37	7932	7503	46	165586	157917	79	0.139454
117978	99199	87	41277	34290	88	2167	1726	27	3308	3342	31	6629	5886	42	11035	9937	59	207344	190113	83	0.140519
191224	170938	96	94161	86004	91	3588	3387	32	6647	5470	51	14102	13068	62	23306	20880	85	457520	423338	89	0.141584
85506	85667	77	41693	39761	78	1531	1450	17	2753	2449	29	5511	5218	41	8069	7772	52	179153	170007	77	0.142648
225576	163660	123	182139	143155	108	6078	4793	44	11047	8721	68	24979	20360	98	39931	31651	101	762994	622539	108	0.143713
91158	86966	80	34274	33676	77	1886	1865	21	2497	2421	25	5960	5569	41	9212	8638	55	178308	167329	74	0.143713
130243	121719	86	39676	36994	83	2686	2348	28	3665	3348	34	9075	8904	50	14248	12969	66	271344	249509	85	0.143713
154115	123539	108	95426	78656	93	2669	2112	30	4024	3436	36	9287	7705	54	14798	11283	74	312700	259740	85	0.144777
102922	96457	83	47773	45690	81	1863	1925	21	3677	3141	34	8246	7543	49	12147	11315	64	257473	245147	86	0.145842
80577	77383	82	22699	22286	59	808	875	0	1798	1767	17	3443	3149	30	6011	6078	42	126676	122089	79	0.145842
78957	75485	82	30680	30162	76	1206	1067	7	1678	1706	20	3306	3344	32	5784	5810	40	118087	111269	78	0.145842
212501	169904	100	98939	81908	99	3274	2567	33	5483	4387	42	10498	8617	60	16027	12751	72	315135	269797	99	0.146906
139439	115636	96	55832	44760	90	2276	2210	24	3049	2719	31	7765	6818	49	13190	11507	68	267357	228343	93	0.1501
71270	67998	85	28820	28230	75	971	737	0	1950	1729	21	3699	3563	34	6377	6529	40	123630	117888	78	0.1501
198889	147688	111	92905	70575	98	3069	2138	31	4792	3980	41	10779	8874	63	15586	12283	72	323419	265658	100	0.151164
182274	151876	99	91905	75849	96	3006	2607	30	4671	4402	43	10051	8557	55	16468	14371	81	317693	278296	96	0.151164
157045	142999	98	65800	60652	86	2027	1787	24	3320	2992	32	7946	7241	47	11664	10131	57	241031	215419	88	0.153293
130103	115599	86	43222	37864	86	2202	1802	26	3836	3407	34	7679	6776	50	13303	12506	70	258489	249325	87	0.154358
132511	122423	95	48041	45584	83	2403	1959	27	4272	4122	34	9415	9018	53	15521	14867	62	301075	285886	86	0.154358
199933	161344	106	73582	60484	96	3857	3247	34	5696	5508	43	13004	11106	70	21629	19152	83	404852	376892	95	0.155422
105841	98656	86	43644	41039	81	1730	1578	23	3339	3030	31	7345	7125	45	11487	10798	57	206663	197974	84	0.157552
95594	90689	83	34769	32826	80	1289	1093	8	1968	2070	27	5194	4862	42	9261	8799	52	187159	179521	83	0.157552
137860	115976	91	65241	55091	89	1949	1786	23	3423	2806	36	7580	6194	51	12072	9924	64	253885	219759	83	0.157552
205464	169209	97	85526	70951	97	3611	2715	35	6199	5472	48	12705	11383	62	18355	16670	67	385322	356363	97	0.157552
140350	133054	85	58881	55838	84	2228	2298	23	4110	4212	34	9797	9277	55	14247	13374	63	326669	305686	86	0.158616
109113	101397	83	43135	40598	82	1944	1883	21	3343	2898	37	7547	7304	46	11423	10738	60	232781	217867	89	0.159681
169475	130823	100	118196	98675	96	3425	2994	33	5237	4410	42	12132	9994	68	18166	14363	79	365216	294102	97	0.159681
145541	127224	94	63797	56563	88	2050	1882	23	3148	3272	30	7410	6819	50	11801	11146	64	237751	224868	88	0.159681
60910	57325	91	28492	27627	76	875	913	0	1108	907	0	2326	2161	27	3905	3801	36	89867	87314	74	0.160745
111610	105564	84	40673	39079	81	1486	1492	16	3025	2571	27	5076	4874	40	8384	8011	49	189240	178561	85	0.160745
123931	111513	92	53505	49476	85	1543	1467	16	2731	2679	27	5997	5538	44	9572	8843	53	185100	173122	87	0.160745
219983	172668	101	154078	130245	100	4138	3089	36	6894	5922	48	15000	12496	70	24306	20467	92	476241	416182	101	0.162874
111246	107277	81	51165	49163	81	1444	1332	17	2850	2377	30	6360	5934	44	9250	8979	58	182023	172028	80	0.162874
176419	149157	99	71894	62174	90	2648	2246	28	5006	4650	40	10871	9919	55	16835	15682	81	334445	313623	88	0.162874
113604	105868	84	68765	62980	84	1845	1705	20	2951	2771	29	7897	7186	50	12944	12164	56	251777	233296	87	0.163939
207739	168641	99	87006	72558	96	3254	2639	33	4858	3688	41	10440	8631	58	16614	14516	71	342984	297910	93	0.165003
206251	156119	103	79528	60719	97	2660	2122	30	4496	3274	42	10378	7868	57	15758	12121	80	319397	257527	93	0.165003
94496	91485	82	49014	47138	79	1857	1685	19	3270	3131	32	7126	6870	46	12385	11291	60	227448	221315	77	0.167132
211714	166730	98	100492	77295	97	3271	2446	33	5094	3955	41	11648	9441	64	17748	13118	78	365859	310439	95	0.168197
55978	53848	84	26326	25370	75	730	709	0	878	1010	3	2966	3271	28	4916	4921	38	94306	94426	70	0.170326
106893	95258	86	54940	49335	85	1802	1675	21	3481	2852	37	6636	6231	43	11547	10141	55	216933	207345	87	0.17352
114328	107388	86	49521	46856	82	1626	1418	19	2920	2755	31	5534	5229	40	9629	9050	56	187970	176784	85	0.17352
153760	136080	93	73269	65429	90	2375	1872	26	3851	3119	35	8789	8070	48	13192	12227	66	266420	247950	87	0.17352
107097	98880	93	43969	41237	81	1562	1732	20	3158	2852	34	5892	5599	41	9015	7695	55	197080	181950	81	0.174584
89901	84989	93	32413	30791	78	2308	2156	27	4086	3716	35	7989	7390	50	13887	12748	71	248204	238172	80	0.174584
106819	99956	84	38151	35218	82	2174	2085	23	4226	3264	38	8328	7507	50	14603	13813	72	263475	244136	81	0.174584
107996	103294	84	35441	34123	80	1758	1759	20	3218	2662	34	7094	6903	46	11051	10478	60	213377	198454	87	0.175649
144397	128088	93	60909	52449	88	2269	1941	27	3741	3338	39	8874	7432	54	14404	12483	75	297873	247906	88	0.176713
134318	118045	96	49752	43110	86	2196	2014	24	3918	3413	38	8485	7489	51	13960	12383	68	271776	239705	91	0.177778
229316	194110	109	130527	110195	98	4689	3836	37	8066	7202	50	18904	16209	86	29489	25121	92	574897	484670	100	0.177778
109958	104572	84	49857	48435	80	1864	1940	20	2775	2746	31	6442	6019	43	10729	10194	57	211620	186254	81	0.178842
134013	117515	95	50804	43947	87	2456	2049	28	3977	3857	36	8348	7740	54	13451	11963	65	283831	258467	93	0.180971
173496	135013	105	70222	54306	93	3100	2568	31	5025	4360	44	11654	9585	58	18717	15245	76	353478	301045	95	0.1831
82979	77192	96	41374	39315	79	1330	1333	13	2261	2078	21	5328	5076	41	9045	8337	56	176478	167767	80	0.18523
146598	130338	105	55945	49183	89	2528	2564	26	4669	4137	38	9737	9160	52	15505	14010	65	304563	281838	95	0.187359
91627	84467	84	35534	33351	81	1376	1258	13	2485	2025	27	5840	5220	42	9156	8761	53	182404	175365	88	0.189488
156417	137967	90	67641	60544	88	2766	2461	28	4886	4373	39	9148	7501	56	15268	12725	70	296363	249060	90	0.192681
115468	105225	96	51373	47272	83	1885	1931	21	2838	2472	29	6258	5279	46	10607	9832	53	207853	187409	84	0.19481
104876	94803	85	49766	45330	84	1472	1291	18	3389	3393	32	7414	7177	48	11858	11419	59	247888	233874	84	0.196939
124010	97452	103	53755	42010	97	1664	1195	17	3343	2581	35	7342	5679	51	12014	9108	72	235955	179165	107	0.196939
112839	104715	85	52403	49056	83	1788	1746	21	2980	2843	30	7561	7082	49	13508	12556	75	234588	208999	84	0.198004
125928	102307	94	53415	42698	89	2164	1725	26	3278	2639	33	6296	5172	46	10523	8425	61	203806	166644	91	0.198004
154398	123761	98	68360	56228	92	2286	1886	29	3957	3050	40	8199	6986	54	12799	10417	69	265182	221940	91	0.200133
135290	116168	94	72483	63542	89	2218	1840	25	4060	3506	37	8068	7105	53	13202	11799	69	261354	247687	85	0.202262
250499	194691	104	97491	74657	102	4189	2989	39	5766	4590	47	12794	10467	65	21927	17995	82	408502	348725	98	0.202262
201889	153799	104	111295	88806	99	3111	2444	33	5490	4207	47	11293	8645	66	18263	13954	77	363885	285273	97	0.203327
114503	101654	85	47538	41842	85	1596	1409	20	3405	3090	33	6621	6046	47	9885	8653	47	227978	207118	85	0.203327
125902	114624	88	63731	59360	85	2148	2085	21	3613	3675	34	8964	8450	50	14531	14038	71	290911	266062	81	0.204391
136965	119783	101	43023	38208	87	2497	1869	27	3705	3315	35	8190	7317	47	12634	11300	62	251283	236389	89	0.204391
110541	98481	88	59528	54899	85	1522	1449	18	3556	2919	35	6976	6408	46	11046	10078	55	222349	208877	88	0.20652
95668	92077	81	42805	41320	79	1294	1116	9	2042	1718	24	4540	4486	36	8711	7718	50	145021	138357	81	0.20652
121600	113133	87	53633	50964	83	2249	2050	27	4312	3693	35	9285	8615	51	15583	14317	73	295432	276287	90	0.208649
146116	124981	89	69715	59185	89	2495	2254	26	3737	3428	34	8401	7613	51	13556	11701	61	284377	254955	96	0.209714
172151	140128	95	75278	61503	93	2782	2058	31	4246	3473	38	10000	8241	55	16286	13138	71	311377	262093	97	0.210778
103036	99079	85	29147	28142	79	1725	1524	18	2493	2540	26	5730	5847	39	9641	8978	48	190047	176016	87	0.211843
100215	91629	87	32238	30297	81	2163	2090	23	2912	2914	32	7719	7484	43	12409	11133	62	240704	230911	89	0.212908
148959	137016	97	87139	80989	86	2789	2307	30	4984	4736	39	10742	10575	54	17261	16011	78	333224	310982	90	0.216101
227507	192194	107	87956	77836	98	5082	4265	37	9036	8739	51	18272	16000	78	29155	25330	95	552463	491059	105	0.216101
143792	123020	91	75030	64781	88	2262	1790	26	3752	3368	35	7767	6111	50	12811	10746	70	256038	211328	87	0.216101
101884	95701	85	39851	38237	79	1509	1251	18	3099	2917	27	5153	5053	38	8902	8216	57	162867	155063	87	0.217166
79543	76850	80	31070	29940	78	1268	1055	8	2374	1864	24	4448	4205	37	8086	7870	48	147341	144010	83	0.21823
136216	114930	105	44560	36747	88	2115	2016	24	3534	2979	36	8220	6916	53	13219	11746	67	260708	233334	92	0.219295
98132	92262	84	30951	29714	79	1813	1933	21	3293	3199	31	6483	5898	44	10758	10399	64	217390	204202	84	0.219295
70186	67772	78	27188	26152	76	1558	1469	16	2180	2033	27	4952	4715	39	7388	6762	47	137127	129122	74	0.219295
95990	86722	97	39614	36350	83	1688	1372	16	2373	1849	28	4676	4374	37	7169	6564	46	152876	143030	97	0.219295
151483	123928	93	66554	55048	91	2110	1901	23	3507	2870	36	8306	7295	50	13392	11255	64	262921	235310	96	0.220359
107338	98764	84	42862	39683	81	1879	1541	26	3430	3011	36	7875	7403	51	12339	11570	58	238308	231843	84	0.220359
136069	114626	90	62175	52175	90	1630	1688	18	3185	2653	32	6802	5761	47	10666	9229	56	208320	180633	94	0.221424
97359	91179	84	29270	28419	78	1203	1126	12	2339	2310	27	5972	5899	42	8421	8233	52	171761	160504	86	0.222488
264869	175936	125	188953	122915	116	5062	3656	44	9612	5763	64	20252	13770	88	32626	21697	108	628909	449057	116	0.222488
150560	131761	90	63517	55829	88	2468	2300	26	4222	3836	36	10275	9081	57	15912	14613	70	316701	267363	87	0.225682
108296	101503	83	52504	50244	80	2139	1955	24	4258	3893	41	9285	8608	51	14164	12792	61	289545	261557	85	0.226746
226196	188573	106	122080	100562	98	5137	4325	38	9279	7322	61	18955	15569	75	30027	23674	93	572303	452077	101	0.228876
167728	147638	92	84973	75089	90	2895	2273	30	4608	3562	41	10370	10128	55	15376	13999	64	312561	295802	90	0.228876
162288	143125	91	110966	100965	91	3251	2652	32	5016	4634	36	11543	10098	57	19667	16725	73	419542	352148	96	0.228876
78916	74488	85	33463	32029	79	1273	1339	13	2019	1941	26	3710	3297	34	5804	5201	46	123081	118505	68	0.22994
165916	138596	91	53110	44612	88	2504	1880	27	2951	2738	34	8618	7514	50	14068	11351	71	280207	233166	92	0.231005
115325	105664	92	41152	37618	84	2044	1759	20	3411	2856	35	8742	8276	48	13138	12841	65	251568	237298	88	0.232069
181882	152466	97	99529	83841	96	2733	2192	30	4330	3784	37	11140	9111	60	18458	15170	80	360760	326050	96	0.232069
104168	97035	83	35979	33866	81	1529	1389	15	2307	2339	27	5315	5404	37	8289	8491	44	162737	158929	70	0.233134
170170	140087	97	75553	64110	93	2711	1944	30	4732	3829	37	8986	8402	49	16001	15099	78	308806	289946	88	0.234198
42114	39854	76	20183	20113	62	577	461	0	857	720	0	2289	2101	24	3449	3363	33	69151	67747	72	0.235263
155290	127054	111	66347	54323	93	2333	1994	25	4091	3463	38	9273	7437	58	13812	11453	65	287203	239076	87	0.236327
75499	73008	77	49640	47916	79	1880	1487	21	2862	2465	31	6713	6567	43	10723	10457	58	221033	201867	82	0.236327
340101	198048	144	155246	91372	143	4903	2806	45	9999	5832	57	20052	11798	80	32295	18556	119	637091	388676	146	0.237392
41657	39786	77	23425	23022	72	491	515	0	1356	1182	12	2344	2304	26	3431	3667	30	72090	69216	74	0.238456
149310	131196	98	51899	46271	89	1694	1393	22	4192	3831	34	8749	8172	53	13492	12128	62	264128	250234	92	0.239521
86119	80113	85	30369	28569	80	1698	1432	18	2847	2893	28	6430	6128	42	9852	9254	59	208516	187328	89	0.24165
219279	179248	104	115946	94037	97	4242	3336	37	6414	5081	46	15824	12977	67	25537	20599	92	508050	419656	101	0.242715
139777	129638	90	71153	67317	85	2962	2994	28	4451	4499	35	10133	9270	54	16333	14582	76	336906	301581	90	0.243779
172046	143760	95	57631	48558	89	2777	2264	27	4579	3802	42	9380	7943	56	15942	13704	70	308777	279271	98	0.246973
195596	162657	96	104126	89279	95	3443	2812	34	5519	4719	41	11038	9776	58	16739	14518	67	366111	324476	105	0.248037
128614	111638	90	51399	44638	86	2499	2365	26	4162	3879	43	9101	8111	57	15832	14282	70	291318	270403	90	0.248037
117295	111874	84	41693	40354	81	1592	1452	17	3247	3268	32	6447	5876	42	9656	8743	60	199675	190711	85	0.248037
98421	93378	86	43763	41890	79	1415	1226	14	2135	2111	25	5618	5035	48	9165	8896	48	186777	173586	80	0.249102
132426	117271	95	61136	54470	87	1849	1893	21	3489	3232	32	8541	7186	52	13374	12656	65	291244	267911	87	0.249102
108265	102656	84	69310	67095	81	2065	2256	23	3571	3864	29	7577	7145	48	12974	12631	65	255400	232811	84	0.249102
91738	88940	81	28583	28336	66	1973	1860	22	3307	2642	34	7509	7369	48	12207	11520	58	229539	223252	86	0.250166
216823	167876	105	91870	71398	100	3791	2876	36	6176	5042	48	14031	10997	71	22748	18231	85	428132	341816	106	0.250166
140117	123217	93	67142	59240	89	2778	2200	30	4779	4269	40	9631	9367	54	15789	14856	74	303891	285174	91	0.251231
66615	64568	78	29109	28624	75	1024	1134	10	1847	1955	22	3360	3293	32	5776	5846	40	114844	110686	81	0.252295
94863	91594	82	41417	40339	79	1307	1456	15	2404	2500	26	5588	5462	41	9333	8944	54	170941	158062	83	0.25336
105206	97875	86	40965	38912	80	2078	1968	25	3301	3094	34	7866	6991	50	11393	10871	60	229689	209492	84	0.255489
160272	138879	97	70184	62068	92	2314	2225	23	4400	4346	36	9766	8700	55	15416	14291	65	309638	290126	90	0.256554
172597	138904	104	84292	67990	97	2419	2109	28	4025	3145	38	10298	7981	60	15618	12313	76	335315	269562	111	0.256554
236061	171563	114	91806	69477	106	3596	2303	37	6629	5404	50	13485	10320	65	21830	16094	88	423976	333455	111	0.257618
96511	90978	84	20204	19704	57	1436	1414	15	2375	2580	24	5504	5381	37	9329	8172	53	173711	169711	85	0.257618
76152	74036	79	28421	27937	76	1383	1356	14	2073	2076	23	4432	4598	34	7750	7919	45	156956	152180	84	0.258683
110415	101517	87	45214	41349	82	2221	1991	25	2813	2537	28	7278	6494	45	11128	10384	55	229365	205095	86	0.258683
138520	113519	96	72837	59978	91	2225	1942	24	4067	3389	37	8611	7697	53	13896	11712	64	270102	226765	82	0.259747
131139	106508	92	55376	44501	91	2291	1712	25	3479	2999	38	7624	6401	51	12698	11241	62	244235	203846	93	0.259747
231490	189019	104	174943	150810	101	5337	4485	39	9091	7620	61	19736	17135	81	31395	25546	96	614432	532527	106	0.260812
67928	67399	76	35765	34608	76	1150	1004	1	1707	1269	20	3553	3478	34	6065	6507	40	117175	113024	71	0.260812
175146	150989	91	58172	50080	90	2420	2037	26	4757	3834	41	9828	9000	53	14302	12555	66	308820	279861	95	0.261876
88833	86717	80	41306	39102	81	1280	1216	12	2253	2041	25	5393	4642	39	9075	8610	48	179507	164829	97	0.261876
125880	114974	88	73948	69083	86	2318	2297	25	4258	3999	37	8822	8249	50	13426	12345	59	265807	247150	87	0.262941
138796	128029	85	52311	48020	85	2738	2396	28	4913	4446	39	10662	9701	55	17170	16130	70	327024	310884	86	0.262941
184430	147906	99	97025	81296	97	2912	2421	30	4869	4041	44	11526	9548	64	18657	15086	75	360866	324705	93	0.264005
162979	123574	95	66779	49319	96	2637	2147	29	4359	3359	42	9548	7745	57	16920	13834	75	334502	268249	96	0.26507
137004	120644	90	83313	76259	87	2165	1832	25	3954	3896	38	8551	8072	46	14390	13616	76	259343	248648	89	0.26507
110727	104042	89	41382	39337	81	2173	2168	22	3683	3443	38	7494	6931	47	11118	11112	55	233851	223163	83	0.267199
101607	94068	92	40616	36873	82	1087	1151	8	2195	2224	27	5053	4778	37	8030	7886	46	180091	175516	82	0.268263
110338	95581	86	49018	40793	88	1905	1479	17	2991	2312	31	6303	5495	45	10521	9011	55	214986	185293	92	0.270393
131884	118429	98	69240	62672	86	2070	1883	23	3755	3259	33	7964	7308	48	12372	11431	59	229201	214078	86	0.271457
198678	163883	101	147826	117711	98	4598	3724	38	7512	6514	46	15458	13455	70	24822	21419	89	473269	424090	96	0.272522
117549	107141	97	53413	49610	83	1825	1577	18	3468	3329	33	8087	7414	48	12484	11619	56	238995	229160	84	0.272522
166120	140229	94	78149	64744	91	2400	1962	28	4347	3506	38	9807	7611	63	16046	12360	81	310784	253903	85	0.272522
86688	81156	84	20687	19500	61	1373	1156	16	3001	2150	34	4991	4841	38	8495	7672	53	160537	147048	85	0.274651
108114	100408	98	39635	36469	81	1795	1563	22	3421	3029	31	6569	6150	44	11463	10194	60	220156	200148	98	0.274651
93604	86934	85	46246	43442	82	1967	1752	21	2666	2634	30	7079	6564	47	10971	10489	52	232545	226797	85	0.274651
94101	84884	84	32898	29256	84	1395	1337	14	2521	2178	27	5826	5488	41	10796	9797	62	197883	182803	89	0.278909
185113	143945	102	70407	55185	97	2602	2034	29	4119	3047	39	9760	7736	55	14293	11640	69	318906	257975	100	0.278909
112201	106662	85	51787	48715	82	2100	1994	23	4365	3765	34	8233	8032	46	13029	12923	59	255063	242757	88	0.278909
43315	44244	58	19902	19449	55	376	479	0	1409	955	0	1959	1986	24	2985	2981	29	63656	60949	71	0.279973
141047	125385	97	53096	47984	86	2406	2109	25	3557	3483	37	8869	7888	53	13798	12846	67	281021	259774	93	0.281038
163083	137768	93	45723	37600	91	2525	2374	26	3918	3348	41	9796	8404	57	15646	13868	65	308084	280524	94	0.282102
121847	115382	84	41619	39363	83	1779	1902	19	3092	3006	32	7555	7196	45	11220	10688	56	225897	209535	88	0.282102
188219	157985	98	76405	66113	94	3141	2662	32	5825	5376	42	12407	10831	63	18467	16039	83	371099	332387	101	0.283167
192954	146179	101	74169	58440	97	2707	2201	27	5140	4184	43	11400	8255	66	18478	14032	78	337849	265755	104	0.283167
125739	111509	99	47460	41141	86	2281	1726	26	3534	3284	36	7276	6612	46	12122	10682	57	237672	223799	87	0.284232
114515	98074	88	44663	38699	86	1678	1598	18	3766	3190	37	7395	6437	49	12454	11169	58	240286	223880	91	0.284232
114037	105500	85	46439	43968	82	1775	1957	19	2528	2223	31	6156	5733	42	8841	8227	52	200332	184051	84	0.286361
138787	119339	99	68156	58536	88	1783	1612	20	3874	3560	35	8015	6788	50	13390	10873	69	259138	226313	90	0.287425
146919	119538	106	54415	45015	89	2300	1696	25	3690	3408	41	8436	7165	56	12456	10836	63	265169	235625	93	0.28849
168630	132868	103	74247	58655	95	2868	2159	31	4715	3625	43	8977	7442	57	15398	12147	63	295873	243136	98	0.289554
79846	76988	80	35860	34928	78	974	1156	10	1361	1601	17	3729	3540	34	5867	5879	41	126354	122403	81	0.290619
185736	154966	99	128169	109981	93	4595	3927	38	8518	7761	46	17487	15850	75	27803	24962	88	532963	498468	96	0.291683
123593	115019	85	38529	34919	84	2204	1857	25	3142	3214	31	7938	6889	51	12843	12591	65	251534	238779	90	0.292748
129201	116632	89	53063	48672	86	2800	2387	28	4175	4269	34	10121	9740	51	16204	15376	73	328891	310233	83	0.293812
115632	110687	94	55099	53337	82	1894	1799	22	3694	3661	34	8328	7914	51	13626	13086	69	272106	259264	88	0.293812
148779	135150	99	56540	52265	87	3134	2882	29	5450	5469	36	11959	11139	55	18051	17607	74	355606	322266	94	0.295941
94848	90999	83	29158	28172	78	1422	1408	15	2526	2505	29	5267	5282	41	8372	8455	46	162560	159736	82	0.295941
115898	110295	87	59286	56500	82	1938	1690	21	3233	3069	31	7426	7053	48	11576	10310	61	224585	214772	85	0.295941
143127	130096	89	74039	69652	85	3157	2750	31	5739	5471	38	13189	12200	61	19976	18535	79	404147	367626	91	0.297006
88496	85079	81	39067	37355	79	1152	1165	12	2776	2319	31	4740	4782	37	8284	8497	48	166081	157450	81	0.298071
142718	129755	91	57143	52507	84	2547	1950	29	4457	4494	34	9788	8698	55	14098	11904	71	309012	272170	86	0.299135
93922	90362	82	38951	37231	80	953	978	0	1723	1797	22	4506	4439	36	7669	7941	47	141302	139291	80	0.299135
86355	81846	80	39566	37501	79	1496	1817	17	2407	2336	29	5329	5106	42	8367	8208	52	160511	152441	76	0.3002
110771	103395	89	48037	45785	81	1844	1985	21	3660	3575	32	7018	6431	46	10886	9809	61	210231	201332	81	0.3002
88062	84634	80	36905	35684	78	1432	1427	16	2547	2121	29	4863	4592	37	7719	7458	44	162450	157733	79	0.301264
236360	197804	111	129041	109683	109	4630	3844	36	8500	6678	50	18434	15129	74	28988	24524	100	557158	457163	112	0.302329
128923	113348	90	56486	51058	86	1968	1870	23	3823	3182	39	6902	5999	47	10677	9419	63	218783	201549	86	0.304458
121607	113087	88	65208	60626	84	1895	1840	25	3734	3240	36	8835	7700	52	12907	11771	69	257182	233533	81	0.306587
201929	159140	101	87445	69144	95	2625	2108	27	5130	3896	42	10131	7975	58	15093	11840	71	308292	235951	98	0.306587
147106	131152	92	70199	64086	91	3085	2456	33	4730	4337	37	11605	10895	56	18348	17487	76	362034	335509	94	0.307651
107326	98342	86	41348	38318	82	1796	1389	22	3029	2776	29	6414	5631	46	10719	9932	58	191496	170575	88	0.30978
94769	91704	86	31603	30510	79	1577	1518	19	3101	3364	31	6240	6220	42	11531	10164	62	211745	200666	85	0.30978
125286	117700	85	50344	48097	84	2467	2140	29	4291	3577	38	8382	7752	47	13338	12472	63	256060	243097	88	0.310845
218769	171691	102	105850	84557	98	3564	2911	34	6461	5375	50	14734	11769	68	22191	17860	82	436260	367198	99	0.311909
155772	122007	96	59343	44007	95	2341	1756	30	4078	3514	36	9052	7079	56	13622	10130	68	285622	235762	97	0.312974
133969	112795	90	59680	48489	90	2258	1863	25	3588	3715	31	8608	7775	54	14544	12612	69	275483	234529	91	0.312974
88701	85401	85	35719	33965	80	966	836	0	1815	1787	23	4055	3879	35	6884	6134	48	124411	116871	88	0.314039
55170	54115	76	20978	20588	61	868	842	0	1158	994	0	2899	2817	29	3582	3556	34	82125	81486	75	0.315103
170469	142249	94	66575	54508	95	2218	1979	24	4210	3592	42	9444	8443	52	15443	13588	67	306088	276604	99	0.315103
47972	46165	73	10526	10243	44	848	765	0	852	828	0	2157	2090	24	3698	3743	34	70397	68967	77	0.316168
120304	104768	99	48471	42048	85	1911	1892	21	3715	3307	35	7755	7113	46	14002	12842	66	261925	243061	88	0.317232
188118	167679	97	109595	99697	94	4598	4207	36	8592	7237	53	17728	15726	77	28533	25761	89	538995	472033	96	0.317232
130025	119896	86	41842	40185	82	1707	1683	21	3421	3176	32	7369	6449	48	11377	11120	57	227849	212496	87	0.317232
125544	112452	93	47579	43618	82	1768	1598	19	3843	3733	34	7169	7222	43	10659	10392	55	214210	209870	81	0.317232
114511	108675	84	55221	53573	82	2408	2192	26	3746	3752	35	9502	9283	53	14973	14664	69	282741	272283	84	0.318297
94920	89553	86	33812	32971	79	1240	1271	11	1939	1878	20	4635	4568	35	7275	6875	49	143565	136346	80	0.318297
162152	138985	93	69421	60061	90	2532	2188	26	3959	3354	34	9903	8594	54	15805	14778	69	310392	293403	90	0.318297
200636	155735	108	75423	58358	101	3535	2813	34	5826	4195	47	12002	10283	65	19521	15862	81	379477	335446	96	0.319361
104306	102072	81	56607	55682	80	1674	1535	19	3009	2692	28	5762	5742	40	8460	8274	49	169951	156970	79	0.319361
53202	50730	75	21418	20587	67	769	713	0	466	587	0	2065	2100	25	4148	3954	37	66474	68565	72	0.320426
77010	72241	84	31930	30908	77	1396	1327	15	1926	1723	22	4502	4162	35	7035	7015	45	147896	149047	79	0.323619
159586	134720	92	58816	48436	89	2129	1884	25	4219	3622	41	8716	7282	59	14044	11333	70	248805	217783	89	0.324684
78550	75125	80	37216	35690	78	916	876	0	1859	1510	22	3494	3653	32	5935	5532	42	124564	120137	78	0.326813
86382	84426	78	36049	34696	78	981	1007	2	1843	2220	22	4302	4390	35	6886	6503	44	140514	138559	77	0.326813
110258	89430	97	44867	36402	87	1560	1373	14	2936	2428	31	6800	5672	49	9639	8130	65	187485	157286	81	0.327878
130412	114993	91	48858	42384	87	1939	1836	24	3384	3123	32	6701	6032	44	10801	9879	58	216504	194931	87	0.327878
86301	82633	95	36439	35399	78	1424	1313	16	2287	2417	25	4694	4803	36	7891	7482	57	161975	158549	79	0.328942
126994	109197	97	43332	37572	87	1930	1817	21	3435	3507	33	7961	6905	49	13128	11816	60	256934	224154	81	0.328942
173991	145036	94	80745	64742	95	3976	3318	37	5830	4929	40	13653	12064	64	20863	18166	81	427168	387165	94	0.330007
136829	126606	88	66316	60390	86	2717	2418	29	4532	4236	38	9825	9239	52	15316	14513	68	296040	282577	86	0.330007
160082	134271	95	50951	42996	90	2920	2513	30	4371	3541	38	9509	8063	52	14111	12137	63	294608	252311	85	0.330007
118124	103862	88	46024	39492	87	1749	1223	14	3244	2648	36	7353	6415	48	11502	10719	63	236687	207479	86	0.331071
47051	44296	77	18341	17408	57	887	833	0	1142	1242	17	2601	2382	28	4424	4094	39	81590	79357	65	0.332136
105855	89299	90	47707	40367	85	1551	1419	18	2711	2068	32	5631	4526	43	9135	8158	57	169859	152827	83	0.332136
145147	128125	96	75043	67438	88	2337	2024	25	3114	2699	32	7163	6490	46	12311	11001	67	235623	210374	85	0.3332
167061	134812	102	67075	54126	94	2591	2296	29	4068	3667	37	9740	7858	56	17360	14659	71	322745	267627	96	0.3332
89921	89865	78	51306	50364	79	1730	1546	20	2954	2340	35	5750	5433	45	8587	7993	49	186411	183795	76	0.334265
295328	202197	127	113585	78707	126	4751	3247	41	8267	5756	55	17677	12367	76	27748	19307	110	513675	385704	122	0.336394
89182	85564	86	41866	39817	80	1680	1486	18	2859	2744	30	6501	6204	44	9966	9743	52	204598	200511	78	0.337458
107077	95095	90	47263	42767	83	1694	1601	21	2936	3009	28	6748	6148	46	9657	8743	67	188317	185128	76	0.337458
153598	129756	97	70663	59625	92	2369	2016	26	4034	3585	33	8078	7316	47	13608	12032	68	266180	240110	91	0.338523
139917	117687	95	50973	42138	89	1940	1594	23	3109	2558	34	6996	6254	43	11356	9443	56	220673	197477	87	0.341717
109088	103534	86	54669	52672	82	1881	1761	20	3762	3630	34	7800	7335	49	13518	13243	60	247965	235244	85	0.341717
87400	83586	82	44288	43022	79	1566	1313	16	2265	2416	23	5403	5233	38	8754	7974	57	167769	161197	79	0.343846
194020	151092	102	66924	51953	93	3076	2200	34	4991	4224	37	11671	9413	58	17004	13633	80	373157	313161	99	0.34491
96868	92106	96	34710	33041	79	1624	1504	17	2630	2774	30	5643	5430	42	10500	9567	62	174983	166285	85	0.345975
66732	63029	79	26838	25777	76	916	936	0	1694	1641	17	3757	3798	33	6663	6798	43	124603	123005	80	0.347039
162847	130015	98	66829	52975	93	2504	1859	28	4007	3303	36	9448	8274	55	16129	13161	70	322935	276541	97	0.348104
189986	152781	97	92546	74622	95	2857	2186	33	5198	4323	43	12295	10275	60	18505	15292	75	394753	337666	97	0.349168
103808	99757	83	51381	48996	81	1927	1680	22	3035	2614	31	7296	6952	45	12431	11556	60	230202	209927	78	0.349168
86151	86743	78	29003	28199	70	1927	1728	20	3477	3189	34	7186	6811	47	11866	11726	59	229061	210930	77	0.349168
127305	112768	88	54827	48162	86	2110	1829	24	3224	3076	33	7620	7351	47	11284	10732	54	230851	217038	85	0.352362
66660	62684	85	25468	24479	76	659	767	0	1758	1659	19	3320	3377	32	5162	4812	39	101540	96994	81	0.354491
83543	79096	80	36065	34054	79	1603	1422	21	2704	2876	28	5458	5085	39	8877	8534	48	161678	160304	73	0.354491
178623	145795	97	72742	58890	92	2571	2102	29	4424	3865	42	9711	7754	56	15080	12829	70	291611	256996	92	0.355556
132275	112279	93	61672	51455	91	2626	2140	28	3983	3502	38	8159	6843	52	13684	11239	69	264519	223329	80	0.35662
140602	121993	88	48676	41452	88	2303	2200	23	4090	3911	34	9764	9209	52	14360	13087	67	298868	278281	87	0.35662
194409	154327	109	66415	53514	97	2966	2500	30	4945	4564	37	10994	9553	58	17641	14538	75	342130	300693	96	0.357685
59360	57290	78	14736	14367	48	1075	834	0	1795	1870	24	3352	3111	34	5109	4839	37	99355	94554	77	0.357685
116837	109774	94	36474	34992	80	1771	1695	21	2594	2561	30	6685	5985	46	11562	11032	54	210470	203975	84	0.358749
75866	69458	84	28072	26983	78	1690	1405	17	2175	2285	25	5350	5373	38	8009	8317	44	170905	165204	83	0.360878
86464	82553	79	35535	33838	78	1226	1123	10	2282	2053	25	3763	3649	34	6259	5775	43	126771	120266	78	0.363007
106306	95235	85	40985	36937	83	1701	1493	17	3316	2819	34	6015	6113	40	8899	8526	49	192164	185349	81	0.363007
143011	117203	102	60922	50010	90	1800	1488	19	3767	3224	34	7639	6566	50	11942	10211	58	260028	237299	88	0.363007
86903	82793	79	35468	34086	78	1151	1221	12	1767	1869	22	4568	4174	37	6748	6043	45	134121	134142	76	0.366201
147160	122691	95	64787	55816	90	1913	1710	23	4765	3804	44	9736	8494	55	15888	14625	77	293263	281824	87	0.367265
204743	169404	98	121605	101171	98	4789	3692	37	6602	6251	42	15554	13705	67	23917	20286	86	492749	448973	96	0.367265
80892	74693	86	36151	34091	79	1182	1343	15	1667	1917	21	4485	4645	35	7492	7425	44	147558	144758	67	0.36833
135165	117520	101	55619	49295	88	1940	1822	22	3542	3816	32	7737	7291	46	12963	11267	61	246833	229352	86	0.369395
107996	104108	83	45170	43949	81	1824	1638	21	3031	2522	33	5493	5485	39	9022	8940	52	180234	176061	76	0.369395
115654	108109	93	43613	40874	83	2155	2103	25	4349	4050	35	9028	8560	49	14127	12909	68	260726	231566	79	0.370459
81763	79487	78	33236	32161	77	1150	1278	14	1787	1733	22	4362	4311	36	7357	7191	43	150439	148693	75	0.370459
153902	131361	91	79417	68910	91	2370	2044	22	4384	3858	39	8759	8305	50	14181	12390	70	270648	248787	83	0.370459
130896	119653	93	65016	59215	86	2458	2091	27	3732	3488	34	8171	7890	48	12932	12177	57	260724	245742	84	0.371524
238521	190539	113	140614	121836	101	5403	4508	38	10457	8758	63	20833	17797	80	33600	27699	99	656144	534686	104	0.374717
263758	188424	128	110907	77446	118	4830	3298	43	8397	7126	51	19403	15344	82	29909	23384	107	601191	495245	114	0.376846
68479	64099	80	31326	29618	77	636	579	0	1539	1573	21	3123	3013	31	5410	5240	39	107233	106242	78	0.377911
81911	77026	95	38001	36754	77	1134	941	0	1959	2252	25	4333	3969	36	6056	5773	43	127885	123623	77	0.378975
110824	102396	84	43900	41549	82	1981	1814	22	3567	2987	37	8012	7542	46	13444	12187	67	234010	211874	84	0.378975
144494	124674	94	90849	78478	89	2816	2222	29	4133	3683	38	9691	8477	52	15764	14174	67	302050	267665	81	0.381104
122586	109836	89	63224	58042	86	2440	2259	25	3802	3312	39	7650	7095	49	12756	11671	67	241614	230155	85	0.381104
78201	71867	83	30365	29213	77	821	1056	6	1374	1455	15	3193	3083	31	5427	5343	39	114210	110168	76	0.383234
117997	108547	86	60691	55630	85	2166	2073	22	3455	3212	33	7627	7161	45	13356	12572	60	244427	234330	80	0.384298
249914	177797	111	110678	80872	107	3549	2462	36	5837	4370	46	13358	10112	67	20742	14113	81	440208	329320	109	0.384298
167316	142166	93	61142	53427	90	2630	2243	28	4489	3540	41	8701	7465	51	14244	12089	67	294468	241375	86	0.385363
77728	75285	81	29880	28983	76	1862	1754	19	3229	2773	33	7193	7386	45	11168	11328	61	217791	204646	78	0.385363
211504	176912	98	127923	108261	97	4811	3924	38	8127	7178	52	17194	15058	72	28209	24548	91	543610	471734	100	0.387492
108275	102384	85	44250	42935	80	1675	1599	20	2708	2508	31	6465	6088	45	11545	11378	58	203729	190026	84	0.387492
143855	125054	90	55130	48738	89	2354	2142	26	4322	3781	43	9638	9193	55	15500	14136	67	299592	283640	94	0.388556
186828	161582	98	86248	76113	92	4107	3414	35	6891	6627	40	14106	12982	65	22179	19421	85	413220	375659	95	0.390685
84478	81418	81	36359	34751	78	1293	1314	14	2320	2255	23	5460	5095	41	8261	8112	46	168878	164659	81	0.390685
256987	167700	109	118347	79497	109	4444	2819	44	7082	4961	51	16744	11183	75	27209	18773	105	503133	329532	111	0.39175
124547	116050	86	60768	58197	83	2374	2394	25	4735	5005	34	10442	9469	53	16141	15363	76	302026	278285	86	0.392814
160101	134785	101	60495	49194	91	2372	1951	26	4062	3480	37	9519	8599	54	16587	15027	66	318378	276333	91	0.394943
191061	171724	93	111590	100670	92	5196	4439	38	8393	7297	54	17768	15912	70	28569	25821	86	547009	466727	95	0.394943
161398	138634	93	68569	58963	90	2327	2132	24	3920	3736	35	9356	8549	53	13458	12136	66	276869	262079	87	0.398137
94836	89274	81	36107	34369	80	1886	1800	21	2758	2809	30	6805	6254	46	11357	11205	56	201843	187405	78	0.399202
143875	123158	93	59143	50315	89	2350	1979	28	4062	3357	39	9273	8522	52	14994	13215	62	280344	250669	85	0.399202
170789	136611	97	70633	55396	93	2666	2299	29	5431	3992	46	10306	8881	56	16235	13755	65	317500	260330	87	0.399202
125208	115044	91	61205	55890	85	2275	1951	25	3716	3322	33	8281	7837	54	14143	13703	65	270435	259010	84	0.400266
104662	98660	83	62486	60584	83	1529	1541	17	3274	3148	31	7581	7105	47	12629	11584	57	242825	226007	80	0.400266
289521	157993	131	143208	80359	129	6168	3185	56	9867	5698	71	21086	11811	98	33123	17948	119	668216	374383	126	0.400266
192569	143970	101	77081	58135	97	3181	2303	31	4274	3657	40	10734	8359	61	17442	13131	80	360316	292625	94	0.401331
93801	86937	89	33328	31733	79	1219	1125	9	2424	2422	26	5020	4847	36	8115	7376	51	163542	157082	79	0.402395
92482	87266	85	39576	37718	80	1235	1244	15	1894	2022	26	5096	4514	38	7770	7454	50	169397	159624	79	0.404524
148490	129695	100	57742	50939	87	2555	2280	28	4749	4081	41	10091	8756	54	16426	14159	77	313464	258042	83	0.405589
121366	109105	90	53757	46703	87	2145	1879	26	4017	3214	44	8029	7271	48	12945	10938	62	244144	229668	84	0.407718
169405	143151	95	74107	62663	92	2649	2291	28	4714	3933	39	8360	7630	53	13969	12355	66	282642	258119	91	0.407718
68778	67531	77	18801	18332	52	1102	1105	8	1723	1855	22	4431	4459	36	6803	6432	47	137328	139970	78	0.407718
65388	63731	89	26213	26113	69	746	810	0	1493	1249	12	3122	2938	32	5879	5915	42	104847	103318	73	0.408782
105331	94258	84	51430	45849	84	1725	1388	21	3435	3166	34	6466	5684	43	11437	10622	57	206691	186300	87	0.408782
189242	166040	94	111938	98605	91	3227	3005	29	6232	5409	44	12530	11429	56	20781	18628	81	391583	356206	95	0.409847
175431	147070	93	77309	64259	92	2362	1948	29	4388	3521	37	9494	8047	55	14628	12424	72	285308	259268	91	0.409847
166448	132048	101	69521	57077	93	2759	2322	28	4198	3157	41	9701	8424	53	15588	13824	69	307938	268951	96	0.411976
116404	108662	85	37876	35910	83	1973	1909	21	2903	2899	31	7277	7140	44	11160	10328	60	207433	192920	91	0.413041
37709	38160	70	18405	18440	56	371	588	0	830	889	0	1999	2054	25	3248	3334	33	61637	60137	74	0.414105
146159	121401	94	54351	44166	89	2469	1959	27	4070	3216	37	8882	7782	55	14980	13796	66	287093	254749	92	0.414105
133739	120794	94	53065	48884	83	2130	1967	25	3276	2908	34	8568	7608	49	13568	11999	64	291107	263025	87	0.41517
105325	98631	84	41807	39960	81	1477	1628	17	2647	2670	29	6432	6434	41	9902	9475	53	194105	183623	86	0.416234
142850	128241	89	63382	56872	87	2466	2303	26	4254	3948	34	9440	8258	57	13604	11665	65	278520	246438	93	0.416234
248560	192498	123	125242	101556	108	4533	3522	37	9076	7568	60	19525	15841	78	29722	24536	102	606151	525368	113	0.417299
248799	180406	114	94926	69524	108	3465	2447	37	5835	4470	49	13883	10958	65	22336	15835	90	447843	361529	110	0.418363
118433	106269	88	56417	51584	84	1750	1712	19	2706	2519	29	6286	6135	41	10053	10022	51	195124	183035	81	0.419428
148700	132231	88	69006	59555	89	2256	1858	26	3368	3375	34	8237	7219	50	13354	12447	66	254420	235429	88	0.419428
186761	166095	94	84196	75499	90	2728	2590	28	5515	5192	40	10346	9213	61	16186	15032	74	322810	299527	94	0.419428
75686	71938	81	33758	32998	77	1050	1161	10	1986	1851	21	4453	4321	39	6763	6653	44	148473	142752	76	0.419428
137372	123148	91	61837	55691	88	2567	2199	27	5368	5167	38	9487	9200	50	17944	15969	70	330383	311592	88	0.422621
96442	91896	87	44612	43113	80	1651	1571	18	2577	2358	28	5161	4748	42	9150	8768	48	200823	194866	85	0.422621
141411	132335	88	72818	67659	86	2853	2739	31	4789	4403	38	10212	9727	54	17224	16528	76	333220	318888	87	0.423686
199957	173485	105	88803	79773	97	2356	2465	25	4942	4333	38	9978	9061	55	16456	13912	74	294081	262314	104	0.42475
210532	167646	98	91005	75707	97	4042	3101	37	6024	5107	43	14873	12330	75	22416	18360	91	451434	389002	99	0.42688
99900	95394	82	34893	33165	80	1769	1593	21	2695	2579	28	5970	5711	41	9089	8601	52	200224	184477	86	0.42688
107298	102654	86	44587	42441	80	1948	1723	20	2660	2455	31	6849	6669	43	10197	9360	57	214608	201296	93	0.427944
143551	123234	93	48065	38585	90	2074	1703	24	3667	3646	35	8041	7158	49	13855	11374	73	269213	233844	93	0.427944
64684	61905	76	22140	21490	72	937	805	0	1750	1616	26	2986	2874	30	4221	4084	38	92949	91273	79	0.429009
101631	98006	82	40970	38958	81	1749	1473	22	2906	2622	29	6093	5942	40	9796	9520	53	213912	204061	82	0.430073
174517	149400	96	80401	67591	91	3216	3200	29	5505	4740	41	11013	9597	57	16744	14611	79	341290	305325	91	0.430073
141016	123024	91	63139	55671	88	2432	1888	27	4390	3925	36	8449	7809	54	14401	12511	73	267665	248753	88	0.431138
105069	100531	83	45454	43693	80	1490	1472	18	2988	2635	34	5711	5444	42	9476	8936	48	184213	179957	81	0.433267
148227	125108	93	60464	50924	89	2186	1938	24	3993	3224	36	8903	7870	50	13182	11599	68	274010	245083	89	0.434331
82301	79571	80	38067	36488	79	1330	1301	15	2388	2261	27	4865	4842	37	7200	7054	45	153233	150635	76	0.434331
55836	53389	74	27840	27041	74	570	637	0	1356	1197	9	2725	2559	28	4694	4731	39	99889	97859	76	0.437525
118934	111949	86	32426	30967	83	1746	1851	19	2934	3010	28	6646	5991	45	11227	10271	61	221027	208252	87	0.438589
90300	84558	81	45757	42918	80	1348	1313	15	2100	1916	28	4880	4730	38	8337	7928	49	170224	163893	74	0.439654
88265	84684	85	26759	26111	75	1297	1231	12	2143	2098	25	4880	5092	37	7649	7224	55	154961	149375	79	0.439654
112878	103184	87	32669	30479	82	1835	1362	19	2750	2918	28	7354	7089	46	12073	11958	60	229787	216046	84	0.440719
133232	114024	92	70541	61015	89	2068	1839	22	3235	2770	37	7334	6538	50	10956	9076	62	228382	203114	94	0.443912
172691	145947	102	63479	54011	91	3139	2424	32	3867	3434	36	10109	9069	56	14981	13557	78	283797	264951	92	0.443912
58930	58275	75	28790	28092	75	615	628	0	1242	1219	14	3023	2668	31	5126	4798	38	93314	91030	75	0.444977
142821	127073	90	72468	65126	89	2188	2035	25	3483	3591	32	8975	8303	51	13563	13214	61	281438	262809	91	0.444977
91284	86818	80	24626	24063	69	1552	1530	18	2281	2437	23	5096	4619	41	9676	8821	55	181535	176944	83	0.447106
142593	128467	88	51014	46669	86	2069	1940	23	4427	3628	40	8928	7574	53	14608	12469	79	285631	245232	91	0.447106
180024	147922	104	63638	53865	97	2624	1990	30	4502	3292	40	9279	8417	52	15723	14313	71	312685	281920	102	0.44817
133464	123963	94	65188	61510	84	1986	2113	22	3783	3338	34	9295	8277	53	13742	12875	65	285118	266643	88	0.44817
141145	129516	88	65437	60223	86	2474	2251	27	4700	4652	37	9689	8879	53	14802	13849	66	316107	305454	90	0.449235
215951	159312	104	91441	67403	101	2991	2424	31	5238	3742	43	11662	8635	65	18370	13781	76	362015	283601	105	0.451364
65180	60883	79	24869	23883	73	755	704	0	1457	1403	16	2924	2619	30	5050	4723	39	103144	100368	75	0.453493
95030	88760	91	35523	32109	79	1724	1531	20	2913	2624	36	6854	6293	44	10578	10234	52	220842	204044	85	0.454558
165039	127908	95	65518	51540	95	2605	2055	28	4118	3393	35	8627	6931	53	13748	11392	66	279773	227344	99	0.454558
131782	112164	89	56710	48221	87	1948	1594	21	3350	3170	33	7388	7171	47	14179	12767	67	245991	228966	89	0.455622
92174	88011	80	40494	38950	78	1996	1806	22	2974	2699	31	7355	7047	49	12079	11962	58	219775	211284	85	0.456687
96646	90207	98	33955	31182	83	1538	1492	16	2756	2623	27	6319	5566	44	9634	9257	55	209883	184601	98	0.456687
188233	152297	98	67574	52081	96	2622	1906	29	4466	3131	42	8946	7207	55	13873	11164	65	284645	230258	99	0.456687
117823	109491	86	57000	52922	85	2234	2109	24	3654	3662	35	7536	6965	48	11912	11509	55	247898	242943	88	0.457751
121801	111324	101	47509	44688	84	1733	1569	21	3549	2632	37	7283	6764	46	10879	9458	55	219165	205632	89	0.458816
127330	119273	97	76462	72738	83	2429	2570	25	4586	3952	35	8622	8488	51	15171	14760	66	293668	284234	86	0.458816
129651	114096	91	45572	40131	85	1813	1656	20	2894	3053	29	6843	5800	48	10981	10568	61	210380	202599	88	0.45988
101070	93183	85	41292	38048	81	1626	1366	18	2389	2368	24	6167	5623	42	9095	9311	47	191393	182938	79	0.45988
115943	108346	83	49192	46657	81	1996	2052	22	3796	3856	33	9018	8254	53	13339	12161	66	277716	260818	87	0.463074
189091	143440	101	72751	56071	95	2486	2100	26	4450	2894	44	9565	7816	55	15081	11183	77	282963	225116	98	0.464138
162438	141310	91	58828	49091	91	2222	1933	23	4665	3934	46	9759	8549	53	15083	13159	72	296149	261828	93	0.464138
107848	101057	88	19567	18696	60	1811	1635	19	2920	2465	27	6397	6113	42	10340	9755	55	211484	202231	84	0.465203
190865	154971	104	106167	88986	96	3774	3202	33	5493	4498	43	13302	11264	67	19715	15901	88	407338	356171	93	0.465203
89406	84482	82	42753	40934	79	1293	1381	15	2488	1896	27	5003	4959	37	8240	7834	47	150027	145120	80	0.466267
184907	149156	96	61007	48455	94	2357	2122	26	4787	3355	45	10425	8506	55	17119	13724	75	328293	277534	94	0.466267
104216	100817	81	54786	53260	81	1835	1768	20	2360	1982	27	5461	5476	37	9492	8608	54	182440	173776	85	0.468397
106389	93468	86	51886	44068	86	1763	1408	18	3289	2778	31	8048	7013	51	12367	10778	69	253291	226270	85	0.468397
142544	126508	86	61169	53653	88	2168	1891	24	4098	3609	36	8815	7857	51	13219	12027	61	263342	259284	86	0.468397
182018	147453	96	74741	59567	94	2690	2149	29	5056	4612	40	10614	8771	55	17070	14209	84	334866	301129	90	0.469461
192524	146268	100	87531	67452	98	3063	2335	32	4726	3660	41	10625	7873	64	16568	12554	74	332060	265244	96	0.469461
94170	87427	83	38702	36961	79	1359	1402	16	2212	2063	30	4824	4602	38	8225	8309	46	159771	154828	80	0.470526
146514	117167	92	66060	53847	92	2167	1735	25	4334	3700	41	9067	7839	55	13505	11475	63	292270	252336	93	0.47159
110432	94909	97	45913	38809	87	1934	1635	20	3633	3092	36	6764	5877	49	11675	10993	62	209532	187259	77	0.47159
202418	154455	108	83276	63746	100	3002	2327	32	4967	3914	42	11857	9271	65	18370	15037	89	376456	303875	102	0.472655
104505	97148	83	37747	35665	81	1587	1378	17	2719	2322	25	5659	5222	41	8793	8226	51	173817	162017	85	0.474784
96713	92009	85	40686	38656	80	1822	1703	20	3566	3379	33	7416	7364	46	10869	10354	54	211019	197289	86	0.474784
193578	152360	101	85628	67459	94	2871	2139	32	5638	4289	45	10894	9146	61	16919	13205	77	334582	281779	98	0.474784
169404	148214	98	93468	80823	93	2852	2592	29	5903	5114	41	11436	10667	56	17843	15507	73	370910	337929	109	0.474784
130092	122571	95	54310	52661	82	2193	2056	24	3796	3844	35	8169	7996	44	14794	14302	68	280735	268293	86	0.474784
171277	142224	107	70532	60753	92	2886	2646	28	5136	4536	41	11766	9591	59	17689	14305	77	349351	311603	94	0.475848
73220	69083	77	32366	31206	76	1048	765	0	1774	1989	23	3615	3564	33	6252	5983	43	115447	112214	78	0.477977
163430	131651	94	68412	54244	95	2901	2215	32	4539	3799	41	10083	7790	59	15807	12963	63	325371	276480	97	0.480106
161572	129618	97	88019	71133	92	2447	1957	26	3976	3234	36	8236	6520	52	13961	11019	77	287808	220326	87	0.482236
117104	106541	86	42874	39106	83	1571	1669	20	2786	3262	28	5916	5814	41	9909	8748	57	191416	181614	89	0.4833
102567	92488	87	54156	48401	83	1706	1489	21	2808	2443	29	6600	6200	45	9611	8627	50	193023	176377	78	0.485429
128682	118073	89	50494	47230	82	2018	1763	23	3424	3150	32	7672	7792	43	12303	11721	60	267199	247226	80	0.485429
78785	75706	79	33686	32697	77	1314	1309	13	2102	2372	24	5102	4947	39	8156	7333	56	145694	137709	82	0.486494
157296	144057	89	82360	76449	88	3090	2689	31	5528	4442	41	11699	10932	57	17860	16666	76	368276	335226	91	0.486494
156391	142118	92	90522	82931	87	3077	2675	31	6079	6210	37	12543	11854	59	19736	18557	79	434007	403674	91	0.488623
157523	148277	86	65166	61759	86	2905	2827	28	5755	5227	42	13242	11773	63	21067	18994	76	431735	387016	90	0.488623
274855	170101	121	105063	67539	116	4167	2566	42	7336	4114	56	14371	8937	71	24724	15073	96	487324	297117	119	0.489687
88749	86183	79	36895	35642	79	1629	1570	18	2293	2613	27	5452	5424	39	9934	9655	51	183422	172028	81	0.490752
122464	109272	86	58135	52194	87	1994	1682	22	3274	3188	29	6357	6013	43	9250	8567	60	200253	190056	90	0.491816
119128	102277	87	59852	50604	87	2074	1673	27	3295	2894	31	7505	6603	49	12893	10905	60	228892	196596	80	0.491816
100752	90010	99	51086	47024	85	1869	1896	20	3372	2389	30	6154	5530	42	9591	9056	54	188601	173244	99	0.491816
129330	105471	91	50113	40572	90	1888	1522	20	3394	2698	36	7337	6103	51	11690	9798	58	245160	210187	92	0.493945
158445	132519	91	67051	55260	91	2223	1747	26	3937	3300	37	8060	6610	55	12240	9656	67	279627	243930	94	0.49501
252820	187601	110	106812	78763	106	4180	3324	38	7548	6449	50	16993	13316	69	28967	23059	102	572516	489936	107	0.496074
194606	150346	96	70046	54237	96	2995	2223	33	5049	3668	44	11632	9107	59	19448	14962	79	361907	288843	98	0.497139
69011	68263	79	29999	29427	76	1159	1120	7	1948	1614	23	3610	3526	32	5735	5441	42	120637	119098	77	0.497139
103748	99489	83	39034	37608	80	1360	1169	12	2415	2174	26	4786	4577	37	7796	7613	58	151407	144586	85	0.497139
192131	159537	104	58112	45590	97	3112	2551	33	5831	4970	43	12440	10130	66	19301	15972	71	382702	332529	97	0.498204
263794	191481	119	136247	98556	117	4441	3353	38	7842	6402	49	16838	13228	70	25902	20618	106	535534	424814	115	0.499268
138488	121186	93	53545	45399	88	2125	1704	23	3349	2767	32	8432	7132	50	12312	10413	56	255942	231033	90	0.500333
103117	96890	82	47695	45140	81	2196	1966	24	3474	3225	32	7317	6942	48	11645	10952	54	218286	206738	84	0.502462
110943	104485	84	40526	38017	82	1779	1590	22	3176	2731	35	7611	7023	48	11115	9928	59	231750	206698	85	0.503526
110456	96275	94	59812	53743	85	1917	1886	23	2674	2759	33	5793	4999	45	8772	8031	51	180367	169337	82	0.505655
232908	128525	128	82493	50476	109	3211	1852	38	5384	3420	51	12130	7689	69	20778	12452	85	413923	242843	112	0.508849
107836	98174	83	45766	42546	83	1841	1703	22	2477	2795	28	6668	6135	46	10221	9483	56	206056	193389	84	0.512043
118749	111355	84	58680	55393	82	2488	2428	25	3640	4070	30	9386	9107	56	14276	13833	64	287524	270344	85	0.512043
208941	160349	105	77490	60054	102	3053	2495	30	5148	4270	43	10281	8334	63	17374	12651	71	347266	281725	106	0.513107
157290	121454	100	74105	58497	94	2491	1879	29	4310	3553	41	8541	6663	52	14295	11503	69	277705	225796	99	0.514172
143163	125001	90	68772	60918	89	2041	1751	25	4008	3518	36	8031	7335	49	13208	11552	69	252017	233214	91	0.516301
172141	152044	93	97031	86749	92	3240	2776	32	5918	4856	43	11973	10848	58	20539	18039	77	404537	347625	100	0.517365
110106	105806	85	54829	53077	82	1985	1954	22	2880	2776	29	7312	6880	45	11225	10625	59	223736	212684	86	0.517365
94944	89403	83	26386	24942	74	1828	1494	22	1989	2043	25	5704	5465	43	9605	8951	60	186804	175956	85	0.51843
167079	151518	90	91286	83804	87	3391	3060	29	5923	5071	48	11485	11047	57	17199	15910	75	349599	320636	90	0.519494
185994	154509	97	73184	61003	94	3130	2641	31	5155	4373	40	11420	10073	58	18533	15343	80	350298	308441	97	0.519494
101379	96523	81	51779	49976	80	2358	2188	26	3532	3478	35	7455	6861	49	11493	10264	64	216365	207432	81	0.519494
54701	55336	78	16148	16162	49	912	760	0	1019	1242	11	2601	2912	26	4823	4864	37	87258	88872	79	0.519494
95448	89076	90	44271	41827	80	2047	1994	23	3188	3059	32	7311	6763	48	11313	11466	55	220698	209008	89	0.521623
158125	124885	96	66056	52094	95	2575	2148	26	4157	3127	40	9190	8003	51	16439	13456	68	311983	262703	97	0.523752
120884	114530	83	70593	67945	83	2394	2024	26	3623	3936	35	8663	7919	50	13371	12227	67	300758	274870	88	0.523752
158134	130876	90	59695	47962	89	2682	2234	29	4160	3796	39	10113	8558	54	17720	15536	81	334078	293561	101	0.523752
76153	72485	82	37788	36917	77	754	837	0	2244	1508	20	3026	2923	30	5797	5470	42	104842	102660	81	0.524817
108917	97308	88	36943	31898	84	1508	1313	20	2541	2765	26	6530	5756	46	9093	7420	57	191398	174183	85	0.526946
121833	109534	94	53351	48489	85	1711	1547	19	4217	4056	33	8361	7981	51	14229	13700	61	272079	257485	92	0.528011
127342	104622	93	50426	42036	89	1838	1787	23	3595	2708	38	8126	6899	51	13126	10779	62	240103	213089	95	0.529075
158550	138089	107	90949	81730	90	2918	2576	29	5064	4513	43	11906	10511	57	18338	15910	83	366892	314591	94	0.529075
86419	81553	81	22227	21445	60	1403	1321	18	2812	2722	27	5472	5369	40	8498	9205	48	176731	170993	83	0.529075
67462	64775	79	31295	30477	76	829	821	0	1537	1500	21	3633	3739	32	5758	5344	44	121296	115227	75	0.531204
152047	141097	87	75894	69023	89	3164	2995	29	6043	5260	44	11168	10260	58	17703	15662	78	391537	336137	92	0.532269
117134	107679	87	36927	34957	82	1857	1783	19	3333	3029	28	6865	6455	46	11843	11430	56	215436	200169	83	0.534398
191415	142308	100	84192	63789	101	2641	1990	30	4349	3554	42	10619	8374	68	16280	12419	77	308296	239633	98	0.536527
118440	109011	87	58562	53576	85	1820	1736	22	3477	3109	36	7300	7189	45	11248	11254	53	231962	226573	84	0.536527
126904	113740	89	51945	46336	85	2787	2281	28	5129	4153	40	9624	9097	52	17013	15891	78	316417	300100	84	0.537591
111024	101848	100	47294	42123	100	1956	1769	21	3710	2698	33	6703	5853	44	11540	9732	66	219575	184723	100	0.537591
126833	115786	90	53627	50070	85	2271	2222	23	4288	3743	38	8959	8666	52	14569	13546	65	288597	268876	85	0.537591
115657	98573	93	52926	46905	88	1140	1203	12	2402	2363	26	6108	5735	41	9603	8978	55	196631	183314	86	0.538656
139033	120891	89	72153	64193	89	2501	2215	26	4332	4222	34	8742	8172	50	13695	13032	71	265774	255724	88	0.539721
67996	66600	76	24594	23766	73	823	766	0	1524	1344	16	3432	3404	34	5316	5329	43	121970	114754	77	0.539721
94138	91906	86	54093	52911	79	1575	1571	18	3540	3121	36	6947	6833	47	10659	9703	58	219050	203225	83	0.540785
95104	91509	80	30047	29025	78	1605	1549	17	2706	2662	28	5704	5458	42	8777	8243	52	181120	173488	84	0.542914
250714	191279	105	109741	83089	105	3945	3016	37	6860	5229	47	15985	12945	67	25944	20887	93	540764	461343	103	0.542914
83622	83472	77	47761	46280	79	1860	1718	22	3271	3269	33	8087	7584	56	12893	12422	58	257068	239956	80	0.542914
127162	114083	86	47599	41886	86	2058	1612	25	3769	3349	34	8060	7241	47	12269	11605	62	241698	227221	84	0.542914
147600	126533	92	58718	50587	90	2482	2256	28	4162	3469	35	9187	8111	54	14471	12702	64	273991	260952	90	0.543979
92732	88193	81	36776	35448	79	1582	1437	16	2511	2602	27	5792	5448	42	9136	8917	46	176403	166033	85	0.546108
96731	91478	83	45433	43042	82	1660	1555	17	2519	2352	26	5792	5352	41	9192	8652	58	177756	175852	84	0.546108
76261	73766	83	34601	33333	77	1116	818	0	1954	2161	19	4273	4083	37	7678	7209	54	146363	143137	76	0.546108
154228	124259	98	70067	57417	93	2310	1929	26	3490	2898	35	9489	7714	55	14090	11912	61	290515	249141	95	0.546108
90839	87699	80	37256	35860	79	1562	1320	15	2305	2807	25	5010	4647	39	7701	7386	48	165217	157501	83	0.548237
126110	120513	88	59884	57058	83	1571	1435	20	3264	2494	34	6626	6485	44	9671	8627	55	190042	175073	86	0.548237
117086	106455	86	89418	82951	86	2545	2052	28	4998	4784	39	9784	8792	51	16593	14621	70	323588	294913	88	0.549301
90731	85108	80	38253	35431	81	1472	1362	15	2578	2520	30	6036	5672	44	11095	10076	61	218471	210124	82	0.549301
91751	86694	81	34246	32933	80	903	882	0	2613	2660	24	4646	4468	38	6950	6741	44	149957	144311	80	0.55356
130187	120463	87	78954	72700	86	3235	3138	30	5166	4657	41	10323	9428	52	15361	13748	73	307866	268748	89	0.55356
179385	148781	100	76147	62157	95	2676	2058	28	4054	3741	39	9887	8029	59	15501	13166	74	305195	270818	94	0.554624
111434	98827	98	51437	45967	83	1810	1523	21	3120	2716	36	5744	5248	42	9409	8696	56	174755	161594	76	0.555689
170630	131240	103	59805	46028	93	2997	2268	32	4337	3765	39	10629	8259	58	18245	14431	83	342879	275418	98	0.556753
86901	80036	81	36433	34707	80	1228	1248	15	1771	1864	21	3869	3932	34	6557	6328	44	134953	127456	82	0.556753
142400	116180	95	59131	48810	90	2029	1705	24	3540	2818	35	7299	6392	49	10781	9378	59	231120	198721	93	0.557818
88481	85243	79	22732	22179	61	1654	1849	17	2937	2675	34	5964	5876	42	8375	7951	47	180754	176190	77	0.557818
85914	80067	88	25379	24175	76	1158	1269	14	2372	2217	27	4453	4254	40	7172	6422	49	150713	146430	80	0.557818
345557	260498	126	284251	217861	127	9342	7129	49	16232	11351	77	35510	25200	119	55756	40143	121	1.04858e+06	843431	129	0.557818
146858	129525	96	70798	63184	88	2964	2650	29	4207	3823	37	10106	9042	53	16195	14804	71	300775	277930	91	0.559947
155587	138617	89	69256	61970	88	2360	2295	26	4635	4306	38	10454	10065	55	17372	16762	71	333973	322914	84	0.56314
105936	99767	83	50151	47752	82	2543	2228	25	4065	3493	40	10240	9963	52	15652	15372	66	323249	291686	77	0.564205
149880	132602	91	61335	53379	89	2993	2592	30	5566	4989	42	10252	9251	56	16827	15370	74	327056	310209	85	0.564205
221782	155069	119	91839	64292	108	2823	2234	28	5292	3954	45	10967	7373	59	16253	12241	74	342569	250921	109	0.566334
107028	99961	86	33110	30967	80	2035	1985	22	3618	3409	32	7326	7012	45	12410	11591	72	232896	223777	84	0.566334
184892	139633	100	87181	65708	96	2771	1945	32	3938	3688	37	10600	7909	67	15132	11670	80	320295	252648	98	0.567399
113501	108727	84	51667	49668	81	1280	1193	13	2581	2524	28	4957	5037	38	8507	7609	50	177556	167559	78	0.567399
74038	71528	77	25476	24999	74	1100	1133	11	1707	1830	21	4267	4039	37	6601	6033	42	138947	134741	76	0.569528
185112	146083	102	69801	53664	98	3475	3075	33	5606	4676	45	11973	10478	55	19408	17413	79	371567	337783	88	0.570592
117807	100707	89	56627	49498	87	1823	1399	23	3528	2801	36	7436	6907	49	11472	9902	68	247380	214957	78	0.572721
128483	120500	83	55193	51742	83	1796	1626	22	2880	2514	31	6632	6007	43	10617	9775	57	212147	199068	82	0.572721
194163	162818	95	101514	87000	94	4560	3665	39	10013	7963	67	20626	17098	87	32001	27315	89	653988	541447	93	0.573786
92170	90930	81	30854	30175	77	1624	1639	16	2246	2230	25	5148	5042	37	8306	7579	55	164450	155557	96	0.573786
140502	129781	85	48601	44868	83	2332	2376	23	4180	3466	38	9654	8957	61	14394	13456	73	289203	262710	84	0.57485
144663	122497	92	81126	69628	93	2139	1768	24	3299	3062	34	7638	6834	49	11940	10333	63	238767	207127	80	0.57485
160225	139120	91	87133	75271	92	2920	2433	28	4971	4536	40	10188	9061	56	15531	13455	71	325007	294902	94	0.576979
107727	101285	83	24458	23745	63	1391	1344	16	2584	2571	25	5636	5186	39	8475	8341	51	173329	165239	83	0.576979
54521	52634	76	19545	19016	58	571	415	0	922	1147	8	2812	2553	28	4383	4394	37	84695	84361	75	0.580173
201302	179330	99	109465	96213	92	4413	3758	36	6299	5706	47	14164	12565	65	23300	20503	87	498433	435237	96	0.581237
203084	163608	98	86475	69508	96	3637	2986	35	5036	4565	41	11674	10152	60	18026	16395	77	386261	351502	95	0.58656
143662	115064	94	56053	45277	92	2038	1694	23	3569	3343	36	8688	6863	54	12580	10914	61	272651	235484	90	0.587625
98015	94043	82	33290	31975	80	1606	1693	20	3300	3246	30	6198	5874	42	8423	8277	47	176758	173066	81	0.587625
142668	128775	87	62913	56555	87	1903	1820	20	3891	3161	36	7214	6470	50	10893	9858	63	224447	202447	87	0.587625
114772	107227	86	66373	63324	85	2033	1903	21	3250	3208	30	7246	6787	48	11503	10719	62	228882	215937	82	0.588689
119738	104415	90	50005	42967	87	1632	1327	17	2825	2817	28	7037	6470	47	12342	11130	64	220876	202139	86	0.590818
101152	94695	85	37348	35109	82	2014	1773	23	3736	3498	33	8010	8063	47	12916	12587	57	264686	249503	86	0.591883
215292	191395	102	119389	106132	95	3939	3713	33	8623	7690	49	17556	16147	72	26507	24223	89	518809	467884	96	0.592947
119416	109614	85	63589	59287	85	2216	2073	23	3653	3477	33	7524	7387	44	11771	11108	62	239164	229537	82	0.592947
106496	99029	85	52149	48956	83	2300	2425	23	3244	3009	31	6914	6695	43	11040	10241	58	215461	199026	81	0.594012
125195	113401	88	57055	53082	85	2403	2404	25	4316	4111	38	9121	8620	58	15038	13823	63	282103	259199	89	0.595077
107953	101936	84	31528	30000	79	1608	1468	17	3161	2843	33	6873	6264	48	8916	8895	55	208398	197317	80	0.595077
119308	108810	97	58319	53133	85	1926	1622	24	3314	3541	35	7776	6768	47	12655	11794	63	225879	201957	80	0.596141
161266	135413	97	66851	55026	93	2641	2338	28	5165	4136	37	9658	8337	56	15861	13341	73	324381	293473	92	0.599335
155712	129762	100	69583	59259	92	2477	1880	28	3808	3937	34	8750	8195	50	14705	12840	68	268630	253324	88	0.601464
78739	75643	81	27596	26303	77	1682	1450	20	2857	2951	30	6288	6022	47	10557	9461	59	216547	208419	75	0.601464
183087	151786	100	56581	46964	95	2725	2651	28	5314	4613	40	12221	10798	57	18147	16483	71	371948	341713	96	0.604657
108421	99870	82	42087	39366	81	2042	1954	23	3561	3392	34	8261	7518	54	13563	12317	62	261338	240376	84	0.607851
197935	158445	111	69724	54171	103	3481	2659	36	5703	5133	45	13141	11063	69	20274	16351	93	389888	343776	97	0.607851
159294	141071	107	76030	68555	90	2260	2253	24	4760	4838	37	11847	11344	59	17919	16253	76	368216	341611	90	0.60998
137689	125092	90	55356	50367	86	2322	2048	26	5145	4467	40	9523	8879	52	15224	14283	71	314440	298210	88	0.611045
111138	102534	86	43667	39566	84	2157	1817	25	3861	3607	33	8206	7339	50	12327	11647	65	258481	239564	86	0.611045
128280	113545	88	56754	50196	87	1879	1660	21	3497	2883	34	7886	7412	52	12375	11630	61	254286	236210	90	0.612109
125529	118582	85	63270	59748	85	2095	1954	23	3733	3343	37	8062	7611	48	13938	12187	68	256924	230042	86	0.613174
86044	83229	78	25526	24955	71	1426	1353	14	2869	2880	29	5501	5667	39	9530	9316	50	179156	171499	80	0.613174
195776	149629	102	86357	67729	99	3061	2491	32	5788	4390	45	11077	8465	60	18647	14624	72	359497	284478	99	0.613174
115985	105634	87	41056	37803	84	1663	1561	19	2963	2829	28	6407	5996	43	10111	9388	54	192166	180719	87	0.615303
94229	89984	90	38008	36730	80	1269	1275	12	2298	2432	27	5538	5340	40	9213	8759	58	178429	169706	82	0.615303
90216	87307	81	40105	37972	80	1263	1199	13	2189	1690	26	4164	3784	37	6622	6357	44	135407	127917	76	0.616367
123299	109410	94	63815	57371	86	1998	2011	23	3927	3435	33	8016	7684	48	12594	11833	63	263851	249094	88	0.618496
153407	117175	96	61311	47016	94	2151	1867	23	3572	2822	36	8474	6571	54	12673	9721	67	254641	195581	96	0.619561
150521	136271	101	82052	75421	88	2514	2251	27	4176	4108	36	9888	9034	56	14100	12773	69	282958	268257	89	0.620625
229128	173583	114	95155	72092	101	4028	3075	36	5855	4930	44	12933	10556	74	21248	16530	89	433489	372234	101	0.620625
86716	83481	84	34838	33905	78	1026	999	0	2007	2074	22	4649	4857	35	8466	8073	46	156988	155706	80	0.620625
104582	95836	84	48039	44276	82	1670	1604	17	2762	2841	26	6218	5229	45	8508	8505	48	182006	168955	76	0.62169
217090	161632	116	82811	61359	107	3063	2419	32	4901	3425	43	10587	8064	59	15838	11848	74	318719	252748	109	0.622754
112453	105009	89	58155	54087	83	2289	2260	24	3486	3294	33	7611	7577	46	11296	10182	61	219525	206328	83	0.623819
201095	152713	112	84309	65064	101	2637	2255	29	4136	3519	38	10796	8679	56	17092	13890	78	336692	266967	103	0.624884
98662	93782	83	48054	44821	81	2175	2152	23	3445	2967	36	7301	6716	46	11950	11159	57	237926	229115	83	0.625948
116103	109941	83	46221	44307	82	1992	1887	22	3544	3528	31	7363	7016	47	12301	11279	59	232372	213408	84	0.625948
175242	137132	102	79393	63314	96	2182	1638	24	3838	2976	37	8516	7034	54	14002	11834	69	273616	225203	97	0.625948
101091	94647	83	49554	45707	81	1408	1281	15	3109	2435	33	6037	5588	42	7942	7226	47	172801	161641	78	0.628077
118775	109551	85	41490	38416	82	2102	1912	21	2700	2904	28	6823	6403	46	11359	10347	67	231164	203146	81	0.628077
95329	88553	84	57438	53936	84	1649	1730	19	2813	2336	29	5277	4898	39	9445	9112	53	171855	169405	81	0.630206
95523	92808	82	38317	37242	79	1347	1306	14	2219	1995	25	4580	4446	38	7687	7210	46	153356	150423	76	0.631271
384190	253416	146	206893	149851	146	9261	6992	50	16844	11751	82	36277	26175	126	55501	40544	141	1.04858e+06	809919	145	0.632335
190411	147480	97	72280	55922	98	3047	2239	32	5121	3934	41	10817	9023	59	17538	14158	72	340581	279947	95	0.6334
135649	118886	89	51211	43687	88	1971	1893	21	3646	3430	33	8225	7687	49	13040	11958	63	265962	246043	84	0.6334
101545	95481	92	36491	34095	80	2155	1983	25	3119	3492	31	7809	7303	47	12897	12727	64	246850	240729	78	0.634464
128053	117262	89	54188	49237	86	2437	2184	27	4411	3453	37	8980	8730	54	13197	12525	64	264250	249219	84	0.634464
112253	104275	89	42158	40424	82	1533	1453	19	3089	2703	32	6270	6011	45	9452	9216	55	189893	183350	81	0.635529
114411	104236	100	54406	51199	82	1688	1805	19	3043	2921	32	7643	7540	47	11495	10792	54	250381	240861	80	0.636593
197705	167235	96	94886	79202	97	3182	2614	31	5342	4886	41	13282	11599	64	20080	17267	89	422154	386102	95	0.637658
145572	117392	95	61533	49935	92	2539	1914	29	4168	3554	37	8232	6909	55	13923	11983	65	270048	241541	90	0.639787
92651	89860	81	29144	27710	79	1661	1710	20	3337	3360	30	6645	6612	44	11231	11236	59	213306	207302	81	0.639787
98467	95965	84	45008	44273	80	1605	1412	15	2697	2718	30	5888	5676	41	9360	9096	53	187909	176893	81	0.640852
88379	84157	81	28257	27035	79	1862	1909	21	3406	3184	31	8164	7922	47	13640	13379	67	276714	259308	81	0.641916
155020	124039	103	56400	46602	90	2669	2232	29	3823	3327	37	9100	8099	54	15362	13551	66	303073	267274	92	0.644045
111923	98212	87	45132	37741	87	1513	1307	19	2975	2776	29	5316	4649	42	9116	8320	54	180426	159108	87	0.644045
35271	35867	62	16679	16678	48	611	499	0	882	735	0	1777	1894	20	2702	2976	27	58405	59530	70	0.644045
143489	120885	96	51512	43583	87	2307	2008	26	3801	3481	34	8056	6931	49	11980	10746	55	227425	208134	89	0.644045
108078	101194	84	53762	50644	83	2082	1818	25	3067	3280	31	7446	6945	51	11091	10492	59	232830	219328	90	0.64511
148141	129705	91	61087	53730	89	3004	2357	31	5743	4925	45	10858	9921	54	16620	15291	73	341231	328104	88	0.648303
156976	121924	97	69545	52412	94	2739	2097	30	4324	3247	41	8905	7196	57	13913	10599	70	277237	234495	95	0.648303
86874	84207	82	23945	23433	64	1337	1237	14	2005	1918	21	4962	5124	36	8050	7622	48	166877	161897	80	0.648303
99296	93926	84	49077	46824	80	1992	1793	21	2853	2816	32	6529	6387	44	13024	11824	66	212833	187427	80	0.648303
67316	66944	77	21646	21815	58	953	1014	4	1303	1261	10	3198	3196	31	5047	4926	39	100482	98340	78	0.649368
97155	92432	84	34512	33140	79	2300	1997	26	2984	3327	29	7777	6810	48	12309	12297	62	236906	217517	83	0.649368
224996	170613	119	85573	65177	101	3099	2697	30	5268	4440	46	12376	9974	63	19389	14959	82	382928	309414	103	0.650432
56008	53578	80	23557	23060	70	1045	920	0	1266	1110	7	2861	2825	29	4288	4306	37	95883	92178	78	0.650432
98425	93606	86	43058	41077	80	1106	1086	8	2114	1927	22	4672	4283	38	7502	7267	44	145117	138821	82	0.651497
140510	120390	98	42674	37127	86	2753	2375	27	3672	3512	35	8854	8002	51	14035	13311	71	297697	279663	86	0.652562
118643	110432	91	39037	35993	81	1682	1594	19	2807	2696	29	6464	6512	42	11236	10462	60	198534	190812	84	0.652562
164922	136226	94	91497	78800	92	2891	2373	31	3995	3482	34	9093	7968	58	14081	11625	69	283583	261650	91	0.653626
87861	82741	84	38560	37202	79	1150	1137	11	2147	1631	23	4620	4430	36	7485	6760	48	152689	147672	82	0.653626
119924	112562	85	49978	47292	82	1942	1646	24	3882	3839	32	7650	7368	48	12531	11627	56	258394	242982	85	0.653626
102359	96356	83	57683	54647	81	1605	1569	16	2904	3149	30	6475	6216	42	9169	8867	49	188493	183499	82	0.654691
124126	114298	86	61105	55990	86	2855	2710	26	4876	4881	39	11123	10504	61	16535	14887	70	331694	304219	89	0.65682
208594	162413	105	81505	65252	101	3107	2355	33	5327	4170	43	12498	10091	64	20319	15622	88	395699	321524	107	0.657884
167237	143533	94	95655	82760	94	2721	2548	27	5380	4560	38	11023	9979	54	17067	15255	75	340719	318022	95	0.660013
341791	246525	125	209675	149863	123	6392	4804	44	11862	9175	58	24776	17762	95	39804	29047	117	760360	549314	127	0.660013
280397	216459	109	155232	127152	107	5209	4025	40	10181	8091	55	20698	16589	79	32469	24919	102	658166	508651	110	0.660013
199076	148651	104	85748	67846	99	2978	2399	31	4622	4070	42	11354	9425	58	16204	12254	72	329830	264598	100	0.661078
96306	94817	81	22912	22778	57	1691	1754	21	3056	3040	32	6161	6390	41	11057	10420	54	207832	197717	84	0.661078
117707	102497	88	43624	37608	85	2029	1811	25	4069	3398	35	8142	7170	52	12882	11687	60	245375	222566	90	0.663207
111187	103455	84	57259	54934	81	1995	1808	21	3309	3512	34	6947	6639	46	12390	11775	63	237775	226471	84	0.663207
162765	132386	97	88856	71725	95	2019	1878	22	3412	2853	35	8477	7411	54	13006	10687	65	251428	213090	93	0.663207
71572	69965	78	29749	28903	75	1257	1561	15	2571	2608	28	5326	5248	42	8689	8374	49	161513	156020	73	0.664271
172893	143234	92	89115	74439	93	2545	2047	30	5046	4167	43	10667	9121	54	17276	14519	68	330991	297923	94	0.664271
123346	108606	92	43187	38355	85	1722	1755	19	3894	4017	32	8389	8236	48	14292	13614	64	277364	270788	83	0.665336
262997	185816	111	106377	75556	106	3323	2474	34	6084	4748	51	15036	10940	68	22557	15978	94	463473	343378	107	0.665336
84717	80950	80	37407	36012	79	1198	1029	6	2248	2522	24	5124	4974	37	8019	8096	46	153332	145723	79	0.667465
91827	88645	83	33134	32301	79	1419	1450	15	2323	2312	27	4831	4598	39	8633	7636	52	164540	156756	76	0.667465
96281	91212	82	44429	43120	79	2303	2291	25	4503	4384	38	8832	8494	49	14838	14238	65	301750	288380	83	0.667465
272164	215226	119	154968	127032	116	5262	4181	41	8729	7255	47	19303	15760	77	30782	25822	107	622621	543886	114	0.66853
91752	86967	82	40579	38761	80	1958	1969	23	3163	2861	33	7004	7072	44	12076	11601	63	242548	232697	82	0.66853
135349	111696	96	53945	46196	91	2007	1569	22	3657	2957	38	7654	6479	48	11577	9042	60	231784	203848	91	0.671723
210182	162391	101	81478	62760	100	2865	2168	33	6774	5156	51	13364	10679	70	20898	15821	80	438110	361700	98	0.671723
199442	174094	96	91472	81208	92	4295	3635	37	7190	6893	46	15029	13984	66	24524	21877	85	483263	436629	95	0.674917
98252	89883	85	59063	56088	83	2337	2304	23	3359	3218	31	7469	7002	48	12759	12126	64	274368	249767	87	0.67811
104726	98751	83	48066	45204	82	1544	1635	18	3234	2924	31	6373	6155	43	10973	9981	59	219588	210612	88	0.67811
74871	73131	78	35929	34634	77	973	1144	8	1602	1905	17	4973	4743	40	7293	7075	43	143349	139384	80	0.679175
145681	130653	101	77983	72650	88	2482	2341	27	3995	3298	38	7992	7577	49	13864	12856	61	258582	226189	89	0.681304
220114	177213	98	105951	85760	98	4307	3445	39	7483	6643	47	15655	12769	72	25120	20264	93	521826	427487	114	0.681304
102211	96506	86	46112	43181	81	2032	2047	20	3123	3548	30	7370	7031	43	12328	10882	59	233274	220909	86	0.682369
88395	87874	79	44354	43958	78	1916	1776	20	3122	3565	28	7584	7329	44	11770	11206	67	229981	222589	81	0.682369
106223	98764	87	48165	45366	82	1708	1553	20	2627	2475	32	6572	6626	44	10487	9863	55	195748	180202	89	0.683433
119928	114199	82	40040	38292	80	2612	2581	26	3660	4007	34	9232	8855	48	15390	14041	71	291074	277382	89	0.683433
79246	79342	79	30443	30235	76	1031	1177	12	1610	1593	19	4592	4305	37	7236	7138	45	143903	137693	80	0.683433
86026	82302	80	32038	30510	78	1213	1232	10	2112	2175	24	5138	4955	39	8310	8527	45	162296	157533	85	0.683433
104393	97641	87	38869	36652	82	1866	1863	20	2857	2602	29	6736	6783	43	9806	9624	50	213913	203146	86	0.684498
154314	126026	95	69083	57704	92	2640	2214	27	3757	3324	36	7844	6374	52	13361	11019	69	255799	218053	97	0.685562
182179	145663	95	70001	56144	96	1988	1718	28	4860	3461	47	10026	8128	55	15924	12407	74	306512	248899	100	0.685562
233595	154570	109	90918	60194	106	3699	2647	34	5084	3430	48	11846	8157	65	19593	13390	77	361994	249862	112	0.686627
175578	144842	97	59948	50115	93	2652	2239	29	5917	5067	43	12993	12225	62	20903	17948	90	403377	362153	98	0.687691
213999	155199	103	89420	63433	100	3053	2030	33	5003	3957	46	10809	7707	64	18676	14416	79	339402	255984	103	0.687691
104236	99576	84	25478	24659	65	2087	2002	22	3588	3197	38	7683	7213	48	12677	11758	62	238113	225413	83	0.688756
129934	114270	91	75108	66520	88	2075	1894	23	4211	3245	39	8305	7313	55	13288	11681	65	266165	229102	84	0.688756
153487	122876	98	55180	42638	95	2145	1823	23	3489	2925	35	7932	6825	52	12639	10029	72	248160	212829	97	0.68982
89150	85003	84	38349	36426	79	1444	1456	14	2061	1918	23	4349	4523	34	7204	6891	50	164090	160340	83	0.691949
189755	154711	104	72996	57292	101	3298	2885	31	5666	4532	45	12056	10226	60	19161	15821	84	376569	327016	108	0.693014
111978	104606	86	54475	51880	82	2029	1893	24	3890	3534	37	8723	8234	51	13825	13437	64	267211	250763	89	0.696208
136608	119583	90	50811	43816	88	2532	2090	30	4121	3290	39	8986	8119	52	14040	12612	67	284284	260076	86	0.697272
133050	120343	89	85573	78859	87	2224	1907	25	3970	3280	38	8040	7395	45	12435	11627	68	247983	236844	88	0.698337
78881	74858	85	37492	36489	78	1314	1102	10	1824	1888	24	3943	3828	35	6476	6072	47	130693	126193	79	0.698337
121553	115404	89	70645	67141	85	1790	1777	23	4114	3649	33	8380	8168	48	12715	11547	60	260879	249370	87	0.699401
100243	94784	82	35281	33757	79	1366	1398	14	2523	2335	29	5782	5929	40	8936	7984	55	176227	166462	81	0.700466
62907	61024	77	25340	24903	67	1167	1050	6	1731	1693	20	3448	3504	35	5132	4843	39	112508	107631	77	0.700466
132968	113408	89	47671	39634	88	2187	1812	25	3113	2543	34	7515	6628	48	11221	9159	58	226610	201079	86	0.700466
137591	117386	94	68825	59463	90	2338	1978	26	3825	3632	34	7626	6972	48	12999	11650	64	259702	240946	87	0.70153
48673	50435	60	20335	20230	53	475	542	0	1324	1293	11	2623	2410	29	3616	3822	30	70270	71540	69	0.70153
301059	197255	130	126324	80469	127	4123	2843	41	7108	5134	53	15355	10721	67	26440	17904	98	579333	415970	124	0.70153
126220	109781	86	53185	46468	86	1903	1374	24	3055	2815	34	6814	5955	48	11307	9887	59	224381	210832	85	0.70153
128664	116907	92	51160	47446	85	1792	1743	19	2755	2750	32	6784	6288	45	10916	10699	55	236905	224466	87	0.702595
90732	84085	84	33956	32577	80	2134	1958	24	3572	3168	36	8359	8134	48	13789	13250	63	269941	259969	83	0.703659
92554	88118	83	41964	39532	80	1424	1296	14	2234	2261	29	5604	5424	41	9174	8046	57	175925	165594	80	0.703659
165493	130569	97	79099	63942	94	2615	2067	28	4292	4302	36	9056	7696	56	13961	11409	65	283023	238374	92	0.703659
92608	86622	84	43340	41469	81	1710	1557	20	3103	3086	34	7419	6477	50	12604	12342	59	247810	230434	82	0.705788
109662	103743	84	41067	38473	82	2778	2670	27	4090	3860	37	9796	8901	55	16407	15531	67	310546	290985	88	0.706853
141235	129133	86	94838	89194	86	2975	2730	29	4600	4224	38	11457	10502	55	18316	16898	75	335131	303180	86	0.706853
192333	151669	100	84357	65821	97	2894	2186	32	5147	4270	45	11366	9153	62	18085	14624	74	362361	305892	97	0.707917
108426	103485	84	56351	54089	79	2147	2142	22	4508	3900	37	8300	8265	47	13306	12831	66	261607	254036	81	0.707917
94178	91000	84	38631	37990	78	1708	1639	17	2326	2274	29	5459	5521	38	9244	9004	49	179717	177788	82	0.707917
124163	113186	86	55471	49918	87	2029	2272	21	3776	3696	34	7900	7488	45	11875	11019	62	235175	207094	90	0.708982
131792	110706	99	46492	37768	91	2094	1558	22	3086	2348	36	6403	5329	45	10954	9177	66	214101	186925	93	0.710047
188944	150325	99	78372	62466	97	3443	2381	35	5111	4464	40	12506	9873	66	18478	15845	80	373397	313274	100	0.711111
106485	99063	85	37091	34410	81	1815	1754	18	2708	2580	25	6106	5930	42	10116	10138	58	269370	261836	84	0.711111
65277	63547	76	26426	25524	75	1170	1044	6	1782	1536	24	3302	3314	29	5724	5313	42	111542	108874	79	0.71324
55221	53595	75	25043	24153	74	1013	1092	7	1104	1379	12	2866	3126	29	4077	4340	33	94705	95364	71	0.71324
151350	135533	88	76088	69828	88	3141	2834	30	5528	5321	41	12510	11991	60	20090	18695	78	409873	389853	92	0.716434
75432	74782	78	29516	29365	75	1063	973	0	1518	1942	18	3682	3247	32	4785	4423	40	106779	106797	82	0.716434
111751	105415	84	42416	40044	82	2497	2238	26	4433	4071	38	8911	7837	54	13245	11983	64	258433	231914	86	0.716434
81517	80264	79	23234	22759	63	1183	1078	10	1732	1910	21	4640	4424	38	6940	6550	51	148286	140760	82	0.716434
89021	86077	82	30427	29519	78	1791	1812	20	2495	2588	26	6365	6446	44	8811	8688	52	192030	182020	85	0.717498
109349	101160	92	58081	53259	84	1750	1369	19	3707	2642	34	6368	6105	43	10112	9008	60	198101	183303	88	0.717498
139363	123257	90	87186	79536	89	3293	3070	30	6972	6357	46	13599	12383	66	22649	20581	81	416270	356588	103	0.717498
102986	97441	82	39078	36840	82	1329	1248	10	2678	2678	26	5508	5195	41	9258	8519	54	182407	164272	85	0.720692
139437	125981	89	63553	57788	87	3022	2691	30	4958	4783	37	10869	10930	56	18359	17988	74	364660	343969	87	0.720692
105450	103191	81	26170	25447	70	1573	1667	18	2430	2355	27	6399	5866	44	10068	9610	51	195317	187736	86	0.720692
148313	128603	98	59832	52426	87	2430	2202	26	3549	3299	33	8381	7272	51	14069	12708	71	293103	276646	90	0.721756
127356	117849	86	60223	56091	82	2833	2425	30	5023	4641	40	9041	8799	49	14951	13644	73	291093	272304	86	0.721756
193110	154689	102	77276	62676	97	3271	2599	33	4295	3661	40	10416	8831	53	17116	13914	70	339369	286435	98	0.722821
110859	102736	91	86839	82594	83	2433	2255	26	3437	3139	34	8304	8171	50	12806	12004	56	268313	255010	82	0.72495
252203	196058	107	131363	104238	105	4221	3400	35	6768	5654	50	13408	10236	70	21633	18075	77	430009	358476	105	0.72495
166050	131536	95	69179	56059	93	2360	1873	27	3886	3042	38	9693	8135	55	15068	12016	73	302002	258395	95	0.72495
84462	82199	82	19034	18710	54	1313	1214	11	2210	2389	24	4856	4800	38	7818	7372	48	147050	142203	82	0.726015
172345	143081	108	82186	69235	91	2367	2012	26	4101	3190	40	8461	7500	49	15601	13754	72	302577	263613	95	0.727079
95269	91765	88	34616	33116	80	1195	1079	7	2866	2167	25	4874	4362	38	8442	7851	54	173116	165360	87	0.727079
128880	107875	93	46702	39355	86	1641	1573	19	3425	2928	32	7731	6531	49	12836	11507	57	234718	218902	87	0.728144
148754	128946	93	57088	49045	90	1998	1524	19	3588	3369	36	7359	6610	48	10955	9660	57	225297	211914	90	0.731337
135278	113562	91	61809	51567	89	2019	1504	20	3477	3280	34	7519	6471	51	11207	9055	68	236341	208128	88	0.731337
108228	101030	85	51113	47761	82	1635	1647	19	3017	2831	33	6640	6753	45	10640	9874	63	198990	189659	83	0.732402
79738	78631	80	27196	26519	76	1234	1197	10	2276	2037	23	4394	4170	37	6556	6130	42	138222	135559	80	0.733466
139283	120022	96	58600	50265	89	2026	1928	21	3265	2968	37	8415	7293	49	13502	11761	66	267138	238327	89	0.73666
178983	151082	93	75958	64195	93	3168	2405	32	6007	5269	46	12263	10712	59	20122	18037	82	395105	357631	91	0.73666
165857	132173	92	68358	54786	92	3141	2514	31	5658	4314	45	11661	9743	65	17435	14455	74	345596	294961	93	0.737725
97019	96087	81	42872	40799	80	1741	1546	19	2771	2510	29	6229	5898	44	10846	10315	64	203667	187724	80	0.737725
162882	132528	93	74664	58666	93	2534	2116	28	4491	3354	39	8730	7362	52	14184	11481	70	284788	230520	91	0.737725
98596	92681	81	34290	31043	81	2026	1725	23	3356	2984	30	7197	6558	47	11717	11413	60	233051	227890	78	0.737725
318649	197145	132	150078	92221	129	5657	3625	46	8722	5564	54	20692	12829	85	33024	22067	110	624331	420637	126	0.738789
103226	101063	81	47962	46948	80	1673	1649	18	2994	2889	31	7133	6589	46	12096	12086	63	210390	199307	79	0.738789
113565	100364	94	48701	43979	85	1789	1572	19	3368	3221	33	6374	6169	41	11019	10453	57	215934	205528	84	0.738789
66585	62440	81	31906	31309	76	569	698	0	1340	1080	9	2904	2664	30	4691	4471	38	122016	116513	77	0.739854
148607	135394	104	108981	100687	88	5666	5170	37	8107	7543	50	19565	18176	77	32093	28615	84	648400	587259	93	0.739854
132271	113848	95	58136	51160	88	1926	1757	22	3388	3087	33	7811	6677	47	11760	9935	63	241148	222474	89	0.739854
110403	102871	84	57476	53222	83	2063	1671	24	3459	3142	31	6469	6172	43	10356	10001	58	206598	192510	82	0.740918
171871	150626	92	102042	91536	91	2986	2198	30	5018	4779	40	11623	10794	65	16933	15924	71	342366	318679	91	0.740918
120522	111289	90	37557	35740	81	1922	1598	23	3540	3419	36	7874	7028	49	11130	9713	62	248427	229166	84	0.740918
132908	106816	92	55595	44462	89	2083	1812	23	3581	2714	33	7332	6171	48	13133	10401	71	256305	216959	91	0.740918
104664	94295	86	55916	50444	83	1715	1389	19	2804	2971	29	7146	6634	47	10836	10680	55	214902	201386	84	0.741983
108378	102213	83	44117	42347	82	1528	1409	17	2915	2489	29	5760	5832	38	8474	7990	49	181106	173589	81	0.741983
207052	165882	108	146386	122527	102	3592	2670	35	5642	5115	47	11701	10041	60	18034	15153	74	365169	327888	96	0.741983
172486	152025	90	80995	71200	90	3087	2678	30	6002	5723	40	12479	11287	61	21092	19712	84	413184	378536	94	0.741983
136735	124010	88	68418	62469	86	2150	1984	23	3727	2977	36	7363	6647	45	12242	11298	63	216783	208200	86	0.741983
101187	96074	83	60945	58476	82	1962	1861	22	4115	3843	33	8402	8154	47	12782	12739	58	261133	253248	82	0.743047
320822	200812	133	159284	105380	129	5945	3731	48	9727	6639	58	22223	14343	87	34072	22259	123	676722	465966	128	0.743047
115217	105350	90	49315	44982	84	1839	1769	19	3324	3196	31	7851	7201	50	12516	11752	62	258839	247372	90	0.745176
86905	81630	84	33381	31681	78	2051	1657	23	2584	2870	30	6616	6195	45	10918	10404	56	204843	197950	82	0.745176
208111	178222	98	100796	87064	96	4023	3385	38	7073	5910	47	15909	14332	75	25265	22539	86	495760	453523	102	0.746241
94795	89763	86	24738	23544	66	1584	1638	19	2463	2526	29	6625	6485	46	11122	10176	59	218892	202973	86	0.746241
119948	107413	91	31301	28175	82	1625	1400	18	2876	2625	32	6379	5803	44	10719	9611	57	206602	192228	87	0.746241
99190	94024	87	44367	42235	81	1727	1569	19	2609	2774	27	5979	5836	41	9661	9213	57	195030	185855	87	0.747305
86377	82578	80	31088	30058	78	1161	1149	10	2449	2196	25	5390	5348	39	7958	7528	48	174769	167235	82	0.74837
161329	136392	98	71140	60632	90	2415	2102	24	4525	4325	39	8919	7956	52	14391	12455	71	258980	235058	91	0.750499
149647	134652	89	68214	63188	86	3272	2981	31	5813	5025	43	12274	11805	60	19218	18817	72	375814	356951	90	0.750499
157406	135988	93	65382	56794	90	3295	2578	33	4844	4737	36	11167	10360	54	18599	18075	74	348667	328412	92	0.750499
96666	91718	87	33798	32701	79	1590	1583	19	3258	3043	31	7177	7049	43	12063	12122	51	223767	215150	87	0.752628
127500	119039	88	56572	52936	84	1962	1889	23	3377	3048	31	7797	7348	47	11865	10823	63	236334	214992	90	0.753693
68900	66656	78	31013	30037	76	1054	883	0	1879	1756	22	3480	3521	33	6009	5298	46	123477	118871	79	0.754757
107848	95949	87	52663	45785	88	2107	1675	26	3179	2988	33	6720	5913	47	10934	9900	56	235957	208106	84	0.755822
181614	144097	96	62090	48431	95	3315	2515	33	4977	4071	44	11184	9734	59	20284	16914	77	388329	338935	96	0.755822
157666	123130	96	72318	57296	93	2617	2017	30	3871	3517	36	9829	7813	55	15777	12069	72	296974	241973	99	0.756886
156102	133977	89	69827	59017	90	3079	2425	31	4558	4315	38	11021	9423	57	19032	16231	80	353795	328050	90	0.756886
106049	92703	86	50674	44753	84	1852	1430	22	3043	2334	31	5829	5083	46	9695	8514	54	187651	172768	89	0.757951
115714	101918	93	38292	33546	85	1696	1390	20	3717	3479	32	7322	6579	47	11011	10141	66	233127	219056	87	0.757951
76375	74441	76	32883	31441	77	1244	1177	11	2645	2320	27	4444	4215	37	7587	8156	44	142977	135994	81	0.759015
98249	92619	83	31987	30658	78	1642	1588	19	2168	2412	24	6042	5389	41	9320	8858	49	185714	171395	84	0.76008
105626	100702	83	36007	34961	79	1712	1633	23	2502	2491	27	6041	5508	45	9610	9560	51	185291	173525	85	0.76008
139957	128779	87	70095	65006	86	2303	2057	25	3716	3230	33	7986	7136	48	12935	13189	66	267237	248018	91	0.761144
93440	87784	90	28282	27261	78	1238	1206	13	2201	1915	29	4918	4759	39	9418	9371	54	156273	153108	76	0.761144
71636	69799	78	28817	27951	76	1079	995	0	2002	1883	23	3437	3501	31	5330	5099	40	106301	105214	78	0.761144
90031	86989	80	45056	42821	80	1645	1503	21	3059	2916	31	6384	6535	42	9932	8948	53	209968	203186	77	0.762209
183409	131224	104	68583	49953	101	2626	1838	33	4880	3277	45	10709	7953	57	16329	12019	82	310602	237866	106	0.763273
188721	155235	96	83440	68945	93	2516	2076	28	4689	4332	38	10403	9209	56	15466	12694	67	320775	277475	97	0.763273
107609	97391	95	58757	53387	84	1532	1430	15	3130	2911	32	6218	5717	43	10204	8718	59	208670	198105	82	0.766467
206909	165161	104	77353	63046	97	3269	2727	33	5039	4280	41	12062	10445	65	19036	17049	77	364425	331741	95	0.767532
135244	115377	98	58353	50125	89	2408	2003	27	4199	3641	35	8482	7771	50	13904	12532	66	261591	245872	86	0.769661
104293	90196	89	47888	41285	84	1890	1703	21	3375	2982	32	7220	6207	47	11485	10165	66	239059	220889	85	0.770725
143523	124977	90	53804	45239	89	2784	2394	31	4011	4302	35	10414	9545	54	16848	15452	80	345962	316957	85	0.772854
105213	100321	83	59660	57052	82	2047	1845	22	3713	3596	34	7761	7734	46	12303	11731	58	249099	232743	80	0.772854
88827	87186	79	49823	46902	79	2046	1894	22	3272	3282	31	8140	7874	49	12531	12055	55	236911	220522	77	0.772854
142691	130521	103	80211	75960	86	2658	2290	28	4090	3671	36	9459	8424	52	14472	13451	69	298459	280891	87	0.773919
292705	198652	123	119733	80719	118	4444	2972	41	7906	5150	56	18020	12103	81	26957	18212	110	529747	377252	120	0.774983
189265	157662	105	71640	61017	94	3218	3049	30	5469	4914	42	12041	10261	66	18979	16867	75	381268	357548	92	0.776048
230264	177140	110	96078	73523	106	4019	2906	38	6969	5751	53	15450	13343	67	25681	22053	96	523252	465631	104	0.776048
126822	117231	84	66365	62285	84	2629	2637	29	4920	5355	34	10092	9499	55	14778	13905	65	318126	297607	93	0.778177
207126	163493	115	86527	71751	97	3381	2695	34	5651	4803	42	12792	10712	64	18736	16854	72	387767	346897	97	0.778177
84088	79367	83	34599	33091	79	1183	1246	12	1791	1637	21	3990	3918	34	6846	6972	41	144372	142711	81	0.779242
242194	191629	109	138618	108047	105	5612	4423	41	9682	7276	60	21349	16973	85	36625	29172	100	688894	524874	106	0.779242
395844	259818	152	235349	158910	148	9702	6720	50	16527	10714	77	35270	23442	139	54135	36081	140	1.04858e+06	719612	153	0.780306
122175	108091	87	50347	43654	87	2010	1818	24	4149	3057	39	8032	6917	54	12319	10671	67	259622	240149	89	0.781371
98081	89834	98	47691	44002	85	2183	2168	22	3484	3638	31	8644	8258	49	13710	13041	63	277528	259652	98	0.781371
89320	83678	87	33460	30881	80	1808	1575	21	2077	2211	25	5720	5445	40	9098	8531	54	177058	166086	83	0.782435
116333	110732	91	46159	43391	83	1658	1267	20	3872	3644	33	6093	6244	39	9715	9613	50	199839	189343	84	0.7835
106079	98009	85	65655	62256	84	2448	2441	26	4294	3602	39	9172	8736	54	14349	12823	67	280442	257238	83	0.784564
112286	101974	94	49565	45319	83	1930	1864	24	3436	3436	34	7540	7213	50	12394	12065	64	242666	228793	85	0.785629
303716	234257	127	228747	188120	128	9304	7539	46	16780	13050	62	35780	28881	121	58076	46897	123	1.04858e+06	924613	131	0.785629
161996	150844	89	102513	96036	88	4211	4004	34	7149	6175	47	15447	13908	70	24650	23476	83	512021	466710	87	0.785629
83202	78916	81	35471	33905	78	1227	1138	10	2177	2183	26	4834	5169	37	8038	7791	47	152792	146885	78	0.786693
213913	175078	101	90975	74745	100	3107	2504	31	5879	4570	48	12236	9812	63	19588	17219	77	385731	337748	100	0.786693
58645	56309	78	19628	18695	63	1126	1043	4	1690	1352	18	2451	2315	27	4474	4647	36	86781	88208	65	0.787758
89155	82466	89	22432	21217	63	1554	1400	17	2334	2355	26	5807	5860	44	5057	4996	35	319816	303249	84	0.787758
109036	103478	85	36335	34347	82	1480	1508	16	3168	3278	30	7362	6985	49	11071	10769	59	210109	194952	87	0.788822
100673	98005	81	48480	46428	80	1404	1263	15	2251	2179	23	5085	4504	42	7392	6757	46	154286	147583	84	0.788822
150425	120953	94	62506	50500	91	2431	1895	28	3864	3290	38	8129	6762	49	11720	9874	69	251025	209740	90	0.789887
88182	85287	80	44322	43173	79	1640	1235	15	2249	2095	28	5114	4988	37	8474	8258	52	167311	159393	83	0.790951
205031	166915	98	145253	121321	97	3507	2911	33	6352	4950	48	13715	10720	68	22559	17273	91	428942	332534	100	0.792016
103559	88457	88	48626	41526	86	1638	1386	18	2512	1951	31	6553	5786	45	10811	8991	63	200459	184522	89	0.792016
135961	122410	95	60906	55222	85	2456	2303	28	4271	4564	35	9674	8708	52	14222	13236	67	286662	278164	87	0.793081
189718	142663	99	84306	62995	98	2860	2110	31	4645	3469	43	11303	8656	61	16469	12472	72	321989	258583	97	0.79521
95615	92008	82	38417	36766	81	2388	1888	28	3020	3104	30	6804	6544	44	10132	9889	52	219332	212198	85	0.79521
86667	85623	78	30121	28771	77	1507	1224	16	2450	2057	25	5006	4960	38	8377	8157	47	162747	151278	79	0.79521
95434	89436	83	48647	47101	81	1751	1767	21	2596	2293	28	6160	5640	45	9304	9543	51	192906	182958	82	0.796274
83785	82002	80	34839	33658	77	1242	1318	13	1981	2070	22	5420	5051	41	8110	8126	50	153896	144797	81	0.796274
156915	134409	96	81056	69707	91	2249	1915	25	4464	3539	42	8833	7884	53	13362	11899	60	280121	268532	89	0.797339
106806	98682	84	47409	44203	82	1487	1401	16	2536	2341	31	5983	6121	38	9138	8087	56	165002	150305	81	0.798403
83645	81415	80	20138	19279	60	1051	1081	7	1983	2408	23	4692	4551	36	7595	7504	44	152524	144272	82	0.799468
81179	76092	83	35544	33101	79	1177	1111	10	2007	2174	25	4295	4377	35	7246	6890	46	135590	132949	78	0.800532
131926	112495	91	52222	44880	88	2161	2052	24	4025	3484	36	7713	6789	50	13039	10837	67	262517	236740	85	0.800532
81111	74980	81	27376	25698	78	1765	1904	19	2912	2536	31	5625	5306	42	9363	8620	50	186391	176963	77	0.801597
198207	144490	102	92866	68122	98	2637	1789	31	4517	3659	43	9679	7078	58	16528	12952	75	352416	269597	94	0.802661
190433	144567	116	73976	54653	116	3435	2503	34	5454	4265	45	12540	9821	67	20545	15879	91	398495	334616	116	0.802661
129506	121067	83	63868	59189	84	2909	2876	29	5886	5183	42	11228	10271	62	17616	16868	69	368782	344103	79	0.803726
97258	92350	83	31711	30359	79	1850	1550	22	3393	2939	33	6052	6189	41	9548	8847	55	197791	195580	76	0.803726
87133	85726	81	27438	26287	77	1501	1384	17	3273	2580	39	5782	5669	39	9167	8400	52	188805	182041	78	0.803726
135375	127119	86	64333	59994	85	2667	2324	27	5348	4728	44	9528	8970	53	13743	13541	62	288279	274301	80	0.803726
118522	108114	91	57766	54065	83	1948	1723	21	3133	3202	30	8259	8386	48	13531	12044	73	250341	242755	80	0.80479
114589	107659	86	38412	35170	81	1548	1560	16	2930	2834	28	6822	6897	44	11317	10108	58	213856	207122	80	0.80479
184515	144363	96	66955	52713	92	2355	1652	25	4328	3580	43	9992	8171	55	15170	12242	74	281764	227904	89	0.80479
83349	77177	82	35929	34337	79	1304	1121	11	2030	1941	22	4794	4769	37	7826	7330	48	163876	160038	73	0.805855
167849	147045	102	61037	54740	90	2124	2001	24	4237	4067	38	9815	8987	54	14461	12181	67	282943	258753	86	0.805855
133081	116076	99	61246	54886	88	2684	2437	28	5157	4529	41	10202	9414	57	17814	16250	68	344759	324345	88	0.807984
126127	110107	88	54081	47250	86	2211	1601	27	3465	3438	30	7736	6717	49	12325	11560	62	253566	235898	87	0.809049
81096	75197	96	32680	31293	78	1194	1115	11	2134	2128	25	5348	4848	40	7285	6372	46	156971	152374	76	0.810113
81842	78349	81	32832	32171	77	1300	1424	14	2371	2222	28	4786	4728	40	7573	7337	46	148459	141650	80	0.810113
169539	141157	97	56469	47529	91	1917	1807	21	4260	4056	35	7723	6667	49	12050	10416	59	250322	225993	92	0.812242
90632	88489	80	18602	18036	51	1207	1178	14	2545	2399	27	5840	5614	40	8326	7965	50	178342	166860	79	0.812242
95965	90872	81	45428	43487	80	1209	1177	14	1972	2305	20	4453	4680	35	7050	6713	46	155245	148568	78	0.812242
113859	105853	87	38949	37210	81	1835	1715	22	2755	2624	27	6905	6682	46	10370	9955	49	207102	198193	81	0.812242
81496	81779	78	32129	31929	77	996	985	0	2532	2423	25	3770	3764	33	5999	6020	40	132211	127998	75	0.813307
102436	94235	88	38268	35367	81	2127	1907	24	3273	3106	34	7760	7485	44	13311	12584	61	252073	242883	82	0.814371
89172	83990	82	36817	34638	79	1647	1316	20	2397	2729	25	5750	5558	43	8742	8258	45	170303	162183	78	0.814371
84253	80946	81	56545	54672	79	2005	2085	22	2726	2811	33	6801	6485	42	11566	10914	57	208053	195363	81	0.814371
173327	156245	91	85885	78310	89	3898	3712	33	7385	6087	54	14085	12630	66	21969	20706	83	446423	415041	92	0.815436
84125	80775	94	22295	21221	69	1217	999	0	1961	2291	22	3967	4012	32	6410	6367	44	124699	114043	78	0.817565
154168	127950	91	69342	58256	92	2679	1993	33	4066	3798	35	9847	8722	60	15393	12861	76	310409	279853	93	0.817565
135180	121103	91	66178	60003	87	2306	2182	26	4221	3617	36	8319	7969	46	12287	11515	59	259595	245847	88	0.817565
94800	88951	81	42484	40526	80	1852	1561	18	3234	3144	32	6897	6624	46	11884	10641	57	215305	195214	82	0.817565
151569	136863	94	68430	62144	87	2426	2309	26	4425	4552	35	8935	8443	52	13744	12908	64	277728	262875	84	0.818629
171407	146076	97	75230	65246	92	2513	2145	28	4157	4058	36	9872	8736	55	17025	15015	72	313687	294732	92	0.818629
144415	133761	90	81559	75811	86	2775	2538	28	5320	4957	41	11327	10548	58	19241	18039	77	367790	335653	86	0.819694
103788	97625	84	37648	35536	81	2048	1842	22	2829	2878	29	6976	6696	45	11728	11530	61	210375	203105	82	0.820758
247292	179023	112	94854	66738	104	4264	2990	39	7304	5803	50	15921	11587	72	22953	17338	90	480188	371335	106	0.820758
118878	100306	88	52673	45155	86	2075	1826	23	3318	2512	30	6853	6202	45	9818	9062	54	221601	204195	85	0.821823
95712	90978	91	55130	53563	80	1624	1689	17	2883	2912	31	7145	6721	47	10328	9578	54	207379	196455	81	0.822888
174884	140705	97	88612	71600	96	3308	2799	32	5529	4796	40	10962	9659	56	18614	15621	78	361616	317577	95	0.822888
198686	152160	100	72947	53789	98	2655	2261	28	5088	4104	45	9989	7681	61	16024	12714	74	306961	256506	94	0.823952
133895	114110	89	49230	40187	91	2016	1703	22	3712	3087	34	7139	6063	47	11376	10229	57	231160	204037	87	0.825017
105438	100206	84	51384	48641	83	2615	2391	26	3991	4011	35	8842	8607	50	15350	15030	66	284102	273237	84	0.825017
228414	185179	107	177594	149603	106	5138	4063	38	8347	6457	55	17457	15140	73	26732	22810	99	542200	455502	107	0.826081
89110	86650	81	38789	37586	78	1110	1065	7	2471	1956	27	4517	4493	35	7442	7048	47	155220	154128	79	0.826081
181327	133335	100	73988	54693	99	2584	1780	28	4446	3426	40	9668	7306	57	15626	12188	69	312310	239429	102	0.82821
137846	114283	96	52157	43228	88	2457	2090	27	4369	3386	37	9172	7834	56	15232	14029	74	279985	257752	85	0.82821
110905	101930	86	38576	35443	81	1925	1825	21	3668	2913	37	7167	6783	46	13068	12504	63	233103	213992	79	0.82821
94070	87124	81	30114	28744	79	1171	1098	8	3337	2782	30	5035	4528	38	8630	8005	49	187892	171931	80	0.82821
173764	141213	95	76554	62166	93	2237	2040	24	4475	3865	40	9619	8397	52	13996	11527	66	305912	273261	91	0.829275
127155	112376	94	46018	40847	85	1769	1648	20	3263	2867	33	7428	7318	52	11010	10659	57	234992	223899	81	0.830339
120590	113379	84	50719	47916	82	1619	1633	20	2889	2593	27	5760	5236	41	10629	9440	61	209351	195932	83	0.831404
158097	128817	91	51228	40750	89	2495	2012	25	4085	3844	40	9863	7934	56	14205	11833	66	313784	264323	92	0.832468
125628	118862	83	43823	42059	81	2177	1868	26	4096	3847	34	8313	7717	49	12988	12502	60	250094	239869	80	0.832468
82213	79080	83	25350	23762	73	1061	1138	8	2261	2615	24	6728	6287	45	9954	9635	48	201698	194616	80	0.834597
114714	105712	100	40898	39055	82	2088	1998	23	2911	2830	31	6864	6795	43	11068	10754	56	220188	201126	83	0.83992
111809	99054	87	43575	38460	85	1789	1656	19	3146	3145	29	6573	6266	44	10306	9544	59	210173	196050	80	0.83992
138735	118770	91	60597	52369	87	1936	1491	23	3169	2794	32	8121	6810	53	11658	9903	61	252449	235553	86	0.840985
160046	135411	92	81565	70545	90	2330	1999	29	4830	4327	40	10071	8382	56	16058	14174	70	325520	291278	90	0.844178
150689	125668	93	60175	49264	90	2275	1938	28	3661	3240	37	7742	6950	51	12191	10034	60	237296	213297	88	0.845243
139535	112742	91	57347	46743	89	2555	1830	29	4591	3720	39	9226	7989	53	15178	12535	76	306743	253455	88	0.845243
115493	105442	85	43156	38750	85	1817	1335	19	3014	2567	30	6495	5648	46	10206	9360	54	192516	180039	86	0.846307
112860	107692	84	42987	40727	82	2392	2135	26	4258	4601	31	8576	8803	49	14023	13859	64	270356	263757	87	0.847372
269276	167535	117	127381	80473	113	4029	2701	39	7320	4900	56	16171	10642	84	25856	16966	107	500103	321433	117	0.848436
218633	172957	102	136045	114168	99	4547	3405	40	8975	7465	57	18578	15630	78	28105	23978	93	561323	490467	99	0.850565
92990	88288	84	28857	30224	50	1275	1432	16	2730	2361	31	5757	5730	38	9459	9024	55	173022	163445	81	0.850565
150998	137997	90	74593	69076	86	2337	2100	26	4219	4222	37	9107	7991	52	14519	12948	68	269212	231808	89	0.850565
109357	101553	84	39883	37075	82	1665	1732	19	3261	3608	31	6951	6594	44	12020	11011	66	223698	217266	84	0.85163
174508	147207	96	75908	63798	93	3002	2554	31	4822	4354	39	11137	9645	60	17133	15684	71	350615	309058	93	0.85163
166850	133232	95	71897	57389	93	2910	2061	31	4007	3582	36	8961	7849	51	14916	12975	70	285600	253747	91	0.85163
189596	162612	93	136058	118440	94	5005	4123	36	7188	6644	50	16566	14213	67	24940	21143	85	512102	434006	92	0.85163
148257	128472	96	62953	56600	87	2139	1735	23	3674	3432	37	8855	8275	49	14063	12761	66	283247	262810	88	0.852695
109843	101431	85	37659	35393	80	1854	1901	21	3366	3233	31	6764	6398	44	11282	10924	67	223207	206738	80	0.853759
270452	171715	121	167336	118242	113	5420	4089	42	9417	6611	57	21273	15173	85	32122	23958	105	651664	481818	115	0.853759
137411	115235	95	49812	40167	89	1813	1802	23	3561	3168	35	8333	7495	49	13511	11669	67	262066	242025	89	0.854824
104454	98492	82	29799	28670	79	1715	1595	21	2227	2581	26	6624	6624	44	10459	10106	54	193285	186207	82	0.854824
29967	30824	60	16369	16145	52	310	227	0	748	700	0	1530	1477	17	2266	2409	24	48363	46570	67	0.858017
92692	88348	85	33719	32593	79	1440	1405	17	2249	2467	27	4730	4512	37	8469	7801	53	161336	152970	80	0.858017
240887	187015	112	149327	118685	100	6087	4891	43	10711	8852	68	22596	18660	87	35064	28030	95	703039	558084	103	0.859082
116851	106035	87	53408	50068	83	2515	2485	27	5132	4689	37	9837	8820	53	15721	15050	74	308358	285631	83	0.860146
135284	111765	95	57927	48868	89	1934	1753	20	3126	3043	32	6095	5831	43	11461	9530	58	210647	188056	89	0.860146
99070	94128	82	30881	29607	79	1447	1122	13	2832	2731	28	6475	6068	45	9468	9127	50	187875	174518	83	0.861211
165786	134777	96	67368	56704	92	2795	2271	29	5704	5042	45	10064	9106	57	15711	13655	72	325303	295168	90	0.861211
134679	117225	89	54433	48034	87	2632	2096	28	4160	3650	34	8528	8141	47	12940	11822	59	267226	250948	86	0.862275
190065	150476	97	88372	70668	96	3896	3157	36	5614	4504	41	12505	10250	65	21012	16193	83	390394	321669	95	0.862275
162042	133487	95	60891	50420	92	2050	1799	22	4500	3678	39	8494	7518	50	13493	10927	64	277719	238268	95	0.862275
82063	78390	85	38951	37974	78	1409	1396	14	2206	1984	25	4281	4343	35	7921	7568	47	147669	139788	80	0.86334
89668	84715	88	42619	40590	80	1520	1316	17	1892	2180	21	5239	5127	39	6792	6878	43	157142	152181	79	0.864404
122968	102025	90	49367	41567	88	2178	2190	22	3306	3129	36	7946	6826	51	13152	11387	71	239106	219771	85	0.865469
213503	172528	107	115459	95648	98	3097	2796	31	6545	5666	44	14259	13034	62	24122	21381	89	526122	473474	94	0.865469
111805	100136	85	50677	45064	83	1631	1606	17	3398	2834	31	6966	6325	46	11921	10570	67	226943	209920	76	0.865469
87472	81583	81	34284	32873	79	1472	1466	18	2777	2989	29	5757	5532	44	9119	8695	55	176902	171758	78	0.866534
163453	131502	97	74238	60463	95	2398	2119	26	4483	3813	42	9293	8113	51	14628	12915	71	298882	264772	91	0.866534
98082	93662	82	30952	29074	80	1405	1292	13	2910	2599	31	5496	5052	41	9683	8629	59	189497	177042	79	0.867598
93759	87251	86	53755	50777	81	1912	1745	23	3385	2938	34	6760	6175	45	10344	10060	55	214955	192487	75	0.867598
155170	126678	94	59087	48399	91	2447	1883	28	3959	3314	41	9129	7304	51	14230	11997	66	298499	258227	91	0.867598
130413	123484	84	75956	70939	84	1930	1864	22	3971	3559	41	7288	6967	47	11556	11465	59	229687	213706	79	0.868663
335332	244138	143	215794	162851	139	6295	4979	42	12881	8828	77	25971	19921	103	40454	29381	129	827821	613991	135	0.869727
105258	100592	84	48335	46259	81	1904	1591	25	2888	2879	31	6957	6365	45	9973	9927	48	206527	195644	78	0.869727
167373	147253	103	71299	63645	89	2915	2499	29	5411	4776	44	11972	10739	59	18748	17154	76	374971	327070	86	0.870792
162505	142785	98	74020	67449	89	2664	2468	26	4715	4351	35	9534	9136	55	13435	12553	65	296627	279111	88	0.872921
160557	140724	106	52144	46688	86	3036	2660	29	5368	4912	41	11849	10991	57	18692	17891	78	386220	367119	84	0.873985
168953	136365	94	77246	63167	94	2737	2249	28	4432	4126	39	9898	8262	55	15207	13407	66	293937	249751	96	0.87505
173690	134966	98	65061	49247	96	2778	2467	28	4303	3755	39	10332	8694	56	17364	14660	71	331302	271435	94	0.87505
268819	204556	119	201594	164728	117	7180	5647	45	13713	10277	69	27499	21460	97	44736	34652	110	870070	664680	116	0.87505
136034	115399	91	62019	53692	88	2096	1812	24	4180	3309	38	8572	7745	54	13876	11999	62	276880	260569	91	0.878244
170664	140724	93	77357	64689	92	2744	2340	31	4724	4234	39	10954	9261	58	18321	16413	78	353571	313498	93	0.879308
101235	94849	88	40227	38425	80	1542	1424	17	2021	2312	23	5619	5522	41	8516	8181	53	170281	164642	83	0.879308
191676	149894	103	77925	60846	97	3523	2762	35	5471	4524	50	11811	9391	64	20871	16756	79	376525	324085	101	0.879308
136730	120049	94	44771	38614	87	2360	2053	26	4633	4360	36	8930	8207	52	13601	11698	61	278306	259056	89	0.880373
91555	87414	83	43230	41675	79	1391	1410	17	2720	2760	31	6662	6308	44	10868	10497	56	211256	197623	83	0.880373
104979	97965	85	31472	30197	78	1860	1734	20	2808	2927	31	6888	6734	44	11333	10537	59	212897	197265	85	0.881437
86545	82783	90	31105	30357	77	1400	1403	18	2572	2284	24	5335	4717	41	7483	7148	46	157540	149819	82	0.881437
138099	118170	91	61590	52446	88	2028	1484	21	3594	2908	34	6616	5885	46	11670	10491	61	220433	192261	89	0.882502
48702	47099	72	22599	22101	73	848	928	0	1202	1318	11	2747	2625	29	3494	3470	30	86388	85244	70	0.883566
123760	114547	86	79457	73463	86	2602	2326	27	4042	3427	34	8249	7475	51	13492	13054	64	264116	242874	91	0.884631
108847	101133	83	44167	41070	81	1522	1481	16	3048	2594	33	5805	4866	43	9008	8181	52	178794	170880	86	0.88676
104429	95816	84	49497	45625	83	1359	1323	16	2774	2605	28	5340	5068	40	8559	8073	54	170525	159164	76	0.88676
85500	80881	82	39751	37746	79	1284	1355	11	2033	1984	25	4395	3962	36	7144	6781	42	144335	138558	79	0.887824
215587	174444	99	135372	110642	99	4373	3545	37	7784	6218	50	15857	13018	74	25906	21165	93	518729	425668	101	0.887824
267337	208762	122	133071	110031	111	5431	4547	39	8136	7329	48	20100	15828	85	30427	24294	105	619634	472235	116	0.888889
111071	101365	87	45361	42680	82	1864	1565	23	3226	2748	33	7480	6816	47	12819	11956	68	247947	228323	81	0.891018
82270	79571	85	33228	32460	77	1028	1052	6	1727	1801	19	4775	4801	36	7303	7599	43	144006	139614	81	0.892082
130064	115088	89	61167	52203	88	1830	1577	25	2579	2658	28	7253	6194	47	11370	10004	57	223278	196262	92	0.893147
181916	144080	96	72042	54980	95	3180	2605	29	6240	4280	51	11629	8927	64	18344	13996	72	367205	283994	98	0.894212
99378	95791	81	43444	42221	80	1507	1284	16	2496	2378	25	5333	5249	37	8035	8197	46	163689	160031	85	0.894212
140349	119739	91	59263	50867	91	2217	1863	23	3798	3484	36	7999	7127	54	12405	11106	62	252923	232370	89	0.895276
138655	126788	89	49581	43946	89	2260	1938	23	4261	4118	34	9675	9054	61	15290	13772	76	305821	277231	103	0.895276
111114	98268	97	51087	45544	84	1963	1560	22	3131	2973	30	6979	6527	45	11582	11118	57	223066	212640	83	0.896341
182509	139307	99	67690	51194	96	2477	2053	28	4244	3861	41	8659	7161	53	15034	12163	67	300926	249181	96	0.896341
159083	138921	94	62652	54928	91	2405	1856	26	4248	4106	38	9174	8603	52	15263	13531	76	291649	269569	91	0.897405
77380	75824	79	35230	33975	78	1175	1166	11	2369	2234	23	4631	4244	38	7687	7654	44	154793	151530	79	0.897405
266614	187373	123	128542	92277	119	5202	3725	42	9308	6471	55	18963	14134	82	30921	22336	111	587290	444614	119	0.89847
101085	93514	83	44648	42493	81	1906	1817	20	3527	3078	33	6262	5744	45	9961	9601	58	202537	194546	79	0.89847
90340	84652	82	87024	82991	82	2608	2459	26	5114	4759	40	10231	10102	53	16085	15220	66	316036	304253	81	0.89847
81786	78547	83	34839	34055	77	1200	1156	12	2133	2096	27	4978	4896	39	8293	8192	49	146928	143619	77	0.899534
94332	90391	81	28536	27899	78	1724	1412	17	2394	2419	28	5705	5573	40	10685	10115	57	194712	183008	79	0.899534
115706	107119	87	41696	39696	81	2273	1947	25	3449	3465	34	8157	7302	50	12026	11625	57	237327	229456	82	0.899534
88946	84935	82	37486	36741	81	1653	1365	20	3053	2967	31	6911	6647	46	11394	9964	62	221443	209660	79	0.900599
87219	82226	84	32083	30842	79	1350	1526	15	2204	2108	23	4507	4320	36	7541	7169	48	156893	149261	80	0.900599
206370	155987	107	76790	57908	100	3143	2178	34	5101	3758	44	11438	8848	63	17728	13558	78	342091	263643	102	0.901663
157647	122648	101	64195	49850	95	2696	2049	28	3708	3198	38	8563	6750	51	15017	11778	83	294928	230650	111	0.901663
137716	117226	89	59798	52697	88	2181	2005	23	3889	3646	35	8221	7177	49	13038	11596	59	258758	235461	84	0.901663
105241	98793	82	35148	33360	80	1671	1558	18	2723	2186	29	6548	6016	44	10093	9151	59	203757	193078	79	0.901663
65835	62939	79	28990	27870	77	752	745	0	1651	1549	16	3254	3135	32	4787	4728	38	97532	98907	73	0.902728
131415	126025	85	54330	52077	82	2389	2404	24	3925	3902	36	8756	8721	51	14644	13739	65	280400	260465	82	0.903792
112272	107250	83	41016	37501	83	2101	2017	21	3602	3683	33	7352	7120	46	12910	12325	62	248949	237850	81	0.904857
102501	98026	86	39203	37115	80	1705	1615	20	2989	2484	32	6451	6308	44	10726	10575	54	196559	182954	76	0.904857
145674	128389	90	77462	69475	89	2507	2292	26	5034	4279	43	10110	9563	54	16379	15288	70	302139	292033	84	0.905921
96832	93054	84	44773	43222	80	1656	1621	20	2644	2540	31	6349	6024	43	9567	9259	52	188019	179302	80	0.905921
132092	119893	92	59218	54926	85	1387	1281	19	2885	2749	28	6190	5785	43	9885	9745	51	205719	195054	85	0.905921
230142	153172	106	101884	66514	104	2943	2089	33	6066	4160	52	11758	7785	64	20772	14278	86	380444	244359	103	0.905921
184325	138464	99	64096	48953	96	2572	1822	28	4728	3659	40	10360	7747	62	15512	12371	72	306569	239777	99	0.906986
110802	99502	89	54286	50063	83	2084	1722	23	3612	3426	32	7572	6709	50	10696	10287	53	223958	217995	86	0.909115
94250	88731	82	42994	41087	80	1521	1604	18	2085	2269	25	5321	5123	38	8237	7920	51	165350	160646	85	0.912309
98925	94176	89	49063	46247	80	1482	1417	18	2906	2804	27	5456	5350	39	9346	8438	47	187964	180669	87	0.914438
115493	105722	88	50703	47370	82	1391	1186	12	2894	2833	30	6266	5523	43	10192	9954	55	228678	212757	86	0.915502
104528	96659	86	55750	52045	83	1773	1790	21	3564	3448	34	7072	6515	46	11271	11033	55	230613	215064	85	0.915502
40349	39423	77	17468	17546	51	429	432	0	1220	936	0	2262	2207	26	2974	3009	30	64335	64768	75	0.918696
225033	147983	116	98987	65178	106	3160	1876	37	6320	4394	56	12478	8672	68	20591	14829	87	408832	277498	109	0.918696
106519	98290	98	48598	43001	98	2243	1892	26	2964	2674	30	7072	6205	45	12567	11508	58	233977	207344	98	0.918696
144533	130475	98	43814	39419	85	2161	2021	26	4141	3742	36	8482	7711	50	13015	11791	58	268584	249261	91	0.91976
121267	111767	92	52718	49294	83	1872	1792	20	3187	2702	36	7713	6917	46	11834	11255	58	239214	223745	88	0.920825
268576	204422	117	125892	95169	114	4720	3485	42	8637	7042	54	18367	14285	76	27943	21355	108	562574	443868	116	0.920825
146188	122197	96	58098	48138	93	2508	1983	28	4034	3296	33	8320	7367	48	13239	11215	61	273365	240219	96	0.92189
187567	163281	94	124427	113390	91	4724	3850	37	8319	7388	50	18379	16206	80	28500	24802	86	573017	473759	96	0.92189
100580	92548	97	42783	39181	84	1181	1283	14	2846	2817	27	5884	5669	40	9191	8903	49	188636	177041	85	0.92189
97794	84316	99	53873	47779	86	1460	1159	14	2889	2773	28	6351	5864	44	10129	8821	62	205724	181846	83	0.922954
103223	96766	83	47780	45998	82	1620	1518	18	3054	2762	33	5938	5836	42	10025	9957	53	192423	184130	87	0.924019
263231	190743	128	124015	91339	119	3900	2726	35	7723	5513	56	15181	11923	70	24046	17520	93	486922	375406	122	0.926148
167719	132224	97	77539	61647	93	2625	2262	26	4924	3329	51	9140	7588	55	16044	12805	73	313573	255146	100	0.927212
105250	90660	88	48213	42169	86	1651	1624	19	2628	2322	30	6170	5963	43	10020	9301	56	196957	180818	88	0.927212
178017	150700	99	57025	46452	96	2895	2333	30	5087	4471	38	11001	9513	60	17950	15007	75	363195	322075	97	0.928277
141191	119943	90	64970	56269	89	1772	1628	22	4466	3876	37	8536	7638	52	14671	12761	66	282939	259089	90	0.930406
81118	77607	83	36803	35461	78	813	967	0	1985	1523	17	3871	3748	35	6792	6118	47	125080	120485	80	0.93147
126917	113432	96	75962	69745	86	2054	1940	21	3834	3040	37	7694	7455	49	12674	11330	58	246075	231014	89	0.93147
106269	96535	88	47221	43587	82	1798	1848	20	2915	2758	31	6655	6091	44	11553	10242	60	232172	217583	80	0.934664
93405	85131	92	37440	35036	80	1645	1314	20	2859	3060	28	6366	5806	46	11435	10546	60	208420	194055	79	0.935728
160479	126804	97	58455	45181	92	2945	2173	33	4929	4190	41	10198	8300	58	15372	12601	70	315336	273709	91	0.936793
113590	106833	88	43614	41575	82	2876	2980	27	5093	4386	43	9659	9260	52	15242	15104	70	320260	288577	77	0.936793
75471	74687	77	29726	28713	76	922	1098	7	1677	1877	21	4350	3962	35	6625	6580	43	136513	135103	74	0.936793
115297	109272	83	50036	47577	82	1903	1843	20	3026	2891	28	6227	6290	42	9972	10028	48	204067	192106	83	0.936793
160748	132587	93	79236	66494	93	2768	2322	30	4062	3898	37	9608	7913	54	14453	12100	67	270357	243612	89	0.937858
139159	119248	96	58130	48872	90	2012	1734	25	3738	3386	32	7928	7145	50	12559	10976	63	245382	216519	89	0.939987
162536	148474	90	102579	93769	90	2975	2977	28	5568	5096	41	12510	11173	58	20679	19118	84	392371	349533	93	0.942116
129330	100170	99	60885	49415	91	2150	1697	26	3341	2794	39	7277	5748	49	11427	9590	60	235428	191988	93	0.944245
117022	108551	84	47297	44142	83	1958	1758	23	3062	2670	30	6039	5850	44	9698	8712	53	200191	189250	84	0.944245
131907	120916	89	40755	38443	83	2539	2406	27	3594	3255	30	8135	7920	46	13828	12217	64	258509	234198	87	0.944245
221884	157011	111	101795	73412	109	3261	2282	37	5045	4059	46	11134	8053	67	18337	13968	76	377263	283926	112	0.946374
86749	80921	81	31304	29028	78	1550	1386	16	2845	2755	30	5933	5613	43	9982	9575	54	193231	186933	86	0.946374
199900	165868	100	108204	90440	94	3897	3309	35	6355	5614	44	14070	12431	61	23594	20430	90	446991	405885	96	0.946374
255591	202211	108	127139	99583	107	5601	4481	41	9507	8093	54	20572	16677	86	31282	25329	100	638564	524246	110	0.947438
397088	282877	171	264989	193218	171	8567	6173	50	15290	10568	68	33915	23021	146	52917	36449	171	1.04858e+06	725515	171	0.947438
137318	120902	90	58044	50138	89	1640	1363	16	3213	2712	32	6517	6097	45	11046	9930	58	231655	211993	91	0.947438
195321	160632	96	84323	67280	95	2811	2006	32	4046	3608	36	9996	8233	56	15632	12879	81	295058	265142	99	0.951697
84761	82395	80	40353	39209	79	1608	1407	17	2452	2337	28	5637	5346	40	8440	7911	48	172329	167329	83	0.951697
226795	172081	114	107185	82857	111	3415	2700	34	6587	5256	51	13853	11380	65	23184	18320	104	431263	352091	114	0.952761
111291	98387	101	44165	38378	101	2574	2345	26	4899	3899	42	9657	7998	56	15514	13362	78	294823	243094	101	0.952761
102347	96761	83	38812	36780	81	1604	1401	19	3401	3345	33	6622	6031	41	9936	9019	54	208180	196410	87	0.957019
104323	87803	86	50700	43065	86	1500	1141	15	3569	3414	34	6264	5243	45	11309	10310	55	204124	180172	90	0.959148
138640	127024	90	78348	72756	88	3114	3035	29	4559	4654	35	9237	8774	49	14214	13646	63	316954	306284	89	0.959148
120757	108836	86	51780	46030	85	2578	2132	27	3889	3904	34	7982	7498	49	12974	12542	58	247845	235291	88	0.961277
114488	107861	89	41706	39455	82	1946	2031	23	3546	3889	30	7605	6870	52	13144	11793	65	246104	236536	84	0.961277
74676	72477	82	31238	30771	76	1166	1273	11	2574	2089	21	4871	4988	36	7211	7459	43	141506	135577	80	0.961277
133773	114355	92	63493	55268	88	2327	2008	26	3165	2462	36	8226	7732	48	12127	11185	58	240591	226625	88	0.963407
197261	161437	104	135954	113490	98	5414	4415	38	8777	7881	51	20123	16511	85	31124	25548	89	636280	521003	99	0.963407
73909	71440	81	35211	34226	77	917	798	0	1586	1796	23	3830	3909	33	6159	5800	47	125978	120740	80	0.964471
106631	97717	99	46504	43132	83	1811	1637	19	3668	3500	35	7153	7087	43	11402	10750	68	248783	240614	83	0.965536
108802	101099	85	58905	55269	84	2546	2410	27	3646	3798	34	9289	8897	51	14895	14901	62	297798	274449	85	0.965536
111225	93304	96	47014	40763	86	2030	1727	22	3600	3004	35	7519	6510	48	11779	9805	62	230483	211705	84	0.9666
71210	66416	87	29318	28557	76	886	840	0	1397	1445	18	3092	2988	32	5563	5577	37	104235	106496	74	0.9666
87751	81693	96	51006	49378	79	1417	1356	16	3021	2673	32	6216	5884	42	10909	10514	64	210933	202292	79	0.9666
151351	123316	93	68458	55544	92	2450	1650	29	3974	3408	36	8944	7170	55	14571	11886	67	275440	239311	89	0.967665
127051	116852	86	63050	58020	86	2191	2070	27	4192	3866	34	8471	8029	47	13441	12556	63	266010	256310	83	0.967665
129804	117159	93	71232	65661	87	2986	2843	28	5359	4931	44	12699	11747	65	19833	18739	75	413105	382263	87	0.967665
75443	72389	77	30308	28676	76	1025	964	0	1566	1753	22	4043	4244	35	6579	6359	44	132191	129840	68	0.969794
110587	99131	88	42763	39158	83	1974	1884	24	3427	3420	33	7394	7099	46	12481	11331	68	249269	236142	84	0.969794
136495	122782	91	71549	63961	85	2315	1909	27	4886	4532	39	9378	8267	54	16050	14891	71	287977	258062	84	0.969794
223259	167111	110	93858	71524	101	4308	3476	38	6373	5120	46	15492	11979	73	25183	20452	92	510968	411282	97	0.971923
87180	81923	91	35476	34187	79	1297	1117	8	2486	2328	26	5110	4865	39	7181	6621	44	144520	138484	79	0.971923
118808	106160	102	66883	60833	85	2677	2682	27	4340	4002	37	9023	8675	51	15792	15142	64	291832	271238	83	0.972987
116820	108388	101	37526	35777	82	1828	1777	21	2834	2401	27	6433	6406	41	9736	9237	53	192074	179766	85	0.972987
106012	97531	84	48149	43985	82	1791	1685	19	2771	2620	28	5936	5661	42	9700	8424	61	203938	184284	79	0.972987
81733	77623	79	26131	24550	76	1848	1617	20	2951	3033	30	5642	5470	43	8835	8680	47	188286	183455	81	0.974052
153120	131019	99	67485	59343	94	2247	1706	25	3687	3159	33	8004	7172	50	13208	11889	61	260013	246541	93	0.975116
112280	106069	84	50598	48039	83	1529	1476	17	3066	2651	33	6486	6097	45	9979	8657	62	198152	189763	82	0.976181
102864	98613	85	35789	34185	80	1588	1519	17	2770	2727	31	5748	5434	41	9288	8004	67	196029	189171	82	0.976181
171270	138122	96	60672	45843	94	2652	2033	30	4752	3634	41	9419	7891	54	14976	12098	70	307718	257902	95	0.977245
89197	85418	81	29869	28559	77	2097	1773	23	3457	3155	34	7342	6926	46	11330	10488	58	213875	204993	80	0.977245
123120	113589	87	49000	45201	84	2300	2206	24	4150	3822	38	8162	7019	49	14039	12469	68	264935	237786	86	0.980439
119937	112339	85	53254	50993	83	2190	2013	24	3454	2994	36	6256	6140	44	10544	9619	60	217954	198056	84	0.981504
56227	54975	77	17730	17530	52	791	781	0	1509	1505	16	2949	2906	30	4584	4258	37	91864	88785	79	0.983633
119232	112825	85	31719	30481	80	1730	1760	20	3299	2921	31	7464	7364	46	11132	10845	59	244257	234699	87	0.984697
147691	124935	91	64615	54284	90	2424	2011	26	4255	4059	37	8931	7549	51	15216	13196	67	299983	267788	93	0.985762
62411	62134	76	25627	25308	67	947	885	0	1635	1737	19	3330	3561	30	5261	4988	38	104349	100979	76	0.985762
156091	120869	95	59565	46422	93	2389	1645	30	3911	3201	40	7612	5888	52	11403	8855	61	233828	194991	97	0.987891
123667	113750	91	63464	58479	84	2610	2160	28	3172	3089	34	8522	7863	48	14195	13003	68	273130	240479	86	0.987891
152969	138675	89	45294	41073	86	2254	2371	25	4183	4035	37	9524	8832	53	15678	15151	65	317877	295430	91	0.988955
120135	107054	100	37142	31802	86	1574	1463	19	3178	2919	31	6913	6400	47	11175	10467	60	222154	204757	89	0.99002
83292	81343	81	26415	25389	76	1561	1446	16	2096	1966	23	4366	4333	37	7567	7122	48	154447	151661	82	0.99002
95315	89893	80	46568	44279	81	1693	1557	18	3276	3114	29	6326	6098	46	10716	9996	55	202353	197005	82	0.99002
145538	120493	95	57679	48018	90	2668	2244	29	3883	3438	35	8994	8103	51	14465	12827	64	297799	269630	92	0.99002
55049	52218	74	19610	18742	56	1140	1063	8	1655	1431	16	3438	3444	35	4953	4965	38	128595	128699	69	0.991084
188595	159581	101	86896	76155	92	3640	2734	33	6018	5765	43	12137	10792	62	20611	17815	87	397069	355860	97	0.992149
119656	110271	86	36673	33597	82	2547	2276	27	4246	4122	34	8398	7774	52	13339	13414	58	247648	231273	87	0.992149
102607	95050	85	52766	49636	83	2460	2028	27	4978	4771	38	8602	8229	50	13288	12645	58	282685	254334	87	0.993214
110325	102067	83	55839	52954	82	2270	2157	25	3724	3900	33	8522	8127	48	13730	12629	70	270403	249196	89	0.995343
46592	46500	75	23873	23530	64	663	621	0	1461	1294	12	2529	2602	26	4193	4109	37	79013	77625	72	0.995343
143724	114861	94	64584	51652	91	2256	1464	29	3596	3100	39	7842	6269	51	12859	10495	71	273517	228624	95	0.997472
95668	88540	85	41592	39463	82	1638	1597	17	2759	2262	27	5495	5403	41	8626	8216	46	182169	176348	81	0.999601
109468	104038	81	34131	32524	80	1706	1639	19	2929	2962	30	7258	6618	45	11651	10693	62	230183	217738	84	0.999601
125450	106204	91	55292	47125	88	1654	1529	19	3027	2478	35	7077	6484	48	11132	9317	65	209000	195764	87	0.999601
90432	86362	82	41621	40313	78	1615	1338	18	2370	2419	26	5046	4823	38	6669	6503	45	153278	151531	77	1.00067
97676	93780	85	31328	30135	78	1647	1578	18	2535	2628	28	6272	6143	43	10197	9895	55	200112	193240	80	1.00279
62979	59760	77	30053	28896	75	980	974	0	906	931	0	3178	3112	30	4891	4869	38	99860	95805	69	1.00279
157678	134848	95	69041	57865	91	2607	2264	29	3504	2897	34	8731	8084	51	13499	11202	68	272308	239558	91	1.00386
171015	144017	94	74515	63305	91	2687	2067	31	4172	4000	39	10023	8964	56	15412	13788	69	307962	276858	90	1.00386
92413	87133	83	42184	40177	80	1843	1801	21	3421	2909	33	6985	6832	46	10288	9601	54	215522	209153	79	1.00492
115928	97865	93	57415	49118	88	1710	1440	18	2678	2610	29	6556	6276	45	10567	9058	53	199865	173020	78	1.00492
157946	136523	104	87584	75778	89	3119	2687	29	5237	4782	41	11889	10496	59	18924	17529	75	352446	322850	87	1.00492
91174	87168	83	24148	23717	64	1782	1747	21	2629	2736	31	5736	5745	39	9239	9055	63	188167	182756	79	1.00492
86516	83637	81	39147	38148	79	1299	1154	12	2107	2048	24	4731	4921	37	7018	7058	43	142925	137718	79	1.00599
160627	142526	105	49816	43279	92	2709	2402	28	5740	5018	39	10667	9477	57	16538	14806	68	321840	300427	93	1.00705
105072	102793	81	41452	40388	81	1294	1423	14	1994	2020	23	5620	5435	41	7941	7482	48	185656	176190	81	1.00705
100391	94706	82	38230	36728	80	1954	1745	19	1950	2173	26	6004	5906	42	9337	9775	50	198532	192367	84	1.00812
90461	87064	79	29087	28038	78	1755	1712	20	2983	3077	27	6918	6406	45	10868	10360	57	221087	206443	85	1.00918
87522	84488	79	33032	32152	78	1343	1357	15	2044	2426	25	5218	4970	39	8090	7907	46	167249	165699	81	1.00918
128229	108927	90	55102	45327	90	2097	1637	25	3197	2944	32	7364	6438	49	11932	10281	61	249820	208350	91	1.00918
161173	146740	89	104785	97318	88	2996	2991	27	5070	4433	41	10965	9715	61	18107	16682	75	357330	311524	93	1.01025
256262	198944	117	157675	128414	111	5170	3894	40	7788	6190	53	17889	13802	81	27531	21546	105	565083	452644	112	1.01131
168376	145652	94	70289	61247	92	2668	2188	30	4947	4790	36	10928	10376	58	18056	16226	77	340044	317306	91	1.01131
179568	127978	104	73908	53279	99	2402	1712	27	4716	3295	45	10134	7070	60	15980	12328	82	329859	244641	101	1.01344
101755	96085	82	37051	34823	81	1534	1360	18	3060	3095	27	6501	6440	45	11686	10946	58	213480	201848	84	1.0145
116203	108475	89	38584	36837	81	2115	2045	22	3155	3071	30	7220	6835	52	11736	11260	55	242175	231542	83	1.0177
91291	89662	80	26045	25392	77	1393	1349	15	2609	2614	26	5196	4740	40	8074	8167	46	167714	161070	84	1.0177
200279	164175	97	84090	67178	97	3353	2733	34	6431	4974	44	12551	10170	68	19527	16858	73	399039	345605	100	1.0177
193182	150961	99	86589	68471	95	2340	1885	26	4521	3909	43	10881	9189	55	17785	14623	74	364624	305960	94	1.0177
91701	86859	80	39389	37200	79	1462	1267	17	2355	2073	30	4657	4285	37	7254	6827	45	151364	144834	78	1.01876
86302	81499	83	29931	28781	78	1344	1483	16	2044	2313	21	4739	4263	39	7275	6717	50	145749	140179	79	1.01876
88908	84197	95	31521	29993	78	1681	1469	19	3702	3367	36	7012	6773	47	11826	11188	58	227859	216594	79	1.01876
209204	149103	102	89559	63320	101	3308	2150	35	5210	4171	41	12522	8994	64	19303	13817	88	397548	290807	104	1.02089
172400	148769	91	82537	72241	90	3509	3070	31	5865	5158	41	11573	10490	57	19571	17754	81	382541	357087	92	1.02196
76155	73961	81	36728	35612	77	1178	918	0	1264	1508	18	3680	3499	34	5429	5082	41	115537	113028	78	1.02196
118868	109857	85	45922	43209	80	2021	2078	23	4337	4012	35	8646	8321	47	15500	15112	66	276718	269527	79	1.02196
108490	97416	89	43851	40517	83	2203	2088	23	3366	2753	31	7141	6928	44	12262	10598	64	238519	222212	87	1.02302
157212	133065	94	60084	50769	91	2235	1967	25	4122	3876	39	8892	7724	55	14114	12446	73	273063	251249	91	1.02302
172883	150550	96	84529	75098	92	3109	2935	29	4957	4312	38	12813	11502	62	19945	17614	80	379292	354956	93	1.02409
134056	108326	97	54890	45390	90	1668	1549	16	3084	2724	31	6438	5664	45	10110	8959	62	222895	199936	90	1.02409
86131	79223	94	36176	34340	79	1270	1204	10	2144	2155	22	4402	4454	36	7173	6697	46	135248	127827	83	1.02621
70873	69410	76	20507	20251	61	806	968	0	1223	1282	13	3362	3273	32	5474	5455	40	122290	119002	77	1.02621
157748	140984	92	92748	83662	90	2885	2353	30	5047	4521	39	10427	9828	56	15857	14242	69	337188	313445	91	1.02728
89294	86009	81	34169	33126	78	1235	1311	13	2251	2463	26	5421	5259	37	8706	8007	53	153891	147892	78	1.02728
63492	61066	92	25726	25114	75	814	956	0	1169	1484	14	2986	2659	29	5024	4691	39	91034	88564	69	1.03473
92128	87047	84	50118	48276	80	2037	1861	24	3729	3185	36	7433	7245	47	11423	10814	58	227826	218624	80	1.0358
138354	113380	98	58516	48350	90	2522	2191	26	3839	3192	34	8273	6731	55	13360	11629	62	265631	236702	89	1.0358
186988	157229	96	65121	52658	96	2720	2184	31	5199	4491	44	11650	9700	62	18147	15588	78	360427	311082	93	1.0358
110027	101198	93	42484	39810	82	1415	1506	20	3617	3324	34	6651	6530	44	11221	10618	62	219602	208444	79	1.03686
151778	121275	97	65592	51580	94	2601	2146	27	4510	3691	38	9886	8098	57	15815	12434	80	314471	268684	93	1.04005
69766	66739	80	31135	30201	76	936	1224	9	2035	2060	23	3450	3464	31	5685	5645	38	109029	103729	76	1.04112
178865	137661	103	83189	64836	96	2695	2193	29	4523	3653	39	9835	8270	55	16538	13169	81	326262	271259	92	1.04218
122553	111927	85	43992	40956	83	2096	2023	24	4121	4171	35	9044	8628	50	14247	12911	70	290498	269752	84	1.04218
146319	122954	97	60466	50424	90	2130	1538	23	4225	4003	37	8285	7123	55	13746	11752	68	266710	242874	88	1.04218
311465	215352	127	213439	159393	126	6642	5048	44	12179	8927	70	26732	20089	94	41040	30636	118	839706	638095	125	1.04218
200786	169048	97	94876	81873	94	3941	3247	33	7842	6658	48	16048	13186	71	24749	19826	90	522039	416538	96	1.04325
99539	97241	81	26729	26639	63	1922	1623	20	3643	3649	30	6208	6111	40	9238	8642	50	188018	181804	78	1.04325
164793	137698	94	64643	52266	93	2070	1800	25	3529	3006	37	8164	7076	50	12287	10150	70	248217	214629	89	1.04325
103011	96049	88	39514	36407	82	2052	1881	23	3157	3280	28	6978	6696	46	10976	10237	60	222242	208062	81	1.04325
84025	83547	77	43131	40611	79	1788	1398	22	2199	2265	25	5258	5312	38	7998	7648	48	171705	158767	79	1.04431
104257	94562	93	47725	43637	82	2223	2047	24	2541	2534	29	6879	6661	44	10702	10402	53	219878	207915	84	1.04538
148246	126387	93	73836	63860	90	2530	1883	29	4415	3778	41	9472	8454	51	15297	13672	67	312824	293543	87	1.04857
97170	92781	82	45770	43921	80	1654	1741	19	2199	2527	26	6286	5776	47	9794	8767	56	187864	178621	80	1.04857
93797	89192	81	46674	44409	81	1834	1611	22	2683	2548	33	6165	5753	43	9016	8832	51	182836	169297	83	1.04857
81610	77044	81	26275	24771	77	1528	1735	18	3197	3143	28	6025	5413	44	9350	9043	52	200031	193739	80	1.0507
84615	75804	83	38612	35156	82	1831	1819	20	2818	2692	31	6042	5621	45	11099	10217	61	201612	191622	83	1.05176
84768	79213	96	37949	34788	92	1551	1200	12	2842	2571	27	5763	5195	42	8469	7426	60	173319	156297	96	1.05176
93860	90466	80	47107	45074	79	1925	1828	21	3520	3148	33	6834	6478	43	10798	10524	55	226476	214780	84	1.05389
107260	101873	94	34445	32140	81	1492	1606	17	2680	2622	29	6459	6064	43	9953	8991	56	196056	185526	83	1.05389
155416	121562	99	64101	49987	94	2510	1788	27	4664	3250	40	8487	6814	52	13688	11079	65	257315	208512	95	1.05496
69169	68917	77	29936	29277	75	897	1032	5	1962	2250	23	4426	4180	37	7421	6630	47	146142	143689	74	1.05496
107562	98087	88	76622	71753	84	1795	1601	18	3896	3564	34	6832	6272	48	10853	10321	60	205657	198782	81	1.05496
120114	107263	87	50357	44274	85	2122	1677	25	3925	3682	36	7465	7155	45	12527	11570	63	244669	229668	84	1.05496
125585	118833	84	60486	57476	83	2574	2501	25	5537	4722	38	11157	10622	59	18790	17469	74	353374	321016	88	1.05602
181839	147132	96	82940	67425	94	2957	2371	33	4716	4214	38	11316	9612	61	18116	15134	77	350314	303592	91	1.05602
127960	117535	84	58469	54689	83	2327	2124	25	3487	3491	32	7777	6962	49	12510	11654	64	249698	239590	84	1.05602
190145	158395	94	90034	77317	93	3339	2880	33	4803	4358	40	11262	10122	60	18432	16829	72	361709	328807	94	1.05709
158253	132482	97	58304	49230	90	2044	1736	25	3334	3517	32	7674	6650	52	11684	10427	65	258648	242402	88	1.05921
93620	87605	80	42175	39529	81	1456	1598	18	3499	3135	32	7274	6445	48	11543	11197	59	225758	218432	82	1.05921
109597	94720	86	40426	34413	84	1870	1576	22	3202	2834	30	6625	6248	43	11042	10217	60	215077	198628	83	1.05921
115657	103286	87	54350	46544	87	2096	1565	23	3056	3043	31	7763	6983	51	11940	11125	55	246569	222510	82	1.06028
115874	108183	83	48337	45392	82	2003	2002	23	3044	3063	31	7690	7318	46	12466	11462	59	240415	222806	82	1.06028
105785	98667	85	50895	48918	82	1349	1276	14	2908	2456	28	5157	4900	37	7838	8072	45	166160	155875	82	1.06134
87018	83190	82	28644	27307	77	1704	1831	19	2959	2722	30	6236	6108	43	9750	9467	49	196414	192392	79	1.06134
229562	192564	101	113098	95487	100	4110	3362	35	7422	6311	49	16830	13631	79	26235	21973	92	501559	390860	101	1.06347
82789	82082	80	32044	30732	77	1210	1175	11	2218	2165	26	4413	4272	38	7517	6697	51	144213	139086	93	1.06347
111755	102855	84	77706	73219	84	2385	2335	25	3981	3861	36	9170	8203	51	13240	12784	58	268229	244761	83	1.06347
104646	99746	83	32581	30594	81	2091	2141	23	2647	2717	24	7078	7264	44	11494	10721	60	235631	225618	81	1.0656
108880	102107	84	52801	50498	82	1868	1920	21	3183	3487	30	7832	7087	49	12424	12250	57	243441	231461	80	1.06667
109881	104236	86	46799	44614	82	1712	1767	17	2805	2869	31	6963	6499	47	9679	9916	54	214255	203948	79	1.06667
101712	98297	82	53651	51398	81	2609	2554	24	3641	3613	37	8450	8216	47	13475	12726	68	270912	256282	81	1.06667
202186	153423	99	68064	53779	96	3597	2908	33	6296	4726	47	13178	10244	71	19724	15010	89	396003	322407	96	1.06773
138416	115846	90	53315	44728	89	2398	1938	26	4276	3318	40	8666	7626	49	15070	13322	70	288760	264627	85	1.0688
193034	149712	101	92870	71308	97	3547	2655	36	5276	4049	49	10569	8280	61	16834	13279	77	336345	284576	91	1.07092
100866	95357	80	27782	26946	74	1661	1602	18	1866	1799	25	5196	4941	39	9105	8507	55	186947	179829	77	1.07092
264419	177872	120	116926	78968	118	4376	2849	41	7434	5323	53	15738	11083	72	23737	16394	95	489051	340529	114	1.07199
126250	112228	88	55376	49866	84	2329	2001	27	3232	2961	31	7395	6986	48	11422	10611	57	232877	219281	81	1.07199
148844	122231	94	59402	48731	90	2091	1656	21	3550	3211	37	8167	6774	53	13625	11177	68	264965	232018	87	1.07412
153597	124111	94	58863	47422	93	2955	2239	34	4437	3396	40	9854	8403	60	17050	13617	72	315648	268206	91	1.07412
111335	102684	86	44608	41521	83	1859	1806	22	3171	3288	31	6412	6097	43	10702	9872	57	199790	192471	81	1.07731
149566	124832	97	54573	44619	92	2377	1809	26	3224	3349	33	8609	7301	54	12822	11038	63	258254	224268	91	1.07731
90870	85144	83	37271	36015	80	1088	1219	11	1925	1700	24	4300	4110	36	7680	7485	49	144761	138502	81	1.07731
92826	91039	81	38048	37288	78	1354	1389	16	2959	2940	29	5866	5702	43	9398	8932	51	191500	184488	82	1.07731
128824	114100	95	49903	44170	86	2444	1814	29	3071	3269	29	7219	6900	46	12947	12128	62	229217	211979	83	1.07838
87396	82160	82	33293	31126	79	1741	1530	20	3230	3073	34	6835	6790	44	10774	10575	53	222898	218925	78	1.07944
119073	109055	90	66480	61771	84	2073	1882	22	4079	3351	38	7428	7083	44	11719	11053	59	236367	223898	81	1.07944
68540	65148	85	29838	29139	76	970	928	0	1460	1803	19	3916	3434	37	5888	5795	40	120240	116603	77	1.07944
101202	97319	93	29026	26964	81	1389	1498	16	3088	2987	31	7191	7168	46	11061	10982	54	218169	200711	97	1.07944
158238	130611	96	56941	46391	92	2244	1974	24	4017	3880	39	8492	7132	54	13282	11173	72	278177	247637	91	1.08051
132605	116529	90	73709	66436	88	2064	1760	24	3942	3682	34	8491	8355	46	13759	12739	66	261204	244430	88	1.08051
86620	81926	80	32776	31644	78	1764	1705	21	3385	2915	33	6253	5947	41	10149	9471	60	203133	189296	79	1.08051
239968	127666	115	93339	58151	112	4153	2265	48	6827	3664	56	14927	7757	80	23928	12994	98	470438	254781	109	1.08051
105092	100671	82	32650	31447	81	2097	1841	24	2714	2953	30	7159	6448	46	11943	11426	61	240280	232100	86	1.08157
88462	85226	83	36268	34784	79	1487	1421	16	2411	2172	25	5347	5141	39	9303	8683	55	169772	162036	81	1.0837
147142	131662	89	97572	87674	89	3226	3061	31	5967	5223	45	11821	10442	62	18526	15911	79	355592	317935	90	1.0837
174254	147299	92	67565	55753	92	3057	2336	31	4789	4291	40	10633	9279	59	17648	14538	76	340870	306508	90	1.08476
62428	60225	80	27138	25989	76	1310	1113	7	1776	1659	20	4117	4190	35	5625	5422	39	110628	110925	70	1.08476
142667	125773	96	57312	50087	88	2099	1959	23	4279	4156	34	9312	8446	53	15267	13954	69	295219	275002	91	1.08689
157296	130849	92	75584	61458	93	2244	1935	24	4375	3508	41	8541	7119	55	12922	11251	68	265074	235797	92	1.08689
166000	142492	93	86151	75266	91	2985	2553	30	4796	4365	43	10870	10045	53	16589	15704	72	324868	298565	91	1.08689
94337	85176	96	37661	34280	82	1955	1727	23	2558	2229	28	5255	5000	40	8826	8060	51	176638	169352	83	1.08902
121409	112388	92	52531	47698	85	2223	2072	25	4213	3738	39	8471	7890	54	14395	13343	66	263199	253911	85	1.08902
92541	89092	80	33570	31872	79	1540	1358	17	2386	2521	27	5806	5568	41	8591	8314	54	179115	169976	80	1.09115
150473	126322	97	61465	51084	89	2242	1922	23	4053	2940	38	8924	7759	56	14159	12580	64	288937	268215	89	1.09115
127886	113246	93	50536	43018	89	1818	1514	20	3184	2883	32	7053	6284	49	10471	9244	58	281066	254338	91	1.09328
105034	98486	98	25925	24798	69	1653	1530	19	3399	2886	33	6661	6577	41	11132	10472	57	219185	208139	82	1.09328
227972	180896	98	148186	119091	98	5186	4513	39	8760	7557	57	19181	16121	80	29769	25275	91	604476	532380	101	1.09328
87379	81962	95	29830	28960	77	1578	1326	18	2664	2541	30	5265	5216	40	9329	8643	56	168011	161807	82	1.09541
45051	43529	76	22970	22436	68	420	496	0	1454	1292	14	2302	2122	27	3834	3941	32	73558	73534	72	1.09541
100963	92246	88	46208	43116	82	1570	1357	20	2516	2374	25	5843	5822	42	8728	7849	55	188454	177627	78	1.09754
84217	76990	96	31945	30793	78	1038	1010	3	1678	1859	23	4394	4454	35	6868	6707	45	138146	137921	78	1.09967
105297	97508	90	31939	30451	80	1261	1388	14	3023	2970	30	6667	6166	47	9923	9316	54	201214	190378	81	1.09967
118315	106921	92	55368	51894	84	2216	1927	25	4208	3563	48	9169	8509	50	14773	13848	63	279597	257410	86	1.10073
82034	78999	83	31840	30668	78	1080	1118	9	1842	1854	21	4769	4521	38	8271	8019	58	154079	150784	80	1.1018
163571	142566	92	74935	64882	91	2925	2387	29	5443	4652	42	11983	10962	61	18180	15769	84	378139	356441	86	1.10286
167550	138318	98	67419	56464	94	2749	2567	27	4693	4245	40	10819	9763	53	17901	15357	72	359940	333491	92	1.10499
109911	96085	85	50562	45154	84	1805	1576	20	3332	3212	31	7168	6778	47	11984	11239	63	242510	231045	77	1.10499
88380	87457	79	46454	45807	79	959	977	0	2507	2323	25	4948	4879	38	8165	7685	45	159556	156818	76	1.10499
142586	118546	94	64124	53982	90	2287	1736	26	3689	3193	37	8246	7077	50	13123	10765	64	253484	224471	85	1.10605
103121	97386	86	39677	37755	81	1448	1318	14	2656	2138	30	5588	5195	39	8838	8182	56	171018	163547	82	1.10712
141746	119714	92	62643	52561	91	2088	1557	26	4370	3802	37	8228	7195	48	14293	12223	66	275663	249023	92	1.10818
203120	150638	109	108769	83469	103	2765	1995	34	5901	4498	45	10665	8261	64	16829	13245	72	324520	272157	101	1.10818
178080	151532	97	62913	53154	91	2992	2375	32	5324	4512	37	10414	9454	56	17004	15009	81	331879	295415	98	1.10818
247098	208144	106	168421	148835	103	5912	4890	39	11742	10392	63	24203	20081	94	39626	31770	101	785975	621344	105	1.10925
110277	103753	85	42802	41342	81	1629	1352	18	2403	2482	28	5778	4886	49	8796	8513	54	177683	167947	84	1.11031
171501	151431	101	73710	65746	91	2507	2396	27	4832	4271	38	10590	9925	54	17011	15099	75	344947	322332	92	1.11031
174237	127746	99	76838	56197	99	2243	1697	25	5050	3432	45	10368	7710	58	15352	11584	72	325942	249832	99	1.11031
109705	98808	86	40916	36043	85	1702	1572	20	3063	2297	34	7437	6930	47	12408	11310	59	235872	215520	88	1.11138
237223	200708	100	110813	93897	97	5817	4564	42	9903	8370	54	19626	16505	77	32455	28197	91	623724	529521	100	1.11138
161425	138772	89	126520	113651	90	4616	4183	36	8261	8028	46	19209	17578	73	30872	28408	84	602670	547363	94	1.11138
191219	156584	104	112860	97112	98	2620	2208	29	5555	4851	39	11982	9994	63	18291	16357	79	377090	337755	100	1.11244
155958	130254	102	61908	51127	94	2462	2046	27	4397	3725	39	9678	8315	52	15846	14310	72	315254	281828	96	1.11351
99756	91155	86	45511	42650	81	1640	1466	19	3243	3126	33	7264	6566	45	10966	9832	60	213244	205264	76	1.11457
103742	95890	83	60152	55000	82	1660	1533	22	2793	2568	29	6201	5638	44	10376	9372	59	190835	174241	81	1.11457
142290	128104	91	88989	81373	87	3548	3325	31	5741	5340	43	11638	10551	59	19398	18310	79	353266	325784	87	1.11457
86568	83023	88	27862	27138	73	1412	1289	14	2353	2244	26	4283	4206	36	6739	6819	44	137129	134378	77	1.11457
122543	113655	87	43666	41341	83	2123	1771	24	3307	3381	31	7332	6877	43	11283	10558	52	249222	230081	87	1.11457
93468	88494	81	33636	33161	78	1508	1194	15	2396	2326	26	4960	4820	38	7776	7770	45	164478	155297	80	1.11564
117002	110586	88	39511	38156	80	1705	1667	18	3007	2889	33	6175	5957	41	9877	10312	54	199024	190526	85	1.1167
87413	84295	79	44152	42240	79	1573	1472	17	2408	1999	27	5181	4895	41	7808	7470	43	165332	156073	82	1.11883
363824	248657	150	204745	144021	133	8234	6292	47	14087	9341	66	31722	23766	121	53771	40772	128	1.04858e+06	812479	134	1.11989
110417	100169	85	40853	36816	85	1517	1412	16	2823	2945	26	6620	6500	45	11645	10781	62	228915	212257	86	1.12202
23945	22674	57	14705	14857	48	399	380	0	316	594	0	1293	1108	9	2008	1963	22	39758	41214	68	1.12202
185651	147551	99	76949	61874	95	2576	2018	28	4233	3540	36	9510	7359	55	14154	11562	66	309210	257442	100	1.12202
130797	119055	88	64153	59948	86	2526	2259	26	3844	3545	36	9345	8862	51	17237	15897	76	310238	288723	88	1.12415
94732	90071	81	35167	34160	80	1425	1392	15	2252	2350	27	5749	5265	41	8363	8441	50	178914	169498	83	1.12415
189100	156411	99	85591	73947	95	3366	2555	35	5575	4976	41	11179	9667	59	18656	14459	74	341726	306501	98	1.12522
164796	126448	98	68006	52983	94	2420	2243	25	4070	3340	36	9266	7461	52	15073	11156	68	312233	258804	98	1.12522
293125	188913	121	121268	76697	116	4346	2846	43	6746	4382	56	14434	9707	72	24149	15252	103	486279	327759	118	1.12522
154188	122492	93	64680	50826	93	2020	1524	22	3983	3313	38	8717	7080	51	13247	10338	67	268167	225195	97	1.12628
111811	104346	99	29025	27453	78	1388	1247	15	2003	2395	22	6090	5574	43	9279	8994	52	194752	189274	85	1.12628
166926	135903	97	50586	40724	92	2978	2421	30	4107	3627	38	9164	7693	54	14368	11838	69	292311	249305	94	1.12735
190283	148528	97	81319	64930	97	2996	2507	30	5247	4251	44	11761	9469	64	17252	13628	71	343564	283844	100	1.12735
171564	136804	97	76907	62889	95	2216	1939	26	4704	3591	43	8926	7351	50	14672	11758	65	288863	241711	95	1.12735
134119	112247	92	51933	44381	87	2219	1864	25	2740	2627	30	7955	6693	52	12758	11894	62	265022	239815	89	1.12735
116843	108295	90	54309	51364	83	2288	1923	25	3606	3942	32	8119	7718	47	12293	12180	62	235115	229482	84	1.12735
224089	172957	106	91792	70419	103	3263	2673	33	6346	4989	46	14032	11125	71	21862	17941	80	428884	356251	104	1.12841
90059	79308	99	35839	32291	99	1441	1365	15	3123	3143	30	7426	6878	46	11106	9976	65	223283	203170	99	1.12841
93531	90926	86	31315	29872	79	1784	1364	21	3054	2898	32	6026	5810	41	10499	10684	57	203970	199646	83	1.12947
120939	101999	95	53629	44572	87	1734	1280	15	2590	2302	30	6125	4929	46	10260	9165	54	196779	170956	89	1.12947
86062	81425	80	37243	35431	79	1309	1272	11	2270	2332	25	4524	4368	37	7085	7179	44	151298	142683	81	1.13054
109973	102148	89	48327	45415	81	2286	2083	25	3281	3294	33	8959	8293	55	13930	13376	65	265702	254736	84	1.13054
174698	141054	95	78639	64889	94	2980	2252	32	4974	4492	41	9856	8618	53	16550	14320	72	338515	299382	94	1.13054
111775	105141	85	52083	48705	81	2140	1960	22	3438	2886	35	7339	7271	45	11886	10857	62	233963	217680	83	1.13267
137848	119102	92	54584	47523	89	1781	1525	22	3593	3066	34	7183	7015	46	11069	10598	60	214777	201091	85	1.1348
188384	141278	111	78634	58266	98	2248	1626	28	4048	2873	39	9544	7556	58	15112	11738	70	304711	246050	96	1.13586
149040	128311	90	55254	45293	90	2468	2219	27	3836	3388	36	9845	8408	56	14843	13450	68	305585	273990	86	1.13586
114809	105177	101	50897	48086	82	2213	2114	25	2737	2768	30	7854	7286	52	13010	12127	67	256008	227412	84	1.14012
87501	81724	97	26475	23348	97	1753	1591	20	3048	2463	31	5921	5185	43	8559	7522	58	175768	151876	97	1.14012
78539	75774	80	30760	29760	77	1445	1451	15	1909	1812	18	5414	5024	39	8535	7897	47	163464	158346	79	1.14118
74552	70342	94	30767	29851	76	757	689	0	1936	2154	21	3846	4082	32	4911	4653	39	118821	114334	80	1.14225
221554	166096	113	88276	69595	103	3838	2833	36	7551	6206	48	17653	13180	82	26691	20838	98	537909	434641	106	1.14438
172208	148643	93	99803	87006	92	3215	2743	31	5462	4629	42	11440	10018	58	18201	16684	81	357449	331659	92	1.14438
175952	153754	100	70470	62565	91	3370	3160	30	4679	4550	36	10967	10212	59	17247	15860	74	338107	322424	89	1.14438
102162	95665	86	37397	36648	78	1742	1504	20	2895	2627	29	6909	6561	42	10705	9898	55	210797	199138	82	1.14438
127195	111945	89	54935	48906	86	2355	2030	26	4549	4058	41	9071	8689	53	14922	14152	72	279316	263144	87	1.14544
89427	83194	86	37536	34823	80	1583	1433	16	2116	1999	24	5263	4736	41	8747	8205	50	170570	159156	79	1.14544
138378	116868	93	51616	43047	90	2376	2067	26	3763	3403	36	7926	6855	50	13190	12040	64	248118	230656	89	1.14651
51396	51823	75	15700	15520	48	1046	1229	10	2165	2101	28	5528	5142	41	5057	5094	36	127370	126444	76	1.14651
220715	160676	106	86884	61638	104	2888	1868	34	4823	3816	42	11336	8851	58	17688	13149	76	356405	268343	106	1.14757
89539	84433	89	43778	42084	79	1077	1036	5	2331	1804	24	4436	4056	37	6557	6274	46	137775	130187	81	1.14864
145049	125496	89	53480	44955	89	2377	1876	26	4025	3592	36	8393	7372	50	13661	12303	67	259221	234114	90	1.14864
112178	103209	93	51834	47822	83	1871	1753	21	2783	2383	34	6199	5900	44	9997	9604	55	215072	200897	86	1.1497
70521	68558	79	30322	29476	77	958	868	0	1359	968	0	3173	3135	32	5347	4890	39	109618	106261	80	1.15183
155851	141051	91	66231	62012	85	2478	2432	26	4155	4230	41	9466	9024	51	14680	13686	65	287548	272010	87	1.15396
112419	105318	83	47684	45224	81	2639	2363	28	4707	4217	38	8566	8115	48	15537	13970	66	283336	265596	87	1.15502
83536	79723	82	35251	33657	79	1223	1293	13	2499	2300	25	6199	5970	41	9819	9423	54	193558	183970	84	1.15502
189412	145839	100	87798	64959	100	2346	1980	26	4518	3958	39	10574	8511	58	16385	12733	75	342029	262688	100	1.15609
22929	21986	64	16647	16781	52	509	462	0	602	656	0	1329	1545	15	1778	1722	23	41246	40377	66	1.15715
182876	141709	97	78416	62049	97	2901	2365	30	4692	4441	37	10999	8156	63	17462	13501	85	338855	275274	100	1.15715
100302	95650	83	31867	30793	78	1658	1462	19	2713	2527	27	5714	5376	43	8883	8514	50	173426	169920	85	1.15715
126680	119787	85	36856	35625	82	2339	2257	23	3636	3519	33	9415	9342	55	15327	14932	71	297777	270120	88	1.15715
73821	71249	82	29967	29014	76	1208	1000	1	1697	1874	18	3859	3886	35	6728	6638	48	138685	136573	79	1.15715
164243	132674	96	81528	66926	94	2281	1742	29	4509	3368	45	9338	7889	54	14370	12161	71	290072	241682	99	1.15822
85627	82769	82	29204	28609	76	1256	1182	11	2179	2184	24	5365	5117	40	7631	7594	45	168382	166174	82	1.15822
186306	156952	100	72666	60707	94	2943	2137	30	5557	4704	42	12185	10610	58	19201	16170	76	362774	330667	94	1.15822
71311	66781	85	29314	27601	77	906	807	0	2535	1811	28	3968	3662	36	5596	5466	39	117662	114155	81	1.15928
93924	89410	82	35200	34015	78	1511	1330	15	2455	2476	32	6397	6016	45	9865	9566	59	185334	175478	86	1.16035
107467	97759	94	40615	38009	83	2229	2086	23	3467	3521	33	8531	8047	47	12859	11972	69	255146	240644	88	1.16247
98272	94747	81	34618	32807	79	1549	1643	18	2662	2477	33	6551	6166	45	9255	9088	50	195707	180524	82	1.16567
71744	70489	76	32320	30865	77	1092	1195	11	2283	1762	20	4048	4212	34	6846	6566	49	127833	122452	77	1.16567
122269	112076	87	41295	37503	85	2188	2016	25	4495	3692	38	8345	7596	53	13799	13259	66	275658	258692	88	1.16673
72557	68677	84	30445	29260	77	1131	1260	10	1722	1809	24	4349	4465	35	6890	6524	45	133935	128111	73	1.1678
138652	126538	97	44780	41308	85	2177	2019	22	4281	3396	39	8956	8549	48	15710	14574	75	308714	288290	101	1.1678
127040	117783	87	63430	59110	85	2507	2227	28	4168	3862	41	9713	8944	52	15779	15771	70	314935	300409	86	1.1678
136421	124211	92	62596	57937	88	2725	2495	27	4498	4173	35	9108	8556	49	14962	13877	67	276878	265381	88	1.16993
149679	126434	94	52123	43112	88	2163	1759	26	3367	3165	33	8294	7116	48	13649	11089	73	273139	239742	87	1.17099
103830	90960	85	39163	34569	83	1459	1604	16	2372	2251	27	6487	6054	45	9217	8580	53	208280	189882	83	1.17206
253557	184349	115	96074	69920	112	4023	2873	37	6435	4772	47	13824	10599	74	22043	16010	92	431148	337374	109	1.17206
95847	92001	83	29705	28644	77	1987	1627	23	3288	3017	35	6677	6264	49	10169	9231	58	210067	199004	79	1.17312
72305	69934	80	16982	16404	54	1135	1132	8	1737	1738	20	3569	3612	32	6162	5819	45	115669	111924	78	1.17312
79898	75008	95	30108	28968	77	1154	1046	8	2091	1959	30	4949	4954	39	7766	7276	49	153643	148604	78	1.17418
119798	109730	85	57351	53397	84	2168	2283	25	3940	3968	33	10445	9762	60	16537	14964	66	319799	290631	85	1.17418
132892	109837	102	48363	38895	91	2004	1573	22	3542	3353	32	8006	7182	48	12445	10987	70	249021	221360	90	1.17525
97518	92708	83	38123	36927	79	1455	1422	15	2469	2408	30	5658	5336	42	8328	8398	46	165567	155077	83	1.17631
113487	105724	84	51477	47440	86	1869	1818	21	3785	3643	34	8594	8429	50	13527	12266	62	259668	249241	89	1.17738
127300	120581	84	64387	60758	83	1881	1674	21	3960	3842	36	6895	6183	46	10155	9188	54	274158	253652	87	1.17844
115548	101100	89	53970	48758	86	1754	1428	21	2403	2638	26	6371	5494	49	10281	9361	57	204265	195115	89	1.17844
96879	92273	81	38140	37033	80	1670	1545	17	1954	2134	22	5411	5054	40	8737	8844	51	171436	162544	87	1.17844
93640	89947	85	41472	39678	80	1521	1350	18	1948	1979	20	4859	4456	41	6949	6129	45	141582	136874	82	1.17951
49149	46583	79	21596	21576	59	752	544	0	804	842	0	2163	2178	27	3915	3882	37	64100	62126	74	1.17951
202621	168115	107	93730	78583	96	3122	2437	33	5762	5096	45	11687	10151	57	19214	16517	79	360105	325799	97	1.17951
91134	88337	79	26130	25904	65	1784	1640	18	2522	2345	26	5708	5355	43	9211	8862	52	177912	167075	83	1.17951
102866	100390	79	30809	29355	79	1325	1266	12	2440	2086	27	4687	4547	36	8988	8776	50	151692	145609	83	1.18057
118352	105654	87	52586	48214	84	2261	1930	25	3788	3371	32	7771	6750	47	12806	12283	61	245296	239475	87	1.18057
146745	122195	97	61267	51073	90	2262	2008	25	4348	3641	37	8905	8296	51	14257	11981	66	296202	271961	88	1.18057
92400	85854	84	42460	40470	80	1445	1226	14	2123	1784	24	5221	4991	39	8537	7838	48	174865	165861	81	1.18164
91634	85293	89	36016	34332	78	1888	1697	23	3160	2853	28	6448	5936	44	10718	9327	60	207370	193996	82	1.18377
171204	155342	107	55949	51948	87	3147	2475	32	5395	4341	43	10376	9344	55	17367	15329	77	331676	293938	92	1.18483
127031	116599	93	23882	22835	65	2228	2218	23	3274	2811	33	7141	6503	43	11890	10179	64	233385	216610	88	1.18589
110018	97233	85	45055	39297	84	1805	1387	18	3088	3020	33	7242	5895	47	11853	10679	56	231881	209844	91	1.18696
113591	105234	87	44574	41661	80	2330	2141	24	4038	3305	41	8228	8041	50	13274	12261	63	272090	261044	85	1.18696
142203	123343	89	46005	39267	86	2797	2209	31	4522	4419	38	10309	8640	56	16303	15192	72	339566	314629	91	1.18696
83869	80616	91	19192	18726	54	1209	1359	14	2341	2587	27	5334	5210	40	8369	8302	46	160124	154263	82	1.18802
157687	126723	94	71172	58536	93	2084	1796	24	4212	3453	40	9065	7288	52	15328	12670	71	292699	251366	95	1.18802
117511	105211	85	54272	48676	85	1784	1437	19	3265	2967	32	6837	6065	48	10558	9906	58	208833	195594	86	1.18802
87772	83831	85	32484	31392	78	1292	1223	11	1804	1845	23	4003	3952	33	7285	6700	46	143109	135255	82	1.19015
182025	147789	99	73391	58710	95	3609	3046	34	5585	4551	43	12773	10629	63	20426	17773	77	408003	369933	94	1.19015
147775	133185	92	53570	47556	87	3029	2863	30	4888	4553	39	10477	10248	53	17180	15687	67	358906	343727	91	1.19122
101803	96031	86	32456	31071	80	1603	1722	17	2648	3028	26	6508	6353	42	10395	9664	55	198073	189335	85	1.19122
128800	111119	90	39549	32688	87	1994	1624	25	4448	3767	38	7516	6713	49	13520	11630	73	250013	224551	89	1.19122
128264	114990	103	62331	57246	85	2452	1874	29	3044	3016	31	7598	7098	49	12479	11552	58	241834	228128	88	1.19228
100238	92387	87	40172	38609	80	1539	1392	19	2859	2813	29	5767	5377	44	9428	8784	50	183343	172975	86	1.19228
133627	109880	94	55923	46221	90	1963	1444	24	3548	2895	38	6945	6040	48	11314	9961	64	228958	203329	90	1.19335
174681	135226	98	74413	58034	96	2490	2093	28	3929	2895	37	8564	7071	53	13454	10305	66	273855	221241	100	1.19335
91694	89266	81	26509	25588	78	1816	1513	21	2436	2283	25	5411	5076	41	8345	7877	47	167527	162463	82	1.19441
102890	91744	91	40646	36447	82	1828	1680	21	3125	2831	30	6951	6700	45	10742	9997	53	218285	208854	86	1.19548
122966	106175	92	41829	37052	86	2016	1762	25	3293	3190	32	8254	7770	47	12613	11713	57	249087	237098	88	1.19654
303139	220834	128	169951	124752	125	7334	5671	44	12881	9033	66	30097	21521	116	46676	33885	120	945313	663806	126	1.19867
112130	100165	85	52269	46847	84	2066	1937	21	3446	3003	35	7350	6769	49	12543	11837	56	240852	224344	84	1.19867
52054	53020	60	25258	24948	57	885	806	0	1619	1371	20	3342	3307	31	4971	5138	39	106755	107328	67	1.19973
165003	132534	97	67353	54090	94	2070	1641	25	4587	3866	45	9549	8157	57	15566	13176	71	294416	250666	95	1.2008
99966	95981	81	38628	37260	80	1801	1798	20	2821	2650	29	6114	5827	44	10751	9866	52	203379	192336	82	1.20186
98439	89124	86	47183	44259	82	1891	1731	20	3728	3257	31	7412	7008	45	12728	11909	67	239208	228703	84	1.20186
197930	156172	103	108656	87151	97	3330	2639	32	6130	4793	47	12117	9569	62	19386	15328	87	367919	288642	99	1.20293
86808	83053	79	36331	35404	78	1800	1592	21	2471	2345	27	5333	5224	40	9208	8767	48	156511	150656	79	1.20293
19048	17940	62	14349	14327	49	153	218	0	502	705	0	769	915	0	1519	1379	20	30606	30514	56	1.20399
169659	135642	101	79291	64228	94	2779	2349	30	4179	3715	36	9266	7371	54	15334	13074	66	310134	278221	91	1.20506
82087	78717	79	33353	31884	79	1185	1017	4	1795	2150	23	4121	4002	35	6218	5925	42	147290	137580	79	1.20612
252056	184619	122	112660	86599	113	3936	3073	38	8474	6550	54	16357	12805	71	27667	21800	105	547829	440060	112	1.20612
48947	50449	71	17606	17735	49	901	655	0	1149	930	0	2742	2859	27	4314	4001	36	104038	99528	72	1.20612
91399	87621	82	39879	38207	79	1010	947	0	2078	2546	23	5224	4908	40	8109	8010	55	170201	165962	80	1.20719
127962	118765	85	56825	52638	85	2749	2515	28	5056	4580	39	10640	9999	57	17552	16947	76	331096	305769	87	1.20825
38801	38155	70	19991	19986	59	605	431	0	833	837	0	1777	1789	22	3658	3936	32	62258	60388	70	1.20931
143877	114436	94	81022	66553	93	3904	3255	34	6071	5305	47	13345	11527	61	21624	18676	85	409485	365286	98	1.21144
59624	59412	75	20771	20166	62	824	848	0	1848	1839	20	3462	3329	31	5490	5380	40	114778	111074	77	1.21144
133090	121528	92	56896	52766	87	2170	2140	23	4097	3685	36	9400	8333	52	14613	13463	65	305143	279945	103	1.21144
154142	123856	91	68316	56480	91	2482	1799	26	3506	3339	36	8757	7446	53	15136	12742	73	291199	248573	92	1.21144
222498	169586	117	90063	70640	101	3728	2601	38	6790	5321	47	14843	12329	71	22346	17988	82	448387	389454	102	1.21357
113438	103445	97	51451	47482	83	2164	2233	22	3418	3072	32	6545	5864	44	10174	10116	51	205364	196499	85	1.21464
84941	80589	82	23209	22101	67	1697	1743	18	2814	2644	30	5977	5710	42	9687	9535	50	191736	180981	84	1.2157
186622	149335	100	76701	60898	97	3208	2493	32	4397	3796	39	10471	9155	57	16842	14322	69	336565	284917	97	1.2157
176572	137010	103	63653	49592	95	2490	1989	25	4719	3901	42	10675	9075	56	16348	13987	72	334756	278547	99	1.21783
173188	145002	98	111653	94888	93	4091	3322	35	7078	6334	43	15276	13208	69	25313	20859	89	510545	433863	99	1.21783
154523	135219	96	76106	67381	91	2688	2363	29	4669	4259	37	10631	9542	57	17104	15919	75	325841	303335	94	1.2189
70561	65542	94	25520	22959	94	1008	794	0	2024	1684	20	3383	3456	31	5171	4568	39	107937	96489	94	1.2189
153414	137499	105	67500	62101	86	2072	1626	25	3414	3033	35	8147	7621	49	13101	11337	65	244168	224099	90	1.21996
120494	113228	84	41435	39288	83	1607	1561	20	2587	2680	28	5481	5319	40	8335	8621	46	177683	167017	89	1.22102
121250	113000	92	37735	36122	82	1609	1698	18	3161	2855	30	7003	6780	43	11553	10330	59	235247	216566	88	1.22102
143829	112770	92	58338	44727	91	2206	1753	26	4158	3478	39	8649	7219	54	13844	10878	66	273773	220431	94	1.22102
158713	132574	98	69608	58762	94	2408	1897	25	4459	3447	42	8863	7485	54	12681	11190	64	278177	251895	96	1.22209
85815	81601	88	37101	35946	78	955	906	0	1607	1786	19	4047	3718	34	6430	6438	40	134211	132194	83	1.22315
152814	137968	91	64334	59287	89	2325	1992	25	4633	3810	38	9200	8506	51	15447	14100	64	305170	282533	95	1.22422
115668	108085	85	47789	43810	84	2150	2055	23	3075	2943	33	8142	7707	48	12845	11562	73	253883	242301	90	1.22635
77841	73554	79	25848	24907	77	1599	1369	19	2504	2727	24	6332	6275	43	9708	10140	52	197630	183194	81	1.22741
86757	82187	81	31069	30049	79	1319	1266	13	2013	1806	21	4318	3878	39	6899	6387	50	136201	131683	85	1.22848
97815	88454	90	33931	31793	80	2088	1845	23	2826	3089	29	7269	6701	45	10970	10676	66	223105	216190	87	1.22954
96488	90987	83	24831	23793	69	1632	1458	17	2506	3028	29	6873	6705	44	10572	9677	58	210395	197553	83	1.23273
116433	108279	84	43120	39034	83	2119	2008	24	3969	3710	36	9034	8172	52	12842	12529	60	257286	244718	83	1.23273
114898	103844	88	53353	46924	86	1901	1693	22	3132	3289	31	8046	7304	50	12005	10591	67	252318	242070	86	1.2338
80458	75895	80	27776	26855	77	805	947	0	2018	1687	19	3829	3705	33	8119	7638	52	138719	134917	85	1.23486
184059	148385	101	74377	60871	98	3161	2305	33	4871	4089	39	11340	9375	60	19978	17843	73	367417	326269	97	1.23593
79999	78659	78	27655	27420	76	950	981	0	1907	1631	19	4197	3878	37	6041	6094	43	136992	132632	78	1.23593
97319	90405	85	53930	50430	83	1590	1302	16	1888	2113	23	4643	4502	36	8228	7535	52	153918	150396	82	1.23699
129366	118908	90	60649	56731	86	2169	1741	24	3421	3716	33	8663	8545	46	14284	14018	61	265901	251575	85	1.23806
108823	99673	83	50718	46745	82	1852	1644	21	3406	3076	35	7549	7122	47	11505	11081	60	224323	215117	82	1.23806
106895	104148	82	28057	26889	78	1974	1798	23	3345	3276	32	6508	6392	46	10220	9575	61	210845	201043	81	1.23912
49652	49373	69	21417	20976	59	556	684	0	1416	1270	15	2467	2545	28	3815	3835	34	76003	78415	71	1.23912
245068	165325	117	101737	67400	114	3444	2423	37	6396	4497	51	13172	9213	66	19940	14252	82	422941	299675	112	1.24125
71208	70338	79	29382	29000	76	1181	887	0	1423	1225	16	3455	3356	31	6081	5613	48	111552	103570	77	1.24125
98604	96403	79	52510	50335	80	1961	1953	21	3058	2948	30	6039	5558	44	9956	9835	54	201317	198189	80	1.24125
140440	125025	97	52024	47346	85	2003	1901	23	3756	3245	40	8052	7218	48	12251	11513	59	246694	221150	86	1.24338
146101	114528	98	60234	47708	91	2305	1787	27	3999	3150	40	9233	7118	58	14640	11354	73	280998	229721	93	1.24444
105777	99037	83	51559	49089	81	1863	1399	17	2873	2650	31	6311	5821	44	8507	7835	46	178318	174941	83	1.24551
90778	84501	85	38252	36278	78	1662	1577	20	3554	3525	34	7036	7099	45	12976	12217	62	228365	213952	83	1.24551
103147	96247	86	44763	42590	80	2283	2413	24	3600	3621	33	7550	7283	48	12287	11879	57	230929	215430	78	1.24551
231879	163992	103	102989	74380	101	3672	2729	35	6073	4194	49	13258	9936	65	20874	14752	86	425417	318655	102	1.24551
104020	95712	85	51096	47398	82	1708	1619	20	2908	2415	30	5950	5440	44	9904	9450	64	194724	189656	82	1.24657
129123	117416	98	77131	71529	85	2312	2259	25	3755	3665	32	8719	8530	47	13866	14020	60	292285	275618	87	1.24657
156168	120461	95	63875	48653	93	2503	1706	29	4140	3279	38	8364	6553	54	13381	11460	68	252293	204040	93	1.24764
111141	94320	90	48875	41618	85	1662	1189	14	2588	2607	28	6270	5606	44	10376	9309	59	198244	171891	87	1.2487
144608	124990	88	62122	53781	87	2167	2106	24	4296	4086	40	9304	8276	52	15431	13916	70	304592	284664	90	1.2487
105893	99854	83	51967	49411	81	2009	2129	21	4517	4102	39	10127	9294	53	14848	13916	68	304099	276017	89	1.24977
78366	75018	79	36476	34639	80	1473	1281	17	2318	2492	25	6057	5712	40	9722	8809	52	186427	179591	95	1.24977
56298	56069	73	20940	21152	59	758	646	0	794	1266	9	2575	2383	28	4469	4459	34	86928	86776	73	1.24977
122723	115084	84	62426	58576	84	1716	1500	17	3616	3651	34	8217	7368	49	11838	11239	56	233430	219582	86	1.24977
116839	111439	83	59072	55324	84	2757	2790	28	4459	4466	38	9222	8851	50	15277	14503	67	276781	260418	84	1.25083
140323	123917	95	65660	59524	88	2717	2220	28	4412	4164	38	10084	9874	50	15851	15460	67	308186	290434	89	1.25296
96665	86070	95	31795	29183	80	1610	1323	16	3052	2859	33	6132	6111	41	10631	10343	58	204856	200309	81	1.25296
136426	125019	90	64537	59550	85	1792	1638	22	3399	3357	34	6680	6310	46	10372	9734	57	245574	232081	82	1.25403
95885	89928	81	30623	28186	79	1768	1785	20	3053	2916	31	6499	6232	42	11816	11007	63	227150	219917	78	1.25722
105007	98969	87	49527	46910	81	1662	1522	17	2235	2358	25	5668	5298	41	9068	8885	51	180307	167914	85	1.25828
185248	159632	96	88318	77914	90	4032	3472	36	7748	5838	52	16378	13648	72	26784	22283	85	526380	418974	95	1.25828
32695	33449	62	13022	13444	44	430	479	0	1333	1011	2	2052	1917	22	3465	3476	32	63428	61979	68	1.25935
225938	183572	106	95557	78881	101	4427	3564	38	7129	6473	47	15736	13570	73	25020	20510	94	491302	445059	101	1.26041
114464	108463	89	61566	59048	82	2779	2325	30	4368	4259	40	10381	9701	53	16099	15713	74	315069	294353	83	1.26148
100930	95082	87	32216	30995	79	1177	1415	12	2434	1860	30	4677	4610	36	7310	6602	50	144901	140299	83	1.26148
325966	222645	153	255238	194021	136	8684	6521	48	16392	12171	65	34999	26668	122	56119	41794	134	1.04858e+06	819622	136	1.26254
96317	89293	93	27175	25824	78	1977	2220	21	3701	3536	35	7353	7670	45	11622	11146	57	223268	212361	81	1.26361
139831	122968	105	71568	64056	89	2757	2650	27	4298	3619	36	8840	8197	50	13825	12319	65	277368	263099	88	1.26467
82304	77999	82	32419	31317	78	1079	959	0	1859	2173	21	5380	4947	40	7431	6449	51	157170	151455	79	1.26467
176741	138777	97	86907	70404	94	2907	2436	29	4930	4246	44	11570	9844	60	18611	14922	80	361903	303584	97	1.26467
104324	97370	87	42022	40398	81	1514	1523	16	2871	2675	30	6814	6909	44	11545	11192	59	218651	209967	81	1.26574
95577	91352	84	29158	28069	78	1579	1482	18	2874	2652	31	6152	5887	42	8778	8364	51	181063	169564	81	1.26574
139345	126574	103	79365	73981	86	2705	2413	29	5379	4626	43	10321	9258	56	16292	14599	69	311208	281339	83	1.2668
97400	90967	88	46963	43461	81	1456	1513	16	2107	2096	25	4938	4803	41	7024	7575	43	150777	146020	72	1.26786
107547	100474	88	34246	32672	80	1720	1432	19	2718	2702	28	6112	5855	41	9765	9461	54	198161	192600	80	1.27106
78588	74849	85	32748	31343	77	1054	1009	3	2052	2186	22	4176	3960	35	6607	6104	42	128777	123283	75	1.27212
143224	128349	91	77263	72104	87	3037	2835	30	5071	4578	40	10477	9798	56	16577	14984	67	313016	287581	84	1.27212
144636	126500	92	60506	53548	89	2409	2326	25	4035	4164	39	8491	7796	52	12770	11126	65	251198	238594	82	1.27212
134788	125274	91	63309	58457	85	2114	1825	25	3280	3402	33	8467	8045	46	12450	12092	59	245492	236920	81	1.27212
82238	76856	82	26770	25158	77	957	899	0	2316	1990	26	4649	4135	40	7239	6317	50	135994	132600	77	1.27319
97628	91867	96	39218	37117	80	1111	1071	8	2212	2214	25	5022	4775	39	7137	6826	46	151508	140329	78	1.27425
94134	89244	85	36825	35338	79	1373	1320	14	2407	2547	25	5528	5184	42	8145	8239	52	166354	159302	78	1.27425
101790	97746	84	38360	36617	80	1587	1471	17	2181	2318	24	5423	5173	42	8234	8225	47	161939	154511	80	1.27532
118153	103628	94	65391	59812	86	1686	1540	17	3179	2854	29	7222	6899	47	11911	11438	56	220713	210878	87	1.28064
137930	126695	86	61508	56551	85	3026	2483	29	4401	3664	36	9174	8687	53	13837	13244	62	272568	260524	86	1.28064
171459	141068	97	59481	49004	93	2246	1933	25	4720	3954	40	9046	7790	51	14220	11949	74	286255	258549	92	1.28277
104170	97581	83	35461	33773	81	2056	1762	24	3072	2807	29	6823	5889	47	11229	10491	61	206872	196315	81	1.28277
98762	92288	83	53418	51094	81	1969	1630	24	3361	2668	33	6271	5590	45	10991	10708	55	199472	185903	81	1.2849
101269	96346	94	38338	36388	80	1317	1264	14	2850	2449	26	5074	4825	39	8963	8745	50	161226	153836	81	1.28916
201228	162919	100	97629	80468	98	3240	2455	33	5696	5296	44	11639	9617	60	18416	15518	75	392879	338429	95	1.28916
192774	156945	97	85406	69631	94	2980	2317	32	5749	5492	42	12640	10577	67	19996	17688	82	404451	362609	98	1.29341
166148	121805	102	66323	49404	94	2773	1805	33	4196	2856	45	9076	6806	54	14811	10922	82	298810	229979	94	1.29448
92302	90527	79	31285	30222	77	1195	1338	14	2518	2467	27	5235	4977	40	9403	9131	53	174801	164031	79	1.29448
184089	143958	115	53998	43108	96	3175	2424	33	5184	4054	43	11818	9469	65	17688	14368	71	372823	316979	97	1.29554
111500	103751	91	40170	37588	82	1759	1682	19	2960	3034	28	6971	6765	44	9366	9145	47	212796	204150	86	1.29661
65158	64552	78	28194	27399	75	829	727	0	1684	1545	18	3444	3353	32	5663	5020	43	112633	106999	79	1.29661
119318	107653	86	55833	50159	84	2064	1781	23	3514	3042	34	7546	7209	44	13548	12555	65	246859	237169	82	1.29661
221216	147736	108	121177	82170	104	3886	2537	41	7254	4668	59	15829	10761	70	25999	17888	96	479585	320179	104	1.29661
85539	82856	81	31384	31166	69	1491	1494	17	2345	1949	27	4926	5135	37	8462	8359	48	170730	164216	77	1.29661
93732	89608	80	38595	36931	80	1844	1425	22	2510	2386	25	6263	6041	43	8656	8167	49	186001	177017	80	1.29767
119936	102551	89	56242	47184	88	1737	1482	16	3326	2948	35	6773	6207	46	11546	10402	60	217342	198241	81	1.29874
120313	111100	85	43824	41151	82	1934	1970	21	2888	2757	32	6633	6781	42	9999	8908	55	210467	198880	83	1.2998
86340	82362	81	46535	45065	79	1104	1396	14	2840	2686	30	6308	5736	42	8811	8387	53	179532	165280	80	1.30086
83897	81051	81	31220	30201	77	1217	1228	11	2209	2340	27	4890	4727	39	6738	7067	44	152855	148130	75	1.30193
73118	68534	79	32670	31269	78	1196	1073	7	2178	2333	26	5249	5014	38	8415	7910	48	151742	146754	75	1.30299
137397	123757	89	62598	57614	87	3163	2654	30	5477	5210	43	11749	10729	65	18334	16402	76	355424	325059	103	1.30299
82836	79558	81	32248	30842	78	1528	1308	16	1941	1623	23	4774	4562	37	7226	7073	47	157829	155332	75	1.30406
115519	107244	86	62072	57235	85	1934	2130	21	2848	3215	26	5971	5729	42	9557	8775	52	177573	170802	81	1.30512
77602	75817	79	29525	28355	77	958	904	0	1746	2073	20	4247	4193	35	6495	5787	47	133979	133415	74	1.30512
179005	137817	95	72063	53932	94	2522	2032	29	4277	3868	42	10529	8585	61	17683	13803	76	337727	272751	90	1.30512
107384	100625	88	38294	35178	82	1637	1371	22	3062	2972	30	6798	6704	47	11361	10616	62	213962	205768	77	1.30619
201151	144831	117	82871	60091	105	3129	2253	33	5270	4010	44	12422	9056	63	19333	14263	88	382695	293250	104	1.30725
141673	124218	88	66254	57087	89	2367	2141	27	3443	3389	34	8797	8055	52	14346	13093	68	270631	242628	84	1.30725
100455	94111	93	31629	30324	79	1656	1339	19	2353	2298	27	5785	5510	38	7852	7400	47	173483	163686	80	1.30832
148991	132307	100	49244	43699	89	2454	2080	26	4304	4057	35	9665	9013	52	16005	14745	64	304712	286485	87	1.30832
81437	73966	93	35499	34280	79	1557	1602	18	2544	2620	30	5722	5419	43	10066	10385	51	197399	191926	80	1.30938
100664	93302	84	44640	42701	81	2242	1971	25	3105	2969	33	7262	6767	45	12450	11966	61	238427	225743	77	1.31045
65285	65278	77	20718	20238	61	933	922	0	2189	1831	23	3829	3261	35	5807	5700	41	110708	105381	73	1.31045
151584	133011	91	50041	44142	88	2210	2013	24	4124	3465	38	9130	8756	50	14094	12330	64	267647	254376	88	1.31257
106931	97951	92	42547	38291	84	1912	1732	19	3012	3103	29	7267	6949	45	13328	12899	63	242543	225141	90	1.3147
290055	221942	130	172272	134107	112	6754	5176	44	13448	10113	67	25830	19359	95	45273	34435	108	880220	660158	120	1.3147
252776	178935	115	109680	75030	122	3916	2914	38	6347	4320	53	14721	9921	74	23981	17741	100	468892	337282	122	1.3147
77010	73852	81	27464	26210	78	1706	1489	18	2095	2116	24	4865	4755	37	8114	8134	46	147610	141078	77	1.31577
77189	74701	79	31631	30704	77	626	957	0	1678	1761	23	3684	3823	32	5602	5558	44	116665	112109	82	1.31896
44772	42951	73	22119	21418	63	875	779	0	518	906	0	2279	2272	27	3821	3458	36	70234	71321	66	1.31896
104774	95635	87	38073	33985	84	1833	1607	21	3123	2973	34	7349	6454	54	11590	11105	56	221304	208555	85	1.32003
102597	97299	87	38948	37083	80	1801	1713	20	3352	2824	32	6660	6230	45	11456	10983	58	201082	190820	82	1.32003
105050	99376	82	27025	25774	81	1414	1267	13	2508	2280	25	5838	5602	41	7958	8017	50	158343	151808	83	1.32216
121174	113673	88	26036	24622	77	1844	1844	21	4140	3766	38	7629	7216	46	12536	11760	61	235969	218429	85	1.32216
98159	92394	82	39057	35839	82	1808	1722	20	3366	3201	33	7791	7600	47	11668	10980	59	227530	219340	83	1.32216
107921	102129	86	43462	41185	81	1995	1891	22	2619	2701	27	7388	6709	46	9870	9044	53	211387	194521	86	1.32535
103986	98658	89	37468	36242	80	1392	1241	15	2419	2056	31	5329	5044	38	9232	8911	49	177062	165056	83	1.32535
174099	137862	95	73668	57434	94	2827	2049	31	4852	4140	39	10136	7950	59	16533	14210	78	322587	274844	92	1.32748
134345	111486	91	55580	46893	89	1776	1450	17	3007	2722	31	6817	5633	51	11394	8930	65	210932	182221	107	1.32748
139253	122243	89	70489	62916	88	2218	1836	26	3488	3083	38	8520	8010	51	13915	13117	59	252040	235444	86	1.32854
90337	87616	80	32314	31089	78	1259	993	0	2041	2137	26	4903	4779	37	8785	7977	49	157109	147465	79	1.32854
87680	84223	87	55525	53443	79	1126	1196	11	2447	2472	31	5129	5032	39	7868	8538	45	166069	159694	76	1.32961
97299	93084	79	28106	27123	78	1482	1343	14	3134	2728	30	5898	5725	44	9149	8285	52	186236	179637	82	1.32961
132067	106812	97	52113	42334	90	2082	1666	27	3222	2720	34	7249	6131	48	11407	9421	57	234717	199067	92	1.33067
85548	79427	89	34766	33247	78	1686	1542	18	2992	3054	27	5955	5502	45	9560	9517	57	183162	172080	81	1.3328
110287	104008	85	37331	34911	82	1712	1772	19	3916	3947	34	7342	6906	48	12911	12305	61	240253	228522	82	1.33599
146688	123465	93	67367	55538	91	2153	1737	24	4746	3974	40	9902	8480	56	16199	14279	71	313249	281203	85	1.33812
91801	88320	80	61292	59790	79	1584	1421	18	2529	2674	29	6335	6321	44	9604	9673	50	191290	184837	78	1.33812
143909	120616	102	60810	49699	89	1898	1810	23	3453	2662	40	7765	6514	51	12190	9977	71	240733	203839	85	1.33919
83297	79297	85	43819	42691	79	1252	1327	14	2545	2317	24	4569	4313	38	7056	6967	47	142735	140390	77	1.34025
156146	127048	91	63121	51274	91	2108	1695	25	3700	2940	37	7908	6693	52	12488	10286	67	247667	220248	87	1.34025
155346	136098	92	61454	53328	88	2729	2327	28	5334	4335	46	10677	9307	55	20279	16975	79	355898	296813	89	1.34025
78474	75930	79	29027	28419	75	1339	1406	14	2817	2374	29	5035	4943	39	7794	7433	44	159482	154688	77	1.34025
163676	128521	100	63899	50817	95	2306	1630	27	4295	3320	43	9282	7496	55	14389	11738	78	284750	240245	94	1.34132
117235	107804	87	40422	37830	82	1773	1622	20	3422	2963	35	6912	6320	43	11242	11065	54	228494	215530	85	1.34132
85865	79831	81	34251	31775	79	1442	1187	15	2675	2539	28	5620	5669	40	9392	9410	53	175834	165079	82	1.34345
174986	136786	100	76801	59717	96	2560	1615	30	4061	3468	39	9540	7035	59	13949	10708	68	286454	221362	96	1.34451
98362	94847	82	31788	30525	77	1304	1018	4	2090	2291	24	5191	5282	38	8429	7952	55	170136	162412	81	1.34451
88034	84049	95	35380	33773	78	1170	1222	11	2087	1821	24	4547	4330	36	6925	6873	43	140755	140021	79	1.34451
101228	97843	80	32621	31573	79	1843	1679	21	3166	3049	30	7125	6903	44	12273	11640	56	234378	218822	83	1.34451
85987	84437	80	26031	25321	77	1432	1524	15	2459	2259	27	5021	5137	38	7789	8003	43	158913	154149	82	1.3477
117423	107287	86	65151	59193	86	2290	2247	24	3679	3376	34	8069	8032	45	14073	12724	68	270748	253857	87	1.3477
128794	104701	105	49083	40553	88	1823	1491	21	3043	2781	31	7207	6099	48	12083	10812	63	242752	207374	92	1.34877
225786	174107	116	138052	109465	106	4939	3788	39	7570	6018	54	17752	14444	77	27464	21228	101	569046	463828	110	1.34877
134707	125985	89	88969	84515	84	2272	2256	25	4435	4127	36	9058	8841	48	15350	14185	69	310569	288192	88	1.34983
38691	38152	71	25413	25225	71	413	415	0	757	734	0	2018	2094	23	3371	3604	29	68061	69171	68	1.34983
90048	86814	80	35096	34411	77	1380	1323	15	2524	2310	31	5556	5377	41	9011	8862	51	174375	168553	83	1.34983
104110	98865	82	66899	63140	83	1923	2018	22	3492	3093	35	7418	7045	47	11585	11408	54	265756	247743	86	1.35196
213447	164964	103	96849	72941	101	3161	2438	31	6227	4875	45	12581	10003	70	19824	16585	79	404155	337476	102	1.35303
142793	122989	88	60923	53091	86	2323	2119	27	3375	3113	34	8391	7557	57	14135	12598	72	282741	263125	87	1.35303
94235	92345	79	38287	37230	78	1578	1744	19	2594	2492	28	6040	5816	41	8641	7658	51	172427	165584	84	1.35303
114053	106294	84	53855	50882	83	1744	1683	20	3368	3123	31	6409	6423	40	9286	9327	50	200024	187529	85	1.35303
34020	33600	67	15870	15425	51	494	467	0	809	890	0	1526	1749	19	2659	2730	31	54459	53603	62	1.35303
79965	75022	80	24869	23506	71	1753	1554	19	2619	2508	28	5741	5455	41	10039	9129	57	189815	180110	82	1.35516
101402	96199	85	36244	34407	80	1370	1284	15	2561	2766	28	6159	5868	45	9484	8814	57	188551	179229	85	1.35835
140400	117611	97	51120	41289	92	2399	2045	26	4442	3424	39	8678	7357	55	14684	12452	80	262120	225471	92	1.35835
232413	157838	105	87842	57189	105	3788	2488	40	6472	4437	50	13584	9347	73	21060	13882	83	406615	288178	109	1.35835
33919	34780	56	10015	10022	43	325	601	0	920	896	0	1614	1688	20	3212	3300	31	59695	59871	69	1.35941
102612	95865	86	37251	35632	81	1269	1179	13	2015	2206	22	4898	4573	38	8922	9202	51	165394	155315	87	1.36048
137690	119345	92	63099	55307	90	2032	1822	25	4091	3873	39	8364	7822	47	13794	12606	75	273494	250998	91	1.36154
99567	93554	85	32986	31467	80	1829	1870	20	2927	3045	28	6370	5891	44	11478	10291	59	209073	198768	88	1.36261
78162	73948	81	34056	33157	78	1599	1309	15	2488	2734	27	5283	5222	41	8154	7774	50	147842	143543	81	1.36474
129750	115459	89	56939	49729	87	1717	1395	18	2899	2500	30	7224	6018	50	11273	9845	57	218271	184236	87	1.3658
147025	126917	92	72402	65403	88	2775	2404	30	5101	4593	39	12162	11053	60	20884	19280	76	415292	370156	90	1.36687
181371	132065	99	81369	59339	97	2728	1946	31	4551	3081	46	9908	7344	61	17383	12120	80	315846	228702	104	1.36687
148384	129726	89	76883	69227	88	2736	2337	29	4997	4354	42	11045	9596	57	18123	16398	73	367712	329214	88	1.36687
75288	72044	94	31372	30543	77	1112	921	0	1854	1635	22	3870	3628	35	6285	5701	45	121016	120670	77	1.36793
172949	146570	97	83683	71487	91	3599	2639	36	6202	5204	46	13224	11592	67	20135	17403	83	395939	359312	88	1.36793
77831	73546	81	33543	32630	77	981	995	0	2273	2114	26	4578	4717	37	7341	7325	44	137761	135678	77	1.36793
241466	195925	118	136618	113654	100	5663	4758	41	8591	7619	50	20068	17028	84	32893	27602	93	658360	542761	100	1.369
380187	236401	153	171592	107110	148	7199	4524	51	13481	8944	66	29239	19045	109	47932	29994	138	925552	619092	144	1.37006
95644	88908	82	38310	36373	80	1544	1399	20	2608	1989	28	5686	5696	39	8473	8071	49	179250	173265	79	1.37325
101502	95400	89	29280	27721	80	1788	1890	18	3199	3178	33	7592	7113	49	11254	10937	59	215532	206330	81	1.37325
85441	83225	79	31938	31092	77	1653	1721	20	2815	2760	30	6529	6475	42	10526	10187	53	206886	197875	77	1.37325
123307	116776	82	44976	41976	82	2164	2039	23	3686	3278	32	7030	7071	44	11328	10755	57	222389	217061	79	1.37432
151160	132351	91	77218	67414	90	2366	2297	26	4354	3618	41	9106	8620	51	14346	13513	62	277619	254035	86	1.37432
114910	93943	94	47506	38160	91	1656	1464	19	2967	2451	29	5616	4983	42	9045	7413	62	176398	148457	84	1.37538
90822	86247	93	38023	36516	79	1448	1249	14	2633	2329	28	5968	5574	42	8755	8004	54	168301	162909	83	1.37645
72386	70348	80	24231	23415	76	1028	975	0	2227	1868	26	4252	4167	35	5914	5864	41	125617	121370	77	1.37751
144468	132151	95	68535	62964	86	2785	2320	30	5051	4562	51	11235	9450	60	17349	16194	66	345503	322111	87	1.37751
144068	131690	90	72483	67368	88	2428	2362	25	5068	4733	40	10933	9972	57	16919	14728	74	341778	322081	88	1.37858
112660	96967	87	52772	46087	85	1929	1450	26	3447	3160	32	7934	7201	52	12495	11076	64	241411	222090	87	1.37858
99607	94888	82	26394	25150	79	1625	1623	20	2969	3029	29	5933	5918	41	9821	9416	48	200767	195056	86	1.38071
195186	100393	111	56014	33596	109	3892	2009	52	6551	3764	60	14087	7305	80	23102	12058	105	461888	239244	117	1.38177
112779	104196	89	42766	41496	81	2569	2467	26	2660	2637	32	7413	7179	47	12374	11208	63	234500	221392	85	1.38177
126748	117651	92	50801	47460	84	2123	2051	24	3677	3680	33	8509	7719	51	13038	12203	64	254211	239912	87	1.38177
176867	142397	96	63921	51128	95	3058	2557	30	4450	3697	38	9608	8609	50	15910	13542	80	308812	274202	97	1.38496
109958	105619	82	68335	65459	81	2032	1861	21	3162	3196	31	7911	7614	43	11317	11135	62	241389	228751	85	1.38496
89208	83681	89	23365	22514	68	1082	1327	12	2615	2425	25	5382	5229	39	8400	8461	50	172818	166443	80	1.38709
103369	98572	85	34237	32777	79	2168	1990	24	3604	3502	32	8004	7485	47	12580	11693	58	248998	233370	87	1.38709
99906	92876	82	42959	40425	81	1924	1628	21	2497	2457	28	6041	5852	42	10078	9520	52	190152	179491	81	1.38922
102903	95762	83	32640	31860	80	1681	1424	16	2076	1684	25	5099	4945	38	8046	7597	48	166308	154986	84	1.39029
170682	155860	90	103522	96244	87	4519	4231	35	10504	9680	58	15401	14272	68	24183	21581	84	483646	432810	90	1.39029
72404	69882	78	25675	25250	75	1164	1011	3	1291	1593	20	3857	3858	34	7095	7066	45	131542	126914	79	1.39135
207026	170223	100	102171	85755	99	3768	2870	33	6604	6321	42	13596	12289	65	22221	19607	81	438986	398829	100	1.39135
151783	124017	95	66500	52315	92	2482	1959	29	4644	3742	39	10019	8745	53	15855	13188	69	305710	262752	95	1.39135
86981	82844	82	29871	28770	78	1474	1065	8	3056	2726	30	5234	4872	41	8105	8318	43	159911	154186	83	1.39242
132772	117711	86	55817	47955	87	2338	1811	26	4046	3756	37	8619	7995	49	15727	14122	67	294943	272122	89	1.39667
105740	101568	81	41852	40538	80	1697	1820	17	3175	3034	33	6099	5804	42	9711	8961	58	182770	173107	84	1.39774
96778	89532	83	32917	31416	79	1343	1152	11	3071	2837	29	5597	5190	41	10536	9803	53	179803	168841	79	1.3988
124209	115492	86	72427	68343	85	2655	2412	26	4465	4535	36	10585	9784	58	16604	15538	78	323355	294735	87	1.39987
125919	116996	87	53846	50410	83	2144	1870	24	4055	4222	34	8509	7758	51	14398	12826	75	284699	260738	85	1.39987
143955	122877	88	75904	65482	90	2022	1663	23	3982	3336	39	7667	6458	52	13353	11390	66	262968	240742	87	1.40093
178287	141120	98	89584	71285	95	2503	2186	26	4779	3390	44	10806	9369	61	17182	14814	75	330576	281667	93	1.40306
221436	167652	119	93242	71750	107	3516	2667	34	5698	4234	50	12743	9606	63	21353	17444	85	413423	344169	120	1.40306
106671	103717	83	24838	24876	63	1824	1687	21	2899	2756	32	5495	5637	38	8877	8747	51	188403	173446	80	1.40306
170662	136711	105	76859	60475	94	2515	2046	27	4071	3533	38	9699	8497	53	15063	12975	64	303715	257089	91	1.40413
219091	151192	126	96023	67840	109	3220	2459	35	5783	3761	43	12427	8993	66	21872	16048	84	409197	314438	126	1.40413
34257	34559	69	13882	13908	47	374	548	0	866	697	0	2053	2252	24	3138	3085	31	61075	65004	67	1.40413
102435	96304	88	28371	26591	80	1508	1490	17	2107	2531	24	6440	5843	44	9522	8834	51	192108	189053	80	1.40519
99845	94589	82	51889	49038	81	1863	1758	22	3206	3567	32	7929	7449	50	11716	11888	53	234682	227508	81	1.40519
40163	38214	71	20210	19673	57	695	666	0	887	1116	8	2426	2412	25	2969	3008	29	67025	66923	68	1.40838
144830	133341	89	90725	83245	86	3089	2965	28	5564	4633	44	12939	11736	72	19742	19053	71	398510	358230	91	1.40945
91462	86308	80	46129	43367	80	1718	1734	19	2758	2686	28	5318	4949	41	8833	8316	51	188202	174901	80	1.40945
82280	76508	81	37627	35477	78	1664	1620	19	2542	2598	29	6043	5702	43	9697	9253	55	191586	184318	81	1.41051
114491	107368	86	40440	38440	81	1352	950	0	2707	2252	29	6163	6121	39	10195	9383	56	200576	196087	84	1.41051
128222	118576	85	65544	61186	84	2841	2555	29	4864	4323	42	9639	8779	54	15122	13460	75	290972	246704	88	1.41051
80586	77676	81	26005	25033	77	1571	1376	15	2278	2092	29	4719	3978	39	8393	7719	49	156542	149768	81	1.41158
174448	147386	102	75827	64839	92	3111	2844	31	5279	4470	40	11640	10925	55	18349	17391	69	390906	353665	96	1.41264
84237	77711	81	36474	34607	80	1478	1458	17	2287	2231	26	5228	5103	39	8559	8101	55	162655	150070	88	1.41264
45817	45434	70	18097	18301	51	371	502	0	1100	824	0	2056	2271	24	3251	3323	28	68050	67051	74	1.41264
145241	122995	94	67687	57837	91	2343	1893	28	3607	3238	33	8064	7347	51	14351	13096	71	269173	244512	92	1.41371
89687	84376	80	40503	37832	80	1303	1357	14	2094	2365	21	5324	5020	42	9511	9196	56	179205	175921	78	1.41583
106873	102059	83	38547	36657	81	1611	1344	16	2368	2420	29	5565	5269	40	9366	9373	49	191487	181221	86	1.42009
153624	124428	95	63588	50280	92	2828	2294	31	4277	3733	42	9744	8243	56	16795	13206	78	313577	267991	92	1.42116
92494	87597	83	26058	25263	69	1375	1315	15	2696	2161	26	5031	4664	40	8454	8812	47	166028	157270	83	1.42116
39017	40676	49	15929	15943	48	793	785	0	1334	1532	14	2053	2115	23	3401	3073	31	79749	83411	71	1.42116
344740	265454	155	191256	149698	137	7987	6657	45	15802	12520	61	32929	25260	117	54126	41853	135	1.04643e+06	786869	143	1.42222
90076	82852	82	45918	41942	79	1635	1606	18	2625	2416	31	5866	5776	44	9862	9599	61	184382	176127	84	1.42222
206410	155079	115	88405	65901	107	3472	2341	35	4806	3774	43	12382	9449	71	20022	15667	89	407243	315456	119	1.42222
67958	66098	78	24193	23450	67	1013	838	0	1266	1400	17	2916	3168	28	5452	4818	44	99213	93278	78	1.42329
112989	106323	83	35571	33928	80	1661	1517	22	3345	2972	34	7022	6591	47	10171	9747	58	216349	204511	85	1.42542
106910	100730	87	34344	32805	80	1601	1486	21	2640	2312	28	5657	5341	43	8140	8207	43	170217	160657	84	1.42648
119202	109364	92	32901	30302	82	2317	2447	24	3685	2907	39	8457	7974	49	13082	12002	63	264259	244208	85	1.42754
124150	116745	86	60226	57176	83	2621	2335	27	4148	3848	40	8831	8660	50	13826	14329	64	280705	267832	85	1.42754
137247	122025	87	58756	53309	86	2026	1986	23	4016	3781	35	8326	7886	47	13600	12540	59	276272	263795	90	1.42754
112708	105388	86	43145	41044	82	1579	1491	18	2740	2343	30	6341	6239	41	9531	8803	50	190581	178081	86	1.42861
97768	93798	88	29780	28287	79	1697	1774	20	2820	2706	26	6019	5624	43	8730	8679	48	176109	171852	82	1.42967
160410	134929	93	53679	45673	88	2626	2088	30	4881	4312	44	10318	9105	55	16141	14774	70	339634	316879	93	1.42967
114093	109311	87	32805	31372	81	1857	1855	21	2938	2811	29	6761	6463	43	11011	10624	60	220687	210520	99	1.42967
153751	134815	93	45211	39378	88	2430	2040	27	4326	4052	38	10076	9273	56	15034	14048	68	331138	307164	91	1.43074
145498	115031	99	58929	45486	93	2081	1873	23	3821	3307	36	8374	6941	51	14532	11610	64	273185	219057	94	1.43074
199297	146958	103	87447	67992	100	2913	2206	33	5156	3373	49	10296	7769	55	17439	13039	76	335500	256712	102	1.43074
127621	116183	87	68192	62689	86	2273	2126	23	3322	3352	30	7612	7576	45	12606	11869	61	264154	255633	86	1.4318
63606	61669	76	29594	28394	75	935	887	0	2054	1786	29	4549	4519	37	7291	7567	42	137042	134000	65	1.4318
31918	29820	79	15596	15445	52	465	401	0	642	621	0	1363	1565	16	2625	2923	26	47769	48769	68	1.43287
108648	101418	89	35378	33803	80	1839	1607	22	2937	3223	29	7157	6638	47	11099	10496	62	217539	207603	84	1.435
121597	104489	89	57863	48716	87	1971	1841	22	3542	2822	35	7312	6438	48	12379	11010	64	226773	206723	83	1.43606
132014	118999	103	57019	50306	87	2098	1928	23	3188	3071	34	7241	6393	46	11838	11176	62	224461	209844	86	1.43606
156520	129236	92	57524	46788	89	2451	2435	26	4727	4363	36	10172	8465	59	16574	14217	74	307535	274910	89	1.43606
74515	72117	80	27903	27291	75	1152	936	0	2230	1943	26	4083	4043	34	7663	7235	47	140689	141544	77	1.43606
186839	167337	92	83827	75152	91	3833	3133	34	6824	6403	49	13830	12449	68	23207	21296	82	429812	398234	107	1.43713
181895	144346	94	96502	75965	95	2962	2615	29	5296	4620	44	11968	9971	61	18910	15054	86	359566	292051	93	1.43713
134439	125389	86	68363	63793	85	2626	2354	28	4897	4795	40	11688	10617	61	17237	16076	76	340784	302957	84	1.43713
88910	84060	90	28482	27731	78	1566	1515	18	2311	2579	27	5455	5369	40	9087	8982	47	177634	175579	79	1.43819
146543	125661	96	52617	45298	91	2316	1830	27	3965	3851	35	9019	8013	52	15081	13943	63	303157	288165	89	1.43925
111332	103413	87	67964	63980	84	2065	2157	21	4658	4250	38	9805	9487	56	14920	13920	75	298344	280960	82	1.44032
119434	107305	96	49573	43990	87	2137	1911	22	3472	2956	31	7418	6945	45	11755	11123	61	242688	225606	86	1.44032
101630	94852	84	40524	38779	80	1690	1633	20	2453	2660	28	6711	6671	43	10921	10851	57	208672	195977	84	1.44138
134687	121043	87	70547	63553	87	2781	2512	29	4807	4750	38	10352	9757	56	19349	18127	78	355542	345746	83	1.44138
148930	120055	96	54921	44602	91	1927	1552	22	3340	3230	35	8176	6903	49	13101	11431	71	259253	215573	92	1.44458
123090	112363	87	46371	41457	85	2422	2274	26	4280	4072	36	9396	9115	54	15490	14048	75	285184	275945	86	1.44458
80987	77728	83	24300	23958	67	1040	1001	1	1743	1879	24	3884	3953	33	6192	6138	45	130749	126667	80	1.44458
78921	75550	78	33399	32396	77	1213	1064	10	2509	2613	25	5190	5228	37	7989	7573	48	159241	157161	79	1.44564
104389	99193	84	34173	33171	80	1797	1899	22	2818	3009	32	6940	6689	45	11221	10941	57	226773	212390	83	1.44671
112426	106005	86	45073	42545	83	2119	1909	23	3794	3705	31	7479	7325	46	11650	10768	61	237420	224432	87	1.44671
165349	130726	94	69517	53999	92	2461	1809	26	4047	3260	41	9680	8048	54	15536	12258	66	290294	244765	93	1.44671
171453	137142	99	72885	57898	95	2910	2420	31	4434	3584	40	11206	9024	64	17559	14478	82	348001	310883	97	1.44671
37317	36493	68	8432	8422	41	1664	1648	18	3853	3470	35	4527	4604	37	2688	2957	27	88703	82814	85	1.44777
137416	127741	87	33129	31479	83	2486	2344	25	5085	4312	40	9841	9568	55	17974	16319	72	332092	310094	87	1.44777
73704	70571	79	29369	28616	76	1003	909	0	1829	1673	17	4051	3936	35	6536	5825	50	133033	129404	83	1.44884
268102	206964	103	78637	59149	100	3745	2622	37	8158	6490	54	16374	13056	73	25408	20391	98	576197	460503	106	1.44884
167852	142365	91	64397	53604	90	2393	2219	29	4236	3634	38	9375	7984	55	15309	13372	71	318482	282106	93	1.44884
99699	94317	82	34433	33047	79	1669	1658	18	2408	2243	28	5049	4851	40	7556	7292	45	165189	159257	84	1.4499
126553	106873	90	50674	42792	88	1684	1464	20	3131	2734	33	6898	5955	49	10230	8544	58	219991	195517	90	1.4499
222931	149905	123	89545	61376	104	3376	2465	37	4923	3377	49	11032	7640	63	17070	12422	73	354755	249001	108	1.45096
131910	120060	91	66581	59564	86	2382	2033	28	4433	3544	38	8761	8269	48	13746	12472	62	287674	269297	90	1.45096
164651	151622	89	87477	80104	89	2780	2342	29	5175	4615	39	10960	10437	55	18043	16929	72	343668	323133	92	1.45203
103038	95581	82	41902	38339	82	1743	1484	22	3134	3175	31	7589	7048	50	11600	10240	59	221489	207925	88	1.45522
114842	97468	91	51110	43449	86	1830	1632	20	2879	3022	29	7538	6728	49	12457	11418	61	254072	225706	94	1.45629
76441	74122	80	34380	33588	77	816	694	0	2027	2096	19	4508	4385	40	6757	6548	45	130767	125812	82	1.45735
270327	227393	113	196365	163564	112	7140	5884	43	13067	11101	67	30080	25076	105	46850	40280	105	888619	753255	116	1.45842
155944	138077	98	62285	56305	89	2993	2631	29	4968	4405	38	11635	10615	62	19398	18675	74	379075	348851	93	1.45948
135261	110573	90	64131	54305	91	2122	1608	23	2855	2803	29	7040	5614	50	10949	9746	56	227590	199515	96	1.45948
294389	226247	117	178412	140835	115	5549	4532	41	10453	8419	58	22519	17601	93	35711	28294	110	726073	549702	118	1.46055
131271	117453	88	55114	47437	88	1926	1721	23	4081	3242	36	8734	7713	55	14273	12587	66	258918	238679	90	1.46055
147822	127218	107	60922	53858	89	2212	1708	25	3989	4199	35	7495	6765	48	10490	10072	51	226484	214973	89	1.46055
157949	127666	91	68563	55345	92	2475	1708	30	4033	3200	41	9006	7190	56	13475	10980	70	260979	214039	96	1.46161
101159	87682	86	53408	45997	85	1628	1308	18	2653	2358	28	5526	4952	42	9415	7958	54	177738	159023	85	1.46267
191753	158083	98	91756	77768	95	3195	2575	32	5319	4569	43	11305	10190	56	19553	17609	74	377643	337778	98	1.46267
209744	171886	103	97620	81154	99	4295	3532	36	7258	6164	46	15953	13644	76	27054	22974	90	532956	446750	104	1.46374
132762	112231	88	64487	54894	89	1734	1524	19	2763	2557	28	6361	5529	46	10928	9612	55	208390	186696	91	1.4648
161932	129404	94	72449	57342	92	2348	2083	27	4024	3712	40	8911	7585	53	15466	12097	77	301410	259573	93	1.468
118426	103447	89	41792	35588	87	1465	1407	17	3400	2915	29	6978	6164	47	11297	10070	66	213477	194419	86	1.468
46081	44965	75	20318	19952	60	382	538	0	1088	912	0	2078	1939	27	3785	3717	34	71298	71201	71	1.47013
197513	168160	98	93384	81711	94	3915	3328	34	6693	6273	48	14379	12800	62	23918	21658	83	486930	401827	95	1.47119
61848	61984	76	24618	24456	65	922	920	0	1382	1154	16	3235	3036	30	5626	5177	43	113916	112075	72	1.47119
193587	167415	101	110381	96130	100	2970	2538	30	5911	5104	53	12970	12283	57	20291	18374	82	393590	366433	98	1.47438
117976	105704	88	56558	51116	85	1890	1824	21	3329	3221	33	6939	6369	45	11127	10593	59	216918	208504	86	1.47651
131144	115070	89	39820	34701	84	1794	1773	21	3886	3382	36	7445	6801	49	11720	10561	63	215536	197879	86	1.47651
182419	153494	95	82095	69413	92	2832	2557	30	4712	4284	36	10730	9266	60	16033	13913	71	320640	298653	92	1.47758
150500	135143	90	70775	63305	88	2856	2461	29	4479	4207	33	10349	9849	54	16495	15293	75	321822	311304	89	1.47758
174658	145621	99	77409	65775	93	3649	2954	34	5506	4953	42	11478	10628	56	18733	16561	82	354452	320873	91	1.47758
121562	114698	85	56255	52820	82	1626	1560	17	3456	3041	36	5830	5602	41	9346	8935	56	177798	160432	83	1.47864
207125	159247	99	103478	80574	98	3127	2301	35	5723	4274	48	12206	10214	63	18092	14415	72	386089	312079	100	1.47864
179690	147839	99	93456	76637	95	3376	2771	34	5584	5250	41	11915	10135	63	19122	16946	82	388886	349983	95	1.47971
121986	102971	99	45789	37955	87	1971	1679	22	3613	3240	34	8306	7043	51	13160	12039	64	268243	242542	89	1.47971
72245	69420	77	28211	27231	76	728	935	0	1117	1315	19	3528	3333	31	5637	5217	41	111289	108882	76	1.48077
82113	80363	81	33026	32187	77	877	1196	9	2442	2745	27	4675	4346	38	8650	8225	45	141780	138228	81	1.48397
159794	130811	96	73215	61564	92	2261	1897	26	4482	3573	37	9539	8361	57	14854	12848	72	287729	246209	93	1.48397
116640	107364	95	54498	52178	82	1858	1715	21	2966	3126	30	6462	5897	44	11700	11295	56	217846	208278	86	1.48609
90696	83561	86	39041	37060	79	1737	1522	19	2631	2371	30	5801	5805	38	9541	9448	49	190684	181938	81	1.48609
219460	165347	103	114750	88533	100	4477	3322	38	8120	6969	50	17306	14074	76	26622	21260	93	522127	430748	100	1.48822
133559	111711	92	51656	44001	87	1972	1836	24	3390	2937	36	7012	5964	45	11273	9589	68	217420	192515	87	1.48822
109378	101470	83	33892	32226	80	1546	1582	14	2555	2402	27	5608	5631	39	9917	9109	58	188030	179337	80	1.48929
53988	51186	76	21250	20598	62	596	617	0	1054	973	0	2437	2618	27	4323	3872	38	99120	96390	74	1.48929
91671	85757	88	47401	45414	79	1371	1183	15	2337	2069	27	4744	4199	40	7379	6624	46	140843	133060	76	1.49035
94212	85922	87	37920	34701	81	1558	1376	19	3359	3232	33	6758	6608	40	11275	10996	53	212936	202944	83	1.49142
106463	101146	82	51740	49283	81	2246	2140	26	3948	3459	35	8222	8162	45	14259	13181	66	282335	254319	84	1.49355
136974	127269	88	44146	41085	84	2223	2250	24	3971	3718	40	9489	9111	52	16202	15322	70	315986	301533	102	1.49355
126847	111400	88	61208	53945	86	1991	1780	23	3910	3498	38	8213	7423	48	14731	13317	68	260526	248989	85	1.49355
107106	98788	91	47922	45092	81	1693	1246	20	2552	2328	30	5320	4966	40	9200	8586	57	180908	167443	83	1.49461
82325	78057	81	38687	37067	78	1387	1477	16	1577	1880	20	5285	4910	40	9049	9141	49	162974	157260	77	1.49674
96259	89578	89	30854	30055	80	1439	1532	16	2553	2671	29	6280	6067	45	11047	9925	60	217259	207774	83	1.49674
92478	85322	86	35913	33615	80	1738	1590	18	2502	2051	32	6810	6177	47	10813	9869	59	208470	192163	81	1.4978
83418	80552	83	23991	23553	70	1485	1194	13	1883	1504	20	5229	4864	41	7010	6791	44	143257	139390	77	1.4978
81121	78763	79	14141	13959	47	917	1044	5	2256	1717	22	4389	4418	36	6789	6132	45	137488	136432	80	1.49887
175879	149078	102	87159	75251	91	2680	2302	30	5189	4710	39	10414	9381	54	17006	15743	79	323025	293589	88	1.49887
136635	127644	86	66449	61966	85	3473	3062	33	5218	5082	39	12203	11072	62	19102	17365	78	383329	346937	93	1.49887
181233	143625	93	87492	69210	94	2593	2091	27	4662	3900	40	8826	7262	52	13864	11096	69	290454	235898	91	1.49887
178792	136940	106	67293	52264	95	2675	2139	29	4279	3708	40	10793	8551	65	18515	13708	82	348208	273862	96	1.501
121483	112647	86	46897	42894	83	1533	1335	15	3547	3413	32	7330	7179	44	10331	10095	57	236266	231944	81	1.501
136827	113075	91	58184	47524	91	2197	1860	22	3383	2874	36	7557	6302	47	11631	9650	60	236425	204903	87	1.50313
189093	143106	107	81304	61273	96	3113	2341	33	4016	3642	38	9877	8019	55	16685	13091	67	312764	251874	92	1.50313
89079	84961	85	38456	36240	79	1632	1339	17	2972	2995	30	6374	6142	44	10433	10058	59	205469	201311	76	1.50313
143380	128856	90	69928	62309	87	2654	2592	28	4598	4068	44	9875	9127	56	15359	14169	71	301578	273014	84	1.50526
73874	72247	80	19705	18899	58	854	844	0	1357	1458	21	3387	3318	33	5816	6235	40	108225	104871	74	1.50632
109105	102519	94	48725	46142	82	2605	2616	26	4496	4692	36	8970	8859	49	15355	14234	64	295423	277916	80	1.50632
101115	94474	97	33181	31762	79	1338	1391	13	3544	3047	34	6837	6690	44	11228	10827	59	223721	213678	78	1.50632
111730	105056	82	37302	35171	81	1512	1446	18	3174	2819	31	6810	6284	48	11098	11167	53	214062	204767	83	1.50845
143751	118569	92	66832	57206	90	1948	1748	22	3526	2938	40	7283	6482	48	11289	9508	58	225027	204060	87	1.50951
96645	92929	80	47957	46038	80	1738	1396	21	2983	2758	32	6834	6210	47	11563	10486	63	209719	200297	79	1.50951
171184	127923	101	73712	54836	98	2694	2165	28	3962	2787	40	9816	7371	62	16537	12541	81	320494	245965	113	1.50951
123780	112495	92	51571	44852	87	2491	1881	28	3878	3552	34	9348	8716	52	14538	13335	71	290892	281603	85	1.51058
136542	116111	90	58978	49322	88	2330	2028	26	4086	3625	38	8669	7745	53	15613	14012	70	294888	258778	90	1.51484
217466	163058	114	75205	55343	103	3850	2796	39	6761	5450	50	14760	11447	69	23650	18146	98	483933	381940	104	1.51803
134834	122793	89	52696	47903	86	2259	2144	22	4287	4150	39	8976	8586	51	14974	14210	71	289193	278536	86	1.51803
94629	90619	80	24650	23625	65	1770	1622	20	2727	3058	26	6204	5953	44	10753	9993	50	203486	193091	80	1.5191
199576	97677	136	99663	46953	130	3359	1578	39	5891	2931	60	12042	5746	89	18483	8792	108	373896	183147	129	1.5191
198925	160313	102	84412	67983	96	3721	3005	35	6121	5037	46	13795	11634	70	21324	17868	87	408763	354679	96	1.5191
73185	72388	78	16846	17118	48	1301	1389	14	2620	2284	29	4485	4429	36	7183	6903	46	140857	134086	82	1.52016
163092	133470	100	70962	60738	94	2925	2411	29	4786	3870	38	9703	7892	59	16387	14179	77	324038	279191	111	1.52016
114486	108324	83	44817	43521	80	2012	1801	25	3461	3270	33	7210	6818	44	10308	9707	53	227453	212290	81	1.52016
238751	172807	112	108461	82548	108	3606	2550	36	7011	4966	55	14108	10901	68	21298	15969	83	433846	338185	109	1.52122
87305	85279	79	40059	38469	78	1406	1215	14	2091	2112	26	4476	4388	37	7397	7251	46	146424	136838	82	1.52335
106466	99207	83	41537	39377	82	1499	1386	18	2508	2463	26	5684	5807	38	10237	9354	52	187310	179302	82	1.52335
91068	86799	79	31703	30542	77	1753	1728	21	3168	2514	34	6362	6270	43	10090	9701	61	197290	183731	78	1.52335
137592	112689	89	61473	50663	89	2065	1567	24	3981	3121	38	8103	6706	53	12693	11567	67	267236	233581	92	1.52442
116398	108065	85	44504	41855	82	1876	1917	22	2595	2663	28	5637	5262	41	10181	9416	59	206346	193519	91	1.52655
118404	106550	86	41709	36315	85	1722	1473	19	2848	2424	33	5758	5214	41	8417	7907	50	176554	165739	86	1.52655
165439	133369	101	74956	62182	93	2073	1694	27	4603	3643	44	8987	7262	57	15068	13052	68	279103	225934	96	1.52761
320455	247990	135	196146	147013	132	7879	6299	44	14628	11034	66	28204	21948	106	45430	35177	125	895868	683440	134	1.52974
127884	119455	86	53862	50193	84	2951	2923	28	4415	4287	37	10350	9969	54	16065	15612	67	324927	308711	84	1.5308
114645	103517	86	54092	48446	84	1356	1235	15	3268	2456	36	6271	5873	42	9605	8716	59	186194	181150	82	1.53187
255172	169821	122	145434	91256	114	4294	2904	38	7699	4964	52	16023	10438	71	25795	17690	102	506291	339037	126	1.53187
217033	174945	97	109738	89067	97	5049	4328	40	8935	6699	64	18128	14519	79	30324	24244	92	627845	508172	100	1.53187
46223	50631	50	20517	21275	49	539	624	0	1330	1198	8	2669	2581	25	4999	4589	45	80958	75949	72	1.53187
90187	82983	97	36498	34910	80	1478	1496	18	2188	2252	24	5218	4742	42	7939	8111	50	159680	153457	80	1.53293
217596	173599	101	104628	85692	100	3724	2555	37	6193	5420	46	12641	10571	70	19293	16419	84	367045	327076	93	1.53293
161128	134917	98	62286	49970	96	2269	1842	26	4692	4292	38	10688	9504	62	16936	14539	77	339480	302253	92	1.53506
149112	121247	92	61546	49906	90	2322	1727	26	3689	2817	38	8323	6849	53	13796	11926	64	255953	223551	88	1.53719
201406	138931	106	89046	64887	103	3337	2465	35	6147	4444	49	12568	9436	66	19768	14631	90	377668	283575	100	1.53826
128765	118126	97	49359	46895	82	1980	1803	20	4435	3848	39	8716	8234	50	13822	13048	67	268187	248575	82	1.53932
112183	100410	86	38915	34068	86	1699	1251	15	2234	2129	25	5475	5100	42	9571	8053	58	180265	168956	83	1.53932
151114	121732	104	60141	47815	91	2465	1812	28	3706	3084	38	9112	7520	59	14461	11885	69	285445	250826	89	1.54039
120040	113168	84	48886	45574	82	1906	1877	23	3906	3960	34	7572	7361	44	11640	11228	53	244187	231596	82	1.54358
137529	120561	89	54613	46991	87	2322	2185	25	4099	3665	37	9128	8098	54	14505	12716	64	272172	246595	86	1.54464
83710	79335	88	32633	31794	78	1095	1109	8	1832	1862	21	3425	3395	32	6500	6069	42	120233	117703	78	1.54571
114368	97986	89	49310	42839	86	1932	1444	23	2883	2409	30	6759	5910	45	10256	9248	53	199468	186055	82	1.54571
75529	73457	78	24680	24488	66	1023	1007	3	1576	1562	20	3646	3791	33	6278	5839	45	120630	120028	73	1.54571
154389	125350	92	55016	44087	91	2720	1921	30	4303	3170	46	9546	7843	58	16185	13068	71	298629	256785	89	1.54677
61557	59403	77	22735	22093	69	849	737	0	1408	1508	15	2592	2775	27	4670	4564	36	85127	83896	75	1.55103
135894	116503	90	60543	52302	88	2069	1638	26	3791	3119	35	7475	6422	48	11218	10630	59	233807	220494	86	1.55103
120019	111012	94	40973	37677	85	1339	1227	16	3513	3530	33	6467	6205	44	9393	8733	58	205830	194908	101	1.55103
122369	111844	86	55198	50066	84	1956	1796	24	3203	3139	33	7792	7718	47	12500	12410	63	226083	215753	82	1.55103
131307	116955	90	51665	44305	87	1826	1454	20	3531	3159	30	7909	7225	49	11317	10465	64	226230	210978	87	1.55422
72457	67328	83	29259	28339	78	942	867	0	1616	1942	18	3913	3778	34	5039	5178	40	118481	114290	75	1.55635
136747	122742	88	47994	41666	88	2417	2188	25	3335	3650	31	8102	7338	53	13762	12737	67	259624	236565	88	1.55742
82948	78957	80	29693	28223	78	1354	1153	13	2374	2367	25	5226	5136	39	8206	7686	45	159195	155047	81	1.55955
150836	124143	93	69113	57338	92	2828	2329	30	4199	3418	44	8339	7523	49	13753	12171	68	260592	231319	91	1.56061
127031	110758	102	51837	44265	88	1645	1433	18	2858	2391	31	6497	5847	45	10164	9120	60	200913	185886	87	1.56274
145472	114626	93	57682	45119	91	2447	1956	26	3922	3132	38	9070	7356	54	14046	11159	67	269772	219752	92	1.56381
201139	163730	96	91225	74694	96	3379	2788	32	5636	5074	44	12444	10136	62	19759	16886	82	393291	318909	97	1.56381
38193	38745	60	20811	20443	66	535	575	0	803	839	0	1423	1501	19	2873	3000	27	58599	56538	70	1.56593
259103	181316	105	103852	74899	104	4676	3468	42	7318	5229	52	15538	12034	72	24915	19011	97	481710	375366	103	1.56593
151330	133319	90	60417	52428	89	2220	1962	26	4029	3794	36	7753	6870	47	12203	10991	58	265815	255408	84	1.567
180358	144384	103	65649	52502	100	2658	2042	30	4582	3911	39	11026	9607	58	16260	13355	66	320612	281258	95	1.567
129245	115582	86	44051	38876	85	2040	1769	25	3865	3316	36	8380	7628	50	12499	11242	64	256102	235556	82	1.567
137504	118485	88	61831	52970	88	2113	1593	26	3503	3106	36	7563	6619	47	12663	11522	58	241193	222943	83	1.567
87017	82001	83	32603	31896	79	1256	1145	12	2697	2693	27	5632	5466	41	8939	8265	52	172139	167414	78	1.567
66071	63100	92	14088	13553	48	920	876	0	1109	1385	14	2935	2893	30	4579	4109	38	96157	95148	72	1.56913
161378	135823	94	66346	55593	91	2894	2375	29	5129	4790	37	10087	8847	54	16661	14728	70	343348	306373	88	1.57019
121559	103630	90	55807	46912	88	2069	1760	23	2914	2986	30	6357	5424	44	10936	9444	64	209564	190592	83	1.57126
104223	96612	87	69479	64699	84	2545	2446	25	4520	4136	38	9305	8491	57	14357	13243	65	283445	258622	83	1.57126
82192	78554	79	30125	28992	78	1658	1430	18	2355	2206	26	5230	5256	39	8872	8714	46	167035	162458	81	1.57339
93491	88149	89	26602	25600	76	2062	1715	22	2847	3056	26	7048	6867	41	10704	9802	52	206415	194892	80	1.57445
85190	80058	81	35544	33228	80	1265	1175	12	2612	2638	28	5242	5632	36	8952	9161	50	175694	169079	79	1.57552
109520	104499	88	46793	44734	80	1664	1671	20	3036	3035	32	7044	7052	45	12168	11025	58	228770	216150	84	1.57552
177903	156970	98	96998	85926	93	3704	3304	33	5941	5280	44	13001	11586	61	21581	18711	86	416631	352878	97	1.57764
133703	109235	107	57220	46591	107	2498	1838	27	4733	3824	41	10355	9123	58	17318	14351	79	337313	294714	107	1.57764
140311	108413	91	69997	53632	93	2502	1978	26	4064	3365	37	9136	7588	53	16113	12870	73	321031	255079	95	1.57977
163923	149881	90	71289	66254	87	2221	2196	25	5642	4960	41	10568	9559	55	16320	15417	77	337594	309435	90	1.58084
112571	105064	85	65111	62691	83	2600	2568	27	4724	4404	41	9812	9187	54	16819	15290	78	329130	314002	87	1.5819
110925	103024	87	45652	41443	85	1567	1541	17	3044	2611	36	6904	6549	44	10079	9530	50	207848	195562	86	1.5819
93414	87553	83	38359	36801	80	1171	1123	9	3272	2721	31	5409	4985	40	9030	8853	48	181758	176772	82	1.5819
84047	81108	81	35902	34657	77	1339	1153	11	2001	2135	22	4904	4806	38	8102	7587	48	153801	147568	77	1.58297
46737	45482	78	20433	20297	56	611	587	0	1244	1314	12	1927	1912	24	3651	3860	32	64662	66166	75	1.58297
124236	110869	91	60318	55349	85	2243	1992	26	3921	3344	40	9135	8252	54	13919	13140	67	275893	265134	89	1.58403
52486	52756	73	20900	20583	57	411	497	0	1275	1092	7	2572	2468	26	3946	4213	32	72389	68777	75	1.58403
68997	64661	78	35707	34377	77	1076	972	0	1708	1631	28	3964	3924	33	6502	6171	45	132646	125091	80	1.58935
170252	146649	106	67476	58832	92	3234	2605	33	5740	5521	40	12073	10930	60	19650	17243	83	388327	357273	93	1.59042
76223	71462	84	26188	25260	76	1390	1331	13	2235	2449	24	5079	5097	37	8312	7509	51	167210	153487	81	1.59255
84829	81295	79	23826	23013	67	1526	1551	15	2756	2871	23	6331	6415	40	10421	9791	58	196342	190885	83	1.59361
83674	80421	84	32836	31532	78	1555	1567	14	2113	2229	24	4828	4730	37	8046	7512	45	163387	156916	82	1.59468
80268	78965	79	18054	17403	52	1300	1452	15	2305	2310	26	4850	4618	39	8280	8002	49	167196	164681	81	1.59574
151682	134055	90	68580	60139	88	2843	2307	29	5003	4837	38	9831	8922	55	16822	15675	65	317851	301888	89	1.59681
79633	76930	80	28822	28131	77	1433	1039	6	2381	2234	25	4325	4311	34	6794	6605	46	149913	144344	81	1.59681
97346	93800	82	26101	25084	69	1806	1601	20	2497	2707	24	5614	5306	41	10550	10440	54	195601	187479	82	1.59681
49966	49733	73	26181	25714	73	1084	896	0	1104	1342	15	2955	2835	29	4147	3842	34	80167	79063	75	1.59787
224098	172304	101	98193	76909	100	2819	2087	35	5107	4171	43	10730	8735	59	16388	12936	71	339393	281297	99	1.6
99850	94623	82	40721	38890	81	1380	1229	11	3085	2312	29	5345	5183	39	9189	9339	54	174998	165250	80	1.6
119320	111820	84	60243	55969	82	2001	1859	22	4168	3903	36	8528	8313	54	12921	12493	60	255412	248737	80	1.6
109117	98539	85	62022	56478	84	1576	1522	19	2942	2919	30	5262	4945	39	9599	9043	64	174076	169846	79	1.60213
137305	116084	98	62724	53357	88	2403	1951	28	3035	3001	33	7408	6369	50	12166	10626	60	227079	211437	85	1.60213
100386	94404	84	39042	37293	80	1686	1634	19	2927	2866	30	6396	5932	42	10742	9957	59	205313	194093	84	1.60213
120298	111865	91	30173	28716	81	1486	1180	15	3022	2785	33	5640	5325	40	7749	6925	51	194330	181543	83	1.60213
210054	175555	97	86144	71929	95	4650	3711	37	6041	5616	42	15126	13331	71	23695	21348	86	512560	470986	91	1.60319
95264	93577	79	28052	27545	71	1359	1363	14	3042	2922	27	5659	5429	40	9155	8879	53	171387	167166	80	1.60319
100908	94132	94	28486	27362	79	1904	1709	22	3521	3248	32	7410	6989	45	12590	12296	61	237638	223352	80	1.60426
195738	145161	117	79435	59465	100	2922	2134	34	4030	3421	39	9162	6846	59	15691	12018	71	312721	246721	96	1.60639
79900	74200	79	36978	34917	79	1634	1489	17	2266	1980	19	5112	4497	42	8863	8720	51	162223	154574	72	1.60639
103449	97874	88	36368	34401	80	1655	1502	18	3063	2724	31	6075	6068	44	10897	9935	55	206196	197896	82	1.60852
140672	120555	105	50691	42800	89	2400	2190	23	3911	3983	33	9630	8932	56	14892	13272	69	297400	271556	88	1.61171
166185	142412	92	92844	79844	92	3139	2536	33	5602	4725	45	11684	9973	60	18878	16886	82	372542	339880	94	1.6149
178531	141636	97	72192	57857	93	2580	2077	28	4425	3214	44	8786	6982	52	13098	10332	67	265848	218811	94	1.61597
89245	88197	78	26146	25858	62	1671	1502	18	2531	2768	26	6042	5231	46	9518	8829	51	182409	172702	84	1.61597
247565	197610	115	145866	121339	105	4754	3785	41	8302	6821	57	17221	14915	73	28014	24474	98	536097	459740	110	1.61597
128416	111356	97	53529	47411	87	1780	1508	22	4054	3273	37	7575	6879	46	12155	11696	62	239347	216196	89	1.61703
99955	95078	83	39180	36978	81	1889	1622	21	2534	2533	29	6094	5660	43	8663	8471	51	187490	172141	97	1.61703
261784	180389	119	99888	68355	114	4343	2871	42	6657	4894	49	14935	10982	75	23186	16879	89	456426	340865	115	1.61703
155400	127477	93	62603	51783	92	2050	1936	23	4919	3838	42	9033	8337	51	15224	13836	71	301109	261752	97	1.6181
92846	88175	86	36545	34908	79	1717	1599	17	3180	3127	31	6967	6679	48	11052	10771	58	232016	222668	84	1.61916
108230	100028	86	53772	49865	84	2134	1909	23	3754	3598	33	7219	7304	43	11586	11002	61	216001	206407	85	1.61916
104125	94707	86	36355	33076	81	1744	1679	21	3718	3116	35	7775	7687	46	13460	13353	54	257529	247749	86	1.62023
200590	162461	110	87295	68618	98	2806	2073	31	5151	4450	39	10792	8845	60	15706	12808	65	305994	258617	98	1.62023
123450	101324	90	50129	39856	90	2070	1637	24	2978	2644	36	7379	5992	50	10826	7967	64	225672	185917	91	1.62129
220448	171788	104	134857	108179	104	4600	3311	39	7849	6150	49	16690	13609	74	27300	22240	100	532872	447324	110	1.62236
39559	38947	71	18454	17864	58	645	603	0	793	999	0	2241	2229	27	3147	3020	30	74438	72986	72	1.62342
37250	36279	72	16276	16025	52	868	964	0	537	910	0	1964	1894	24	3515	3423	32	66179	66191	72	1.62342
122797	101265	90	54971	45244	89	2244	1880	25	3143	2810	32	6921	5896	45	10938	8969	56	224218	193690	90	1.62555
128975	114048	96	57030	50689	86	1759	1725	19	3949	3891	38	7178	6809	45	11436	10725	62	235386	224260	86	1.62661
89661	83410	82	32817	30606	79	1553	1348	17	2552	2652	26	6122	5779	44	10146	9313	55	197045	186094	83	1.62661
112853	104652	85	43953	40373	83	1852	1567	24	2518	2680	29	6443	6520	42	9644	9381	56	201268	193870	85	1.62661
97138	90459	87	35143	32391	82	2119	2153	23	3425	3433	31	6930	7042	45	11059	10198	57	221193	210139	83	1.62874
222788	155750	104	92352	64973	104	2960	2016	33	5387	3826	46	11836	8138	63	18603	14355	77	374653	266136	108	1.62874
58508	57310	75	17757	17846	50	818	742	0	1531	1543	16	2982	2915	30	4385	4071	38	93010	94109	76	1.62874
212451	165070	104	88474	68748	98	3236	2602	30	5200	4451	42	11997	9671	67	19118	15952	82	375020	308371	100	1.62874
100652	93928	84	39478	35425	84	1809	1387	17	3119	2987	31	5646	5395	41	9455	9402	56	183583	173393	85	1.62874
109590	101682	84	56439	51987	84	2181	2241	24	3658	3496	33	7075	6595	50	11846	11327	59	237516	217803	88	1.62981
186018	148783	98	89887	72150	97	2863	2283	32	4907	4264	42	10778	9206	60	15520	12063	71	322076	282048	96	1.62981
194348	159679	101	77994	65501	98	4464	3655	35	7842	6490	47	16717	14828	68	26148	22640	92	501247	455418	98	1.62981
82065	76858	81	35384	33549	80	1436	1293	13	2247	2267	23	4656	4391	38	7745	6802	54	144914	137773	84	1.63087
75531	73741	76	42151	41241	77	1194	1219	13	1686	1992	20	4489	4422	34	6900	6641	45	139972	136650	76	1.63513
107223	97978	83	53559	50286	81	2301	2134	25	3339	3384	33	8413	7972	55	13480	13546	70	243841	239100	80	1.63619
175491	142996	94	88042	71911	93	2888	2514	30	5497	4763	43	10801	8964	63	17896	14602	72	345337	288693	92	1.63939
134842	121384	89	67762	62474	85	2347	2033	25	4197	3778	40	8607	7681	54	14656	14300	61	279762	267399	83	1.63939
79896	77841	82	35432	34710	77	1148	1211	12	2111	2279	24	4734	4629	37	7734	7509	46	142926	138620	77	1.63939
71269	69269	77	26720	25732	76	1181	1232	10	1354	1584	17	3400	3019	34	6174	6199	43	128723	124265	77	1.64152
118354	102691	89	44178	36681	89	2013	1893	21	4043	3963	34	7771	7280	50	12757	11354	72	250501	217328	89	1.64152
101586	93985	85	43681	41362	81	1676	1434	17	3111	2919	31	6486	6317	41	9557	9174	54	202699	189554	81	1.64258
102491	95615	85	39953	38639	83	1641	1509	18	3087	3124	30	7079	6679	44	10889	9968	60	220025	207884	88	1.64365
189397	138801	109	81772	60594	97	2491	1897	29	4197	3699	37	10759	8354	59	17842	13949	77	327788	261192	97	1.64471
124037	112320	95	47988	42229	84	2261	1949	24	2871	2329	27	6073	5277	51	10274	9594	64	205361	189497	89	1.64578
176800	148746	94	75094	64126	92	2954	2515	30	5237	4656	43	11067	10153	59	18339	15931	76	358113	326110	91	1.64578
90521	88145	80	26672	25885	77	1347	1439	14	2662	2211	29	5254	5103	38	8116	8016	48	161039	155507	83	1.64684
86028	84106	80	27221	26763	76	1499	1708	18	2676	2924	28	5975	6063	41	9713	9522	51	190706	180949	83	1.64684
86422	83684	80	35974	34606	77	1193	1054	6	2253	2204	25	4561	4342	39	7009	7055	51	136588	131398	80	1.6479
107273	100539	83	30636	29725	79	1923	1927	21	2858	2543	33	6397	6117	41	10370	9925	53	193497	182881	86	1.6479
91640	87274	85	29436	28532	79	1437	1151	15	2219	2204	27	5108	4977	38	8596	8246	51	155809	152809	81	1.6479
272613	174926	120	114799	75318	117	4258	3040	38	7989	5330	54	16786	10945	77	26832	17101	104	497556	337246	121	1.65003
45555	46815	72	9205	9097	41	600	741	0	1008	932	0	2320	2158	27	3846	3655	35	78038	79943	76	1.6511
165292	139646	94	60686	52038	90	2668	2095	30	4695	4126	39	11860	10596	57	19522	16335	78	385561	356358	96	1.6511
179069	144318	98	66165	54349	93	2897	2524	29	5239	4517	41	11185	9891	54	19282	16755	82	363748	329571	98	1.65323
96290	93212	80	28657	28134	77	1401	1332	16	2911	2993	29	5750	5816	40	9693	8828	60	185617	179625	86	1.65429
103057	99565	81	27938	26947	74	1772	1795	19	2345	2223	30	5620	5286	42	8991	8383	52	189048	181071	84	1.65429
115637	103779	89	47197	41800	84	1708	1452	18	2641	2166	28	4853	4510	38	8384	7601	50	164169	146219	87	1.65429
238441	151808	109	114484	74299	106	3870	2556	39	6148	4167	53	13299	8584	70	23040	14698	99	483200	321259	110	1.65536
99994	94394	86	45709	44069	81	2012	2011	20	3289	3250	30	7154	6685	46	10821	11355	53	225050	216022	86	1.65536
88919	86788	79	29847	29190	77	1719	1615	16	2517	2871	28	5386	5634	39	9369	9481	55	174508	169996	83	1.65536
40973	40340	64	24633	24216	64	502	619	0	1006	1272	13	2350	1999	28	3311	3046	34	68068	69629	69	1.65642
92337	81996	83	44227	39158	84	1608	1306	14	2796	2426	28	5456	5102	40	8983	7875	55	182647	171031	87	1.65749
85477	82025	80	52195	50738	80	1318	1528	15	2970	2972	28	6411	5923	43	10819	10591	54	208954	200586	82	1.65855
259234	207189	108	140112	115481	108	5566	4384	42	8738	7372	52	19966	15855	83	33562	26448	101	630231	494516	111	1.65855
82048	80039	86	24058	23768	60	1406	1428	16	2239	2194	26	5022	4532	39	8194	8086	48	164156	158440	76	1.65961
141449	127429	86	68309	61774	88	2096	1665	24	3730	3412	33	7602	7045	46	12125	11505	59	244113	221221	90	1.65961
96789	93946	79	40626	38984	80	1512	1359	17	2832	2767	29	5851	5424	43	9677	8798	55	181985	172033	85	1.66068
124902	112314	101	47542	42872	85	1647	1697	20	2562	2610	28	7641	6577	50	11971	10900	60	241792	222059	88	1.66068
139268	127689	87	63782	60189	85	2975	2534	29	5034	4717	41	10350	9528	58	16215	15289	73	327419	300772	91	1.66068
78078	76319	79	33358	32494	75	1017	1011	3	2237	1994	24	4199	3795	36	6702	6663	46	123833	119590	80	1.66174
101800	94433	85	33416	31637	81	1680	1563	18	2936	2690	30	6217	5941	43	10062	10140	52	192507	185498	87	1.66387
107688	102781	83	44439	41388	81	1630	1543	18	3461	3410	31	6637	6092	44	11718	11111	57	220692	205244	82	1.66387
206978	167647	103	90949	75606	97	3257	2873	33	6447	6177	41	12669	11242	60	20590	17563	89	388517	348494	97	1.66387
100674	94658	91	32316	30407	80	1411	1467	16	2358	2287	29	5620	5636	41	8798	8673	52	181120	171612	82	1.66494
168599	125461	112	68987	52318	98	2555	1957	28	4133	3404	39	8981	7258	57	14710	11474	71	296441	240635	97	1.666
112303	103657	88	31366	29861	80	1718	1733	21	3959	3478	35	8239	8002	47	12732	12069	64	259699	248786	87	1.66707
143205	123413	91	60874	52269	89	2246	1914	26	3614	3323	35	8856	7435	53	14371	13144	70	273335	252684	89	1.66813
44087	41871	78	20345	19977	56	339	339	0	1139	875	0	2161	1944	27	3187	3126	31	63391	61891	70	1.67026
85223	81483	82	32744	31680	78	1478	1152	13	2237	2057	28	5608	5485	44	9193	9421	46	166518	162567	80	1.67132
189607	144169	106	74355	56592	99	2907	2302	31	5571	4148	44	10939	8728	60	17309	14346	76	357003	285186	116	1.67132
126700	112596	86	52609	45611	86	2209	1520	24	3323	3360	31	7800	7009	49	12873	10939	67	252983	229939	83	1.67132
219786	173134	103	80796	65932	98	3634	3116	33	7169	5948	49	14760	12836	69	23657	19866	90	490964	438657	96	1.67345
87000	81395	85	27562	26645	77	1423	1559	17	2650	2676	26	5165	4883	40	9004	8540	53	171529	161303	81	1.67452
184386	150438	101	76245	62886	94	3078	2527	30	4813	3647	43	10674	9293	54	17934	16279	77	334518	303483	91	1.67558
180497	155286	98	101329	90426	93	5632	4652	39	8152	6984	58	18493	16286	74	27428	24055	88	550249	490396	98	1.67984
86820	85389	77	38131	36987	77	1052	1058	6	2253	1967	25	3710	3811	33	6288	6359	45	136163	132223	83	1.6809
115221	108059	95	24219	23424	74	2046	1853	24	3271	2945	35	7819	7341	51	11425	10494	61	251164	236768	88	1.68197
110171	100943	95	36779	34776	82	2113	1801	24	2958	2945	30	6460	6149	45	10566	9342	58	206313	202177	86	1.68197
137733	125734	88	60430	56273	84	2430	2315	26	3928	3674	34	9182	8669	51	14060	13420	71	289955	272905	89	1.68197
105905	98518	83	49386	46791	83	2034	1857	22	2954	2811	31	7158	6571	44	10438	10002	59	221298	212735	88	1.68303
114038	100435	88	52712	47137	84	1846	1618	19	2592	2455	29	6997	6257	45	11682	10983	58	207783	191360	88	1.68303
106172	99724	85	28221	27199	80	1534	1470	19	1823	2481	25	5802	5542	43	9563	9215	56	181828	171977	85	1.68516
55650	53155	76	25862	25063	74	634	662	0	785	1338	12	2869	2760	28	4505	4387	40	84593	84275	75	1.68836
123674	106863	91	65053	56197	89	1794	1616	19	3465	3157	31	7555	6879	48	12432	12011	56	237578	219018	93	1.68942
186220	145309	100	80320	61874	95	2324	1804	29	4563	3568	43	10420	8511	58	16116	12152	76	322090	258119	98	1.69155
128065	123945	84	47465	46104	81	2082	1965	26	3610	3625	33	8779	8471	52	14704	13928	64	287841	264781	87	1.69261
103895	97887	97	32683	30755	80	1446	1422	16	2757	2544	29	5859	5162	41	10774	9744	63	195169	178817	97	1.69261
173754	138516	93	60943	47998	91	2165	1380	27	4076	3195	42	7937	6303	51	11814	9572	64	280051	231549	96	1.69261
194580	158183	98	94499	77775	96	2827	2105	29	4650	4067	41	11377	9422	67	17217	14208	73	342440	281757	99	1.69368
90275	85483	82	33005	32021	78	1386	1411	17	2130	1721	27	5941	5561	43	8924	8284	52	173041	163731	82	1.69794
202121	160308	112	91507	75032	104	3276	2716	33	5669	4841	41	13438	10590	67	20214	17171	87	407946	347350	105	1.699
198694	157027	104	77417	60275	99	3253	2567	34	5076	4413	43	12386	9955	64	21165	16879	79	406694	335268	102	1.699
66291	67703	71	19094	19232	51	1235	1107	7	1635	1563	19	3999	3905	35	7270	7265	48	132648	125139	76	1.699
64805	63967	77	31338	30830	75	843	843	0	1387	1604	21	3707	3571	32	4363	4106	36	110373	109508	76	1.70007
182433	149871	100	63830	52241	96	3278	2873	31	5327	4140	41	10806	8950	59	17451	14786	78	332432	283665	110	1.70007
83025	78458	96	28799	27802	79	1194	948	0	2098	2280	24	4185	3870	38	6284	6395	42	126656	123542	79	1.7022
137952	116600	92	66535	55754	91	2213	1816	25	3392	3134	31	8770	7512	54	13995	12779	69	276674	250154	89	1.7022
103012	97828	81	39352	37690	80	1802	1500	21	2692	2719	28	6440	6100	44	10914	10582	55	200090	194307	81	1.70432
240996	174314	107	88443	63254	103	3413	2415	38	6803	4800	54	14419	11015	66	22984	18258	93	425780	331028	102	1.70539
[truncated: 7,652 more rows]
