# Supplementary material for: Phenotypic heterogeneity follows a growth-viability tradeoff in response to amino acid identity
Source: Nat Commun. 2024 Aug 2;15:6515. doi: 10.1038/s41467-024-50602-8 (PMC11297284; doi:10.1038/s41467-024-50602-8)
Supplement: Supplementary file 6 — Source Data [file 41467_2024_50602_MOESM6_ESM.zip › source_data/fig6cde/240423/240423_1845_yATP_F10_SER.csv]

FSC-A	FSC-H	FSC-W	SSC-A	SSC-H	SSC-W	BL1-A	BL1-H	BL1-W	VL1-A	VL1-H	VL1-W	VL2-A	VL2-H	VL2-W	VL3-A	VL3-H	VL3-W	YL2-A	YL2-H	YL2-W	Time
39287	40945	70	20804	20875	60	644	431	0	850	1033	4	1677	1703	18	2705	2471	31	71052	68810	62	0.00113122
86925	83985	84	42048	41113	78	1241	1167	12	1426	1610	14	3114	3214	31	4797	4085	41	133948	129400	72	0.00226244
138974	125092	90	43673	39060	88	2085	1959	24	3823	3358	37	6885	6224	46	10067	9305	57	277052	258666	84	0.00339367
131411	111726	94	41845	36214	86	1379	961	0	1680	1569	22	4342	3804	38	6339	5281	45	165191	143733	82	0.00339367
127542	114110	97	58939	52656	87	1176	1094	7	2316	2509	29	5689	5320	42	6522	5853	46	242627	224441	82	0.00452489
196706	157378	98	88882	71307	96	3050	2182	30	4941	4073	40	12051	9716	62	12064	9989	67	470689	401590	92	0.00452489
59119	58877	78	31136	30659	74	1237	1028	6	1648	1516	19	3278	3059	32	4686	4763	38	125152	120137	67	0.00452489
117550	111895	86	30392	29139	80	1056	1203	11	1483	1672	18	4966	4970	38	6677	5712	47	182717	172066	80	0.00565611
259128	196406	117	123471	95686	114	4636	3495	39	7901	6053	53	16318	13626	74	24347	21190	98	626976	522520	103	0.00565611
276578	213245	114	156357	120360	112	4156	2976	39	6365	5403	46	14779	12316	69	22127	17891	85	566578	467992	108	0.00678733
78128	76229	77	21408	20902	58	1141	1086	9	1038	1265	11	2672	2716	28	4582	4327	39	114030	112465	74	0.00678733
219493	165379	121	68854	50540	102	3034	2149	31	4448	3457	40	8665	6626	57	13475	10017	67	358364	290857	105	0.00791855
73956	66256	81	31169	27751	80	980	911	0	1073	1103	11	3320	2872	34	5421	4509	41	134098	119774	81	0.00904977
82843	73123	83	31606	26416	81	948	765	0	2041	1605	24	2928	2532	30	5307	4799	44	134325	112054	82	0.00904977
72690	70517	90	21373	21021	59	792	758	0	1346	1042	6	2643	2580	28	3037	3079	30	102505	101059	73	0.00904977
56660	54442	79	24514	23523	75	817	823	0	1353	1382	16	2942	3031	30	4083	4362	34	118427	115887	68	0.010181
147905	127602	105	44565	35353	105	1503	1116	11	2548	2286	26	6623	5668	47	8640	6625	56	251450	208590	105	0.010181
95060	97940	78	34920	35040	77	1186	1058	6	1756	1399	18	3694	3813	33	5194	5232	38	156265	150959	76	0.010181
67706	69785	75	16088	16783	46	869	997	0	1063	1079	10	2989	3115	30	3494	3918	31	108723	110242	71	0.010181
23076	26182	48	8528	8731	40	189	268	0	664	600	0	1109	1304	10	1383	1448	15	48506	48189	62	0.0113122
173145	140845	110	59888	48151	94	2879	2507	30	4029	3713	36	8562	7266	51	13629	11594	68	353944	301738	97	0.0113122
116910	112870	82	48825	46727	82	1601	1745	19	2443	2452	24	5030	4805	37	8643	8657	49	211772	202364	82	0.0113122
232821	192875	99	161728	140102	97	4058	3423	35	8815	7223	59	18566	15941	75	20257	17541	86	734621	616074	98	0.0124434
113325	96385	102	48663	41792	87	1527	1117	14	2190	1984	26	4649	4181	39	7159	6142	49	184000	162878	83	0.0124434
70416	68240	77	27508	27614	73	699	723	0	1052	1516	13	2664	2694	28	3872	3476	35	104055	100879	72	0.0124434
122277	100904	99	46683	38992	89	1353	1106	16	2295	1855	30	5152	4345	42	7073	5804	49	201817	172996	87	0.0135747
209746	170213	101	148889	121017	102	4249	3274	35	6700	5444	58	13225	10308	65	18027	15120	75	515162	401223	100	0.0135747
157755	138781	97	67778	58798	91	1756	1482	20	3720	3158	37	7627	6737	50	9002	7856	57	304663	266905	92	0.0147059
113015	105767	89	37548	36285	82	1291	1153	13	2900	2614	34	6569	6524	45	6300	6303	43	260977	242006	86	0.0147059
109613	103622	87	47994	45913	82	1487	1583	18	2437	2629	25	6708	6669	42	7013	6643	43	262889	246924	84	0.0158371
143603	135288	89	70127	66643	86	2024	1945	22	2869	2862	29	6981	5929	48	9161	8675	50	248194	223451	78	0.0158371
212295	184013	100	81782	70187	100	3467	3006	32	5887	5490	43	12293	10516	60	18089	16652	74	455679	422679	95	0.0158371
71901	72648	77	35305	34811	77	650	885	0	910	968	0	2687	2408	29	3743	3872	35	105125	105786	71	0.0158371
62362	60964	91	19830	19310	60	786	592	0	917	1110	9	1862	1735	20	3058	3022	32	82082	79758	74	0.0158371
29014	29041	69	18151	18310	54	331	335	0	571	654	0	1033	1039	5	1828	1682	22	49328	49762	67	0.0169683
71429	63819	86	31397	28002	80	993	691	0	852	683	0	2599	2307	29	3791	3413	35	111750	103703	76	0.0169683
232017	198221	110	145450	125617	101	5408	4500	37	6817	5992	49	14637	13261	66	22782	19776	88	587467	525745	97	0.0169683
80003	77656	79	28378	27216	76	753	797	0	1138	1628	18	3603	3186	34	4762	4861	38	127765	126227	67	0.0169683
99313	94150	97	43560	42355	81	1304	1374	13	1832	1539	25	4992	4570	40	7074	6807	43	192089	183395	78	0.0180995
175330	154810	90	93493	84462	92	2230	1823	26	3776	3512	35	7766	7133	50	12179	10649	60	305013	280322	91	0.020362
89422	85480	84	26169	25482	78	985	934	0	1567	1572	16	3831	3493	36	5452	5221	43	149123	146994	80	0.020362
195686	156851	97	69947	55316	95	2609	1992	30	5215	4156	45	12754	10887	68	13242	11073	64	520594	476047	92	0.020362
147885	128297	102	45913	39825	87	2009	1752	24	3957	3732	39	10105	8977	56	10764	10226	56	420341	391001	93	0.0226244
52641	48520	86	25385	22905	76	912	739	0	1483	1142	16	2714	2507	30	3698	3254	35	102680	90370	92	0.0226244
87416	80323	86	44840	42440	80	989	828	0	1178	1674	15	3328	3136	31	5484	5163	42	130018	128270	78	0.0237557
178669	157876	94	101861	89931	91	3019	2877	28	4611	4179	40	10433	9330	57	13864	11915	64	375486	334601	93	0.0237557
68102	67433	76	13294	13611	44	611	635	0	1346	1404	14	2273	2276	27	4167	4025	37	106413	105673	74	0.0237557
124544	111568	88	61938	56599	86	2430	2085	26	3012	2702	34	7395	7062	49	8861	8691	54	329025	307660	87	0.0248869
159078	137828	96	53495	46010	91	2392	2133	26	3585	3108	32	7456	6729	51	11265	9731	56	298131	273628	88	0.0248869
106960	92103	86	42256	36271	86	1237	896	0	1874	1623	21	3708	3487	34	5670	4961	48	144750	124000	84	0.0248869
177543	150915	106	64589	55414	93	1549	1588	19	4716	3849	41	10186	9522	52	12938	11247	64	473862	419600	96	0.0260181
54348	51425	81	23343	21713	64	668	728	0	1329	1072	7	2062	1913	24	3164	3382	30	88477	84422	76	0.0271493
238466	185196	107	99345	79220	105	4433	3439	38	6345	5184	44	13651	11135	67	19795	16591	91	525321	438263	98	0.0294118
301206	217035	123	129383	97302	118	4266	3121	39	6625	5223	48	16308	12863	74	23966	18215	96	609738	482593	118	0.030543
125704	116098	89	50165	46344	85	1633	1272	17	3339	2894	33	6655	6719	44	7384	6538	56	307274	292417	87	0.0316742
169761	146798	94	70942	61173	90	2144	2053	22	3526	2965	36	7656	6954	51	12104	11506	65	296909	275229	90	0.0316742
289971	184791	122	110299	70744	117	4469	3062	43	7123	4234	55	14767	9439	73	20308	13847	84	557245	374340	115	0.0316742
89453	88632	79	17653	18039	48	1303	1548	15	1829	1431	19	4037	4085	33	5961	6306	42	165593	163291	76	0.0316742
288406	205419	131	258628	201811	123	6459	4818	42	9927	7469	59	22341	16672	85	31215	23000	112	805367	603693	122	0.0328054
136570	119306	99	43928	38644	87	2060	1810	19	2587	2382	30	6838	6260	43	9002	8342	53	245507	220764	87	0.0328054
210356	175955	105	103921	89687	99	2801	2403	29	5129	4906	38	13068	11463	62	14969	13540	67	528774	472051	96	0.0339367
167662	132307	93	57884	46190	93	1984	1582	20	3734	3087	37	8805	7179	59	10940	8231	58	377772	310324	94	0.0361991
101588	90062	85	38284	32985	83	1261	1037	7	2537	1913	23	4129	3759	37	6746	6725	45	163238	152897	76	0.0384615
133156	120696	92	42348	39467	84	1474	1264	18	3073	2792	29	5181	4760	39	7162	7009	43	195795	179439	82	0.0395928
23068	21999	77	12543	12319	46	282	244	0	742	795	0	795	665	0	1522	1505	16	38921	41584	54	0.0395928
84506	80753	89	32609	30438	80	734	827	0	1358	1363	12	3186	3293	31	4266	4128	36	125200	120018	74	0.0395928
200939	165090	104	99863	84251	103	3006	2372	31	4702	3839	39	10090	7882	63	14362	11500	73	370180	287844	91	0.040724
70900	67943	78	29814	26972	79	768	841	0	1045	951	0	3105	2655	31	4181	3927	38	112749	108398	75	0.0418552
131635	124117	86	54908	52634	84	1466	1336	13	2421	2306	29	5501	5372	46	9012	8423	56	225452	213903	81	0.0418552
51217	52455	73	15962	15917	50	462	532	0	1121	978	0	2057	1894	21	3107	2905	31	75905	73903	83	0.0418552
103555	102055	82	49027	46971	81	1245	1174	11	2252	1929	28	5041	4695	40	5688	5495	41	193013	190104	77	0.0418552
15944	16132	60	6846	6961	38	201	147	0	81	205	0	790	742	0	913	1117	7	31362	31189	58	0.0441176
22598	21644	77	6198	6280	37	317	359	0	309	480	0	1040	1070	8	1422	1340	17	39903	40431	59	0.0441176
67322	66654	77	24357	23971	69	659	545	0	630	976	0	2584	2777	27	3630	2860	38	94621	94397	69	0.0452489
140054	126333	96	55806	49465	88	1880	1581	18	2535	2669	28	7245	6963	45	7549	7275	43	273576	247317	88	0.0463801
293602	190737	126	131129	84497	125	5885	4341	46	8674	6603	53	19603	14210	82	28046	19899	109	708608	531193	124	0.0486425
83218	77570	84	40478	37151	82	1081	1125	8	1810	1605	21	4247	3602	36	5029	4446	42	142057	135315	70	0.050905
90649	87292	82	39971	39458	80	1409	1408	16	1570	1867	23	5673	5430	41	5449	5054	42	209074	204694	77	0.0520362
105482	93705	87	39267	32416	87	1262	1158	9	1589	1610	24	3810	3400	35	5197	4481	40	151204	135071	83	0.0520362
62976	61129	77	27768	27658	75	865	732	0	1358	1336	13	2585	2537	28	3917	3944	34	112927	111711	72	0.0531674
57177	55837	79	32915	32592	75	644	603	0	1128	1277	11	2525	2262	25	3169	3142	31	84048	82187	64	0.0531674
62675	61730	79	33062	32949	74	556	546	0	1158	1113	9	2332	2524	24	3905	3398	38	105132	103088	74	0.0542986
132592	118664	88	58919	52180	87	1589	1444	19	2595	2479	27	5441	4759	43	6556	6055	42	208494	196649	86	0.0554299
126757	114028	91	65577	59046	88	1300	1069	7	2356	2180	28	4813	4562	38	5933	5433	43	187243	171332	83	0.0565611
57840	56724	75	22154	21950	65	480	546	0	1066	919	0	1905	1911	22	2725	2750	29	77549	76401	74	0.0588235
79429	74937	80	36123	34780	78	860	817	0	1926	1730	22	3950	3684	35	5500	5031	41	142694	134012	83	0.0588235
188187	157772	97	85740	72557	94	2158	1879	24	3339	3074	33	7092	5943	49	8547	7325	58	262219	223977	96	0.0588235
52776	51454	77	12440	12599	44	1040	975	0	588	990	0	2548	2486	27	3319	3313	29	95438	91572	77	0.0588235
198882	158938	101	94975	74502	100	2741	2099	31	4457	3954	40	10895	8321	62	11364	9272	69	385563	308500	97	0.0599548
286564	211831	137	179509	140776	137	4509	3066	39	7772	5810	53	16640	12614	75	23317	17397	99	627660	473069	137	0.0599548
47052	45898	73	16793	17363	48	716	590	0	348	747	0	1773	1786	21	3001	3204	30	80319	77828	73	0.0599548
64127	62612	79	24733	24694	74	847	782	0	726	899	0	2333	2343	27	2699	2917	27	89789	87394	72	0.061086
97651	93803	84	58818	57065	80	1409	1388	14	1776	1839	23	4092	3725	37	5933	5909	44	165500	157492	83	0.061086
251643	174890	130	97045	66065	113	3271	2333	35	4994	4088	45	12234	9044	63	17784	12734	90	466357	345608	114	0.061086
106985	102659	98	62435	59122	83	1573	1347	15	2206	2342	23	5090	4801	42	6234	5869	43	200380	187686	86	0.0622172
166301	149150	92	59231	52646	90	2352	2137	26	3358	2689	34	7550	7002	49	10707	9773	53	280376	243999	83	0.0622172
103275	98013	86	36574	35179	80	1395	1062	14	1879	1944	20	4369	4275	36	6262	5517	43	171183	164099	82	0.0633484
64094	60459	84	14424	14232	48	1111	1005	2	993	1135	8	3290	3143	31	4726	4338	37	118564	113325	73	0.0633484
143543	129332	93	45161	41320	87	1387	1301	16	2907	2519	32	6718	6121	45	7686	7464	47	250978	242155	85	0.0644796
88593	81357	89	40620	36091	81	939	867	0	1175	1161	11	3156	3035	30	3815	3457	37	132171	121479	82	0.0644796
121688	111041	85	70863	65284	86	2197	1880	24	3390	3269	37	7198	6638	48	9823	8925	52	271513	249378	84	0.0656109
40678	41268	69	16843	17004	52	495	467	0	829	1171	9	1432	1431	18	2202	2405	23	54367	57830	70	0.0656109
68450	66893	78	29705	28122	77	935	851	0	1349	1371	15	3065	2850	32	4878	4247	40	111531	105255	67	0.0656109
167651	149767	101	94980	86216	88	2569	2375	27	4040	3632	41	9412	8356	55	13146	11988	69	342750	308702	88	0.0667421
99422	93490	81	37818	35973	80	1460	1282	14	2189	1924	28	4321	4299	38	6674	6228	46	184981	177339	81	0.0678733
116176	109268	85	56005	53148	83	1279	1132	8	2412	2147	25	4639	4269	40	5917	5809	42	168341	161502	80	0.0678733
212380	167435	98	116273	95627	99	2818	2150	29	6051	4209	43	11470	9041	60	17013	13282	76	418907	328621	98	0.0690045
74664	71644	81	24398	23759	62	990	1097	6	1664	1682	24	3722	3850	35	6146	6087	42	152705	149061	74	0.0690045
110733	95201	102	37865	32803	85	983	959	0	2066	1787	27	4241	3545	39	5799	5630	43	165791	147383	83	0.0701357
74970	71297	89	30227	29315	77	498	534	0	1622	1418	20	3085	3041	27	3712	3748	34	107639	106787	73	0.0701357
55789	55810	74	20853	20785	61	473	448	0	1092	1031	4	1838	1864	21	2128	2291	24	74589	72931	61	0.071267
126979	117042	87	48954	44491	85	1857	1409	21	2815	2815	32	6941	6553	45	8256	7717	49	308121	290639	85	0.071267
42574	41782	71	17103	17286	51	418	443	0	377	422	0	1617	1463	20	2471	2675	26	67916	66716	67	0.071267
158802	130364	109	70821	58945	92	1379	1261	13	2468	2424	28	5893	5159	43	7008	5414	51	204809	171120	87	0.071267
73476	71272	78	37535	37670	76	695	668	0	1340	1182	11	2420	2397	28	3510	3190	35	90251	85311	72	0.0723982
75619	72049	80	25141	24753	70	697	685	0	838	907	0	2743	2513	30	4182	4252	35	111662	109050	74	0.0723982
110746	105868	83	41095	39763	81	1394	1250	15	2548	2621	31	6369	6079	42	7116	7096	48	269505	261303	78	0.0723982
24988	25754	66	6515	6974	37	154	300	0	679	742	0	1123	1065	9	1624	1762	18	47270	48833	60	0.0723982
167826	145410	94	106475	97062	94	2270	2096	24	4562	3875	38	11014	9936	61	11663	9492	62	456260	411385	90	0.0735294
173229	134348	102	58408	45664	93	1898	1479	23	3817	3191	38	9896	7854	59	11352	8584	61	425047	331933	90	0.0735294
110238	100189	95	60795	56836	84	1528	1287	17	2407	2320	28	4934	4527	37	7106	6752	42	183161	174725	78	0.0735294
200883	170696	99	87036	76702	95	4324	3946	36	4634	4432	41	12347	10321	66	19131	15632	77	501109	413140	91	0.0746606
159674	142369	91	63809	56562	88	2491	2090	24	3626	3354	34	7693	6782	48	10282	9222	53	292068	261952	82	0.0746606
149510	131974	108	53791	46023	108	1902	1648	22	3058	2695	32	7328	6152	50	12049	10846	62	295606	258957	108	0.0746606
249003	210818	104	184828	156106	104	6985	6083	43	11210	9112	65	22556	19376	82	33397	27313	93	829172	692007	100	0.0746606
110412	108107	82	55303	54327	81	1707	1661	19	3022	2462	34	6089	5922	41	9264	8118	55	259096	243555	72	0.0757919
93663	87800	92	27137	26170	78	1135	892	0	1300	1330	15	3549	3499	35	5005	4824	38	124175	122469	74	0.0757919
187751	157904	112	64533	54449	97	2494	2331	26	3680	3531	36	9467	8361	52	14039	12307	62	367699	339428	91	0.0769231
37345	36964	62	15088	15166	48	533	550	0	736	551	0	1757	1564	22	2652	2827	25	60868	60517	64	0.0769231
64298	57905	84	32636	29434	78	1007	925	0	1076	1189	10	2743	2525	27	4096	4003	39	107476	97795	76	0.0769231
102708	93915	86	32758	29227	83	1169	1039	5	1891	1990	25	4451	4191	37	6029	5615	45	170247	166320	75	0.0769231
46851	46069	87	10471	10167	44	283	485	0	400	719	0	1846	1828	21	2030	2040	22	70233	71510	66	0.0780543
108158	93932	100	37600	31889	85	1759	1241	17	2038	1947	26	4401	4061	37	6261	5345	45	170363	150007	82	0.0791855
240941	175605	116	89991	66345	112	3981	2951	41	5796	4513	45	12460	10181	63	19353	15007	81	491790	405969	108	0.0791855
245636	180007	110	91704	66563	106	3238	2355	34	4777	3948	39	10612	7802	59	16695	11242	78	417368	321934	106	0.0825792
65098	61595	80	32056	29582	79	996	832	0	1355	1629	18	3225	3295	29	5261	4801	38	133933	123802	77	0.0837104
43016	41308	75	18966	18966	55	621	648	0	853	937	0	1548	1419	19	2256	2509	23	62601	63149	70	0.0837104
57305	56848	75	10544	10234	43	917	842	0	1464	1123	11	2782	2524	31	3967	3943	33	106085	102807	74	0.0848416
103113	93524	88	39090	36144	82	1292	1266	13	2113	2103	25	5052	4644	38	7585	6707	48	197981	189394	84	0.0859729
239657	193746	108	167965	141227	108	4383	3757	34	7482	6246	58	15616	12883	69	22742	18858	90	586948	488713	107	0.0859729
92533	90293	84	40054	39110	78	1023	957	0	2087	2148	26	4952	4869	38	5256	4998	39	213078	211072	81	0.0871041
37492	36703	77	11524	11402	45	315	301	0	606	811	0	1618	1430	17	1440	1420	15	63401	58194	86	0.0871041
164197	141420	96	97557	85525	90	2564	2354	28	4597	3769	39	9997	8618	58	12415	11017	61	395053	336342	88	0.0871041
13375	14496	54	6152	6702	35	324	290	0	210	227	0	707	722	0	1047	1130	10	27902	28898	52	0.0871041
40085	39530	72	21633	21671	63	262	327	0	622	527	0	1408	1385	16	1970	2051	22	53917	50760	66	0.0882353
99754	91398	85	44392	40185	84	1479	1306	13	2055	1694	16	4085	3235	37	6260	5500	46	157694	144949	83	0.0882353
126773	115075	90	68544	63495	88	1425	1630	18	2572	2392	28	5560	5201	45	6132	5406	47	222392	207584	77	0.0882353
76444	70609	83	32808	30449	80	649	832	0	1401	1378	15	2565	2654	26	3858	3105	35	107257	105911	74	0.0893665
20292	20166	63	7177	7315	38	222	252	0	381	439	0	1016	1068	6	1074	1238	11	35060	34447	59	0.0893665
67179	66790	78	25242	25174	72	814	701	0	1097	916	0	2610	2438	28	3203	3670	29	96204	94890	72	0.0893665
143180	116520	92	60310	48715	90	1294	1228	12	2002	1959	23	5378	4002	46	7609	5961	54	213741	178232	90	0.0904977
328748	226164	137	194554	130855	130	5910	4102	46	10685	8042	59	25031	18723	90	27715	19477	109	979808	735831	129	0.091629
58994	57479	82	22274	20446	90	813	756	0	855	905	0	2757	2525	28	4338	3512	36	115750	97461	90	0.091629
220346	162520	108	95694	72486	105	3685	2987	35	4539	3303	48	10825	8638	62	14754	11452	65	396731	323108	96	0.0927602
55111	55797	73	12176	12313	46	501	527	0	828	885	0	2270	2083	27	3251	3148	30	86999	85112	73	0.0927602
20945	21226	56	8171	8371	39	296	228	0	282	599	0	1134	1094	7	1069	879	0	37617	38212	69	0.0927602
58965	59503	76	18998	18601	54	503	475	0	738	1080	5	3105	2879	31	4107	3999	36	104018	100753	74	0.0927602
77980	76716	80	33287	32647	77	705	762	0	1616	1667	17	2841	2895	28	4407	4210	37	119136	113560	76	0.0938914
64507	62026	79	23684	23245	64	622	520	0	1140	898	0	2257	2278	26	3168	3273	31	89580	83335	75	0.0938914
111392	103187	91	40623	38114	83	1957	2001	23	2429	2396	25	5550	5279	41	8178	6967	50	208622	183721	85	0.0938914
153537	119309	96	56919	44802	93	2181	1917	25	3133	2437	35	7764	6241	49	11600	9632	55	297312	252532	93	0.0950226
125040	103750	105	45003	37311	89	1317	1086	7	2419	1857	25	5197	4435	41	7076	6076	47	201085	169073	89	0.0961538
85769	80031	86	30427	27604	78	1193	904	0	1268	1446	16	3657	3325	34	5260	5018	38	137285	129378	81	0.0961538
119903	113266	87	43843	40601	83	1303	1265	15	1690	1805	22	4736	4379	40	6394	5688	45	180788	172765	79	0.0961538
194027	156495	109	80301	63526	99	3318	2784	31	4321	3988	38	9956	8414	54	14607	11991	67	389242	334860	97	0.0972851
200680	145866	110	61074	43396	98	1972	1592	23	2874	2460	35	7404	5428	51	10017	7617	56	281153	208969	100	0.0972851
125215	117661	87	68931	65024	84	1680	1807	21	2933	3098	28	6790	6747	42	9158	8436	59	261592	241388	76	0.0972851
177453	158357	103	74513	66687	94	2653	2477	26	3663	3580	32	8258	7254	50	11061	10541	56	313751	287290	95	0.0984163
43130	43480	78	16150	16280	52	657	700	0	1108	935	0	1748	1859	19	2003	1891	25	73443	75698	69	0.0984163
149436	134144	105	93989	86560	90	2652	2428	27	4465	4178	37	10180	9196	53	13548	12409	65	385112	352193	89	0.0995475
263100	189653	115	110639	82663	113	3205	2293	34	4543	3171	46	9233	6646	56	10980	8276	60	320568	234139	112	0.100679
109512	104247	86	25693	24874	66	1585	1519	15	2451	2639	27	6672	6963	44	8024	7219	47	285096	273026	85	0.100679
40900	41166	67	16416	16561	48	462	467	0	1061	707	0	1721	1540	22	2281	2438	24	75285	75653	68	0.100679
254602	191334	116	102625	76548	105	3330	2419	34	5626	3935	48	10686	8040	58	15078	11581	67	392652	311512	103	0.10181
103581	100650	84	41840	40940	80	1250	1210	12	2928	2711	29	5651	5473	41	7049	7261	42	237476	231269	74	0.10181
136381	116684	96	44641	38214	88	1068	1109	8	2151	2298	24	5857	5120	41	7162	6374	49	207937	197488	84	0.102941
123479	111308	98	55883	51051	84	1571	1474	19	2579	2592	29	5622	5374	41	7646	7421	47	219573	205051	87	0.104072
61837	60773	76	25499	25178	75	587	751	0	891	1001	1	2249	2303	25	3887	3363	36	89159	89244	74	0.104072
107743	99615	99	40926	38146	82	1464	1375	17	1263	1403	16	4317	4032	38	6335	5688	48	167409	152196	74	0.105204
77433	70110	83	31027	27064	82	845	718	0	1693	1549	18	3400	3256	36	5332	5020	41	141476	130486	78	0.105204
61627	62438	76	31318	31142	75	356	399	0	327	649	0	2322	2182	25	2702	2539	31	89452	87369	72	0.105204
92428	82599	84	42004	37660	84	1194	1189	11	1427	1645	19	3954	3443	35	5049	4808	41	137828	127383	80	0.106335
108901	93580	99	47770	41256	87	1066	893	0	2099	1852	21	4294	3766	38	5172	4455	42	159964	145725	102	0.106335
239516	169149	123	97226	68406	105	3255	2310	34	5211	3961	44	9758	6997	59	14420	9779	77	380643	280963	101	0.106335
269532	177775	123	108241	75340	120	3918	2642	39	6078	3977	48	12355	7955	64	17675	11949	76	460253	316464	114	0.106335
85208	83572	78	48817	47437	79	1007	1024	4	1952	1670	23	3882	3788	36	6424	5974	47	160599	155031	76	0.107466
134998	117796	88	65409	58176	86	1791	1610	21	1883	2059	25	5893	5376	43	8466	7255	56	216910	199587	84	0.107466
113740	109648	88	54384	52457	83	1484	1498	18	3180	2922	33	6778	6302	46	7587	6935	46	276485	260542	79	0.107466
67664	64437	92	24259	23943	74	682	856	0	948	944	0	1891	2180	22	2872	2865	30	85159	84269	69	0.108597
22204	22636	62	7337	7320	40	279	380	0	525	457	0	892	914	0	1231	1454	16	40981	40683	61	0.109729
146482	132703	103	70585	63877	88	2043	1873	22	4049	4017	38	8787	8371	53	9740	9853	46	381827	368882	80	0.109729
183652	154213	100	103990	90392	94	2665	2341	28	4242	3712	40	9312	8230	52	14956	12573	68	357774	306796	92	0.11086
146384	137730	87	92178	87896	87	2673	2629	27	4498	4500	37	11751	11046	64	13177	12479	63	458382	433029	81	0.11086
94050	91075	80	35280	34821	77	1255	1026	5	1317	1525	17	3357	3222	30	5277	5235	38	138192	136555	74	0.11086
22580	23536	53	8830	9065	40	236	320	0	424	550	0	973	1146	9	782	882	0	41828	40763	63	0.111991
56604	55279	90	26219	25452	75	424	518	0	1016	1103	10	2443	2563	24	3127	3418	28	92657	91429	72	0.111991
40395	37326	79	18450	18227	58	439	492	0	1317	985	0	1695	1769	20	2042	1907	25	73530	70083	86	0.111991
131355	116948	91	50458	43180	86	1566	1321	19	2264	1906	30	5514	4852	43	7167	6620	46	218776	202097	83	0.111991
251780	188200	130	136497	107398	115	4516	3679	35	6770	5297	51	15086	11525	74	21332	16747	84	549959	422659	108	0.113122
118922	111027	89	39099	37468	82	1710	1748	18	2345	2904	24	5477	5331	44	8518	7689	55	209716	198596	81	0.114253
123329	108956	95	71089	64433	87	1412	1205	15	2230	1763	27	5349	4813	42	5975	5176	44	176338	160504	83	0.115385
78963	75374	80	30517	27146	82	793	943	0	1567	1253	20	3274	3026	33	3814	3659	34	123057	114061	81	0.115385
192695	143464	107	77889	59166	99	2108	1545	26	4454	3561	40	8883	7218	61	10875	8611	62	328211	250024	100	0.117647
94390	83567	84	35883	31516	83	835	810	0	1560	1339	19	3294	2879	34	5949	4843	42	136547	121554	83	0.117647
210918	180303	99	96730	83421	95	2771	2454	29	5787	5420	42	11843	10236	58	14556	12515	64	513362	463122	97	0.118778
225125	161040	101	110831	84700	101	3158	2175	35	4797	3701	47	10079	7600	58	14624	10544	73	396099	281886	92	0.118778
206510	157236	100	96437	73310	97	2746	1922	30	4718	3557	45	11017	8378	59	12787	9462	71	459891	354017	99	0.118778
173351	152262	95	121757	110357	92	3065	2884	31	5472	4930	43	10892	9625	60	16768	15060	72	435769	390534	90	0.118778
20417	20426	64	9515	9980	40	346	359	0	-12	367	0	988	875	0	1013	1386	12	33500	33959	57	0.118778
237944	189174	127	129676	109807	110	4079	3633	35	6781	5650	48	14530	12418	68	21985	18849	87	539165	470358	111	0.11991
139553	122245	93	40426	34428	88	1685	1488	19	2664	2867	27	6508	6069	45	8104	7095	52	266502	242796	86	0.11991
171689	152345	90	58295	52209	89	2835	2542	27	4747	3713	41	11794	11397	61	12649	12292	58	470659	441669	85	0.121041
66565	64295	79	24396	23846	72	635	545	0	969	1391	11	2619	2515	29	3850	4255	34	103569	100634	74	0.121041
131357	117863	93	59456	53768	85	1534	1260	16	1959	1771	24	4415	4378	36	7256	6526	46	189099	178750	82	0.122172
109458	103511	86	50151	47362	83	999	1041	6	2353	1869	29	5348	4801	39	5566	5675	41	199153	193211	82	0.122172
90356	88233	79	34708	33497	78	786	974	0	1748	1680	18	3434	3392	33	5227	5164	41	131721	127500	78	0.123303
48310	47006	80	16589	16829	51	458	626	0	795	736	0	1759	1753	22	2359	2282	26	65560	66904	64	0.123303
150421	132922	92	43729	37305	90	1691	1497	18	2944	2400	31	6887	6021	46	6978	6119	48	282933	254478	95	0.124434
140390	122183	106	47743	40265	90	1893	1653	19	2876	2153	30	6463	5576	49	8966	7871	51	240653	208891	106	0.124434
165675	143540	96	89756	79444	91	3491	3187	31	4249	4511	36	10939	10015	56	14450	13851	59	407670	369998	87	0.124434
102392	96212	86	31642	30829	80	1044	990	0	2521	2447	26	5764	5333	44	5843	5712	41	228890	228871	83	0.124434
220691	170751	108	83219	65335	101	2463	2168	25	4221	2973	39	8947	7080	57	12799	9738	63	334122	259877	118	0.124434
167354	146712	108	78525	69735	91	2935	2628	29	3397	3274	35	8520	8554	47	10519	9684	52	322136	303406	93	0.128959
179040	147040	112	91554	78208	95	1905	1580	21	3375	2765	34	7946	7047	52	10501	8222	64	310502	263491	87	0.128959
155242	130262	96	67583	56291	94	1796	1478	23	3526	2953	37	8796	7452	49	9813	8400	56	365550	312497	96	0.130091
196827	158339	105	109438	89324	99	2611	2371	27	4290	3074	45	10434	8464	55	11654	10041	58	351369	281189	97	0.131222
142618	118485	93	52042	42973	89	1922	1685	21	2653	2149	29	5716	4969	42	9138	7193	61	227332	192186	93	0.131222
52812	55732	67	25764	26160	61	284	303	0	1047	824	0	2079	2052	24	2371	2541	23	78921	79149	73	0.131222
172604	139716	94	65511	51428	95	2371	1869	27	3102	2369	34	7401	6136	49	9797	8358	57	274609	229112	96	0.131222
64131	62058	78	20897	20808	63	678	685	0	1081	996	0	2413	2318	28	3460	3790	31	105989	100577	80	0.132353
171125	146180	96	81107	70994	92	2386	2118	27	3952	3780	36	10111	8594	58	12687	10360	61	385086	333224	91	0.132353
123983	115564	90	42259	40701	82	1129	1444	14	2894	2419	27	5475	5294	38	8323	7739	53	209914	193490	85	0.132353
57166	54572	80	24237	24482	70	675	700	0	648	546	0	2039	1910	23	2852	3137	28	71540	70889	76	0.133484
112953	105512	87	48834	45406	83	1230	1279	13	2172	2206	26	6467	5918	45	7156	7044	48	278672	246696	86	0.133484
29422	27771	64	17823	18058	52	367	380	0	556	639	0	1017	965	0	2069	1673	26	45701	45172	67	0.133484
54206	55200	75	36811	36883	74	540	607	0	1074	941	0	1821	1628	22	2154	2245	25	80864	82141	73	0.134615
44979	46521	67	24460	24657	72	704	752	0	805	891	0	2062	2084	23	2265	2382	24	70635	70067	73	0.134615
124873	116401	101	47458	44025	85	1466	1622	16	3032	2884	26	6869	6241	47	7677	7263	47	274811	256329	101	0.134615
79361	76007	82	34579	32196	79	1035	823	0	1284	1297	12	3111	2915	33	4890	5052	37	132242	127349	79	0.134615
121708	98357	89	42343	33687	86	1313	1127	12	1285	1376	14	4219	3225	40	6591	5149	55	172924	137346	90	0.135747
254516	185705	105	107889	79009	104	3912	2941	38	6162	4204	48	13657	9924	66	20939	15323	78	556755	414158	107	0.135747
330891	195243	147	124001	74771	140	4906	2767	49	6405	4371	52	15585	9228	76	23285	14360	97	614593	386505	143	0.136878
130119	122742	85	64802	59650	85	1752	1637	21	2911	3006	29	8004	7387	47	8151	7567	47	322297	299813	90	0.136878
133824	121980	91	53024	48092	87	1911	1746	23	3223	2726	31	4961	4840	38	7540	6884	50	215893	202859	85	0.136878
239762	194127	106	133652	112735	101	3792	2932	35	5777	5046	44	11882	9966	61	15481	13532	70	456952	403666	97	0.13914
116735	109397	85	50154	47118	82	1038	1086	7	2306	2228	24	4253	3934	38	6763	6537	45	190119	178838	100	0.13914
51857	53003	70	21478	22123	55	411	490	0	902	799	0	2107	2059	26	2661	2659	29	82389	82751	65	0.13914
35044	35126	70	15184	15399	49	466	496	0	898	878	0	1474	1597	18	1706	1606	18	52296	55195	66	0.140271
64690	62256	88	28927	28268	75	723	609	0	1477	1431	18	2203	2212	24	3366	3111	32	93773	92904	76	0.140271
144695	135537	88	63185	59283	87	1768	1656	20	3623	3251	37	5999	5696	43	8531	7720	53	247255	220768	85	0.141403
57296	58387	74	19370	19183	56	571	785	0	616	602	0	2021	1948	23	3080	3267	29	86389	87810	75	0.141403
227800	202371	103	170362	156082	101	4792	4320	34	7494	6023	54	15298	13025	73	19090	15837	82	574558	459095	93	0.142534
276458	168680	160	106438	72164	140	4514	2850	34	6638	4241	58	14623	9605	101	20304	14113	122	553653	363542	140	0.142534
158799	131781	94	139065	123214	95	5540	4891	38	7753	6894	45	17635	15813	71	25533	23389	85	644609	573407	94	0.142534
200949	147723	102	79009	59607	97	2324	1754	27	4007	2922	40	9656	7191	56	11694	9513	59	390498	301775	94	0.143665
65094	61701	71	25424	23300	62	452	531	0	1394	1186	16	2792	2669	31	4531	3903	39	120308	112332	75	0.143665
133656	126798	86	60678	57466	84	1664	1754	19	2596	2293	30	6149	5715	47	8114	7639	51	251650	222797	74	0.143665
368621	228439	160	140133	86964	148	6060	3827	48	9242	6605	64	20599	13563	84	31531	19737	129	781576	534302	146	0.144796
57852	54803	88	25046	23658	72	708	634	0	1355	1019	5	2030	1961	25	3216	2970	34	86814	83808	70	0.144796
64940	62754	81	25566	25147	75	522	555	0	642	887	0	2478	2429	27	2831	2873	29	101215	98230	66	0.144796
103984	96872	83	42798	41176	81	1322	1414	15	2261	1934	25	5336	5358	40	6393	6376	43	198647	184555	81	0.144796
33657	31860	74	7968	8057	39	538	527	0	470	835	0	1393	1332	14	1367	1678	17	46825	47546	64	0.145928
46021	44787	77	18466	18179	58	425	444	0	749	527	0	1122	1064	7	1916	2161	22	61524	62229	62	0.145928
171365	135576	106	61163	50442	93	1894	1530	18	3172	2838	35	9136	7706	60	9002	7577	55	372588	311088	93	0.145928
64077	61249	77	14962	14700	48	797	528	0	985	870	0	2412	2262	28	3547	3803	32	101150	100606	77	0.147059
120958	112395	97	34541	32149	83	1426	1327	14	2477	2516	24	4963	4600	37	6478	6437	44	170096	168774	75	0.147059
106559	100315	84	35676	32785	83	877	819	0	1900	2073	21	4235	3884	39	6338	5951	45	168640	163504	77	0.14819
79360	77115	78	25743	24871	76	544	512	0	1511	1378	14	3080	3158	30	3604	3342	35	131439	128088	76	0.149321
47117	45063	77	16013	15584	51	607	632	0	1275	1263	10	1981	2040	24	2673	2806	30	72891	73458	67	0.149321
92398	87497	84	34203	32912	79	928	867	0	1856	2107	23	4849	4836	38	5298	5107	39	199041	192768	77	0.149321
93593	87019	88	30456	29173	78	1029	931	0	1440	1571	19	3746	3679	32	4475	3938	38	131017	126691	73	0.149321
195291	168415	97	92383	80127	95	3043	2768	28	4614	4532	39	9767	8740	53	13401	11793	62	368343	338988	95	0.150452
97948	90542	90	38912	36484	83	1058	1132	9	1526	1433	15	3820	3472	34	4877	4338	49	140596	132093	70	0.151584
144618	124064	92	63738	55558	89	1221	1348	15	2571	2148	29	5579	4941	43	8062	6931	49	208173	190652	87	0.151584
179366	149695	100	84936	70850	97	2710	2369	27	3883	3003	37	8443	7209	55	12145	9872	64	334534	290240	90	0.152715
105103	100008	82	41320	39490	81	1282	1333	15	2625	2623	26	5897	5762	41	7288	7023	49	255664	245069	83	0.153846
66410	67455	76	14396	14362	47	777	861	0	914	936	0	2786	2630	30	3725	4027	33	102890	98834	75	0.153846
90122	87490	86	43217	41790	79	1075	1018	4	1854	2030	22	4304	3928	39	5762	5306	42	149235	137671	75	0.153846
52421	52509	75	19673	19841	57	849	717	0	1102	934	0	2114	2251	22	3260	3134	31	86378	82618	75	0.154977
51506	53126	72	12564	12658	46	523	664	0	1236	1048	5	1765	1601	21	2790	2726	28	77352	77657	75	0.154977
122888	116297	87	73826	70787	84	1623	1524	17	2830	2572	29	6270	5810	43	9607	8878	55	236128	223687	81	0.156109
85763	74214	86	31633	27966	81	949	631	0	1909	1604	23	3684	3401	36	5160	4824	42	144885	131871	81	0.156109
120449	115427	84	33979	32832	82	1537	1521	20	2337	2521	27	6148	5733	44	6207	5961	41	245737	229610	85	0.15724
161801	133824	93	58909	48660	93	1483	1320	18	3045	2340	32	7041	5524	48	9306	8017	55	248154	212137	93	0.15724
208504	160830	102	68102	52317	96	2048	1510	26	4608	3625	40	10685	8024	61	11522	8803	66	441132	346558	99	0.158371
44758	44769	77	17662	17520	54	597	594	0	611	662	0	1863	1883	20	2686	2526	30	69044	71944	69	0.159502
232711	183474	111	115495	91909	108	3438	2683	33	6118	5240	41	14181	11627	66	17527	15252	75	514879	445078	103	0.160633
54093	55368	73	33483	33466	73	687	642	0	566	796	0	2647	2623	28	3758	3944	33	95375	95313	73	0.160633
98730	94258	90	20587	20778	54	1099	1103	8	3177	2877	30	5903	5757	41	6653	6567	45	249436	238641	81	0.160633
205704	140411	102	78831	53630	100	2447	1915	27	3451	2568	38	7698	5349	55	10913	7704	62	314543	214588	101	0.160633
110828	109782	81	62264	61656	81	1506	1407	17	2071	2176	27	4866	4924	37	7084	6954	46	197032	183077	76	0.160633
185846	148353	102	99443	80555	97	2733	2083	29	4619	3030	44	8727	7202	51	11634	9303	67	332354	265435	97	0.161765
72790	74537	78	31955	32337	76	650	750	0	981	1263	11	2880	3053	30	4657	4484	39	114067	112930	75	0.161765
190865	159979	97	66674	55805	92	2038	1715	23	4694	3725	40	11140	9729	58	12370	11168	56	456906	421808	89	0.161765
77688	77820	77	28278	27865	76	570	523	0	1216	1311	11	2945	3058	28	3277	3178	33	121016	115520	76	0.161765
36707	34772	72	17036	16922	50	397	327	0	258	553	0	1199	1241	14	1618	1762	21	50862	48828	68	0.162896
78115	75738	81	29099	28454	77	346	400	0	969	1380	10	2593	2663	28	3656	3727	31	98613	95784	72	0.162896
175018	144779	97	52990	43458	94	2923	2304	31	3171	3192	31	8954	7828	52	12865	10695	65	335927	295514	93	0.162896
173787	134897	97	64801	51304	94	2077	1889	21	3206	2355	34	6396	5075	48	8782	7003	55	237932	194101	95	0.164027
106911	96028	87	38255	32724	85	1381	1110	13	1514	1509	21	4502	4118	39	6308	5086	45	180124	166460	87	0.164027
22946	22549	55	13190	13152	46	273	265	0	127	487	0	1217	1151	11	1624	1517	19	43486	42770	60	0.164027
51092	47058	77	26296	24185	77	459	626	0	1027	1105	7	2474	2161	28	3613	3635	34	101390	96287	79	0.164027
126171	115115	90	42902	40409	83	1423	1389	16	1919	1933	22	4448	4308	37	7088	7130	41	171663	160106	77	0.164027
90779	80946	88	41372	36371	85	1109	1047	5	1444	1618	16	4091	3398	39	5408	5137	39	148024	133131	87	0.165158
110701	104619	85	47038	45732	81	1714	1412	20	2730	3010	30	7241	6699	53	8375	7993	49	300933	284544	83	0.165158
34726	34376	71	12893	12773	46	451	471	0	440	635	0	1100	1144	11	2042	2355	24	55115	54124	66	0.16629
218424	153750	109	86920	62285	102	2278	1577	26	3688	2364	37	7480	5489	52	11210	8290	68	291006	206280	102	0.167421
68243	68140	76	30071	29256	75	763	558	0	672	740	0	2054	2221	22	3438	3301	35	93308	92639	76	0.168552
13657	15064	44	7919	8208	39	174	120	0	212	286	0	748	793	0	900	802	0	29725	29489	58	0.168552
158784	137607	96	77157	67849	89	2079	1733	23	3612	3363	34	7037	6471	43	8771	7995	50	264812	243012	89	0.168552
74960	73683	79	35545	34386	77	1005	1015	4	1844	1875	23	3613	3581	33	5261	4946	42	146486	141125	80	0.168552
39833	40599	71	12357	12232	46	217	254	0	679	728	0	1407	1437	16	1617	1737	19	59257	60609	73	0.169683
75480	74467	93	30369	29871	76	565	599	0	1163	969	0	2130	2335	23	3863	3567	35	94713	92938	79	0.170814
183932	163462	93	98376	89571	93	4109	3621	34	4750	4404	40	12103	11092	63	18410	17317	76	463107	432628	96	0.170814
120348	113509	84	38234	35748	83	1369	1361	16	2867	2550	30	6779	5927	47	6661	5982	47	275009	258838	89	0.170814
173453	153599	91	63147	55312	88	2626	2549	25	4465	4022	37	9767	8601	59	11214	10409	57	428442	411892	84	0.170814
33043	33815	57	9550	10166	40	320	343	0	799	946	0	2059	2161	23	2231	2251	24	68535	70593	70	0.170814
196191	154773	114	74521	60007	97	2470	2000	28	4124	3306	40	8767	7131	55	13230	10566	66	326148	278965	90	0.171946
25809	27830	52	12415	12860	44	241	267	0	661	683	0	1196	1129	11	1842	1566	21	46509	46233	62	0.171946
120010	107102	89	40403	35010	84	1757	1621	20	2621	2443	27	6741	6031	45	9164	8356	54	249606	230834	90	0.171946
274193	169484	141	114422	68147	129	2743	1720	30	4935	3342	46	11953	7103	67	15090	9270	73	494937	302809	144	0.171946
134660	107335	92	58455	47402	91	1928	1435	21	2381	2018	23	7039	5875	50	9098	7576	54	250722	210315	92	0.173077
187421	146797	114	72372	55922	99	2458	2015	25	4020	3141	36	8786	7261	58	13267	10175	67	345019	279180	101	0.173077
34811	35512	70	11398	11188	45	230	476	0	958	563	0	1316	1565	16	1902	1883	23	53945	56019	66	0.174208
92418	88860	80	40798	39307	79	1075	997	0	1439	1433	19	4133	3982	36	4608	5020	35	191648	182163	82	0.174208
41690	40958	73	15305	15298	49	411	448	0	780	830	0	1717	1650	20	2808	2994	28	71995	71992	67	0.175339
68414	63234	78	33333	30430	78	1057	1058	6	1464	1572	15	2543	2621	28	3503	3389	32	113071	107554	80	0.175339
99840	96588	86	48528	47826	80	1164	1208	10	2478	2450	27	6115	5770	44	6880	5943	49	241291	232150	76	0.176471
19702	21181	44	12403	12709	45	508	429	0	547	456	0	1091	986	0	1118	1064	8	34166	33635	58	0.176471
102729	98156	82	41106	39434	79	1237	1219	12	2712	2768	28	6310	5996	42	6917	6654	48	252460	243807	79	0.176471
132593	116415	89	61239	53664	87	1489	1419	16	2236	2012	25	5496	5094	39	7639	6734	47	211332	192667	86	0.177602
72798	68433	79	31012	27610	81	1110	984	0	1111	1181	18	2986	2881	30	4937	4523	40	131365	118157	81	0.177602
84232	78327	83	30694	28946	79	1022	860	0	1235	1418	14	3680	3969	31	5356	5226	40	144031	139975	76	0.177602
19608	19822	62	11692	11890	45	334	264	0	156	315	0	712	929	0	927	838	0	28975	31534	59	0.178733
138914	94698	129	58986	39071	126	1588	1441	14	2954	1763	22	5944	4267	59	7506	4627	74	243383	179202	120	0.178733
55161	55017	73	22025	21495	70	493	662	0	795	927	0	1817	1899	24	2544	2343	27	86433	84548	73	0.179864
77771	68099	83	32570	27254	83	1593	1136	11	2013	1689	19	3751	3314	34	5032	4418	44	141266	120413	79	0.180995
91061	86194	81	34636	33557	78	1287	1199	10	2247	2297	26	5773	5593	42	5696	5364	43	235213	228178	77	0.182127
117515	105765	85	48993	42833	86	1225	1195	12	2520	1886	30	4881	4321	39	5687	5258	41	181872	165675	83	0.182127
106414	103649	86	39790	38720	79	909	1024	4	1634	1278	12	3584	3371	32	4891	4298	39	144186	135283	78	0.184389
51827	52523	74	23900	23531	72	609	614	0	712	730	0	1884	2186	22	3276	3357	30	81468	82557	73	0.18552
132428	123541	86	53855	49620	85	1660	1722	18	2878	2727	29	7349	6569	49	7946	8072	43	305040	295702	83	0.18552
117999	111012	86	48218	46508	83	1269	1347	14	3492	2947	38	6333	5958	45	6699	6219	49	270898	262061	83	0.188914
112197	106096	83	36932	35649	80	1450	1271	17	1538	1588	19	4539	4729	38	6868	6367	43	175603	165838	81	0.188914
107593	98079	89	38793	35837	82	1316	1197	12	2261	2086	24	4340	3955	37	6339	6171	46	164111	158459	82	0.190045
130817	123795	86	63936	59783	85	1590	1478	19	3064	3085	32	7326	6789	48	7592	6575	47	291510	276212	87	0.190045
16183	17229	46	11990	12321	44	490	408	0	434	507	0	871	710	0	845	941	0	28257	30491	59	0.190045
249431	173900	120	89241	65740	112	3248	2455	34	3658	2904	40	9700	6671	60	13281	9319	71	382023	270089	114	0.190045
189829	152779	99	58945	48007	94	1919	1529	21	3826	2903	38	7187	5977	50	10948	9165	61	273406	237110	93	0.191176
112504	109366	84	39262	38123	81	1433	1329	15	2429	2271	25	4852	4653	38	7079	6949	43	191636	187490	75	0.191176
91061	80528	86	36088	33121	82	1082	919	0	1888	1785	23	3856	3556	35	5388	4915	41	163059	152765	82	0.191176
159697	143880	95	86630	79292	89	3068	2730	30	4716	4850	39	12497	11341	70	16459	15005	70	447825	418069	91	0.192308
224994	179491	102	91597	72894	100	3069	2329	31	4017	3306	40	10427	7996	58	14109	10207	67	359266	279802	98	0.192308
134573	117975	90	52607	47141	87	1715	1503	17	3319	2788	35	8500	7537	48	8734	7388	53	319747	282896	89	0.193439
242298	196419	129	120221	97139	129	3795	3238	33	6617	5122	47	13826	11229	65	19180	14928	90	507095	422742	129	0.193439
172232	146921	92	78324	66987	90	2015	1745	22	4274	3467	41	9868	7746	59	10636	8576	63	410476	330358	93	0.193439
100312	93183	81	31321	28837	79	1561	1391	17	1628	1512	22	4285	4196	38	5448	5225	40	163410	156103	83	0.193439
155970	129044	94	69384	59238	91	2173	1787	22	2818	2549	30	7283	6677	46	10192	8470	60	279580	240765	93	0.193439
145905	134601	91	59137	55630	85	1442	1509	18	3039	2787	33	7791	6699	50	9251	8647	51	320490	285606	83	0.193439
144488	127258	91	58113	51571	87	1686	1522	19	1818	1910	22	5782	4934	46	7618	6619	50	212272	194502	87	0.193439
144068	125114	105	74939	67096	89	1772	1743	18	3003	2784	30	6041	5578	43	7870	7083	47	227430	213820	86	0.19457
89780	78642	89	34193	29220	83	1129	970	0	1346	1105	8	3653	3300	34	5131	4476	42	162589	149099	85	0.195701
53050	52857	75	25865	25752	73	358	462	0	614	579	0	1715	1851	21	2249	2451	25	72347	71468	67	0.195701
107472	100012	93	26062	24755	77	1809	1753	21	2124	2249	24	4658	4761	36	7347	7077	44	192479	181464	80	0.196833
92956	90788	83	31671	30171	78	1388	1369	15	1456	1567	20	4492	4357	38	6779	6461	42	175287	171765	81	0.196833
236168	190063	105	93130	75428	104	3423	2745	34	5673	4941	46	11829	10114	56	15616	13593	67	421915	379483	105	0.197964
45108	46532	74	22087	22454	60	551	438	0	407	702	0	1877	1968	21	2381	2486	26	81282	81198	71	0.199095
119557	108343	89	36524	32536	84	1542	1534	17	3380	3104	32	7458	6963	49	9030	8132	53	313032	297813	88	0.199095
94822	94999	79	34027	33453	78	1384	1407	14	2031	2240	25	5382	5179	41	5284	5133	40	211269	204429	72	0.199095
139589	127631	88	48201	41577	86	2168	1966	24	3906	3244	39	8503	7520	50	9466	8884	53	352076	341116	83	0.199095
46939	44804	74	25981	23734	71	614	564	0	1119	963	0	2188	2046	22	3753	3348	35	94601	88657	75	0.200226
84793	74166	91	35101	30836	81	937	832	0	1435	1278	13	3260	2644	35	3672	2970	38	125697	112743	88	0.201357
100042	92386	85	34697	31231	83	1138	1108	9	1971	1740	22	5132	4175	41	6595	6122	51	228039	207619	89	0.201357
57901	57280	77	28607	28736	75	634	595	0	1257	1082	7	2710	2513	28	3581	3323	35	102322	97573	91	0.201357
56072	56560	75	19409	19121	54	740	645	0	1189	906	0	2725	2432	28	3945	4100	32	104201	100869	73	0.201357
121926	113195	93	42414	40448	82	1211	1246	13	2882	2577	33	7136	6999	45	7963	7891	47	293058	278006	86	0.202489
149982	128618	95	59150	49208	93	1574	1473	19	3042	2531	33	6519	5851	47	9593	7994	53	259500	215738	97	0.20362
203356	172674	98	77048	65840	97	2548	2345	26	5325	5099	40	11335	10397	55	12304	10939	67	452844	417880	96	0.20362
155137	122797	99	61384	51288	92	2569	1944	27	3357	2966	36	8240	6919	53	10966	9023	59	289841	241556	94	0.20362
145559	119875	94	54464	44495	91	1366	1221	16	2695	2386	28	5571	4647	46	8746	7055	57	228555	187203	93	0.204751
57327	57558	72	23594	23851	63	434	532	0	814	936	0	2500	2533	25	3313	3231	31	87876	87536	76	0.204751
53155	54906	72	21500	21562	61	598	522	0	1115	1094	7	2116	1940	21	2344	2562	25	81585	80590	74	0.204751
179104	139188	106	56689	44905	94	1520	1327	17	3016	1917	32	6699	5342	48	10245	8251	53	260273	204724	96	0.205882
59112	53193	92	31757	29677	85	731	766	0	743	891	0	2200	2110	24	3554	3237	36	80342	69868	92	0.205882
58058	58208	79	19088	18685	56	562	606	0	1387	1272	16	2806	2865	29	3766	3765	33	111255	110061	89	0.205882
26484	26466	75	11265	11360	44	212	187	0	421	403	0	792	960	0	1626	1651	18	43684	42816	69	0.205882
36308	34720	78	15974	16237	51	362	305	0	712	936	0	1462	1450	17	1992	2177	23	51568	49958	69	0.205882
265471	192169	116	108577	80295	111	4234	2940	40	4862	3991	42	11564	8778	61	16782	12285	71	460016	338922	113	0.207014
62214	62803	78	23729	23899	63	647	840	0	1648	1451	18	3182	3020	32	4334	3980	34	122258	120208	78	0.207014
127594	114179	87	36039	31816	83	1735	1397	20	2457	2307	26	5048	4349	42	7152	6812	47	195185	182683	86	0.207014
30275	29272	73	16649	16830	50	519	464	0	729	753	0	1184	1283	17	1947	2238	22	54343	56982	59	0.207014
90356	85655	81	50643	47840	81	1480	1427	17	2852	2502	31	6046	5717	44	7084	6339	43	227424	218641	81	0.208145
218564	169150	107	144139	113973	106	3861	3167	35	5909	4685	46	12591	9961	71	16955	13660	74	467890	371684	101	0.208145
28763	29897	68	13785	14374	46	246	243	0	738	548	0	1353	1440	17	1857	1882	22	41119	41223	63	0.210407
173472	146988	101	93239	80718	92	2108	2056	24	3311	3002	33	7571	6446	49	10344	8936	59	282852	257952	90	0.210407
91617	86518	87	37239	36069	80	1055	1216	11	1545	1445	16	3895	3641	34	5302	5116	38	141119	134742	83	0.211538
95742	82633	88	42429	36492	85	1121	1040	6	1488	1568	15	3666	3522	34	5587	5332	42	150348	135749	81	0.211538
52699	52458	77	32203	32318	73	694	730	0	1153	848	0	1984	1845	25	3071	3013	30	75778	73104	72	0.21267
79577	76797	87	22412	21883	69	1047	897	0	1773	1730	24	3032	2874	31	4691	4785	38	134586	128389	79	0.213801
145652	132373	94	72912	68373	87	2792	2509	28	4421	4072	38	9617	8969	56	13263	12807	68	346073	329748	79	0.213801
111372	95590	89	42895	37498	85	1559	1462	17	2370	2343	26	4659	4254	39	7501	6847	47	208689	187101	84	0.214932
54485	52309	87	9856	9569	43	619	508	0	738	863	0	2365	2305	27	3794	3694	34	92111	91456	73	0.214932
82806	76052	82	35206	31691	80	965	1013	3	1825	1299	16	3504	3138	35	5066	4907	38	138759	126455	78	0.216063
17480	17216	62	9501	9835	42	337	341	0	437	412	0	872	802	0	1138	1161	10	30749	32968	52	0.216063
73164	70728	77	28825	27237	77	856	968	0	1635	1297	20	2808	2675	30	3861	3691	34	115664	112167	70	0.216063
82516	79963	94	28934	28541	77	868	880	0	1997	2046	28	3373	3334	33	4869	4785	38	127958	123851	80	0.218326
82224	78939	81	24399	23821	74	563	565	0	1440	1545	17	3052	2974	30	5342	5390	38	137344	133546	77	0.220588
75157	74170	76	27730	26716	77	869	761	0	1677	1511	21	2770	2709	28	4425	4370	36	121317	117082	78	0.221719
21445	21065	69	13994	14229	49	403	390	0	482	505	0	890	905	0	1777	1706	23	40563	40400	62	0.221719
108106	94364	90	45431	39224	86	899	847	0	1530	1201	22	3345	3043	33	5157	4445	40	138505	124408	84	0.222851
62993	63996	75	24616	24634	69	795	1018	3	1223	1082	10	2823	2796	30	3359	3411	32	105423	105204	73	0.222851
210449	154385	106	78108	58930	101	2112	1677	26	3848	2927	39	7574	5666	52	11362	8494	63	315901	237771	103	0.222851
60195	56074	80	27757	26141	76	900	885	0	1166	1092	11	3255	3197	32	4202	3614	40	123808	118937	76	0.223982
93751	91847	82	37206	36370	80	1199	1138	9	2282	2387	23	5231	4867	40	5829	5493	42	210328	206277	83	0.223982
89686	81050	86	55757	51182	82	731	579	0	1592	1239	14	3533	3585	33	4745	4287	41	130661	121994	79	0.225113
24244	25501	65	12903	13361	44	390	403	0	684	510	0	950	1065	6	1463	1800	17	39613	40114	56	0.225113
113644	101782	87	42218	39407	83	2239	2178	24	2561	2781	26	5914	5621	41	8925	8661	53	243324	227865	84	0.226244
51880	49556	77	14288	14257	49	478	534	0	1373	1255	11	1952	1999	23	3533	3445	31	85496	84057	74	0.226244
130148	109340	90	64458	54807	88	1539	1169	14	1882	1503	25	5215	4406	42	6216	5074	46	207735	181323	86	0.226244
33390	32013	72	14030	14231	46	374	341	0	318	434	0	1238	1128	9	1291	1281	17	50014	49794	67	0.227376
96050	90602	97	32616	31939	79	913	793	0	1183	1305	12	3627	3432	32	5475	5096	46	139885	137228	80	0.227376
221517	165224	105	99545	70367	102	2257	1575	27	4385	3429	41	9668	7655	56	12209	9469	62	404031	313046	100	0.227376
59060	59646	77	16143	16397	48	549	472	0	113	255	0	1923	2125	22	2789	3116	25	79445	78591	73	0.228507
57119	58462	76	21866	22092	59	749	776	0	890	1347	12	1829	1892	22	2972	2987	29	83108	83488	72	0.228507
35981	34591	75	13358	13397	47	663	594	0	903	682	0	1145	1071	8	1901	2018	23	48844	45880	67	0.229638
159901	139964	95	75410	66948	92	2638	2453	28	3783	3727	33	8304	7451	48	11640	10926	55	305869	281093	91	0.229638
220199	166686	124	109525	84925	124	2473	1863	27	4060	3347	37	8014	6137	51	12729	9278	70	303228	224976	124	0.229638
131087	112337	89	44363	37424	87	1378	1273	16	2429	1935	25	4993	3997	43	7301	6076	48	192421	167738	84	0.229638
248997	174034	107	118572	78214	107	3566	2478	36	6440	5520	55	14283	10989	69	15841	11979	78	588236	472460	107	0.230769
68996	67697	86	27484	27034	75	621	513	0	755	1153	7	2247	2190	24	3471	3127	34	108481	106823	73	0.230769
133420	120242	104	74055	67804	89	1708	1493	20	3161	2875	34	6401	5995	43	8490	7882	47	238029	217183	104	0.230769
62315	61399	73	12447	12761	45	668	786	0	1479	1513	17	2912	2951	30	4894	4990	39	115220	116787	76	0.230769
177807	156335	109	89408	80375	92	3015	2716	28	4661	3650	41	10066	8613	56	12813	11920	59	382138	346391	92	0.2319
279718	209923	116	149108	118714	117	4969	4063	38	7449	5760	53	15319	12397	64	22166	17378	86	584362	483295	115	0.2319
54826	54618	73	31651	31973	74	645	845	0	1235	1118	9	2337	2193	26	4051	3765	35	98296	101463	71	0.2319
69523	64125	83	29619	27151	78	510	623	0	1570	1332	14	2346	2249	26	3400	3275	30	92992	86260	79	0.233032
125075	114787	89	52885	48627	85	1471	1317	13	2873	2770	31	5615	5234	44	7636	7631	46	228368	219483	85	0.234163
111610	105328	90	27739	27177	80	1167	963	0	1853	1752	24	4202	4161	37	5981	5417	43	167540	157864	83	0.234163
108128	91949	88	41520	34666	86	1260	857	0	1815	1452	22	4065	3758	35	5505	4665	44	165413	142808	86	0.236425
108958	102189	82	34041	32128	81	1771	1470	20	1859	1925	22	4671	4596	40	6183	5994	40	182343	174362	81	0.236425
221465	173316	103	86895	69867	100	3117	2450	32	4835	3971	43	10961	8760	60	15226	13203	71	430590	363052	100	0.236425
155993	136966	94	79561	71019	92	1372	1274	16	3254	2713	38	7036	6160	48	7498	6623	48	280948	236654	88	0.237557
38777	38366	62	14016	14300	47	633	630	0	631	1050	4	1841	2278	22	2867	2835	30	72429	72978	59	0.237557
254322	177236	111	121984	86647	111	5110	3418	42	6099	4085	51	13062	9065	68	19796	13805	90	530749	371148	112	0.238688
34257	36449	56	11838	12467	43	151	266	0	646	814	0	1525	1348	19	1785	1564	25	63920	67112	69	0.238688
148143	130611	88	82164	72786	89	1821	1631	22	3945	3357	37	8302	7571	48	10113	9261	56	355608	320586	93	0.238688
157712	140378	99	54941	48407	90	2139	1957	23	4384	4421	37	10248	9516	53	11869	11285	56	434323	411854	90	0.24095
153251	123183	96	65885	53311	92	1870	1484	16	2294	1790	30	5849	4338	48	8507	7034	52	218152	176109	91	0.24095
94676	84645	84	43651	38596	84	1425	1138	13	1689	1666	26	4212	3489	38	6024	5586	41	165951	151489	88	0.24095
298852	167328	122	135557	78271	122	5119	2840	48	7517	4099	66	16228	9571	76	24896	14666	101	641701	382047	122	0.242081
259578	169945	116	99164	67611	108	3633	2170	38	5630	3697	50	12326	7931	70	19467	14179	80	512561	334836	110	0.242081
138374	113758	94	56001	47475	89	1745	1585	18	3098	2150	36	5836	5240	42	7733	7021	53	216431	184528	91	0.242081
90762	88141	82	52965	53409	79	1567	1453	20	2375	2370	26	5175	5059	39	7650	7124	49	200893	185507	74	0.242081
194108	146479	103	73168	55043	100	2382	2086	26	4039	3732	38	10357	8054	62	12327	9480	62	447356	349715	102	0.242081
97659	93099	83	38869	37847	80	1212	1250	14	3165	2737	29	4843	4361	40	5952	5670	44	205790	197951	84	0.244344
106771	102013	82	30404	28375	81	1271	1360	13	2422	2638	27	5453	5230	42	7370	7245	42	247999	230615	82	0.244344
37087	37707	57	16948	17080	51	384	565	0	552	796	0	1440	1698	18	2842	2942	30	60745	59628	67	0.244344
194585	153742	103	87592	74548	99	2807	2272	29	4079	3262	37	8840	7294	56	12223	10254	61	334798	272309	101	0.245475
51960	50788	82	14228	13904	49	477	562	0	543	826	0	1880	2066	24	3267	3302	32	75303	73971	71	0.245475
91024	89137	82	34562	33427	79	841	856	0	1427	1352	13	3141	2957	32	4524	4167	37	128284	121985	79	0.246606
78062	74614	81	24275	23320	71	1070	1014	3	1839	1580	18	3411	3297	32	5227	4647	41	134131	132183	72	0.247738
16058	16500	47	4902	4994	35	248	280	0	145	364	0	759	787	0	1192	1170	9	33875	34454	54	0.247738
135885	114206	91	51062	43123	90	932	689	0	2180	1932	24	4967	4457	39	7582	6076	50	182843	158236	88	0.247738
79388	79376	77	34120	34114	76	1510	1453	15	1609	1720	18	4328	4142	37	4394	4256	37	178233	170022	75	0.248869
183484	145340	98	69070	53469	98	2061	1411	25	3643	2972	39	7582	5850	53	10777	8017	59	288594	230690	94	0.248869
118789	110008	85	53983	50401	82	1486	1411	15	2952	2497	31	6833	6389	47	7406	6787	46	268895	250905	81	0.248869
64494	63182	85	25357	24595	76	800	860	0	1834	2000	21	3411	3422	30	4216	4252	32	128342	120123	92	0.248869
51708	53164	75	22754	23111	62	633	485	0	658	778	0	2182	2055	25	2845	2752	30	77318	76894	68	0.248869
124209	112462	87	46202	41467	84	1850	1495	20	2238	2286	24	5148	4528	40	8152	7427	51	208861	193516	82	0.25
129746	114638	94	64565	56439	89	2321	2034	23	3164	2767	34	6376	5765	45	7609	6324	50	248270	227528	84	0.25
203768	170500	105	79544	66835	98	2959	2725	28	4645	4331	35	10500	9727	55	15498	13796	70	410190	369624	93	0.25
53558	54292	74	23278	22954	68	640	748	0	586	967	0	1889	1873	25	2908	3066	29	78794	78684	71	0.251131
106898	102604	82	56945	53531	83	1534	1539	18	2205	2407	23	4726	4688	38	7619	7499	43	197978	188774	79	0.252262
87728	85703	86	25993	25546	70	1040	1174	9	2305	1895	27	4453	4611	36	5185	5324	37	182931	178400	75	0.252262
94742	92311	79	34502	33893	78	990	872	0	1781	1713	23	3537	3499	34	5021	4910	38	150814	149853	75	0.253394
30449	33504	45	16250	16262	51	262	202	0	1053	623	0	1146	1463	14	1957	1904	22	51348	52144	62	0.253394
120936	114522	86	27005	26002	80	1352	1353	13	2220	2257	25	5110	5335	36	6771	6831	42	202503	194790	83	0.254525
143037	134418	88	115316	111268	87	2780	2602	29	2867	2898	31	8097	7606	50	12096	10912	63	316101	293046	81	0.256787
199130	155233	99	102980	83007	97	2365	1908	24	3542	3057	36	9166	7573	53	12577	9833	61	353749	286825	95	0.256787
141110	120339	91	61660	52627	88	1738	1371	20	3189	2575	31	5689	5005	45	5807	5005	46	205433	174482	86	0.256787
145964	125756	91	55046	48452	88	1816	1332	20	3176	2995	31	8034	6887	49	9307	8432	52	353043	318308	91	0.257919
122149	115065	85	40660	38938	82	1766	1679	21	2328	1789	28	5896	5609	41	8845	8676	49	238119	222188	82	0.257919
36930	35105	73	15558	15507	50	168	181	0	242	524	0	1211	1360	13	1827	2058	20	51511	51140	64	0.257919
330439	228497	144	172738	124037	133	6265	4391	46	9880	7577	57	20569	14736	75	29680	22057	121	796598	617163	132	0.25905
42889	43102	70	16641	16949	50	572	445	0	550	623	0	1703	1686	18	2103	2228	26	58675	59697	64	0.25905
39406	39160	86	16313	16556	48	549	637	0	925	903	0	1667	1755	17	2134	2009	24	58399	58234	63	0.25905
169060	145764	94	47275	40439	88	2778	2523	28	3697	3009	37	7430	6490	45	10731	9755	56	280574	253203	90	0.25905
130189	120714	86	45556	42705	83	1286	1396	14	1837	1707	19	4514	4272	34	7047	6566	52	187420	178138	80	0.25905
84938	84272	79	29450	29040	76	619	734	0	1583	1534	16	3431	3067	33	5321	5516	39	135248	130357	76	0.260181
59983	57882	77	19772	19187	57	920	944	0	1194	965	0	2835	2897	28	4114	3694	40	117408	114490	74	0.260181
60686	59140	87	25066	24837	74	558	686	0	1233	1079	11	2530	2622	26	3180	3336	31	99915	104733	67	0.261312
135821	122347	87	48024	42239	85	1671	1649	17	3289	2860	34	6744	6092	48	9190	8467	50	253699	231456	87	0.261312
114861	108275	91	18425	17511	57	1774	1672	20	2487	2596	26	5978	5616	41	9087	8802	53	232562	222369	77	0.261312
44336	46567	70	25919	26047	72	636	466	0	237	769	0	1600	1581	18	2814	2922	29	71441	69506	66	0.261312
94919	91644	84	44579	42750	80	1102	1160	10	1797	1589	19	4434	4374	38	4731	4872	36	191779	187203	76	0.261312
145894	135300	90	65027	60784	86	1943	1962	22	2959	2752	30	6727	6256	45	9205	8078	57	261337	247824	82	0.264706
176843	142942	111	63854	51902	93	1924	1654	21	3128	2849	31	7058	6099	48	10511	8792	58	263588	222697	92	0.266968
42183	42910	72	18623	18445	56	453	584	0	369	417	0	1671	1745	19	1589	1783	20	60528	60261	69	0.266968
56236	54754	75	14677	14482	48	770	868	0	1167	1474	13	2835	2761	30	3873	4015	34	111883	106828	73	0.2681
154829	135573	97	70511	63195	88	1808	1642	19	3625	3276	33	8510	7597	50	9179	8151	59	342437	298176	86	0.270362
101960	97645	83	39232	38151	80	1249	1155	10	2483	2390	28	4920	4410	39	4619	4759	36	161042	152359	77	0.270362
112508	98098	88	53989	48170	85	1109	1042	6	1723	1903	25	4803	4306	40	5894	4769	46	178284	161767	84	0.270362
87392	86423	79	37403	36085	77	1177	1374	13	1765	1921	21	4078	3886	37	5498	5448	39	151709	150783	76	0.271493
65019	64534	82	26699	26344	75	790	774	0	1177	1425	14	2562	2525	28	3479	3047	38	99619	95890	91	0.271493
160001	137223	91	54980	47410	89	2393	2132	25	3362	2879	32	7761	6433	51	11107	9019	62	288565	261154	91	0.271493
70823	68507	82	28000	27782	75	823	707	0	1102	1092	8	2384	2457	26	3211	3262	30	108439	106967	78	0.271493
90578	86604	82	36145	33011	80	903	934	0	1354	1450	16	3446	3380	33	4532	4202	38	122106	117403	78	0.272624
255115	201735	114	169864	140268	105	6742	5394	43	9673	8562	55	21859	18725	78	33846	29443	94	907395	807132	103	0.272624
193340	174201	92	113309	103089	92	2851	2550	31	4696	4582	42	11311	9674	63	16507	14390	66	417212	364291	86	0.272624
52616	51744	76	25261	24924	72	357	570	0	933	1133	10	2247	2116	26	2548	2593	26	92594	93621	73	0.273756
87278	82125	84	34842	33571	79	1049	1055	5	1367	1518	18	2937	2798	30	3615	3493	31	118385	113796	77	0.274887
77641	74495	82	27985	27232	77	623	700	0	817	1043	5	2874	2626	31	3444	3151	31	111390	110721	74	0.274887
154448	140264	91	76958	70102	89	2475	2394	25	3898	3647	34	8596	7842	50	11733	10800	61	330011	309138	88	0.276018
70323	65104	79	30514	27512	78	723	743	0	953	1009	2	3241	3172	31	4682	3963	41	115756	102521	76	0.276018
79092	77485	81	39223	38880	77	707	754	0	1499	1081	11	2999	2851	30	4531	4240	40	119568	114368	76	0.276018
172770	152510	98	94447	85574	91	3018	2733	28	6007	5052	44	12069	10159	63	14832	13514	70	454480	394305	92	0.276018
267233	213018	106	132646	109681	106	4349	3774	36	9082	7120	56	20682	15663	78	24773	18964	89	870291	672668	106	0.277149
103450	99320	87	33459	32642	79	1286	1133	11	2614	2321	26	5338	5146	41	5822	5552	38	230985	222118	82	0.277149
26512	25591	72	9833	10064	41	297	251	0	369	371	0	819	899	0	1724	1709	16	38927	40782	63	0.277149
110154	96819	92	40941	35495	84	1239	813	0	1768	1629	18	4251	3709	38	4812	4259	41	154190	141825	81	0.277149
65911	65893	76	18254	18052	54	636	704	0	795	861	0	2603	2625	28	3729	3575	36	105167	103918	75	0.278281
107916	102941	83	38057	36520	81	1503	1267	14	2041	1849	24	5431	5266	43	6266	5870	42	226700	219592	81	0.278281
111247	106268	83	33879	32964	79	841	868	0	1582	1665	25	3774	3665	34	4466	3914	38	133869	127778	79	0.278281
46855	46565	74	19513	19777	55	459	565	0	745	842	0	1589	1620	21	2873	2327	31	67907	67880	69	0.278281
216416	184634	105	99429	88278	99	3406	2768	33	6158	5642	47	11253	10368	57	15803	14124	66	427937	391596	100	0.279412
58914	56551	81	26227	25809	68	507	536	0	1185	1398	13	2425	2400	26	2814	2599	30	87093	85028	68	0.279412
116524	110442	91	28663	27267	81	1476	1352	20	3188	3323	30	7234	7100	46	9030	8666	46	319784	312929	85	0.280543
35658	35296	72	14112	14048	49	311	404	0	717	602	0	1391	1365	15	2197	1886	22	54582	56713	67	0.280543
193435	150792	100	74900	58998	97	2425	1919	29	4103	3485	39	8909	6714	54	13529	10191	66	339608	280142	96	0.280543
63277	61956	77	27392	26480	76	907	913	0	998	1277	10	2605	2378	29	3838	3948	33	100775	99325	73	0.281674
163982	151244	92	93197	86014	89	2731	2303	27	4512	3688	40	10029	9200	57	13731	12865	64	379401	345023	84	0.281674
68745	66138	79	29104	28145	76	918	941	0	1338	989	0	2611	2432	29	3803	3351	40	104511	99940	68	0.281674
94568	89559	82	38315	36780	80	1411	1312	14	1669	2008	23	4312	4071	36	6011	6184	39	156767	154809	76	0.281674
116730	105390	94	40732	35694	85	1461	1339	14	1984	1696	25	5471	4880	44	6514	6223	42	175701	164469	82	0.282805
79234	76862	82	45313	45124	79	1338	1090	7	1560	1320	14	3588	3713	31	5671	5889	44	145502	137741	74	0.282805
94682	81140	101	35080	29793	85	925	873	0	1864	1412	16	3878	3204	38	5962	5330	42	154540	137642	85	0.283937
190729	173479	94	97696	89425	93	3211	3094	29	8212	7309	53	11629	10602	62	13172	11740	72	401544	370552	88	0.283937
203533	152574	100	67971	50470	97	2929	2120	34	3388	3035	35	9113	6711	55	13236	10224	69	349360	281814	93	0.285068
122623	116615	85	57211	53253	84	1460	1203	13	2369	2118	26	4054	3734	35	5584	5465	41	155217	149875	78	0.285068
62073	60759	79	21471	21017	63	789	822	0	1256	971	0	2220	2108	25	3105	3175	29	89906	91731	68	0.285068
20702	21346	48	5309	5246	35	33	125	0	297	684	0	507	638	0	799	1023	3	34831	34404	55	0.286199
107012	87600	91	48342	39627	89	1572	1266	21	1963	2162	28	4765	3988	40	7312	6211	49	194308	164920	83	0.286199
137059	124854	88	47432	42286	87	1755	1490	18	3098	2908	34	7675	7080	48	8568	7914	53	316788	297325	83	0.28733
60007	56923	77	27264	25192	77	591	468	0	611	962	0	2763	2331	30	2678	2742	27	108758	106924	75	0.289593
156256	131966	93	64154	55154	89	2064	1736	23	2562	2208	31	5642	4836	45	8309	6966	53	212518	189172	87	0.289593
194270	154057	97	73366	56918	94	2163	1908	23	3993	3261	40	9328	7427	54	10905	9346	65	426902	343098	92	0.289593
65852	65829	80	19732	19078	56	664	789	0	1010	666	0	2336	2308	28	2785	2579	29	85604	82468	71	0.290724
100292	98225	84	36035	35127	79	1192	933	0	2254	2430	24	5978	5775	44	5823	6114	39	236661	233289	78	0.290724
73330	67179	83	34553	31215	80	904	795	0	1329	1343	15	2970	2862	30	4378	4077	38	118642	112512	74	0.290724
261519	188555	109	104448	75795	109	3493	2493	37	6169	4823	45	14347	10679	68	21978	16972	92	525481	415144	108	0.291855
111333	96597	99	48633	42836	86	1038	992	0	1995	1557	25	3938	3606	34	5795	5045	44	154321	139410	80	0.292986
87338	86502	81	40181	39286	77	1001	931	0	2173	1673	26	5451	5427	39	5370	5521	39	203077	198384	76	0.292986
29496	29371	68	13816	13786	47	507	373	0	616	1067	5	1271	1149	10	1725	1660	19	46902	49708	57	0.292986
150667	129967	92	69320	59769	91	1733	1617	24	2992	2620	36	6819	6106	46	8534	7199	57	267179	239623	86	0.294118
112970	106973	81	42119	39628	81	1396	1209	10	1528	1738	19	4368	4305	36	6905	6564	47	187524	181430	69	0.294118
190167	144218	102	64965	49445	96	3285	2651	30	4066	3089	38	9131	7246	53	13635	10381	68	342403	285365	93	0.294118
61114	59759	76	24180	23733	64	525	525	0	946	816	0	2385	2632	24	3007	2668	30	95472	95559	72	0.294118
309825	200517	128	140291	91083	119	4555	2919	41	6283	4033	55	15162	9828	74	23697	15723	97	603250	411265	116	0.295249
117604	108574	84	43793	39500	84	1374	1447	18	2361	2124	24	5206	5123	40	7082	6141	53	189550	180799	80	0.295249
31398	31091	74	13110	13218	46	452	554	0	918	968	0	1189	1204	12	1739	1845	21	51269	50838	63	0.29638
134404	122712	86	68509	63131	86	1915	1943	21	2665	2896	28	6733	6261	43	7214	6776	44	237091	226514	83	0.29638
146308	128548	98	59739	52889	88	2059	1863	22	2594	2685	30	6975	6424	45	9218	8150	48	247021	237760	83	0.29638
92125	82568	84	38982	33813	83	1215	850	0	2107	1570	27	3717	3273	39	5129	5058	38	144739	133574	81	0.297511
70838	66350	79	32932	30287	80	903	726	0	1494	1094	9	2528	2486	29	3948	3584	35	119928	113269	77	0.297511
20343	20510	57	9388	9654	41	450	373	0	231	287	0	831	734	0	1202	1386	12	30470	30316	62	0.298643
153214	136795	92	60320	53545	86	2540	2300	29	3477	3112	32	8191	7217	48	11909	10496	60	312880	289746	82	0.298643
40963	40461	75	16402	16313	52	268	367	0	968	1020	4	1703	1750	22	1913	1965	24	64611	63902	65	0.299774
81135	78055	84	34749	34256	77	723	945	0	1731	1381	18	3992	3979	33	4756	4374	37	169514	168389	77	0.299774
150055	129681	106	92489	81895	91	2543	1971	28	3046	3076	31	7571	6924	49	10656	9758	56	296477	269356	87	0.300905
76943	74349	90	27550	26763	76	680	667	0	1275	1145	8	2532	2236	28	3220	3279	32	101631	97165	75	0.302036
50284	52016	60	25486	25218	72	711	592	0	756	938	0	1997	2063	22	2509	2776	25	77260	74754	72	0.302036
98527	94349	80	30744	28992	80	990	996	0	1427	1805	18	3719	3734	33	4667	4481	38	130292	129396	75	0.302036
123930	110402	91	46816	42370	84	2139	1910	23	2733	2591	31	6319	6141	41	9685	9562	54	249098	238803	77	0.303167
61069	60349	75	20402	19983	59	385	512	0	966	975	0	2774	2570	30	4500	4302	42	103445	102956	65	0.303167
271387	179831	119	92775	59026	116	3653	2645	38	5303	3696	51	12754	8769	66	17915	12134	81	457370	310518	116	0.304299
207677	160707	100	88461	69032	98	2400	1845	30	3412	2716	34	8298	6401	53	11124	8187	62	302054	235632	97	0.304299
50039	52453	67	27747	28493	61	512	567	0	725	995	0	2045	1777	24	2751	2682	27	75898	77364	68	0.304299
112102	106039	83	49163	46372	81	1538	1653	17	2668	2929	27	5404	5170	40	7036	6482	47	199010	195794	81	0.304299
114495	110822	83	47140	45480	81	1594	1590	19	3366	2872	33	6396	5805	48	9994	9186	53	256076	233387	74	0.304299
77372	73689	84	29589	28549	77	1331	1101	9	2057	1860	25	3580	3299	34	4996	4812	38	136015	132329	70	0.30543
60072	57783	91	23025	22945	60	863	841	0	1207	1077	7	2408	2573	27	4042	3727	35	92983	93341	73	0.30543
206205	184483	96	117014	104145	97	3708	3178	34	5926	5305	48	13730	12443	67	20386	18031	79	502719	442302	93	0.30543
175454	154105	97	105290	93201	109	3502	2820	32	5249	4650	44	11620	9969	60	14903	12502	73	436817	361705	109	0.30543
102941	93330	87	35144	31778	81	1159	1106	8	2017	2110	23	4408	4197	38	6313	5821	41	175673	168253	76	0.30543
43634	41811	75	16516	16361	51	489	559	0	422	496	0	1870	1790	20	2534	2511	27	63710	64702	68	0.306561
28093	25186	81	14018	13730	48	622	425	0	161	382	0	1552	1275	14	1230	1117	12	48680	50158	55	0.306561
22952	21698	72	6922	6934	39	203	350	0	619	358	0	1098	1151	9	1375	1627	18	39488	40033	61	0.307692
120376	114290	98	46515	44995	81	1596	1323	14	2182	2637	23	4640	4442	37	6447	5853	44	185749	182441	76	0.307692
115057	107736	86	29879	28285	80	1335	1296	19	2780	2632	28	7021	6492	47	7827	7169	51	285461	276380	86	0.308824
155102	98546	108	68473	36752	103	1753	1281	19	3420	2474	43	6444	4090	54	9928	6436	66	256999	175154	97	0.309955
168957	137385	98	72367	59236	92	2525	2129	26	2661	2444	28	7277	6180	48	9687	8322	56	273333	235830	93	0.309955
49685	48504	74	23308	22717	70	528	553	0	1148	968	0	1917	1827	19	2886	2871	28	76641	76756	71	0.311086
48537	45936	79	24192	23042	69	634	595	0	1325	1004	3	2318	2101	26	3439	3533	32	84790	83072	73	0.312217
126407	117527	88	44764	42848	83	1589	1593	18	2860	2543	31	6817	6395	45	8353	7831	53	233607	224904	83	0.312217
302012	192347	124	135862	90434	125	4432	2664	41	6676	4834	48	15231	9840	75	22613	14738	106	582345	387484	125	0.312217
113633	99752	85	44145	38807	84	1627	1596	18	2939	2218	29	5615	4852	45	7345	5985	48	201312	185196	84	0.312217
184192	153520	97	67645	56581	91	2259	1717	25	4254	3904	38	10835	8776	57	10581	9240	52	428340	377547	91	0.313348
77585	73786	79	17277	17266	49	514	397	0	1074	1051	6	2304	2443	26	3742	3796	33	95566	93048	71	0.313348
76063	68711	96	30378	27321	79	698	504	0	986	1024	4	2811	2649	27	4275	3799	39	120327	112007	79	0.31448
40063	37617	86	14887	14318	51	423	489	0	772	875	0	1780	1823	19	2428	2625	24	70514	75817	67	0.315611
256127	204207	117	151922	123586	113	5308	4204	36	7350	6447	43	16149	13630	70	23019	18301	100	618839	521082	111	0.315611
21264	23169	51	5388	5816	35	377	351	0	535	536	0	1004	899	0	1507	1490	18	38437	41005	62	0.316742
126651	118676	84	32048	31074	81	1307	1254	14	2460	2223	25	4822	4768	37	7719	6955	57	197356	180873	84	0.316742
123947	108825	87	51546	45939	85	1734	1546	16	3052	2419	33	5432	4642	42	9169	7938	57	217245	200604	84	0.316742
168224	127550	96	81046	62133	95	2140	1449	23	3671	2675	36	7889	5923	53	8172	6587	50	330584	249496	91	0.316742
26049	25468	63	11947	12168	45	273	288	0	498	532	0	563	730	0	1072	1217	12	37856	39100	51	0.317873
143061	124413	101	73069	63711	90	1274	1082	9	2883	2035	32	5694	4864	45	7814	7194	48	230640	210663	87	0.317873
39868	39836	75	15432	15614	48	457	466	0	624	712	0	1569	1420	15	1790	1725	20	58567	58482	64	0.317873
45887	45386	77	22544	22841	66	579	670	0	425	619	0	1661	1594	20	1881	1895	25	55510	55969	66	0.317873
88841	84891	81	31727	31232	78	1070	1081	8	1158	1285	13	3635	3613	33	5072	4849	39	134738	131900	77	0.317873
35898	35398	70	18576	18578	54	311	326	0	573	797	0	1558	1596	19	2157	2262	25	57758	58322	67	0.319005
102368	97382	85	44845	42934	81	1086	1154	9	2711	2579	28	6057	6205	42	6494	6620	47	251932	245225	97	0.319005
93562	89956	84	33684	32524	80	832	798	0	1782	1533	20	3896	3622	35	4730	4350	40	146302	143659	81	0.319005
47323	43246	88	20461	18936	75	158	344	0	736	725	0	1868	1755	21	2127	2064	23	73102	66433	88	0.319005
62752	63091	76	17247	17146	53	929	759	0	1101	1235	10	2764	3219	28	4433	3965	36	120847	120496	71	0.319005
145209	118050	93	67405	54492	92	1756	1304	17	2810	2395	27	5359	4288	43	7063	5705	48	224544	183528	88	0.320136
17415	17222	48	4532	4583	34	278	426	0	246	507	0	723	656	0	995	1027	4	28513	29907	57	0.320136
69209	68876	76	24961	24516	75	1139	1028	5	1170	1369	12	2818	2666	29	4302	4192	35	111105	112685	74	0.320136
21380	22595	47	10845	10815	45	663	574	0	393	509	0	1176	1166	11	1391	1464	18	35227	35526	57	0.320136
23910	22350	69	9278	9212	41	294	362	0	744	477	0	1243	1398	13	1103	1241	12	42817	46111	61	0.321267
141884	117610	93	57342	48599	88	1277	1260	11	1994	1768	26	4826	4128	42	6570	5469	44	199895	169727	77	0.321267
38427	37962	72	16991	16779	51	745	720	0	879	868	0	1554	1636	19	2721	2647	28	70853	71452	68	0.321267
61659	61047	77	18617	18348	56	808	863	0	1074	1374	13	2316	2150	25	3305	2923	35	90774	91145	69	0.322398
93947	88207	91	22529	21598	64	1166	1359	12	1451	1459	16	4277	3908	37	5821	5885	40	146407	137756	75	0.322398
70078	65288	83	29426	27201	78	925	835	0	1796	1466	13	2909	2883	30	3268	3381	32	113523	106404	72	0.322398
169354	142515	105	62592	53556	93	1937	1511	22	3170	2928	30	6731	5823	47	9924	8919	59	252493	232958	82	0.324661
120586	114326	84	39643	37955	82	1589	1365	15	2188	1873	28	5511	5092	42	8173	7366	58	210529	189350	73	0.324661
225458	165181	103	102533	73502	102	2554	1850	30	4949	3955	45	12429	9774	62	13563	10029	71	501629	385198	100	0.325792
132631	114609	93	45162	37283	89	1928	1670	19	1917	1954	27	5593	5065	43	7276	6261	47	220520	198750	85	0.325792
125516	108254	91	47982	40528	89	1648	1087	11	2286	2121	30	5536	4714	45	6713	5420	50	194811	166047	95	0.325792
99191	93648	85	38697	36009	81	1049	990	0	2029	1885	20	3913	3728	34	4511	4648	36	136293	133110	77	0.325792
50818	48822	76	15915	15415	51	627	579	0	1063	1023	3	2035	2120	23	2825	2828	27	78433	74463	69	0.326923
115776	98869	98	44199	36062	89	1319	1137	13	2015	1947	21	3989	3437	38	5651	5089	44	157570	132836	84	0.326923
37633	36458	75	13976	13867	47	400	426	0	962	1135	7	1765	1401	17	1408	1437	19	52629	54197	67	0.326923
292765	187487	144	96422	65938	123	4557	3101	43	6926	4697	52	15356	10639	77	23753	15961	81	609418	442813	123	0.328054
117091	114487	86	75765	74800	83	2175	2043	23	3051	2766	31	6627	6239	46	8878	8379	49	240587	228593	73	0.328054
28509	29246	71	12168	12597	44	318	371	0	412	454	0	1177	1061	7	1529	1608	17	42818	46887	53	0.328054
142736	131722	91	61039	56128	87	1845	1878	21	3440	3566	31	7919	7560	51	9058	8477	52	331264	320213	79	0.329186
100860	97476	80	36698	35330	80	1287	1413	12	2084	2138	27	5238	5022	42	5988	5463	43	232066	220146	83	0.330317
160485	145592	90	79351	72924	90	2973	2839	28	5758	4808	48	11935	11104	65	14100	13244	62	514128	483996	90	0.331448
68006	66297	77	33168	32502	76	650	814	0	1009	1206	16	2389	2601	27	3062	3143	30	118999	116124	70	0.331448
162328	132640	98	66197	52535	96	1870	1446	21	3345	2866	37	7464	6319	49	11415	9761	56	283624	238997	92	0.332579
87171	81704	84	44583	42325	80	1378	1486	16	2261	1876	28	4990	5081	39	6608	6413	42	184809	174136	77	0.332579
264459	183634	113	106295	68335	113	3639	2386	37	4239	3036	41	11060	7757	60	15185	10576	76	406564	290155	128	0.332579
82990	82823	79	43408	43398	78	857	986	0	1474	1600	16	3517	3571	33	4698	4881	38	140490	133443	68	0.332579
113226	108188	81	45419	43960	80	1518	1489	17	3264	2959	31	6866	6708	40	7721	7269	52	281106	275059	77	0.332579
165627	144956	96	76649	66809	91	1998	1809	24	3779	2933	38	8029	7332	51	10477	8799	59	298451	281782	85	0.33371
38317	38218	74	11922	12610	42	324	453	0	824	987	0	1497	1569	19	2251	2364	26	56545	56698	65	0.33371
24778	23851	67	9314	9596	41	165	352	0	316	591	0	814	837	0	972	1490	14	33761	32799	61	0.33371
99340	90852	98	28957	26615	80	1029	819	0	1690	1271	22	2888	3008	30	4401	3726	39	121748	116847	76	0.33371
16516	14315	68	7964	7946	41	283	226	0	647	561	0	782	848	0	996	1158	8	28787	30174	57	0.334842
65949	65889	77	28891	27989	76	865	806	0	1410	1245	14	2670	2517	28	3625	3709	33	105694	103166	75	0.335973
124358	116370	87	43646	41454	83	1832	1672	21	2548	1990	30	5193	5096	40	6334	6019	46	178009	167116	82	0.337104
109990	100031	84	41310	35171	85	979	1059	5	2282	2299	27	4664	4003	41	5989	4793	49	176633	159246	83	0.337104
90253	89727	80	38517	37794	79	966	810	0	2537	2771	29	5326	5305	39	5545	5489	37	202608	201136	79	0.337104
161003	137222	97	64127	55556	92	2126	1906	24	3441	2802	37	7189	5942	51	11033	9725	59	278971	247116	89	0.338235
135468	107488	94	56756	46512	91	1501	1059	13	2347	2113	27	5961	4985	46	8526	6700	52	233155	196944	91	0.338235
36792	35499	74	14216	13708	50	257	312	0	348	440	0	1251	1341	11	1316	1312	13	51625	54676	65	0.339367
106805	96347	88	36569	32081	85	1417	1463	15	2073	1832	22	4579	4282	38	5896	5414	44	161479	149738	85	0.339367
51659	47690	90	21076	20538	63	515	455	0	1292	1066	6	1853	1897	23	2848	3157	29	77357	74516	72	0.340498
140002	121741	96	87300	77351	91	1877	1689	20	2862	2662	27	5513	5085	43	7437	6452	49	207060	182016	78	0.340498
22767	23574	44	6439	6785	36	425	229	0	535	710	0	1097	1068	7	1514	1494	16	44573	45092	63	0.340498
34196	34458	63	8510	8387	41	592	587	0	535	521	0	1558	1414	19	2025	1854	24	63119	62733	66	0.341629
59548	60726	74	21456	21272	58	510	530	0	1074	1144	9	2506	2561	27	2978	2826	31	83283	79942	70	0.341629
93229	89254	81	31989	30805	78	1157	1162	11	2202	2262	28	5373	4962	42	6756	6366	45	256562	246809	81	0.341629
121407	104091	88	52682	44608	87	1914	1666	23	3310	2867	34	6310	5507	47	8692	7393	53	224914	206069	84	0.34276
125024	119170	87	49411	46131	83	1738	1752	20	3709	3415	35	7648	7026	46	7819	7015	54	309925	290350	83	0.343891
133682	114239	94	55264	46730	88	1386	1045	5	2666	2128	29	5500	4804	43	7452	6402	48	219358	193877	88	0.343891
131747	118798	87	93159	86874	87	1257	1314	13	2631	2616	28	7070	6029	50	9043	8391	52	300371	278950	86	0.343891
128309	111065	95	40435	33614	88	1748	1717	18	1602	1688	20	4545	3780	39	7108	6573	46	170586	148778	86	0.346154
90309	89482	83	34332	33450	79	870	719	0	1753	2117	23	4478	4390	38	5332	4782	40	198296	191161	82	0.346154
117076	100725	91	48101	41882	87	1618	1352	19	2357	1912	25	4922	4230	41	6363	5489	45	185263	165557	87	0.346154
56953	59993	64	23977	23871	69	658	680	0	1102	1234	10	2982	2700	30	2776	2732	28	111975	107928	76	0.347285
73291	72753	78	27958	27675	75	881	789	0	1272	1493	14	3107	2985	31	4534	4135	41	123835	120676	78	0.347285
240961	167068	118	89246	63489	113	3201	2254	36	5402	3816	45	11324	8428	61	18682	13765	85	466000	345973	114	0.347285
60631	56487	85	23672	22592	76	571	532	0	699	984	0	2076	2012	23	3251	3130	29	99162	91951	92	0.347285
22271	21504	66	6910	7297	38	283	307	0	227	371	0	806	791	0	1133	962	0	37502	40226	63	0.347285
143882	125142	91	77565	68800	89	889	971	0	2148	2008	25	6085	5410	42	7530	6781	49	210599	189359	89	0.347285
172637	145613	97	115822	100872	94	4149	3541	35	6334	5525	47	14286	12614	63	22816	19717	81	543371	473926	88	0.348416
19189	19615	50	7772	7733	40	267	254	0	264	369	0	855	789	0	1316	1597	16	37792	38337	68	0.349548
115514	104446	89	45201	41089	84	1131	1104	13	2261	2176	23	5286	4917	39	5779	5362	42	190113	178522	85	0.349548
214248	172277	107	86686	69796	101	2456	1694	28	4588	3730	38	9918	8062	62	12772	10377	65	353008	300607	100	0.350679
100402	96863	81	41325	39780	80	1161	1086	6	1437	1534	20	3854	3743	35	5092	4710	39	147954	142116	78	0.350679
80462	72172	90	41732	37377	82	1146	998	0	1698	1592	20	3516	3076	34	4917	4581	42	131710	119478	79	0.35181
198978	162828	101	75689	61555	101	2744	2458	28	4285	3873	39	8730	8108	52	11036	8960	56	304182	260903	99	0.35181
32690	31316	74	10314	10218	43	394	379	0	489	573	0	1303	1390	13	2221	2362	23	53016	52746	66	0.352941
136214	117935	97	58296	50324	87	1675	1622	15	1781	1715	20	4664	4005	39	7088	5979	46	186747	160100	88	0.354072
139352	118748	91	56104	47930	88	1708	1381	22	2926	2214	33	5651	4753	43	8579	7907	49	227985	208358	86	0.354072
116099	98393	91	51167	42886	88	1146	1244	13	2314	1896	29	4576	4236	40	6607	5690	46	187563	164529	84	0.355204
127935	120421	100	62977	60117	84	1641	1648	19	3247	2708	34	7457	7279	45	8469	7969	51	305573	292251	81	0.355204
99246	93524	83	20511	19661	62	1601	1607	17	2061	1912	25	6398	6114	42	6794	6316	41	247877	240042	77	0.356335
26690	26066	73	15314	15273	51	529	515	0	525	438	0	1067	1149	9	1297	1422	16	47692	50296	61	0.357466
95228	90033	90	27045	25963	79	903	879	0	2198	2137	27	4855	4651	39	4431	4522	34	195119	186289	78	0.357466
137977	129479	88	54156	51622	83	2495	2356	25	3724	3260	32	7836	7501	48	10048	9070	56	270062	267102	78	0.357466
22224	22678	57	6178	6141	36	414	419	0	53	564	0	1336	1256	14	1428	1640	17	41639	43437	58	0.358597
62853	62331	77	12806	12635	46	1141	1163	9	1177	1132	8	2957	2711	32	4063	3764	39	113855	110839	71	0.358597
95276	91622	86	41795	40302	79	954	1117	8	2742	2334	30	5267	4899	40	5283	4743	40	214324	216046	77	0.358597
104993	94052	97	35799	30120	85	1675	1218	16	2197	2027	21	5255	4784	40	7080	6263	46	207741	191745	80	0.358597
25875	24470	69	9126	8561	45	355	272	0	826	640	0	986	1131	9	1703	1579	16	57965	53512	80	0.358597
85556	84660	79	37196	36521	77	892	1121	9	1550	1406	20	3999	3979	33	4619	4341	42	166976	161930	71	0.359729
40371	41055	60	17695	18154	51	313	347	0	725	826	0	2027	2162	23	2540	2519	27	83492	82847	66	0.359729
181746	139626	102	70817	54884	97	2434	1851	28	3601	2790	38	7443	5764	51	10891	8521	58	310281	253532	95	0.361991
159659	138223	91	61141	53238	89	1798	1606	19	4511	3414	40	8979	7890	57	10611	9064	56	353635	318881	91	0.361991
122376	114720	91	71058	67594	89	2174	2098	24	3741	3113	31	6980	6393	44	9953	8602	53	275443	241657	100	0.361991
86026	87981	79	48428	48232	78	1493	1331	16	1898	1565	24	3986	3975	36	5987	5568	46	154820	151886	75	0.361991
78623	72124	81	34001	30412	80	1267	1228	12	2028	1643	25	3715	3409	35	5619	4745	44	146128	131738	76	0.363122
85586	81754	81	32784	31344	77	695	747	0	1060	1121	13	3172	2873	36	4133	3647	38	120298	117687	66	0.363122
142298	129303	88	85412	78808	88	1881	1932	21	3643	3437	35	7646	7116	47	8859	8334	52	316579	299451	85	0.363122
125129	96899	97	47416	37124	90	1125	1179	11	1298	1381	16	4146	3390	40	6340	4889	46	179325	139736	87	0.365385
42672	40434	80	17414	17142	52	669	462	0	640	924	0	1559	1525	17	1643	1772	18	56612	54160	66	0.365385
73229	72180	82	28640	28172	76	695	771	0	1518	1676	20	3207	3058	34	3149	3158	30	117245	114088	75	0.366516
109657	103643	87	54472	52203	82	2285	2197	26	4693	4407	39	11178	10590	60	11785	11281	56	435128	406992	81	0.366516
83171	81804	79	45075	44260	79	1146	1102	8	1538	1626	21	3516	3369	33	4898	4738	39	144054	141407	78	0.367647
160152	147820	96	47830	44184	86	2333	2556	24	3436	3720	34	8839	8348	52	10952	10442	58	394391	372521	87	0.367647
132309	122141	86	62360	58693	84	2139	1666	25	2790	2660	27	6795	6233	49	9583	9339	57	266696	249047	81	0.368778
65964	66898	78	36053	35787	76	1009	1151	8	1519	1244	12	3514	3345	32	5824	5765	44	126472	117971	67	0.371041
37532	37508	69	12768	12823	45	321	546	0	539	695	0	1419	1597	19	2439	2509	27	58773	55663	70	0.371041
160079	141898	93	68102	59693	90	2007	1485	24	3001	2617	30	6525	6008	44	10275	9111	59	248237	232052	88	0.371041
233239	186721	106	117806	101375	104	4673	3478	39	7369	5526	51	15916	13442	71	21594	17134	83	552225	448096	103	0.372172
63663	65084	76	27544	27255	75	878	900	0	1301	1293	15	2648	2712	27	3359	3176	34	102196	101390	74	0.372172
131055	112787	90	70067	60749	88	1701	1486	18	2533	2174	28	5562	5140	40	8458	7762	47	207641	179282	86	0.372172
165906	141178	95	59803	49468	92	1767	1511	21	3322	2918	34	8176	7299	50	11471	9981	60	312543	275901	91	0.372172
134041	113523	93	43843	36477	89	1494	1441	15	2017	1516	25	4461	3661	39	6710	5471	54	167631	145878	88	0.374434
154094	134131	91	62291	53416	89	2123	1707	24	2844	2641	31	6837	5676	46	9748	9154	55	275510	245723	87	0.374434
61786	63725	58	23770	23311	63	795	675	0	1218	1085	10	2145	2336	23	3342	3238	33	101519	102476	72	0.374434
57758	56754	76	16184	16029	51	360	449	0	1075	739	0	2377	2625	24	2240	2337	26	87802	87121	71	0.375566
115131	110611	89	92035	89357	84	1844	1868	20	2738	2553	30	6760	6524	42	7828	7536	50	263937	252845	78	0.376697
188495	145354	98	68929	53281	97	2138	1710	25	3901	3005	41	9956	7402	59	10474	8290	62	402653	324095	101	0.377828
83721	79635	90	36103	33477	80	1093	1188	10	1666	1342	23	3794	3626	36	5652	5578	43	147184	144358	80	0.378959
185045	159921	96	63637	53672	93	2337	2161	26	4292	3551	37	8944	7715	53	12594	11468	59	345333	312504	95	0.378959
133135	123081	86	72486	68091	86	1753	1742	22	2722	2592	29	5750	5514	39	8020	7138	51	215588	198077	87	0.380091
36661	35965	64	14921	14625	49	712	592	0	650	629	0	1089	1339	14	2440	2482	26	54334	53919	69	0.381222
136136	128859	89	57568	55451	83	1557	1580	18	3123	3186	31	6853	6611	45	7784	6726	51	291916	268689	83	0.382353
156248	136347	91	43336	37317	87	2229	1821	24	4688	4214	39	9497	8626	50	9907	8864	60	380133	354342	89	0.382353
41781	42546	67	13885	14243	46	260	373	0	482	308	0	1664	1566	20	2138	2165	23	67531	68719	74	0.382353
42295	42607	70	18292	18340	55	547	609	0	678	767	0	1731	1698	20	2504	2330	29	60117	61021	71	0.383484
71756	70196	78	21132	20884	58	929	926	0	1339	1241	12	2938	2789	28	4326	4415	35	121746	121302	78	0.383484
163364	149513	91	63845	59164	89	2993	2806	29	4116	4208	35	9563	9026	50	13902	13260	69	375676	356139	92	0.384615
53743	52113	70	26088	25007	75	741	828	0	1592	1455	17	2717	2677	28	2794	2852	31	102714	95414	75	0.385747
80640	72929	94	32363	29701	78	854	758	0	1786	1244	23	3136	2947	30	3604	3080	34	113528	101896	82	0.385747
99019	88189	97	38996	34370	83	1098	903	0	2132	1980	25	3641	3216	34	6421	5894	44	157081	140177	83	0.385747
107482	91354	88	50045	42646	86	1136	941	0	1663	1483	15	4168	3657	37	6064	5558	40	155570	136200	85	0.385747
89966	83314	81	34620	32074	80	1170	1186	11	1789	1657	17	3840	3320	36	5828	4692	48	150669	139379	74	0.386878
147646	119172	98	55236	44647	90	1985	1630	23	2848	2127	31	6034	5204	43	8848	7478	56	237035	203163	91	0.388009
94704	87718	81	38539	34381	83	1025	1009	2	1993	1914	23	3865	3547	35	5929	5733	42	149427	139460	83	0.388009
98407	88091	84	40133	34240	84	1188	1202	10	2568	1905	25	5182	4263	44	7381	6380	48	185719	166275	84	0.388009
62926	64832	75	38593	38866	75	568	430	0	1069	1466	14	2681	2797	28	2983	3081	28	104464	104027	77	0.388009
72601	69732	87	36323	36267	77	727	716	0	1058	1134	13	2770	2585	30	3810	3573	33	98539	93472	71	0.388009
209873	161066	108	95215	71360	106	4156	3182	38	6817	5196	50	15789	12477	69	21178	16458	96	562775	462637	121	0.388009
103524	97381	95	44994	41441	87	1228	1072	7	2337	2054	23	4884	4477	39	7019	6078	46	196931	175827	98	0.388009
37347	38497	68	19046	19075	52	552	620	0	860	777	0	1262	1244	12	1308	1617	16	55094	54732	66	0.38914
140220	125049	97	65765	57811	89	1867	1624	19	4049	3515	41	8192	7746	47	8948	7816	57	339364	310312	88	0.38914
137475	115330	94	48346	40470	87	1359	1384	15	2269	1805	26	5141	4353	40	8829	7693	53	204101	172880	88	0.38914
160281	131571	92	52336	42646	91	2185	1963	23	3546	2282	38	6972	5668	47	9547	7742	58	255582	215279	89	0.38914
42468	41544	85	19620	20079	55	485	388	0	475	521	0	1272	1331	15	2086	2303	22	55600	56971	64	0.390272
104700	92239	87	38337	33801	84	1003	858	0	2125	1753	21	3627	3343	35	5273	4466	46	149989	136645	70	0.391403
117256	98607	96	48624	41100	86	1147	974	0	1777	1500	22	4900	3914	42	6617	5733	46	184147	161387	84	0.391403
342500	203637	141	146266	93581	138	6209	4318	48	7544	4931	52	17556	11662	78	26761	18236	122	683446	459271	134	0.391403
91901	82244	84	33815	29855	83	1061	1004	2	1605	1301	23	3485	3150	33	4785	4111	42	136707	127446	76	0.392534
219772	178585	119	86923	72068	102	3409	2736	33	4923	4100	41	10587	9247	61	15640	13408	67	395446	357873	96	0.392534
63155	62114	76	17212	17142	50	840	779	0	1134	1185	9	2658	2578	29	3810	3491	36	102213	101731	70	0.392534
87677	85034	80	33455	32693	78	1010	818	0	1631	1795	18	3357	3504	31	4526	4329	37	126878	124739	74	0.392534
27698	28581	68	12550	12663	46	422	417	0	525	400	0	1168	1324	11	1286	1187	13	49226	53100	52	0.393665
174839	140025	105	69135	56833	94	2244	1692	26	3752	3141	40	8885	7168	51	10876	9091	56	400571	343781	112	0.393665
81190	76601	94	26015	25268	75	1280	1052	6	890	1040	5	3194	3233	31	3708	3571	34	123150	123323	75	0.393665
109509	104541	84	58034	55507	82	1711	1804	19	2336	2288	24	4986	4633	39	7218	6984	49	197342	188377	73	0.394796
23365	22368	65	10085	10104	43	341	278	0	266	409	0	695	716	0	1308	1264	15	34148	33773	60	0.394796
64422	61825	91	29327	28843	75	554	457	0	1063	1334	13	2423	2136	26	3416	3523	32	91406	88224	71	0.394796
134626	119268	92	57431	50803	87	1581	1380	21	2763	2548	32	5877	5311	45	6793	5909	46	237402	218426	73	0.394796
24460	24725	65	9073	8944	42	388	268	0	763	708	0	1140	1023	4	1148	1490	14	36483	38091	60	0.397059
68241	67333	79	27742	27112	75	542	481	0	291	1001	1	2183	2065	26	2928	2876	29	91139	88696	72	0.397059
55110	54522	77	26979	26501	74	717	582	0	755	1278	12	1827	2051	21	3337	3149	33	83435	84522	71	0.39819
141598	124197	93	44344	38011	90	1725	1610	18	2846	2305	28	5040	4564	39	7616	6856	48	198741	179554	87	0.39819
116476	101753	88	45892	39172	86	1323	986	0	1454	1509	18	4075	3377	42	5501	4690	44	159297	142478	83	0.39819
151932	128531	102	57410	49193	93	2116	1618	25	2752	2248	33	5495	4785	42	8397	7290	54	216813	191878	91	0.399321
184261	137221	97	74843	56945	96	1984	1666	24	2795	2287	35	6846	5765	48	8689	7238	59	259607	206188	94	0.399321
118078	102156	90	45460	39071	85	1301	1046	7	1663	1809	25	4525	4109	41	5777	5178	42	180659	157580	85	0.400452
63563	60838	76	23830	22744	64	644	703	0	1110	1191	12	2414	2556	26	3477	3512	34	112641	112922	73	0.400452
53674	53709	74	19086	19154	53	563	454	0	1134	1190	11	2328	2262	27	2836	2847	28	80619	79112	73	0.400452
177061	150745	98	62362	53076	92	2427	1934	25	3658	3463	36	9083	8003	53	12988	11590	64	353345	332947	88	0.400452
132961	125437	85	43286	40926	83	1307	1522	16	2725	2810	27	5498	5401	38	7611	7569	45	230718	219610	79	0.400452
195428	162461	95	86499	72433	95	2662	2169	27	3679	3743	36	8619	7479	51	11805	9131	62	321730	275444	92	0.400452
140518	112505	93	61247	50087	91	1586	1234	18	2572	2073	27	5782	5128	43	8144	6384	57	223713	187206	91	0.401584
29764	31727	47	14789	15044	48	303	467	0	787	692	0	1331	1500	15	2124	2327	24	48031	48334	65	0.401584
64102	64912	75	22697	22593	60	1003	1008	2	1605	1450	19	2931	2767	30	3822	3849	36	113083	112627	68	0.401584
270620	183860	133	148723	116224	128	4113	2818	42	6050	4247	49	14394	9755	73	19264	13589	77	527787	385458	128	0.403846
91647	86806	81	38811	37689	79	827	976	0	2468	2356	29	5399	5326	39	6851	6610	48	235030	229388	79	0.403846
98919	94190	91	42441	41002	80	1348	1496	18	2143	2365	24	5836	5433	42	5722	5546	40	215214	205892	82	0.403846
31144	31720	61	9718	9805	41	252	261	0	536	598	0	1290	1115	9	1622	1946	20	47033	47843	63	0.404977
98001	94017	85	22775	22339	64	1331	1454	15	2691	2557	30	5495	5058	41	6240	5670	44	235809	234529	77	0.404977
328422	204287	135	162821	104031	131	4805	2721	45	9592	6807	58	19848	13093	85	23343	15083	99	812552	537608	133	0.404977
158333	140704	91	47787	43420	86	2201	2110	24	3284	3118	32	7736	7123	48	11641	10661	61	309791	292258	85	0.406109
130473	116816	90	75518	69576	87	1909	1494	19	3549	3267	30	6848	6514	46	9578	8947	53	250914	238288	88	0.406109
61696	61407	69	25447	24656	65	853	704	0	983	1075	5	2728	2386	28	3566	3681	30	102477	102219	75	0.40724
181705	160881	109	105229	96821	92	2815	2462	26	5729	5622	40	11139	10689	58	11337	11148	59	431173	411316	92	0.40724
140876	123889	96	65669	58918	88	1636	1426	16	2789	2445	29	4683	4041	40	6811	5756	46	197677	180703	86	0.40724
176099	150057	97	77008	67365	94	1976	1752	22	3255	2658	32	7677	6647	51	9699	8435	51	287390	237602	92	0.408371
77493	76291	80	21424	21246	55	1154	1121	8	1429	1403	17	3146	2973	32	4524	4372	38	129921	120064	80	0.408371
199237	161219	101	75938	61740	95	3326	2976	32	4819	4566	39	11753	10089	60	17789	15347	76	453086	384831	94	0.409502
60691	60782	77	22851	22776	67	679	528	0	1226	1175	11	2240	2267	26	3015	3215	31	84057	87336	62	0.409502
210470	156703	121	73836	54120	108	2738	1901	31	4187	3583	42	8750	6934	57	12240	9604	63	333372	266440	121	0.409502
103653	97518	83	38743	36056	81	1652	1730	17	2868	2550	29	6286	5918	44	6251	5697	45	262593	248390	80	0.409502
107432	100369	87	47136	44857	83	1192	1094	9	1802	1453	26	4038	3884	36	4991	4521	42	173451	164274	74	0.409502
25054	25615	59	8340	8265	41	293	222	0	322	401	0	1103	1190	12	1491	1246	14	51738	52833	71	0.411765
91527	87345	96	45048	43988	79	1068	1248	11	1930	2085	23	4588	4446	39	5597	5579	42	171074	162198	79	0.411765
254333	129286	263	123603	61849	220	3025	1946	18	5900	3104	50	10460	5807	88	12918	6992	103	449891	240798	259	0.411765
95214	90443	81	29248	28322	76	1411	1327	15	2232	2456	24	4209	4390	34	6265	6216	44	170163	162792	76	0.411765
90351	90027	81	32040	31723	78	1038	1105	9	2416	2508	27	5588	5908	41	6460	6365	42	245694	239951	81	0.412896
27970	29024	66	14516	14897	47	324	282	0	291	449	0	1255	1368	15	1155	966	0	47634	47712	69	0.412896
72585	72838	76	26954	27057	75	487	478	0	1520	1138	8	3034	2870	31	2955	3220	29	117017	112923	72	0.412896
233190	200630	103	154593	132714	100	4030	3341	34	6858	6195	45	14189	11631	69	16984	14608	78	528123	471142	100	0.412896
20126	22697	48	10143	10803	41	223	277	0	311	707	0	898	993	0	1133	1128	10	38706	39980	60	0.412896
63811	65260	76	21041	21251	56	375	615	0	794	843	0	2092	2038	26	3646	3668	33	85561	86645	74	0.412896
91962	80138	88	39052	34074	83	1635	1313	17	2017	1655	19	4418	4023	40	6708	5909	49	176592	160714	86	0.414027
127326	115404	88	55441	50107	85	1206	1072	9	2151	1744	26	4918	4772	40	7495	6987	45	210330	199496	86	0.414027
187000	161963	95	107921	95834	94	3417	3128	30	4317	3877	36	9741	9012	54	13981	12616	66	371147	349813	92	0.414027
217096	169671	100	91386	72656	98	2677	2175	30	3984	3183	38	9740	7869	62	13265	11494	60	369530	304113	100	0.414027
96974	86646	99	35221	32097	82	1106	1069	7	1994	1714	27	4252	4022	37	5715	5391	44	156252	144042	81	0.415158
72390	71947	85	28810	28424	75	673	775	0	1506	1279	17	2479	2357	29	3583	3391	35	130236	128055	78	0.415158
323791	221133	140	199522	160608	129	5918	3928	45	9104	6835	57	20182	14208	88	25962	19042	93	759622	559418	131	0.415158
61174	59517	81	22547	22794	55	926	936	0	1289	1275	10	2211	2446	25	3186	3060	30	89693	89460	77	0.415158
196296	162068	110	66247	53390	98	2330	1956	25	3936	3624	42	10999	9440	62	12709	10843	65	432192	366667	101	0.41629
120828	116392	84	52626	50944	83	1661	1716	18	3382	3068	35	7285	6548	47	8229	7645	52	298639	278713	86	0.41629
164192	133377	102	62262	51377	93	1443	1138	12	2950	2588	32	6096	5354	45	8701	6859	61	250477	217756	95	0.417421
294316	199166	128	161071	115229	116	4700	3142	42	6446	3892	48	13259	9259	66	20066	14492	87	549521	391182	117	0.417421
364223	259592	168	243517	174126	154	7991	5478	49	13212	9377	65	28591	20008	103	40273	27698	125	1.04858e+06	812162	158	0.418552
245162	183346	110	85538	64860	106	4176	3104	37	6594	4613	50	13970	10686	69	20208	15559	74	566444	448432	109	0.419683
44544	45339	58	17502	17806	52	276	475	0	626	406	0	1362	1496	17	2215	2466	27	61601	58984	63	0.419683
203275	156621	101	82871	63860	100	2550	1937	27	4461	3560	39	9891	7803	59	13003	10520	68	442971	362610	101	0.419683
76900	76295	80	30807	30430	76	785	862	0	1917	1897	20	3309	3212	31	3208	3021	30	131907	130461	75	0.420814
269890	221060	120	167537	142252	109	6454	5511	41	8579	7107	52	21149	18172	81	30908	26357	100	788676	683246	113	0.420814
183832	140612	96	64373	49288	94	2674	2060	30	4240	3070	39	8866	6983	56	13082	9938	70	358956	295415	96	0.420814
72753	71715	92	26199	25849	75	595	733	0	1099	1104	11	3162	3142	28	4243	4026	38	106280	102919	73	0.421946
138971	130751	87	79507	74912	85	2632	2095	31	3821	3911	33	9071	8468	52	11632	11023	59	336674	317740	86	0.421946
96545	93348	84	29340	28890	80	924	935	0	1406	1553	21	3735	3510	34	4916	4832	41	133761	125443	82	0.421946
208761	174609	103	99637	86989	98	2748	2199	29	3645	2662	37	8607	6943	56	13601	10826	70	346265	278708	92	0.423077
97953	92356	84	40674	38205	83	1396	1031	7	1815	2008	24	4530	4652	35	6148	5326	44	167898	161692	83	0.424208
121589	109479	87	37001	33008	84	1397	1096	11	2693	2322	25	5546	5179	42	7788	7058	57	203521	197240	81	0.425339
61144	60861	77	21651	21310	64	526	371	0	1100	894	0	2341	2186	24	2722	2825	27	81528	80727	71	0.425339
115465	102326	91	45995	38991	86	1297	1034	5	2078	1542	24	4783	4305	39	6472	5670	53	187295	165292	82	0.425339
97496	93402	83	25177	24647	72	1200	1088	9	1449	1971	21	4191	4171	34	6472	6457	41	155130	147407	78	0.425339
79619	77837	79	30288	29343	77	781	753	0	891	1053	5	2845	3013	28	3209	3175	33	113507	109268	75	0.426471
189359	152721	96	86854	69204	97	1955	1703	23	3659	2862	36	7767	6162	53	9488	7891	54	273041	227029	95	0.426471
37151	36845	69	12099	12307	44	365	295	0	1280	1105	9	1665	1535	20	2072	2095	25	65416	65494	65	0.426471
147870	117851	96	53722	42841	93	1811	1358	20	2543	1840	31	6082	4991	47	9528	7699	57	240749	199888	91	0.427602
192807	153809	100	68737	54148	98	2911	2099	32	3795	3696	36	8853	7527	55	13119	10532	70	337165	294695	93	0.428733
175500	149403	95	111210	95861	96	3312	2504	33	5186	4379	39	10050	9160	55	14359	13119	65	374339	335483	92	0.428733
70975	65181	81	32778	30404	79	726	655	0	1441	1131	12	2795	2956	27	3848	3844	36	116221	114141	71	0.429864
194637	154837	112	82317	67387	98	2306	1804	27	4617	3651	45	10774	8941	61	11500	9336	61	415059	358454	97	0.430995
109324	99222	87	38167	33429	85	2070	1602	21	2429	2280	26	5511	4978	43	7132	6386	47	197353	181154	79	0.430995
31638	34424	47	17103	17207	52	114	365	0	262	624	0	1458	1376	15	1799	2103	21	56531	56628	64	0.430995
112407	108503	84	53132	51831	82	1413	1519	16	2694	2157	29	5626	5728	40	7959	6245	52	209521	196192	81	0.432127
252835	174912	106	100781	69880	104	3897	2555	38	5984	3811	49	11204	7701	64	17317	12551	84	434907	319086	99	0.432127
236871	119544	117	89949	52362	116	2647	1441	33	4311	2673	52	10553	5618	68	14365	7474	83	402905	209962	113	0.433258
61958	60011	81	28596	27154	75	849	764	0	1270	1274	12	2398	2288	28	3500	3595	34	105703	102282	72	0.433258
63971	62222	79	15376	15283	49	853	959	0	1168	1197	10	2653	2867	27	4741	5050	34	114562	108451	78	0.433258
125362	113514	88	47025	42113	85	1635	1412	18	2779	2677	29	6279	5653	41	6732	5649	44	258066	245445	85	0.434389
200650	155313	105	74281	56236	101	2963	2434	32	4004	3204	38	9021	7242	52	13927	12007	75	362621	296742	99	0.43552
210744	163414	104	112967	91937	101	2459	1869	30	3157	2571	37	8333	6412	52	11566	9608	67	318434	262382	98	0.436652
75511	72679	82	35341	34226	78	929	1052	4	865	1132	6	2991	2459	32	3934	3436	38	112075	102107	72	0.436652
91267	85991	95	21499	21355	58	1001	1105	9	1841	1919	22	4466	4223	36	6034	5915	45	165206	161935	80	0.436652
53614	53126	75	17648	17290	52	531	398	0	999	1253	12	2227	2187	24	2963	2736	29	89332	89589	73	0.437783
24324	24130	54	10603	10810	44	262	448	0	920	722	0	991	1052	4	1644	1580	20	40513	39692	55	0.437783
105250	99827	93	62061	60072	83	1429	1419	13	2543	2542	29	5660	5115	41	7232	6815	50	203915	192567	75	0.438914
88737	77093	88	30590	26130	81	1163	1177	9	2271	1975	23	4249	4037	35	6089	5393	43	151618	136846	83	0.440045
68442	67674	78	26284	25315	79	737	906	0	901	1184	9	2553	2502	27	3432	3255	32	104954	105472	70	0.440045
136173	126477	88	50482	45964	85	1773	1409	20	2984	2837	35	7071	6499	49	7411	6500	55	255701	239289	85	0.440045
295310	190687	124	160094	108032	122	5794	4225	47	9086	6157	56	19903	14086	82	24169	16770	103	745502	525511	124	0.440045
121549	108150	86	58765	51480	85	2157	1642	24	2492	2064	25	5186	4333	44	7591	6405	53	201914	182337	84	0.440045
70963	65753	82	31903	28303	81	874	837	0	1179	1422	17	3204	2933	35	4872	4401	38	127323	114686	78	0.441177
58895	60077	74	35662	36081	75	907	990	0	1260	1340	16	3402	3287	33	5347	5185	41	119716	117215	68	0.441177
69301	67759	80	27328	27068	76	685	684	0	1233	958	0	2344	2369	25	3343	3343	32	86147	84766	76	0.441177
182816	146332	97	74234	58998	98	2500	1964	27	3434	2543	36	7986	6513	48	11713	9406	68	304328	241963	99	0.443439
65785	59694	76	31558	27657	81	654	625	0	1179	1028	5	2471	2439	27	3632	3217	35	115312	102051	79	0.44457
78487	72303	93	29086	26131	78	839	769	0	1958	1499	17	3961	3587	36	5198	4688	41	154774	141935	79	0.44457
77847	77099	83	35828	35377	77	1115	1007	3	1302	1304	17	3010	2914	30	3574	3294	34	136802	132411	76	0.44457
118569	104258	93	40993	34524	86	1912	1599	22	2145	2171	24	5968	5331	45	8250	7774	50	233603	211812	87	0.44457
118327	105727	89	44004	38711	86	1268	1100	8	2220	1701	23	4752	4205	39	6506	6230	44	181374	171058	85	0.445701
203684	170953	105	104335	90089	97	3064	2755	29	4464	4165	37	10018	8515	54	13371	11602	63	374621	332274	96	0.446833
203991	163500	99	86947	69728	97	2833	2602	28	5886	4636	51	13047	10982	65	14105	11626	68	523427	430142	100	0.447964
74213	71426	78	26298	24896	70	1132	1148	8	1567	1521	21	2649	2471	30	4639	4275	39	123191	122807	75	0.447964
81791	78994	84	39605	37765	80	1018	1017	4	1792	1809	21	3768	3741	34	5052	4996	38	141205	137850	78	0.447964
96738	92935	86	32097	31730	78	1073	1128	8	2247	2271	22	5507	5358	39	5864	5962	42	206871	205787	75	0.449095
210079	164656	100	84988	66178	99	2742	2263	30	5578	4551	40	12937	10471	65	14556	11937	69	530554	456581	98	0.449095
142941	123320	89	62170	52135	90	1567	1363	14	2785	2421	29	5756	4924	47	8250	6827	54	228031	191571	89	0.449095
215826	165741	118	87801	69323	100	2494	2142	27	5049	3496	42	9362	7701	57	14125	11345	65	338835	284494	98	0.449095
90963	84571	94	34795	31274	83	888	891	0	1746	1749	19	3942	3320	37	5878	5193	41	164999	150550	97	0.449095
155761	141109	90	62428	55875	88	2056	1828	22	3603	2900	34	7868	7807	46	10039	8413	55	348428	325974	87	0.450226
147699	139491	86	72672	67053	86	2250	1794	28	3726	3657	33	8853	8232	49	10780	10002	56	342893	318464	87	0.450226
85318	86849	78	32799	33149	72	878	855	0	2563	2546	23	5402	5181	40	5796	5377	41	208151	200905	81	0.450226
84383	75477	82	36625	32636	82	880	840	0	1429	1188	11	3228	2828	34	4805	4242	41	127994	109050	83	0.450226
128272	111927	95	50406	44816	85	1273	1171	9	2213	1580	26	4276	3540	37	6592	5703	49	181501	162080	84	0.450226
98189	87207	97	39798	35128	83	1335	1134	10	1686	1659	21	4189	4057	35	6138	5451	43	168289	157626	82	0.451357
181179	142364	107	65045	49478	97	2944	2431	30	4398	3770	40	9808	7974	59	15505	12828	72	397361	326525	96	0.451357
224396	160542	108	83089	60236	107	2617	2256	28	4551	2961	44	9203	6596	61	12463	9641	66	374078	281430	106	0.452489
139802	130130	90	54237	50907	84	2021	1984	22	3130	2706	30	6632	5920	49	8322	7627	51	232934	205453	85	0.452489
160113	149247	92	64194	60993	86	2687	2463	28	5008	4558	40	10774	10492	58	12441	11053	60	445187	399964	94	0.45362
29329	27781	77	16085	16150	51	295	293	0	441	396	0	1078	1337	11	1587	1735	18	43351	44076	67	0.45362
62707	61511	80	23772	23592	74	971	1181	9	687	1043	5	2568	2659	27	4023	3660	34	105526	104300	78	0.454751
129871	119342	88	72165	66278	86	1588	1587	17	2234	2258	30	5807	5223	42	8417	7376	50	235189	211888	89	0.454751
159264	134273	91	65131	55095	91	2398	1884	27	3134	2629	33	6997	5929	47	9942	8290	61	260130	224214	92	0.454751
68502	69370	75	33137	33395	74	608	569	0	1881	1577	21	3350	2987	32	3926	4557	31	144303	143199	74	0.454751
95160	92612	83	46589	46017	80	931	1017	3	2249	2153	25	5481	5250	41	6052	5515	42	224036	215919	84	0.455882
71432	70174	83	26815	26682	76	1069	890	0	1505	1347	19	3148	3174	32	3233	3018	31	139187	134260	74	0.455882
142624	126440	90	86710	78702	87	2427	2350	25	3990	3271	36	8270	7475	47	11527	10899	60	327366	302032	88	0.455882
59705	58295	81	23083	22934	66	758	620	0	1153	996	0	2021	1936	22	2190	2351	25	74651	74156	77	0.457014
37109	36681	70	18978	19132	59	414	418	0	430	685	0	1369	1403	17	2719	2789	26	67389	65894	72	0.458145
95580	93021	82	31515	30826	78	1430	1338	14	1949	1578	26	4044	4228	34	6122	5783	45	168290	163514	80	0.458145
92995	83555	87	38154	33600	83	518	595	0	1542	1232	12	3723	2982	37	4332	4182	38	134435	122411	81	0.459276
110981	105976	82	53871	51619	83	1382	1219	14	2472	2358	26	5796	5053	45	8010	7782	49	203927	183543	75	0.459276
77303	71950	87	32816	30039	78	576	541	0	1057	1217	11	2789	2750	30	3440	3576	31	117316	113276	78	0.460407
106604	103965	83	44784	43513	81	1247	1392	13	2427	2377	26	6827	6659	45	7057	7307	43	270540	259994	80	0.460407
139760	122412	92	48372	40988	89	1421	1406	16	2333	1864	31	5822	5180	43	8764	8209	51	224618	199414	87	0.460407
89028	81382	83	36754	32602	82	1205	1058	7	1612	1401	19	3711	3516	35	5073	4840	42	143785	130659	80	0.460407
88679	85610	87	34950	33836	78	1111	1035	5	1812	1599	23	4354	4015	37	5175	4670	42	187159	181794	82	0.461538
106849	100538	83	55935	53207	84	1511	1397	15	2724	2452	28	5664	5645	40	6158	5674	43	214985	196478	78	0.46267
36643	36104	74	17538	17364	56	561	900	0	733	592	0	1844	1664	20	2219	2133	25	57818	60642	52	0.46267
185159	156962	106	77114	65230	95	2106	1976	22	4758	4017	40	10069	8425	60	11842	10314	57	409900	379727	111	0.46267
129533	122395	84	58837	54510	84	1389	1444	18	3155	3011	33	8124	7930	48	8512	8363	48	316054	302788	81	0.463801
288310	189591	120	110754	72418	116	4196	2756	40	5304	3535	47	13830	9479	63	20995	14993	80	544699	377660	115	0.463801
41828	41465	81	11339	11411	45	367	325	0	175	414	0	1484	1591	16	1992	2343	22	68507	69718	66	0.464932
179528	146359	103	59851	49696	92	2299	1955	25	4102	3360	40	11092	9664	63	12635	10982	63	458902	398501	94	0.464932
87996	82058	79	34983	32800	79	1347	1252	12	2283	2045	22	4402	3825	38	5539	5488	42	154909	148538	76	0.464932
62892	61474	77	20900	20522	60	636	699	0	1397	1335	14	2015	1898	24	3340	3475	30	83812	80002	73	0.466063
196024	147775	113	80081	63071	96	2108	1699	25	4689	4124	39	10859	9519	58	10601	9016	60	406185	328410	95	0.466063
174325	150813	95	62767	53229	92	2225	1915	22	3170	2827	37	6313	5647	44	8417	7447	49	243924	223884	85	0.466063
141984	125150	88	58951	51429	87	1854	1444	21	2663	2271	30	5946	5461	44	8017	7062	51	230361	210914	84	0.466063
30824	33529	56	19474	19935	51	336	316	0	747	676	0	1163	1232	12	2345	2167	26	50901	52021	62	0.466063
189575	160780	112	79228	67680	96	3013	2806	30	4256	3351	38	9809	8960	55	13454	11150	72	377137	343293	92	0.467195
70148	63640	93	29371	25952	79	718	531	0	1706	1486	16	2648	2637	29	3886	3385	36	119617	111813	77	0.468326
55444	54626	77	17095	17280	51	939	968	0	1290	1008	2	1837	1760	22	2968	3249	29	82876	79659	71	0.468326
114224	102009	87	52049	46381	85	1255	919	0	2455	1898	28	4485	3885	38	6184	5420	51	165931	146966	82	0.468326
126835	117908	92	48029	44841	84	1487	1402	15	2842	2682	28	6528	5783	46	7481	6350	55	283885	256315	79	0.468326
229740	192934	104	125729	106182	102	3661	2724	35	5636	4296	46	13473	11221	64	17124	13686	73	501213	412623	103	0.469457
173485	150078	99	90300	76002	93	2153	1882	25	4454	3561	37	8758	8005	52	11614	9513	71	327674	290264	93	0.469457
161362	134814	92	42940	34817	90	2057	1725	25	3270	2664	29	7745	6628	48	10426	9056	57	273228	247467	87	0.469457
85342	82224	79	22147	21463	59	1093	870	0	1357	1202	17	3560	3511	33	5223	4570	41	139257	135371	78	0.470588
46116	46642	73	26254	26141	73	321	498	0	1060	1050	9	2157	2235	24	2643	2474	27	82525	78615	72	0.470588
192474	150710	99	71229	54248	99	2483	1844	28	4261	3433	39	9902	7819	57	11246	9255	60	404233	322060	102	0.471719
48611	48590	73	19041	18580	58	442	639	0	626	432	0	1954	1776	23	2537	2903	26	73997	71197	71	0.471719
81924	80172	83	26104	25754	76	1150	1038	8	1301	1311	14	3542	3770	31	4470	4665	36	128279	125264	77	0.472851
191413	143315	101	75564	55343	100	2856	2303	31	4011	2752	40	9061	6592	56	13175	10455	67	351015	273676	101	0.472851
65864	65588	79	23138	22987	65	484	554	0	1094	970	0	2048	1983	24	3045	3006	31	89512	90541	66	0.473982
148417	129105	102	74616	64505	91	1647	1378	16	2127	2005	24	4955	4460	41	6804	5993	46	197928	174558	88	0.475113
94225	85658	83	38460	33886	83	848	840	0	1111	1211	13	3245	2945	33	5040	4615	42	131492	121732	80	0.475113
127957	113459	104	44968	38018	100	1742	1338	21	2347	1992	26	5191	4611	40	8646	7383	52	200115	180117	104	0.475113
98194	91079	83	36125	31908	83	1314	1295	12	1873	1948	20	3842	3520	34	5266	4704	46	142412	129023	80	0.475113
84365	82048	78	24832	24388	64	1233	1275	13	2002	1862	23	4089	4125	33	5836	5619	44	164796	161508	74	0.475113
38185	39417	70	15261	15383	48	258	249	0	230	839	0	1727	1848	19	2151	1998	27	66937	63128	71	0.476244
114910	106516	85	36576	34638	82	1552	1311	18	2321	2379	25	5284	5006	38	6865	6404	48	181418	173626	80	0.476244
142203	124408	91	54054	47640	86	1563	1424	15	3676	3350	33	8455	7480	50	8701	8191	48	341648	306307	89	0.476244
125596	117838	89	51331	48595	83	1517	1538	15	2450	1822	27	4648	4324	38	6246	5760	42	168990	154862	100	0.476244
224103	160705	104	85606	61272	100	2633	1792	30	4203	3404	40	10096	7366	63	14033	10586	63	382626	282193	101	0.477376
48504	46743	74	16466	16377	49	676	631	0	448	760	0	1607	1787	19	2438	2609	27	70494	72190	70	0.478507
138129	129741	88	67133	64198	85	2264	1985	24	3515	3313	30	7577	6903	50	11721	10939	60	275001	252181	85	0.478507
212399	154448	104	77614	55895	99	2857	1836	33	3357	2877	35	9109	6811	57	13982	10434	75	365861	280501	98	0.478507
127520	119092	86	51921	47097	85	1412	1081	12	2444	2079	30	5751	5361	40	6030	5456	43	224896	215466	84	0.479638
170992	143521	94	62444	51099	93	3205	2552	33	3826	3106	40	8207	7020	49	11281	10177	64	319417	292657	87	0.479638
88702	89122	80	24861	24533	65	1342	1245	14	1891	1963	21	4152	4178	35	6605	6921	41	177068	174248	78	0.479638
183820	155179	96	89525	76835	96	2959	2612	29	3731	3559	34	8186	7054	51	12186	11072	55	316651	279311	92	0.479638
151368	135438	95	58973	54338	87	2653	2662	25	3028	2834	34	6911	6283	46	10759	9259	58	298651	280255	83	0.479638
109577	103806	85	32614	31643	80	1390	1380	12	2656	2229	29	5133	4665	40	7201	6965	45	191086	178956	85	0.480769
107414	101156	92	48766	47434	81	1640	1430	17	2046	2189	23	4573	4484	38	6394	5831	45	190342	178247	82	0.480769
87173	83783	80	43841	42551	79	890	892	0	1570	1577	22	3294	3364	31	4523	4595	35	135428	124114	76	0.480769
128770	121511	86	66142	63153	85	1620	1499	16	2492	2521	28	5239	4964	38	7411	6728	47	213880	201295	88	0.480769
67177	67941	77	34653	34382	76	650	636	0	1256	1102	7	2408	2393	24	2837	3160	28	89976	90135	72	0.4819
127916	120572	98	56096	54085	83	1532	1410	17	3534	3386	32	6410	6166	44	7024	6674	45	245851	231707	84	0.483032
150573	136195	90	67019	61968	87	1761	1514	22	4067	4050	33	8448	7476	51	9328	8731	50	319802	296997	88	0.483032
27676	27754	69	6062	6156	36	464	398	0	432	745	0	780	1006	2	1495	1711	19	42279	41761	67	0.483032
151327	138714	97	53815	50374	86	1919	1714	22	3672	3597	34	7229	7157	44	12051	11802	58	300294	281751	89	0.483032
189122	159863	97	65913	54416	94	2736	2334	31	4478	3888	35	11215	9813	60	12884	11700	61	477212	434360	99	0.484163
96786	92733	81	26187	25894	79	1435	1362	14	2364	2213	26	5315	5403	40	5172	4867	39	194841	182795	83	0.485294
202078	159887	102	74164	59556	98	3306	2510	32	4527	3030	40	10349	8286	55	15110	12648	71	401847	332995	99	0.485294
85429	83246	80	17698	17326	51	675	767	0	1598	1410	17	3195	3034	31	3707	3918	34	110800	108736	80	0.485294
67166	60428	85	28883	25293	80	857	817	0	1239	1057	9	2533	2649	28	4055	3671	38	112622	98081	83	0.485294
68749	67095	81	12178	11920	45	823	722	0	1371	1519	16	2809	2953	28	3989	3949	36	105633	107581	78	0.486425
102878	97593	85	36978	35988	81	1431	1075	9	2236	2509	22	4726	4581	36	5369	4890	39	206765	200592	84	0.486425
139441	128645	88	62491	58226	85	1870	1782	21	3877	4189	32	9057	8707	54	10067	8611	55	386683	360794	91	0.487557
32053	33034	64	12924	13044	47	474	306	0	584	386	0	1106	1048	6	1500	1315	12	46416	47706	63	0.487557
122205	116709	84	75630	73193	84	1930	1928	23	3701	3803	33	7948	8080	47	10090	9216	60	350711	330253	88	0.488688
334556	233511	130	119688	80426	128	5173	3450	44	7839	5889	50	15597	11582	68	23530	16449	86	584364	434876	135	0.489819
23979	26480	48	12058	12403	43	319	323	0	261	518	0	778	842	0	1201	1290	12	39502	39724	67	0.489819
152674	133799	100	65266	57663	91	2001	1906	23	3043	2894	31	6878	6218	44	8989	8088	51	255759	240298	89	0.489819
26507	25288	81	10323	10543	43	271	380	0	378	482	0	1010	1287	11	1656	1520	18	44703	43115	68	0.49095
29368	29259	69	8900	8901	41	546	520	0	874	995	0	1045	1124	9	1716	1898	20	50613	50012	66	0.49095
114669	98730	88	44700	38485	86	1182	1066	6	1934	1755	25	4565	4176	39	6379	5874	41	182410	157301	90	0.49095
100558	97601	81	39350	38212	79	1184	1332	13	2885	2452	30	5934	5775	41	6423	6056	47	253511	243612	82	0.492081
176561	151761	93	76192	65370	92	2666	2438	26	3620	3311	36	7555	6858	45	10145	9109	57	304428	277524	90	0.492081
82878	78444	83	18843	18495	55	1324	1171	10	1705	2002	18	3948	4197	32	5326	5054	40	154500	145146	81	0.493213
126889	118704	85	51427	48713	84	1714	1507	20	2255	1963	22	5127	4966	39	8115	8241	54	218329	205118	85	0.493213
191010	149511	100	94349	72246	96	2311	1749	29	3787	3323	38	8496	6245	55	11128	9394	59	320285	250215	96	0.493213
152135	132763	91	64501	57177	87	2173	1879	23	4377	4238	34	8433	7585	49	9404	8682	50	340620	316469	90	0.494344
133065	121471	94	51200	47368	86	1346	1321	12	3735	2889	35	6178	6080	43	7848	7508	49	277543	260037	85	0.494344
160676	144320	94	83854	73896	90	1777	1633	21	3390	3097	34	8594	8040	48	9277	7894	54	319808	294718	88	0.494344
80301	77425	83	27379	26608	72	949	890	0	1204	1144	10	2921	2955	31	4801	5022	34	125161	123967	71	0.495475
27851	26617	68	8695	8920	40	211	252	0	342	665	0	1072	1071	8	1453	1690	19	40646	43532	66	0.495475
172887	158984	95	59522	53504	89	2351	2142	25	4330	4005	38	9965	9525	56	11935	10530	62	412128	398986	83	0.496606
116013	108532	95	43789	41183	83	1403	1009	2	1900	1689	21	4412	3877	37	6220	5925	43	169194	154667	100	0.496606
67886	61761	79	28356	26111	77	1105	856	0	1599	1228	14	2630	2604	30	3485	3027	33	93671	86556	73	0.496606
150657	139084	94	36604	34014	83	2663	2320	29	3861	3520	35	8551	8167	50	12429	11394	63	336131	315043	84	0.497738
78588	77049	79	24676	24038	68	1139	1070	7	1762	1724	19	3767	3732	33	5792	5388	39	179765	177926	74	0.497738
79937	78738	79	30815	29931	77	893	887	0	2001	1828	22	2864	2658	29	3305	3519	31	106565	104022	72	0.497738
198598	162426	101	69330	58689	100	2279	2070	26	5402	4752	43	11477	9665	65	12668	10684	65	466731	419977	94	0.497738
70944	71428	78	28820	28520	76	854	863	0	1548	1246	12	2694	2667	28	4681	4553	39	117605	116928	71	0.497738
115504	92829	92	47678	39153	88	986	942	0	2084	1550	27	4464	3534	40	5064	4421	45	174668	145663	83	0.497738
138406	124464	97	64560	57021	88	1935	1815	22	3220	3027	30	7670	6793	51	8243	7243	52	306907	280733	85	0.498869
89110	85545	84	40107	39103	78	1327	1136	11	2287	2256	25	4220	4322	34	5720	5514	39	159017	153430	77	0.5
83180	79676	83	27838	27564	77	834	862	0	1343	1515	15	3333	3226	31	5280	5218	39	124578	116768	75	0.501131
59828	58469	79	27607	27367	74	386	413	0	1168	1241	12	2503	2240	27	3392	3711	31	86058	85618	71	0.501131
88653	81604	97	33318	29893	81	1409	1101	14	1346	1714	17	4094	3922	38	6411	6343	49	159218	154863	75	0.502262
45745	45796	80	13279	13434	46	288	237	0	1082	915	0	1590	1810	19	2269	2585	24	68248	66824	68	0.502262
140488	124845	92	49997	44213	88	1456	1240	16	2422	1884	28	5627	4759	43	7389	6386	50	208690	197360	81	0.502262
127925	121812	84	60774	58173	83	2696	2721	26	3112	2873	33	8205	7520	49	13200	12536	60	322193	306185	81	0.502262
167046	144710	103	75878	67925	93	2695	2471	27	4021	3058	40	8741	7545	57	10711	9213	59	350348	292754	85	0.503394
104698	99200	83	32639	29191	83	1188	982	0	2344	2474	24	4617	4076	37	5379	4846	43	178532	165622	80	0.503394
203675	173466	98	148097	131632	98	2859	2418	31	6099	5232	46	11375	10290	59	14529	12352	74	455552	412793	114	0.503394
137406	121249	89	65224	58853	87	1901	1732	25	3099	2664	32	6377	5799	44	9535	8792	51	265032	251701	79	0.503394
64630	62214	77	23974	22584	61	669	808	0	1285	1339	12	2723	2787	27	3671	3896	34	113493	111760	72	0.503394
71390	66904	83	20040	19581	59	989	934	0	914	970	0	2816	2921	28	4071	4389	31	119621	117256	75	0.504525
85759	80781	93	32588	32179	78	968	740	0	2144	1874	23	4184	4018	37	4707	4543	36	173232	172722	76	0.504525
209982	145510	117	86098	60518	104	3268	2217	35	3931	2761	38	9157	6185	57	13391	9991	70	359092	255316	101	0.504525
121418	114175	87	42571	40742	82	1514	1254	14	2802	2376	31	6264	6154	42	6712	6670	43	234928	225485	80	0.505656
56900	56122	80	20042	19680	60	1021	864	0	1349	1292	14	2380	2353	26	3558	3417	33	96143	93349	71	0.506787
138609	123031	92	62493	55930	86	1683	1438	17	2524	2379	29	5979	5331	42	7789	6615	54	213793	196904	86	0.506787
107733	100166	94	32720	30397	82	1275	1141	10	2042	2133	23	4379	4364	35	6671	6171	47	158903	146446	73	0.506787
148141	125095	92	48650	40357	89	2322	2071	26	3277	3142	34	7562	6650	53	10861	9739	57	274419	249061	90	0.507919
63479	64094	77	34461	34174	76	555	659	0	943	960	0	2482	2627	26	3591	3172	34	104025	103771	70	0.507919
117314	104676	95	47663	43511	84	1457	1662	17	2949	2714	33	6715	5931	45	6925	6076	48	272219	247249	86	0.507919
211736	163425	101	82285	62658	100	2870	2159	32	4408	3292	46	8303	6652	55	12627	9978	68	353304	274223	101	0.507919
96059	90008	89	44445	41464	82	1114	1090	7	2077	1542	23	3946	3628	35	5755	6113	42	153767	150427	78	0.50905
65094	64528	79	28430	27689	74	1053	874	0	1701	2170	22	3218	3010	32	4364	4256	37	120771	113197	70	0.510181
43312	41817	79	17524	17504	52	272	371	0	1042	863	0	1271	1495	17	1989	1848	26	68593	67762	66	0.510181
188367	161018	95	99912	86960	93	2823	2752	27	5328	4150	40	10917	9300	62	12502	10521	61	418383	353447	92	0.510181
23721	23041	59	11249	11347	45	170	158	0	354	351	0	710	825	0	1625	1461	15	39091	40780	64	0.511312
120955	114739	86	54611	51213	85	1685	1450	19	2614	2351	26	5467	5462	39	7763	7705	44	212178	204998	77	0.511312
22092	20457	66	13131	13146	46	264	293	0	196	599	0	940	1145	8	1285	1135	14	38819	38693	62	0.512443
64057	65496	74	25486	25581	70	523	580	0	788	760	0	2075	2119	24	3449	3276	32	93609	94142	74	0.512443
117827	104601	92	40824	34941	89	1142	1192	10	2421	2194	28	4946	4469	39	5949	5019	46	172332	156081	87	0.513575
154440	131061	111	53797	46800	93	1952	1724	21	3510	3158	35	7941	6967	49	8974	7179	56	316331	281794	93	0.514706
35222	35665	60	13801	13797	48	265	307	0	714	605	0	1410	1153	13	1389	1399	15	55248	53039	64	0.514706
107441	103988	82	45833	44688	80	1519	1426	15	2094	2289	21	4839	4725	37	6758	6274	49	168983	168889	69	0.514706
77413	76485	77	34839	34679	76	633	645	0	1315	1239	14	2472	2504	26	3032	3202	31	103351	98936	73	0.515837
114562	100955	88	43190	38268	84	1552	1447	16	1927	1686	26	4594	3739	40	6339	5224	47	171781	156991	83	0.515837
137854	109997	94	53878	43604	91	1625	1228	16	2214	1594	27	5260	4249	45	7804	6302	54	221001	185632	84	0.516968
89566	87878	79	12418	12098	46	1067	972	0	2247	2294	26	6293	6153	41	2812	2943	26	96072	96603	77	0.5181
93268	80446	87	35945	31252	83	672	771	0	1319	1757	19	3423	2860	36	4799	4162	40	144605	127170	81	0.5181
73052	69531	80	32304	30141	78	391	535	0	1659	1394	16	3021	2866	30	4062	3900	34	102421	96721	76	0.5181
118660	101461	94	41568	36315	85	1217	894	0	1547	1575	25	4161	3682	38	6454	6015	41	155179	138028	83	0.519231
266794	214944	115	144007	117826	113	5413	4427	39	7344	6334	49	16896	14408	70	25523	20827	103	640731	551148	110	0.519231
93651	93273	81	35218	34627	79	978	996	0	2354	2223	24	5392	5148	40	5663	5327	42	206233	200671	80	0.520362
45143	46249	73	13845	14197	46	724	592	0	742	943	0	2265	2525	24	3236	2792	32	76984	75418	70	0.520362
203793	166722	99	82544	68374	95	2368	2027	25	3907	3194	41	9045	8005	51	14061	11235	72	337443	300611	94	0.520362
176233	150877	99	63812	54409	89	1561	1528	19	3106	2360	32	7116	6531	46	10071	9124	57	277204	259276	85	0.520362
87519	86101	78	26824	26521	73	1421	1446	15	1884	1807	19	4102	4244	35	6264	6249	39	168184	169155	79	0.521493
91246	88105	80	35400	33985	80	1398	1333	13	1552	1500	20	3382	3216	35	4954	5045	36	130823	124600	97	0.521493
30919	30371	69	12801	12746	47	409	506	0	495	336	0	1269	1454	14	1950	2118	24	47310	47141	58	0.522624
72087	71318	86	12185	11865	46	619	767	0	1150	1260	8	3372	3356	31	4890	4450	39	121993	119086	80	0.522624
34545	34464	72	14176	14284	48	356	273	0	792	953	0	1330	1331	13	2088	1887	22	52164	51247	65	0.522624
182196	160158	106	72448	63406	91	2142	2075	23	4890	4877	40	11395	10475	59	12474	11828	64	450991	435186	86	0.522624
94879	84325	84	48383	43371	84	1563	1470	20	1758	1783	22	5997	5695	46	8873	8368	50	225407	211033	83	0.522624
26908	29177	56	13720	14126	46	411	378	0	904	943	0	1287	1552	15	2162	2309	24	44553	46173	66	0.523756
230108	185399	104	72777	57498	100	3387	2473	34	4599	3636	45	10014	8069	58	14250	11904	72	360963	311452	100	0.523756
150782	119052	93	55262	43529	91	1593	1475	18	3040	2316	32	7069	5297	50	11034	8296	65	253198	207152	92	0.523756
156965	142946	91	54460	50202	88	2556	2100	28	2961	2470	33	7298	6743	49	11138	9595	58	269887	247406	84	0.526018
134483	121883	94	50727	45390	87	1759	1495	20	2829	2859	29	5523	5465	41	8519	7548	49	212337	207268	83	0.526018
131821	103808	102	57918	47150	91	1944	1368	22	2314	1902	30	5672	4843	43	7815	6194	54	225839	178550	91	0.527149
62107	61811	76	23333	23093	69	453	595	0	1287	1474	13	2273	2299	26	3247	3428	31	84354	85146	71	0.527149
317463	222451	128	114970	79015	125	4744	3562	40	7853	5965	55	17496	12768	76	25748	18465	102	651451	495848	125	0.527149
249327	197412	106	155215	118348	108	4982	3604	40	7249	5854	55	16143	12850	69	23196	17845	90	598950	465948	106	0.528281
250417	193761	100	163020	134013	102	4155	2946	39	6350	4861	47	13520	10809	64	19668	16538	75	523318	445739	117	0.528281
201770	156417	97	71603	55502	95	2919	2721	32	5521	3700	48	11875	8593	66	11433	8577	65	460615	356652	96	0.528281
165524	137483	92	70779	59182	91	1932	1907	24	3668	2740	38	7140	6239	48	10936	9318	57	286743	246961	90	0.528281
162834	141487	100	73959	64630	91	2357	2227	27	3872	3439	35	8062	7448	49	8512	7765	55	332014	305638	90	0.529412
74669	72917	80	21860	21734	60	864	617	0	1249	1339	15	3121	2986	30	3680	3917	31	131967	128629	78	0.529412
24782	25114	59	10180	10379	42	178	361	0	437	703	0	1203	1316	12	1924	1741	23	54143	55769	64	0.529412
210528	164167	104	84537	67822	103	2770	2145	28	4040	3348	39	9745	7611	58	14674	11212	74	364867	307741	101	0.529412
227616	172794	101	94145	70455	100	3205	2363	33	4707	3391	41	11135	8547	60	17354	13633	77	433501	350191	98	0.529412
78876	78534	78	23410	23114	68	940	788	0	1806	1685	23	2693	2787	27	3619	3831	32	98561	97465	74	0.530543
29305	30350	52	14052	14465	45	133	213	0	496	556	0	1532	1488	15	1432	1888	16	55138	55992	65	0.530543
181006	145372	98	52956	42539	93	2001	1900	21	4991	3665	44	9583	7378	58	10405	8315	60	399856	340297	96	0.530543
148842	124645	90	59330	49053	90	1653	1221	16	2577	2236	27	5924	5003	46	6919	5214	47	231957	201468	89	0.530543
79034	74495	78	30718	29970	78	886	933	0	1560	1395	18	3774	3780	36	5087	4804	39	145975	138823	73	0.531674
90488	85287	83	25998	24252	77	797	758	0	1576	1626	20	3935	3990	33	5925	5925	40	153057	148850	74	0.532805
131300	115918	88	55477	48978	85	1969	1425	22	3295	2534	34	6000	5657	42	7036	6140	46	233434	213501	81	0.532805
33609	33008	75	13620	13442	47	348	475	0	807	721	0	1194	1050	6	1465	1650	18	44378	41746	61	0.533937
90423	87290	86	33489	32562	78	1180	1085	7	1978	1647	21	3925	3683	36	3998	4418	33	134592	133034	75	0.535068
170201	138262	96	95876	79834	94	2699	2040	27	3844	3351	39	9015	7411	53	12144	10083	68	342499	286765	89	0.535068
101841	97801	81	38430	37510	79	1303	1408	14	2510	2152	21	4104	4069	35	6313	6130	37	168127	160175	76	0.535068
203339	158893	97	71060	55222	95	1951	1399	22	3082	2708	34	6673	4913	48	10214	7691	58	252774	211952	90	0.535068
33101	31870	77	16106	16196	50	244	325	0	556	816	0	1750	1530	21	2021	2040	24	56742	56742	64	0.535068
78614	78040	80	33896	33228	76	1125	1143	9	1521	1240	15	3571	3226	34	4539	4742	38	149596	147844	75	0.53733
154305	138320	89	53155	45449	90	1939	1882	21	4155	3520	38	9439	8697	55	11431	10920	57	417072	379157	86	0.53733
94159	82970	83	35635	30814	82	1550	1150	9	1790	1736	19	4328	3844	38	6380	5472	47	170045	156891	78	0.538462
132265	123592	88	63588	59307	86	1917	1692	20	3413	3126	31	6723	6272	46	9046	8659	50	252642	233670	82	0.538462
180202	136094	96	65521	49266	94	2484	2012	25	2838	2403	34	7858	6201	53	10054	7709	61	268822	212485	91	0.539593
123479	105480	90	49573	42173	88	1380	1117	11	2004	1496	24	4590	4225	39	6144	5397	43	172095	147614	84	0.539593
167734	142289	98	68588	57109	93	2479	2035	24	4300	3431	37	10181	8783	57	11449	9986	57	420905	366804	92	0.539593
78527	71396	82	28833	26157	80	1130	891	0	1330	1460	13	3744	3208	34	4403	3659	38	127523	118110	76	0.540724
108232	102126	86	38209	36135	80	891	973	0	1458	1388	16	3681	3380	37	6107	5390	44	152437	145449	77	0.540724
177344	145744	100	58849	48254	91	2290	1771	29	4583	3515	45	10678	9032	61	10372	8671	58	423460	362823	93	0.540724
213142	172857	96	75709	60119	95	3128	2260	32	3964	3647	34	9560	7278	55	12997	10490	63	355122	309023	92	0.540724
137836	128147	87	56169	52409	85	1692	1658	22	2629	2291	31	7345	7169	44	8583	8499	50	315319	290978	82	0.541855
26135	27849	56	12761	13499	43	292	399	0	361	585	0	866	909	0	1627	1788	21	43975	45147	61	0.541855
80116	71866	83	33665	30563	80	1059	782	0	1680	1564	18	3075	2728	32	4691	4293	40	121973	118575	75	0.541855
23398	23693	55	10947	11128	43	176	203	0	179	396	0	970	927	0	1525	1560	19	44879	43462	62	0.541855
120353	113792	87	46523	44249	83	1247	1233	15	3146	2712	32	6498	6159	44	7481	6769	44	265635	253691	84	0.542986
80133	80019	77	33310	32191	77	1189	1310	11	2019	1655	24	4096	4003	36	5936	5936	44	161976	158647	74	0.544118
36204	36289	73	11488	11772	44	330	453	0	458	667	0	1505	1776	19	1763	1907	22	65137	65864	70	0.544118
99791	89190	86	40716	35702	84	1211	1030	7	1848	1737	20	3871	3553	34	5522	5463	41	154989	148060	81	0.545249
69155	68128	92	35425	34989	76	568	574	0	1548	1554	18	2657	2800	27	3757	3670	37	104637	106050	67	0.545249
31930	31290	71	7074	7142	38	363	412	0	784	743	0	1179	1290	13	1791	1791	22	46512	46847	66	0.545249
205521	161950	99	80720	63777	98	2780	2224	29	4656	3836	43	11028	8972	63	13877	11732	67	448956	383012	97	0.545249
218871	168076	101	65884	50223	97	2904	2122	32	5721	4467	47	12322	9790	62	14441	11076	68	500033	394381	95	0.545249
105830	98721	83	53049	48571	83	1361	1095	8	2321	1883	24	4730	4498	39	5540	4722	41	181381	169529	80	0.545249
183271	150780	97	88956	75199	95	2115	1725	24	3602	2757	39	7285	6353	48	9537	8021	54	278044	245112	89	0.54638
19479	20901	48	11412	12143	42	169	208	0	255	271	0	915	766	0	1389	1395	15	34417	37143	57	0.54638
93835	87053	83	49837	47313	81	1259	1283	12	2506	2097	25	4788	4416	42	6142	6094	41	180575	174910	78	0.54638
62488	61097	78	22840	22916	57	627	603	0	689	690	0	2827	2407	30	3798	3142	37	103719	101044	72	0.54638
88080	85024	88	38033	37119	79	817	819	0	2184	1756	24	3443	3332	32	4670	4872	40	137141	137257	77	0.547511
57446	55713	71	22602	22038	69	410	362	0	697	875	0	1813	1826	21	2695	2628	27	81589	80050	74	0.547511
42790	41920	78	13886	13871	48	531	557	0	811	810	0	2050	1982	24	2886	2698	30	77189	79265	70	0.548643
239269	156097	110	87764	58968	107	3315	2306	35	4705	3065	48	10835	7394	58	16393	10972	77	402468	273946	106	0.548643
267742	140309	141	121625	71342	139	3448	1850	37	5773	2780	64	11573	5910	86	17439	8780	92	468417	246223	134	0.549774
46109	47590	71	18631	19086	50	428	292	0	956	714	0	2109	2031	24	2811	2744	28	79670	80545	71	0.549774
208015	171830	100	70690	59191	96	2370	1827	26	3950	3442	34	9800	8603	55	10168	9056	53	386319	350016	93	0.549774
122934	117092	89	62169	59315	84	2468	2267	25	4332	4110	33	8640	7806	51	10416	10055	56	396441	369861	85	0.549774
12164	15121	36	7502	7992	39	125	192	0	755	588	0	850	951	0	817	1065	6	29398	29772	63	0.549774
108134	104255	83	30146	29947	72	1219	1087	10	2135	1703	25	4201	4032	34	6044	5906	41	157821	156257	77	0.550905
33720	34087	64	17692	17858	50	246	235	0	688	757	0	1304	1369	15	1671	1922	21	48931	50478	65	0.550905
140691	130348	89	77178	71902	88	2107	2165	23	4448	4094	39	9571	8934	55	9916	8826	55	374373	361858	87	0.552036
125721	113766	101	43309	40225	84	1100	897	0	1590	1832	18	3810	3502	35	5013	4447	40	139571	127770	78	0.552036
79266	76671	82	27864	27552	77	549	509	0	1397	1390	12	2918	3015	29	3664	3466	34	105613	103209	71	0.553167
48933	49323	78	11895	11942	44	566	693	0	444	745	0	1576	1436	21	2190	2214	25	65554	66141	70	0.553167
35271	33950	75	8788	8847	41	466	517	0	240	506	0	1329	1445	15	1840	1713	23	50167	51040	70	0.553167
108942	105539	83	49686	47901	81	869	894	0	2009	1770	21	4084	4143	35	5330	5816	36	144542	139990	76	0.553167
162943	145511	88	84597	74765	89	2220	2110	23	4286	3740	38	8321	7265	52	10916	10378	58	317867	289557	85	0.554299
233217	182611	109	159426	132356	107	5163	4076	38	8413	7156	55	17612	15685	73	25533	22121	91	679402	581833	103	0.554299
63518	60300	80	18941	18614	54	868	776	0	621	822	0	2331	2526	27	3130	3477	29	94832	94855	74	0.554299
108784	101623	89	48975	44890	84	1490	1415	17	2517	2589	24	4328	4271	36	6976	6207	47	185243	172814	82	0.554299
123543	116877	84	67756	63716	85	1252	1105	12	2700	2513	26	6029	5847	42	6045	5606	47	232150	225008	84	0.556561
154759	134909	94	48963	41393	90	2351	1782	27	3054	2810	31	7020	6391	45	10193	8588	57	288376	267996	90	0.557692
101448	98506	84	63218	62096	81	1086	1011	2	1973	2050	24	4793	4805	38	5356	4930	43	185629	175812	75	0.558824
36845	38112	59	13409	13616	46	422	506	0	575	602	0	1329	1456	16	2043	2297	23	57160	57049	66	0.558824
67793	64649	79	34162	31957	78	995	890	0	2132	1504	21	3735	3662	33	5982	5535	42	159096	155278	79	0.558824
79131	77647	80	28248	28213	75	668	802	0	2039	1673	24	3156	3142	30	4541	4203	35	133663	131858	69	0.559955
241702	160450	111	95664	64534	106	2975	1657	37	3904	2772	39	9969	6107	61	13443	8780	73	367939	239938	109	0.559955
56858	56138	75	26872	25619	64	632	852	0	811	1116	9	2688	2318	31	3631	3767	31	100306	101805	71	0.559955
70563	69261	80	27284	26996	75	614	773	0	1598	1558	17	2639	2615	27	3787	3585	35	112381	110126	77	0.559955
33697	33435	71	11959	11989	45	343	449	0	465	460	0	1436	1414	15	2396	2183	25	52899	53166	67	0.561086
173135	146703	98	83616	71934	93	2280	2019	26	3974	3352	41	8002	7532	49	9371	8624	55	356400	329252	90	0.562217
181928	153505	104	76596	65740	92	2350	2008	25	5011	4865	40	10229	8913	61	12299	11211	59	443429	398787	93	0.562217
30419	31174	69	11007	11121	43	422	439	0	380	549	0	1126	1276	13	1465	1526	20	44436	45972	67	0.563348
62710	61733	76	22409	21897	63	642	678	0	1099	1132	22	2101	2164	25	3360	3165	37	93820	90783	72	0.563348
111185	106116	92	21920	21292	65	1864	1772	22	3068	2592	32	6952	6778	44	8270	8130	52	300508	287268	84	0.563348
133348	117505	91	41882	37282	86	1578	1513	19	3146	2486	33	6794	6219	48	8320	7207	48	273685	260419	83	0.56448
217325	158274	104	83852	63196	101	3846	2794	38	5091	3675	43	11143	8260	62	17766	12948	72	469831	354352	101	0.56448
77769	71889	77	35257	30785	82	670	387	0	1548	1241	13	3072	2481	33	4478	3607	41	127035	109826	82	0.565611
199530	151687	105	82151	63976	96	1619	1209	17	3985	2747	42	8792	7132	52	10493	7612	62	361960	291741	97	0.565611
116387	104800	89	47297	43050	85	1335	1260	15	2156	1781	21	4231	4010	35	5560	5770	39	161153	155808	81	0.566742
124850	114996	87	57846	54497	84	1833	1735	22	2666	2799	32	5483	5310	39	7565	7249	50	214271	201418	83	0.566742
254600	183301	111	176942	135369	111	5238	3994	42	8489	6671	60	17502	13639	87	22850	17910	96	595434	481868	107	0.567873
168607	146233	93	60890	53314	89	2263	1904	25	4501	4159	40	10163	9599	54	11754	10741	62	414818	382341	87	0.567873
90369	84189	83	44111	39880	82	1104	1144	7	1474	1623	18	3799	3508	34	4183	3758	35	144462	132746	78	0.567873
123154	108757	90	53814	46795	86	1333	1372	16	3239	2570	33	6171	5515	45	7543	6899	52	259222	239180	76	0.569005
100261	96419	81	42760	39893	81	1043	928	0	1854	1932	21	3710	3985	34	5924	5450	44	157540	148628	72	0.569005
50776	53554	64	17879	18230	50	705	833	0	1086	1107	7	2750	2781	29	3006	3029	33	99417	101621	66	0.569005
75305	75754	76	22467	22555	58	698	759	0	1210	1122	9	2900	2976	31	3986	4305	32	112848	110659	72	0.569005
87997	80768	84	32109	29846	79	776	744	0	1446	1219	10	3477	3272	34	4040	4072	35	133959	131123	77	0.570136
122616	104979	89	42633	35447	88	1291	1101	8	2133	1955	23	4908	3979	41	6799	5766	45	185900	163641	80	0.570136
72929	71977	78	26843	26103	76	800	840	0	1215	1519	13	2997	2995	30	4330	4899	35	121851	119968	72	0.571267
104309	101077	82	84042	81043	84	1993	1812	23	2289	2450	26	5986	5601	43	8624	7983	56	233303	210698	71	0.572398
97494	86303	84	34108	29235	84	841	854	0	2370	1866	28	3663	3367	36	5031	4399	40	146522	129203	78	0.572398
64746	63794	76	25085	25031	69	470	358	0	556	674	0	2714	2859	27	3192	3005	34	103930	103814	71	0.572398
101553	90521	86	44927	38678	86	1157	1022	4	1502	1723	19	4006	3255	39	5941	5274	44	149729	133294	80	0.572398
108686	102543	82	41444	39998	81	856	1128	7	2061	2095	24	5798	5387	45	5830	5197	49	219854	214497	72	0.572398
77739	75928	80	28088	27845	74	938	987	0	1287	1120	8	2748	2615	29	3678	3844	31	114422	116932	72	0.572398
127254	112623	99	49849	46294	85	2153	2043	23	2977	2225	31	6364	5859	42	9939	9021	62	258601	246484	79	0.573529
18815	21112	49	12585	13014	44	187	245	0	553	691	0	878	1045	6	1652	1365	19	36110	36761	56	0.573529
118430	112833	87	46985	44823	83	1591	1494	18	2484	2671	28	6583	6630	41	7275	6687	50	273983	268838	78	0.573529
101743	91760	91	46565	42566	84	1165	1223	11	2106	1616	21	4208	4251	35	6466	6125	46	175105	168066	80	0.574661
51764	51979	73	20417	20152	63	935	851	0	1032	1136	8	2044	2108	22	3361	3374	32	80644	79749	70	0.575792
20521	20326	60	11714	11933	44	324	195	0	573	610	0	826	711	0	952	1252	10	36451	37925	59	0.576923
148254	125148	96	61359	50166	91	2128	1517	25	3394	2785	32	6392	5629	42	8797	7765	51	229900	200149	85	0.576923
81423	78150	81	38094	36827	79	853	987	0	1566	1696	19	3492	3411	34	4954	5270	38	138136	136602	72	0.578054
155248	146482	87	121059	116935	88	2978	2853	28	3918	3715	39	8724	7906	51	12938	11840	63	331336	294806	79	0.578054
20020	19630	50	10629	11106	43	257	246	0	50	431	0	899	824	0	1620	1850	20	39915	39717	65	0.578054
226672	166512	114	69595	50073	102	2729	2009	31	4483	3711	43	10520	7531	64	16348	12562	76	419093	319042	100	0.578054
196413	168088	96	85996	72875	94	2511	2471	27	5410	4813	41	11032	9577	61	14458	12810	79	434959	398265	91	0.579186
191369	144842	98	79019	61252	97	2887	2346	29	3943	3200	40	9391	7112	57	14824	10983	74	396654	321931	95	0.580317
187627	147898	97	68928	54056	96	2665	2051	29	4061	3280	39	8590	6907	55	12296	9663	69	327172	274528	94	0.580317
144700	131767	88	81471	75453	87	2783	2437	28	3385	2790	33	7633	7106	46	11835	10920	70	304160	277037	87	0.581448
78045	76234	81	29644	28960	76	869	975	0	1730	1970	21	3840	3988	35	4450	4572	35	153651	148426	73	0.581448
226973	202244	102	167435	152003	99	5685	4850	40	8372	7528	51	17045	15592	71	24960	22897	85	666412	579350	96	0.581448
78661	77989	81	30709	30300	78	886	864	0	1070	1107	11	3126	3065	30	4877	4376	39	122513	116537	95	0.581448
70052	71127	63	12785	13745	43	1048	1327	11	1697	1593	21	3288	3492	31	4381	4513	36	123726	121404	72	0.581448
67243	68602	76	27472	27470	69	1445	1280	14	1746	1417	17	4015	4013	35	6033	6004	40	156882	151838	76	0.582579
123535	111298	89	46991	42782	85	1953	1543	23	2290	2401	24	6405	5953	45	9256	8520	56	244128	229784	83	0.582579
162122	144574	99	85379	77180	93	2331	2204	26	4140	3915	33	8586	7595	52	12887	11490	63	317295	288716	90	0.58371
22707	22745	58	12275	12222	46	370	383	0	326	353	0	737	883	0	1194	1114	8	34285	33111	61	0.584842
249489	188532	129	95422	73017	112	3550	2616	34	5734	3853	52	12628	9124	65	17422	13053	76	489374	366668	113	0.584842
178528	150222	93	63664	52196	92	3107	2603	32	4369	3540	40	9061	8120	52	13137	11265	65	356539	322043	89	0.585973
85820	82442	94	27147	26618	76	640	740	0	1951	1625	26	3266	3009	30	4184	4645	34	121645	118118	76	0.587104
47043	48410	77	22866	22705	63	255	331	0	672	579	0	1305	1355	16	2203	2235	24	65200	64328	69	0.587104
103054	96526	91	43241	40712	81	1320	1335	15	2224	1842	27	4887	4300	42	7339	6713	48	176079	165811	80	0.587104
102294	96295	86	39817	37506	81	1785	1525	20	2248	2056	26	4363	4236	39	6701	6122	45	173925	159418	73	0.587104
141842	134315	88	59405	54814	86	1885	1566	23	2361	2576	29	6476	6527	43	9363	9161	48	254542	247851	78	0.588235
46854	48117	67	18566	19061	53	277	369	0	624	986	0	1682	1835	20	1706	1932	20	66794	66334	71	0.588235
178194	139547	102	82449	65413	98	2260	1543	26	3650	3339	36	8155	6784	51	10869	9073	59	304871	258165	95	0.589367
141116	122801	90	58571	51013	88	1817	1542	20	2818	2711	31	7444	6642	46	8295	7201	52	312946	285891	84	0.589367
121289	96995	93	48730	38816	88	1219	1021	4	2089	1327	21	4149	3483	39	6195	5141	45	173770	145688	89	0.591629
200536	161154	104	50640	41335	96	2302	1993	25	3288	2900	34	7932	6649	52	10427	8218	60	294554	248336	99	0.591629
175717	140603	99	71499	58862	95	2066	1934	25	3545	3183	36	7059	5734	51	10328	8287	57	270760	224130	96	0.591629
142911	122407	106	52389	43835	88	1496	1458	16	2779	2217	31	6856	6277	46	8328	7165	55	298373	273519	84	0.59276
209235	173605	102	76410	63233	96	2869	2379	29	4377	3591	41	10495	9154	57	12097	10354	64	434294	377045	94	0.59276
113186	107011	83	40659	37535	81	1313	1482	15	2254	2199	23	4470	4232	39	6518	5458	49	186576	167234	77	0.593891
62280	62912	76	23747	23788	64	426	528	0	1273	1209	13	2585	2440	28	3287	3518	32	100304	99739	73	0.593891
155981	133145	94	57566	49697	89	2162	1919	26	2599	2823	30	7502	6608	52	8151	7875	51	269542	248380	89	0.593891
109415	104276	88	46603	44682	81	1442	1303	16	2774	2554	28	5551	5207	42	6001	5556	44	212245	205404	83	0.593891
105098	102426	86	47777	47059	80	1420	1249	12	2220	2324	23	4736	4747	36	6935	6732	47	170436	163107	77	0.593891
156666	138647	94	60398	53362	91	1999	2047	24	4019	3151	41	8741	7987	53	9690	9132	51	368362	348568	94	0.595023
184703	150277	105	71852	57939	96	2622	2130	28	3746	2966	38	8367	6858	51	11834	10725	57	343213	289098	98	0.595023
91509	85622	82	42007	37890	84	873	1065	5	2462	1654	23	4058	3645	37	5235	4580	44	171125	157777	86	0.596154
119405	109538	85	62078	56028	85	1236	1124	10	2998	2481	30	4592	4433	37	4846	4627	38	184195	172325	79	0.596154
88214	87390	80	32750	32345	78	867	890	0	1668	1643	19	3747	3648	34	5771	5348	40	133826	127936	80	0.596154
18427	21943	44	7799	8556	38	582	354	0	342	539	0	1088	1077	7	1155	1231	11	36142	37591	64	0.597285
63018	61384	92	20419	20326	56	614	664	0	1464	957	0	1987	2048	23	2960	3085	29	88139	83495	68	0.597285
79866	78239	93	35376	34868	76	497	532	0	1051	1258	11	2669	2622	27	4127	3542	38	108260	104802	75	0.598416
157223	122706	95	60993	48261	92	1699	1303	18	2814	2142	29	6167	4444	50	8614	6497	56	239361	182286	91	0.598416
142406	131969	98	47993	45269	85	1769	1884	22	2711	2401	25	5815	5611	41	8215	7590	54	234735	226256	77	0.598416
106457	101972	91	33532	31860	80	1261	1359	13	2234	2107	27	4596	4299	39	6677	6282	44	178782	171226	83	0.600679
93820	91938	80	35936	35068	79	1042	1107	8	2274	2253	26	5249	5173	39	6188	5932	45	219880	212416	80	0.600679
259547	188884	128	98901	72121	111	2703	1884	29	5254	4102	45	11080	7922	63	15504	11724	71	445472	338118	109	0.600679
83607	77731	96	31045	27764	83	759	747	0	940	1132	9	3304	3202	31	4366	3813	36	132823	120808	96	0.600679
92930	90414	87	33846	33725	78	1181	1031	5	2455	2048	28	5439	5527	39	5731	5280	44	198116	193061	82	0.600679
216968	180874	104	73073	61065	99	2842	2295	30	4096	3775	37	10395	9341	53	15231	13168	70	375420	333194	98	0.60181
86301	80316	83	31820	30006	79	1471	1585	16	1721	1625	22	3194	2852	33	4792	4810	40	146900	141285	80	0.60181
33376	32459	79	9238	9416	42	411	466	0	1160	797	0	1312	1383	17	1596	1976	19	62643	62490	65	0.60181
81870	79515	79	25800	24912	76	872	885	0	1336	1608	15	3322	3272	32	5369	5089	42	141581	136468	71	0.602941
74697	74570	80	38255	36917	78	943	1289	12	1153	1522	16	3241	3344	32	4039	4350	34	137293	134941	73	0.604072
136678	128648	88	61248	58320	85	1987	1837	23	2682	3246	25	7431	7249	47	10013	9512	55	278378	273952	76	0.605204
124101	119163	83	55161	53135	82	1537	1578	17	2872	2738	32	6851	6917	43	8035	7478	48	295940	286700	76	0.605204
205046	156646	105	85191	66379	105	2691	2081	28	4371	3127	41	8425	6510	53	11693	8899	62	346968	280870	101	0.606335
105588	101470	84	51218	49002	81	1261	1108	13	2875	2275	31	6275	6393	42	6900	6760	43	252951	243503	76	0.606335
107628	102248	81	45805	43477	82	1317	1402	14	2644	2907	27	5981	5987	41	6943	6429	50	274627	267646	77	0.607466
144824	135153	88	96075	91525	87	2182	1861	22	4409	3838	37	10312	9151	53	10398	9043	56	397029	364415	85	0.607466
233784	185842	109	124171	104041	106	3623	2996	32	5392	4739	43	12269	10373	62	17835	15303	71	473388	402418	103	0.607466
36531	35440	72	9751	9999	42	347	263	0	148	474	0	1232	1328	12	1859	1987	21	58625	61060	63	0.608597
133026	113499	106	48290	40545	90	1326	1285	12	2162	1724	26	5096	4489	39	6516	5124	47	186183	166314	106	0.608597
44218	44810	73	19257	19520	52	501	531	0	466	731	0	1165	1443	15	2864	2797	27	58948	60752	65	0.608597
94396	91098	84	36310	34578	79	1252	1179	12	1660	1400	17	3952	3653	36	5193	5146	39	132305	126078	68	0.608597
100787	88874	85	51400	45887	84	1182	868	0	1748	1829	25	3752	3466	36	5209	5225	39	153199	130950	80	0.608597
149467	132139	93	47366	40763	90	1701	1452	20	1756	2044	23	4881	4559	40	6997	6201	45	182372	168809	85	0.609729
140508	125709	89	50982	44239	88	1670	1308	17	3310	2886	31	7513	6721	48	8822	7714	55	310769	288715	85	0.609729
69867	65182	94	27919	26070	79	684	769	0	1711	1647	20	3416	3086	34	4581	4007	38	135699	126235	94	0.609729
89069	77356	89	38110	32436	84	823	872	0	1622	1537	19	2788	2589	31	4672	4222	37	137071	118633	82	0.61086
163613	140257	99	73626	63544	91	1816	1812	21	3452	3176	36	6910	6223	46	9711	8585	52	281534	263974	87	0.61086
281088	207620	115	83478	59329	110	4818	3590	41	5645	4788	44	14624	10950	70	19553	14484	80	521046	407530	109	0.611991
91310	86049	96	39584	36853	81	780	726	0	1734	1292	19	3655	3437	34	5278	4881	39	138270	136338	73	0.611991
111632	104678	93	38309	36620	81	1499	1737	16	2502	2189	28	5594	5370	41	5963	5347	43	208752	202200	81	0.613122
115625	112739	82	47016	45210	81	1016	1033	4	2260	1870	26	4872	4948	37	6884	6499	43	192307	180599	79	0.613122
73910	71576	77	37359	35483	78	845	838	0	1541	1462	18	3252	3294	29	3915	4048	32	120218	114602	76	0.613122
131149	119705	87	47946	44047	87	1523	1457	20	2592	2171	29	6372	5711	45	8208	8197	46	211801	203525	80	0.614253
20275	21544	48	10898	11219	43	243	302	0	262	585	0	932	853	0	1334	1592	16	43947	44047	60	0.614253
147448	133699	87	57766	52817	88	1899	1858	21	2795	2578	28	5762	5346	43	8146	7899	49	229003	214628	86	0.614253
90573	76498	88	36567	31150	84	1345	1421	14	1349	1304	14	3951	3265	41	6068	5127	48	158110	139131	79	0.615385
202278	168221	99	63313	51039	98	2931	2272	29	4885	4743	38	11319	9729	64	12453	10725	59	470338	427200	92	0.616516
69189	68192	78	31059	30534	76	860	908	0	1494	1356	12	3166	2911	33	4339	4214	37	114803	113078	74	0.616516
35812	35847	67	15876	15635	52	568	694	0	388	448	0	1457	1391	17	1877	2220	23	52735	54965	60	0.617647
134513	126103	86	71495	67697	85	2046	1895	24	3077	2924	31	6220	5492	46	9312	8855	62	244486	212554	76	0.617647
75866	73064	81	36952	36475	77	622	665	0	1746	1543	22	3251	3202	31	4500	4462	35	130451	128240	78	0.618778
241217	196380	108	113001	93212	105	3714	3515	32	6090	5295	42	13633	11534	65	20853	18096	82	537773	468383	103	0.618778
170219	140930	97	68248	55743	92	2136	1658	25	2985	2514	30	6292	5356	44	9610	7863	53	274698	228214	92	0.618778
101673	97237	84	47572	46800	80	1085	1044	6	2889	2791	31	6077	5828	43	5934	5766	43	229847	225686	79	0.61991
229334	165671	110	93110	65939	106	2477	1843	30	3894	2823	43	9256	6599	57	9382	7275	55	365856	276480	108	0.61991
147000	123010	93	66654	57306	91	1789	1437	22	1956	2254	25	4883	4308	40	6958	5765	48	209926	186657	88	0.621041
101640	93906	87	43556	39768	83	1135	1044	5	1702	1800	21	4327	3958	37	7217	6481	46	164880	151273	79	0.622172
79687	73917	92	35658	33599	79	1195	1272	13	901	981	0	3356	3209	32	5213	5217	40	135187	126146	78	0.622172
144874	122436	107	69470	60188	90	2044	1956	22	3305	2722	30	7044	6358	46	10132	9290	59	261336	238980	107	0.622172
73568	72374	79	32262	30056	77	950	892	0	1289	1258	12	2867	2871	29	4079	3899	36	121975	119923	71	0.623303
185190	147311	108	81813	66077	99	2602	1968	28	2559	2180	33	6156	4717	50	8171	6248	57	235850	197004	89	0.623303
129655	116654	91	69540	63856	87	1619	1252	14	3040	2965	28	6702	6030	43	6975	6385	45	270825	253538	85	0.623303
88142	87225	79	40758	39899	79	765	596	0	1682	1728	19	3231	3026	32	4933	4763	39	128967	120015	71	0.624434
149840	113180	109	61126	47658	93	2001	1562	28	2877	2421	33	6698	5275	50	8935	6283	54	247286	193290	94	0.624434
131347	119217	87	57342	52800	87	1625	1480	18	2512	2405	28	6003	4995	44	7863	7317	47	220046	197155	82	0.624434
121972	102728	89	50932	44040	86	1104	992	0	2279	1983	25	4734	3956	40	7541	6283	52	190147	167968	86	0.625566
62481	62558	66	35386	33106	77	694	638	0	1386	861	0	2070	1836	25	3628	3270	34	98014	93998	76	0.625566
70450	68521	68	33065	29526	80	911	721	0	1427	1021	6	2966	2778	31	3552	2897	35	108320	99665	76	0.625566
156478	144317	88	83552	77198	88	2337	1861	28	4747	3923	36	9438	8361	55	12773	11595	61	368351	321119	89	0.625566
223914	181573	112	112922	91993	102	5442	4141	40	8179	6401	54	17964	15226	72	25174	20861	93	656893	559029	105	0.626697
57605	57876	76	31021	31199	73	609	391	0	1280	1077	6	2343	2395	27	2686	2679	29	106171	107235	67	0.626697
59026	61380	77	18699	19120	50	731	595	0	1240	1143	9	2143	2084	23	3205	3184	33	85205	83079	76	0.627828
89268	81166	96	34630	32701	79	831	899	0	1980	1715	21	3618	3722	31	5342	4977	39	148797	142216	82	0.628959
87245	85678	79	44123	43279	79	1328	1394	14	1747	1787	20	3903	3924	34	6159	6033	45	154970	149515	79	0.628959
127099	110726	99	56071	50149	86	1368	1134	11	2518	2434	28	6030	5562	45	6276	5637	43	269307	244089	89	0.628959
32890	33060	78	15149	15664	48	335	397	0	879	656	0	1303	1343	15	1478	1373	20	51398	51843	58	0.630091
68931	68411	76	24635	24226	74	617	826	0	1337	1253	10	2478	2478	27	3873	3428	36	106750	103637	77	0.630091
30007	28982	71	13684	13750	48	285	227	0	854	789	0	1289	1113	12	1351	1503	14	51779	49491	69	0.630091
67136	66372	80	9887	9708	43	751	748	0	1589	1719	19	2905	2654	29	3656	3319	33	102266	95623	79	0.630091
70547	67635	93	41532	41075	77	865	975	0	1652	1153	10	2945	2838	27	3400	3109	33	114148	105525	93	0.630091
168100	134874	96	71085	57972	96	1540	1213	16	3001	2822	32	6777	5581	46	7868	5920	57	286544	235638	112	0.630091
228950	178444	110	100495	80458	101	3145	2268	33	4733	3893	41	9307	7875	55	14827	11656	72	374375	309108	103	0.631222
153300	128141	93	62159	51242	92	2126	1686	25	3154	2702	33	7127	6278	48	10002	8584	62	264763	225436	93	0.632353
78773	75210	79	27479	25840	78	745	874	0	1727	1430	22	3029	2957	30	4097	4059	33	124783	119009	78	0.633484
300425	166738	135	146630	84517	132	4777	2725	50	8225	4323	64	16897	8765	85	20191	10335	82	684198	336788	135	0.633484
54580	56761	73	16931	17345	50	679	646	0	960	1359	13	2110	2056	22	2414	2546	27	81223	83853	70	0.633484
61713	61443	80	26414	25927	75	861	975	0	1448	1439	15	3070	2866	30	3779	3478	35	117588	114268	91	0.633484
189414	147771	113	64471	49924	96	3071	2609	28	3869	2873	38	8624	6624	56	11971	9116	58	305279	238100	99	0.633484
124223	119799	86	58099	55903	84	1898	1791	21	3745	3241	35	7114	6289	49	9297	8903	55	280644	252576	91	0.633484
220373	171289	105	73344	58181	102	2771	2261	28	5492	4006	47	11844	9666	63	14928	11710	74	498167	403390	103	0.633484
54369	53385	77	21858	21165	56	587	650	0	1263	1546	17	2454	2294	28	3872	3569	36	109956	109417	73	0.633484
110103	105944	81	43985	42223	81	1059	1050	5	2369	2655	26	5914	5622	42	5989	5850	42	234453	227657	83	0.634615
119619	114459	88	41255	39792	81	1324	1296	12	2554	2800	27	5723	5477	43	7403	7189	46	238481	224761	77	0.634615
60084	61580	73	21328	21248	63	582	817	0	1064	1051	4	2486	2482	29	3140	3034	32	96507	93743	71	0.634615
67106	63331	92	19584	19365	65	677	636	0	781	678	0	2095	2048	24	2968	3169	29	82838	77378	75	0.634615
103815	94831	94	36437	34156	82	1108	1118	8	2315	2078	29	3820	3327	36	5355	5201	42	157078	140470	74	0.634615
236491	167839	106	76757	53142	101	2787	1827	33	4806	3456	43	10697	7476	62	14878	11003	72	400261	294618	100	0.635747
69973	63873	82	29621	27092	80	714	708	0	1882	1414	19	2699	2526	28	4221	4419	35	109457	104606	75	0.635747
41224	39687	78	17108	17392	52	40	236	0	918	926	0	1208	1024	3	2019	1658	24	61651	62047	70	0.636878
215826	176273	111	72451	58114	98	2458	2248	26	5126	4472	44	10526	8785	57	14705	12444	69	388388	346682	97	0.636878
118996	111629	88	44886	40986	85	1536	1687	15	2712	2311	30	6684	6408	45	6812	6354	46	276847	266828	87	0.638009
95378	88472	88	39518	37621	82	1527	1330	17	2108	1810	18	4334	4021	36	6592	6047	43	169139	154740	98	0.638009
116117	97754	89	46250	37925	88	949	995	0	1574	1409	18	3947	3372	39	5994	4833	47	160809	134887	83	0.638009
128404	121179	85	60274	57322	84	1869	1886	19	3559	3983	33	8308	8401	45	9714	9265	53	353446	340168	82	0.63914
152575	126191	91	59928	49709	90	1716	1442	18	2667	2652	30	5716	4799	44	8216	6795	51	219540	186485	90	0.63914
123930	113659	87	49452	45086	85	1527	1386	18	2167	1716	25	4589	4621	37	6818	5838	48	175747	163974	82	0.63914
256765	178590	113	105759	75409	109	3168	2300	32	5606	3428	52	10674	7561	59	15279	10668	71	401095	300158	103	0.640272
44691	47152	60	16700	17249	47	719	624	0	764	535	0	1574	1611	18	2065	2194	23	71666	75195	60	0.640272
120028	110136	86	75459	70651	84	1520	1422	17	2258	1947	25	4775	4459	40	7058	6298	48	200382	173581	70	0.640272
37645	38636	63	16760	17124	48	347	352	0	625	1013	2	1225	1332	13	1858	1930	21	49700	51117	61	0.640272
59206	58686	74	28453	28763	73	593	508	0	913	883	0	2020	2128	24	2172	2523	26	84003	86347	68	0.640272
43080	43401	78	24888	24824	69	349	487	0	862	842	0	1663	1672	20	2319	2211	21	56539	57171	63	0.641403
147060	132882	92	69562	64918	86	2337	2077	25	4400	4273	35	10403	10213	57	12469	12666	66	433976	416978	82	0.641403
129535	110727	91	60543	52041	89	1321	1086	9	1817	1918	25	4918	4402	42	7367	6533	48	194401	172345	82	0.642534
34953	33701	70	7800	7843	39	432	575	0	682	625	0	1561	1587	19	2482	2295	28	54012	56113	64	0.642534
106682	89410	92	36208	30346	86	1108	866	0	2112	1612	28	4582	4132	38	6145	4878	48	174731	154218	85	0.643665
270612	198418	122	136735	106703	113	7546	5950	44	10519	9124	61	24941	20276	99	37842	30289	102	1.04228e+06	898983	109	0.643665
56384	55393	80	20282	20264	55	447	491	0	608	588	0	1636	1703	17	2748	2917	29	66526	64746	66	0.643665
48389	47385	75	15250	15450	47	571	513	0	1546	1147	10	2233	2312	25	3323	3185	34	82209	83210	68	0.643665
115641	113761	83	73673	71719	83	2025	2149	21	3319	3348	32	7142	6906	45	10994	10550	53	267237	249812	70	0.643665
36039	35308	64	17098	16641	52	487	599	0	542	755	0	1393	1394	15	1975	2521	21	57194	60368	60	0.644796
109114	99137	88	42310	38767	82	1325	1258	12	2012	1567	25	4264	4059	37	6459	6414	44	173014	158518	73	0.64819
178900	161235	98	72415	65774	91	3336	2976	31	4392	3904	42	10713	9694	58	15097	13724	75	402650	367958	90	0.64819
139016	131412	86	49497	46498	84	2086	1959	24	2569	2593	29	7736	7714	47	12238	11460	55	302442	289499	83	0.64819
169662	148197	98	55115	47657	90	2124	1856	27	3982	3319	37	8987	7567	54	10271	9040	61	376608	346524	87	0.649321
102961	92614	84	31594	27582	81	839	631	0	1614	1586	18	4293	3974	37	4526	4258	38	161853	148621	80	0.649321
204983	150886	106	76867	57437	99	1793	1310	17	4342	3095	44	8771	6853	55	13022	9968	69	327309	250027	96	0.649321
394370	274358	146	293679	221499	141	10750	7919	50	16775	12124	77	38164	28457	130	54628	41860	134	1.04858e+06	1.00339e+06	140	0.650452
91509	85803	81	37111	34875	79	989	924	0	2084	1770	28	3996	3876	36	5280	4549	40	146721	136351	80	0.650452
152214	128046	89	66331	56743	88	1610	1330	19	3020	2684	33	6321	5630	47	8590	7431	54	247761	212117	87	0.650452
120698	108665	86	54247	49056	84	1627	1408	18	2630	2468	29	5629	4972	44	6626	5548	48	229431	214270	83	0.650452
28899	28543	72	7824	8385	38	364	428	0	609	759	0	924	1211	12	1367	1276	16	47098	52190	63	0.650452
136185	125794	91	32750	29740	85	1490	1340	14	2922	2918	30	8065	7615	45	8063	7014	56	304324	287501	83	0.650452
100877	95880	82	58693	57050	81	1860	1980	20	2444	2721	27	7382	7203	45	9001	8789	55	322963	308836	80	0.651584
104807	94315	92	44263	40486	83	1111	1120	9	1962	1884	21	3743	3433	34	5509	5158	41	144744	135939	81	0.654977
108927	105104	84	41753	40255	80	1392	1724	17	2920	2810	28	5729	5498	41	6440	6057	44	236221	227839	82	0.654977
77412	75581	94	29343	28225	77	902	992	0	2056	2048	22	3049	3077	30	4711	4607	37	133042	130965	64	0.654977
113899	103878	86	50721	47453	84	1019	877	0	2522	2149	30	4315	3899	40	6435	5973	49	166132	146227	76	0.656109
170099	144189	97	72145	60552	94	1980	1707	22	3488	3021	33	7613	6592	47	10660	9510	54	284016	242200	110	0.656109
73302	71315	78	43873	41095	79	1306	1313	12	1805	1631	22	3985	3772	35	6770	6459	51	170788	153362	80	0.656109
116843	114536	81	63198	59578	83	1606	1414	18	3398	3284	31	7841	7194	50	8381	7757	50	313570	301194	83	0.656109
238341	184616	106	76521	59841	106	3040	2187	33	5853	4939	42	11328	9047	57	15216	11902	71	420345	347378	104	0.65724
40311	34151	87	12624	10278	86	334	389	0	552	710	0	1941	1344	21	2459	1947	22	76415	57789	88	0.65724
46446	45494	76	21647	21723	68	448	403	0	229	658	0	1338	1407	15	2777	2672	27	66733	67398	70	0.65724
52323	53125	73	23961	24145	65	329	442	0	740	755	0	1624	1553	17	2640	2694	30	68266	68752	70	0.65724
19881	19182	53	12431	12549	46	321	335	0	404	643	0	904	792	0	1369	1212	19	37146	37337	57	0.65724
23643	24051	65	10782	11097	43	130	242	0	603	552	0	925	1082	7	1166	1300	13	41466	44432	59	0.65724
58308	56317	86	19104	18930	55	515	338	0	1430	925	0	2295	2336	24	2624	2420	30	102227	101118	74	0.658371
131915	115686	105	47825	39634	91	1477	1415	17	3324	3101	35	7047	6266	48	8381	6502	54	304127	264080	105	0.659502
84194	83633	79	32478	31879	77	1084	985	0	1402	1680	20	3458	3494	33	4508	4584	36	128451	124430	79	0.659502
117274	112364	83	44665	42819	82	1233	1373	14	1613	1846	21	4705	4380	39	6622	6180	43	160891	153158	84	0.660634
95197	88317	83	43777	41183	80	1315	1268	11	2317	1855	19	4037	4018	35	7007	6569	43	160858	153601	77	0.660634
143444	131577	88	67958	63731	86	2950	2738	28	3946	3263	35	8213	7700	51	11514	10619	60	311655	286301	86	0.660634
119483	109614	84	35656	30752	84	1377	1263	12	2612	1694	27	5704	4862	41	7345	6588	47	207425	189472	84	0.661765
137561	122544	87	82121	73398	90	2016	1565	22	2725	2469	27	5841	5086	43	7456	6860	46	228625	204980	87	0.661765
87027	83969	82	52241	50887	80	1283	1193	12	1935	1414	22	3528	3494	32	5370	5108	40	155592	150707	95	0.661765
23839	25971	51	11155	11780	43	400	337	0	540	569	0	1056	1170	9	1491	1581	19	43970	43281	60	0.661765
63958	64230	72	26876	26548	66	816	853	0	1034	1204	10	3265	3189	32	4152	3848	40	104088	102207	72	0.661765
172187	144808	104	55022	46395	93	2183	1824	25	3958	3672	35	9304	7556	57	9945	8614	53	373939	333712	93	0.661765
108621	101551	85	43141	39947	82	1524	1234	20	2149	2609	25	6323	5979	40	6473	5587	47	260987	250906	82	0.662896
173481	145330	95	69896	58040	92	1894	1541	21	3762	3232	40	7760	6589	51	9681	8390	56	307162	272280	89	0.662896
121621	118762	84	93411	91602	84	1778	1788	19	2694	2325	34	6799	6377	44	9526	8683	62	247760	227483	79	0.662896
147467	121665	94	55837	46137	90	2071	1706	24	2638	2253	29	5676	4865	42	8932	6953	58	227093	192801	92	0.664027
150559	127848	108	50009	43570	89	1674	1560	17	3511	3178	31	6932	6125	46	9833	8764	52	251376	234876	91	0.664027
81350	76288	81	39924	37506	80	874	744	0	1316	1031	7	2911	2925	29	3759	3885	35	119104	112238	80	0.664027
32187	30644	76	8326	8264	40	352	405	0	470	461	0	1440	1320	16	1793	1931	23	65912	67850	69	0.665158
115332	100195	89	44912	37886	87	1347	1246	14	1546	1982	21	4776	4120	39	6798	5674	48	179022	158675	87	0.665158
199069	144892	104	78089	57237	99	2637	1852	29	5165	3877	47	11065	7966	65	12459	9629	64	457817	341861	102	0.66629
81137	81883	78	50087	49265	77	768	905	0	1836	1577	18	4156	3946	35	5866	5983	38	148227	142925	81	0.66629
236709	197380	108	119834	98898	108	3877	3104	35	5480	4667	43	14620	12085	67	16637	14535	69	512348	432767	107	0.66629
184487	151753	98	69025	57179	92	2612	1993	29	4533	3893	41	9475	7794	54	10283	8482	62	398690	340225	94	0.66629
122679	110767	87	40513	35609	85	1529	1346	17	2331	2334	25	4708	4333	41	7477	6970	47	191664	180652	83	0.66629
104109	103775	82	31795	31455	74	1480	1436	15	2005	1737	18	6142	5685	44	6921	7094	48	247297	237664	84	0.66629
41486	40117	76	17428	17404	51	507	516	0	484	626	0	1555	1542	17	1864	2047	20	54171	53351	70	0.667421
148533	127325	102	55647	47914	90	1976	1643	22	3414	2781	32	6612	5862	47	9682	8349	53	252880	223696	91	0.667421
83081	79280	81	30707	29335	78	820	576	0	1203	1250	16	3113	2881	32	4604	4419	41	126187	119662	70	0.667421
149751	125369	100	86456	74422	91	1989	1708	22	2955	2466	31	6626	5810	46	9202	8375	54	228939	207358	92	0.667421
127318	116994	90	58713	54400	86	1702	1568	18	2629	2468	28	5010	4887	39	8042	7503	50	207737	194209	88	0.667421
77982	75157	79	44858	43925	77	1579	1513	20	3918	3416	35	7784	7446	47	8832	8298	53	308367	288011	81	0.667421
218406	167286	109	79871	60932	102	2670	2060	31	3817	3277	39	9787	8166	56	14729	12095	70	393550	319119	102	0.668552
118548	106970	86	47985	43080	86	1154	1112	9	2146	2064	26	5381	4920	41	7771	6842	47	223219	201755	87	0.668552
262780	178633	129	122803	87417	115	3734	2733	37	5100	3796	46	11299	8097	62	17321	12582	82	477671	346315	129	0.668552
46267	46296	87	17339	17708	52	473	393	0	405	557	0	1773	1863	20	2024	1862	25	66723	64542	65	0.669683
29623	29080	71	11160	11167	44	396	438	0	1037	977	0	1232	1433	15	2474	2115	26	55054	54392	68	0.671946
78498	77629	83	21976	21640	65	609	542	0	1144	1275	10	3016	2734	31	3571	3727	33	114536	108511	77	0.673077
89880	86215	81	31511	30515	78	1052	934	0	1852	1655	24	3661	3654	32	4709	5042	36	127522	122261	73	0.674208
206934	153797	102	75464	56577	99	2192	1745	26	3875	2982	42	8945	6874	53	13253	10266	71	355791	280651	97	0.674208
77259	79878	75	25800	26257	63	738	1036	4	1506	1446	13	3189	2688	33	3723	3653	33	120320	118148	71	0.676471
79484	79313	79	26913	26769	62	758	606	0	1687	1732	22	4655	4438	38	5062	4969	38	180098	175524	75	0.676471
92009	89608	81	33221	32374	78	1338	1246	12	2248	1792	27	4540	4173	38	6327	6300	43	180555	164904	96	0.676471
152569	126649	93	70609	58147	93	1931	1731	22	3092	2406	36	6854	5713	46	8584	7230	58	256082	227565	87	0.676471
184406	151323	96	64243	51425	94	2410	1833	26	4152	3802	39	9307	7518	56	10714	9120	55	418197	352150	90	0.677602
116865	110581	99	50819	49093	81	1613	1680	18	3449	3154	33	7116	7072	46	7931	7969	51	297809	279462	81	0.678733
72667	70835	77	13178	13156	47	989	954	0	1115	1428	14	3206	3350	30	4233	4136	37	125971	123582	74	0.678733
102369	88856	88	51213	45260	85	1562	1291	14	2087	1657	22	4431	3970	36	5768	4964	46	168344	151965	101	0.678733
77340	70541	79	37271	33201	80	1032	946	0	1728	1421	23	3898	3481	37	5661	5212	43	146009	132362	78	0.678733
106402	99175	88	52253	49105	84	2442	2122	26	4247	4011	39	9406	8898	54	12328	11782	63	339352	309080	82	0.678733
41175	41619	69	13448	13400	46	557	629	0	619	736	0	1936	2081	23	2510	2626	26	70589	68520	67	0.679864
65137	62885	82	30060	29487	76	986	827	0	1315	1396	12	2785	2786	29	3901	3727	35	90114	86204	71	0.679864
97987	99609	73	39106	37582	80	1574	1317	14	1797	2074	24	4777	4731	38	7176	6514	46	180978	174832	78	0.680996
228043	167478	122	88043	63877	112	3075	2129	32	4657	3271	43	10250	7992	56	14627	10907	76	401620	310496	106	0.680996
130363	110131	92	48183	40822	86	1185	937	0	2350	2121	25	5190	4486	43	7464	6401	51	194100	173946	80	0.682127
44876	42351	87	9673	9653	42	634	611	0	984	760	0	1462	1783	18	2561	2594	27	55914	59060	66	0.682127
131217	112544	94	62306	52816	89	2349	1837	25	3265	3073	33	7236	6307	46	8004	6465	61	280333	249661	86	0.682127
56573	55161	77	25663	24916	75	681	719	0	1123	626	0	2250	2044	24	3897	3761	34	83555	81331	63	0.683258
130501	121451	87	50096	47741	84	1630	1586	19	3144	3030	27	5501	5433	40	9290	9062	52	230212	212495	82	0.683258
69491	59973	81	30440	26995	79	746	750	0	1627	1261	13	2810	2400	30	4047	3663	37	111889	103994	78	0.683258
88262	82101	85	32726	28688	82	928	813	0	1571	1464	19	3523	3311	33	4527	4134	37	131962	117825	79	0.684389
190176	150867	101	78490	61190	99	3677	2943	34	4684	4089	40	11797	9559	66	17645	14411	77	439216	385421	102	0.684389
107219	95890	85	38192	32647	84	829	713	0	1775	1541	21	3988	3522	35	5543	4914	39	149234	133157	81	0.684389
74673	72132	78	40848	40217	78	927	929	0	1521	1777	17	4176	3892	37	4525	4430	38	140671	136688	73	0.684389
111088	105188	84	45947	43956	82	1542	1353	16	2824	2825	31	6421	6307	43	7044	7271	47	257241	249838	77	0.684389
52385	52388	74	11347	11268	43	584	621	0	915	857	0	2270	2225	26	2935	3138	28	86220	83365	74	0.686652
85562	77503	82	37470	34354	82	878	848	0	1201	1388	18	3236	3009	29	4152	3613	40	130147	118092	82	0.686652
112348	107659	97	33487	32337	81	1617	1593	16	2504	2387	27	6589	6327	43	7735	7175	46	281861	273643	84	0.686652
251374	195502	115	129006	101726	105	5180	3957	41	6828	5586	50	15229	12322	67	22223	17950	79	595111	501696	105	0.686652
171467	143034	112	77952	64073	112	2238	1932	23	4917	3636	40	9958	8326	67	11031	9462	58	423036	359697	112	0.686652
37260	38306	71	14915	15031	48	296	442	0	709	808	0	1422	1471	18	2135	2481	24	58017	60480	63	0.687783
66211	59853	79	31991	28394	78	932	777	0	1523	1262	18	3477	3027	35	4976	4635	40	128503	119691	78	0.687783
148969	135886	103	61487	57172	86	1926	1742	21	2555	2168	31	6136	5291	46	8119	6836	51	207114	183030	91	0.687783
166000	136957	102	67625	56970	90	1768	1410	21	3597	2743	37	6927	5940	47	8058	6928	51	250062	212796	92	0.687783
134483	120396	96	55988	51390	86	1361	1195	16	2828	2487	30	6350	5761	44	6814	6380	49	235111	220919	85	0.687783
254850	184434	110	95704	67416	107	3045	2111	34	6141	4133	56	14775	11003	76	16311	12259	73	615602	457332	109	0.687783
142448	122547	107	64894	55976	107	1860	1310	22	3552	3093	34	7921	6301	53	8776	7518	55	316605	270616	107	0.688914
100521	99605	80	53305	51411	81	1451	1453	17	1584	1776	24	4450	4343	37	6821	6145	50	169496	162303	76	0.688914
209012	167590	100	71059	56120	94	2996	2580	31	3541	3418	38	10152	9070	54	14558	11998	70	387682	336231	93	0.688914
81686	77652	79	31467	29014	79	1073	939	0	1848	1457	18	3530	3692	31	4648	4439	35	139076	134086	77	0.688914
156953	135243	91	72999	62450	91	1485	1250	17	2755	2724	31	6467	5685	46	9225	7970	57	254030	224439	90	0.688914
44458	45197	81	19177	19989	50	460	658	0	511	867	0	1722	1887	20	2434	2260	28	66588	67719	63	0.688914
108131	95005	93	45094	39448	85	1436	1298	14	2173	1825	25	4289	4031	39	5842	5524	42	171783	159562	86	0.690045
114847	109377	87	31818	30896	79	1427	1357	17	3158	3289	25	6606	6267	43	7953	7650	50	278200	271294	83	0.690045
217127	165472	111	90964	70278	99	2615	1886	32	5367	3863	44	11160	8716	61	12873	10124	61	480323	390046	99	0.690045
160251	125307	104	64359	51207	93	1858	1656	23	3188	2341	35	7124	5368	55	9897	7590	58	259724	217101	95	0.691176
183479	160858	94	97559	85933	91	2744	2505	30	4785	4464	39	10644	9799	54	12479	11477	58	406739	375045	93	0.691176
132812	121454	86	44520	40878	84	1402	1408	15	2970	2549	32	6506	6530	43	6940	6005	45	241552	232521	86	0.692308
130709	115808	89	64892	57688	87	1618	1437	19	3459	3069	34	5984	5605	43	8764	7878	55	221249	206227	86	0.692308
199000	168123	113	123739	107456	98	3801	3412	35	7057	6228	52	16280	13862	70	16932	14623	78	595155	539414	100	0.693439
92187	87393	83	33788	32787	79	902	879	0	2364	1728	23	4550	4352	36	5600	5674	39	188333	179650	80	0.693439
64055	61309	87	24172	23656	72	643	647	0	1124	965	0	2264	2257	24	3505	3298	33	90744	90927	63	0.69457
95293	88980	86	41495	39204	82	1122	1027	4	1980	1579	18	4974	4639	40	6544	5880	44	186720	170588	74	0.69457
91743	89262	82	33200	31969	80	955	1036	5	2026	2288	22	3925	3901	36	6237	5892	44	163413	158509	80	0.69457
56573	55442	75	21676	20770	59	650	800	0	820	1281	14	2496	2519	27	3017	3283	29	92386	89209	74	0.69457
38701	39427	72	15866	16328	49	69	248	0	412	568	0	1291	1333	13	2114	1890	26	54298	53674	71	0.69457
45898	43339	86	20148	19849	60	439	476	0	336	587	0	1909	1602	24	2557	2738	26	70320	66181	72	0.695701
152341	130163	101	61932	52624	89	1767	1400	21	2717	2636	31	6233	5505	46	8663	7719	51	235957	204751	92	0.695701
82931	73983	85	42368	37062	82	598	606	0	1787	1696	20	3669	3457	33	4189	3793	41	130609	117095	80	0.696833
51720	50472	74	20030	19841	57	665	674	0	1163	1078	6	2468	2432	26	3392	3351	32	86812	82206	71	0.696833
60226	60615	80	27152	26997	74	660	557	0	1321	961	0	2248	2212	25	3738	3906	32	90155	89723	72	0.696833
183723	147380	100	68884	54686	96	2914	2043	32	3030	3275	33	7843	6992	51	11916	10056	56	302693	273659	92	0.696833
78087	77357	79	45071	44052	78	949	731	0	1619	1900	18	3498	3238	34	5502	5463	38	132800	131765	76	0.696833
95788	84899	87	42319	37258	83	1205	1076	8	1722	1474	23	4036	3788	35	5388	4674	42	163083	142725	83	0.697964
19844	22365	48	8244	8866	39	510	481	0	848	609	0	1061	1011	3	1183	1119	9	36696	36816	65	0.697964
99700	93323	95	33380	30304	83	1170	1256	12	2217	2027	25	4687	4227	38	6691	6300	45	165537	162314	85	0.697964
165991	151041	89	106931	97617	89	2551	2247	29	4608	4072	38	10236	9687	59	11250	10300	59	425025	404780	92	0.699095
54030	53037	88	15649	15887	48	454	516	0	695	1142	8	2246	2364	24	3002	2905	31	77258	75455	75	0.699095
217306	175826	107	112487	93062	102	2716	2186	27	4997	4207	41	10950	9109	63	13873	10877	66	406907	352059	103	0.699095
70281	64633	75	29237	26656	78	1120	1002	2	1428	1338	17	3300	3085	34	4830	4230	43	140090	134428	79	0.699095
205980	164465	106	62013	48311	99	2664	2127	28	3954	3413	37	8101	7125	49	11105	8751	59	302941	248023	101	0.700226
243987	188556	119	65224	50519	100	4115	3229	35	5623	5104	42	14046	11315	72	20494	17019	86	525355	454158	105	0.700226
99893	95725	81	55668	53848	80	1120	1252	11	2056	2005	22	4655	4322	39	6330	6309	43	176360	168850	81	0.700226
39342	35998	73	19091	18555	58	253	398	0	622	590	0	1343	1367	15	2264	1788	26	49156	50023	70	0.701357
21623	22231	60	10988	11191	44	129	179	0	407	454	0	782	939	0	1173	1101	8	32259	32316	66	0.702489
362576	225285	159	202424	139246	145	8313	5474	51	11165	6870	70	22733	15094	86	32959	21666	127	909201	617232	146	0.70362
52866	52305	74	23052	22706	59	599	746	0	1030	1044	14	2885	2433	33	3801	3080	37	96067	83549	90	0.70362
133946	110471	91	46466	39375	89	1786	1369	24	2138	1846	27	5339	4192	43	7548	6269	50	209880	185256	92	0.704751
46035	46414	74	17265	17455	51	342	540	0	969	621	0	1684	1724	20	2659	2488	26	62364	59465	71	0.704751
219381	163169	102	92031	68792	100	3137	2496	32	3541	2846	36	10394	7757	59	14153	10463	65	377226	292758	102	0.704751
174714	143378	102	69436	56137	95	2221	1843	26	3220	3043	35	7660	6133	50	10371	8367	60	283544	237481	111	0.704751
36576	36296	76	9075	9568	41	611	527	0	325	479	0	1431	1637	17	1782	1929	21	58559	61537	66	0.704751
103302	96825	89	33497	32240	81	1088	1067	7	1560	1951	20	4453	4300	36	5877	5850	41	173116	162161	85	0.705882
117720	106612	102	44129	40434	92	1567	1656	17	2961	2488	29	7102	6579	44	7280	6463	50	286031	263958	102	0.705882
216369	162207	103	76063	59892	101	2363	1680	28	3788	2885	42	8702	6874	56	10777	8154	61	329474	250849	101	0.705882
166850	150005	92	68903	62233	91	2618	2263	27	3948	3455	37	8609	7703	49	11682	11360	56	323641	296388	107	0.705882
97184	88479	84	29592	25857	83	1113	1209	10	1929	1363	24	4401	4340	35	6358	5705	43	164892	151904	82	0.705882
298619	195103	123	175645	123125	119	6082	4224	45	8080	5431	54	17767	12093	78	24631	17805	91	659418	466881	118	0.707014
87672	83398	82	34250	32537	79	829	984	0	2005	1914	18	3541	3445	32	5311	5196	38	134283	132854	79	0.707014
62097	54951	80	28558	25508	72	743	668	0	888	804	0	2749	2456	30	3970	3512	36	101920	93986	80	0.707014
193238	153650	97	98940	81260	95	2370	1912	26	5372	4036	44	11047	9262	61	12112	10120	66	455388	380176	95	0.707014
133727	120559	87	47349	42249	83	1515	1620	16	3594	3081	37	7692	7180	49	7893	7210	51	313207	289982	83	0.707014
130500	111508	89	55898	47143	89	1783	1422	16	3085	2694	30	5841	4892	45	8335	7346	50	222829	195397	88	0.707014
134177	127344	88	62733	58801	84	1388	1382	15	3218	3147	32	8996	8729	46	10499	9318	56	354028	341509	97	0.707014
111712	106622	83	54344	50670	83	1811	1563	21	2266	2662	26	6528	6166	43	7670	6876	53	265469	242612	81	0.707014
224780	164961	120	85603	62804	107	2606	1806	30	4028	3121	38	9995	7673	57	14395	10496	82	373972	287274	110	0.708145
114493	108397	92	39794	38301	81	1162	1171	11	2200	2418	24	5612	5597	40	5960	5795	45	230216	222543	83	0.709276
74959	73830	77	23657	22932	75	898	1018	3	1013	1237	10	3287	3013	34	3787	3603	35	108453	108223	77	0.709276
103346	97950	85	51948	49042	83	1511	1371	14	2030	1467	26	3274	3077	34	5310	4676	42	127265	119311	71	0.709276
57981	55395	77	23666	22946	66	795	884	0	1560	1681	17	2465	2453	26	2883	2926	29	95670	95666	68	0.709276
91987	81893	84	33644	29581	82	745	763	0	1433	1465	15	3073	2680	32	4509	3950	38	123332	110894	77	0.711538
149815	129662	106	53751	46024	86	2061	1736	22	3724	3426	35	7704	7001	51	9685	8732	52	352671	316269	85	0.711538
117639	114163	82	38012	36729	81	1325	1198	12	1574	1872	18	4854	4666	37	6930	5870	49	183204	175316	82	0.711538
87769	86750	78	41585	40570	78	908	823	0	2106	2004	23	5791	5539	42	5701	4802	44	212397	207780	73	0.711538
22113	22124	60	15380	15309	48	236	258	0	743	676	0	1136	1082	7	1510	1652	15	40435	41686	53	0.71267
79838	72823	84	33711	30858	81	905	923	0	1391	1122	11	2937	2950	32	3674	3482	35	116239	107180	75	0.71267
211531	158584	120	84331	65420	115	2856	2165	28	4343	3572	39	10081	7415	58	13660	11184	74	381695	310856	120	0.71267
70974	69763	79	17708	17245	53	678	672	0	1792	1599	16	3364	3468	31	4093	4406	33	121555	115358	93	0.71267
30055	31349	66	16769	17258	50	317	301	0	1096	1005	2	1218	1315	13	1594	1767	18	46788	43080	82	0.71267
189613	154747	102	69286	55823	96	2022	1613	22	4483	3574	39	9769	8257	56	11182	9102	58	401650	339183	92	0.71267
104697	96604	85	36249	32765	83	1324	1019	4	2334	1897	26	4142	4037	35	6647	5959	44	169576	159069	80	0.713801
136462	118099	105	63766	54893	105	1500	1254	16	2883	2481	28	7607	6488	51	8951	7658	52	316795	272486	105	0.713801
162141	132533	95	65098	52520	92	2286	1650	25	3575	3292	36	8530	7150	57	9763	7996	59	364330	305055	97	0.713801
60539	61051	76	16123	16558	48	778	756	0	1817	1322	19	2418	2625	25	3677	3968	35	102882	103134	69	0.713801
142060	118788	93	72380	64691	88	3325	2916	31	5352	5182	41	13533	12164	68	16800	14370	71	542463	476013	86	0.713801
111848	104908	100	43885	42137	82	1828	1609	20	2326	2292	24	4962	4511	39	7180	6861	41	180829	175237	79	0.714932
121641	108857	97	55774	49569	87	1085	875	0	1601	1642	20	4140	3887	37	5015	4901	41	155141	146131	82	0.716063
128324	103166	91	51648	42931	88	1526	1499	18	2999	2294	32	5680	4964	44	8509	6498	56	214508	181828	87	0.716063
121563	101273	94	49434	41080	88	1332	1043	7	2646	2067	29	5172	4058	42	6861	5648	50	169484	142835	85	0.716063
71162	71042	77	32049	31235	76	818	797	0	1096	1278	13	2903	2698	29	4435	4482	35	115351	113160	71	0.717195
28488	26969	72	8185	8398	40	468	448	0	453	533	0	1309	1433	16	1312	1559	17	53599	55063	63	0.717195
42314	41925	69	17919	17617	55	675	469	0	336	602	0	1360	1354	16	2326	2225	25	54786	56152	67	0.717195
74496	72006	79	22190	22163	60	819	915	0	1027	1198	14	3165	2877	31	4725	4649	36	124409	118243	75	0.717195
74488	69919	82	27392	25612	79	983	845	0	1838	1827	21	3767	3598	34	4798	4591	41	156756	155320	77	0.718326
247970	193757	117	119913	93660	114	3107	2336	32	6254	5048	50	11471	8990	61	15154	11330	70	431054	344713	112	0.719457
294314	223590	123	155518	118299	119	5051	3665	43	7313	5352	51	17351	13306	73	27160	20011	96	664042	512149	122	0.719457
37616	33030	82	23403	19454	87	572	502	0	1170	992	0	2515	1905	26	3839	2951	36	85479	62436	87	0.719457
83594	85935	76	41018	41171	76	959	578	0	1526	1426	15	3373	3379	32	5340	4653	40	132691	129826	71	0.719457
163288	129519	98	69175	56687	93	2122	1820	24	2813	2112	31	6933	5546	45	9675	7494	61	266661	223496	92	0.719457
133459	122402	86	39761	36673	83	1873	1883	20	3570	3365	30	8735	8587	48	9527	8531	55	357750	336627	86	0.719457
137544	127184	101	68098	62963	87	1947	1903	20	4074	3824	35	8306	7909	51	9562	8435	57	346458	325168	87	0.720588
43621	42881	74	15116	15207	48	484	467	0	720	680	0	1691	1550	18	2055	2474	23	64658	65885	69	0.720588
35102	34014	77	15109	15366	48	229	330	0	1056	735	0	1139	1167	12	1637	1895	19	56632	58608	62	0.720588
105421	100666	98	36444	35066	80	1437	1283	14	1378	1559	20	4512	4225	36	6227	5803	41	164908	159818	81	0.723982
47668	46913	78	18982	18542	55	762	659	0	986	1147	6	2189	2178	25	3198	3034	31	76054	74312	65	0.723982
128292	120371	87	51722	48272	84	1418	1286	13	3239	2546	32	6392	6149	44	7107	6171	50	266188	243531	78	0.723982
133145	110314	91	62170	50029	92	2124	1939	24	3161	2684	35	7747	6790	52	10668	8859	57	287807	247372	89	0.725113
105174	94260	85	44573	39869	83	1302	1158	9	1794	1592	25	4650	4129	39	6184	5896	42	173006	157339	82	0.725113
50244	51168	69	19574	19768	56	267	239	0	618	803	0	1523	1544	18	1883	2168	24	68460	70069	63	0.725113
157868	132066	97	72803	62851	93	1495	1498	16	2540	2481	30	5462	4902	39	7507	6630	49	211926	193930	88	0.725113
130556	108798	90	48118	39598	88	1225	1262	12	1993	1817	24	4842	4393	40	6358	5842	44	196483	164242	89	0.726244
96303	92334	92	31978	30906	78	988	951	0	2159	2158	24	5080	4952	40	5046	4981	39	210260	202795	69	0.726244
191789	117566	130	70651	40041	119	1878	1367	15	3591	2098	37	7263	4653	71	9715	6338	79	280455	185629	117	0.726244
14915	14524	52	6717	6940	37	83	98	0	393	372	0	699	783	0	809	746	0	18673	17622	56	0.727376
220474	158755	116	103827	79422	113	2310	1803	25	4849	3372	47	8575	6244	55	12709	8936	71	336770	260960	111	0.727376
227751	134683	116	128864	91056	113	2597	1783	33	5310	3047	54	11997	6455	70	14802	8004	76	504214	279694	119	0.727376
132111	119284	86	46493	42158	84	1705	1681	19	2172	1969	27	5326	5043	41	7164	6403	47	216180	207345	83	0.728507
18699	18683	67	5568	5483	37	224	202	0	321	442	0	811	823	0	1260	1212	13	34337	30765	75	0.728507
178869	146533	113	62287	49911	96	1869	1569	19	4384	3587	40	9585	8189	55	10561	8968	61	388409	333742	95	0.728507
198302	145049	99	79891	58423	98	2334	1816	28	3901	2758	38	7740	5514	51	10970	7794	72	310234	226494	95	0.728507
75935	75674	78	35173	34871	76	814	970	0	1779	1262	16	3315	3150	31	3035	3052	31	119949	121371	77	0.729638
163360	133084	97	60021	49755	91	2004	1742	22	2631	2398	31	6552	5764	45	9889	8719	59	275152	240307	90	0.729638
300522	212302	132	198086	143785	131	5464	4163	42	9468	6761	55	20460	15282	75	30165	22043	108	767837	589556	126	0.729638
138194	119539	103	59624	50596	91	1403	1192	14	1898	1788	21	5362	4719	41	7968	7147	52	202951	179834	88	0.730769
112014	98933	98	44730	39162	85	1609	1163	14	2451	1849	24	4730	4371	38	6218	5730	43	177033	167082	82	0.730769
25283	25979	49	12854	12691	48	478	503	0	105	431	0	1032	1032	4	1376	1481	13	47202	45187	68	0.733032
57732	56401	77	21184	20721	65	660	731	0	948	909	0	2645	2192	29	4151	4118	38	94598	92942	76	0.733032
25164	24381	72	13713	13882	47	437	416	0	781	698	0	1124	1310	14	1572	1933	19	43893	43775	65	0.733032
106944	102352	82	41094	39795	81	969	873	0	2191	1896	27	4201	4141	35	5473	5328	39	150915	146894	84	0.734163
174805	136371	113	63730	49230	113	1968	1437	22	3944	3053	34	9048	7186	53	10431	7788	59	377679	316729	113	0.734163
175742	150299	111	64459	53734	111	2223	2071	25	5100	4267	40	12268	10386	68	13085	10431	71	485125	432422	111	0.734163
98896	96050	80	40618	39760	80	1173	1005	2	2958	2710	31	6029	5983	42	7123	6847	46	264733	263625	83	0.734163
95870	94447	81	38400	37622	79	1090	1068	8	1831	1786	21	4358	4265	39	5137	4908	39	158417	152887	77	0.734163
104848	101765	83	42291	40378	82	1251	987	0	1779	1873	20	5274	4891	38	5100	4829	40	181204	177878	81	0.735294
106373	99483	90	38346	36719	81	982	1131	8	2082	1862	24	4622	3985	38	6143	5989	40	165358	162293	83	0.736425
66728	66640	77	30103	29318	75	970	954	0	1234	1078	8	2446	2463	27	3002	2837	30	122322	120507	74	0.737557
140660	131457	87	59079	54839	84	1817	1560	21	2797	2280	30	6295	5964	44	8007	7302	48	230684	220505	84	0.737557
203729	131267	194	87394	57434	178	2829	1672	21	4463	3021	33	9154	6004	72	12216	7344	95	338494	220874	204	0.737557
164627	144724	94	55823	47717	92	2646	2263	26	3670	3400	35	9231	8024	54	12818	11021	64	347788	299130	93	0.738688
35816	37897	56	21070	20957	58	647	568	0	515	471	0	1649	1573	20	1806	1814	22	54752	54579	69	0.738688
222019	161371	107	83781	58850	100	2337	1618	30	5182	3972	44	11756	8701	65	13549	10316	61	515258	382113	103	0.738688
85751	83151	83	30182	29736	78	1070	1246	11	1653	1370	16	4093	3692	37	5577	5892	43	131303	129871	78	0.738688
184650	155353	97	91480	79721	95	2290	1778	26	3633	3160	35	9169	7942	52	11472	10578	57	410742	365894	94	0.738688
99430	97654	79	32176	32418	78	1357	1390	15	2513	2571	28	5745	5518	46	6875	6663	48	263579	257646	73	0.739819
166598	130938	95	59462	46657	92	2123	1639	23	4036	3045	38	9869	7801	54	9704	7893	57	384291	304162	95	0.739819
92761	87382	81	35736	34203	80	1225	1095	7	1844	2114	24	4578	4522	36	5390	5212	40	202403	193522	83	0.739819
145617	122634	101	55499	46395	90	2098	1595	22	2809	2166	27	5435	4313	46	8103	6164	55	206185	179529	89	0.74095
76814	75053	90	29520	28852	76	884	701	0	1068	1148	9	2296	2279	25	3511	3820	33	103325	102293	77	0.742081
63811	62216	80	16902	16773	51	875	799	0	615	1202	9	2147	2401	25	3288	3584	30	99451	97178	77	0.742081
60808	59177	78	28240	27476	76	467	609	0	1125	1025	6	2662	2564	26	3436	3155	32	104643	99691	75	0.742081
135400	121923	88	49058	43382	85	1384	1370	15	3290	2747	30	4734	4305	38	7371	6564	49	187761	162371	76	0.742081
87154	81071	88	30439	26513	82	1219	939	0	1395	1259	21	3972	3748	33	5424	5234	41	140415	130719	78	0.742081
36293	36062	73	15407	15362	51	586	594	0	1259	809	0	1154	1371	14	1603	1623	22	54906	52597	67	0.743213
52926	51105	75	18677	18211	59	536	512	0	1194	1227	10	1928	1943	23	2747	2506	31	81025	80753	71	0.743213
134633	119778	94	52914	46114	88	2075	1619	25	3957	3830	34	8415	7581	51	8799	7957	59	330761	306608	88	0.743213
98932	79598	94	54779	42180	95	1065	717	0	2142	1385	30	3885	3191	40	5652	4595	51	157291	135023	79	0.743213
222799	137817	107	110576	74827	106	2932	1759	34	4196	2596	43	9481	5555	60	13655	7857	72	408118	220821	105	0.744344
193656	163151	103	74568	63722	96	2257	2026	26	4936	4191	39	10971	9862	55	11319	9564	57	429728	387756	94	0.744344
208070	167202	96	73152	58040	94	2544	2027	29	3683	2661	38	9053	7274	57	12804	10575	62	348597	300920	92	0.744344
69203	70336	76	19729	19638	52	907	787	0	1055	1217	10	2889	2621	29	3915	3814	32	118781	113912	73	0.744344
158027	133042	101	80649	71410	90	2135	1901	24	2862	2578	37	6188	5491	44	9139	7771	57	240264	218927	84	0.745475
86764	82269	86	22820	21782	73	1068	1011	4	1185	1531	17	4040	3719	36	5369	5432	39	130898	128653	80	0.746606
157048	130545	96	62962	52509	91	2408	1949	28	3819	3174	37	8440	7028	51	12310	10006	67	326511	285716	87	0.747738
73615	67786	84	23325	21550	64	668	773	0	1350	1200	17	3124	3015	31	4768	4542	39	130035	128547	74	0.747738
17342	17298	48	9968	9948	44	157	192	0	202	493	0	835	720	0	1440	1343	15	28152	29259	58	0.751131
180113	148562	96	107532	95166	96	2552	2167	27	4238	3739	39	11008	9556	60	15598	13963	73	397614	360800	92	0.751131
144539	127849	88	45115	37487	89	1736	1634	22	3660	3771	34	8993	7897	57	9788	8863	52	382786	345202	85	0.751131
198664	160945	100	100264	80363	98	2477	2099	25	4776	3636	43	9522	7910	55	12817	10898	63	366824	303998	93	0.751131
165039	145769	90	69652	60180	88	1858	1540	21	3018	2674	33	7750	6692	48	8021	6996	48	309486	281405	83	0.751131
66009	69399	73	13003	13745	44	848	837	0	1355	1756	17	3630	3546	34	3169	3432	30	125232	121547	71	0.751131
76671	74164	94	22186	21963	56	777	838	0	1709	1920	19	3398	3012	29	4521	4545	37	125328	117799	94	0.751131
209593	155458	99	97167	76493	98	2772	2249	27	4295	3426	40	9531	6825	57	11395	8754	64	356843	270582	97	0.752262
172661	147202	96	81009	69238	92	1924	1722	20	3881	3280	41	9323	8036	57	10482	8806	60	404124	356912	91	0.752262
29478	32376	67	14709	15489	46	322	349	0	860	599	0	1217	1351	15	1629	1533	22	58157	60945	55	0.753394
166353	128996	94	64848	50054	94	2403	1848	27	3197	2722	34	7388	5626	51	11391	9022	62	293864	230711	94	0.753394
100044	87370	95	32615	28672	84	999	832	0	1466	1546	20	3679	3325	35	4770	4310	39	139512	129029	81	0.754525
166871	147090	93	60612	53708	89	1996	1969	22	3568	2949	36	7074	6390	45	9303	8024	52	257311	235358	86	0.755656
132790	111101	106	59532	50228	89	1331	1184	11	2281	2067	30	5416	4318	44	5784	5224	44	191573	166955	89	0.755656
24488	23328	65	5449	5406	35	407	340	0	241	319	0	1057	946	0	1612	1523	19	44962	43824	65	0.756787
99318	95108	87	20916	20311	65	1255	1275	11	2857	2465	32	5649	5662	40	6018	6268	44	226809	219659	79	0.757919
58184	58410	84	22415	21679	69	768	860	0	1052	1184	9	2342	2321	25	3569	3054	33	91635	92631	73	0.757919
113395	103573	86	40404	37006	82	1626	1682	19	2484	2524	26	5486	5097	40	8323	7380	51	205230	194185	82	0.757919
149760	130093	96	67631	57955	90	1570	1575	18	2778	2297	28	6084	5824	43	8527	8076	56	241335	217390	87	0.75905
284319	210494	131	131283	99134	113	5975	4547	43	8728	7081	59	19123	15225	77	28718	22240	106	752291	609814	113	0.75905
137006	122888	96	56867	49746	88	2088	1871	24	2559	2240	32	6456	5787	45	9369	7618	56	244791	216047	104	0.75905
102418	91138	84	44440	38387	84	871	633	0	1848	1487	20	3570	3160	34	6249	4829	50	148358	130410	81	0.75905
224116	182902	104	93551	77161	98	2655	2247	29	4831	4052	45	11046	9004	59	15727	13412	71	377520	323729	97	0.75905
54684	54694	74	19218	19377	51	274	420	0	972	997	0	2192	2054	25	2265	2361	27	70981	69243	69	0.75905
112280	107015	85	37429	35995	80	1587	1506	18	2685	2505	28	6591	6207	43	7062	7008	46	259000	245612	86	0.760181
177708	153226	96	52110	43977	94	2361	1962	27	4854	4252	39	11280	10170	63	11909	10856	66	464143	418910	97	0.761312
50401	49500	78	18928	18786	52	565	578	0	392	567	0	1963	2062	21	2716	2627	30	72212	68536	74	0.761312
111568	96059	89	52327	43515	88	1231	1001	2	2645	1924	30	5533	4656	43	7648	5929	57	195076	173742	85	0.761312
185144	159676	103	81067	71046	94	3312	3020	30	4355	3575	37	10581	9707	53	14212	12919	69	395182	359037	92	0.762443
75745	74702	78	25906	25485	70	711	549	0	1344	1390	12	2782	2660	29	3813	3258	37	112602	107699	67	0.762443
250103	167856	114	117530	80358	113	3019	2174	32	4307	3187	45	10167	7832	57	14357	9792	70	397751	281972	109	0.762443
146607	139755	85	41453	40182	82	2466	2608	23	2943	2822	29	7896	7584	44	11690	11040	63	325530	300343	84	0.762443
161826	137251	94	68214	57905	93	1532	1467	17	2271	2223	25	5473	4768	42	6635	5042	52	207285	180886	88	0.762443
173918	144651	105	78450	64544	100	2461	1904	29	3664	3505	35	8708	7649	52	11916	10296	66	325854	286178	99	0.764706
56308	57392	72	19886	20267	53	485	633	0	1218	936	0	2044	2178	22	3178	3249	31	79294	80425	68	0.764706
87304	84519	73	30999	29569	79	939	1078	7	1730	1299	14	3731	3390	37	5804	5658	37	145401	137385	77	0.764706
88583	86943	79	44092	41418	80	910	927	0	2205	1570	28	3898	3871	34	5272	5340	40	156209	145725	71	0.764706
173224	136433	95	79563	64749	94	2401	2042	27	3276	2795	35	8114	6475	50	10723	8541	61	328590	273499	92	0.764706
105213	100607	84	43717	41347	82	1327	1048	6	2271	2227	30	5948	5551	43	6814	6947	43	227845	215593	82	0.765837
114753	106263	87	43179	39011	85	1545	1342	19	4432	3894	40	6736	6014	48	5597	4802	46	210259	190603	83	0.765837
30317	32866	55	12125	12581	43	294	357	0	229	734	0	1498	1483	18	1626	1518	18	53113	52494	65	0.765837
64644	61646	79	22044	22001	59	923	1156	9	1226	1519	16	3126	3365	29	4694	4494	38	120127	115361	72	0.765837
53778	52672	82	19310	18958	57	522	649	0	806	998	0	2113	1867	23	2786	2509	30	75388	78593	62	0.766968
296017	183899	131	146282	99524	131	4073	2752	42	5780	4406	47	12073	7774	68	17004	12402	77	455765	300021	126	0.766968
140124	122899	96	87595	79546	89	1868	1728	18	2907	2551	32	6462	5480	46	8242	7286	51	239917	215914	91	0.769231
24376	24215	56	5349	5376	34	360	438	0	244	337	0	990	1142	9	1239	1196	15	34904	35510	62	0.770362
28050	29697	54	10461	10866	41	234	321	0	655	751	0	1244	1565	16	1956	1969	22	48331	48775	68	0.770362
113542	98717	92	51595	44697	88	1431	1364	16	2295	1909	25	4843	4373	39	6545	5634	43	177251	167065	87	0.771493
78265	74256	80	23738	21975	78	950	1074	6	1549	1445	15	3312	3279	32	4443	4207	36	143933	139562	80	0.771493
49384	48427	74	19615	19458	57	438	530	0	820	644	0	1780	1553	20	2311	2141	27	63846	64130	72	0.772624
82828	80652	81	33170	32709	76	1113	1073	6	1588	1388	20	4470	4512	36	5069	5185	37	192317	185396	81	0.772624
83210	86148	65	31695	31409	76	970	1148	8	1136	1211	13	3374	3536	32	3999	4174	33	129478	122854	79	0.772624
65746	65290	76	30317	30247	75	900	832	0	1063	1045	5	2658	2716	27	3912	3679	33	102926	95652	75	0.773756
50706	49280	76	25394	25214	72	502	590	0	419	870	0	1723	1583	21	2339	2293	24	72664	71290	73	0.773756
60550	59457	79	23231	23299	67	759	623	0	630	809	0	2537	2646	27	2169	2047	25	85640	84582	72	0.774887
75152	72323	92	28655	27475	76	640	628	0	1054	1073	7	2395	2453	26	3174	2895	34	99522	93397	74	0.774887
133880	116697	89	49102	42331	87	1692	1839	20	2826	2350	32	7006	6158	47	8385	7435	51	254637	227726	91	0.774887
63644	60926	76	28534	26228	79	957	920	0	1128	1218	9	2853	2877	28	4440	3823	40	111403	101659	78	0.774887
37896	38184	62	10601	10792	43	395	405	0	1157	1433	12	1453	1672	18	2241	2118	24	59383	57928	68	0.776018
83056	74714	83	33115	28716	84	1268	921	0	1752	1633	17	3745	3283	36	5258	4719	44	161160	145680	86	0.776018
96732	93920	85	33442	32656	79	1300	1374	13	1604	1591	23	3940	3860	35	4832	4873	36	141866	136110	79	0.777149
65096	63288	78	42247	41816	77	512	480	0	1243	1210	11	2103	2017	27	3064	2881	32	96885	94449	73	0.778281
205980	156060	112	88730	67361	99	4229	2573	42	5298	3900	45	10488	8078	63	16216	12494	69	429455	338310	97	0.778281
144921	132157	89	63292	57363	88	1889	1799	17	2648	2742	29	5967	5742	41	8735	7907	54	234898	218705	85	0.779412
141524	122417	89	49320	41512	88	1465	1426	17	2797	2525	28	5984	5289	43	8586	7765	56	245159	227097	82	0.779412
309862	211803	123	116968	81326	121	3922	2730	39	7123	4300	55	13712	9280	67	20367	14506	88	535234	394933	119	0.779412
113055	111978	81	44528	43621	79	1302	1221	13	2449	2223	28	5388	4816	43	7488	6879	45	202231	191334	79	0.779412
59124	57535	78	20506	20114	56	513	548	0	943	651	0	2088	2258	25	3454	3362	33	80700	83218	69	0.779412
109312	105690	84	39781	38869	79	1065	1346	13	2944	3100	24	5186	4898	40	4908	4826	39	187366	184789	77	0.780543
63761	60775	83	28243	27442	75	826	656	0	1364	1192	9	2527	2338	27	3124	3045	35	84282	84144	68	0.780543
141975	122700	97	53072	44215	90	1848	1543	17	3768	2976	35	7668	6121	50	8574	7444	49	314681	278159	88	0.780543
84068	81194	80	21556	21175	60	622	678	0	1357	1200	13	3184	3113	30	4449	4622	35	119778	117988	72	0.781674
87110	77641	97	50519	47627	84	1389	1102	9	1526	1723	18	3388	3298	31	4907	4808	41	151021	132079	97	0.781674
56448	56419	80	12677	12779	45	626	577	0	1091	1448	11	2053	2047	25	3236	3208	31	86734	84936	68	0.781674
30541	29731	66	13032	13215	47	373	400	0	246	404	0	1118	1182	11	2085	1948	23	49298	49350	62	0.781674
156645	128966	104	64511	53031	93	2041	1659	22	3353	2954	36	7880	6698	49	8976	7440	56	326795	279853	87	0.781674
88800	87696	80	22815	22860	62	1304	1045	6	1727	1810	26	5094	4665	40	4731	5280	34	195998	191663	75	0.781674
149745	127645	91	54849	44969	91	1994	1568	22	2729	2061	28	6614	6065	48	7917	6969	49	231817	213694	76	0.782805
69866	62345	84	31681	27706	81	596	625	0	961	1112	8	2691	2398	28	3197	3178	33	103343	93220	75	0.782805
95481	82871	90	34068	27736	84	1129	1104	8	2014	1436	20	4210	3663	37	5576	4862	42	158088	139310	77	0.782805
139507	120231	91	65807	57870	88	1840	1627	19	2807	2218	33	5338	4500	43	7736	6240	50	217677	181819	75	0.782805
44229	47780	63	21781	22346	54	318	519	0	701	606	0	1895	1829	21	2292	2473	27	62124	62720	63	0.782805
29003	30367	54	15718	16127	48	221	257	0	187	363	0	1079	1043	6	1367	1360	19	39775	41704	60	0.782805
75567	72533	82	26193	24841	77	1057	1124	7	1107	883	0	2955	2938	29	4558	4786	35	132255	134634	73	0.783937
131821	123615	89	51176	48511	83	1729	1649	21	2606	2452	28	5865	5252	44	8275	7671	57	227767	208574	81	0.783937
102465	90698	87	39289	33984	85	865	709	0	1523	1670	20	3791	3254	38	5085	4260	40	149544	132584	80	0.783937
35493	34625	70	16171	16166	52	643	545	0	425	429	0	1632	1776	18	2069	1902	21	49241	51517	62	0.786199
95302	89350	93	30768	29940	81	846	932	0	1952	1308	17	3655	3531	33	5210	5423	39	140767	137507	73	0.786199
109309	99430	85	44041	40197	85	1318	1272	13	2351	1985	26	4394	4136	36	6452	6034	41	178973	172282	79	0.78733
182790	142844	98	68682	54193	95	1844	1407	20	3024	2534	34	6627	5060	48	9941	8244	58	268594	214408	93	0.78733
190978	177226	89	95269	86985	89	3159	2699	30	5442	5385	39	13402	12725	65	14733	14026	63	524833	497999	85	0.78733
132308	112182	90	50520	42514	89	1764	1598	19	2357	2200	29	5562	5098	42	8781	7234	51	220256	193443	85	0.78733
136179	128367	85	88740	82965	86	1817	1791	20	2887	2506	33	6031	5915	42	7756	7512	46	240217	224190	79	0.78733
144442	119862	90	49882	40151	89	1602	1322	17	2266	1921	32	6193	4891	47	8787	7863	54	231349	194425	83	0.78733
26659	30216	43	9389	10136	39	269	287	0	352	563	0	892	1122	8	1472	1462	16	44340	45991	60	0.788462
287200	194177	146	123903	85973	129	4105	2908	39	6602	4956	52	13513	9877	68	19052	13371	83	476025	339585	126	0.788462
112802	92738	88	52644	41862	88	1581	1161	13	2099	1693	24	4746	3796	43	6385	5111	49	201540	164813	86	0.788462
94854	79704	98	41308	36338	83	1151	1006	3	1987	1552	24	3863	3277	36	5213	5001	40	154091	138434	83	0.789593
42285	42540	77	9908	10020	42	407	436	0	1097	1056	7	1545	1479	21	2524	2363	28	69407	70905	65	0.789593
276614	215115	129	153662	123807	112	3849	3195	35	5731	4707	42	12825	10600	67	16780	13358	72	471553	394228	111	0.791855
130758	121643	86	57075	53683	85	1526	1454	19	2336	2289	27	4990	4482	40	7291	6833	46	185045	183495	75	0.791855
75570	68654	83	32968	28920	81	1073	1077	5	1611	1024	5	2877	2668	31	4232	3431	40	116813	106056	79	0.791855
108907	101910	87	38231	36283	80	1313	1276	15	1821	2105	21	4132	3642	38	6348	5880	44	177474	173057	77	0.791855
146460	118403	98	104673	89276	93	2198	1755	27	4517	3589	41	9190	8040	57	11100	9058	62	356077	305225	92	0.792986
287326	224717	109	145103	117689	107	6009	4719	41	7991	6199	58	18400	14749	72	27595	23342	98	722276	608637	106	0.792986
76224	73591	93	15226	14842	49	742	562	0	1535	1826	17	2603	2433	27	2998	2823	31	107519	106592	74	0.794118
168855	146708	101	106609	95996	91	2442	2170	27	3537	3212	36	7652	6581	48	9953	8062	55	290444	249200	91	0.794118
58665	58639	78	11305	11505	44	500	605	0	888	803	0	1790	1794	22	3100	3005	34	76772	78246	69	0.794118
143171	129255	93	60006	55215	88	1921	1947	22	3377	3371	31	7932	7507	49	10777	9678	59	304432	285140	86	0.795249
126250	120168	89	30191	29020	80	1776	1559	22	2786	2294	30	6253	6059	42	9652	9342	53	242718	232136	81	0.795249
79624	76459	94	21463	20501	77	838	836	0	1382	1391	15	3285	3185	31	4983	4602	42	141068	125567	94	0.795249
156906	135079	92	103700	91402	92	1878	1939	20	3805	2975	36	6458	5217	44	8473	7226	54	224402	206263	87	0.795249
124048	103805	90	51548	43559	88	1997	1655	22	2393	1651	30	6058	5474	43	8388	7472	54	242306	210419	88	0.79638
167684	139401	97	63138	50368	96	2079	1771	20	4167	3609	36	8206	6798	55	9555	7505	58	363445	300819	111	0.79638
118432	112281	85	51971	50151	83	1633	1693	19	2202	2126	21	5681	5661	39	8268	8679	48	210503	201022	84	0.79638
93035	86003	93	39827	38724	79	911	1027	4	1252	1505	17	3483	3703	31	5073	4971	41	139693	137301	78	0.797511
101638	95495	91	18612	18189	58	1057	925	0	1508	1737	26	3967	3690	37	5704	5641	39	156906	150035	82	0.797511
83593	82287	81	37995	36789	78	1151	1154	11	1613	1337	22	3435	3234	34	5360	5042	41	136961	131190	75	0.799774
210126	158884	104	77972	57813	100	2131	1558	25	5566	4023	44	12270	9612	59	12354	9547	65	447159	356875	116	0.799774
50948	51391	75	13839	13743	46	326	406	0	982	955	0	1650	1602	19	2695	2950	30	69695	68882	70	0.799774
197663	155720	100	66732	51763	96	2607	2221	28	4389	3857	38	11040	9356	61	12322	10426	61	452448	368627	99	0.799774
99435	91561	85	39193	34029	84	1287	934	0	1684	1740	20	4167	3465	41	5794	5007	47	150591	136649	79	0.799774
24875	31058	41	12134	13080	42	370	346	0	488	473	0	1179	1028	6	1733	1337	14	43560	41528	81	0.799774
234087	179038	98	93719	71820	97	3723	2748	36	5018	3551	48	11482	8577	67	15226	12385	73	423169	338900	95	0.799774
101752	92729	89	47557	45178	83	1523	1368	17	2447	2061	26	5028	4907	40	7567	7268	43	196179	179204	81	0.800905
160376	141686	92	77008	68745	89	1766	1591	20	3966	3733	33	8742	8222	50	9978	9064	55	366722	348528	87	0.800905
77109	68640	83	38044	34702	80	1119	959	0	1130	1315	15	3145	2892	34	4056	3864	35	130071	123142	79	0.800905
179775	136240	113	68296	52708	95	1934	1648	24	3461	2623	37	8103	6312	52	12342	9121	74	292133	232177	93	0.802036
60371	59280	77	24287	24101	72	970	749	0	1339	847	0	2078	2359	23	3390	3531	33	86348	84394	66	0.802036
138702	126173	94	65676	59751	87	1647	1700	19	3158	2785	28	6181	5703	43	6723	6109	48	248565	230971	88	0.802036
83399	73969	83	39659	36230	81	1495	1148	12	2026	1862	22	4092	3719	38	5568	5406	39	156943	149828	82	0.803167
99620	91747	88	39517	36603	83	865	855	0	1925	1599	24	3753	4088	32	5386	5455	39	154498	148829	80	0.803167
75809	67111	96	34421	30859	80	778	802	0	1872	1750	19	3873	3494	35	5511	5041	46	139030	127870	80	0.804299
264941	190627	115	113862	85544	109	3818	2663	37	5755	4089	45	13166	9536	67	19138	14590	80	505302	383190	111	0.804299
245418	176411	108	86536	61194	105	3240	2472	33	5179	4022	45	11918	8624	63	17331	12580	74	455535	337182	123	0.804299
111276	102060	84	43921	40026	82	1525	1484	17	1646	1616	21	4742	4576	38	6454	6347	43	180813	169377	80	0.804299
77635	75397	88	26313	25211	74	1342	1331	13	1610	1307	20	3497	3490	32	3940	3702	36	125612	127109	72	0.80543
109929	100733	84	51120	46812	82	1315	1022	7	2498	2280	29	5522	4924	42	7233	5962	50	247665	223486	81	0.80543
141495	110431	106	60156	47541	96	2151	1588	24	3796	2343	40	7243	6056	50	10821	8638	60	287623	231707	109	0.80543
65952	62193	85	20979	19218	68	714	583	0	1136	1225	11	2584	2438	29	3966	3791	35	98667	97427	76	0.806561
145234	112858	95	60456	47534	93	1752	1576	22	3469	2497	38	7408	6033	50	10124	8558	60	257270	203942	95	0.806561
16793	17365	55	9086	9013	42	289	401	0	-162	364	0	781	915	0	1069	1165	11	30378	31414	57	0.806561
109104	104406	84	33142	32203	80	1307	1240	12	2157	1996	24	4293	4178	37	6402	6205	41	149757	143997	79	0.807692
88828	80116	84	42481	39045	81	1007	783	0	2033	1874	23	3440	3221	34	4722	3858	42	135041	126443	81	0.807692
115152	110130	85	64233	62157	82	1403	1244	18	2291	2215	24	5499	5412	39	8120	6994	53	206216	199103	83	0.807692
149214	125114	93	55556	46727	89	1495	1476	16	2610	2145	30	5971	5149	45	8617	7971	55	216049	190496	89	0.807692
202154	171869	101	115083	101291	97	3849	3442	33	6019	5213	45	14001	11994	66	19646	16917	83	502771	425559	99	0.807692
84616	82108	82	31505	30577	78	1343	953	0	1931	1566	22	3940	3709	33	4782	4720	37	150608	147943	80	0.808824
41237	39726	73	13066	12968	47	674	519	0	705	524	0	1844	2058	20	2432	2132	25	66721	66072	72	0.808824
148060	128529	97	81820	72723	90	2246	2082	26	3336	2547	33	7182	6325	47	11485	10294	59	289066	259109	89	0.808824
104828	93604	86	42659	38013	85	1287	1236	13	2278	2041	25	4374	3991	39	6575	5870	46	176671	162101	82	0.811086
87559	86428	81	27729	27158	79	1205	1259	12	2367	1943	28	3819	3782	33	5798	5422	40	155130	152380	80	0.811086
43620	42640	69	10736	10737	43	625	560	0	1065	985	0	1607	1618	20	3111	2441	33	71680	69261	72	0.811086
200187	148843	118	86416	65370	103	2980	2540	29	5177	4147	46	11317	8672	65	14476	11421	75	415217	334045	119	0.811086
35330	35321	69	16976	17033	49	389	401	0	527	422	0	1289	1353	15	1730	1752	23	57380	58432	68	0.812217
97732	93605	81	40308	38781	79	1303	1320	13	2198	1944	23	5206	5132	38	5316	5594	36	209435	200027	79	0.815611
110627	104443	84	50123	46952	82	1544	1306	19	1984	2034	22	4760	4589	38	7077	6926	47	174174	173283	76	0.815611
43414	40625	87	18751	17743	65	379	397	0	807	705	0	1406	1693	17	2009	1889	21	72239	68143	87	0.815611
96422	89847	85	57674	53641	85	1666	1403	18	3037	2686	28	5648	5280	41	8330	7784	52	211276	199167	98	0.815611
87052	86937	79	38504	38121	78	705	745	0	1550	1670	18	3227	3280	30	4791	4753	37	135123	131157	71	0.815611
64720	62551	82	22602	22161	62	725	882	0	1150	1141	9	2394	2096	28	3879	3562	36	105453	103194	73	0.817873
73918	68656	87	31339	28510	80	850	846	0	854	973	0	3609	3058	33	4675	4270	41	121331	114053	75	0.819005
117562	104368	103	37173	32859	84	1245	1384	14	2598	2163	31	6062	5367	45	6466	5827	44	239443	228563	79	0.820136
103001	91750	86	44702	39937	83	1323	1048	6	1737	1725	19	4613	4609	37	6820	6031	48	180057	173750	80	0.820136
213938	162773	108	76971	58502	99	2917	2037	31	4391	3331	42	9072	6921	55	13346	10858	67	347229	285237	96	0.820136
151778	132669	92	157787	146175	93	3441	3111	30	6253	5270	44	12403	11235	65	15666	13752	70	461907	416966	87	0.821267
90453	85255	83	37589	35084	81	942	786	0	1702	1407	18	3297	3463	31	5029	5127	40	147076	146315	72	0.821267
40916	42600	67	7352	7986	38	595	565	0	695	1192	9	1827	1841	22	2615	2819	26	68709	68600	69	0.821267
68841	68239	80	25572	25527	64	667	563	0	1130	1370	14	2450	2502	27	3645	3153	37	104853	102349	68	0.821267
157402	141871	91	79448	72208	91	2134	2124	24	5016	4020	38	10287	10315	57	11874	11621	63	441482	412062	88	0.822398
202589	162343	106	91587	76173	97	3324	2730	33	4740	3478	44	10504	9234	61	15440	12668	83	397604	340173	95	0.823529
90150	86512	79	39050	38081	79	1386	1109	10	2414	1881	30	4894	4635	38	7259	6838	44	183584	176215	76	0.823529
29706	29727	70	7929	8233	39	272	238	0	259	717	0	850	1012	3	1470	1685	17	37798	40209	61	0.823529
280763	188795	136	141710	101438	120	3788	2424	41	6103	4415	52	13722	9940	74	20180	12763	79	547308	400075	136	0.823529
132001	120379	87	54325	48824	85	1456	1405	17	2344	2419	27	5618	5154	40	6546	6051	44	203260	190462	80	0.823529
53201	51856	87	18897	18802	56	688	651	0	984	1060	5	1752	1611	20	2576	2650	26	73305	73220	68	0.824661
117194	110475	86	54584	52120	83	1597	1640	18	3230	3450	34	7423	6941	47	8702	8238	49	312513	301164	83	0.825792
32730	32249	69	10208	10401	42	480	589	0	794	586	0	1213	1406	14	1990	1997	22	54848	53392	66	0.825792
27940	27758	65	13259	12936	48	252	317	0	360	546	0	865	991	0	1649	1630	22	45229	43399	60	0.825792
94311	88506	92	40595	38653	80	822	785	0	1230	1406	14	3494	3247	34	4410	4210	36	123434	119893	71	0.826923
187951	147672	96	67822	51983	95	2235	1775	26	4550	3821	39	9611	7711	59	11196	9701	60	421802	342873	97	0.828054
120178	118393	81	35882	35136	79	1823	1609	21	3183	3255	30	7125	7191	46	7747	7652	46	301726	284458	81	0.828054
212069	157563	100	83530	61459	98	2468	1721	31	5491	4181	50	11522	8732	63	13034	9161	68	469201	363716	99	0.828054
174086	142147	96	68125	54979	94	1986	1491	22	4378	3762	38	9437	7199	54	11127	9114	63	407725	335224	92	0.829186
132064	110744	92	53931	44131	89	1653	1179	19	2272	2060	25	5512	4397	42	8091	6759	48	204969	179516	84	0.829186
189089	145301	111	73568	57085	99	2037	1683	21	3680	3169	35	8610	6838	53	9968	7738	54	346632	280056	98	0.830317
83011	76837	91	25649	23361	75	935	921	0	1477	1399	14	3097	3096	29	4192	3806	37	129010	122441	77	0.830317
30343	29682	78	13208	13011	46	137	309	0	408	486	0	993	1052	5	1308	1069	9	50403	51900	60	0.830317
104055	95254	99	33318	32378	80	967	927	0	2077	2250	24	5664	5585	42	6456	6224	47	227891	223336	80	0.831448
163595	123441	101	67195	50762	96	2057	1477	24	3254	2705	36	8148	6415	55	8492	6928	56	346884	266435	100	0.832579
203916	158626	100	108542	84370	101	2451	1913	28	3220	2460	38	7993	6273	56	12227	10077	63	324556	255960	100	0.832579
205696	164185	98	77905	62574	95	2177	1983	23	4798	3928	45	10309	8105	58	11123	9388	58	413840	335557	97	0.83371
39546	41226	70	17737	17726	55	877	571	0	666	581	0	1382	1366	16	2324	2213	27	48455	48741	68	0.83371
39007	37515	78	12298	12309	45	571	535	0	315	507	0	1610	1500	20	1999	1983	24	62212	62671	68	0.83371
81369	71131	83	33531	29153	80	1061	1025	4	1007	1277	10	3098	2952	30	5363	4762	42	134588	124812	74	0.83371
355002	205206	142	228382	148483	140	5516	3403	46	9557	5929	67	19622	12829	83	25030	16118	99	774090	487677	139	0.834842
120276	105028	89	41860	36998	86	1127	1103	6	1990	1669	24	4282	3763	35	5660	4917	43	170936	156688	84	0.834842
187117	158484	111	76824	63990	97	2634	2155	27	4190	3486	38	9699	8435	56	14407	12691	70	358472	311755	111	0.834842
42483	45267	49	18353	19043	48	614	610	0	886	1100	6	2170	2232	24	2790	2913	31	83638	82593	69	0.834842
14581	17564	39	8505	9270	39	157	258	0	309	504	0	701	863	0	686	832	0	30083	31777	47	0.835973
109344	102122	84	56364	53245	82	1081	1214	12	1609	1775	23	4749	4627	37	6901	6398	49	160597	158942	77	0.835973
34590	34935	55	13466	14178	43	549	658	0	1014	1210	14	1677	1863	19	2291	2429	24	63739	63846	67	0.835973
184258	141725	104	62756	49023	96	2418	1996	25	3607	3380	36	8730	6948	55	12434	9917	72	306376	249861	95	0.837104
74130	72420	88	20818	20151	59	570	530	0	1268	1090	10	2374	2328	27	3890	3835	32	102700	99423	76	0.837104
23256	22335	69	10596	10519	43	237	254	0	730	648	0	870	1171	9	1405	1754	18	41475	42520	60	0.837104
106968	100328	86	35116	33576	81	1595	1511	16	2702	2743	28	6585	6154	46	6074	6148	41	245727	231903	84	0.838235
71977	70675	81	21133	20869	59	789	783	0	1689	1400	20	2835	2853	28	4426	4422	33	105238	103637	73	0.838235
244060	171440	116	85977	61111	106	3381	2163	37	5192	3313	44	10467	7522	61	15464	10760	79	431751	319005	104	0.838235
49487	51410	73	16239	16414	49	526	535	0	1079	1224	9	1966	1864	22	2638	2518	28	76071	77984	69	0.839367
19876	21090	59	6857	7003	38	91	179	0	181	379	0	822	924	0	1444	1346	16	35936	38898	58	0.839367
63217	57826	83	27252	24659	78	782	732	0	1158	1292	12	2906	2559	32	3824	3568	35	111264	104520	78	0.839367
32590	32591	66	15142	15398	48	424	418	0	556	802	0	1043	1204	10	1688	1748	19	47792	46764	68	0.839367
79201	73265	82	41076	38082	79	749	624	0	1657	1560	19	3944	3695	34	4460	4536	35	127420	120131	79	0.840498
211043	155364	118	76840	56278	100	3006	1959	34	3803	3336	34	9003	7151	55	13833	10968	70	363357	289193	98	0.840498
135876	117946	94	56242	49246	88	1989	1792	21	2303	2065	25	6634	6073	48	8641	7990	51	233024	217914	86	0.840498
27671	28275	61	8717	8179	42	404	434	0	488	512	0	1726	1468	17	1213	980	0	48948	44826	81	0.840498
126085	109536	88	64844	57856	87	2004	1708	24	2958	2838	30	7194	6823	46	9793	8796	57	260492	242379	86	0.841629
284732	195526	120	87694	59184	113	3729	2736	38	5558	3911	49	12238	8590	63	17736	12050	73	454590	323746	115	0.841629
57748	57928	74	16983	16799	52	334	514	0	961	922	0	1971	2172	23	3069	3384	31	86807	82337	74	0.84276
172179	142750	94	66917	55300	92	1965	1659	25	2586	2677	28	7048	6073	46	7794	7118	51	291217	252095	92	0.84276
129465	115259	87	44700	39567	86	1506	1268	12	1821	1675	22	5391	4614	41	7538	6206	55	192340	165821	86	0.84276
79634	76980	79	38176	35208	78	1262	1012	4	1509	1614	17	3982	3876	34	5066	4907	39	130137	128177	77	0.84276
54477	53425	89	10318	10385	42	746	527	0	686	877	0	2084	2057	26	2859	2660	31	88156	87218	74	0.843891
194199	151461	109	82153	66478	99	2110	1578	26	2811	2640	35	7442	6537	47	10800	8621	63	309143	249774	99	0.843891
249918	182653	110	108956	80037	108	2882	1908	33	4775	4119	38	11204	8605	60	13386	9230	70	447525	342439	109	0.845023
214842	168082	100	96244	80304	99	3559	2477	35	4828	3829	41	11418	9487	60	16700	13583	66	422594	361569	99	0.845023
78729	72774	93	30156	27321	80	845	843	0	1718	1380	15	3368	3147	32	4200	3965	34	125749	121298	78	0.846154
103580	91807	90	43330	38377	84	901	889	0	1629	1668	18	4514	3659	39	6032	5525	43	171530	160264	81	0.846154
25331	24624	80	10777	10919	43	233	300	0	500	590	0	823	847	0	1872	1783	19	42912	42943	64	0.847285
105385	92267	95	29645	26394	83	989	1051	5	2484	2268	28	4889	4393	39	7452	6452	49	182256	172467	79	0.847285
352234	230870	139	170227	117225	130	6247	4310	47	8158	5389	57	18061	12334	77	26875	19576	103	706521	510724	127	0.847285
94201	93108	79	35627	35275	79	1493	1526	15	2394	2478	26	4787	4993	36	5902	5852	40	188807	179679	81	0.847285
194011	158519	99	79552	67887	96	2713	2046	32	5265	3882	47	9965	8096	57	12910	10328	61	359446	316646	95	0.848416
222526	162772	101	98758	76837	99	3402	2747	33	6202	4811	47	15064	11248	73	16526	12849	74	606745	449477	101	0.848416
16207	19672	39	8582	8166	44	286	265	0	779	682	0	1312	1008	3	1732	1348	14	53621	42002	74	0.848416
79739	80364	78	33259	33612	76	832	1018	3	1873	1508	17	2773	2587	29	4105	4000	34	112227	110512	73	0.849548
159495	131759	101	61117	52461	92	1819	1518	20	3119	2404	36	6045	5281	45	8603	7428	52	237617	210173	89	0.849548
188386	151302	102	72443	57116	97	2271	2019	25	4457	4058	35	11139	9065	57	12315	10531	65	448731	386481	93	0.85181
203995	152860	111	54660	40729	102	2109	1462	27	3506	2868	34	8136	6580	49	10600	8325	68	293431	234510	102	0.85181
128858	88374	101	53153	36195	93	1193	776	0	2454	1792	30	4645	3474	43	6063	4411	47	179963	136471	84	0.852941
149652	133216	95	56735	49495	86	1707	1498	19	4045	3872	34	8918	8086	53	9712	8857	58	348905	323043	84	0.854072
52607	57362	60	18167	18238	53	836	708	0	1070	806	0	1904	2096	22	2642	2467	30	78037	76652	68	0.854072
97525	94488	80	33394	32482	79	1343	1415	13	1742	1565	22	3579	3511	34	5270	5396	41	142133	135190	74	0.854072
230223	163549	112	79910	57258	105	3177	2235	33	4310	3015	43	10406	7641	61	16161	12000	82	400612	304457	101	0.855204
102556	91421	91	43755	38553	85	868	865	0	1640	1663	18	4396	3927	38	5364	4779	42	161151	146909	75	0.855204
132257	119062	94	78039	72517	86	1592	1673	19	3114	2891	30	6461	6025	47	7678	7046	51	239114	233374	77	0.855204
74900	72871	88	35594	35269	77	1469	1438	16	1685	1379	14	3561	3517	34	4445	4403	38	132735	130688	66	0.855204
83311	80383	88	16311	15871	51	634	684	0	1679	1605	21	2925	2911	31	4697	4240	41	116795	115924	73	0.858597
122470	116344	83	57253	53841	84	1564	1477	16	2731	2379	31	6859	6270	50	8268	8285	51	283991	273318	83	0.858597
160463	137336	95	62698	50963	92	1859	1384	21	3804	3097	40	8424	6861	55	10135	8120	60	362863	320231	88	0.858597
132962	115252	88	106919	95624	88	3941	3372	36	6053	5563	43	11781	11044	57	16234	14688	70	437673	407092	82	0.858597
107974	105344	81	49851	49275	80	1441	1342	17	2727	2731	29	6022	5712	42	6558	6296	43	242112	230986	77	0.858597
141240	122875	89	56341	48168	89	1826	1497	16	1869	1822	22	5343	4740	41	7765	6572	50	205372	183794	83	0.859729
169716	147902	110	54586	47778	110	2824	2673	25	4031	3865	40	9338	8075	53	11874	10407	62	336809	300198	110	0.859729
173617	139774	96	71847	59086	94	2786	2356	30	3582	3357	35	8959	8065	52	12235	10068	74	320491	284172	90	0.86086
97638	96604	82	21433	21358	60	1261	1085	9	1897	1679	26	4669	4572	38	6872	6709	45	199260	195002	78	0.86086
160781	138197	93	69478	57820	91	1660	1542	17	2748	2639	33	7193	5971	46	9190	7659	52	262329	229543	90	0.86086
58574	58963	77	44103	44354	74	969	832	0	611	847	0	2464	2414	27	2991	3183	27	106022	104310	65	0.861991
110721	106491	82	32137	31008	78	991	923	0	2342	1861	26	4306	3986	36	5348	5145	41	175833	173359	77	0.861991
191481	158108	106	56853	47310	95	2124	1915	23	4690	4013	40	10419	9268	55	12351	10560	63	452299	409675	94	0.861991
189650	154194	96	94072	76481	94	2867	2321	29	3689	3060	39	9094	7688	50	12314	10432	67	333700	286667	91	0.863122
148055	133230	89	62643	54581	89	1748	1513	20	3952	3398	39	9290	8077	52	10093	8899	57	350861	322468	86	0.863122
138702	127192	87	57192	50438	87	1650	1374	19	2543	2146	29	5771	5399	44	8525	7305	53	220703	200322	84	0.863122
65282	63607	80	28336	27546	74	969	833	0	1753	1207	16	2704	2903	27	4252	4027	38	113525	112073	71	0.863122
53760	55106	74	21243	20952	58	590	675	0	897	808	0	1674	1583	18	2411	2467	27	78146	76906	89	0.863122
43703	42506	78	11586	11535	45	826	901	0	837	1247	7	1721	1986	20	2835	2953	26	68376	69456	69	0.864253
120886	110627	88	49535	44240	84	1259	1221	14	2626	2737	26	5860	5614	41	5816	5619	40	223112	213736	83	0.864253
127628	118108	103	59345	55587	87	1457	1411	18	3173	3086	34	7356	6700	46	7268	7062	45	276467	253127	103	0.864253
20504	21320	54	12314	12742	45	164	300	0	-43	248	0	946	832	0	803	923	0	30405	31513	59	0.864253
243182	183535	107	126365	101782	105	3390	2595	33	6949	5229	52	14334	11000	68	18149	13802	82	606559	484439	107	0.864253
331751	249045	121	231112	171242	123	8020	5642	46	11509	8961	67	24871	19320	92	36168	26787	114	953691	734809	119	0.864253
202801	156966	101	83789	63970	99	2796	1921	35	4630	3619	42	11270	8700	65	11876	8825	62	437067	349144	101	0.865385
89134	86425	81	43423	42698	79	657	684	0	1533	1735	19	3035	3065	30	4654	4627	36	126288	120400	78	0.865385
36252	35558	77	14272	14217	47	382	364	0	600	674	0	1531	1776	19	2268	2436	26	62472	64685	59	0.865385
117323	107333	96	51011	45070	86	1878	1771	20	1677	2042	22	4583	4212	37	6307	6430	44	189962	176728	82	0.866516
79632	77764	79	26943	26349	76	967	824	0	1125	1059	6	3408	3212	33	4107	4125	36	122701	122910	79	0.867647
114977	110013	88	43835	42068	81	1460	1456	14	2577	2208	25	6512	6209	41	7376	6859	45	266409	253220	83	0.867647
131467	121548	88	67484	61820	86	2225	2062	23	3770	3246	36	8871	8267	56	9835	8636	59	364570	344140	85	0.867647
202723	154727	99	90547	69357	98	2490	2038	29	3840	2782	41	8929	7132	54	10900	8487	67	332358	263012	98	0.868778
84509	83588	83	38885	38179	77	1118	1126	8	1320	1396	17	3427	3191	35	4035	3668	36	125438	120462	77	0.868778
105659	101021	90	34926	33126	79	1772	1767	20	2854	2816	28	7060	6833	48	8392	7904	50	272084	250658	76	0.868778
93925	90362	80	39963	38259	78	1122	1004	1	1471	1638	18	4341	4221	37	5204	4833	38	199530	194340	79	0.86991
121683	94916	96	98310	80567	91	3692	2983	35	7062	5652	54	15492	12944	71	17591	14601	78	532688	451390	90	0.86991
133481	115517	91	49640	43454	87	1563	1336	16	2206	2351	26	6174	6059	41	6294	5706	44	242615	233053	81	0.86991
92143	87008	80	34710	32904	80	1212	1167	11	2083	1879	21	3052	2948	30	5232	5069	38	138166	135367	76	0.871041
101842	95934	90	38509	37107	80	1290	1383	14	2331	2307	26	5660	5428	43	7053	6095	47	234605	224908	79	0.871041
314053	214184	133	121508	89945	120	5470	3559	43	7837	5806	53	17830	13202	74	24837	18391	96	705794	528654	120	0.871041
133301	121018	96	50413	45303	86	1742	1573	21	2440	1802	29	5499	4920	44	8021	6523	55	214349	179118	102	0.871041
49922	52283	71	18682	18748	58	754	641	0	1080	826	0	1573	1564	17	2095	2198	24	60174	59452	64	0.871041
150926	125906	92	54846	47304	90	1728	1398	21	3977	3460	41	8046	7069	49	8616	6788	54	343086	300273	92	0.872172
182194	156019	97	82178	68598	94	2580	2085	29	4713	4108	40	11041	9191	60	15105	12194	70	402227	345027	95	0.872172
68023	69118	75	27970	28284	74	804	607	0	1179	1264	11	2409	2371	27	3277	3286	32	95776	98330	73	0.872172
116763	107511	102	44048	40650	85	1296	1115	9	2125	1823	24	4194	3728	38	5711	5247	43	171010	159694	102	0.872172
227931	184960	108	132925	110552	103	5643	4705	39	7732	5950	54	18466	15002	80	26727	21822	90	715618	573626	99	0.872172
155712	133929	108	76743	68910	91	2606	2553	26	3272	3361	31	8060	7567	47	11802	10738	56	325737	304584	89	0.873303
25929	27350	52	12260	12572	44	324	563	0	771	532	0	1048	1118	8	1355	1418	17	47106	50286	65	0.873303
206952	157564	117	69827	52616	110	2717	2191	30	5197	4206	40	13169	10605	61	14327	11213	68	520975	441949	114	0.874434
66010	64386	77	23090	22413	75	561	641	0	1162	1302	16	2489	2361	27	3182	3264	30	101050	101750	76	0.874434
69879	67026	79	27816	27198	76	638	614	0	1108	1189	12	2466	2577	26	4759	4682	36	122209	117994	81	0.875566
192388	145608	116	69273	55502	98	2509	1847	30	4097	3157	40	9186	7418	53	12493	9453	71	357157	285856	100	0.875566
83061	78383	92	37219	35523	79	984	761	0	1902	1568	17	3662	3475	33	4413	4418	38	127593	120409	82	0.876697
81040	78311	78	27869	27024	76	982	744	0	853	1248	13	3048	3221	31	4425	3707	38	131318	126294	78	0.876697
91530	91665	78	51432	51246	79	1126	1217	11	1515	1688	21	3686	3761	32	4632	4645	37	158774	157156	71	0.876697
97899	84742	86	49506	43426	85	1407	1226	17	2655	2162	25	5462	4389	44	7861	6898	52	204062	174598	87	0.876697
42472	41304	80	15153	15379	48	231	455	0	928	739	0	1443	1444	16	2312	2363	24	62370	59534	74	0.877828
109242	95281	90	53879	47276	87	1380	1222	13	2130	1655	26	5362	4636	43	6556	5292	45	203688	185105	98	0.877828
127331	116747	89	59826	56923	85	1380	1370	14	2344	2119	28	4905	4423	39	6760	5910	45	185530	176731	85	0.877828
67903	65888	81	31263	29970	78	659	741	0	1656	1452	17	2784	2862	28	4055	3637	39	103344	99923	77	0.878959
206647	116759	132	68632	33925	114	2681	1730	22	4975	3161	58	9928	6301	71	13090	7874	78	411101	273628	115	0.878959
77957	71293	85	32105	28719	82	716	805	0	1388	1295	16	3413	2963	31	4565	4199	38	121749	110341	81	0.878959
131005	114364	93	36557	31528	87	1428	1131	12	1951	1882	26	4943	4404	39	6628	5814	48	184300	167774	86	0.878959
20110	20080	60	7521	7844	38	378	602	0	272	307	0	747	916	0	1470	1623	16	36557	37676	66	0.880091
175117	139550	98	67661	54063	95	1651	1484	17	4092	3506	41	9249	8120	53	9987	8231	58	381349	319031	98	0.880091
90240	83259	85	34273	29779	84	870	823	0	1871	1726	21	4034	3734	39	4873	4515	41	137632	125256	86	0.881222
152834	137992	94	104285	97295	90	3186	2733	31	4706	4164	39	10070	9324	55	13108	11384	62	374982	336381	93	0.881222
50672	48832	85	19922	20012	55	480	716	0	813	826	0	1730	1846	19	2352	2356	29	61594	61252	70	0.881222
277736	200326	113	106807	75795	112	3609	2756	35	5667	4202	46	12202	9129	62	17472	12077	80	498234	368773	113	0.882353
139138	131950	85	46496	43193	85	1751	1755	19	3619	3027	37	7263	6698	49	10254	9450	64	272570	252056	89	0.882353
51637	51175	68	14355	14314	48	649	677	0	817	1068	7	2273	2349	25	3648	3481	34	94717	95783	75	0.882353
87132	84122	82	24718	24124	70	862	820	0	1614	1592	21	3501	3376	33	5419	5704	40	143633	141632	77	0.882353
261560	184473	117	122475	93485	110	3929	2782	38	6942	4870	50	14975	10877	72	18628	13924	82	568668	443904	114	0.883484
59602	59321	74	25532	24014	72	685	676	0	601	948	0	2723	2416	30	3747	3362	35	98789	93003	91	0.883484
90423	78737	84	45126	39406	85	1171	894	0	1515	1591	21	3315	2902	33	4834	4317	37	139915	122768	85	0.884615
119563	108940	90	66068	60765	86	1361	1170	14	2808	2499	28	5341	5009	42	7745	7305	47	189218	179357	84	0.884615
75300	73121	93	35385	33889	79	667	980	0	1513	1679	19	4027	3615	34	5386	4867	42	132450	126539	93	0.884615
126283	115326	86	58527	51516	87	1335	1350	14	2653	2300	30	5573	5316	42	7195	7239	42	204875	184342	86	0.884615
86603	86271	78	17687	18056	49	732	683	0	1314	1319	13	3175	3279	31	5013	4899	39	133332	126396	76	0.884615
153252	136122	105	76752	71040	90	2222	1788	23	4124	3901	37	8910	8093	51	9598	9013	52	361246	332930	91	0.885747
56040	52104	84	24115	23035	62	701	684	0	1150	1015	4	1873	1954	21	2804	2958	27	81727	79613	67	0.885747
120004	104678	93	44043	37535	88	838	784	0	2398	2180	26	5071	4304	41	5731	4866	43	161220	143922	83	0.886878
174909	142987	96	45214	36389	90	2245	1743	23	4484	3919	38	9432	7896	56	9283	8043	51	389570	335558	92	0.886878
30814	31727	69	14975	15160	50	220	376	0	-5	288	0	1432	1387	16	1541	1375	18	52009	51851	67	0.886878
124361	112315	89	76048	69767	88	1933	1604	24	2450	2467	25	6286	5897	45	8798	8835	51	257710	237696	83	0.888009
21111	20784	61	8854	9103	41	354	391	0	729	597	0	885	911	0	1380	1375	18	32684	35216	51	0.888009
185367	149556	111	69920	57493	97	2768	2090	31	3789	3249	38	8727	6990	55	11418	8892	62	332776	280320	96	0.88914
20613	21382	62	13683	14047	46	203	197	0	355	367	0	1117	1351	11	1135	1311	11	37130	38991	60	0.88914
77188	71967	82	32572	30937	77	983	817	0	1438	1316	11	3403	3411	33	5041	4933	40	140810	134367	69	0.88914
102729	94346	96	49413	46142	83	1206	1070	10	1988	1658	22	4083	3739	36	5249	4879	40	155725	150896	79	0.890272
71735	70219	78	28140	27533	76	864	689	0	1256	1610	15	3085	2849	31	4410	4138	39	117349	115150	72	0.890272
37716	36902	72	14999	14851	50	489	383	0	381	498	0	1321	1393	14	1914	1689	23	55217	56052	57	0.891403
127808	113385	90	59255	52506	87	1279	1199	13	2406	2125	28	5129	4423	41	7116	6205	52	204993	187464	81	0.891403
72421	72928	80	35360	35021	76	525	583	0	838	950	0	2674	2767	26	3316	3325	31	103980	103325	68	0.891403
126641	113410	93	43937	39104	86	1887	1635	23	2722	2689	29	6083	5450	44	8139	7575	45	219522	209444	79	0.891403
75373	74558	79	42822	41703	78	870	780	0	1318	1176	9	2843	2612	30	3428	3408	33	114187	108998	65	0.892534
37535	37134	79	9049	8913	41	185	275	0	834	825	0	1247	1226	11	1800	1808	22	53018	52597	65	0.893665
126508	107294	89	50552	43216	87	1544	1234	12	2350	1872	24	4476	4001	39	6216	5612	44	177022	149179	82	0.894796
118560	109384	89	62487	59612	85	1845	1886	21	3224	2772	31	6715	5937	48	8821	8520	47	242635	228922	83	0.894796
48849	49770	66	12529	12782	45	415	364	0	689	968	0	2027	2115	24	2188	2321	25	74442	71504	68	0.894796
65791	64270	80	26230	25981	69	598	745	0	1346	1528	13	2087	1963	24	4061	3646	39	94916	93463	73	0.894796
127918	102980	105	54602	44903	88	1507	1238	15	2108	2022	24	5303	4230	46	7367	6343	46	190754	159785	86	0.894796
177661	146979	110	71380	56585	94	2038	1567	21	3484	3210	32	8204	6763	51	8853	7280	55	331098	276451	110	0.894796
125361	111906	87	55975	50054	86	1046	885	0	2647	1745	28	4610	4113	38	6825	5649	47	179070	161897	88	0.897059
65239	62118	89	13643	13514	48	641	854	0	1943	1849	19	2728	2698	27	3653	3774	31	112637	107098	75	0.89819
82859	80799	80	31002	30107	77	866	786	0	1373	1898	18	3089	2970	30	4693	4758	36	132376	128591	78	0.89819
101712	100127	83	48773	47817	80	1345	1324	15	1956	2772	20	5389	5323	42	6467	6701	45	235469	224718	78	0.899321
195468	148388	103	78381	59120	98	2647	1838	33	3386	2558	38	8392	6811	52	11730	9536	61	334303	254571	99	0.899321
204846	172267	114	82162	70184	97	3405	2891	31	6794	5621	45	14686	12842	72	17147	16296	70	628522	573388	98	0.900453
234127	178193	103	99561	73895	103	3590	2837	36	5774	4449	47	12215	8982	68	17229	14012	73	472213	368875	101	0.900453
151868	132022	94	65315	57506	89	1569	1188	14	3167	2878	31	7172	6336	46	7974	7356	52	260670	240530	87	0.900453
135209	119981	89	42537	37020	88	2067	1774	20	3116	2872	33	5949	5769	40	9265	8631	60	262210	243144	83	0.900453
66764	66188	77	24696	24513	70	586	502	0	1008	1399	13	2642	2480	28	3187	3595	29	86048	88463	63	0.901584
232036	179056	104	89550	67433	98	2848	2273	29	4789	3756	40	9962	7489	60	13917	10592	68	378683	300004	96	0.901584
56785	55470	89	25548	25368	73	535	476	0	534	699	0	2151	1923	25	2809	3000	28	80467	78814	69	0.901584
122278	108229	87	97214	90281	88	2370	2191	26	5036	4585	43	9705	9152	55	14010	12808	64	356721	330083	86	0.901584
98003	84147	87	37223	30368	87	1835	1421	22	2381	1854	29	5773	4657	46	8796	7357	53	230453	203414	82	0.902715
106555	103114	82	45391	43708	80	1084	1021	5	1710	1930	19	3529	3209	35	4988	4944	37	151027	144919	76	0.902715
182512	153430	101	70366	58476	94	2432	1960	28	3088	2629	32	6713	5788	49	10333	8910	56	265428	224295	91	0.902715
42384	41402	83	20884	21362	55	229	314	0	719	560	0	1342	1557	18	1709	1832	23	55929	56772	63	0.902715
147528	133537	93	60867	55116	89	2201	2075	24	3942	3618	37	9321	8417	51	10332	9510	55	379150	335694	93	0.902715
43043	44926	59	16480	16644	50	508	514	0	841	769	0	1768	1829	20	2832	2966	29	68947	68986	67	0.902715
157698	136982	90	56851	47003	90	2209	1878	24	3769	3571	36	8922	7930	53	9307	8408	61	373374	332238	89	0.903846
82324	70720	90	32602	29052	79	1220	1083	8	1789	1787	21	3079	2972	33	5294	4567	41	137754	123683	81	0.903846
56436	57323	72	19358	19266	52	311	396	0	1121	677	0	1776	2086	18	1989	2008	23	75533	76666	71	0.903846
102086	101860	81	66401	64981	80	1115	1269	14	2554	2225	26	4352	4129	35	6040	6203	40	176614	170993	71	0.903846
67072	64486	82	22363	22068	62	741	631	0	1224	956	0	2286	2117	25	3047	3292	30	89978	86771	76	0.903846
107649	98805	96	43530	41120	82	1528	1211	16	2468	2025	25	3981	3773	37	5211	5183	39	141269	135345	71	0.904977
148551	139179	91	61952	58618	86	1789	1456	20	3057	3022	31	6684	5901	47	8746	8464	52	236809	231144	84	0.904977
149713	131983	96	54416	46205	91	1710	1591	20	3161	2942	33	7347	6657	46	7789	7146	45	273596	240560	89	0.904977
53564	53798	73	15161	15424	47	631	475	0	828	845	0	1999	2063	23	3096	2745	30	79216	79501	74	0.904977
29412	29814	68	12520	12631	46	293	181	0	930	901	0	1230	1349	12	1995	2072	22	52682	52384	66	0.906109
47808	46962	82	14138	14078	48	449	513	0	390	420	0	1908	1934	23	2463	2330	27	73847	71910	73	0.906109
99571	95511	90	30760	30063	79	1024	924	0	1750	1914	22	4248	4089	34	5842	5721	41	153330	150766	78	0.906109
86155	84069	80	31138	30020	77	972	833	0	1487	1446	14	2709	2834	27	4548	4146	39	117561	117019	80	0.906109
113095	101192	97	70341	63653	85	2109	1742	22	3034	2484	34	6369	5761	45	7614	7076	46	229153	218743	84	0.90724
131567	109626	90	44493	35928	88	1382	1180	15	2545	2117	29	5120	4003	44	8611	7584	54	202867	171201	89	0.90724
109700	100909	88	61064	57284	85	1362	1159	12	1892	1638	24	3626	3331	33	5175	4865	39	149000	136664	81	0.90724
59561	57982	77	26032	25620	66	1018	886	0	1248	1219	11	2702	2679	28	3795	3514	36	107302	112156	70	0.90724
141784	132074	86	41022	37834	84	1916	1723	23	3575	2892	33	7735	7343	45	11548	10646	68	300712	284410	83	0.908371
124497	113297	87	58061	52788	87	1575	1346	18	2574	2792	24	6214	5821	44	7346	6810	46	249126	239295	84	0.908371
295099	209533	126	122778	90565	120	5349	4116	41	7080	5458	54	17250	13067	72	23472	17962	101	643117	511101	119	0.908371
51910	53782	70	12282	12491	44	387	376	0	962	1122	9	2116	2407	24	2772	2605	29	89741	86570	89	0.908371
94892	92117	81	36864	35693	78	790	955	0	1626	1593	20	4279	4354	36	5153	5091	38	149239	150097	71	0.908371
60792	57401	79	25296	22965	77	648	565	0	754	903	0	2547	2352	29	3034	3246	30	96889	89695	78	0.909502
87803	83959	82	45388	43831	79	1051	1142	9	1311	1464	16	2772	3033	27	3988	3650	33	115286	112970	79	0.909502
115369	106300	91	47674	45468	82	1079	1231	11	2667	2578	29	5001	4887	41	6877	6348	47	230693	217913	84	0.910634
342127	237929	148	187070	139683	144	6436	4896	43	11254	8695	62	24158	17857	91	32776	23773	135	961445	721713	147	0.911765
109141	100314	84	34698	31895	82	1189	773	0	1535	1682	19	4120	3785	36	5671	5223	44	154211	141979	83	0.911765
185005	149092	94	85796	70256	93	1889	1572	23	4360	3492	40	9346	7617	58	10181	8435	58	386834	322581	96	0.911765
93632	85576	98	52300	49850	81	974	1044	5	1608	1929	24	4255	4276	36	6157	5785	43	154583	143511	77	0.912896
[truncated: 7,662 more rows]
