# Supplementary material for: Phenotypic heterogeneity follows a growth-viability tradeoff in response to amino acid identity
Source: Nat Commun. 2024 Aug 2;15:6515. doi: 10.1038/s41467-024-50602-8 (PMC11297284; doi:10.1038/s41467-024-50602-8)
Supplement: Supplementary file 6 — Source Data [file 41467_2024_50602_MOESM6_ESM.zip › source_data/fig6cde/240423/240423_1645_yATP_C8_TRP.csv]

FSC-A	FSC-H	FSC-W	SSC-A	SSC-H	SSC-W	BL1-A	BL1-H	BL1-W	VL1-A	VL1-H	VL1-W	VL2-A	VL2-H	VL2-W	VL3-A	VL3-H	VL3-W	YL2-A	YL2-H	YL2-W	Time
108426	100318	82	45701	40037	85	1608	1509	19	2811	2759	28	5793	5484	42	8428	7651	51	240191	218580	85	0.00106418
21169	21665	66	12433	12499	45	538	448	0	689	839	0	826	960	0	1598	1408	18	40106	42610	65	0.00212836
149542	118718	93	88257	70947	93	2579	2309	28	4181	3399	37	9951	8551	56	13823	11140	66	402704	327065	93	0.00212836
58680	57331	84	22192	21798	68	860	962	0	1552	1335	18	3380	3459	32	4793	5270	36	131152	132790	69	0.0095776
42256	42313	71	21541	21170	60	456	507	0	1412	1138	12	1698	1421	21	2738	2929	30	71041	73423	67	0.0138343
107324	97145	84	43477	37689	83	1517	1300	16	2277	2092	26	5190	4456	42	7444	6780	48	200972	183791	84	0.0159627
81997	74766	90	37376	35485	78	1111	989	0	2242	1846	21	3754	3727	32	5632	5804	40	169424	163883	78	0.0159627
111330	100600	86	66858	60525	86	1574	1270	16	3106	2911	33	7061	6186	47	9510	8456	51	245287	216312	83	0.0170269
117664	107645	93	56490	51900	82	2311	2354	22	3694	3189	39	8174	7373	51	11166	10557	59	320177	283395	89	0.0234119
83542	75632	83	44230	40129	82	1446	1308	12	1777	1775	22	4544	4227	37	6618	6500	46	173086	160454	78	0.0276686
112920	103878	84	51005	45405	84	1841	1690	20	2989	3075	26	7707	7061	49	9207	7457	50	274063	246592	88	0.0319253
29446	29762	62	14346	14557	47	659	767	0	1105	940	0	1749	1712	20	2728	2401	29	69000	71753	65	0.0319253
100879	94507	86	44299	41231	81	1496	1475	16	2668	2320	31	7104	6344	51	8513	8105	47	243024	217362	86	0.0319253
49768	48030	77	25513	24863	72	872	814	0	1108	1240	12	2786	2865	28	3783	3649	33	115167	114298	75	0.0319253
118518	104461	90	59147	53713	85	1871	1808	23	3673	2840	33	9428	7935	53	11287	9714	59	359976	299358	94	0.0340537
78619	75330	82	19634	18878	54	1122	994	0	2051	2102	23	4580	4222	38	6058	5556	45	157559	159071	81	0.0351179
105452	95216	84	43595	39589	84	1549	1593	19	2783	2965	29	7645	6946	47	9835	8235	54	300869	278203	89	0.0372462
72483	70908	86	29220	28468	76	831	803	0	2107	2357	26	5359	5161	41	6759	6661	40	214545	212800	81	0.0393746
38151	36943	71	8412	8354	40	587	553	0	920	916	0	1840	1686	22	2368	2714	26	63386	66034	68	0.0415029
106249	98470	92	54297	50965	82	1827	1805	22	3901	3437	36	8256	8027	50	11522	10333	61	325496	295482	86	0.0425671
124369	108071	95	77300	68374	87	1855	1620	22	4747	4140	43	7656	6877	48	11311	10184	60	341405	294251	87	0.0446955
98599	86608	88	44755	38490	85	1761	1567	19	2954	2620	29	6513	6226	43	10190	8987	60	278188	246213	79	0.0457597
97028	81357	86	87741	78541	87	2705	2281	29	5021	4302	42	10234	8927	54	13244	11868	61	381142	338197	86	0.0468238
144364	113444	95	65757	51277	91	1817	1379	26	4452	3545	41	9340	6938	59	12459	9890	64	357244	282498	82	0.047888
34839	34438	64	15665	15546	50	495	589	0	355	573	0	1428	1266	17	2346	2312	28	67881	67603	57	0.0489522
139692	118171	93	59901	50416	91	2137	1954	24	3868	2953	38	7970	6856	53	11473	9563	62	300680	257167	83	0.0500164
118416	104879	93	67965	57790	88	1968	1842	23	3810	3373	35	9365	8158	53	12130	10394	64	361116	318263	92	0.0564014
106523	100029	83	48461	45232	82	1983	1739	22	3213	2842	30	7166	6515	44	9574	8892	51	283752	272215	84	0.0564014
129144	112982	91	58004	51499	87	1757	1516	22	3146	2739	32	7365	6580	47	8658	7332	52	264750	225544	91	0.0574656
35364	35498	70	16828	16730	52	360	410	0	153	626	0	1534	1506	16	2200	2417	24	60732	63219	74	0.0574656
127451	101056	97	56038	44975	90	2042	1571	22	3806	2771	41	7236	6109	49	9232	7170	59	257327	220925	81	0.0574656
62385	59281	91	24810	23450	75	1021	899	0	1734	1789	23	3809	3621	32	5873	5609	42	155867	145057	83	0.0585298
78173	80470	70	43247	42358	77	1167	1324	15	2303	2175	25	5525	5369	46	6977	7362	45	212666	216623	70	0.0617223
56983	54819	90	22932	22876	73	395	489	0	1285	971	0	2818	2834	28	3565	3491	34	91217	95019	71	0.065979
106906	103414	87	53383	52096	81	2683	2495	27	4988	4865	41	11500	10746	59	16855	15744	73	461987	426046	94	0.0670432
143746	120771	90	54065	44612	87	2240	1743	28	3925	3124	36	7941	6452	49	11508	9663	61	306681	255234	97	0.0691716
166625	140267	95	76128	63969	93	2592	2386	27	4961	3496	44	10691	8437	59	15361	12042	70	401767	318762	99	0.0691716
35197	34359	70	21810	21965	63	357	483	0	850	877	0	1868	1948	23	2581	2498	29	71784	72901	73	0.0723641
32304	30719	71	19123	19095	57	632	654	0	828	683	0	1630	1634	22	2633	2479	29	72751	72733	66	0.0755567
99859	88639	85	50273	43533	85	1855	1433	22	3010	2528	32	6995	6124	48	9033	7760	50	275141	242017	86	0.0766208
116414	105824	94	44102	40650	83	2017	1869	20	4010	3550	37	8686	7553	55	10740	10052	56	336326	303397	88	0.077685
95580	89645	82	38225	35407	79	1707	1567	19	3909	3049	38	7785	6579	50	10435	9534	58	299710	272080	82	0.0787492
94325	92078	80	40688	39695	79	1983	2018	20	3580	3167	30	8164	7428	49	10130	9592	51	304362	278567	81	0.0787492
109089	98853	100	49004	45183	83	1702	1659	18	3118	2614	31	6629	6534	42	8217	7587	52	254684	238861	81	0.0798134
69928	67201	80	22599	22210	63	1013	925	0	2135	2422	20	3879	4204	33	6272	5951	40	167322	163175	81	0.0819417
139852	123268	88	68970	57626	90	3237	2644	30	5890	4843	44	12238	9980	65	16864	14281	76	421667	351199	91	0.0840701
53472	52782	75	23698	23153	73	923	787	0	978	977	0	2797	2884	27	4184	4090	35	115413	116875	78	0.0883268
178284	146492	99	109914	96351	93	2377	1955	28	4974	3623	45	10485	8882	58	13851	10968	63	413056	340857	99	0.089391
132773	116264	87	58369	51248	86	2141	1893	22	4628	4128	42	9968	8667	55	14048	11852	65	385075	326118	94	0.0915193
99773	90379	86	30976	27731	83	1446	1211	17	2644	2374	28	6645	5895	43	7916	7157	47	253293	225797	99	0.0915193
168998	138575	93	84629	68113	92	2514	2159	28	4791	3813	42	10098	8319	57	12943	10238	63	382918	305954	96	0.0915193
175323	139775	103	78619	64845	93	2727	2266	29	4806	4021	40	10703	9073	58	14743	12123	67	400979	325491	98	0.0936477
205857	180908	92	115833	105459	91	4968	4245	37	9277	7597	56	20190	17279	76	28417	23472	90	738255	585831	102	0.0936477
78580	76297	81	33903	33005	77	1351	1124	12	2663	2856	28	5524	5326	39	7434	7445	44	208546	203478	85	0.0936477
116140	107128	84	48760	44710	83	2318	1974	26	3842	3448	37	9404	8753	52	14216	13023	70	376873	324847	93	0.095776
107860	97221	84	45218	39901	84	1778	1871	20	3861	3251	36	7553	6915	48	9770	9318	56	301993	280530	83	0.0968402
93827	84884	84	48612	42571	85	1390	1281	13	2816	2453	31	6684	6274	45	9725	7885	57	271511	242527	87	0.0968402
87367	80382	83	36491	33285	79	1128	1102	10	2190	2231	26	5115	5011	40	7363	6903	47	206015	187486	86	0.0968402
118452	106127	85	47111	40964	86	1910	2014	20	3103	2680	33	7587	7000	50	10936	9447	59	298021	269547	91	0.0979044
155379	139758	91	105277	94073	90	3236	3019	30	6497	5828	46	13100	11448	60	17825	15081	70	514952	447273	97	0.100033
98663	94720	83	34923	33199	82	1715	1701	21	3468	3299	31	7716	7765	47	10691	9995	60	318956	298410	91	0.104289
117447	97548	92	65992	54662	89	2209	1837	25	4201	3925	36	9104	7989	55	10954	9360	57	320725	292084	77	0.105354
99810	95024	84	48984	45746	82	1472	1349	16	2418	2179	29	6018	5686	43	8752	8450	48	230841	224138	85	0.107482
61164	59283	80	28155	27646	74	689	930	0	1263	1285	19	3375	3304	32	5040	4972	39	117657	116702	62	0.111739
20901	22242	44	13679	13522	48	213	218	0	697	579	0	1217	1271	11	1798	1924	22	42747	43369	62	0.112803
25279	24035	66	12436	12457	46	170	292	0	932	1034	5	1633	1753	19	2627	2688	27	57752	55505	64	0.113867
113787	102817	84	62236	55934	84	1817	1674	23	3946	3343	38	8216	7524	51	11277	10421	55	325169	293103	86	0.114931
161267	128153	99	71036	56726	95	2088	1575	23	4094	3457	41	10668	8245	68	14388	11423	66	383844	306542	93	0.118124
124027	114534	87	46505	42324	85	2132	1851	24	3471	3229	34	8344	7802	47	11487	9764	56	316051	287581	88	0.119188
114269	105517	85	60068	54315	85	1537	1532	18	3059	2672	30	7579	6884	49	10247	9206	57	275555	258387	87	0.119188
173765	151092	94	70565	61612	90	2658	2146	29	6059	4932	44	12131	10433	63	17229	14511	73	470947	394788	92	0.120252
110092	104545	83	67463	65341	81	2195	1966	22	4397	4012	38	9600	8881	51	12542	11685	56	377321	325780	84	0.120252
101289	94319	89	44522	41044	83	1706	1616	20	3115	2237	36	8312	7815	50	10118	8746	57	304152	270355	99	0.120252
94053	87051	93	46413	43962	82	1387	1490	17	2421	2484	29	5718	5272	41	8137	7486	47	216890	204532	84	0.121316
226288	144132	117	166204	110674	113	3532	2056	40	6089	4204	50	15346	10538	75	22060	15649	93	594486	400474	113	0.121316
91839	86895	83	44198	42135	81	1246	1212	13	2248	2008	26	4405	4299	36	7028	7035	45	199234	190179	87	0.127701
97055	93227	81	39643	38264	79	1578	1616	18	3182	2992	31	5558	5412	41	7897	8061	46	202483	198479	82	0.128766
110008	96269	89	50764	44811	85	2048	1804	22	3125	2914	33	7519	6812	49	10109	8624	54	301929	276666	88	0.12983
110209	97012	90	62018	53349	87	1709	1625	18	3103	2895	34	7952	7238	51	10194	9189	58	302556	280622	78	0.12983
122574	113208	91	62823	59677	83	2200	2067	23	2881	2919	29	7661	6848	53	8996	8720	49	260871	244236	87	0.130894
140897	104382	99	64383	47067	94	2286	1906	28	4213	2860	43	9497	7174	57	12567	9418	64	368755	291303	84	0.131958
44156	45819	62	13433	13779	45	406	422	0	703	1012	2	2456	2547	27	3878	3904	32	96301	94030	73	0.131958
81065	80142	81	28765	28103	77	1294	1327	15	3053	2582	29	5991	5802	42	7886	7517	47	243114	234970	84	0.133022
135547	116362	90	53770	46660	87	1967	1818	22	3214	2767	33	8212	7179	50	10774	10065	52	308382	271588	94	0.133022
74112	71984	79	17868	17760	52	961	1014	4	2425	2398	27	4702	4713	35	6761	6976	42	194439	190591	82	0.135151
184188	148659	98	86819	67002	97	3097	2296	33	6187	4500	47	11466	8895	66	16472	13120	78	462693	354931	95	0.135151
145169	127539	105	65654	59021	88	2413	2496	24	5453	4609	40	11184	10033	62	14795	12975	76	408662	340875	95	0.137279
67607	64691	80	39033	37824	76	1158	891	0	1432	1538	18	3635	3408	33	5234	5754	38	148847	142859	78	0.140472
89292	83008	80	29356	27246	81	2011	1981	23	2928	2535	30	6610	6328	42	9076	8590	47	256172	233720	85	0.140472
136450	119261	104	67549	59266	89	2501	1986	27	4452	4039	37	10218	9939	55	15377	14145	73	413171	379260	90	0.143664
137368	116826	89	57235	50070	88	2362	2023	25	4617	4048	40	10542	8780	57	12337	9719	64	398605	328594	88	0.146857
191514	145656	99	89627	70650	98	3460	2699	35	5917	4762	47	13315	10347	62	16888	12308	75	491764	375852	99	0.147921
62521	63376	69	40544	39853	75	930	1085	7	1342	1471	13	3693	3763	33	5167	4766	37	130245	130155	73	0.150049
94052	86926	82	51541	46412	82	1297	1348	14	3214	2561	35	7221	6985	50	10759	10139	58	288513	258491	84	0.150049
193694	155219	103	85650	69344	96	4363	3181	38	7645	6275	50	16622	13051	75	20663	16381	81	606473	474853	100	0.152177
156428	133189	98	71487	61608	90	2041	1705	26	3830	2861	39	9261	8010	56	12025	10207	64	343453	285626	94	0.158563
99230	91087	89	47950	43753	81	1659	1523	17	3437	3104	35	7459	7060	47	10436	9119	59	297465	266323	85	0.163883
85916	81382	81	44326	42661	79	1196	1197	11	2285	2259	27	5256	5054	40	7796	8044	48	225114	224650	81	0.166012
160393	124691	95	86057	66969	93	2982	2218	33	4914	3645	44	11071	8281	64	15389	11981	70	448052	363165	86	0.167076
57223	54781	80	30293	29184	76	1017	1179	11	1462	1625	17	3434	3312	32	5019	4963	39	134311	124740	79	0.16814
101118	97613	82	58760	57117	81	2613	2478	27	4825	4831	35	10119	9487	52	13925	13088	66	428417	387047	83	0.16814
86658	79898	81	38233	34049	80	1292	1198	11	2654	2295	29	4603	4314	39	6449	5640	46	181118	165648	83	0.171333
93751	89556	83	49765	48038	81	1355	1124	15	2674	2958	28	6370	6137	43	9190	8847	56	251022	246644	72	0.172397
63620	62083	76	21185	20550	59	788	834	0	1334	1696	16	3793	3675	34	5582	5193	42	131553	128413	72	0.177718
64590	62808	78	29477	28471	76	1072	861	0	1493	1819	19	3523	3560	33	4563	4545	36	138532	141022	75	0.178782
79910	76656	81	54557	53343	80	857	861	0	2496	2420	26	5865	5436	41	7430	6921	48	207846	203444	77	0.179846
115364	104665	90	61981	58892	83	1487	1279	14	3285	2931	32	6532	6118	43	9238	9258	54	259905	244082	77	0.18091
167969	135164	99	94796	75582	95	2581	2075	29	5044	4027	47	11248	9019	59	13933	10340	69	445648	354353	94	0.189424
97273	89630	85	46001	42217	82	1626	1324	15	2899	2828	32	6062	5521	44	9354	9048	54	248562	228343	84	0.190488
72594	69309	80	40247	38648	78	890	969	0	1381	1196	16	3847	3197	36	5241	4689	41	145980	139698	79	0.191552
73124	71116	79	36380	35582	77	1395	1281	15	2099	2149	24	4714	4219	38	6131	5636	41	173544	168064	81	0.19368
90081	85377	81	42252	40221	79	1184	1177	13	2220	2115	27	5411	5531	38	7652	7680	44	240539	225215	83	0.194745
89928	81159	82	44563	39571	83	1125	961	0	1986	2291	28	5225	4974	40	7382	6591	51	211393	190859	78	0.195809
105222	93039	86	48475	42333	85	1888	1543	20	3222	2505	36	7122	6436	47	11023	9610	59	291030	259522	88	0.20113
128855	114646	89	78596	70446	87	2075	1880	24	3861	3254	38	8925	7920	56	12251	10931	57	354922	298219	89	0.204322
34295	34924	64	23220	23135	66	386	374	0	640	840	0	1600	1588	19	2959	3119	29	73370	76248	63	0.209643
97366	90919	82	48891	46647	82	1416	1217	15	2543	2315	26	6016	5619	42	7603	7584	50	248775	239569	82	0.210707
109041	100543	88	50306	45932	82	1730	1451	19	2831	2926	31	5976	5906	42	8790	8057	56	245058	225773	82	0.210707
109455	93329	87	75494	66341	86	1798	1468	19	3165	3575	29	8401	7397	51	10923	9623	58	321575	278931	83	0.211771
95234	90365	88	49709	47165	81	1713	1910	21	4089	3860	37	9181	8977	53	11836	10971	59	328169	319659	98	0.211771
77942	73967	84	23754	23592	69	1063	1042	5	2394	2304	23	4348	4340	37	5898	6256	38	173735	174821	66	0.211771
114522	100259	87	48427	41722	85	1810	1776	21	3406	3246	35	8442	7621	51	10298	8944	55	311984	279700	83	0.2139
117643	108206	86	44044	39619	85	1678	1419	17	2654	2756	26	7218	6538	47	10431	9529	60	267834	250810	81	0.214964
109359	103738	85	38131	34964	82	1672	1598	19	3428	3489	35	7593	7290	49	10934	9379	57	298003	276779	84	0.218157
15701	17573	45	13183	13363	46	239	316	0	100	302	0	689	716	0	1669	1908	19	36470	36996	62	0.219221
154045	134782	92	77176	68803	91	2794	2496	28	4427	3964	39	9267	8325	52	13399	11824	68	357576	319425	90	0.219221
101603	92047	85	45172	39105	83	1681	1464	21	3220	2490	35	7663	6604	49	10097	8364	58	286665	246513	80	0.219221
80305	78541	80	29943	29445	76	1575	1306	17	2164	2043	27	5966	6297	41	7796	7839	52	224551	223640	75	0.220285
98428	89410	84	40700	36367	84	1917	1844	22	3680	3388	35	8282	7424	53	11993	11225	59	340717	315412	87	0.221349
93205	89039	81	64514	60193	81	1616	1494	20	2667	2324	31	5586	5328	42	8703	7579	51	211014	190206	85	0.222413
159952	134220	96	86159	74603	91	2427	2010	28	3955	3592	37	9459	8021	56	13760	10924	67	365850	302191	94	0.224542
162305	139943	91	77800	66263	91	3609	3453	31	5971	5023	46	14138	11791	68	19844	15817	80	517099	413665	98	0.225606
118788	99545	90	48792	39966	90	2244	1828	25	3295	2661	35	7729	6451	54	10566	9547	56	313065	271823	84	0.225606
54325	52343	76	28839	27359	75	804	781	0	1038	1252	11	2908	2886	31	4349	3935	39	123869	118528	77	0.229862
201673	131107	106	203613	158247	103	7333	5714	46	12105	9448	58	27216	20884	94	39571	29570	95	1.04599e+06	817231	104	0.229862
74576	72924	78	34120	33803	76	1107	1098	8	2115	2017	21	4947	5079	37	8116	7699	51	205373	204932	70	0.230927
82341	77197	81	49736	45779	82	1605	1447	18	1963	2295	26	6166	5550	42	8146	7035	48	230223	212427	85	0.230927
100483	92417	90	38923	35251	81	1533	1487	16	3309	2913	35	7376	6842	47	10849	10457	57	300609	280135	87	0.230927
77566	75099	81	35218	34042	78	1247	1031	5	2348	1679	30	5298	5143	40	6571	6378	50	202802	192007	81	0.231991
104582	98448	82	48651	45850	81	1954	1587	21	2819	2838	28	6707	5864	46	9577	8602	55	255868	228819	84	0.231991
97369	89542	84	40156	35805	80	1640	1344	17	3326	2869	33	8011	7164	51	8964	8192	51	292506	262184	86	0.234119
90370	85277	86	32128	31251	78	1343	1342	13	2475	2458	29	6193	6024	43	8751	7934	59	256038	246488	82	0.234119
110393	104270	83	70941	66818	83	1933	1723	23	3681	3040	37	8809	8321	50	13217	12550	58	343963	317134	87	0.236248
154517	136337	94	83675	76100	89	3061	2595	31	5108	4783	43	11279	9838	62	15540	13403	71	421565	352827	97	0.23944
59157	57830	76	27604	26790	75	955	947	0	1365	1390	16	3039	2963	31	4691	4237	38	128683	126822	70	0.240504
117097	106654	86	55844	52852	84	1809	1666	22	3939	4166	34	9568	9499	51	12056	10894	67	355193	343795	75	0.241568
137743	122760	88	71891	64169	87	2486	2248	26	4392	3670	40	10670	9257	59	14549	13153	63	407179	355294	88	0.243697
192251	137543	111	87735	58882	105	2957	1983	34	5374	4212	50	11458	8621	63	16303	11866	73	444730	344022	118	0.243697
90817	86028	90	31969	30660	79	1666	1557	18	2657	2589	30	5948	6146	40	7727	7908	43	239741	232035	79	0.244761
108740	99201	87	57302	51934	84	1460	1324	17	2466	2481	28	7580	6928	50	9277	8569	48	273888	254998	79	0.244761
138134	113780	91	65794	52939	90	2376	1901	26	4499	3957	37	9370	7868	55	11843	9189	60	348962	277474	83	0.249018
67704	65914	80	45094	44078	77	967	993	0	1349	1177	16	3888	3980	34	4945	4695	39	135760	140422	68	0.249018
79959	76154	91	37932	36671	78	1060	875	0	2158	2024	22	4356	4350	36	5939	5787	43	174283	172339	78	0.251146
68356	66218	83	34700	33650	77	1196	1014	4	1882	1604	25	3905	3927	33	5381	5594	39	156796	157198	76	0.251146
111162	102294	85	60127	55895	84	1645	1674	19	2870	2579	33	6542	6459	45	8629	7855	50	264839	247904	83	0.25221
109861	100693	84	51312	45393	84	1893	1564	21	3095	2760	29	6535	6138	47	8573	7285	55	258985	231947	87	0.258595
27321	27159	55	14280	14098	47	427	421	0	86	383	0	1418	1550	17	1996	1841	21	63238	65212	71	0.258595
172027	146942	92	86706	75251	90	3221	2775	31	6315	5139	47	13769	11211	65	19823	16717	81	558605	435740	99	0.259659
121212	109309	90	65900	59245	86	1928	1688	23	3889	3138	38	8693	8265	54	11122	9892	58	325132	301369	86	0.259659
36381	36221	71	19534	19698	55	283	447	0	1214	1237	11	1366	1588	17	2340	2295	27	65942	65633	73	0.260724
351076	227208	141	188594	125908	137	6393	4171	47	12038	7894	66	24779	16115	99	36676	24611	125	972702	634265	141	0.260724
69001	71277	73	32201	32478	72	959	968	0	1968	1871	26	4755	4668	38	7114	7140	49	171993	168219	76	0.260724
75524	72223	80	33611	32580	77	1093	1261	11	1803	1901	20	4384	4354	38	6856	6760	41	173370	169652	81	0.261788
92710	88563	81	39863	38396	80	1931	1574	20	2396	2528	31	6188	5530	44	8580	8170	51	245846	237354	87	0.263916
48412	48877	73	21900	21831	62	514	457	0	1064	1218	11	2576	2870	26	2903	2973	31	95803	95030	78	0.26498
37565	36717	75	17891	18043	53	639	530	0	677	876	0	2027	2077	25	2993	2732	35	73466	73674	62	0.26498
150704	124452	91	87816	73760	91	2225	1872	22	4767	4328	36	10661	8800	54	15076	11856	68	406248	342663	95	0.267109
169102	147930	92	115979	104001	92	3961	3379	36	7719	7567	45	16161	13115	72	20037	16823	84	605216	531389	97	0.270301
50993	48649	79	23991	22837	74	1087	1196	10	1518	1083	7	3243	3221	32	5057	4466	39	137029	133601	79	0.27243
95281	83424	88	42702	37069	85	1823	1453	24	2736	2409	33	7087	6030	49	9950	9089	59	287789	261362	88	0.27243
110360	105117	83	55722	53359	82	1524	1574	17	3498	3271	31	7135	6480	48	9506	9247	54	251134	238289	82	0.275622
66238	63927	80	26811	26497	75	1070	921	0	2008	1958	20	4026	3860	34	5535	5582	37	148302	145501	78	0.275622
91610	87211	80	40995	39325	79	1892	1958	20	3280	3012	32	8105	7764	44	10940	10253	59	317828	289951	87	0.276686
105429	95013	89	56118	49749	83	2027	1591	23	3959	3520	38	7781	7083	49	11513	10834	55	301437	282016	84	0.27775
30907	30336	71	12704	12733	45	640	432	0	1114	1057	5	2017	2026	21	2456	3015	25	80018	78889	68	0.27775
92241	85843	84	43961	41480	81	1144	1100	7	2516	2593	30	5309	5117	41	8146	8171	54	230381	219758	79	0.27775
110516	103738	83	57813	54331	82	2217	2045	24	3492	3130	33	9502	8580	54	12262	11303	57	345628	308066	85	0.278815
25578	24595	55	12226	12093	46	392	384	0	638	609	0	1505	1621	18	1824	2070	21	56563	57249	66	0.278815
121182	114078	85	43840	41593	81	2264	2161	24	4062	4179	34	9799	8563	53	14296	12996	67	369504	333036	84	0.278815
118455	104044	92	50664	44825	87	1471	1265	18	3173	2435	34	6685	6158	45	8358	7929	50	245933	223640	83	0.279879
70571	68659	81	37219	36236	78	1143	1225	12	2330	1872	22	3873	3734	34	5580	5446	40	154121	153452	79	0.282007
120735	109116	87	54860	49294	85	1911	1557	21	3809	3490	36	8293	7619	50	12400	11753	62	349314	313638	85	0.283071
147820	131286	101	68207	62610	87	2707	2255	29	5054	3931	43	11697	10029	63	14375	12625	64	422724	353867	90	0.284136
57215	54174	91	31313	30575	75	1335	1460	16	2516	2507	27	5872	5673	43	8140	7654	50	237922	231007	76	0.2852
147375	121481	96	50191	41637	92	2239	1777	25	4277	3336	43	9122	7540	53	13081	10506	65	354379	290932	90	0.2852
194824	144298	103	104131	78875	98	3529	2645	38	7234	4919	54	16224	11941	73	22190	16322	91	563745	414609	101	0.288392
119897	107712	87	58477	52386	84	1661	1466	19	3162	2776	34	8099	7083	48	10416	9264	56	304746	258215	90	0.291585
88105	81682	89	47737	43569	80	1419	1497	16	3053	2691	33	5847	5234	40	7872	7415	51	233865	215146	86	0.292649
135118	120181	94	55662	49769	86	2567	2128	28	4661	4063	40	9681	8434	53	14652	12978	63	362982	303210	94	0.292649
66292	66926	73	71424	69853	78	1614	1347	20	2932	3062	31	7038	6656	47	10622	9674	62	284912	276563	82	0.292649
215536	184137	97	92059	76979	95	4864	4249	36	8411	7012	54	18165	15528	81	25568	21985	86	701929	625064	102	0.295842
136563	115392	90	65875	54745	89	2302	1889	25	3943	3322	38	9730	8157	58	11718	10599	57	358742	304948	96	0.299034
79122	74882	82	39776	38104	78	1187	1151	9	1808	1734	19	4017	4018	33	5163	4778	38	152118	144503	87	0.300098
107981	100578	84	51810	48604	82	1992	2023	22	3089	3463	29	8355	7952	50	11421	10511	61	340437	323761	87	0.301162
66600	61956	85	31322	30134	77	1059	1056	6	1919	1649	30	3578	3345	34	5006	4590	38	132712	129695	82	0.303291
61742	58092	91	29237	28948	76	1073	1084	8	1025	1451	14	3160	3282	32	4539	4776	36	138291	139260	80	0.304355
146298	127785	96	70554	62860	89	2631	2286	29	3475	3459	34	9042	7992	54	12301	10487	61	347784	301309	96	0.305419
314939	202440	138	131433	85355	138	5841	3652	47	10353	6615	63	24118	15034	98	34608	21061	115	914312	584072	138	0.305419
75312	76717	76	35945	35443	76	1507	1563	16	2394	2499	27	5460	5338	42	7416	7247	45	201345	196823	80	0.305419
68427	66718	81	20672	20452	55	1040	1121	8	1462	1562	16	3710	3442	33	4933	4463	38	145073	144145	80	0.306483
115005	104232	86	53347	48269	85	2144	2183	24	3812	3170	36	8399	8011	48	13330	12489	72	358486	352730	89	0.306483
90174	86337	93	46084	44477	79	1218	1497	13	2084	2015	23	5001	5204	37	7804	7405	48	224597	222507	82	0.307548
152464	132340	93	66961	58311	89	2565	2239	27	4724	4121	41	10079	8536	61	13857	11290	68	396771	322285	94	0.308612
24506	23395	63	16037	16307	51	488	534	0	553	917	0	1461	1798	18	2224	2000	26	55265	59378	52	0.309676
105416	93392	87	66256	60882	85	1821	1900	20	3394	3180	33	8720	7832	53	10185	9048	52	330024	296917	86	0.31074
103686	89601	91	57394	49806	85	1548	1442	14	3231	2729	35	7484	6855	46	10054	8530	58	295144	277226	73	0.311804
146569	125995	93	74005	63531	91	2139	1987	24	3571	3397	41	8376	7257	51	11597	9167	63	321667	268277	90	0.312868
101037	91492	87	54741	48606	85	1569	1331	18	2898	2903	31	6548	6101	43	8851	7582	54	264817	232117	86	0.313933
43339	44076	72	21693	21665	63	533	674	0	1080	1234	12	2280	2278	26	3052	3186	31	96350	96553	67	0.316061
172064	132197	101	75171	57828	94	2678	1963	31	3972	3062	41	11004	8204	63	14609	10443	67	430028	325890	89	0.316061
83754	78454	81	41653	40049	80	1339	1202	10	1790	1655	23	4614	4836	37	7168	6651	47	198611	192721	81	0.317125
89286	84136	85	51550	49296	81	1259	1050	5	2614	2321	24	5590	5079	43	7610	7364	46	222099	212173	84	0.32351
47059	45591	73	25510	25540	72	588	477	0	1316	1635	14	2469	2648	25	2717	2915	28	104819	106214	76	0.32351
122315	107338	87	45563	39011	87	1707	1571	20	3139	2823	33	7079	6501	47	10241	9582	59	293416	259294	92	0.324574
96173	93116	84	74191	72262	82	2082	1893	24	4497	4168	38	9553	8979	54	12544	12079	57	366943	331884	90	0.325639
89158	85044	82	34114	33267	78	1617	1423	18	3178	3102	36	7166	7199	47	10160	9898	50	278426	267159	87	0.325639
116906	106117	102	54799	49421	84	1337	1187	13	3322	2938	37	6325	5686	45	10178	8838	53	257070	236338	93	0.325639
107715	96444	84	46939	40876	83	1724	1550	19	3392	2932	33	7149	6213	49	10308	9172	61	275656	249400	90	0.326703
155119	122724	95	90276	73594	96	2385	2046	26	4793	3843	43	10379	8444	56	14936	12038	68	402237	321131	103	0.327767
92916	83518	83	46223	41040	81	1625	1501	17	2789	2601	28	7069	5891	52	9231	8191	57	273613	248263	86	0.328831
47438	45110	76	25559	25042	73	585	686	0	1343	1146	12	2850	2805	29	3312	3535	34	103255	102298	81	0.330959
95537	86474	89	36605	32952	81	1562	1260	18	2488	2486	27	6395	5748	47	8705	7862	50	248011	229149	86	0.332024
163034	144320	90	95843	84669	91	2823	2468	27	4136	3578	39	9438	8149	54	13476	11111	69	350984	303564	98	0.335216
106354	100795	92	99071	95463	83	2471	2262	26	4803	4334	39	10332	9781	57	14780	14133	72	403882	360443	88	0.337344
144796	116996	93	59548	47807	90	1940	1574	22	3397	3115	35	8668	6686	53	11608	8992	61	334988	271652	92	0.337344
122731	104542	90	69176	59692	89	1513	1285	17	3593	2941	36	7982	6910	50	11656	9670	74	314461	272443	90	0.338409
47201	46117	74	14396	13902	49	736	667	0	486	1031	5	2991	2963	29	3897	3628	36	101838	98533	78	0.341601
126810	112838	88	57719	49514	86	1523	1371	17	2919	2555	35	6803	6075	47	9637	8354	55	253112	226258	88	0.341601
137709	114201	94	67177	56485	89	2284	2198	25	4321	3808	38	9198	8053	53	12206	9805	60	357906	316088	85	0.342665
81868	75660	91	32860	31162	80	1274	1235	13	1696	1951	23	4760	4606	36	6645	6324	46	178571	167044	96	0.342665
42322	41599	67	20998	20572	62	671	522	0	889	918	0	2143	2206	25	2951	2666	30	89145	89088	71	0.34373
182927	143875	99	83820	67981	94	2941	2272	32	5204	4068	43	11294	8985	61	16345	12592	71	470429	364527	98	0.34373
176734	144799	94	62025	50027	91	2267	1759	27	5406	4310	45	12484	9969	61	15859	12931	75	440988	354338	92	0.34373
51028	53042	72	27054	26964	73	872	754	0	1233	1691	16	3105	2927	30	4552	4690	37	122880	123598	62	0.344794
135531	119876	88	74071	66601	88	2356	1986	27	3778	3595	37	9031	8302	53	12705	10455	63	338255	288057	89	0.345858
92877	86848	83	51307	49262	81	1541	1361	17	3038	2667	31	6733	6410	43	9261	8744	54	277011	269834	81	0.346922
106360	93768	90	46568	39208	87	1933	1975	23	3009	2554	32	7222	6521	49	10871	10126	57	301875	278486	74	0.346922
87993	80898	85	45557	40930	81	1360	1254	13	1891	2187	24	4976	4747	39	7430	7006	49	194640	175434	78	0.346922
161758	133804	100	58993	47879	92	2511	1926	27	3858	2911	38	9294	7490	56	11231	8919	62	348709	279276	85	0.347986
120190	105667	90	59046	51110	86	1628	1569	19	3640	3155	37	7900	6787	48	10050	8605	58	288382	253067	86	0.34905
182331	147134	108	69731	56032	94	2592	1997	27	3569	3174	40	7803	6376	51	11944	9533	64	309685	258854	90	0.350115
27205	27787	56	24040	24275	68	364	234	0	907	975	0	1771	1594	20	2161	2386	23	61203	61439	61	0.350115
39683	39523	74	17266	17195	52	487	413	0	610	710	0	2067	2280	23	3332	3411	30	85065	84809	63	0.352243
113115	101182	90	64480	58828	85	1968	1978	23	3111	2884	34	8395	7343	50	11891	10667	60	331763	288421	89	0.353307
103404	96821	84	49647	46565	81	1212	1187	9	2711	1970	31	4823	4635	37	7082	6856	46	188078	178987	84	0.353307
100923	99394	83	51081	49812	80	1579	1751	20	2871	3155	26	6370	6362	41	9625	9766	54	257825	253334	78	0.353307
150536	127382	94	64124	55026	90	2383	2046	26	4682	3609	40	8777	7124	55	12924	10610	63	353913	287873	95	0.354371
93333	86077	85	50362	46921	81	1431	1227	14	2950	2197	33	5256	4706	41	7937	7494	49	220485	203440	85	0.355436
134858	124646	87	51678	49102	83	2156	2009	24	3403	3642	31	8431	8091	49	10837	10170	55	316203	299048	83	0.355436
114456	102323	88	55729	48697	85	2299	1902	25	3006	2601	31	6986	6230	47	9521	8640	59	266290	226186	86	0.3565
100739	93823	86	52744	49261	82	1776	1614	21	2517	2190	30	6435	5928	45	8671	8080	54	235697	220737	86	0.358628
134465	114059	89	62069	52776	88	2383	1915	29	3940	3636	33	10123	8821	55	13311	11348	65	384469	340671	91	0.359692
89258	85292	82	49926	48057	78	2230	2077	22	3808	3897	34	8236	7521	49	10828	9833	52	334944	298441	84	0.359692
95516	90141	84	46542	43389	80	1163	1333	13	2623	2670	30	7357	6814	47	9333	8567	59	289260	269856	88	0.360756
113255	109308	83	79565	76595	83	2170	2171	24	4787	4654	37	11150	10695	51	14974	13809	65	428805	390244	90	0.360756
150212	131530	91	111303	102105	90	4438	4069	34	7107	6200	47	15727	14039	72	22841	19562	82	620581	520318	97	0.361821
164562	150555	90	86847	80202	89	4555	4270	33	9922	8446	68	18851	16718	73	25356	21945	85	713253	598941	100	0.363949
31215	32389	50	15656	15627	51	479	431	0	776	881	0	1566	1614	21	2646	2818	28	70796	71339	61	0.363949
25113	24635	78	12367	12496	45	315	216	0	392	628	0	1332	1358	14	1850	1901	21	55198	54099	72	0.367141
115567	102690	89	60796	54443	86	2009	1752	25	3478	3547	34	8033	7247	48	10272	9378	55	293621	264871	88	0.371398
110385	104169	84	58605	54818	81	1787	1574	21	4523	3849	39	7857	7347	50	10980	9623	62	299802	269913	86	0.371398
120765	110649	89	55979	51511	84	1626	1648	19	4693	3889	41	9140	8192	51	12992	11587	57	373934	327136	90	0.371398
128980	117614	86	63419	57937	85	1857	1699	22	3244	3105	30	8545	7832	49	13370	11247	63	350431	310816	92	0.372462
140683	123021	91	77108	68359	88	2326	2161	24	4742	4152	39	10174	8716	60	14957	12656	71	398494	351685	90	0.372462
34220	32684	70	16887	16715	52	426	473	0	392	458	0	1621	1635	20	2077	1778	26	62383	62211	72	0.374591
138098	120858	88	60287	51009	86	1888	1574	22	4336	3323	41	8278	7373	49	11851	9963	59	332859	287419	87	0.376719
51105	46395	81	37599	36481	77	1304	1295	16	3376	3156	38	7676	7402	48	8681	8311	50	262989	252866	79	0.378847
76218	72401	81	43520	42416	78	1299	1234	11	2330	1870	27	5487	5542	38	6904	6894	45	188742	184884	79	0.378847
202564	158473	99	101492	79285	98	3258	2662	32	5834	4558	50	12556	9624	65	16355	13406	74	450612	353036	97	0.378847
31280	30713	54	18120	17993	55	383	531	0	1105	1053	4	1586	1718	18	2657	2635	27	62801	65310	67	0.380976
120193	109486	99	54552	49173	84	1894	1544	20	3677	3182	39	8527	7679	50	11285	9658	61	316705	275501	86	0.385233
85244	82204	79	58129	55824	80	2275	2390	23	3707	3468	34	7842	7478	47	10822	10737	54	294101	264911	83	0.385233
99764	88680	88	52472	46047	85	1291	1316	15	3008	2743	30	6331	5714	45	7714	7155	48	228037	204938	82	0.387361
108175	99201	99	54079	50427	83	1447	1327	15	2643	2834	25	6699	6232	44	8773	8350	52	251755	240119	84	0.388425
107166	98088	85	53595	48906	83	1599	1391	17	2457	2386	28	6557	6004	46	9880	9319	58	242477	224017	77	0.389489
111494	100198	86	71931	64407	86	1840	1556	22	3349	3032	41	7830	6996	49	10230	9231	60	314430	281514	91	0.392682
37850	36819	69	19511	19141	58	433	566	0	627	910	0	2182	2138	24	3134	3287	31	82817	78164	71	0.39481
68143	65772	77	35168	34028	76	1285	1253	13	2544	2433	30	4549	4618	35	6670	6715	43	192587	193855	76	0.396938
180837	165004	99	123560	116291	91	4006	3716	33	8018	7256	51	17161	15374	76	23345	20637	83	664936	544017	98	0.396938
202075	148407	111	104538	78594	100	2929	2353	33	5524	3845	46	12929	9435	64	17299	12731	84	489125	353436	99	0.399067
104113	94738	85	50991	45920	84	1626	1420	17	2448	2141	30	6614	6056	44	7831	7509	48	223773	198732	86	0.402259
167669	132617	97	69840	55189	93	2439	1791	28	4100	3619	37	8844	7068	52	12469	9845	70	345119	276295	87	0.403324
201848	151615	108	93318	70265	99	3448	2595	35	5814	4645	47	13411	10190	69	17888	13953	81	487412	375103	99	0.403324
119654	110444	87	53459	50252	83	1795	1644	21	3310	3059	33	8104	7643	47	10739	9750	58	323848	310612	82	0.404388
123653	111011	101	68066	63503	83	2359	2361	26	6277	5060	47	11256	10435	59	14814	12961	68	413497	354595	89	0.404388
107010	97411	94	45948	41443	81	1966	1659	22	3242	2433	31	6486	5976	44	9411	8736	56	281642	258911	86	0.40758
255617	198677	109	119232	95073	103	4447	3354	40	8055	6345	56	15521	11264	73	23119	17619	90	619305	436001	108	0.40758
107108	95837	87	60120	52968	85	1697	1340	16	3419	2861	33	8284	7357	51	12264	10818	70	333295	296896	86	0.408644
96294	84335	86	39962	34441	85	1366	1430	14	2607	2340	29	6478	6021	45	8619	7397	52	243338	218859	82	0.411837
121924	107471	91	65268	58890	87	2032	1863	23	3692	3159	36	7696	6759	51	10508	8816	56	305395	273952	85	0.412901
121106	107815	90	50401	44220	86	1932	1869	20	4248	3533	36	7493	6753	49	9796	8798	59	300795	264896	82	0.413965
24644	24451	65	11394	11466	44	414	408	0	1019	806	0	1268	1443	14	1704	1665	20	54292	57270	60	0.415029
140037	123278	100	56155	50307	89	2419	2088	27	4489	3772	36	10089	8329	57	12552	10831	62	375153	317632	90	0.416094
78617	77733	77	19338	18760	58	1341	1142	11	2111	2172	23	5007	4937	38	6838	5980	48	189453	184802	75	0.417158
174626	155458	91	94191	84822	90	3582	3243	32	7054	5581	49	15518	13578	70	20955	17767	77	596252	477493	91	0.417158
85599	81956	80	44199	42758	79	1494	1526	15	2328	2222	26	5865	5623	41	7687	7550	44	220942	218142	76	0.418222
152362	131151	95	78166	67300	90	2403	2079	30	4904	4189	40	9484	8054	56	12433	10126	63	374674	312930	91	0.418222
236745	170494	107	154838	115051	107	6352	4872	44	10636	7686	58	25454	19457	96	31714	23057	96	911285	706500	105	0.419286
48166	45992	87	16705	16394	52	522	598	0	1007	999	0	2422	2455	24	3450	3598	32	88746	85829	70	0.42035
94461	85761	85	39780	35928	84	1575	1484	15	3385	3059	37	6452	6186	45	9312	8363	51	267036	244889	83	0.421415
93770	83745	86	47359	41967	84	1652	1302	20	3567	3281	30	7270	6473	47	9941	8525	56	294495	266589	81	0.421415
76698	73639	80	38868	36083	79	1136	995	0	1784	1944	25	4583	4527	35	6642	6187	48	168175	163244	77	0.423543
130708	106297	96	43339	35083	89	1937	1726	23	3242	2707	32	8366	7045	52	10284	8703	59	302210	248295	88	0.426735
20152	20458	52	13225	13224	48	201	214	0	448	486	0	944	947	0	1521	1512	18	41786	39849	62	0.4278
218738	175024	116	176294	141790	101	5742	4564	41	9315	7503	57	21656	17858	89	29665	23627	92	806645	675976	100	0.4278
109953	99905	85	55079	49912	84	1827	1777	21	3089	2936	35	6816	6360	46	8676	8188	50	269080	242119	85	0.428864
54963	55417	75	31658	30822	75	829	746	0	1245	1175	11	2701	2788	27	3845	3959	34	109950	106426	75	0.428864
45847	46770	72	18289	17985	55	459	572	0	1464	1408	18	2642	2545	29	3506	3670	31	100264	99348	72	0.432056
54892	53135	76	18041	17507	55	610	624	0	1289	1204	12	2851	2689	30	4360	4375	37	113750	114226	76	0.433121
116659	109472	85	66774	64376	83	2978	2910	29	5245	5057	36	12072	11644	59	16935	15283	62	463867	421256	90	0.435249
89697	86118	80	40248	38682	79	1559	1263	16	2687	2456	26	5653	5430	40	8562	8634	47	231098	230984	72	0.435249
111476	97185	91	54826	46790	89	1546	1514	16	2185	2599	27	7176	6110	52	10040	8449	59	293244	256385	78	0.437377
217563	173136	106	134490	106249	98	4392	3631	38	7404	6043	51	17090	14059	75	24194	20502	88	694534	568651	98	0.443762
75918	74208	77	44397	42688	78	1301	1284	13	2343	2273	25	4702	4638	37	6057	5520	43	181867	180756	77	0.445891
135968	122319	87	51316	46549	87	2430	2245	28	4270	3343	40	10138	8752	57	13399	11787	65	381160	315069	89	0.448019
74766	70395	79	32047	30739	77	1022	1042	4	2341	2108	23	4693	4717	37	6139	5727	45	183217	181834	75	0.451212
109067	94872	86	63122	55740	86	1670	1676	18	3176	2888	33	7204	6550	47	8788	7506	59	259359	235093	86	0.45334
78324	75593	78	32635	31684	77	1561	1617	18	1733	1793	21	4792	4481	38	5894	5584	42	188016	188598	71	0.456532
134263	113511	92	67271	56603	89	1978	1549	22	3771	3076	35	7488	6337	50	11308	9353	64	286704	241598	84	0.457597
109888	103927	83	51044	48645	81	1509	1580	17	3224	2952	32	7282	7067	44	9046	8066	54	269575	256964	81	0.458661
41271	40571	71	19646	19772	54	553	628	0	904	737	0	1762	1920	20	3046	3023	32	83667	81262	67	0.459725
122022	114484	86	68069	64000	84	1861	1775	22	3326	2964	29	8093	7355	51	11001	9457	64	293298	259938	84	0.460789
105346	100467	81	67790	65462	82	1633	1803	20	3147	2892	32	7638	7422	46	9228	8864	53	266901	259302	81	0.462918
120274	100457	105	93444	81353	90	2003	1637	24	4021	3655	36	8798	7877	57	11513	10096	61	343346	318786	74	0.463982
125094	107100	93	63180	55406	87	1888	1683	21	3498	2928	38	7265	6268	49	10125	8952	54	262483	223476	89	0.465046
81406	78213	80	35551	35070	78	1017	1133	9	2713	2530	30	5247	5510	38	7994	7906	49	199645	193222	80	0.465046
97593	91311	83	56826	51060	84	1535	1472	16	3144	3146	31	7288	6824	50	9980	8823	53	306697	288671	83	0.469303
117414	111216	92	55685	53407	83	2565	2535	27	5053	4463	37	11439	9901	59	14883	13272	72	443208	379899	89	0.471431
91063	86182	82	45143	42843	79	1311	1268	17	2451	2168	30	6225	5799	44	7128	6699	45	217074	213474	81	0.471431
139654	123600	94	99462	89161	91	2448	2048	28	4685	4005	41	10141	9228	56	12910	10737	61	369420	319214	88	0.481009
110350	98740	85	65915	59775	84	2275	1675	26	3685	3065	36	8246	7345	50	10951	9933	59	326398	289365	83	0.482073
169923	147707	95	64458	55558	90	3694	2902	34	5844	4505	50	12349	10582	61	16304	14333	74	438258	367404	89	0.482073
78427	76786	78	37354	36314	77	1501	1496	16	2184	2382	26	5635	5548	39	7461	6870	52	215408	207916	75	0.483137
89331	85018	79	44402	40636	79	1530	1392	16	3296	2535	34	7019	6548	46	7470	6284	50	240089	221361	79	0.483137
88050	86126	79	40734	38914	78	1723	1602	17	2993	2986	30	5816	5863	41	8247	8203	47	245093	238325	78	0.483137
118348	105669	92	52564	46263	85	1591	1537	18	4066	3158	38	7424	6440	50	10219	8681	56	297375	258700	86	0.483137
71367	69836	83	38850	38012	76	1022	1055	7	2414	2149	29	3867	4030	33	6148	5954	45	152021	153067	65	0.487394
114020	101632	88	70987	62118	85	1915	1754	22	3418	2860	33	8638	7580	52	11389	9515	65	318138	274989	88	0.488458
77315	74558	80	41256	38676	79	1447	1263	13	3165	2936	29	6361	5864	43	8853	8279	55	250442	229950	85	0.489522
131159	113300	93	63731	55383	88	2163	1890	23	3741	3480	36	8606	7502	51	11140	9481	62	342599	296990	90	0.495907
154700	134984	95	67782	56558	91	2314	1940	27	4881	4259	38	9303	8289	54	13687	12131	63	367493	326808	93	0.501228
134551	119754	88	57968	51631	88	2417	2171	25	3833	3726	32	9055	8322	49	13100	11654	62	376148	332583	87	0.501228
123568	108796	93	50170	44167	85	1857	1572	22	2897	2560	31	7936	7242	51	11567	10457	57	329008	287538	90	0.503356
150787	127413	91	55550	46644	90	2394	1816	24	3095	2980	33	8811	7296	53	11356	9656	64	345384	292703	93	0.503356
95833	88646	84	43193	41682	81	1600	1528	18	2974	2888	29	6782	6507	44	9067	8890	47	267037	258926	86	0.50442
95752	86102	87	46833	43216	83	1931	1644	20	4146	3501	41	8214	7582	51	10588	9784	62	317547	284600	85	0.505485
34267	35894	55	21638	21138	64	574	494	0	599	998	0	1860	2164	22	3202	3127	32	87096	88759	70	0.507613
180561	150311	100	79214	66327	96	3543	3039	34	6043	5376	44	13485	12124	64	18173	16787	66	506564	469018	94	0.508677
137150	117786	91	55064	47149	88	2303	2323	23	3769	3242	40	9292	8056	58	12384	10585	71	356680	308129	87	0.509741
272829	211432	109	132762	99314	109	6095	4514	44	9875	7216	60	22705	16704	97	32994	25892	99	861757	671727	109	0.510806
177709	135768	95	104615	81352	95	2221	1592	23	4621	3448	39	10085	7709	61	13209	9741	70	367322	290987	90	0.51187
160570	145287	94	88487	80794	89	3136	3034	31	5590	4294	47	12503	11301	59	17014	15114	72	455021	376127	93	0.513998
50123	49574	70	28714	28143	74	507	417	0	802	1004	2	2616	2585	27	4183	4236	35	106547	102165	71	0.513998
185979	143799	98	86925	66963	97	3454	2656	33	5272	4119	42	11641	8999	66	16572	12834	82	478132	383708	94	0.515062
145739	133823	93	61805	58975	86	2977	2902	28	5255	4950	40	14668	13095	64	19739	17816	79	546255	471789	88	0.515062
155901	129112	93	81492	66867	91	2293	1668	28	3761	3207	37	9228	7817	51	12847	10254	66	370162	298447	86	0.515062
81384	76590	81	37176	36365	79	2209	2241	23	3401	3197	34	7657	7152	44	11011	9839	60	302096	271911	83	0.516126
109665	101666	98	44509	40751	83	2118	1868	24	3158	2756	30	7127	6450	46	10343	9709	53	292009	269929	84	0.516126
73131	65441	95	36391	33609	83	993	853	0	1346	1281	11	3632	3430	32	5139	4647	37	148796	134940	95	0.516126
99583	89275	87	48696	42227	83	1285	1156	11	2789	2698	29	5550	5023	43	7772	7414	49	211536	193906	78	0.517191
122281	109989	85	43592	39109	85	1886	1730	21	3388	3286	32	8456	7700	49	10414	9062	56	314402	287416	83	0.518255
116751	106705	85	49505	46149	83	2261	2430	25	4321	4021	38	9240	8513	52	12823	11795	65	389647	351215	86	0.520383
43099	43731	71	21336	21003	64	596	645	0	1203	965	0	2245	2161	27	3175	3243	30	84195	84987	71	0.520383
133735	114527	89	75330	66387	87	2348	1838	25	3588	3529	35	8651	7304	52	11628	9924	60	324225	276760	95	0.520383
158227	137585	95	82243	71034	88	3381	2927	32	4803	3701	47	10897	9183	61	14759	12560	66	406046	338991	92	0.522511
208628	175719	107	141133	122832	103	5488	5191	36	10027	8168	57	21138	18060	85	33039	27151	100	810348	604214	109	0.523576
36259	36987	55	17623	17851	51	503	477	0	419	416	0	2026	1950	23	2694	2581	31	72767	76945	69	0.523576
94396	85721	98	33574	30558	79	1648	1569	17	2424	2283	25	5575	4854	41	7794	6943	52	222595	201770	86	0.527832
177112	146647	103	101649	85267	97	2919	2352	30	5367	3614	51	11388	8233	64	14707	12239	67	443058	349172	103	0.529961
152800	133961	100	57722	51976	89	2977	2560	27	5631	4533	44	12505	10859	60	17045	14058	73	452470	376025	96	0.531025
172919	136955	99	90428	73591	94	3210	2676	31	5164	4628	43	12702	10343	64	16400	13431	69	472676	389420	100	0.533153
39722	39582	74	20228	19786	58	647	613	0	1019	1313	12	2636	2814	26	3542	3264	37	90057	89408	77	0.533153
74570	71146	90	39500	38205	77	1148	1260	12	2182	2187	23	4514	4147	36	5641	5802	39	173587	165010	82	0.535282
142691	130775	94	78135	73379	86	3200	2765	32	5709	5253	43	12737	12464	57	19189	18171	77	509825	473916	93	0.536346
74543	68331	81	34973	32904	79	1151	938	0	1397	1521	17	3725	3794	32	6308	6266	40	158349	149107	79	0.538474
104417	97441	91	44579	42027	81	1933	1511	18	2703	2602	27	6503	6007	45	9083	9039	49	237155	235606	84	0.539538
123765	110709	87	62900	56152	85	1971	1880	21	3353	2340	37	6602	5655	49	9203	8169	50	261020	223932	96	0.539538
160901	134865	95	86251	73047	94	2429	1774	28	3572	3466	35	9613	7802	56	13570	11275	65	345905	280959	96	0.540603
101681	88889	89	54279	46818	86	1807	1442	18	2587	2324	27	7513	6820	48	9789	8023	57	288715	254706	81	0.541667
185841	160822	94	108317	95209	91	3716	3189	32	6126	5105	47	14205	11929	69	19018	16182	73	517304	408980	94	0.545923
109157	100084	87	58468	54047	83	1658	1446	20	3130	3294	32	8331	7323	51	10570	8914	56	321976	285081	85	0.546988
145105	125847	94	59990	52440	87	2094	2019	24	3707	3070	38	8441	7239	52	11697	9419	64	317402	272852	86	0.548052
83653	77499	81	41868	39527	79	1439	1202	14	2612	2466	30	5993	5362	42	7726	7838	49	253445	246429	78	0.549116
46625	44407	78	20142	19782	59	684	572	0	892	997	0	1899	1792	22	2448	2502	26	73940	73039	71	0.55018
47855	47435	75	18595	18660	55	793	683	0	969	996	0	2348	2166	27	3678	3564	35	87374	84693	70	0.55018
127797	111581	90	60127	51481	87	2372	1995	25	3482	3617	35	8161	7340	51	11551	9392	63	306260	270386	87	0.553373
94771	84298	84	54683	46907	83	1595	1295	14	2792	2065	32	5905	5160	46	8205	7488	49	231072	203270	83	0.557629
60773	59434	84	27149	26662	74	937	951	0	1189	1235	10	3012	3125	31	4091	4038	35	113095	109960	75	0.566143
125181	110880	88	45396	40241	83	1828	1798	22	3232	2822	30	8325	7630	51	11031	9156	61	318131	277969	90	0.566143
112056	101989	92	50557	44163	83	1919	1856	19	3496	3165	32	7886	7370	47	11715	11070	54	316865	276627	90	0.568271
126286	115617	86	55698	50987	87	2079	2155	22	4213	3773	37	9093	8660	50	12153	11199	69	331205	310550	89	0.572528
118925	107352	95	61654	55608	85	2106	1976	23	3696	3377	34	8201	7540	47	10655	8942	56	312785	269332	92	0.573592
139545	118194	92	62300	54409	87	2310	2203	23	4287	3474	39	8773	7107	50	12570	10607	65	389175	336163	91	0.573592
102556	94758	83	66055	61798	83	1418	1244	18	2801	2482	29	6798	5765	47	9257	8551	50	249653	221681	86	0.574656
138050	120526	95	54339	46370	88	1893	1892	19	3228	3058	32	7762	6361	53	10729	9168	58	280533	244849	89	0.57572
74351	70911	89	37789	36867	77	913	925	0	2114	1689	25	4507	4508	36	6327	5926	42	168190	164042	77	0.576785
88216	83391	81	38760	37333	80	1586	1516	17	2865	2788	31	6160	5878	42	8265	7773	47	246167	238987	77	0.581041
85963	83776	86	42464	40883	79	1539	1332	17	2403	2114	26	5755	5650	38	7625	7388	45	230285	219571	80	0.58317
207639	165449	105	88225	72491	97	3379	2536	34	6502	4644	47	13928	10473	64	17830	12879	79	520806	382843	100	0.584234
118177	108062	88	56096	51719	83	2092	1774	25	4209	3553	40	9468	8697	54	12953	11210	64	364602	312502	85	0.584234
103846	89941	87	47715	42216	85	1566	1710	17	3003	2673	31	7117	6277	47	9104	8149	55	279741	243366	87	0.584234
134128	116936	90	86243	75563	88	2290	2083	25	3852	3199	41	7854	7203	50	10994	9760	58	292615	252841	87	0.584234
97254	90769	95	53686	51720	81	1838	1881	20	3183	2945	33	7476	6850	49	9659	8272	58	290028	262695	85	0.586362
25560	25641	54	13603	13341	48	456	409	0	538	870	0	1654	1647	19	2986	3126	29	66246	66297	64	0.587426
186259	155754	106	76975	64252	93	3572	2939	32	6368	5118	46	13682	11133	65	20989	16986	88	549052	434582	98	0.588491
176374	129806	107	82199	63150	97	2659	1950	32	5371	3882	45	10799	8152	62	14550	11067	67	403064	315163	96	0.589555
105771	95051	89	44769	39082	84	1738	1513	20	2939	2868	32	7572	6886	48	9562	8467	61	293531	261136	91	0.592747
249619	181289	120	153656	120356	108	5256	3908	40	9050	6841	60	20154	15415	80	28737	22169	103	785893	588433	113	0.592747
108770	96843	92	56031	50208	83	1812	1734	20	2628	2259	30	7725	6656	52	8509	7139	50	266596	238582	81	0.593811
116266	105062	86	57737	51006	84	1751	1349	20	3386	3197	35	6802	6184	45	8867	8287	56	260561	231644	83	0.593811
103157	94518	86	50406	48298	82	1800	1437	21	2631	2463	28	7561	7361	44	9360	8860	50	279500	262190	88	0.593811
158217	125198	95	76306	61071	93	2228	1865	26	4575	3457	42	10653	8655	57	14603	11032	72	431016	325854	95	0.594876
98946	89965	87	48656	42904	84	1594	1268	19	2821	2680	28	6521	6009	44	9361	8090	51	270557	243581	89	0.59594
48205	48494	72	24475	23975	73	435	451	0	716	1434	13	2142	1855	26	3342	3241	33	84823	83278	75	0.597004
116764	107259	89	49969	46679	83	2571	2304	26	4267	4213	39	10376	9154	58	15693	13035	69	423251	372380	90	0.599132
81006	77398	85	44940	43976	78	2066	1998	22	3413	3179	29	7238	6914	48	10808	10443	58	291865	272973	84	0.599132
72532	69802	83	36555	34583	78	1068	986	0	1959	1673	20	4492	4557	37	6848	6326	47	166868	162545	80	0.599132
111748	102521	87	55869	51015	84	1781	1753	22	3631	3061	32	7990	6873	54	10827	9028	66	302662	267076	89	0.600196
144186	117576	107	81508	67812	107	2212	1646	23	4553	3490	39	9202	7458	57	12757	10127	69	351170	275698	107	0.600196
42899	41411	71	30937	30802	73	393	450	0	1295	733	0	1770	1934	20	2790	2935	28	75092	77893	72	0.600196
82935	77559	80	42658	38838	80	1444	1094	14	3127	2616	31	6246	5463	45	7457	6372	49	236816	225701	84	0.607646
261887	176778	119	150757	106902	119	4679	2816	43	8909	5861	57	19554	13543	85	26544	17707	97	741872	518701	117	0.610838
148775	124974	103	70010	61304	91	2139	1866	25	4055	3801	34	8432	7513	49	12813	11106	69	328949	280086	93	0.614031
74762	71100	79	47162	45325	78	1260	1049	6	1724	1482	17	3829	3808	33	5673	5354	43	153025	153039	78	0.616159
130319	118638	88	59272	53734	84	2088	1802	22	4148	3764	36	7992	6933	52	12384	10762	61	297460	253689	85	0.617223
34359	33759	62	20020	19609	56	498	478	0	816	1000	1	2261	2233	25	2386	2361	25	78973	82374	66	0.617223
108169	103471	82	90819	87344	83	2790	2506	27	3757	3749	34	8664	8220	50	12008	11592	64	351683	339821	86	0.620416
124951	112245	93	61310	54607	85	1993	1785	22	3141	2847	31	7689	6896	48	10826	9023	65	294765	263303	90	0.62148
78671	75833	78	36529	33554	78	1239	1273	11	2005	1877	21	5008	5039	37	7412	6727	48	196682	188088	77	0.623608
40426	40139	72	17871	17613	57	430	488	0	1018	1095	9	2115	2138	25	2860	2897	29	75187	72706	72	0.625737
105089	98539	86	71054	67226	84	2262	2123	24	4564	4275	38	8623	8217	49	13430	11920	59	354635	310012	86	0.625737
61660	59935	78	74524	72155	78	1387	1518	13	2988	2801	31	6837	6868	43	9569	9030	57	228627	222284	80	0.629993
114150	102394	93	50049	43334	84	1712	1506	19	3156	2626	36	6762	6046	46	9383	8504	54	283118	253178	87	0.629993
51317	48846	76	23337	22704	68	1006	908	0	1490	1204	12	3076	3072	32	4896	5136	34	127838	124017	73	0.633186
121679	111524	89	68206	61622	87	1863	1460	21	3509	2785	35	8079	7482	51	10518	10030	54	285001	261365	87	0.635314
73348	71508	87	35372	34351	77	1016	1143	8	1660	1695	22	4853	4825	37	5798	5593	41	185479	177890	78	0.636379
91533	83132	84	47076	43034	82	2013	1389	24	2447	2309	30	6159	5814	42	8771	7618	52	252988	218763	84	0.640635
149874	133093	89	64256	57541	89	2427	2066	27	4805	3975	46	10876	9537	62	14486	12364	75	410946	337274	95	0.640635
123152	108951	92	54901	49355	87	1607	1435	18	2871	2657	30	7300	6370	48	9130	8495	55	271693	241041	86	0.641699
119110	105971	91	51954	44661	84	1522	1319	16	3000	2726	29	6598	5775	45	10030	8838	57	264774	234197	82	0.641699
179348	144880	102	84396	68754	95	2740	2178	31	4782	3963	40	11412	8930	65	15018	12761	66	431661	335802	94	0.645956
52516	50609	89	24780	24036	74	751	780	0	1681	1018	6	2883	2967	29	3661	3517	33	106001	104975	70	0.648085
48412	47681	74	25224	24978	73	542	593	0	818	836	0	2610	2453	27	3575	3677	35	96550	95120	72	0.649149
70011	68663	80	42086	40708	78	1039	1022	4	1651	1468	20	4057	3944	35	5038	4984	39	152152	149087	93	0.649149
42125	37138	74	47936	45755	77	1570	1491	20	3953	4103	32	9490	9047	59	10573	10142	58	322544	307822	79	0.653405
141417	122213	92	60524	52227	89	2306	1922	27	3833	2942	40	9345	8228	55	12873	10473	68	378979	307543	86	0.653405
121547	108844	88	61218	55053	85	2012	1765	25	3195	2609	31	7127	6171	47	9685	8130	56	289567	245896	85	0.655534
37808	37103	65	20436	20014	62	773	558	0	1171	996	0	2219	2046	23	2857	3064	28	81446	81264	64	0.656598
96865	90196	94	45157	43267	81	1422	1208	15	3167	3079	34	5242	5103	39	7900	7691	47	212763	199928	84	0.65979
155258	114528	103	105418	83191	96	4640	3612	37	8907	7427	56	20596	17429	88	25240	20978	89	697156	592468	96	0.660855
139751	126412	88	53273	47980	86	2685	2380	28	4675	3937	41	9859	8302	58	14143	12741	67	371334	313101	91	0.660855
100794	96146	86	67141	64086	82	1520	1628	19	3036	2500	32	6542	6162	48	8798	8194	47	252287	241620	82	0.661919
65444	63307	79	32443	31640	76	616	757	0	1551	1607	18	3371	3156	31	4395	4543	37	130639	131598	76	0.665111
130175	108861	91	63266	52359	90	2599	2545	25	3459	2760	35	8056	6710	50	11639	9218	65	342148	268515	92	0.666176
164635	141460	92	63698	54421	89	2836	2573	28	5657	4816	47	12065	10273	63	15964	13633	68	471069	389631	95	0.666176
181887	145651	93	71309	57602	94	2655	2285	28	4340	3635	42	11614	9112	62	16007	13537	72	425402	345455	94	0.669368
140206	126011	87	76041	68082	87	2467	2370	27	4307	3306	39	10385	9234	58	12904	10422	70	393731	318971	87	0.672561
166462	135381	91	70529	58943	91	3473	2524	34	5552	4614	43	12310	10048	65	16209	12845	75	442846	353561	93	0.672561
103754	95636	99	49312	46662	81	1629	1464	20	2585	2241	29	7211	6856	43	10703	10102	57	278634	270231	84	0.673625
108250	101172	87	54781	51761	83	1489	1327	18	3032	2945	29	6422	6193	43	8274	7838	51	246131	234558	85	0.675753
103603	98866	81	65228	62704	82	2468	2188	26	3071	3359	30	8728	8226	50	10680	9708	59	331017	292728	83	0.675753
131085	110028	91	49120	41077	89	2061	1707	23	4915	3789	42	8341	6930	56	11430	9426	56	302005	253170	90	0.676817
123335	106770	91	53877	46616	88	1942	1946	22	3935	3206	35	8626	7576	52	11337	9228	62	313643	273188	83	0.676817
140528	119482	93	72557	61192	89	2353	2030	26	3811	3275	36	9576	8149	57	12023	9084	66	356401	297245	88	0.678946
134647	115637	94	63613	54654	87	2494	1982	27	3666	2991	38	8291	7137	53	13188	10534	65	342368	291624	87	0.678946
125462	110675	89	48162	41918	85	2143	1925	26	4061	3660	39	8875	8165	49	12428	11320	60	332569	301255	83	0.683202
145836	123399	95	72433	62179	90	2244	1897	25	3950	3182	39	9484	8146	53	13091	10258	63	377711	315936	87	0.683202
119110	103093	91	80838	71095	88	1731	1726	18	3567	2781	38	7115	5987	51	10769	9144	57	291769	256463	85	0.684267
98721	90156	87	43800	39174	83	1837	1428	21	2541	2285	29	6961	6030	45	8377	7874	52	272281	240916	86	0.685331
172924	143519	100	87529	73145	92	2708	2398	29	5330	4274	43	10740	8848	60	15953	12299	77	430033	336881	93	0.686395
43379	42790	74	22266	21957	63	367	518	0	779	1124	6	2167	2123	25	3435	3540	33	99026	97766	73	0.686395
91734	87588	80	43172	41359	79	1422	1459	15	2374	2352	26	6634	6100	43	8661	8330	49	242072	237718	80	0.687459
101119	93492	83	46086	41746	82	1923	1688	19	3174	2952	31	7322	6919	46	9779	8245	53	289529	269120	83	0.687459
107705	96851	97	57400	51017	85	1685	1406	18	3256	3051	32	7121	6470	45	9475	9249	52	271240	246476	83	0.688523
177818	144802	99	80537	66042	95	2468	2067	26	5343	4428	43	9954	7889	57	13533	10801	75	370499	296052	98	0.690652
24722	25733	46	14096	14164	46	466	442	0	1349	780	0	1294	1545	16	2126	2254	23	55819	58028	66	0.690652
148476	117747	97	76160	60542	93	2286	1825	26	3761	3252	36	9417	7860	55	12042	9676	61	359360	290201	93	0.691716
116928	102823	89	43457	38356	86	1653	1484	18	3532	3142	38	8369	7597	49	9410	8342	51	308691	270128	85	0.691716
255652	188632	129	100800	71761	112	4825	3559	40	8989	7412	53	19063	15613	77	27450	21465	104	761827	674034	111	0.69278
58425	56041	76	24771	23495	70	805	731	0	1723	1238	21	3114	2959	31	4401	3828	37	121595	116779	76	0.694908
86794	78382	83	48726	43569	82	1224	1185	11	2887	2812	31	6293	5512	43	7743	6683	54	242459	226373	78	0.695973
121359	110073	88	80952	75053	85	2031	1927	24	3743	3357	35	8293	7387	52	11977	11132	59	312291	274858	88	0.700229
115699	102548	86	67530	60191	86	2045	1686	23	3301	2865	32	7471	6611	47	9961	8541	58	288591	255388	88	0.701293
149015	127095	93	112523	99099	92	2691	2451	27	4870	4348	37	10395	8997	60	14633	11980	67	411888	354075	96	0.703422
121901	113256	100	60148	56624	82	2429	2069	26	4771	4107	44	10677	9973	56	16000	15090	68	442716	385798	88	0.703422
153111	129448	92	68398	56937	90	1948	1665	22	3754	3435	35	10115	8355	62	13957	10914	62	389134	314666	89	0.706614
93171	85324	84	43838	39012	84	1328	1302	14	2756	2796	30	6320	5940	44	9513	8060	53	259867	233977	85	0.707678
99563	94872	81	50010	46712	82	1494	1497	18	2976	2907	29	7017	6553	44	8543	7921	51	262487	247905	80	0.709807
50757	49960	78	23510	22455	69	752	826	0	1031	891	0	2545	2281	27	3650	3265	37	97341	94953	70	0.715128
110676	105881	86	71881	70045	82	3039	2640	30	5230	4738	39	10654	10066	54	14786	14599	69	418565	385907	84	0.715128
154000	129820	93	72682	61331	91	2271	1884	26	3503	2963	38	8793	7354	50	12833	10628	65	319281	274975	91	0.717256
213805	169710	102	140405	114159	101	4204	3580	35	8390	6763	55	18580	15083	73	25895	19422	92	732523	593417	103	0.719384
103607	87519	91	51178	43893	87	1970	1642	20	3017	2533	40	8000	6276	53	10821	9599	56	325468	285495	90	0.722577
161372	128815	96	77519	62397	92	2323	1906	26	4227	3420	40	10139	7975	58	13903	10746	64	373949	295205	95	0.722577
31423	32081	62	18092	17649	54	267	384	0	238	631	0	2010	2033	24	2828	2714	31	78883	80061	69	0.726834
93364	88811	91	42994	41190	79	1880	1666	19	3018	2710	32	6734	6544	46	8393	7570	50	254015	246136	86	0.726834
101831	95657	93	48853	46287	81	1504	1362	18	2628	2520	28	5562	5214	39	8758	7174	56	246000	242069	86	0.728962
51312	50597	79	23310	22645	69	664	683	0	1496	1647	18	3372	3414	31	3729	3581	34	107140	107154	73	0.730026
180067	145624	100	87934	71358	97	2762	2182	31	4154	3824	40	10280	8667	59	13418	10241	74	384480	309984	112	0.730026
131515	119366	88	70946	64844	85	2310	2245	25	3957	3034	40	8009	7213	46	11349	10130	58	308123	268981	89	0.73109
175689	141789	101	110344	93193	94	3726	2862	35	6283	5350	45	13941	10891	71	19147	15474	87	543210	430474	97	0.732155
92141	86504	82	63801	60033	82	1876	1664	17	2912	2648	33	6612	5687	47	9214	8272	53	277119	240895	86	0.732155
143899	125230	89	90228	76542	89	3249	2997	30	5229	4749	41	11324	9815	59	15547	13125	73	401695	348160	94	0.733219
90133	84915	85	41177	38754	81	1468	1257	13	2360	2227	26	4861	4493	40	8192	7872	45	197062	190219	85	0.734283
90295	84916	90	31264	30467	77	1233	1361	14	2342	2380	27	6425	6484	43	8626	8251	47	248816	241022	86	0.734283
108933	102152	83	41069	37327	83	1833	1846	21	3661	3228	34	7202	6661	46	10539	9811	61	286651	266588	85	0.734283
80071	75149	84	35134	32871	79	1137	1024	4	1599	1971	22	3554	3614	34	6022	5720	42	157822	148197	83	0.73854
52821	50239	79	25977	25551	75	635	734	0	1124	1162	10	2838	2865	27	4187	4085	36	109341	108478	74	0.739604
122770	109873	90	61332	55143	86	2010	1912	23	4293	3385	43	10557	9364	58	13999	12003	67	395892	342260	92	0.740668
146240	131638	89	85869	76313	88	1951	1783	22	3789	3154	40	8305	6646	53	11795	10114	60	313352	268495	91	0.740668
90568	84714	84	41960	38332	82	1716	1599	18	2456	2548	30	6333	5794	45	8450	7741	49	251306	228049	83	0.740668
134277	113782	91	82235	69568	91	1970	1555	23	3393	2855	35	7133	6110	48	9696	8488	55	257719	213606	87	0.744925
65857	64904	83	21755	21337	61	920	931	0	1678	1778	21	3911	3941	33	5533	5678	38	165214	166172	73	0.745989
199480	163190	102	124891	107994	97	3734	3474	33	6032	5201	51	13765	11471	69	18958	15972	75	491004	398406	97	0.745989
47615	45706	88	20996	20425	62	579	614	0	1151	1309	12	2240	2147	26	3498	3514	31	81840	81521	69	0.747053
147329	121685	95	81940	68426	91	2314	1720	26	4456	3331	43	8568	7068	55	13398	10418	79	330233	278576	88	0.747053
129045	115796	87	68585	61624	86	2787	2668	26	4561	4166	36	10445	9159	56	14297	12168	68	377995	308307	85	0.749181
95186	88787	88	48094	44322	81	1577	1509	15	2579	2648	28	8109	7228	47	10715	9020	55	298569	272052	82	0.750246
36599	35228	76	18283	17363	60	374	481	0	903	770	0	1944	1927	21	2501	2267	28	80552	72293	86	0.750246
107874	96789	92	47445	42557	84	1830	1713	21	3605	3133	37	7915	7316	50	10507	9061	54	282950	246515	89	0.753438
166650	138028	101	65651	55157	92	2210	1944	24	4217	3464	39	9387	7952	53	13015	10443	61	333269	280103	96	0.754502
162325	139651	94	89693	76377	90	2926	2341	33	5316	4129	43	10892	8979	58	15861	13037	72	429352	357688	92	0.755567
30909	30289	64	16410	16370	50	599	591	0	751	773	0	1970	1876	23	2842	2324	28	70445	70606	68	0.756631
127317	113748	88	54159	47900	85	1577	1478	19	3261	3240	36	7671	6763	47	10848	9464	60	295836	266885	89	0.756631
32587	33880	54	19770	19736	57	485	504	0	298	661	0	1465	1339	18	2122	2357	24	67272	71813	54	0.757695
93886	84403	89	44876	39748	83	1429	1331	16	2019	2048	24	6028	5471	43	7794	7105	51	242158	217510	88	0.757695
92038	89165	79	34636	33282	78	1496	1380	18	3244	2952	34	6521	6069	43	9164	8755	56	240480	215834	83	0.758759
117368	104143	87	61689	53657	87	2096	1990	23	3270	2760	35	6501	5744	46	9754	8453	57	263510	232895	90	0.759823
39991	37884	74	18794	18466	53	443	423	0	756	614	0	1711	1920	21	2778	2671	30	83455	82555	72	0.760887
186662	142845	98	81174	61548	96	2818	2170	30	5721	3707	49	12341	9056	65	15906	12228	72	465634	331705	105	0.761952
47479	46519	73	33984	33724	74	777	752	0	1258	1105	11	3075	2840	33	4953	5185	37	108908	107183	60	0.76408
139537	122358	98	69209	61349	89	2153	2021	24	3603	3236	35	7935	6716	54	11576	10543	58	327366	277845	91	0.76408
111843	100835	87	64260	58175	86	1975	1570	24	3310	2913	31	7884	7224	47	10168	9656	51	306393	274557	95	0.765144
30057	28535	67	14810	14452	51	411	433	0	66	633	0	1698	1671	20	2162	2247	25	65088	68055	73	0.767272
36779	36811	71	20399	20082	57	472	627	0	1213	1005	2	1868	2065	22	2730	2779	28	72924	77274	71	0.769401
107294	98558	84	40953	38401	82	1816	1609	23	3020	3349	27	7118	6430	48	10010	9502	51	279178	259766	87	0.769401
114234	103617	86	47803	42047	85	1744	1333	16	2961	2803	30	6271	5759	44	9612	8165	56	278705	249834	87	0.769401
48154	46728	75	20325	20240	60	450	607	0	1080	1126	7	2401	2422	27	3044	3027	29	91465	89140	75	0.770465
62042	63206	78	32952	32395	74	929	875	0	1380	1547	19	3602	3781	30	5263	5087	43	148048	146879	76	0.770465
75486	71668	82	27546	26901	77	1192	1046	6	2082	2288	21	4704	4647	36	6734	6007	42	191791	185167	84	0.771529
175870	149002	93	87053	72488	92	3034	2596	31	5572	4878	40	12301	10642	62	17720	15117	72	500097	424907	97	0.771529
92592	86388	83	42758	40613	80	1495	1350	17	2494	2578	24	6100	5762	44	9682	8382	57	237201	223088	81	0.772593
153704	130543	93	74868	64198	91	2963	2334	30	4920	3964	42	11165	10138	57	16605	14307	76	463856	406801	95	0.773658
109452	101283	87	51959	47927	82	1519	1386	14	3582	3397	40	6673	6401	42	8878	7666	52	268585	254748	85	0.773658
139548	118163	102	62884	55004	91	2396	1898	26	3630	2878	37	8250	7177	51	12052	9885	71	317899	275916	87	0.774722
116344	102702	89	49116	42224	87	1853	1523	21	2930	2485	30	6420	5768	47	8862	7673	53	255068	220909	86	0.774722
106912	100475	84	48269	45513	83	1986	1830	21	3675	3517	33	8464	7698	47	10846	10216	52	316325	301422	83	0.774722
180470	143170	104	120213	97859	94	3495	2880	34	6702	5385	49	15509	12516	71	20338	16901	85	580140	459672	96	0.774722
175513	151377	102	98429	88905	94	3609	3153	34	6818	6287	50	14558	14028	64	20928	19435	87	543912	493120	96	0.775786
118978	107415	95	61749	55957	85	2325	2315	24	3745	3358	34	8667	7739	52	11738	10530	60	339969	299490	88	0.777914
52880	52335	75	23494	23265	60	492	557	0	745	991	0	2433	2454	26	3315	3500	31	99186	99370	71	0.777914
118684	107222	87	58082	52497	86	1681	1818	18	3514	3052	35	7952	6633	51	10156	9152	56	266642	232907	89	0.780043
204204	159491	110	88723	67963	100	3132	2498	34	5895	4456	49	12346	10314	62	16869	13858	72	488416	443827	98	0.780043
84389	82297	80	36227	35146	78	1459	1391	17	2467	2949	25	6272	5864	42	8074	7807	46	218056	212681	80	0.781107
39226	36351	73	14732	14285	48	457	681	0	721	1031	4	1853	1756	22	3168	3024	32	74631	72265	69	0.783235
75499	73800	79	37004	35573	79	1203	1234	11	2012	1853	22	4744	4579	36	6067	6053	44	185188	182090	75	0.784299
122987	111699	92	50811	46414	87	2509	2309	27	4095	3644	34	8248	7369	52	11281	10078	57	351154	307598	90	0.785363
196187	168553	99	124484	107323	94	4827	4143	37	8921	7719	49	19379	17226	75	24588	21369	87	698044	626822	95	0.786428
82219	79037	81	44447	42242	79	1084	1246	12	2850	2391	32	6354	5982	46	7826	7458	48	238451	232770	78	0.787492
125423	111718	87	64409	57155	88	1804	1358	21	3105	2886	32	6857	5804	47	10400	8642	58	273466	235721	91	0.78962
61745	60673	79	27130	26831	74	1142	1195	12	1724	1665	19	3591	3940	31	4420	4704	36	136623	135559	76	0.78962
95069	91127	84	42712	40954	80	1222	1135	9	2956	2739	29	5768	6082	39	7498	7548	43	216900	208965	81	0.78962
80899	77848	80	31936	31126	77	1263	1311	12	2147	2117	25	5376	5240	40	7702	8086	47	201036	199283	79	0.790684
105264	94526	87	49009	43529	85	1371	1314	15	3297	2923	30	7795	7341	47	9213	8593	55	281074	255626	91	0.790684
137481	123803	86	65866	58773	87	1742	1645	23	3859	3514	36	7874	7483	46	12190	11007	60	319571	292340	88	0.791749
143407	127214	96	73820	66825	88	2421	2442	26	3890	3488	37	10180	8822	57	13544	11897	71	416269	335748	93	0.793877
45093	45651	74	27099	26972	72	473	504	0	1242	973	0	2091	2004	28	3499	3464	32	87704	87781	75	0.794941
113596	101542	93	45165	40274	86	2656	2285	27	3945	3543	38	10397	9461	61	14074	12302	67	409473	374660	91	0.794941
47390	46478	79	24414	23859	71	739	748	0	827	738	0	2311	2347	25	4038	3617	37	95519	96372	77	0.797069
62722	61668	78	26057	25472	74	876	1015	3	1799	1905	18	4171	3919	35	5856	5403	48	158306	155926	76	0.798134
102380	93466	83	51817	46006	82	1104	1093	9	2799	2686	27	5491	4874	42	8350	7323	53	222929	198728	83	0.799198
88631	81715	97	26914	23343	97	1462	1438	16	3318	2699	35	5853	5468	43	8331	7513	50	239614	221045	97	0.799198
152584	140338	88	92947	86145	87	3037	2648	30	6611	6293	44	13167	11991	61	17245	16308	76	474117	449332	90	0.799198
129100	112594	92	68063	60543	88	2312	2069	24	3740	2990	35	9835	8368	56	12895	10913	65	380103	320788	105	0.799198
105676	99845	82	70891	67538	82	2310	1921	28	4904	4419	41	9560	8570	53	13553	12944	69	367260	315792	87	0.800262
100943	91957	85	47556	43469	84	1558	1505	18	3372	3369	34	7690	7152	47	9928	8724	57	286716	263953	88	0.801326
104978	96953	87	52493	50156	82	1993	1816	25	3707	3875	34	7897	7112	47	11691	11167	56	314202	287753	85	0.803455
132927	117782	97	75040	64880	88	2091	1698	27	3386	3040	33	7799	7050	49	10383	9525	52	299383	272196	92	0.804519
111635	104253	85	50915	47549	83	1917	1721	24	3167	2534	31	6784	6050	48	9196	8108	55	272650	253519	86	0.804519
105456	96211	91	51507	46464	85	1431	1404	14	2763	3330	26	6512	6160	44	7985	7741	49	239368	220910	87	0.805583
164265	144363	91	77183	68688	90	2666	2182	30	4845	4157	39	11852	9812	60	15936	13850	80	457716	378930	94	0.807711
152359	138931	89	80982	74613	87	3327	2841	31	6470	5710	45	13769	11689	65	18549	15833	79	504052	421246	93	0.807711
142816	116451	91	55725	44456	91	3275	2660	31	5711	4490	46	11233	9879	60	17099	13367	76	435354	372446	93	0.808775
63735	61609	75	32430	31239	76	659	638	0	1425	1150	16	3353	3281	31	5101	4958	40	125571	122993	76	0.813032
105122	95186	84	53670	46957	85	1301	1369	14	2205	1793	24	5221	4675	41	8278	7591	49	237421	216343	78	0.814096
147924	126087	93	72768	61909	89	2413	2249	26	4427	3836	39	9703	7978	56	11762	9874	56	355295	289301	90	0.815161
98026	91445	84	49720	47347	81	1510	1423	14	2086	2363	25	6808	6456	44	9195	8844	57	260282	255428	82	0.816225
187205	152199	118	94653	77217	118	2766	2346	28	5099	4020	43	11813	9226	65	16761	12658	77	440237	338039	118	0.816225
89442	83762	90	41093	38973	79	1323	1136	12	2512	2477	28	6020	5712	41	8562	8468	52	221123	216349	78	0.817289
35913	36067	65	13550	13312	47	441	332	0	740	883	0	2155	2205	23	3178	3369	29	79213	79286	66	0.819417
184712	149640	98	69966	57270	95	3464	2970	33	6043	4519	47	14003	10855	69	18571	14470	81	542886	425912	99	0.82261
148534	125376	94	59865	51389	89	2334	2303	22	4417	3485	43	8668	7356	51	10914	9704	59	312584	271243	93	0.823674
88219	86233	79	37167	36250	78	1828	1817	22	3659	3115	37	7649	7176	48	10775	9159	62	282020	254039	85	0.823674
276238	196089	110	163841	122210	110	5191	3799	42	10036	6883	64	21631	15688	84	30381	21779	102	783538	574177	111	0.823674
170840	143885	92	77375	64372	90	3410	2747	34	6021	4757	47	13205	10861	62	17928	13386	85	508342	399095	95	0.823674
126599	110583	88	64282	55091	88	1931	1698	22	2934	3238	30	8088	6798	55	10049	8519	57	317217	274956	88	0.823674
148673	129498	96	67322	59144	90	2332	1926	27	4575	3452	41	10984	8982	58	14226	11620	67	407128	324794	94	0.825802
106433	96168	90	48047	42990	81	1564	1450	17	2636	2308	29	6453	6006	44	8303	7376	46	236663	205158	85	0.826866
129396	118445	102	73330	68045	86	2467	2349	26	4602	3945	38	10737	9714	56	14978	12206	75	420784	355442	102	0.826866
59102	59921	68	16747	17032	47	508	603	0	1578	1512	15	3096	3034	32	4374	4066	38	115496	120154	74	0.826866
50050	49586	75	20443	20383	61	432	617	0	1467	1158	10	2118	2099	25	3374	3017	37	91138	89578	73	0.828995
108163	101230	87	44811	42245	82	1826	1527	19	2864	2399	31	6424	6392	44	9930	9407	53	270694	256509	90	0.831123
93689	89875	83	26558	25095	78	1550	1498	16	2633	2760	26	6053	5879	41	8265	7851	47	235876	226131	97	0.831123
110858	101756	86	36056	31631	85	2044	1681	22	3442	3391	30	6538	6154	46	8567	7770	49	241618	223820	84	0.841765
181092	148926	98	97185	81146	94	2809	2585	29	4795	3994	40	10314	8005	61	14445	11636	69	400279	309113	98	0.842829
107806	98797	86	45578	42364	84	2214	2041	26	3625	2936	36	8743	7881	51	10392	8854	59	314042	281204	85	0.843893
131667	111039	106	62852	53135	90	2083	1844	22	4123	3277	38	8739	7589	52	12865	11287	63	346327	305704	87	0.844957
86422	83961	80	32373	31429	78	1323	1132	13	2261	2214	23	5587	5334	42	6774	6618	42	212742	208349	72	0.844957
107114	101827	84	59114	56650	82	1988	1944	23	4234	3786	38	9865	9298	55	12373	10752	64	364750	317919	84	0.847086
135513	119428	94	68919	61130	87	2002	1484	24	3912	3191	34	9004	8067	52	11296	9796	55	330026	290038	87	0.847086
73189	70881	78	34516	33109	76	1238	1137	11	1689	2025	21	4079	3851	35	6043	5241	47	162371	162484	74	0.847086
158211	137706	106	68312	59932	90	2495	2383	26	4200	3861	35	9215	8391	52	12134	11247	61	340438	313678	88	0.84815
105826	98028	95	48252	45640	82	1497	1482	16	3175	3199	32	6985	6562	46	8492	8366	54	272969	261058	80	0.849214
98164	92489	85	41589	39769	80	1658	1652	18	2802	2844	28	6443	6292	46	9826	9384	55	267496	259710	80	0.849214
84139	80434	83	31738	30777	78	1373	1183	10	2758	2392	29	5295	5155	38	7022	6995	45	197779	191702	75	0.850278
141996	123654	93	76803	68048	89	2346	2101	24	4328	3886	38	9253	8011	52	13502	10851	68	357137	301115	87	0.851343
64673	61898	77	31919	30446	75	1036	975	0	1925	1746	19	3583	3791	31	5061	5174	38	137323	134088	73	0.851343
80605	75926	84	41283	39765	78	1455	1373	15	1666	1821	22	4343	4114	36	6062	5741	46	177854	173601	76	0.851343
149766	133554	92	140360	130389	90	2921	2950	29	5689	4935	48	12936	11963	63	16469	14368	77	466210	405803	88	0.851343
87699	85263	81	53505	52546	79	1670	1549	17	3214	2661	35	6217	5928	44	8536	8593	51	244071	236349	75	0.852407
123980	112206	98	63203	58394	85	2383	2282	26	3901	3518	36	10707	9582	55	13445	12496	59	409348	355524	90	0.855599
112782	101704	88	40794	35686	85	1524	1604	19	3932	3743	34	8724	7981	51	10274	9107	61	329380	299619	88	0.868369
129701	118099	91	70200	64960	84	1950	1625	21	4351	3698	42	9263	8282	57	13415	11569	73	371554	322243	86	0.868369
106516	96942	93	31697	27717	83	1265	1071	10	2835	2360	32	5964	5375	44	7407	6885	48	215380	194759	81	0.869434
76375	73918	83	38028	37358	77	1252	1167	9	1867	1922	21	5161	4835	39	7028	5905	53	193212	191427	77	0.869434
109748	103829	82	49459	47139	82	2365	2145	25	3969	3882	35	9344	8602	51	13133	12374	62	343821	330459	85	0.870498
40778	40136	67	20439	20771	56	508	583	0	992	867	0	2101	2007	21	2863	3263	27	76062	77654	67	0.870498
77272	74675	78	31419	30507	76	1216	1110	8	1680	1647	20	5048	4792	39	7151	6545	46	189162	190393	76	0.872626
144693	122603	91	69348	57286	89	2660	2168	29	4936	3778	45	11367	9417	62	16486	13702	73	445670	382804	92	0.874754
74401	72128	81	34430	33338	77	1045	944	0	2200	2144	20	3610	3512	32	6384	6297	40	153523	148940	76	0.875819
81165	77314	81	46267	44408	79	1267	1470	16	2196	2373	28	5521	5725	38	7708	7419	46	221383	218323	77	0.875819
56704	55681	76	26602	25933	75	792	773	0	1288	949	0	2569	2541	28	3435	3264	33	101728	104112	70	0.876883
165505	134530	98	64518	51849	93	2782	2211	30	4677	3421	39	10687	8798	60	13759	12140	65	378116	312165	92	0.877947
109564	95868	87	60589	51945	85	2122	1559	25	3366	3008	35	7883	6674	50	9387	7900	54	316489	281673	83	0.879011
92322	82322	95	53473	47353	84	1714	1534	18	2818	2134	38	6587	5932	47	8967	8400	54	268942	238204	79	0.879011
344735	214203	146	239717	161152	140	7681	5083	51	15304	11033	68	31492	22943	122	47303	33666	128	1.04858e+06	881612	135	0.880075
87422	82705	81	39679	37801	79	1385	1262	16	2172	2316	27	4798	4556	41	7334	6721	45	187384	179969	74	0.880075
111464	95466	88	57316	49852	87	1779	1685	21	2423	2132	26	5879	5418	43	8284	7277	57	219141	186820	82	0.884332
122180	107635	88	103363	92720	89	2823	2470	27	4190	3974	37	8881	8154	54	11992	11246	62	365960	343761	81	0.88646
124795	108198	95	64705	55587	86	1726	1521	21	3685	3033	32	7504	6689	49	11180	10071	55	303057	268689	84	0.88646
166886	141598	97	65625	57713	91	3160	2635	31	5304	4360	45	12333	10507	63	17004	14681	74	458372	384128	95	0.890717
156615	133173	92	86672	74572	91	2426	1978	26	4084	3089	41	8852	7456	53	13240	10900	66	340830	284120	90	0.89391
124417	113313	88	54936	50147	85	2267	2076	23	3811	3658	36	8737	7782	52	11719	10138	64	346305	296750	88	0.896038
182492	139237	99	96247	75149	97	3149	2601	31	5519	4372	47	13403	10478	60	17071	13384	73	500450	385624	99	0.897102
121285	110138	102	54441	49678	85	1878	1537	20	3175	3102	33	8126	7656	49	9797	8607	62	303750	288797	87	0.899231
118952	106698	91	53824	48728	86	1866	1765	20	3047	2972	30	6557	5846	45	9036	7942	52	242213	222718	86	0.899231
71418	69824	77	34720	33618	77	1320	1158	13	2517	2628	26	5093	4899	38	7032	7156	43	210496	210793	77	0.900295
190617	143252	101	88815	65969	100	2852	2090	32	5983	4655	53	12368	9830	60	18412	14466	80	470199	398036	99	0.900295
91871	88992	82	39526	38593	78	1340	1402	17	2371	2403	25	5489	5187	41	7313	7512	43	209069	204935	81	0.900295
167291	137062	95	81162	65215	95	2640	2224	27	4427	3339	43	10572	8742	57	14083	11234	70	403824	337041	98	0.904551
75138	71391	79	33851	32757	78	1063	1070	7	1947	1628	23	3837	4033	34	4942	5130	38	151520	145736	77	0.908808
100690	93542	82	39353	37872	80	1555	1445	21	2811	2769	26	6775	6377	43	8865	8102	52	267118	255396	82	0.908808
129841	115509	87	84403	75697	88	2361	2308	25	4463	4517	36	10746	9756	58	14645	12722	70	395096	343552	86	0.912001
75907	75529	77	23674	23415	75	1065	972	0	1765	1930	19	4412	4350	35	5767	5765	41	167654	164171	74	0.915193
160742	133980	93	70722	57458	92	2733	2177	28	4114	3332	40	10837	9217	56	14173	11804	67	401827	335645	91	0.918386
144676	123899	89	61013	52316	88	2382	2005	25	3634	3163	36	9996	8739	56	13773	11558	76	392002	341661	88	0.91945
82039	78820	92	43211	41610	78	940	965	0	2443	2628	30	5152	4718	42	6598	6645	41	194382	190404	78	0.921578
85872	80128	80	43500	41124	79	1263	1346	13	2045	1863	29	5649	5715	41	7271	7416	43	236932	231806	77	0.921578
44698	43317	74	24009	23248	69	496	547	0	993	878	0	2091	2010	23	3138	3210	31	83838	83678	72	0.923707
101724	93374	88	53604	48776	83	1776	1732	20	3349	3109	35	7228	6793	46	10330	8928	61	293016	268280	86	0.927963
128160	118875	88	63288	59681	84	2494	2319	28	4807	4022	40	11256	10485	58	14928	13151	68	425085	376819	94	0.927963
33073	32040	75	20100	19715	59	136	268	0	454	725	0	1529	1514	18	2116	1949	24	63080	60982	70	0.929028
111489	102773	85	58662	52448	86	1932	1685	24	2860	3151	29	6751	6225	44	9309	8441	50	259219	236317	86	0.936477
85885	82794	80	40978	39461	79	1559	1533	16	2632	2494	25	6325	5987	43	9443	10266	50	259343	258843	82	0.937541
155060	135245	90	73237	60880	91	2577	2436	26	4270	3712	42	10521	8659	55	14321	11317	74	386705	313140	93	0.939669
86281	81483	87	34702	33421	78	1560	1292	16	2255	2332	24	5604	5567	39	6455	6360	41	214336	205910	76	0.941798
113226	103910	96	46324	42967	83	1666	1775	19	3200	3006	34	7385	6445	48	10336	9130	55	268964	235828	83	0.943926
222062	174318	104	117413	94527	102	3421	2545	33	6335	4943	46	13127	10204	67	18421	14607	81	495358	385694	103	0.94499
298221	210313	125	159187	115834	116	5533	4043	44	10715	7517	68	23555	15867	89	32016	21859	107	924272	618995	115	0.94499
47692	45620	74	32274	31717	73	438	652	0	964	707	0	2124	2219	23	3531	3574	33	87323	87134	67	0.946054
104935	92400	90	46270	40426	84	2003	1684	22	3826	3285	37	7271	6611	46	11165	9248	56	303066	273287	85	0.948183
109993	102738	82	52849	49216	81	2024	1842	23	3774	3187	34	8828	7913	53	13535	12102	67	369033	321852	84	0.948183
78190	74570	80	25302	24671	76	1175	1074	7	2190	2276	22	5039	4972	40	7138	6622	45	193126	195334	78	0.950311
33634	30427	84	11905	10672	52	328	317	0	903	619	0	1502	1505	20	2453	2185	29	65430	58017	84	0.950311
96095	90031	97	45831	42064	81	1535	1427	16	3572	3225	36	7814	6179	52	10168	8793	55	300427	267011	82	0.951375
96216	91737	84	27181	26212	77	1104	1148	10	1845	1991	25	5746	5364	45	8118	7800	47	213359	203341	78	0.951375
136709	120915	95	53619	47638	85	2232	1901	26	3423	3303	33	10143	8368	58	14362	12728	72	392411	334364	87	0.952439
73519	70097	89	33219	32369	77	994	873	0	2342	2282	22	3648	3428	33	5906	5851	42	146728	145498	75	0.953504
27442	25766	68	13751	13684	48	644	563	0	905	826	0	1229	1206	14	2021	2158	23	59195	59885	65	0.954568
52321	52086	74	26583	26220	73	368	534	0	1536	1384	14	2874	2679	31	3842	3426	36	107090	106201	71	0.954568
142973	126962	91	70944	62824	87	2919	2401	28	3996	3852	40	8845	7871	52	11740	10311	60	330403	279293	89	0.955632
43586	42188	73	18958	18645	57	481	572	0	814	1139	9	2536	2427	27	3902	3595	34	107292	108811	72	0.956696
58322	58037	81	33975	32937	75	792	751	0	1781	1916	18	3202	2986	33	5018	5005	37	127342	121401	78	0.95776
91962	86889	88	49222	46948	80	2443	2280	25	3596	3720	33	8946	8593	48	12045	11818	56	349207	334033	82	0.959889
103697	99603	83	34438	33408	80	1864	1809	21	2930	2673	28	6961	6460	45	8162	8224	51	240887	238418	86	0.960953
82618	79563	80	45343	43609	80	1114	1110	8	2331	2183	25	4959	4589	40	7655	7932	43	185930	179687	81	0.960953
47823	46771	78	12796	12363	47	497	578	0	1051	903	0	2449	2393	26	3623	3835	33	88995	92745	74	0.96521
82407	78472	81	38760	36150	81	1345	1160	15	2392	2232	27	4792	4449	40	5886	5256	47	182044	174100	81	0.966274
135302	117094	90	69581	60593	88	2415	2029	27	4020	3398	40	9786	8485	56	12662	11667	58	376488	318841	94	0.967338
82017	79308	81	43364	42487	78	1255	1243	13	2842	2347	30	5687	5359	44	8138	7576	54	223807	218466	79	0.968402
121062	108710	88	66672	60681	86	2176	1939	26	3658	3021	43	7742	6402	51	10748	9150	55	323419	275301	89	0.970531
124569	114520	86	56911	52291	85	2063	1812	23	4201	3468	39	6901	6420	45	9278	8352	53	270618	252174	86	0.973723
188962	151447	100	101828	83865	96	3290	2782	32	4679	4261	38	10490	8478	61	15190	12474	70	389472	313457	93	0.976916
165879	140638	105	69575	58458	91	2582	2461	26	5011	3854	43	10239	9029	56	15071	13527	70	396012	347100	92	0.97798
226394	170708	104	117637	91801	100	4177	2966	39	7033	5799	50	14079	10683	72	21057	16076	90	553451	430514	97	0.979044
103699	99024	85	53341	51217	81	1899	1857	22	2930	2772	30	6358	6129	44	8828	8861	49	265737	262052	79	0.979044
53189	50537	78	22016	21528	66	455	524	0	1168	986	0	2338	2314	27	3659	3534	33	91354	93133	63	0.980108
286488	181758	123	168001	116589	119	5866	4185	48	11704	8589	66	25470	17735	108	36296	24942	110	964704	687779	120	0.980108
107354	99618	88	46960	44787	80	2341	2241	23	4188	3991	40	9187	8479	52	12515	11449	67	354808	317209	83	0.981172
195015	157784	95	82725	66395	95	2747	2385	29	5993	4572	46	12872	10049	66	16415	12708	77	470967	357300	94	0.981172
87458	85841	78	43426	42297	78	1625	1427	19	2948	2704	31	6361	6466	41	8825	8624	50	268432	266308	75	0.981172
108299	97893	85	48846	42887	84	1678	1335	18	2674	2194	30	6110	5756	44	9105	7384	58	232423	215237	77	0.982236
146115	123695	95	66126	56432	91	2555	2178	27	3961	3925	33	9369	8611	53	13778	11380	67	374621	317708	92	0.985429
133597	115524	89	83497	73574	89	2551	2178	28	4347	3866	39	9468	8797	51	13542	12293	69	390249	336176	89	0.986493
122696	114849	86	78591	75237	83	2161	2357	23	4327	4063	38	9694	8747	52	12745	11770	60	384255	334678	84	0.986493
126464	113105	90	62485	55023	87	1948	1608	23	3180	2852	33	7068	5677	48	8772	7350	58	251223	217979	87	0.987557
94344	90391	81	56520	54735	79	2049	2249	22	4015	3676	37	7875	7175	49	12565	11576	60	327517	297253	86	0.99075
54159	53468	76	17894	17585	56	916	804	0	1587	1335	17	3043	2922	28	4092	4079	34	105285	102679	78	0.991814
141872	120929	91	64816	54025	89	2408	2398	26	4332	4094	38	9955	8663	53	12432	11047	71	371673	311385	96	0.995007
86008	81274	87	38091	36941	78	1271	1221	12	2349	2360	23	4969	5033	37	6803	6728	49	211481	207070	85	0.996071
109502	101970	84	68250	64569	83	2304	2252	26	4031	3767	34	8662	7746	51	12094	10090	63	315697	273215	90	0.997135
113720	104789	86	54496	50249	84	2211	2005	24	3745	3406	38	8366	7367	53	10471	9298	53	326134	285049	90	0.998199
73680	71949	78	32762	31998	77	965	800	0	1368	1632	17	3728	3690	33	5316	5598	40	153453	146065	85	0.999263
134872	118446	90	68839	59095	87	2298	1959	26	3868	3313	35	9900	8131	62	12311	10154	61	362528	302321	94	1.00246
133997	124270	87	54490	51917	82	2457	2495	25	4243	4079	33	9301	8876	52	13274	12943	65	381383	358392	89	1.00246
67523	66270	79	20381	19937	57	692	583	0	1383	1289	16	3223	3314	32	4881	4988	37	134645	136554	70	1.00352
129344	117433	90	53705	48245	84	2163	1878	26	3544	2873	36	7661	6811	49	10367	9173	56	280806	241142	89	1.00565
39816	39648	74	23739	23409	63	561	460	0	632	893	0	2302	2283	26	3343	3211	32	79063	82882	74	1.00565
35159	35028	70	27818	27512	71	429	622	0	463	766	0	1677	1665	21	2171	2253	26	73452	74428	62	1.00778
52260	51223	78	29169	28455	75	830	806	0	1075	1160	10	2778	2809	29	3922	3995	33	118421	116255	77	1.00778
76363	73263	87	35514	34147	77	1418	1181	11	1680	1608	21	4883	5049	36	6779	6939	44	194221	188606	84	1.00778
115361	106664	84	54371	50089	84	2036	1892	24	3972	3051	41	7848	7133	51	11755	9962	60	289427	258123	84	1.00884
120843	110247	88	62103	56797	85	1693	1694	20	4515	3800	40	6560	5801	46	8486	7476	49	257775	236534	86	1.00884
70297	66914	93	30369	29896	76	863	899	0	1526	1651	16	3604	3653	31	4644	4491	39	135591	131554	78	1.00991
66279	64324	79	28450	27733	74	871	730	0	1338	1619	21	3300	3460	32	4565	5080	36	145152	141114	76	1.01097
35989	37383	58	15714	15524	50	707	599	0	901	729	0	2114	2261	22	2929	3050	29	83876	85491	55	1.01203
121342	107593	99	61650	56275	86	1714	1517	21	3631	3318	36	9068	7750	50	9871	7537	58	312850	273650	85	1.01203
87876	84299	83	34291	33121	79	1678	1630	19	2816	2814	31	5999	5722	43	9025	8950	50	242478	235848	81	1.0131
113687	100695	88	64673	56812	88	1847	1700	20	3605	3148	35	8080	7651	50	10122	8930	55	290901	262177	84	1.0131
81132	76482	81	38280	37186	79	1010	905	0	2262	2180	20	5015	5000	37	6929	6429	44	207143	200627	80	1.01416
69969	67499	87	37597	36537	77	812	853	0	1357	1649	18	3740	3850	34	5868	6035	39	141462	138459	71	1.01523
173276	143552	99	86933	72565	93	2881	2405	29	4033	3948	40	10192	8761	57	14716	12331	70	386006	330219	91	1.01735
359074	229970	126	345543	260052	127	10194	7508	52	18362	12851	75	40326	27856	117	56510	38570	123	1.04858e+06	988171	131	1.01735
364122	204142	150	292610	197010	148	8996	5784	53	15885	9937	77	32883	20648	132	47267	29640	139	1.04858e+06	756806	146	1.01842
204080	159166	103	70333	53824	94	3280	2480	35	6360	4844	47	14073	10628	63	18217	14146	84	536202	406899	95	1.01842
37377	35593	71	16430	15899	54	507	504	0	1277	1022	4	1940	2090	21	3140	2524	35	77323	78012	70	1.02055
53229	52379	74	27597	26881	75	817	869	0	1081	1045	5	2591	2665	27	3606	3497	35	100794	100327	74	1.02055
116805	103357	95	68280	60941	86	1999	1865	22	3453	3054	34	7765	7186	50	9815	8772	58	274321	239502	83	1.02161
75723	73410	79	27299	26428	78	1568	1351	15	2263	1696	22	5114	4982	39	8147	7677	47	201717	196984	74	1.02587
45062	44161	75	22020	21707	63	583	726	0	1256	904	0	2327	2417	26	4108	3916	34	98706	99462	75	1.02693
101369	95675	84	45131	42684	80	2137	2057	22	3344	2915	36	7123	6415	47	9440	8417	53	275146	239531	86	1.028
167335	146263	92	75044	64669	91	2552	2172	27	4097	3631	37	10233	8472	66	13476	11110	69	355495	295706	99	1.03012
126270	110731	91	63369	55359	87	1954	1834	23	3104	3142	29	7237	6051	48	10608	8829	59	283411	238003	91	1.03012
104895	97912	86	62786	58595	82	1880	1698	21	3483	2904	35	7603	6734	46	10144	9014	58	290549	261913	86	1.03225
115178	101816	101	98298	90756	85	2706	2305	29	4616	4183	36	9872	9375	50	13947	13834	69	374607	363889	87	1.03225
127619	114701	91	66764	60080	88	2257	2047	25	3448	3244	35	7088	6376	45	9349	8667	52	275711	255010	89	1.03438
145870	129873	90	74563	65986	88	2103	1801	24	4130	3782	40	11379	9637	61	15006	12014	66	431900	357804	96	1.03757
141181	120802	92	34276	28066	89	2349	1953	26	4836	4200	35	9693	8779	55	12943	10997	64	350882	314028	91	1.04077
79132	71074	91	37570	34676	81	1616	1407	19	2217	2002	25	5441	4747	43	7981	7315	49	213599	192500	96	1.04077
165690	139916	93	69958	60590	90	2946	2339	30	6231	5477	48	13166	10823	68	17708	14302	78	503047	425381	95	1.04077
125445	105591	90	49789	42487	87	1965	1688	23	3786	3552	36	9188	7883	54	11383	9921	59	337262	285531	91	1.04289
119463	106865	87	67523	60288	86	1605	1451	17	3315	3103	35	8214	7420	48	10166	9103	55	299213	260575	86	1.04502
120290	105679	87	52776	45622	85	1886	1517	20	4115	3544	38	9264	8132	55	12772	11011	61	356482	306328	88	1.04715
106064	99467	82	31731	29922	80	1393	1497	16	3023	2748	31	7562	6905	47	9322	8525	53	270345	267115	80	1.04928
92633	85685	85	38016	35295	81	1462	1284	17	2439	1943	26	4990	4790	40	6958	6451	47	192333	181047	83	1.05247
322211	188673	143	255880	168000	141	7050	4293	52	12657	7451	71	28441	17903	111	40960	26646	132	1.04858e+06	727141	141	1.05354
139296	130073	87	58174	54125	86	2273	1967	25	4102	3523	38	8612	8211	49	11847	10946	58	315274	287588	86	1.05354
90818	90460	77	65622	64909	79	1905	1728	22	2565	2727	27	6960	6471	47	9600	8991	53	264585	249517	85	1.05354
147139	133724	85	61853	56461	85	2505	2358	26	4911	3775	40	9396	8271	55	12981	11833	70	343974	288869	87	1.05354
185286	150738	99	86979	71212	94	3433	2649	32	5663	4430	42	13315	10383	62	19096	15166	80	492687	381384	97	1.0546
322635	196670	154	188065	116725	138	7704	5291	53	14126	9512	72	29161	20466	105	42089	29222	129	1.04858e+06	788303	142	1.05673
103501	99634	82	52525	50186	81	1751	1693	20	2902	2867	27	6180	5767	42	8993	8211	51	242924	217811	86	1.06311
104407	97145	94	39292	38036	80	1709	1647	18	2778	2879	30	6547	6263	49	8395	8156	46	230456	218816	85	1.06418
150998	127914	93	63655	53694	91	2535	2392	27	4608	3666	41	9831	8607	54	14229	11468	72	403903	323140	99	1.06843
38926	39080	75	15021	14957	47	528	382	0	1141	1282	13	1908	1835	23	3764	3682	33	83590	82418	72	1.0695
33375	33614	70	19887	19842	57	526	578	0	759	525	0	1349	1349	13	2417	2287	24	69763	71610	72	1.07056
137391	121057	96	76670	67350	89	1746	1645	20	3826	2992	41	7579	6563	49	10819	9852	58	271225	244437	90	1.07269
106499	94726	91	46469	41252	85	1657	1337	20	2785	2341	30	7558	6621	49	9192	8322	54	290589	253411	88	1.07376
107891	100695	85	64073	60275	82	2451	2147	28	4248	3481	37	9121	8371	51	12331	10914	58	365451	317135	87	1.07376
27331	26426	58	13252	13075	47	224	276	0	699	535	0	1671	1471	18	1949	1883	24	53024	52628	66	1.07482
89596	85124	82	48391	46400	80	1798	1772	20	3119	3326	28	7230	6708	45	8991	8970	55	267583	261161	83	1.07695
197983	168004	99	107881	92910	93	4202	3675	35	8611	6610	57	18558	14598	85	22845	18476	86	675088	522927	96	1.07801
152938	131662	97	79530	71217	89	2697	2207	31	4563	3982	43	10107	8379	59	13836	12205	68	361517	305526	91	1.07801
126541	112552	89	63718	55093	87	2309	2179	23	3164	2865	35	8277	7255	55	10507	8965	57	315863	286535	85	1.08333
68703	67023	79	35047	34136	77	1075	1098	10	2111	2349	20	5178	4897	40	6996	6514	48	200020	201753	77	1.08759
146321	127909	102	64348	55627	88	2579	2305	25	4846	4150	43	10313	8985	56	12298	10701	65	383658	314297	93	1.08759
120608	106508	90	62231	55259	85	2046	1653	25	2949	3243	30	8116	7228	52	10483	9373	54	310664	278433	83	1.08759
115562	105450	89	39091	35420	81	1668	1228	20	2303	2426	27	7007	6388	47	9430	8189	56	268077	244144	84	1.08972
56493	55469	76	27978	27761	73	760	734	0	1390	1266	13	2974	3069	30	4752	4898	35	121731	120053	77	1.09291
85988	80980	81	46512	44635	79	1370	1295	13	1973	2056	23	5355	4988	41	6894	6975	44	188956	181618	82	1.09398
32912	31467	68	23999	24040	70	306	410	0	468	655	0	1501	1630	18	2265	2423	24	58018	61001	57	1.09504
83983	81418	79	42524	39654	81	1153	1237	11	2001	2097	23	5624	5505	40	7231	7077	45	240100	227565	82	1.09717
99056	90082	84	38176	34380	84	1891	1849	19	3234	3024	32	7068	6612	43	9645	8631	51	284472	264293	87	1.09717
129692	111222	89	65145	55226	88	1882	1543	20	3250	2360	35	7144	6145	48	10630	8619	56	286554	248003	90	1.0993
55444	53650	75	23367	22574	65	766	713	0	668	1094	6	2475	2527	26	3097	2882	29	119068	119983	77	1.10036
112611	101442	87	44374	40562	84	1938	1802	21	3255	2964	33	9392	8662	48	12135	10945	59	365855	324286	87	1.10887
143768	123299	91	65161	57072	90	2351	2438	23	5040	4460	41	10297	8668	57	13278	11082	63	401647	326492	92	1.10994
72039	68444	91	36970	34701	81	989	821	0	1641	1721	21	4578	3997	39	6009	5300	47	184505	169949	94	1.111
68524	64654	79	31463	29715	78	655	843	0	1647	1361	16	3452	3394	33	5103	4914	39	125664	122516	75	1.111
91362	86602	87	50299	48305	80	1578	1519	16	2302	2175	22	5492	5376	43	7615	7292	44	210938	203880	77	1.11207
128284	112950	88	55918	48706	85	1991	1798	24	3825	3506	38	8037	6960	52	10813	9200	53	316975	271578	87	1.11207
135136	118261	89	64518	55307	88	2262	2234	25	4778	4188	38	10038	8770	56	13478	11768	63	392598	345760	84	1.11207
169407	142817	94	66314	55667	90	3106	2419	31	5439	4179	46	12762	10423	66	16033	12455	73	477605	380948	92	1.12164
45139	45000	74	26288	26034	71	602	642	0	1045	1375	13	2032	2219	25	3534	3525	33	88745	88301	74	1.12164
43014	41805	80	20872	20560	61	690	618	0	1180	1029	4	1852	2135	22	2874	2618	31	72411	75213	64	1.12271
82351	78555	78	34000	33094	78	1035	1050	7	2007	2171	24	4872	4657	38	6029	5732	45	195301	192753	79	1.12271
118291	103938	88	51749	44516	85	2015	1798	23	2938	2849	35	7893	6711	54	11385	9169	62	295259	243982	87	1.12377
199643	156035	102	90549	69395	97	3007	2534	33	7879	5368	62	15141	11417	76	20028	14945	82	558866	423645	101	1.1259
78483	76995	78	37522	36225	78	1348	1350	13	2034	1966	26	4908	4729	40	6817	6368	48	184282	180031	76	1.1259
149096	135399	98	78103	70719	88	3667	3199	34	7234	7148	44	16574	15657	69	21569	19516	80	596119	535552	89	1.1259
64247	63946	77	29037	28774	76	1130	1136	8	1775	2061	20	4130	4182	34	6118	5656	43	162960	161500	76	1.1259
121876	105108	90	72449	64016	88	1962	1595	24	3367	3184	33	8135	7312	50	10755	9047	59	315312	277011	87	1.12696
121811	107194	97	67471	59796	88	1883	1549	22	2465	2121	26	7054	6468	46	9640	8148	60	262082	240724	88	1.13016
49870	51577	64	24150	23536	70	661	749	0	1391	1330	14	3199	2969	33	4428	4312	35	125736	125126	69	1.13229
117962	104110	87	42546	36014	85	1990	1741	21	4193	3268	41	8258	7141	50	10625	9166	60	317812	274636	90	1.13335
31197	31108	69	17696	17485	52	628	658	0	890	958	0	1268	1485	15	2409	2379	29	60072	62065	68	1.13335
31512	31712	68	25446	25572	70	406	547	0	610	503	0	2063	1926	23	3332	3270	31	67897	71571	54	1.13654
77469	73067	82	38087	36979	78	895	847	0	2586	2356	27	4746	4738	37	6304	5969	39	184608	179457	77	1.13761
50146	47761	75	26892	26230	74	540	539	0	1078	1170	10	2585	2665	28	3152	3209	30	97322	96585	74	1.14293
92806	83389	85	49060	43725	82	1753	1789	18	2640	2618	30	6881	6072	49	10134	9013	56	276142	249845	81	1.14612
52398	52246	74	25224	24414	73	861	835	0	966	1091	8	3087	3091	31	5473	4955	39	141925	143545	73	1.14825
84804	78324	85	31874	29908	79	1577	1290	17	2829	2463	28	5606	5489	41	7533	6763	54	247442	225498	79	1.14931
94425	89322	91	62498	59715	82	1866	1801	21	2615	2364	28	6993	6926	49	9170	8353	53	266538	262601	79	1.15144
159962	133448	92	86663	71637	93	1884	1615	21	4029	3415	41	8847	7333	54	12742	9853	67	339299	280452	92	1.15144
122161	103029	91	79200	65058	90	2156	1932	23	4316	3086	41	8994	7912	53	12511	10504	72	346820	302860	85	1.1525
112667	100589	93	57310	51524	85	1503	1480	20	2405	2280	25	6356	5661	47	8462	7599	49	225902	202544	80	1.1525
100858	93370	86	39276	36514	82	2190	1882	22	2931	2442	33	6391	5909	42	9262	8467	51	245989	214558	84	1.15463
129998	117187	86	61904	56256	85	2127	1763	24	3943	3768	34	9537	8585	52	14049	12019	67	381316	332721	86	1.15463
155683	110330	106	67406	45555	101	2233	1772	25	4402	3106	41	10445	7937	63	13689	10356	72	388798	304643	101	1.1557
43322	41616	73	14927	14884	49	603	559	0	717	739	0	2237	2393	26	3927	3887	33	93889	92768	71	1.15676
92428	87414	80	35501	34036	79	1445	1445	15	3317	3063	34	7236	7155	42	9442	9317	52	268133	258743	81	1.15889
105611	95238	84	63267	57332	84	1212	1004	3	2584	2491	29	6069	5391	43	8897	8162	50	230751	202821	83	1.16102
222873	158577	117	112027	87509	104	4266	3118	39	7503	5416	62	15498	11761	71	22492	16924	91	593206	440145	108	1.16208
146333	126817	90	69918	60371	88	2142	1977	24	4475	4317	37	9750	8253	57	13546	11603	64	369087	322217	92	1.16208
109025	102419	83	62237	58900	82	1795	1508	22	3295	3063	30	8513	7301	56	11542	10593	61	329317	282838	86	1.16315
134458	115300	95	67886	59809	88	2667	2187	27	4207	3646	37	9484	8158	52	12270	10700	61	360888	300246	92	1.16421
66537	63664	78	32405	31040	76	1159	1031	5	1991	1840	22	4153	4199	36	6179	6491	40	175102	166129	80	1.16634
25410	23305	71	15134	15140	50	355	515	0	286	368	0	1435	1459	17	1695	1752	19	56029	55442	68	1.1674
118931	106168	102	54772	48293	84	2112	1840	23	3742	3128	36	6496	5959	46	8797	7862	51	249680	214055	87	1.16847
79286	77393	82	23283	22723	67	1561	1476	16	1881	2037	22	5027	5115	36	7478	6376	54	214002	208110	82	1.1706
120741	113832	82	55161	51988	82	2052	1905	24	4425	3820	37	7625	6841	49	11880	10974	62	312184	265599	85	1.17166
230762	163365	107	134321	95004	106	4600	3600	41	8093	5286	56	17709	12370	82	25089	17787	99	711875	494621	109	1.17379
129934	118147	88	60436	56807	85	2917	2598	27	5387	4611	46	11384	10839	56	15739	14707	67	458828	439217	88	1.17485
73167	68922	81	32550	31445	78	1133	1037	5	2052	2127	24	4121	3886	36	5601	5099	42	162932	163707	77	1.17485
162326	139603	97	90766	81290	90	3231	2984	28	7038	6264	46	14797	13323	66	19855	17969	78	536738	499396	90	1.17698
137651	111963	104	59085	48898	91	1752	1567	20	3708	2798	38	8084	6618	56	11497	9868	57	322356	255739	89	1.17698
121307	108615	88	56927	52681	85	1710	1681	20	3643	3716	33	8322	7554	50	9837	8915	53	275536	255760	85	1.17805
66972	63562	80	32659	31355	77	1012	1069	6	1906	1471	18	3697	3687	34	4990	4793	39	143500	138469	74	1.1823
83073	75269	84	32130	27962	82	1274	1107	9	2166	2004	27	4952	4498	38	7669	6771	48	186321	170096	82	1.18337
46579	46053	74	19736	19419	59	647	495	0	1022	1097	8	2547	2745	25	3550	3096	33	100285	102323	69	1.18443
78111	72849	84	43379	41226	79	1270	1073	12	2444	2221	28	6179	5784	46	8235	8328	51	253164	232755	82	1.18443
95455	89723	81	46355	44435	79	1809	1562	19	3754	2888	37	7608	6994	48	10189	9488	57	281646	259334	79	1.18549
118066	112380	85	84855	81223	84	2559	2479	25	5090	4579	40	10120	9664	57	14339	13172	66	392435	343621	88	1.18975
60898	60465	78	32298	32348	75	822	946	0	1092	974	0	3073	3329	29	5000	4441	41	127974	127537	73	1.1972
46317	45158	74	31363	31078	74	650	687	0	675	885	0	2274	1956	27	3132	3015	32	90982	90633	64	1.19826
94322	90804	84	41539	39854	79	2136	1989	24	3491	3231	33	6847	6243	45	10671	10011	57	286361	258226	87	1.20039
112213	100952	86	53942	47974	84	1724	1433	21	2849	2827	30	7437	6679	49	10525	8950	55	271626	241608	87	1.20039
163060	135388	98	97171	81882	94	2144	1834	24	4846	3785	40	10379	8459	59	15186	11632	68	392534	321734	96	1.20146
74644	69680	82	32304	30856	77	976	888	0	1725	1867	23	4437	4206	36	6445	5991	46	168671	169009	81	1.20252
86900	84251	79	56479	54643	80	1479	1671	16	2062	2125	24	6291	6145	41	8269	7538	46	246994	238459	86	1.20359
196466	161266	100	99232	83734	93	3678	3086	34	6074	4472	46	13469	10744	70	18732	14971	86	518189	412184	97	1.20359
131360	118578	88	67823	60692	87	2418	2222	25	4089	3549	41	8329	7332	49	10637	9359	54	295097	268841	88	1.20571
36472	36242	73	14889	14900	48	430	479	0	471	590	0	1585	1582	18	2474	2590	26	70155	70572	69	1.20891
32647	33599	69	8308	8250	40	749	653	0	701	757	0	1602	1421	23	2488	2556	28	74454	77396	72	1.20997
162779	143909	99	70556	62671	90	2645	2214	28	4789	4280	38	11152	10081	59	14988	13526	62	413743	378523	90	1.2121
93695	85831	83	44127	40730	82	1177	1039	7	2618	2436	29	5841	5681	42	7418	7270	48	224010	210855	82	1.21423
161472	130638	96	84626	73202	91	3598	3014	33	6478	5147	50	14025	11743	73	19216	16050	84	524657	416246	94	1.21529
125077	108782	96	60026	51773	86	2033	1785	24	2511	2178	31	6714	5451	48	9624	7836	60	270473	245095	82	1.21636
112173	99743	85	49072	42243	86	1683	1485	20	3380	2742	39	6829	5977	47	9383	8312	58	275761	231783	86	1.21848
55312	52523	84	29066	28110	76	897	879	0	1665	1381	20	2851	2847	29	3614	3408	35	110385	109854	76	1.22168
81192	78755	91	41080	39168	80	1346	1255	14	2440	2524	25	5706	5463	41	7826	7609	48	221971	215179	95	1.22168
127846	114078	88	79969	71148	87	2874	2279	28	4193	4094	49	9727	8707	56	13793	12290	64	375235	331476	89	1.22168
139465	125586	90	107465	99711	89	2665	2205	30	3828	3197	38	8538	7342	54	11068	8956	64	346451	287401	88	1.22274
45934	44614	78	18439	18133	56	742	767	0	603	1245	11	2222	2188	26	3978	3764	35	95730	92958	74	1.2238
136918	120216	104	50511	42729	89	1912	1616	20	3671	3163	34	7380	6618	49	10626	9914	55	291161	257979	92	1.22593
134037	116794	95	57533	51084	87	1903	1884	22	3999	3279	38	8836	7816	50	11456	9074	59	343919	289340	96	1.227
120155	108268	87	42939	38624	84	1805	1627	19	2893	2562	31	7145	6454	45	8998	7620	53	246995	216401	90	1.22806
115233	103400	87	49922	44925	84	1716	1646	18	3847	2988	34	8109	7511	51	10183	9291	52	313916	279082	91	1.22913
80226	76704	80	42691	41953	78	1077	844	0	1873	1865	21	5179	4907	40	6220	6063	44	183977	181996	84	1.23019
60191	57603	78	30528	29557	76	866	846	0	1244	1316	13	2776	3082	27	4664	4929	34	121069	119161	82	1.23019
115482	104045	86	46236	41111	85	2229	2026	24	4166	3217	40	8551	7588	48	11404	10000	60	328688	286949	92	1.23125
27693	26898	66	14803	14617	49	468	385	0	797	612	0	1539	1569	17	2008	1963	25	59130	60954	74	1.23232
135127	122298	87	69891	62629	85	2126	1769	24	3255	2915	34	8524	7107	52	12028	10263	70	332265	285307	90	1.23338
227028	181040	101	143250	120534	97	4385	3382	37	6781	5090	45	15031	12090	67	20964	16914	90	579540	457616	104	1.23338
54403	52424	77	29161	28573	75	664	475	0	1396	1689	17	2806	2863	30	4403	4780	33	120541	119018	78	1.23658
181985	150198	108	80101	67102	93	3037	2649	31	5249	4305	44	11381	9068	67	16792	13554	86	460503	368038	99	1.23764
17625	20365	43	8402	8874	39	230	246	0	670	904	0	1343	1337	15	1976	2082	23	52467	53663	66	1.23764
79554	75962	79	30404	27164	79	1347	1233	12	2582	2368	26	5309	5183	42	6856	7204	40	197281	181465	82	1.2419
70938	65234	85	37307	34539	79	1012	923	0	2174	1799	27	3869	3568	33	4966	4708	39	155031	148591	79	1.2419
87148	77078	87	48108	45032	79	1986	2048	19	4137	4157	33	9035	9004	52	11765	11681	56	338018	329065	85	1.24296
103722	94785	84	47719	43578	82	1493	1507	17	2724	3298	28	7771	7418	46	10961	10395	57	334076	314378	86	1.24402
196775	164635	99	91922	77976	96	3337	3035	31	5540	5269	41	13088	10387	63	17891	14579	79	487731	391445	98	1.24615
103988	95155	85	42442	38625	83	1874	1390	22	2756	2943	29	7769	7123	48	9883	9232	57	278272	257065	82	1.24615
82391	77200	83	50630	49321	79	1644	1703	22	2899	2978	27	6523	6117	46	8597	8406	53	248021	239227	83	1.24722
88466	83306	85	71010	67976	80	2440	2092	27	4576	4722	35	9930	9622	55	13958	13300	66	393477	376352	80	1.24722
70695	67194	78	34794	33045	78	1059	1089	7	1584	1507	17	3147	3160	31	5046	5156	36	131263	126461	79	1.24935
39373	36627	80	17008	15352	77	551	535	0	1829	1652	16	2968	2582	30	3367	3137	32	104071	94620	86	1.24935
145071	122022	92	72368	60820	90	2327	1951	26	4023	3753	38	9249	7780	58	12358	10639	58	335712	277338	91	1.24935
121434	118096	81	78459	75437	82	2841	2679	27	4738	4347	37	11049	9903	59	15326	14428	65	443458	388860	86	1.24935
229981	183921	108	137059	113486	103	4805	4051	38	8126	6001	60	17073	13080	75	23811	17629	90	627917	481156	105	1.25041
152332	138393	88	73623	66850	87	2764	2756	27	5718	4782	40	12388	10734	63	16666	13553	69	493538	402930	89	1.25041
83148	79199	84	36447	33912	81	1320	1569	16	2015	1551	24	4946	4699	39	7418	6840	47	207155	196461	79	1.2536
78881	76054	82	37217	35475	78	1392	1516	15	2591	2152	27	4663	3993	38	7463	7357	46	185348	182677	79	1.25467
271874	175488	127	176227	131467	122	6014	4293	45	10518	7969	64	23286	17388	92	32283	22998	114	850298	639499	124	1.25573
36448	34444	79	17185	16998	53	429	420	0	753	680	0	1690	1698	20	3180	2866	32	73151	72042	73	1.25786
98289	93595	82	44242	42135	81	1799	1628	20	2933	2616	31	6454	6428	41	8676	7660	52	255553	245545	82	1.25786
57969	55638	75	23956	23771	61	914	865	0	1097	1145	11	2818	3048	28	4520	4408	35	134802	136685	76	1.25892
75534	74146	79	70412	68910	79	1159	1227	10	2554	2405	27	5056	5259	36	6947	7362	43	196764	193516	83	1.26318
95544	88570	91	40035	38244	79	1515	1497	19	3161	2537	37	6038	5781	44	7528	6997	46	234623	222015	86	1.26424
39207	39191	71	22102	22038	59	582	667	0	879	811	0	2346	2066	26	3761	3984	31	109501	104071	79	1.26424
89538	83513	84	47957	44389	82	1761	1521	20	2905	2865	37	7483	6572	46	10589	9491	56	286971	254228	87	1.26531
116518	111924	85	75858	72872	84	2720	2722	27	4546	3942	37	9818	8963	51	14622	13097	69	391913	339457	90	1.26531
29913	28340	78	15609	15566	50	452	413	0	510	681	0	1232	1362	15	2303	2241	30	62576	62095	71	1.26637
59075	58707	74	27269	26736	75	1195	1074	7	969	1102	9	3433	3482	32	4329	4444	36	144760	145594	80	1.27169
90238	83121	97	49842	45871	82	1752	1455	19	3080	2545	32	6113	5665	43	9438	8044	54	259849	231807	87	1.27276
56306	54095	76	28853	28173	74	584	778	0	899	1224	9	2633	2486	28	4429	4336	33	112234	105658	77	1.27489
129283	112737	92	68314	58855	87	1801	1519	21	3229	2999	33	6680	5691	44	9515	7418	60	262659	230208	89	1.27595
62335	63163	75	21915	21499	60	893	731	0	1816	1654	23	3905	3554	37	5657	5536	43	151945	156144	71	1.28021
57084	54262	77	29338	28726	75	926	858	0	1458	1402	14	2831	2723	28	4455	4382	35	116991	117579	74	1.28021
157324	135865	91	60997	52714	89	2659	2114	28	4141	3622	36	9141	7593	52	13845	11829	75	360892	299304	90	1.28233
116515	107007	86	56070	51387	85	2126	1681	25	2616	2697	28	7782	6987	48	11276	9949	59	302672	268054	86	1.2834
102876	93624	88	60367	54670	83	1677	1397	21	3033	2676	31	7175	6167	50	10055	9048	55	273835	249599	81	1.2834
117097	106600	86	50682	45890	83	1903	1639	22	3551	2785	38	7561	7134	47	10465	9524	56	304043	272154	85	1.28446
55646	54128	85	27343	26730	75	493	597	0	969	1189	8	2604	2302	28	4006	4219	34	105999	106648	73	1.28446
94417	84308	86	57391	51424	83	1688	1511	19	2879	3039	33	6977	6467	51	11019	10117	54	285434	263676	82	1.29085
87873	84681	81	51337	49803	79	1729	1464	19	2813	2877	29	6967	7246	42	9168	8830	52	283815	272810	83	1.29191
118464	107157	88	57866	52480	85	2143	2035	22	4500	4006	35	9452	8193	55	12404	10394	64	355416	308015	92	1.29404
32851	33036	59	16270	16508	50	556	573	0	701	739	0	1830	1878	21	2339	2489	28	64602	67944	59	1.2951
100665	92883	88	42666	37457	84	1255	1217	14	2970	2516	30	7167	6893	46	9513	9068	55	281627	264192	86	1.2951
130025	117379	88	54875	50270	85	2077	1839	21	3803	3032	37	8703	7735	50	10915	10103	59	319443	280284	90	1.29936
213020	140693	107	109704	72271	105	3347	2578	35	5620	4097	55	11917	7934	68	19062	13101	82	486771	344522	106	1.29936
86376	84166	79	55386	53575	79	1420	1478	17	1984	2418	23	5993	6174	43	8768	8473	48	232305	223459	81	1.29936
78374	74883	79	23622	23112	63	1254	1014	3	1647	1516	16	4352	4127	34	5721	5870	37	164833	164009	79	1.29936
97348	92768	85	35469	34545	80	1513	1460	17	3018	2394	32	6727	6524	42	9285	9097	48	264299	261994	83	1.30043
99709	92329	87	49602	46214	82	1513	1352	14	2651	2537	29	5706	5114	43	8053	7011	48	237457	214282	85	1.30149
91647	84397	90	43003	38969	82	1577	1282	15	2962	2632	30	5743	5488	42	7840	6906	52	226015	204466	84	1.30149
90054	82154	97	40555	35915	83	1665	1381	23	2831	2156	36	5747	5254	43	7791	7196	48	231777	209189	87	1.30468
27854	27182	64	8216	8150	41	321	307	0	1027	804	0	1402	1438	17	1968	2019	24	52759	54556	62	1.30681
153556	131960	92	76076	65896	90	2489	2288	28	3967	3246	37	8774	7040	55	13307	11096	69	347221	299736	94	1.30681
79178	75847	80	35655	34254	78	995	979	0	2198	2267	26	4450	4285	38	7011	6453	45	176694	171317	78	1.31
57237	55886	75	28349	27773	75	1080	770	0	1511	1896	19	3017	3212	29	4871	4966	35	124150	120691	75	1.31
97277	92340	88	55837	53365	81	2167	2149	25	3459	3127	33	8253	7824	51	11510	11182	55	320327	298848	79	1.3132
170808	130981	102	92728	72082	97	2522	2161	28	4676	3885	43	10388	8499	54	15448	12524	68	417582	342821	94	1.31745
78395	75661	80	39595	37870	79	1004	904	0	2060	2013	25	4534	4436	38	5659	5994	38	191531	186929	77	1.31958
27322	27164	67	15354	15232	49	161	325	0	327	515	0	1196	1349	12	2109	2015	25	55482	53318	59	1.32065
235139	181869	105	117908	91221	102	4561	3434	40	7670	5799	51	17724	13791	71	24603	17634	91	639212	469982	102	1.32065
125958	104265	91	57308	48317	89	2160	1571	24	3768	3091	39	8575	7474	53	11263	10005	65	334888	285218	90	1.32277
87072	80270	88	42366	40417	80	1380	1427	19	2521	2346	29	5839	6095	40	7636	7294	49	231151	227838	80	1.32384
155450	128369	92	65355	53032	92	2869	2387	26	5548	4134	43	12354	10142	64	15891	13969	73	467533	395935	93	1.32384
132488	116577	91	62397	53971	88	2006	1880	23	3641	2923	34	7772	6946	46	10424	9465	51	289717	253415	85	1.3249
100852	92832	83	44734	40592	81	2025	1663	20	3283	3104	33	8239	7508	52	11692	10199	62	323191	294162	85	1.32597
141252	129209	87	158745	147944	90	2931	2674	28	5848	5037	47	11232	10441	57	13852	13564	64	404619	382853	91	1.33129
74747	71148	81	38060	37516	78	819	803	0	1891	1535	19	3810	3911	35	5840	5946	38	142290	142581	76	1.33129
165332	137038	95	60462	51488	92	2716	2171	30	4173	3173	40	8924	7022	53	12248	9629	66	351918	293693	94	1.33129
85374	79312	97	45181	43087	80	1034	959	0	2677	2559	28	5427	5409	39	7810	7617	49	211991	205081	82	1.33767
101850	91996	85	49986	45550	83	1350	1226	14	2997	2812	31	5504	5318	40	7512	6541	51	211896	193732	85	1.33767
196302	160354	96	90531	74670	95	3745	2853	35	6217	4599	47	14620	11322	66	19847	15667	86	571107	447314	99	1.33767
145583	113513	111	74081	58593	111	2136	1583	25	4565	3652	41	10173	8054	59	14777	11079	100	401306	303740	111	1.33767
39331	39262	62	19639	19668	52	455	510	0	909	859	0	2014	2236	22	1840	2219	24	81618	83808	72	1.33874
126768	116972	86	59261	54429	84	2036	1744	23	3931	3654	35	7825	7210	50	11141	9956	60	310254	290639	85	1.33874
101367	92800	83	44645	41030	82	1849	1838	21	3732	3294	36	8534	8057	53	11293	10432	62	333880	302150	84	1.33874
126326	110388	90	64039	55601	86	2022	1853	22	3058	2732	35	7589	6892	49	11196	9755	57	290884	250508	87	1.33874
288839	201491	133	135840	95285	123	4393	3503	39	8081	5711	54	19370	14200	85	26594	19937	101	686438	495819	123	1.34086
143705	127794	95	147858	132859	89	4874	4358	35	8706	7505	54	19073	17504	78	26830	23400	81	727128	615565	94	1.34193
170125	135888	99	67445	55854	91	3374	2509	34	5721	4543	51	11935	9155	62	16874	13209	79	487215	385821	96	1.34299
106444	93349	90	51307	44060	84	1709	1709	18	3146	2970	33	7372	6543	49	9985	8414	59	284833	251644	84	1.34725
139997	124850	90	75943	68449	87	2640	2480	27	4267	3708	36	9723	8340	55	14079	11626	67	391534	325089	86	1.34725
123729	108176	104	49320	42301	85	1890	1903	20	3629	3271	34	9123	8584	52	13216	11483	66	386836	351309	83	1.34831
239547	186453	109	208202	171765	107	4708	3925	39	9118	6406	55	18982	15749	79	24620	19342	96	722614	590601	104	1.34938
91464	88630	81	37763	36926	78	1762	1726	20	2732	2659	29	6454	6331	42	8894	8330	55	250534	247395	75	1.34938
114151	98697	88	110080	95987	87	4311	4132	34	8128	7193	52	18522	16316	76	23988	19993	78	652153	591513	83	1.34938
71180	69471	77	36831	35162	78	950	783	0	2238	2422	24	4640	4225	38	5825	5693	41	170330	166529	74	1.35044
35078	34054	77	15453	15365	50	556	529	0	487	820	0	2059	2175	23	2849	2576	32	73420	75740	64	1.35151
80933	76795	83	39892	38313	79	1145	1143	9	2351	2182	25	6189	6110	44	8259	8066	51	235481	230662	79	1.35257
90347	84774	83	40696	38627	81	1543	1341	15	2791	2145	30	5797	5657	43	8142	7890	46	233748	222367	98	1.35257
80025	78492	78	37551	35870	77	782	645	0	1998	1673	26	4618	4679	36	5910	5407	45	189662	186773	74	1.35257
100650	88943	87	55868	50448	84	1360	1290	12	2662	2253	31	6242	5785	41	7958	6923	49	222428	201579	84	1.3547
195263	153157	100	125378	104611	98	3616	2915	34	6865	5382	48	15433	12247	71	21001	16537	88	587654	469450	98	1.35683
70811	69728	76	39438	38667	76	989	1009	3	2161	1976	25	4580	4539	36	5920	5745	40	178845	176573	75	1.35683
22890	23445	46	14846	14622	50	213	287	0	741	636	0	1042	1245	12	1827	1867	20	45792	46896	62	1.35896
122219	107875	93	69287	62959	86	2071	1827	22	3356	3500	34	7930	7334	48	9965	8544	57	292298	260229	87	1.36108
179575	135876	101	91308	70444	96	3180	2455	35	4905	3494	43	10717	8228	58	15295	11681	71	417916	324297	96	1.36108
83567	79120	80	34578	33304	79	1548	1425	17	2312	2362	26	5542	5384	43	7675	7769	47	221814	217274	82	1.36428
103345	96234	83	79433	76140	82	2565	2388	26	4148	3685	36	8478	8010	55	11341	9841	59	327307	283371	88	1.36428
89640	83723	85	52260	47937	83	1570	1434	16	3123	2707	34	7668	7206	49	8417	7569	53	271393	250883	85	1.3664
153924	130379	89	67328	55868	89	3160	2768	30	4449	3741	43	9443	7757	58	12710	10357	64	343125	286542	92	1.3664
111134	100526	90	49009	44242	83	2063	1615	26	3129	2930	29	7304	6693	46	9420	8417	53	277415	244642	84	1.36747
176481	145800	99	95656	80529	93	3118	2586	30	6048	5209	43	12564	10401	61	17183	14161	75	520902	400630	95	1.3696
141126	128561	86	79591	72176	86	2472	2062	27	4832	3938	41	9613	7920	52	13424	12277	69	390675	323990	88	1.3696
88928	84933	80	57883	54561	82	1355	1178	12	2635	2482	27	5022	4832	39	6897	6247	48	192583	183799	83	1.37598
168696	144629	95	69379	59566	93	3349	2688	32	5325	4929	41	12227	11617	59	17178	16208	74	443060	415400	88	1.37811
153393	127246	108	61999	51288	108	2813	2150	28	4925	3075	42	9043	7101	57	12042	10111	72	335363	270844	108	1.37811
162572	128415	97	57514	43237	95	1946	1658	20	4107	3633	38	9197	7653	52	12407	10344	63	354120	313388	91	1.37811
56791	54058	78	26731	25849	75	929	871	0	1331	1616	14	3489	3103	34	4206	4225	35	124875	123889	70	1.37917
27458	26308	64	16412	16225	51	259	232	0	360	406	0	1477	1463	15	2444	2515	24	60799	59630	64	1.38024
74902	70570	82	36480	35267	77	923	951	0	1838	1635	21	4686	4555	38	6187	6220	40	202132	194291	73	1.3813
156775	118840	98	90952	70954	95	2973	2178	32	5283	3799	50	11425	8861	59	14704	11947	69	419591	317629	92	1.38237
106288	102066	79	75099	72394	81	2460	2477	24	4338	3792	36	10803	10139	57	13521	13203	63	400655	349277	79	1.38237
32028	30849	64	16711	16403	52	634	510	0	293	582	0	1761	1816	23	2321	2991	23	68648	68949	66	1.38556
36008	35525	66	22300	21994	63	626	655	0	956	1052	5	1489	1731	17	2320	2243	27	63700	64164	65	1.38662
93152	90059	70	62640	57006	82	1663	1610	18	2909	2552	29	6680	6186	50	9831	9371	59	265337	243862	80	1.38769
82170	79416	84	36585	35406	78	1358	1326	15	2898	2573	31	5246	4972	41	6985	6336	46	195086	190268	77	1.38875
137606	117423	93	67772	57768	91	2563	2068	29	3137	2322	35	7100	6061	50	9224	8003	54	272092	240588	88	1.38982
117554	109434	86	80257	76544	84	2426	2551	25	4010	3848	36	8027	7563	49	11911	10623	59	328725	287128	84	1.39195
72120	69031	78	35086	34159	77	924	945	0	1711	1891	19	3553	3282	34	4237	4010	38	133370	128667	77	1.39407
173634	145192	99	89825	76534	95	3447	2999	33	6141	6178	43	15658	14207	65	19671	17567	79	609740	557891	101	1.39407
26658	26182	66	12854	12736	46	507	456	0	633	674	0	1531	1490	19	1852	1790	21	54868	55505	66	1.39514
242184	169479	103	206900	152402	104	8023	6421	46	15539	12001	75	33731	26126	94	47934	37346	98	1.04858e+06	935129	103	1.3962
131397	121190	99	52100	48644	85	2344	2455	26	4402	3947	36	9879	8843	56	12715	11649	77	375007	331216	90	1.39833
89693	86105	82	44094	42512	80	1110	1132	10	3386	2789	31	6412	6068	45	7763	7565	45	231553	224712	82	1.39939
103865	99094	85	67109	64676	82	2197	2072	25	2701	2558	32	7089	6172	47	10501	9475	59	261670	230077	86	1.40046
119716	104278	90	55948	48335	86	1793	1440	19	3964	2956	39	7935	6869	52	10277	9299	54	320102	280440	90	1.40365
113267	104097	100	53631	49846	82	1864	1784	20	3146	2819	31	7360	6856	44	10087	9572	61	288178	266272	86	1.40472
37460	37709	69	20694	20651	59	294	369	0	883	895	0	1815	2023	22	2283	2557	25	70538	70219	70	1.40578
41043	39363	72	23199	22540	72	553	430	0	1029	682	0	2289	2414	26	2988	3092	30	82348	80227	74	1.40897
73634	71525	79	35565	34503	76	1182	1178	11	2202	1942	28	5153	4819	42	7050	6509	51	198232	199563	77	1.41004
77367	73727	80	39926	39059	79	1862	1748	23	4372	4260	40	10396	10255	58	13414	13053	65	404666	388267	81	1.4111
103739	95168	84	38032	33256	83	1905	1652	19	3214	2677	32	6646	5983	46	9462	9300	56	262439	233276	89	1.4111
129007	109973	91	56434	47899	88	2263	1904	22	3944	3569	35	8682	7473	53	13003	10577	62	333297	279022	86	1.41216
111622	104027	89	83748	79367	83	2308	2263	23	4388	4189	39	9386	8058	53	13387	12145	60	352271	307758	84	1.41216
42132	41641	78	25688	25225	72	686	594	0	1113	1190	8	2372	2591	24	3628	3521	31	97118	98047	69	1.41429
51805	52965	56	31682	31005	75	865	811	0	1393	1238	12	2714	2553	29	4243	4361	37	106542	106256	71	1.41429
73238	69319	80	31946	31114	77	1052	968	0	2535	1894	27	3957	3691	35	5936	5578	43	176644	173571	77	1.41429
93978	87246	82	39229	37029	80	1953	1712	23	3585	3566	30	7728	7559	46	10463	10244	54	302734	289785	80	1.41536
64879	61724	87	29560	28687	76	1008	1017	3	1362	946	0	3225	3055	31	4951	5324	35	136144	135090	71	1.41536
120757	107923	95	51562	45342	84	1538	1161	21	3367	2817	34	6539	5844	47	9450	8627	52	258076	220056	84	1.42068
208033	170781	103	95699	79219	97	3967	3075	38	6950	5218	51	15324	12270	69	20594	16406	84	574311	438844	102	1.42174
86603	86195	77	55470	53891	78	1278	878	0	3041	2727	27	5738	5728	39	7861	7901	46	220338	214817	77	1.42174
93993	87194	86	45909	42912	81	1696	1454	18	2589	2686	29	6495	6446	40	9387	8897	49	251777	239385	85	1.42387
38442	39191	71	18832	18527	53	572	517	0	651	981	0	1998	2065	23	3240	3188	31	79724	79621	71	1.426
99296	92073	83	43215	37959	81	1749	1549	17	3168	2944	33	7819	7095	47	11089	10259	61	323469	285489	87	1.426
150238	138694	87	89382	83858	87	3240	2896	30	6091	6001	39	13858	13228	64	17989	16721	77	520250	447137	91	1.42706
137880	119546	92	63452	55231	87	2164	1968	25	3962	3401	39	8703	7517	54	10776	9040	61	304845	259200	88	1.42706
68386	66198	78	49714	49088	77	1195	1123	9	1315	1309	15	3651	3752	32	5122	4956	38	144035	140852	77	1.42813
76199	72368	78	44044	42081	79	1746	1714	20	3345	2938	31	8166	7324	50	10093	9114	54	310100	292218	80	1.42919
40451	36145	87	22925	20269	87	558	592	0	1097	1195	9	2732	2119	26	3506	2519	34	105438	85921	87	1.42919
120870	111343	88	67790	63414	86	2176	2348	23	4266	3783	39	9016	7773	56	12642	11073	66	338537	297921	92	1.42919
106178	95037	90	42114	36845	82	1695	1607	19	3380	2976	33	7477	6935	48	10179	9389	53	306074	277395	87	1.43238
54595	54383	75	19772	19741	55	740	818	0	841	950	0	3070	2992	29	3760	3820	34	110466	109650	75	1.43238
75613	72393	83	36659	35439	78	1073	1127	9	1953	1949	24	4079	3942	37	5703	5895	40	149940	143575	80	1.43451
166972	136338	94	90010	72510	93	2748	2187	32	4709	3697	47	12358	9728	66	16738	12947	81	461994	370975	97	1.43664
83644	79561	80	40495	39159	78	1229	1246	13	2464	2347	30	5657	5702	40	7600	7344	50	227058	221472	81	1.43664
223241	166113	107	97185	69388	101	3573	2878	34	6454	4605	49	13991	10295	69	20740	15140	88	543034	395617	103	1.4377
103654	97392	83	51141	47132	83	1532	1422	17	2850	2587	30	6676	6126	45	10352	9324	57	258203	236341	84	1.4377
201208	160934	108	97309	79492	95	3576	2648	36	6058	5144	44	13745	10488	66	18673	14482	72	491636	386898	98	1.43877
45732	45613	74	29273	28543	73	486	522	0	1356	1254	11	2532	2619	25	3185	3304	31	99816	96115	72	1.43877
105901	93907	88	46853	42804	84	1656	1440	15	3048	3021	30	7118	6077	45	10200	8731	66	289203	263885	87	1.43983
264793	185069	119	177533	127469	118	5302	3557	45	11911	8021	65	25670	18329	108	35373	25658	111	928965	653847	119	1.43983
134635	112893	105	75749	63446	88	2118	1610	25	3447	2504	33	7245	6180	48	10551	8467	61	288672	246901	90	1.43983
88391	83974	92	50492	48644	80	1794	1554	17	2109	2354	24	6217	6188	42	8265	7880	49	253234	250970	82	1.4409
60079	56333	81	30022	28804	77	869	917	0	2138	1935	20	3410	3346	32	4783	4989	35	140268	138337	77	1.44303
81689	77644	80	38292	36655	78	1251	1258	11	2834	2256	31	5569	5218	42	6686	6797	42	207427	200762	78	1.44303
126736	110831	89	59011	50668	86	1745	1660	20	2969	3022	29	8679	7745	51	11434	9946	63	344349	293907	87	1.44303
71564	71973	77	29698	28917	76	1039	979	0	1821	2345	23	5059	4886	38	6063	5673	40	188561	184706	93	1.44303
173901	137045	97	105045	85419	95	2835	2354	30	5497	4655	43	11565	9197	65	17254	14406	82	467378	367882	95	1.44622
137893	127395	87	51723	48540	86	2909	2507	29	4491	4660	36	9888	9385	51	12700	11851	61	384449	361515	84	1.44728
87595	81481	91	36420	35344	79	1484	1174	14	2166	2232	25	5486	5359	40	6627	6849	42	206372	199827	77	1.44835
131148	117958	88	51001	44353	86	1458	1562	18	3887	3432	35	8019	7192	49	10445	9736	60	297740	268445	87	1.45047
122717	106142	87	53584	46352	85	2055	1980	23	4428	3228	41	9037	8042	53	13943	12031	61	367989	314717	86	1.45154
87240	84554	78	58353	56655	80	1645	1678	16	2445	2771	29	6229	6273	40	9401	9173	47	242560	234498	76	1.45154
102184	96710	83	56154	53086	83	1418	1491	17	2946	2551	30	6609	6230	43	8847	8451	53	243296	217814	81	1.45367
16787	16634	48	12693	12840	47	146	162	0	796	755	0	1099	1130	8	1204	1290	14	48250	49411	60	1.45473
138593	123916	88	62970	56354	87	2078	1954	21	3611	3164	36	8783	7553	56	12788	11046	57	324574	274639	88	1.4558
92077	86192	83	45369	42465	81	1328	1141	9	1967	2182	28	5694	5830	39	8072	7308	54	230676	221306	85	1.45899
227782	158917	106	95672	69828	104	3909	2756	38	6204	4993	44	15566	10944	78	20686	15115	82	563504	413721	109	1.46325
122352	111322	102	65897	60171	87	1713	1479	18	3091	3075	30	7110	6684	48	9682	8560	56	267278	253946	91	1.46537
107773	95987	101	52766	47044	85	2002	1855	21	3032	2638	28	7069	6332	45	9468	8040	52	261522	233060	87	1.46644
83546	78651	85	41759	40536	79	1153	1467	14	2220	2287	26	5092	4960	38	6741	6316	43	201523	195818	85	1.46644
123951	108122	101	42641	37132	86	1732	1616	22	3620	3344	31	7932	7125	52	11016	9513	60	300208	272665	89	1.46857
24634	25235	59	8717	8848	40	442	379	0	719	654	0	1572	1470	17	1966	2159	22	56884	58795	70	1.46857
269599	171009	114	142624	98476	112	5097	3577	43	9174	5925	62	21091	13828	88	29650	19736	102	785255	535094	115	1.47069
39270	38038	68	21477	21587	55	790	646	0	977	873	0	2444	2155	27	3796	3834	32	97404	92833	76	1.47069
37196	34895	81	20204	19851	56	465	419	0	1123	1186	8	1783	1864	22	2523	2739	26	69717	69139	74	1.47176
60881	57729	77	28533	27213	76	777	811	0	1515	1721	18	3713	3581	35	5180	5221	37	149156	150452	81	1.47282
50631	50618	74	26055	25793	72	773	822	0	1087	738	0	2611	2388	28	3661	3744	32	91216	88776	74	1.47389
165893	126967	99	108695	86834	97	3785	3012	36	6620	5137	47	16796	13479	74	24224	18170	90	650197	495933	104	1.47495
73758	72832	79	62638	61180	79	1133	1086	7	2402	2444	25	5365	5203	40	7341	6931	48	212607	216037	79	1.47814
26860	27140	59	19197	18830	54	510	452	0	888	630	0	1506	1548	18	2224	2367	23	58839	59319	68	1.47921
131108	114996	90	79505	72093	87	2607	2257	26	4329	3779	37	9336	8065	60	13134	11314	67	352147	304785	89	1.48027
137601	124906	89	82273	73877	88	2385	2398	24	5017	3890	41	9946	8694	55	12037	10084	63	364835	310126	87	1.4824
71306	67385	86	35392	33723	76	1108	1086	6	1765	1775	18	3716	3707	34	5013	4543	40	145699	142443	77	1.48453
117686	105236	87	44401	38647	84	1974	1578	21	2640	2310	33	7038	6083	45	9547	8158	62	255247	220714	86	1.48559
111902	105010	83	57276	54349	83	1621	1578	17	3055	2868	31	6712	6615	46	8937	8712	50	243878	234452	81	1.48559
97360	88220	98	47885	44381	83	1262	1254	13	2838	2660	29	5727	5083	43	6376	6385	43	208910	198678	83	1.48666
82838	78163	83	35526	34696	78	1339	1250	16	2430	2059	29	5432	5155	42	6513	5939	43	202043	198090	77	1.48666
91507	84549	97	44484	41921	81	1187	999	0	2529	2380	27	4714	4362	38	6847	6657	43	177233	171424	81	1.48772
95411	88107	85	49240	45403	83	1743	1503	21	2986	2862	31	6644	6680	41	9672	9386	53	287158	281094	82	1.48879
171719	119219	130	55850	27648	129	-276	76	0	577	465	0	21	134	0	-141	84	0	-320	178	0	1.49091
69946	66601	83	32259	30962	77	1214	1280	13	2097	2252	24	4651	4435	37	5731	5893	38	185360	185547	80	1.49304
127204	115796	89	60179	53928	84	2702	2507	28	4548	3341	41	9366	8023	53	12277	10861	63	336614	295043	90	1.49411
24573	24524	68	13888	13702	47	239	311	0	357	688	0	1265	1188	14	2167	2242	26	54467	54047	70	1.49623
123737	114191	86	59308	55736	84	1963	2049	21	4000	3734	37	8107	7883	50	12209	11420	57	324574	305397	87	1.4973
91570	86327	83	42069	40077	81	1227	1130	11	2411	2647	27	5627	5379	39	6938	6629	46	191969	184192	84	1.4973
95349	90931	85	47893	45571	79	1702	1810	20	3735	2840	49	7631	7048	48	10875	10697	55	330895	295366	87	1.49836
105681	99489	87	63701	59028	82	2073	2024	22	3840	3525	35	7997	6848	51	11029	10326	59	322465	291596	88	1.50262
242604	176663	107	139389	103550	104	4604	3160	44	7076	5021	52	16682	11771	73	24466	16980	95	620513	437845	106	1.50475
82679	77280	83	39542	36890	80	1145	1128	9	2226	2156	25	4688	4383	39	6752	5599	45	183048	172814	82	1.50475
79513	75479	81	31817	31033	77	1111	1282	11	2091	2203	24	5776	5685	39	7219	7475	45	213900	213617	81	1.50688
103775	94839	88	50529	46242	83	1349	1411	15	2392	2237	26	5770	5540	43	8358	7865	53	222915	207648	86	1.509
107597	98129	84	53452	49455	83	1436	1386	18	2787	2699	29	6017	5767	40	8343	7615	48	227740	206780	89	1.509
85440	81546	84	42853	40590	80	1332	1120	12	2668	2527	31	5606	5352	42	7790	7496	45	238773	226666	81	1.51007
143531	125392	91	56759	49970	88	2158	2125	22	3921	3424	39	9896	8215	52	11699	9289	60	355581	295413	91	1.51007
79442	77915	79	33160	32178	77	1468	1309	15	2192	1828	26	4863	4967	37	6376	6585	41	187206	184176	78	1.51007
49984	48960	67	22648	22559	67	664	865	0	784	876	0	2506	2732	26	3470	3396	33	101400	101700	71	1.51326
46564	47043	72	20017	19513	59	674	594	0	964	1105	6	2541	2573	27	3368	3445	34	93665	94822	71	1.51326
155930	124842	107	83907	65491	94	2755	2080	28	4099	3377	38	9943	7950	60	13428	10443	69	373418	301861	93	1.51433
73569	69174	93	37848	35710	79	886	766	0	1621	1475	19	3617	3622	33	5141	5034	39	125780	124040	75	1.51433
105492	96282	84	69446	63109	86	1743	1566	20	3375	2749	33	6843	6176	44	10949	9739	57	290842	258236	84	1.51752
64863	61336	85	21578	21258	59	1290	1066	7	1866	2068	21	4455	4291	37	5676	5540	40	162893	166782	70	1.51858
138895	123620	105	76350	69693	88	2917	2637	29	6084	4155	47	12424	10433	59	16125	14503	68	494376	414814	105	1.51858
111054	100583	85	70310	63530	86	1839	1575	22	3153	2960	34	7729	7217	48	10413	9495	58	291071	259395	89	1.5239
224444	173860	107	103776	80715	102	3411	2692	33	6347	4745	47	14401	10540	69	19704	14723	79	534191	405497	107	1.52497
131138	118366	88	39644	35566	83	2182	1931	24	4497	3586	41	9673	8594	53	13371	11789	66	359930	317473	89	1.5271
64516	62294	80	29790	29160	73	1170	1209	11	2061	2169	24	4257	4102	36	5836	5503	42	177182	174817	79	1.52816
73066	69167	83	35166	34093	77	1214	1142	10	1718	1478	20	3868	3722	35	5885	6156	38	160380	157730	79	1.52816
119769	103996	89	69823	61510	89	1814	1435	19	3643	3440	34	7658	6844	50	10716	9014	58	280443	246987	90	1.53135
140031	120161	90	75311	64660	91	2104	1782	24	4955	3930	40	10435	9083	56	14569	11866	64	386866	333806	94	1.53135
89637	81999	88	40620	37089	83	1305	1323	15	2445	2079	28	4663	4231	39	6634	6515	41	176701	167166	82	1.53348
109039	102663	85	52397	49137	82	1741	1592	19	2755	2287	30	6437	6508	42	8904	7682	59	241794	226599	85	1.54199
22934	22794	56	11416	11690	45	133	156	0	314	471	0	1188	1212	13	1681	1441	19	47637	48344	66	1.54412
172220	140769	96	87001	71315	95	2643	2175	28	5080	3820	44	11642	9081	61	14643	11514	67	425097	335201	98	1.54625
158820	140861	91	84369	75560	90	3253	2840	31	6467	5582	46	14829	12501	70	19559	16927	81	547716	443849	91	1.54625
91903	84481	81	44573	40044	82	1517	1199	13	3380	2746	30	5663	4825	42	7162	7009	44	238448	210700	83	1.54838
66131	61514	88	32506	31538	77	1205	1047	6	1841	1397	16	4611	4193	39	6120	5644	45	172230	173667	76	1.55051
104055	98446	85	51228	47874	82	1513	1426	18	2408	2612	26	6873	6486	43	8331	8003	50	248474	233186	81	1.55157
99470	93293	83	43517	41125	81	1547	1497	16	3484	3136	30	7448	7300	46	9202	9480	51	278299	275020	79	1.5537
122322	109775	89	54902	50064	84	2110	1905	25	3256	3184	36	6504	5695	46	9024	7679	51	276044	227432	84	1.5537
22527	21706	65	13766	13838	45	219	347	0	510	624	0	1183	1335	14	1751	1982	22	46991	48933	62	1.5537
134518	113955	94	60782	51507	88	2053	1683	25	3746	2996	37	7463	6545	48	10897	8376	61	283695	240425	88	1.55902
59329	57412	76	25938	25003	75	970	931	0	1277	1124	9	2968	2929	30	4894	5087	35	126651	122178	74	1.56009
34179	31612	83	17204	17068	50	358	337	0	727	667	0	1624	1583	17	3008	2874	33	65730	66468	69	1.56115
104586	97378	83	52606	48585	83	1687	1510	21	2543	2165	30	5974	5460	42	9489	9539	49	254560	235945	83	1.56221
156400	136283	91	77469	66829	89	2342	2296	25	3979	3417	38	8626	7540	52	12552	10471	65	340814	295233	90	1.56328
148140	131670	93	111653	100296	90	2586	2241	27	5607	5275	44	11409	10928	57	15158	14012	67	436008	422155	87	1.56434
82581	78314	90	47187	45723	79	1255	1145	9	2608	2467	28	5702	5715	41	7882	8057	49	216614	218865	77	1.56434
93117	88605	87	50580	48840	80	1474	1506	16	3037	2969	29	6696	6049	47	8679	8603	48	257182	253971	81	1.56541
176445	142247	98	75844	61559	94	3326	2622	33	4866	4020	42	12051	9706	61	16883	13253	83	442410	344761	111	1.56541
73103	73135	77	29394	29015	75	1206	1134	11	2106	1947	26	5323	5421	37	6996	6914	43	206824	199253	76	1.56541
110228	99190	87	55783	49855	85	1773	1824	20	2764	2403	29	6537	5719	45	8848	7622	56	255742	226706	86	1.56753
87790	85109	81	33788	32977	78	1570	1424	16	2787	2579	31	6359	6126	43	8553	8526	49	260137	255799	83	1.56966
162909	137180	94	76639	64404	90	2404	2016	28	4362	3829	36	10108	8413	56	14489	11613	72	401550	325647	92	1.57711
117402	104183	87	49123	44300	85	1886	1711	21	2248	2528	27	6263	5384	48	9258	8304	50	247700	218942	84	1.57711
85775	82518	80	80139	77794	81	2134	1847	26	3145	3156	31	6904	6730	44	10881	10914	60	275498	264695	84	1.57711
87641	86277	79	46050	43615	79	1628	1329	18	2715	2900	27	6024	5886	43	8142	7464	48	229212	225528	77	1.57711
81978	77023	81	36692	35278	78	1161	1139	8	2575	2666	30	5611	5444	43	7876	7258	52	227342	221844	79	1.5803
131429	111809	92	50100	41410	89	2247	2185	24	3297	2751	31	9569	8724	54	13056	11537	64	379801	336295	87	1.5803
101490	96240	82	58200	55262	82	1935	2060	24	4063	3754	35	8790	7951	53	13303	11872	60	354152	319907	79	1.58137
132610	113538	90	51396	45152	87	2006	1736	23	4074	3504	40	9739	9000	50	13102	11406	64	381863	337734	89	1.58243
130034	111114	90	67771	58813	88	2343	2076	28	3604	2762	37	8525	7399	55	11398	10075	61	336642	292738	86	1.58243
273511	153988	143	129343	71025	142	4867	2796	49	8751	5242	78	19233	11134	118	25394	13566	123	707914	395443	140	1.5835
172496	150556	105	82391	74382	90	3132	2701	31	6565	5386	47	12801	10398	65	18506	15229	81	495534	395039	88	1.58563
96535	88669	85	41514	38005	82	1624	1455	16	2708	2505	25	5301	4703	42	7138	6490	44	203590	189485	79	1.58563
108001	94983	88	53365	47478	86	2039	1673	22	2821	2568	33	6920	6261	47	9768	8134	58	270958	245527	81	1.58669
88932	85089	85	45783	44045	79	1553	1495	14	2523	2700	26	6637	6508	41	8865	8350	51	257768	257134	77	1.58775
119305	106301	86	65684	57955	85	1816	1383	20	3033	2881	34	7707	6700	48	10175	9502	54	289913	255208	83	1.59095
96944	91920	83	35529	32937	80	1855	1743	22	2960	2743	31	7182	6328	49	7847	7002	48	273311	247826	85	1.59307
42884	42155	73	16197	15993	53	360	456	0	653	877	0	2100	2126	23	3741	3279	37	93811	95100	71	1.5952
142679	120779	90	61152	52265	89	2241	1996	23	3992	3082	36	10178	8500	58	13571	11836	63	397026	325304	93	1.59627
158850	132915	94	74819	62822	90	2449	2204	27	4342	3449	41	9446	8049	53	13813	11600	66	381818	309106	90	1.59733
80031	76695	87	36531	35481	78	1019	981	0	1759	2071	22	4581	4612	36	5142	4961	39	176647	172867	79	1.60372
41245	41221	67	21741	21451	61	368	475	0	957	1034	4	2213	2227	26	2873	2775	29	90433	91185	69	1.60372
139564	119547	92	64529	55846	89	2104	1697	24	4154	3410	39	8974	7503	53	12646	10425	63	348666	291009	91	1.60372
38031	36363	76	19559	19260	55	716	474	0	1434	1092	7	2006	2095	24	3678	3838	33	84584	84672	70	1.60478
67550	64368	78	35166	33954	77	915	768	0	1449	1585	21	3263	3364	32	4708	4429	36	127872	122057	76	1.60478
32567	33380	66	17148	17171	53	390	518	0	1211	960	0	1593	1980	19	2578	2452	28	69194	70146	68	1.60584
94778	85184	84	48434	44272	81	1887	1504	24	3222	2697	31	6794	6311	43	8587	7607	55	260269	237578	81	1.60691
108085	100007	86	49911	44922	83	1597	1713	17	2915	2813	29	7605	6711	48	9602	8509	63	291279	258493	87	1.60797
99592	90178	95	57508	52637	82	1605	1721	18	2721	2398	28	5976	5607	42	8311	7168	51	245780	222587	82	1.61223
91783	84238	94	51305	48812	80	1385	1330	17	2490	2350	25	5312	4991	41	6781	6775	41	190226	187659	76	1.61436
182142	164659	96	157584	145838	92	3871	3412	35	6761	5633	46	14479	12604	69	17372	15156	75	537470	430252	93	1.61755
96064	87748	85	39955	37049	82	1820	1924	20	3165	3332	32	7612	6872	46	10258	9612	52	295446	266797	80	1.61755
72623	68361	82	39265	37862	77	1401	996	0	2194	1999	25	5189	4920	41	6291	6069	42	187411	184273	75	1.61862
27190	27467	56	16033	15821	50	491	360	0	775	623	0	1565	1449	21	1949	2023	21	54821	57421	57	1.62074
58242	56697	77	29244	28437	76	940	858	0	1136	1571	13	3481	3505	32	4596	4461	37	133495	132844	74	1.62394
101883	93478	84	42423	38528	82	1574	1580	18	3116	2428	32	6987	6123	47	9143	7987	57	261981	233820	83	1.62394
107624	99127	87	46448	44012	83	1698	1491	20	2605	2837	32	5995	5988	40	8896	8210	52	232103	226328	80	1.62394
99903	92728	91	47320	43339	83	1250	1204	12	3021	2489	35	6838	6380	47	8932	8990	50	258531	246120	82	1.625
159736	131588	94	97329	83449	91	2807	2403	29	5121	3934	43	11877	10129	63	14205	11703	65	450624	365797	89	1.625
116755	106141	85	54353	48771	83	1698	1545	19	3612	3507	35	8339	7470	50	10906	9645	56	308105	283472	83	1.625
77105	76539	77	37376	36639	77	1380	1108	12	2428	2020	25	5173	5063	37	6036	5662	41	199734	195474	76	1.62606
114432	101076	87	41682	37249	84	1531	1441	15	2993	2556	33	6585	5870	46	8704	6973	58	239204	211509	83	1.62606
102831	91409	88	52509	47086	85	2128	1666	24	3698	3152	34	7481	6875	49	11148	9627	62	304982	274507	85	1.62819
155493	102754	119	71725	45467	119	2019	1293	19	4314	2779	47	8391	5738	77	11936	7926	85	318510	210392	118	1.62819
39165	38323	73	22046	22039	66	507	387	0	871	1260	9	1724	1660	19	3389	3047	32	72900	73327	64	1.62926
107892	99834	92	40535	37155	84	2192	1853	25	3172	2586	34	6533	6167	47	9798	8948	55	259985	250919	100	1.62926
72151	69677	89	20039	19831	55	1078	1160	9	1912	2096	20	4099	4224	33	5540	5088	44	158485	160820	76	1.63032
136789	122774	93	65909	59103	85	2142	2125	26	3754	3289	37	9003	8133	54	15131	12968	68	379656	340576	91	1.63245
22260	22990	54	11554	11598	45	332	303	0	314	793	0	1373	1402	16	2465	2511	25	65131	65710	66	1.63458
127206	117026	92	56684	52969	83	1815	1615	21	3698	3383	35	6701	6333	46	9778	9001	58	278188	269090	85	1.63458
89288	88371	79	43925	42209	79	1481	1540	18	2334	2134	23	5846	6092	40	7925	8192	50	224729	217340	84	1.63458
34323	35001	65	18022	18146	53	217	463	0	560	859	0	1691	1579	22	2647	2499	27	62138	62479	71	1.63564
99198	88218	99	43512	38552	84	1524	1390	16	2568	2434	29	6521	5983	48	9502	9036	51	267203	244327	87	1.63777
81745	76755	83	21666	21039	69	1025	1103	7	2075	2141	23	4965	5108	40	6976	6952	46	213684	208730	82	1.63777
120921	107909	91	58319	52072	87	2027	1688	23	3553	3533	33	8310	7535	51	12216	10653	60	333353	299621	88	1.64309
34710	34349	69	21720	21446	62	736	707	0	1426	1189	15	2011	1905	23	2903	3047	29	67519	68485	70	1.64416
139580	121665	95	66728	58417	86	1962	1946	24	4113	3603	37	9429	7753	57	13754	11897	61	362386	312695	88	1.64522
78905	77014	79	32263	30793	76	1064	1049	6	2107	2221	27	4920	4847	37	7052	6014	52	196799	193633	77	1.64522
116553	104309	87	51393	45570	85	1859	1657	21	3313	2773	34	6946	6336	48	10094	8683	53	262470	234362	85	1.64522
140551	126230	88	74571	68328	87	2203	2040	25	5605	4603	47	11980	10615	59	15322	14078	63	422582	358836	90	1.64628
127356	115528	91	54820	50216	84	1823	1816	20	4168	3682	36	8305	8231	49	10561	9116	60	299796	288670	81	1.64628
75561	73879	78	35419	34556	77	843	693	0	2306	1872	27	5299	5452	39	5441	5336	42	194250	193413	74	1.64735
106980	102602	84	82151	76802	83	1683	1412	21	4058	3182	37	7957	7751	47	10817	10301	51	300695	275758	79	1.6516
117231	103229	91	52239	45400	85	1692	1592	19	4131	3437	36	8109	7360	51	11239	10249	60	304154	271292	85	1.6548
110888	103285	88	48452	45515	81	1823	1859	20	3773	3181	41	8660	7971	50	11009	10525	61	340885	306599	80	1.6548
142932	132729	86	93675	87905	86	2445	2249	24	4976	4400	44	10915	9826	57	15080	13995	66	399064	350141	85	1.6548
86851	81892	81	39649	35641	82	1392	1324	13	2601	2509	25	6881	6247	46	7971	7304	49	255500	236326	89	1.6548
76671	73513	82	28358	27326	76	1164	1376	14	1859	2314	23	5107	5399	36	6125	6065	42	197692	198846	76	1.65693
139913	120650	91	51307	43839	88	1842	1917	21	3814	3016	37	9168	7128	58	11955	9463	63	353672	295919	89	1.65693
144919	130004	88	72175	63444	88	2484	2175	27	4659	4315	37	11008	9873	55	15616	13538	71	399266	339229	89	1.65693
150122	130784	90	62747	53737	89	3061	2701	29	4872	3783	46	11313	9512	57	14898	11604	67	405209	340097	91	1.65693
74691	74555	78	51397	50246	79	1416	1530	16	2798	2510	35	6218	6164	42	8592	8466	51	234846	229716	80	1.65905
142558	123340	93	82074	71350	89	2020	1646	23	4866	4112	42	10197	8862	63	12832	11406	63	377225	311341	94	1.66225
164277	136228	104	76679	65000	94	2100	1891	26	5864	4268	48	10343	8841	58	15650	13596	71	422922	363388	97	1.66331
72823	72507	85	43553	42878	77	1095	1120	8	1815	1786	19	4066	4082	34	5116	5065	36	160743	158927	78	1.66437
103854	90871	93	39581	34569	84	1745	1541	21	3076	2753	32	7458	6502	49	9975	9017	59	282671	256168	89	1.66437
122518	105026	90	45189	38250	88	1933	1595	22	3348	2913	35	8248	6987	52	10893	9212	59	340013	295043	92	1.66544
131445	117783	89	65323	57810	85	2287	2054	24	3472	3071	33	7493	6784	49	11307	9927	59	287491	257893	88	1.66544
191538	169689	99	130360	119154	94	2934	2774	30	6432	5326	44	13909	11808	64	18794	16452	76	518601	416931	102	1.66863
148364	125669	93	81844	72464	89	2077	1789	24	4051	3316	36	9909	8207	58	12825	10730	60	373270	311009	92	1.67395
36894	37471	70	18614	18458	54	321	386	0	510	958	0	1757	1856	20	3187	2632	31	71751	73096	71	1.67714
91829	84241	84	55059	50149	82	1402	1374	14	2679	2587	30	5983	5428	43	8504	7720	54	251183	230993	83	1.67821
49442	48737	69	16588	16258	51	742	746	0	1171	1155	8	2544	2737	26	3190	2939	32	92620	90267	72	1.68247
91140	85874	85	59439	57149	80	1959	1662	24	3667	3744	35	9469	8916	53	11272	11060	58	349620	316447	81	1.68247
162212	134251	98	68534	56907	92	2978	2808	30	5251	4649	40	11069	9483	57	15164	12366	71	406263	340375	89	1.68459
131329	115493	94	81370	70944	88	1968	1903	23	3339	3131	30	7991	6931	49	10028	8330	65	296502	260103	83	1.68459
77036	75250	80	36574	35512	77	884	803	0	1685	2217	19	4266	4220	37	6211	5669	49	146295	144604	72	1.68459
165935	135876	97	78000	63260	94	2456	1898	26	5252	4254	44	11033	8924	58	14575	11796	69	419159	341126	91	1.68779
167733	145974	91	112180	96981	91	3337	2774	32	6023	5062	48	13909	11486	69	18573	15160	79	516104	411921	90	1.68779
99825	91421	97	43666	40464	81	1910	1882	21	3335	3053	34	7798	7173	46	10507	9256	67	321037	292935	86	1.68991
42085	41314	72	40425	40135	73	611	822	0	686	826	0	2448	2436	26	3588	3575	34	85002	87246	61	1.68991
137215	109763	95	57432	47281	90	2124	1884	23	3639	3037	36	8067	6644	52	11208	9257	64	303065	258171	94	1.69098
74371	71142	84	33329	31963	78	970	945	0	2099	2216	23	5047	5008	38	6237	6159	40	208705	203795	80	1.69204
168056	126518	96	82134	61813	95	2956	2319	31	5078	3661	48	11443	8853	65	15557	11467	78	437821	337405	99	1.70056
89985	86319	82	45935	41751	84	1629	1558	16	3104	2744	33	6442	6296	43	9169	8271	56	267151	250567	86	1.70375
41083	40357	73	20726	20246	63	745	906	0	896	800	0	2375	2448	27	2849	2772	29	81199	81872	74	1.70375
114072	105005	87	58805	53770	86	2158	1995	23	4235	3710	41	9890	9307	53	14436	13438	73	396285	382418	89	1.70375
69335	67961	76	27438	26837	76	1003	1019	4	1757	1713	25	4418	4291	36	5707	5649	39	161067	157717	78	1.70481
36944	37035	61	22830	22648	60	661	658	0	499	620	0	2152	2240	25	3131	3113	32	81891	85432	71	1.70481
92866	88181	82	45772	44188	80	1412	1353	14	3018	2998	33	5559	5662	39	7741	7349	47	223390	212852	85	1.70588
151059	130807	93	67332	57722	90	2218	1770	26	4496	3245	41	8865	7679	54	11623	9932	61	320696	271566	96	1.70694
120612	107709	88	65768	57771	86	1672	1526	16	2986	2769	32	6445	5700	46	9678	8074	55	259261	223369	102	1.70694
115749	99336	90	54053	47462	86	1447	1415	16	3189	2951	31	7221	6481	45	10097	8547	53	256750	223496	88	1.70694
92269	85997	87	39682	36365	80	1316	1362	16	1967	1896	23	5372	4847	40	7349	6697	44	197285	183219	82	1.70801
100399	95625	82	45275	42727	80	1917	1779	21	2553	2249	32	6716	6515	47	8702	8217	49	265737	258033	86	1.70907
167869	137833	93	72492	57972	91	3253	2953	31	5307	4014	47	12224	9823	58	16291	12316	76	482754	405737	95	1.70907
95307	90674	85	50795	46735	83	1585	1399	18	2937	2585	31	7492	7266	49	9591	9616	53	273945	265947	83	1.71013
35658	34823	63	17742	17318	53	479	469	0	920	497	0	1954	1795	22	3288	3523	29	71207	70267	70	1.71013
31136	29625	77	17364	17288	54	396	482	0	988	1083	8	1930	1833	23	2422	2311	26	78358	79751	70	1.7112
117511	105008	94	76479	68996	86	1963	1912	22	3895	3811	33	9338	8405	55	11526	9697	63	346429	311136	88	1.71226
138368	121817	90	63477	55133	90	2678	2356	28	3488	3153	37	8133	7107	49	12079	10645	61	321719	287956	92	1.71546
194460	143383	103	114527	87671	99	3586	2712	36	6614	5242	48	14081	10571	73	19510	15218	79	514755	399013	95	1.71758
107272	96108	89	58830	52669	85	1337	1355	14	2730	2147	33	6140	5523	43	8057	6883	50	218471	196001	83	1.71971
133332	114087	97	74758	65326	88	2203	1615	27	3250	2800	36	7992	6843	49	10311	8574	56	300248	268237	88	1.72078
72746	70757	78	31408	30987	76	1312	1335	14	2011	1520	22	4272	4238	36	5261	5113	37	173771	169991	78	1.72078
127794	114191	86	54552	47376	87	1889	1610	23	3837	3165	36	7074	6376	46	10540	9350	60	280550	248535	84	1.72184
144758	125361	100	61731	54239	88	2373	2041	26	4153	3320	42	9534	8121	56	12150	9878	64	355793	305284	89	1.72184
111276	101592	88	61148	54018	86	2023	2005	23	3077	2868	32	6850	6190	45	10138	9026	52	262419	242104	86	1.7229
103919	91859	94	45869	40940	84	1543	1584	20	3341	3196	31	8286	7469	50	12002	10392	63	332907	291973	88	1.72503
118714	107363	86	61891	55913	85	2044	1946	22	3476	2662	35	8114	6793	51	10938	9718	58	303319	263993	88	1.72503
80149	76684	82	39303	37902	78	1298	1228	11	2313	2262	26	5141	4885	40	6595	6025	44	194307	185715	81	1.72823
103171	95378	95	46159	42196	83	1874	1740	21	3003	3014	31	7197	6681	44	11388	10518	60	305792	272326	86	1.72929
53258	54097	73	21985	22027	61	545	542	0	1461	1403	13	2586	2791	28	3373	3117	33	100432	100301	71	1.72929
143802	130306	91	69162	63504	87	2608	2293	27	5708	4733	47	13048	10959	66	15944	12622	69	459444	387383	95	1.73248
146428	123984	102	96408	83783	90	2824	2503	30	4467	3786	39	9581	8219	58	12925	11349	66	368184	308521	96	1.73567
233226	185003	116	130786	106545	99	4876	3835	38	8131	6381	54	20387	16129	77	28381	22457	94	800059	659294	103	1.73674
94295	89028	83	53168	51549	79	1681	1601	17	3075	3303	28	7334	7192	46	9891	9615	54	280924	275950	82	1.7378
116272	102986	91	60280	54146	85	2130	1727	22	2817	2674	28	7786	6887	46	10519	9022	58	275257	240002	88	1.73993
82371	75743	96	49137	46016	96	1504	1344	16	2714	2260	28	5841	5201	45	7753	7219	47	227835	210185	96	1.73993
196466	161395	99	69387	56945	95	2893	2941	29	5879	4650	44	13169	10252	70	18204	15064	76	496614	401462	96	1.74419
152681	121496	110	79675	63944	94	2500	2232	26	5246	3743	49	9385	7910	54	11999	10080	63	380183	310948	92	1.74738
105988	97116	95	49042	44377	82	1345	1329	17	2621	2411	29	5796	5331	43	8496	7179	52	230807	219859	79	1.75057
105779	98200	83	56536	53121	83	1727	1622	19	3274	3124	31	6533	5904	47	8240	7933	47	233406	224114	79	1.75057
126889	108834	88	84371	75220	87	2130	1808	24	3460	3076	34	8079	6916	52	11137	9494	63	331440	288610	88	1.75164
129480	106771	94	55835	46166	89	1970	1896	23	3231	2995	35	8801	7586	54	12261	10199	60	316567	270193	88	1.75589
67044	65371	77	27650	27063	75	832	756	0	1199	1133	10	3226	3223	31	4720	5046	35	118325	112724	76	1.75589
221639	154490	120	191852	151580	120	5693	4372	43	11090	7757	67	24418	18590	95	33367	24385	98	905353	665836	120	1.75589
80338	75862	90	36165	34614	78	923	871	0	1841	1865	19	3919	3953	34	5739	5616	42	163234	156569	81	1.76121
28447	29179	56	6331	6588	37	448	427	0	803	921	0	1544	1648	17	2372	2706	25	63719	64544	68	1.76121
252509	185562	110	129312	94508	107	4789	3670	40	9330	7197	59	20921	15200	85	27320	19822	97	761147	545573	114	1.76334
49562	49836	73	23253	22367	64	560	667	0	709	794	0	2517	2424	28	3589	3347	36	97848	100105	74	1.76654
95480	86486	87	45039	40441	82	1499	1316	14	2748	2621	27	5848	5663	41	7809	7054	49	219061	197477	87	1.76654
94226	87904	82	53239	48162	81	1432	1291	16	3230	2430	34	6908	6197	46	9218	8593	55	277505	255761	85	1.76654
178146	139774	97	94810	75473	94	3142	2119	34	4731	4218	40	11668	8990	64	16916	14287	71	439982	344277	96	1.7676
66804	67727	77	39572	39596	76	1015	909	0	2123	2045	25	3525	3436	34	5272	4964	41	146863	150065	77	1.7676
124510	112708	95	52015	46626	83	2244	1872	25	4498	3649	37	9594	8427	54	12487	10440	68	360524	318184	89	1.7676
80157	76432	83	39619	37507	79	1285	1339	14	2410	1651	30	5054	4766	38	7773	7263	45	210541	202099	83	1.76866
80997	77418	83	43113	41368	79	1163	1310	14	2239	2148	21	5681	5648	39	6549	6495	44	211855	205930	81	1.77292
147710	130487	92	55882	48361	88	2472	2302	24	4320	3964	36	8843	7578	59	11832	9986	64	330333	282764	89	1.77399
83969	80615	89	38522	37408	78	1612	1483	17	2080	1807	23	4615	4219	37	6411	6005	41	179977	174801	81	1.77399
61281	59632	78	29598	29258	75	534	592	0	1705	1626	21	2995	2854	32	4406	4000	36	124137	122832	75	1.77505
118012	109390	84	58368	54131	84	2080	2125	23	4442	3574	38	9507	8034	56	13097	12194	63	371742	322839	88	1.77611
28269	28120	66	13570	13678	47	459	572	0	1283	855	0	1165	1095	8	1997	2267	19	55630	57437	63	1.78037
114657	104642	85	67145	61702	84	2266	1963	23	3916	3727	39	8847	7697	49	10591	9259	59	318398	284336	84	1.78037
38856	39199	72	16967	16607	53	654	614	0	998	877	0	1750	1801	21	2720	2851	29	77562	78141	65	1.78143
77639	74012	81	37663	36175	77	1405	1196	12	2351	2595	25	4692	4745	37	6774	6651	42	197254	194057	77	1.78569
87967	82378	90	40845	37844	81	1404	1282	14	2280	2438	28	6158	5830	44	9569	9032	52	249431	230649	83	1.78569
32543	32663	62	16222	16113	50	315	382	0	979	817	0	1600	1585	18	2318	2540	26	66749	64042	69	1.78569
123381	104130	92	64376	52616	90	2068	1992	22	3680	3445	36	9386	7914	52	12871	10513	68	387941	335887	89	1.78782
127053	115359	97	71540	64930	85	2055	2052	22	3714	3200	36	8421	7528	51	10943	9406	54	308150	271727	86	1.79101
133354	120932	88	53513	50420	84	2332	2234	25	4364	3693	36	9496	8891	52	12514	11497	55	354089	339095	85	1.79101
53833	51570	81	27325	26820	74	937	834	0	1421	1116	9	3050	2862	31	4371	4488	36	128944	128746	74	1.7942
106500	97718	96	81785	75316	85	2138	1972	26	3674	3221	36	8286	7446	56	11046	10663	52	305866	270837	87	1.7942
129946	117786	90	62769	56215	86	2115	1859	23	4210	3609	37	9781	8590	58	13029	11342	72	382542	335658	88	1.79527
133639	120606	88	52628	48428	86	2633	2087	28	5309	4595	44	9768	9256	54	13434	12743	78	397096	389643	86	1.79527
120701	111007	85	68503	64315	84	2014	1967	22	4037	4009	34	8582	7971	51	12561	11524	62	311837	279506	86	1.79527
93330	82123	85	42710	38551	83	1685	1570	15	2519	2451	29	7104	5994	47	10011	8477	56	269552	238308	84	1.79527
160127	134565	92	49032	38999	90	2119	1760	25	3717	3111	38	8834	7652	53	12747	11041	64	342989	291883	95	1.7974
76588	74212	80	35820	34713	77	974	1105	7	1959	1872	25	4623	4733	38	6759	6438	46	189955	189526	77	1.79846
38228	37100	72	20428	20176	59	449	631	0	670	780	0	1960	2095	23	3142	3086	33	78375	78939	69	1.79846
127583	110795	89	76356	67189	88	1885	1870	22	3563	3411	34	8533	8095	48	11225	9216	62	321619	285817	85	1.79953
206730	153382	110	93051	70055	107	3500	2630	34	6570	4290	49	13604	9980	65	17815	13390	78	507495	362154	110	1.80272
153870	134739	91	64320	57199	90	2753	2642	26	4355	4057	37	11607	9716	62	15441	12515	75	454680	372306	94	1.80378
92759	84038	88	50053	44991	83	1478	1383	15	2794	2523	30	5660	5392	42	9024	8345	51	247858	224848	81	1.80485
87248	79945	85	42896	38020	84	1494	1475	17	2793	2401	29	6438	5957	43	8177	7762	50	254309	235890	85	1.80485
90945	87341	81	38392	36778	79	1581	1533	19	2972	2631	32	6396	6365	45	8229	7998	46	258376	248425	84	1.80591
93990	90990	82	40724	38470	81	1564	1265	13	2522	2458	28	5977	5392	43	8415	7499	50	231181	211823	83	1.81123
98177	89256	90	33566	29579	81	1211	1208	11	2677	2429	31	6289	6188	43	7752	6291	51	235963	211940	82	1.8123
116896	98008	103	54333	45131	90	1748	1532	18	3573	2947	38	7924	6780	54	10319	8860	56	318573	275203	103	1.8123
90003	85853	89	29932	29338	77	1526	1414	18	2829	3077	27	7066	7237	44	9768	9593	54	267614	264666	81	1.81336
26376	25231	71	15182	15151	51	510	634	0	842	757	0	1337	1319	14	2010	2221	23	57903	60339	61	1.81336
117788	106185	88	60066	53433	87	1592	1217	20	2689	2460	29	6294	5619	44	8941	7881	51	237011	216186	84	1.81868
112231	99033	87	49418	43009	86	1457	1190	16	2371	2011	32	6968	6364	48	9544	9599	53	267624	246668	102	1.81868
270997	215699	122	176764	143835	111	5380	4367	39	10609	7596	59	21282	16075	88	31748	25280	101	797793	583362	110	1.82081
123280	111401	92	60311	55926	85	2133	1916	22	3712	3939	32	7744	7383	44	10236	9342	55	288770	273044	81	1.82187
153281	130876	92	80328	67751	90	2396	2207	26	4651	3743	46	10446	9037	57	13285	10610	68	388340	319587	92	1.82613
63039	59853	89	32289	31485	75	662	723	0	1554	1829	18	3919	4181	32	4515	4749	37	132291	131048	76	1.82826
51753	52559	74	18563	18607	53	699	705	0	994	996	0	2580	2782	27	3897	3785	36	103631	102795	72	1.82826
83788	79762	90	42789	41554	79	1499	1408	13	2368	2039	30	5097	5127	38	7451	6875	48	206753	204516	78	1.82826
46338	44962	73	14019	14118	47	876	1037	5	841	830	0	2338	2459	25	3371	3587	30	85995	83459	73	1.83251
70276	68154	81	31002	29854	77	778	711	0	1822	1285	14	3871	3524	34	5615	5031	41	151047	150584	77	1.83571
115026	105743	85	57088	51641	83	1484	1249	18	2586	2930	25	6896	5897	47	9727	8728	53	276684	257889	85	1.83784
120676	108327	85	56244	49295	85	2003	1705	23	3752	3367	35	7850	6790	49	10277	8935	52	309957	275765	87	1.83784
145859	124450	90	51546	43537	89	2178	1670	26	3548	2754	36	7777	7113	52	11924	10261	65	274315	233749	89	1.84103
221322	105242	123	101848	48755	119	4535	2199	52	7844	3886	73	18676	9497	97	26461	13202	112	736202	358215	123	1.84103
114307	106019	85	54372	50793	82	2039	1927	24	3648	3241	38	8485	7517	49	12033	11291	63	337108	293037	86	1.84103
207292	155547	109	98644	72422	102	3774	2545	36	6788	5179	49	16274	12325	76	23249	17485	91	613867	470062	100	1.84422
146482	122566	91	50782	42038	90	2688	2172	28	3793	3034	36	9294	8007	55	13408	11232	64	377389	324887	87	1.84422
106550	100092	90	41408	38935	80	2065	1635	22	3864	3535	35	9294	8570	52	12605	11552	65	354506	326138	84	1.84848
118836	106904	85	43503	38074	85	2091	1784	23	2764	2346	32	7290	6231	47	10643	9826	62	282336	251404	82	1.84848
144399	121267	91	60771	49684	90	2072	1921	26	4278	3830	38	9508	8876	55	12661	10594	67	363661	345031	85	1.84848
48262	47161	79	23026	22595	68	615	563	0	1111	951	0	2318	2286	26	3707	3612	34	90205	91752	68	1.84954
27692	26244	67	15194	15048	49	475	403	0	365	743	0	1587	1611	18	2614	2463	29	65043	66800	64	1.8538
91041	86977	87	45349	43369	80	1601	1528	17	2704	2682	31	6634	6338	45	8402	7652	52	242146	236346	79	1.85699
109295	102616	85	44653	42818	81	1925	1776	21	3424	2834	33	6652	6650	42	8893	8497	53	231172	221963	79	1.85699
106830	100750	82	47195	42635	81	1790	1906	19	2939	2818	29	6494	6285	44	9418	9209	48	262065	248655	79	1.85699
70093	67988	79	25691	25494	70	848	1022	3	1417	1381	15	4356	3941	35	5706	6003	39	172399	169325	73	1.85699
110050	101146	88	57045	52906	83	2060	2092	23	3999	3153	40	8262	7459	47	11545	10802	60	319066	287847	83	1.85806
94553	88520	82	50351	46873	82	1389	1330	12	3411	2796	32	6271	5815	43	7973	7802	48	247487	240273	82	1.85912
64995	62932	77	29029	27747	76	924	727	0	1041	1221	11	3385	3299	31	5379	5041	39	136217	133210	76	1.86018
155700	121529	95	85174	67458	93	2798	1853	33	5122	4135	41	10503	7891	60	13831	10651	64	408683	317668	95	1.86018
257128	179865	123	150736	110852	108	4795	3191	42	8700	5804	57	17660	12241	77	24964	17860	91	648545	456793	110	1.86444
109097	96750	85	40572	35163	85	1810	1569	21	3107	2649	36	6123	5488	46	7701	6399	53	205982	183982	88	1.86657
145889	130256	89	73876	66686	87	2276	2095	27	4404	3743	38	10805	9478	62	13287	11731	62	401474	342771	94	1.87083
41789	41798	86	20101	20248	56	395	417	0	781	774	0	1981	1887	24	3106	3154	30	77092	78721	70	1.87083
90575	85784	81	43075	39144	82	1502	1415	16	2152	2131	24	5612	5366	41	7704	7124	45	213338	203763	83	1.87402
73591	71018	81	34767	32599	78	987	827	0	1527	1471	16	3609	3469	34	5710	5470	43	150466	142899	81	1.87402
116800	111494	84	53438	50554	82	2357	2307	24	4076	3459	37	9313	8640	53	12627	10486	71	376295	323891	86	1.87615
22046	21187	68	14964	14690	50	481	436	0	293	446	0	1342	1223	12	1852	1741	25	46839	48103	61	1.87721
22287	22667	49	11579	11529	44	169	296	0	693	602	0	1223	1334	13	2759	2484	31	54708	57227	64	1.8804
87240	81625	82	45208	43299	80	1388	1357	14	2563	2428	26	5383	5166	41	8193	8352	47	238234	236985	78	1.88147
42563	40942	79	19927	19696	57	684	784	0	821	1084	6	2572	2638	27	3032	3162	30	90653	90870	68	1.8836
120878	107833	89	47984	41886	88	1907	1586	21	3583	3341	32	8150	7208	49	10645	9013	52	322289	286015	86	1.88785
27691	26903	68	16212	15897	51	443	544	0	503	577	0	1329	1210	12	2303	2750	24	58888	59456	67	1.89104
122979	111180	95	63121	57344	84	2233	1744	25	2957	3052	31	8172	7246	49	10788	9693	60	288481	253796	85	1.89104
186489	140385	103	84231	65443	99	3237	2544	33	5962	4787	55	12677	9612	64	17445	13184	81	463300	354383	102	1.89317
101012	95285	84	35715	32306	82	1783	1551	20	2696	2521	25	5847	5561	42	8399	7424	54	206834	198949	85	1.89424
147991	122172	93	80176	67156	91	2457	2187	26	5414	4414	38	11140	10364	54	14591	13892	64	429881	415173	91	1.8953
128424	117979	86	46997	42564	83	1758	1802	22	4028	3318	36	7442	6647	48	10464	9001	53	303728	264930	89	1.90062
49381	49199	77	22488	21830	64	612	846	0	1389	1471	14	2712	2741	27	4092	3995	34	107359	102077	75	1.90594
94985	88572	85	40183	36333	82	1562	1510	16	2726	2237	36	5871	5705	39	7931	6855	51	219578	200771	84	1.90594
152788	125102	92	58227	47442	90	2653	2035	28	4317	3695	38	8547	7306	50	11867	9299	65	327495	281210	93	1.90701
119398	108452	87	56557	50680	85	2038	1729	25	3651	3574	32	8899	7928	50	11551	9781	63	323775	283462	86	1.90807
57890	55316	82	27762	26826	75	662	700	0	1251	941	0	2785	2174	30	4046	3824	34	112296	111973	76	1.90914
187401	149801	96	84581	68711	96	3067	2301	33	5184	4231	43	10650	8272	64	14267	11954	68	402926	325980	98	1.91126
145337	125418	90	79699	69497	89	2723	2235	29	4772	3854	38	10105	8190	54	13265	10750	74	393019	316712	89	1.91339
177805	152290	94	70109	58240	91	2754	2355	28	5625	4614	45	12572	10209	62	18071	14372	86	472192	382251	92	1.91446
85468	79248	82	32501	28768	82	1185	1304	12	2696	2560	28	5778	5336	46	7551	6914	48	218442	202296	79	1.92191
53582	52509	75	25616	24687	74	684	712	0	2189	1411	24	3159	2982	32	4291	4117	36	121075	116565	74	1.92297
103846	99634	83	48035	45688	81	1737	1619	21	3299	3148	33	7907	7480	54	11566	10898	66	307060	279563	86	1.92936
52172	52164	74	26112	25737	73	708	725	0	815	1063	5	3070	3156	30	3647	3684	35	105507	106657	72	1.92936
92113	88779	87	39744	38588	79	1322	1413	14	2848	2484	30	6703	6919	45	8777	8372	52	259241	248659	81	1.92936
198435	174762	111	111564	100141	93	4585	3819	36	7529	6148	49	16980	14268	72	24060	19263	90	635944	494246	102	1.93148
28049	26776	68	18428	18011	55	234	423	0	812	872	0	1587	1642	19	2342	2276	28	59976	59128	68	1.93787
32053	32181	63	18770	18410	58	385	284	0	515	669	0	1661	1484	18	2515	2733	25	57855	58224	68	1.94
137607	123520	89	65320	60265	86	2979	2578	28	5511	4764	51	12523	11780	58	15585	14176	67	484272	464708	89	1.94213
104331	94513	95	58823	53233	84	1506	1358	17	3244	2350	34	7219	6342	47	9707	8681	53	274494	240933	84	1.94213
117173	104025	87	60701	54256	86	1967	1771	24	3438	3005	35	8380	7788	50	12182	11290	67	329806	291829	89	1.94638
45276	44968	73	12977	12898	47	677	610	0	1185	1172	9	1973	2211	23	3604	3796	30	87316	86589	70	1.94745
92282	85666	90	44351	40482	82	1446	1508	15	2531	2571	28	5498	5035	41	7968	7224	52	216937	201047	81	1.94957
119960	101137	105	60442	50083	105	1380	1127	11	3478	2975	33	7761	6610	50	10889	8864	67	312158	261219	105	1.94957
92597	86735	82	42349	40505	80	1509	1325	15	1965	2085	26	6541	6356	42	7783	7081	48	229416	231065	79	1.95064
42314	39606	87	22097	21114	66	525	564	0	1275	943	0	1877	2227	22	3777	3420	39	86278	84408	69	1.9517
195153	157804	98	103992	84669	95	3201	2534	32	5131	3872	42	12553	9847	67	15877	12827	78	462772	369587	95	1.9517
126490	110479	104	70600	64657	86	2050	1714	22	4101	3638	34	8588	7476	53	11248	10431	57	339204	299038	86	1.95277
34523	32701	70	14771	14590	48	179	428	0	963	702	0	1662	1557	21	2213	2204	28	59593	60916	65	1.95383
68687	67380	82	41986	41132	77	1174	1119	9	2196	1958	22	4088	4198	33	5535	5182	41	166631	166043	75	1.9549
214079	165819	102	93118	71039	98	3757	3004	38	5339	4022	45	12558	9312	66	20161	15105	90	521781	388787	103	1.9549
91850	87601	82	40768	39533	79	1508	1539	17	2803	2588	28	6021	5945	40	9021	8053	54	252552	239884	80	1.9549
118950	114306	89	72418	70195	83	2559	2502	26	4448	3982	34	8884	8079	54	12501	12054	64	352859	320854	87	1.95809
100580	92522	88	46486	41445	81	1945	1609	20	3009	2926	31	7852	6937	50	9646	8819	54	293006	260753	84	1.96022
71778	70273	79	17271	16595	52	1885	1890	22	12674	11481	67	4770	4480	37	2924	2815	28	25237	24329	78	1.96554
143742	127444	91	76028	68228	89	2081	2036	23	4388	3690	41	10234	8701	55	13895	11978	70	390343	325110	94	1.96554
94694	92034	82	45701	43655	80	1400	1371	14	1969	2149	26	5410	5354	40	7993	7928	50	219464	209430	80	1.9666
60764	59560	77	39941	39671	76	859	873	0	1199	1332	17	3534	3644	33	5017	4444	40	128610	126543	78	1.96873
102794	100373	80	58376	56955	80	1385	1399	16	2789	3000	30	6010	5691	43	7389	6974	47	225674	218979	84	1.96873
110525	103422	86	61202	58473	82	2321	2211	25	3690	3498	36	8819	8212	51	12048	11244	60	375085	332827	89	1.96979
76201	73678	81	25458	25062	76	1275	1345	13	2574	2318	28	5640	5297	41	7350	6979	45	224131	219441	82	1.97086
128031	112767	87	59679	51747	86	2076	1999	23	4211	3721	36	9865	8980	55	12451	10553	64	354415	318497	88	1.97511
157692	136009	93	64019	55562	88	2640	2077	28	4631	3841	40	9493	8269	54	13295	10948	63	369932	292924	92	1.97511
33564	33137	75	14863	14597	49	387	387	0	634	538	0	2196	1952	27	3246	3200	33	80451	79541	69	1.97724
108181	104471	84	51682	49541	80	1649	1839	18	2415	2844	27	6716	6266	45	8569	7419	52	245046	240430	79	1.97937
133369	124089	95	57598	54602	84	3195	2963	31	5545	4911	41	13387	11798	68	17668	15940	79	479254	410128	87	1.97937
107668	97649	84	53604	46740	83	1566	1288	16	3111	2997	31	6077	5569	45	7809	6961	47	225279	203230	83	1.98469
118014	107061	89	59954	54172	86	1847	1575	23	2806	2602	29	6381	6136	43	8496	8166	49	246222	228828	85	1.98788
119229	104543	94	54600	49594	85	1759	1362	19	3752	2903	36	7968	7134	49	11517	9729	61	295758	258625	86	1.99001
121523	112020	86	63335	57552	85	2317	2152	24	2574	2461	27	6063	6074	42	9261	8690	52	245110	239313	80	1.99001
136646	115337	96	64846	55609	89	2009	1898	21	3123	2697	32	8176	6481	50	11985	10518	59	324656	283233	90	1.99214
210762	157922	102	85920	67084	99	3904	2908	38	7102	5107	52	16874	12162	69	21410	14862	89	636025	471056	103	1.9964
141665	125087	94	72538	65408	89	2274	2180	25	4449	3581	39	9019	7427	54	12570	11395	61	350619	297761	93	1.99853
110115	101679	85	65413	59532	85	1920	1937	22	2908	2578	31	6984	6121	49	11097	9351	59	284941	246607	100	1.99853
98541	92385	84	51067	48968	82	1854	1946	19	3328	3321	29	7223	6698	49	9874	9186	52	305520	291654	86	2.00065
185733	133750	103	97951	74095	100	3658	2578	36	6578	5013	54	14931	11163	72	19876	15607	83	564004	441742	107	2.00172
36764	37567	74	16700	16452	52	621	520	0	547	658	0	2042	2308	24	2672	2491	30	75821	74970	75	2.00704
133607	118769	97	101154	90707	88	2026	1718	22	3205	2806	32	8957	7991	53	12005	10617	60	307759	268414	89	2.00704
43018	41629	75	19920	19959	55	633	527	0	1018	965	0	2825	2822	28	3933	3957	37	105512	107992	65	2.0081
137035	124146	90	68319	63641	87	2275	2218	24	3684	3246	34	7946	7289	49	11250	10142	55	313237	293763	89	2.0113
84253	76635	90	42299	39460	81	871	916	0	2272	1811	25	4811	4687	38	7360	7230	45	191641	185546	80	2.01343
168125	136519	94	79844	66164	91	3916	3614	33	6996	5485	51	15611	12853	69	22493	18045	85	574716	486076	91	2.01343
91016	86934	86	35593	34453	78	1407	1231	14	2740	2413	28	5847	5907	38	6724	6760	44	223168	221594	77	2.01555
39906	38652	72	17132	16856	52	448	744	0	877	901	0	2267	2405	26	3470	3536	31	91365	93721	65	2.01662
78102	73792	78	46104	44918	78	953	897	0	2167	1847	26	4601	4536	38	6025	6445	40	176202	174119	75	2.01662
39749	38069	73	14580	14425	49	717	606	0	879	969	0	2171	2323	25	3464	3285	33	78961	76519	69	2.01875
121613	105162	94	55615	47621	85	2007	1804	24	3848	3704	37	9303	8016	55	11428	9668	59	328389	289384	88	2.02407
132296	115136	87	51572	44635	84	1935	1516	24	5020	3865	42	10105	8208	56	13314	11196	62	386061	328601	87	2.02726
90399	84955	82	50728	48791	80	1287	1396	15	3268	2690	31	6080	6002	41	8237	8043	48	222019	219485	79	2.02832
112779	103215	87	48865	46318	82	1829	1757	21	3141	3181	30	8089	7674	47	10865	10136	60	323954	313730	83	2.02832
171058	136287	101	86778	72427	96	2470	2150	27	3465	3280	33	9109	7966	55	11365	9128	65	325800	266533	94	2.02939
99559	89862	86	57250	51133	83	1573	1265	19	2545	2720	29	6729	5708	49	7846	6910	45	236307	202545	84	2.03152
61607	58964	82	28505	27334	76	981	872	0	1355	1277	14	3088	3281	29	4717	4535	39	125615	126175	76	2.03258
102571	95172	84	54009	49556	83	1729	1672	22	2346	2498	29	7046	6115	48	10513	9307	57	259673	231284	84	2.03364
142319	127333	87	72127	63915	86	2099	1804	24	3678	3084	37	10232	8585	57	13917	11491	66	393601	334884	89	2.03471
96220	86987	82	56454	51447	82	1608	1384	16	2780	2568	28	5501	5005	43	6602	6456	45	211727	197525	80	2.03471
100027	96155	83	30798	29970	78	1469	1548	15	2438	2388	26	6594	6351	42	7485	7528	43	228134	223460	78	2.03471
77003	76057	80	61017	59631	79	1250	1173	11	2140	2246	26	4568	4239	38	5830	5792	40	182522	175167	94	2.03471
189077	146780	96	135073	106706	97	3057	2435	31	5354	3939	45	12256	9699	65	16234	12970	73	449031	357995	95	2.03577
139186	124053	87	53240	46969	86	2403	1982	28	3833	3259	37	8254	6947	50	11416	9715	59	295520	252735	85	2.03577
50769	48170	82	22496	22050	67	1066	931	0	1891	1807	20	3071	3039	30	3644	3543	35	107451	111196	72	2.0379
49936	47965	76	28335	27942	74	877	767	0	1223	1245	11	2547	2527	29	3754	3650	35	91167	93258	76	2.03897
99038	88568	87	42686	37041	82	1645	1540	20	2961	2519	33	6983	6239	46	8817	8223	48	264491	232709	85	2.04109
76647	75462	80	41449	40248	77	1136	950	0	1829	2029	20	4871	4958	37	6872	6628	53	202509	195922	79	2.04216
226849	164664	104	118845	85744	103	3916	2715	37	5772	4925	42	15144	10962	71	20290	14810	89	553318	405321	104	2.04216
41240	40537	74	13959	14154	46	528	711	0	762	711	0	1907	1868	24	3100	2899	32	78329	80519	67	2.04216
68256	67225	79	33468	32911	76	936	737	0	1654	1733	19	3749	3742	34	5550	5751	40	146936	148862	75	2.04216
101644	95681	87	69208	66392	82	1592	1646	20	3847	3640	37	7998	7306	52	11344	10923	57	327123	302653	82	2.04641
86431	83802	81	40642	39128	79	1232	1146	8	2662	2493	27	6611	6449	42	8098	7900	48	241134	237623	76	2.04854
134587	117888	90	60778	53451	88	1939	1821	22	4289	3739	41	8558	7856	49	11564	9500	61	345088	298732	87	2.04854
59032	58334	76	26536	25983	64	604	642	0	1516	1444	16	3119	3205	29	4113	3980	35	120423	121324	70	2.04961
179088	146535	95	74157	59768	93	2845	2230	30	5314	4146	44	11201	9147	63	15508	12000	74	418081	324674	90	2.04961
46119	46960	71	24768	24630	66	673	656	0	1456	1197	18	2255	2384	26	2666	2948	30	86758	89195	67	2.04961
98201	91969	92	39098	37235	80	1611	1260	19	3023	2422	32	6428	5811	44	8072	7756	49	232518	224678	78	2.05067
28589	27652	69	16594	16627	50	323	413	0	188	290	0	1360	1342	13	1912	1807	23	54354	56901	63	2.05067
53233	51647	78	20634	20063	58	458	513	0	1351	992	0	2480	2402	27	3629	3594	35	87116	85463	68	2.05174
159478	131655	93	69369	56201	91	2832	2383	30	4556	3880	41	11252	9152	62	14241	11516	63	423073	333732	89	2.05918
93799	87550	85	59302	57619	80	1565	1676	18	2578	2536	29	5919	5765	40	8356	7877	49	241839	234022	81	2.06025
165561	138143	95	85528	71144	92	2657	2078	30	4816	3830	43	10518	8551	58	13594	11051	69	407377	327735	90	2.06025
98506	93111	87	31499	29316	81	1504	1473	17	2780	2619	28	5845	5606	40	7227	6972	47	219584	207463	82	2.06451
193879	170637	95	122562	109152	94	4068	3715	33	6704	5966	48	15131	13008	65	21751	18658	85	566814	486192	92	2.06451
75556	75037	79	27311	27076	65	1336	1266	13	1861	2214	23	4880	4754	40	6697	6256	47	176074	175847	76	2.06451
102101	96051	85	48559	45909	82	1490	1153	17	2437	2480	28	5961	5641	43	7385	6493	51	216962	206234	82	2.06557
54503	54662	76	23551	23188	73	795	851	0	1596	1637	23	3058	3035	31	4498	4264	38	119129	116767	74	2.06876
164739	135261	97	80018	66574	92	2655	2384	27	4564	3749	40	9735	8428	55	13051	10833	66	363058	304522	96	2.07089
256993	165421	131	165870	117751	121	5388	3630	42	9689	7139	59	21852	15955	89	30393	22775	106	829934	609784	120	2.07515
49178	49667	74	25735	24865	73	738	702	0	905	980	0	2215	2271	26	2942	3218	28	92212	93898	72	2.07728
97432	90403	83	47155	43728	82	1291	1343	15	2507	2230	29	6002	5580	44	9246	8242	54	227659	208109	82	2.07728
80953	78301	80	26617	25966	77	1253	1106	9	2010	1976	21	5373	5079	38	7020	6691	44	199775	199603	78	2.07834
88321	83589	81	44313	41802	80	1070	966	0	2194	2245	28	5220	5313	40	6724	6967	44	190959	182741	76	2.08047
104699	92849	92	45084	39998	84	1710	1299	18	2902	2688	29	6623	5944	45	9061	8000	53	264938	229036	83	2.08153
39551	40328	66	22826	22435	59	644	647	0	817	937	0	2376	2456	25	3249	3204	31	88501	91130	65	2.08153
222523	171477	101	136396	107071	101	5004	3841	39	9104	6793	58	19907	15711	79	28194	21717	92	728160	583970	100	2.0826
45635	44629	69	19886	19666	58	559	442	0	846	1371	11	2609	2525	27	3388	3212	33	99415	101379	67	2.08366
156077	129242	109	82558	70279	93	2014	1639	26	4286	3514	42	8773	7340	57	12186	9967	67	360580	302063	89	2.08473
197137	104808	134	91862	50230	131	2978	1830	30	5215	2485	58	11283	6119	87	15873	8804	113	425005	234030	128	2.08473
76362	75078	81	28555	28023	73	735	993	0	2052	1635	22	5291	5309	40	6642	6546	45	190706	188535	74	2.08473
101247	92176	82	51732	46765	84	1298	966	0	2815	2270	32	5397	4927	41	7118	6426	44	202103	186899	77	2.08473
85447	82743	80	42914	40737	79	1413	1442	15	2475	2507	26	6244	6255	44	8666	8527	49	238445	235326	75	2.08473
92041	81781	86	47617	43428	83	1378	1329	12	2839	2407	34	5505	5117	40	6773	6264	47	192417	172432	76	2.08473
214347	181516	104	94155	81910	98	4472	3763	36	8267	7078	49	20034	15912	77	25915	20250	91	741888	560778	102	2.08685
107863	94652	89	55289	49723	86	1351	1255	14	3185	3030	30	6852	5958	51	9196	8107	53	246305	217864	80	2.08685
104304	93601	83	40694	36379	84	1828	1508	24	3072	2633	33	7546	6479	52	9153	8006	56	277451	249849	88	2.09217
87007	81720	86	49684	45767	82	1355	1182	13	2616	2368	28	5865	5849	45	9166	8686	52	232144	213713	86	2.09324
137676	126688	87	72097	67346	86	2596	2655	27	5336	5178	40	11841	11261	57	14962	14363	67	439764	425569	85	2.0943
106661	95522	94	62186	57688	84	1783	1766	22	2581	2651	25	5503	5039	42	8131	7415	51	216529	194843	83	2.09537
81985	75730	87	35134	33795	79	986	989	0	2406	2328	23	5058	4854	40	5990	5876	40	181307	177654	78	2.09537
65978	63576	83	28825	28276	76	876	690	0	1376	1484	16	3378	3325	32	4259	4482	35	134272	135962	76	2.09643
231310	178369	103	119897	98098	99	4133	3202	38	6920	5309	53	15869	11542	78	21557	16104	82	602065	451533	103	2.09962
196698	147374	100	104524	80112	99	2958	2523	31	5475	4336	44	15057	11871	74	17929	14437	82	512626	391982	101	2.10175
159414	131876	91	92961	76478	90	2679	2357	28	4562	4109	41	11549	9511	58	15776	13042	74	462848	363481	91	2.10175
136934	121482	87	63733	57082	86	2428	2204	28	3536	3081	37	8477	7689	51	11725	9156	66	335892	286517	90	2.10388
109230	103303	86	43762	42657	81	1932	2037	23	3735	3533	32	9127	8496	55	11732	11376	57	334568	301313	85	2.10388
127152	111702	88	64050	56941	86	1403	1230	13	3351	3004	32	7414	6700	48	9889	8582	55	264668	223196	89	2.10388
339196	215511	150	196214	129498	137	6362	3816	49	10952	6672	63	23674	15167	102	34213	22132	126	890976	574900	136	2.10601
57771	55566	82	19481	18808	61	790	833	0	1293	1363	16	3036	3048	31	4229	4483	35	103264	104281	72	2.11027
125157	112769	92	64332	58127	86	2144	1970	23	4762	4014	39	10172	8967	58	14025	12030	67	403098	347625	87	2.11346
101364	95333	82	43560	40774	81	1680	1708	21	3564	2926	32	6536	6581	41	9145	8570	52	258083	244366	81	2.11346
234816	188702	104	149194	121570	102	5209	4385	39	7779	6532	53	18549	14879	86	28106	22489	92	724352	558070	99	2.11878
56133	55002	76	38672	38026	75	882	869	0	1536	1730	17	3204	3150	32	4633	4728	36	122928	115319	72	2.12197
68787	66437	89	29613	28581	77	943	984	0	1656	1494	20	3716	3527	32	5572	5474	39	159560	157718	79	2.12516
206445	169997	99	111210	90622	96	2960	2258	31	6318	5234	53	14151	11340	68	18784	14474	76	522909	415076	98	2.12516
127010	113877	88	60775	54305	87	1585	1580	19	3565	3088	35	9157	8053	54	10916	9401	62	316473	272279	87	2.12516
157151	133081	100	68288	57058	95	2453	2041	23	4314	3475	39	10399	8737	62	13998	11471	74	397115	339985	107	2.12516
141651	120199	93	71035	61369	90	2550	2261	25	4428	3346	41	9447	7769	53	13071	11566	62	386908	327033	92	2.12836
164221	142943	92	94090	83288	91	2495	2029	28	5141	4272	39	10248	8534	58	14457	11950	68	384076	311632	92	2.12942
73154	71265	78	34513	33452	78	1503	1474	16	2598	2363	27	6091	5718	43	7449	7275	46	242384	225151	80	2.12942
29563	29571	60	15527	15057	51	391	440	0	506	792	0	1725	1823	20	2479	2393	27	67652	69126	67	2.13048
140641	120565	100	70735	62468	89	2435	2026	27	4366	3789	41	10305	8954	55	12787	11455	57	378615	309808	93	2.13048
104496	95878	86	47822	43363	81	1502	1480	17	2524	2433	30	6181	5507	44	7838	7464	48	218068	196894	86	2.13155
138575	118612	88	110810	99342	89	2512	2077	29	4454	4005	39	10350	9087	59	13632	11144	68	377741	324240	92	2.13474
89330	81908	82	37122	33632	80	1420	1363	17	3164	2813	32	6777	6310	44	9288	8363	54	272656	246771	87	2.13581
134187	123983	102	93431	88929	85	3338	3251	30	5833	5579	42	14065	13183	62	19755	18585	80	502618	444189	91	2.13581
235760	171054	113	102780	75965	101	4504	3446	39	7923	5959	55	17670	12491	76	26694	18783	96	682504	471567	108	2.14113
118833	109008	84	74504	67494	83	1941	1725	21	3893	3381	37	8291	7820	50	10919	9806	56	312661	276329	84	2.14645
205522	140039	108	90205	61536	106	2659	1952	31	5713	4179	51	13016	9585	71	18325	13212	82	469327	354317	122	2.14645
144727	130378	88	66938	60723	86	2644	2302	27	4697	4338	40	9584	8595	55	13655	11634	64	396629	339749	87	2.14751
54746	54800	72	28327	27110	75	738	593	0	985	932	0	3108	2978	29	4143	4333	39	120724	121286	70	2.1507
118149	108261	87	47254	42537	84	1711	1564	17	2916	2809	34	6475	5883	46	9515	8910	51	257539	224361	81	2.15283
94269	87984	81	43199	41164	81	1586	1505	18	3049	2796	30	6294	6085	41	8737	8196	58	237654	227936	79	2.15283
84862	81299	80	45230	43521	79	1384	1480	15	2211	2495	25	5450	5387	38	7721	7831	46	223238	221031	77	2.15496
145774	125550	90	56233	47869	88	2542	2302	28	4622	3819	38	10047	8784	59	13632	12059	70	368968	322557	86	2.15496
131384	115230	91	65741	58475	87	2119	2169	23	4395	3796	38	9420	8259	58	12447	10625	62	360391	312905	90	2.15602
129604	113966	87	102835	93318	86	2204	1915	24	3299	2924	37	8126	7372	50	10243	8499	61	293999	261539	82	2.15602
120717	113262	87	119148	113533	87	2815	2464	29	5327	4735	44	10955	10715	58	14824	14586	65	403089	386448	85	2.15815
66515	62066	80	28178	27198	70	1125	833	0	2041	1468	19	3256	3211	32	5563	5184	45	134349	129572	78	2.15815
33009	32698	69	17489	17295	53	673	731	0	716	789	0	1832	1659	23	2989	2879	31	81377	81225	72	2.16454
45799	44631	75	23256	23180	69	629	631	0	883	1137	8	1972	2013	23	2954	3150	30	77662	79994	74	2.16667
130918	123576	90	87589	82566	84	2537	2385	27	4466	4060	37	9382	8562	51	12181	11287	58	346961	315097	89	2.16773
123336	109041	88	60052	52654	86	2095	1808	24	3817	3739	34	7950	7259	51	11229	9342	60	310957	262209	90	2.16773
84642	81130	81	40367	38718	79	1257	1269	13	2153	1851	26	5626	5407	41	6920	6523	44	213935	201369	84	2.1688
58853	57765	81	26097	25528	73	962	863	0	1814	1542	19	3169	2964	31	4513	4172	39	116099	114506	78	2.1688
84284	80943	95	36759	35411	79	1372	1401	19	2416	2240	24	5641	5544	39	8014	7519	46	239245	229227	95	2.1688
97558	92925	86	26445	25657	72	1423	1315	15	2702	2827	29	5919	6006	41	8840	8480	49	226386	222614	84	2.1688
252422	205214	111	118867	96120	110	4388	3952	37	7810	6531	49	19568	15647	74	26117	22171	101	728570	584583	114	2.17199
77131	74058	78	28221	27785	77	1318	1314	14	3200	2844	31	5909	5629	42	7556	7478	48	232239	224052	83	2.17199
31716	31327	64	18530	18293	54	714	764	0	687	646	0	1902	1984	21	2728	2337	27	79583	78885	71	2.17518
133811	123017	93	53289	48142	85	1869	1556	21	3492	3353	33	8686	7797	54	11019	9218	65	317336	280208	88	2.17518
151330	131134	91	49261	42340	88	2085	1789	24	4070	4063	37	9659	8393	54	13829	11595	63	363501	318035	92	2.17624
38008	36872	71	11831	11454	45	737	682	0	909	996	0	2264	2416	22	3014	2833	32	83743	82143	68	2.17624
59126	55399	80	30490	29499	76	864	834	0	988	1105	7	3038	3211	29	4984	4767	40	122978	122231	72	2.18157
92861	89434	85	30723	28930	79	1615	1310	14	2371	2577	25	5582	5779	38	7257	6835	48	200407	191185	96	2.18157
159333	135458	91	122129	102067	92	3305	2685	32	5526	5032	45	13183	11278	61	18074	15645	80	485852	426701	89	2.18157
177015	137917	98	91721	70190	96	2317	1850	25	4683	3032	48	10876	7417	63	13935	10129	74	405249	287385	97	2.18157
110455	99730	99	47627	43110	84	1467	1424	18	3434	2932	30	6938	6499	43	9626	8478	58	272512	245123	84	2.18263
129116	114688	94	55490	49057	87	2006	1786	22	4657	4158	37	7712	6752	50	10372	9051	57	288879	250067	88	2.18369
72689	70137	93	31032	30127	76	1188	995	0	2185	2251	22	4858	4507	38	7493	7084	51	196581	192260	75	2.18369
146869	132129	88	73549	65243	90	2752	2561	28	4833	4229	39	11105	10029	55	15187	13779	69	421089	388043	89	2.18901
106163	97775	91	48754	45658	82	1811	1868	22	3406	3383	31	8048	7447	46	10418	9372	56	312659	279875	85	2.19114
113196	105073	83	78191	72528	84	1845	1740	20	4047	3258	42	7372	6505	48	9892	8890	55	272463	245558	84	2.19221
118810	112337	86	74903	71464	86	2614	2790	25	5864	5571	41	12159	11725	56	15447	14557	67	461092	421004	101	2.19221
108837	99524	88	49273	45353	83	2569	2232	27	3737	3376	31	9343	8564	50	13298	12343	75	367278	328581	86	2.19221
139481	126497	88	56698	51883	85	2776	2323	28	4434	3871	39	9945	9159	53	13229	11309	67	361341	318309	90	2.19434
305581	204996	134	347618	247264	127	10105	7688	52	20448	13801	90	44125	29843	119	60219	39751	120	1.04858e+06	1.03e+06	131	2.1954
168747	137115	103	83839	69089	96	2668	2099	30	4839	4319	40	11447	9396	59	16076	11759	71	420269	345522	99	2.20178
59196	57909	77	27149	26804	75	1021	1280	9	1194	1590	16	4122	4178	35	5932	5950	41	159910	157612	77	2.20604
117483	106437	94	60470	54321	85	2109	2010	24	3504	3031	37	7998	7407	54	10153	9152	55	297000	260124	90	2.20711
79929	77782	79	30136	29541	76	1176	1127	9	2381	2507	29	5420	5316	39	7748	7588	53	225512	221253	84	2.20923
21325	21946	50	17627	17826	50	463	404	0	589	845	0	1252	1484	16	1931	2064	22	56907	60081	65	2.2103
115534	100078	94	53905	47710	85	1864	1549	23	2866	2880	30	7639	6820	48	11149	9579	56	305868	268754	86	2.21136
48595	48979	70	24014	23757	68	677	607	0	1133	1200	12	2236	2354	24	2912	3016	30	89468	90164	70	2.21243
31759	31638	62	18581	18464	54	588	532	0	1711	1417	18	1689	1750	21	2774	3131	27	78467	77786	67	2.21455
93038	84417	83	48819	43361	83	1230	1018	6	1957	2389	26	5562	4548	45	7903	6654	52	217300	193143	83	2.21562
41256	41326	70	34568	34328	73	387	355	0	1094	1109	9	2056	1899	25	2901	2986	29	83831	82778	65	2.21668
150958	132712	91	79464	69874	89	2988	2724	31	4815	3625	45	10828	9791	58	14897	12372	68	407633	330257	91	2.21881
130162	118225	87	49648	43390	84	2160	1956	25	3959	3649	37	9176	8270	52	12959	11863	63	343176	312371	84	2.21881
70017	68079	84	33995	32782	77	1092	1208	10	2101	2092	26	4237	3785	37	5996	6074	41	182836	177129	74	2.21881
66257	64179	78	32502	31393	75	890	895	0	1277	1245	12	3169	3225	31	4323	4539	34	125308	125746	74	2.222
23818	24525	58	13546	13496	47	424	313	0	540	454	0	880	925	0	1414	1539	15	44797	46346	64	2.222
39085	40365	61	15346	15391	49	508	659	0	1162	931	0	2149	2068	24	3680	3931	32	86384	84449	69	2.2252
141607	124329	91	71265	62224	89	1948	1628	22	4478	3736	43	9140	8389	54	13092	11722	59	361544	318706	92	2.22839
91800	85567	90	43633	41616	80	1188	1208	10	2165	2077	25	4969	5018	39	7390	6632	48	204871	197625	82	2.22945
260266	180802	123	153709	109136	117	5249	3658	41	9046	6210	56	21656	14049	86	30540	20980	109	825950	565458	119	2.23158
187523	147456	97	81673	65353	95	3281	2452	35	6590	5289	47	14998	11722	68	20996	17335	81	607369	468552	100	2.23158
88022	79352	89	42523	38634	81	1032	925	0	1934	1818	24	4005	3683	34	6180	5435	44	166497	151371	83	2.23477
182138	134773	99	85496	65292	97	2762	2080	30	5033	3622	47	11884	8706	63	16462	11614	73	457470	342593	100	2.2401
250267	180061	111	134192	96968	111	4162	3003	37	7304	5904	50	15504	12300	71	21422	16068	92	573632	460702	110	2.24116
198950	98583	140	111083	68104	123	3930	2211	43	7106	3838	79	15947	9579	102	21002	13559	107	612340	375374	128	2.24435
106356	98009	96	50250	47252	82	1690	1685	19	3094	3114	32	6597	6413	42	9881	9527	53	268750	257257	82	2.24648
21064	22105	58	12786	12881	46	358	222	0	287	697	0	1179	1112	8	1680	1659	18	46509	45964	65	2.24754
158253	135453	91	75031	65293	90	1935	1584	22	4113	3146	40	8337	6731	54	11511	9338	62	296740	255061	88	2.25074
128977	116356	95	64586	57730	91	2337	2164	24	3607	3200	36	8163	7002	51	11138	9501	60	308071	276179	102	2.25074
68137	65008	79	33518	32431	77	959	902	0	2312	2272	25	4223	4044	35	5492	5549	41	170437	171152	77	2.2518
145651	131176	88	83760	76730	87	2220	2276	23	4711	4023	41	11260	10188	55	15838	13256	69	423283	360138	88	2.25287
110264	100402	86	44681	39235	83	2350	2044	24	3494	2901	33	8527	7860	47	11378	10206	63	326645	292515	85	2.25287
108755	94597	88	43460	37232	87	2091	1986	23	3015	2948	33	7909	7365	48	11010	9836	56	310179	277500	85	2.25393
98609	87850	88	57039	50136	84	1671	1259	20	2880	2557	33	6725	5929	48	9621	8628	54	268622	237727	83	2.25393
35067	35791	71	19818	19640	54	387	440	0	557	613	0	1549	1789	20	2297	2395	27	69898	72225	65	2.25393
47995	47584	74	16717	16283	51	572	668	0	803	1300	11	2238	2282	25	2716	2645	29	90418	88527	73	2.25606
138305	119657	89	61837	54017	87	1878	1669	24	4436	3760	37	9853	8174	56	12418	10592	64	371090	311726	93	2.25606
72704	69601	81	30733	29527	77	995	1029	4	1781	2006	18	4513	3958	38	5377	5058	42	171935	166067	77	2.25925
148827	121936	95	68602	56157	91	2166	1739	25	4091	3244	40	9888	7784	56	13169	10501	64	385796	304315	92	2.26031
99564	90735	84	41551	36859	82	1634	1372	17	2736	2540	30	6866	6339	47	11599	9596	62	291550	260987	86	2.26244
160151	134154	103	92448	77861	92	2781	2359	28	4622	3768	44	10146	8262	58	13404	10440	71	381730	309629	93	2.26244
42798	40534	74	17444	17153	54	466	525	0	1366	982	0	2214	2172	25	3878	3699	36	86834	85414	73	2.26564
84253	81141	80	38984	37429	78	1336	1199	12	2497	2279	26	5330	5317	39	7004	6429	41	199256	193927	81	2.26564
84322	81823	79	32134	31170	80	1503	1388	17	2423	2328	25	5378	5479	39	7047	6688	45	205905	198360	84	2.27308
89396	83108	82	45093	40843	81	1508	1210	14	2588	1917	29	5655	4899	44	7688	6862	45	222876	201782	84	2.27628
117270	102131	92	56791	48020	85	1903	1874	22	3182	2660	33	7309	6431	48	10333	8899	59	263916	227132	86	2.27947
151880	137861	91	99518	90497	89	2640	2328	29	4641	4413	38	9636	8563	57	13386	12159	66	366891	318193	87	2.28266
31553	32882	51	14315	14557	46	370	274	0	564	683	0	1535	1719	17	1874	1890	24	63757	66055	64	2.28266
177615	144769	93	92336	73876	94	3504	3188	31	6656	5248	55	12860	10559	67	18524	15809	77	516189	418785	92	2.28373
166295	138978	95	73857	59351	91	2841	2585	28	5445	4840	44	11602	10099	57	15980	13686	62	425364	371441	90	2.28479
216336	159647	115	118585	91156	103	3612	2735	34	5985	4406	50	14193	10532	64	18141	12903	80	523141	388700	100	2.28585
72753	69356	80	43381	40224	78	904	870	0	2720	2082	27	5060	4620	41	8115	7589	50	203071	190991	75	2.29011
272991	188565	115	149658	107191	113	4979	3360	45	9315	6472	59	21150	15523	87	28143	20536	102	799014	580474	109	2.29011
193081	146378	113	101511	78065	101	3280	2647	32	6104	4983	42	12729	10738	61	17673	15355	72	491274	446200	95	2.29437
153654	131936	101	68568	60022	89	2279	2093	24	4308	4198	36	10604	8793	56	14865	12595	67	399156	326302	90	2.29543
148493	110249	95	62526	45847	94	2232	1547	27	4061	3597	36	9365	7088	59	12336	9461	62	366023	289822	98	2.30182
60569	58247	77	27138	26635	75	664	667	0	1848	1405	19	3243	3255	31	4353	4095	37	118974	115709	72	2.30501
71766	69561	81	33512	32393	76	1132	1012	4	1720	2034	19	4456	4456	35	5905	5869	44	175917	175884	76	2.30607
141480	119574	93	59754	50887	89	2359	2291	27	3705	3566	36	9189	8115	55	13797	11749	66	385854	329678	91	2.30607
126573	107493	89	59961	51047	87	1773	1605	19	3102	2908	33	8184	7171	51	11064	9213	56	315792	280133	87	2.30927
21252	22097	63	12685	12888	46	379	320	0	669	599	0	1130	1152	11	1557	1694	20	45027	44477	61	2.30927
263463	164775	122	212346	151753	117	6587	4833	46	11054	9032	57	24594	19186	95	36104	27350	105	917229	720460	111	2.31246
102260	95207	94	63271	59573	83	2487	2688	25	3801	3188	36	8625	8210	49	11512	10564	56	340605	309327	82	2.31352
27138	26346	70	11941	11871	45	264	310	0	438	559	0	1566	1637	19	2735	2800	29	58932	62975	51	2.31565
110378	99290	84	58472	52244	86	1916	1552	21	3318	2789	33	8099	7379	49	9698	8795	53	304716	277931	83	2.31778
181357	152797	93	118925	101900	94	5278	4471	38	9182	6943	52	19410	15169	84	27150	22356	85	756178	558413	94	2.31778
133039	114187	106	64425	54696	106	2410	2090	25	4570	3699	40	10293	8625	58	13907	11731	66	386850	312027	106	2.31778
125261	113105	87	70193	63389	86	2346	2168	25	4419	3713	42	9083	8092	55	12568	10296	62	351754	320065	82	2.31778
42954	44335	55	23879	23582	57	618	701	0	1141	1161	9	2647	2401	29	3225	3419	33	94595	96292	65	2.31778
31387	31249	64	11327	11234	43	387	585	0	1076	1092	8	1993	1837	24	3176	3173	30	68640	70898	67	2.32736
155625	129076	92	60681	49472	90	2510	2143	26	4417	3271	44	10113	7923	56	13077	10406	70	380772	313749	90	2.33161
155259	137105	92	90285	80296	92	2776	2489	27	4254	3934	36	8324	7543	48	12083	10805	56	316084	282228	93	2.33481
139799	120718	92	69704	59526	89	2409	2027	26	4745	3997	40	9843	8069	53	13126	10901	61	380006	315673	92	2.33587
129098	112514	89	61050	53602	87	1888	1863	22	3351	3315	32	7435	6625	49	11109	10096	59	295781	259788	90	2.33906
157061	132108	95	76514	64998	89	2701	2229	28	4985	3959	43	11562	9616	59	13857	11349	68	419411	341410	89	2.33906
99634	92572	82	42858	39618	80	1565	1518	19	3333	3050	33	7266	6944	49	10298	9163	59	295982	270627	84	2.33906
108208	98902	83	41049	36806	82	1989	1864	21	2682	2898	27	6841	6416	47	10612	9452	59	300934	273302	85	2.33906
107679	100693	85	54074	50155	82	1693	1545	20	3230	2991	34	7160	6631	45	10408	9971	53	295946	284287	81	2.34226
133408	118033	93	80371	72804	87	2356	2132	26	4422	4069	38	9292	8197	53	13042	11200	64	346899	299302	89	2.34545
191765	153824	106	94539	74100	101	3586	2660	37	6425	5722	43	14012	12343	64	19196	16827	74	563230	522677	95	2.34651
72823	69998	79	32008	30914	77	1099	1144	10	1679	1668	15	3681	3615	35	4926	4555	38	150811	144814	76	2.34758
210088	166186	101	113411	90590	100	3485	2783	32	7094	5320	51	15297	12191	70	19615	15753	79	555716	410305	99	2.34971
292577	171508	129	165874	97791	129	7005	4087	53	9905	6369	61	21524	13703	92	32323	21340	116	856961	601938	118	2.34971
102796	94900	83	47999	41762	82	1813	1789	18	3093	2735	31	6370	5759	44	9332	7942	54	256015	237799	77	2.34971
32931	31860	68	15993	15743	51	460	672	0	1082	844	0	1701	1688	21	2566	2880	25	67799	64252	64	2.35183
56288	53170	88	28323	26919	76	876	815	0	1359	1471	15	3069	2844	31	4220	3638	38	112275	108465	70	2.35183
27538	27690	63	15080	15098	49	482	398	0	937	892	0	1287	1319	15	2013	2315	23	60171	62644	62	2.3529
75921	69864	82	30779	29995	77	1116	1084	6	2299	2504	23	4756	4909	36	6429	6248	42	195522	196887	76	2.35396
32899	34109	57	18270	18076	54	559	605	0	815	644	0	1690	1898	20	2386	2309	26	61921	63333	70	2.35503
149444	132182	90	93850	85871	90	2854	2895	26	5717	4698	44	12673	10736	63	17878	14803	75	516651	436906	91	2.35822
54028	52353	79	19870	19515	55	754	827	0	1192	1714	17	2713	2622	30	3874	3847	34	111302	107447	75	2.36673
46470	46755	72	22590	22347	68	765	699	0	1275	1311	15	2381	2387	25	3924	3461	36	93089	90873	72	2.3678
46764	44453	79	33604	33458	73	549	715	0	1013	1136	15	2342	2252	25	3497	3669	30	92547	93757	75	2.36992
204683	170115	97	111832	94261	96	4562	3943	36	8023	6730	50	16961	14851	75	24597	21839	84	640260	538241	101	2.36992
122720	106950	89	36080	31596	83	1517	1383	14	4001	3230	39	7462	6433	48	8500	7348	54	269765	235881	88	2.37099
36605	37079	72	17359	17207	53	604	566	0	711	885	0	1714	1845	18	2317	2189	28	74889	76360	68	2.3795
163943	135698	104	80230	69695	90	2400	1835	28	4091	3868	39	10857	9089	58	15702	13514	76	392322	321345	91	2.38057
102049	93836	85	46779	43905	82	2046	1990	22	3078	2327	33	8012	7243	47	9882	9024	54	275420	254990	82	2.38057
107897	97694	88	52833	47312	84	1584	1534	17	2887	3056	28	6617	6147	47	8849	7651	53	269124	241724	82	2.38057
199689	149656	101	104747	81103	98	3326	2746	32	7493	5399	60	16358	11840	79	22008	16163	90	619084	452501	98	2.38163
68190	63927	79	35382	34449	76	722	728	0	1578	1267	19	3439	3373	32	5446	4948	41	141976	141252	73	2.38163
119551	101419	99	66457	57913	87	2084	1667	25	3089	2416	31	6235	5459	44	8732	7502	50	256835	234061	83	2.38482
85638	80745	84	42710	40011	81	1012	1089	7	1781	1924	22	5552	5453	40	7561	6878	50	214633	201626	96	2.38908
131337	114403	94	65131	56974	89	1970	1733	22	4190	3418	38	8755	7299	52	12350	10459	74	345061	281908	89	2.39014
132138	123010	102	68628	65397	84	2717	2587	27	4525	3996	38	11940	10791	62	15074	13074	71	434371	367314	90	2.39334
46032	45874	67	21766	21306	58	475	505	0	932	1134	8	2393	2472	25	3388	3487	32	94682	92067	74	2.39334
43363	42934	73	24188	23945	72	440	620	0	1284	1102	7	2677	2445	27	2461	2138	31	82224	82028	72	2.39653
24118	24324	67	14878	14845	49	216	216	0	549	472	0	1391	1496	15	1637	1888	20	46710	47420	66	2.39972
133456	115505	98	60364	52783	87	2540	1842	28	3122	3225	31	8884	7868	51	11105	8958	58	343493	291442	91	2.40079
88481	81112	85	60331	56310	82	1674	1562	22	2443	2272	29	6930	6054	47	8747	7403	54	264135	237062	85	2.40079
144261	127874	88	58410	50391	87	2772	2245	28	4515	3728	39	10460	8759	56	12729	10896	61	372148	311120	105	2.40079
113796	105645	85	51394	47460	83	1759	1670	20	3137	3176	31	8429	7689	50	10825	8920	64	303938	258253	100	2.40079
119852	109107	86	63847	56276	85	1720	1479	18	3145	2744	33	7300	6236	50	9909	9166	52	283353	246590	88	2.40079
111690	104449	84	53469	50318	83	2052	2014	21	3383	3555	30	6558	6135	43	9300	8431	53	258658	241335	84	2.40185
128153	114917	88	54519	47378	85	2047	1849	21	3795	3175	39	8456	7720	53	11715	10260	55	322161	283509	90	2.40504
145820	122611	96	51709	43957	89	2498	2116	26	3734	2883	37	7970	7038	51	11409	9956	53	310041	253175	94	2.40611
141359	126186	97	70426	64349	88	2150	2176	24	3729	3760	32	8915	7784	56	13054	11156	61	332577	303124	91	2.40611
60706	59412	81	30766	30201	77	795	729	0	1774	1368	19	3320	3452	31	4226	4367	35	132667	133968	78	2.41036
98156	90200	83	45759	41176	81	1308	1079	11	2867	2717	26	5801	5471	43	7502	6943	49	208850	185891	85	2.41143
108539	98230	86	63159	57420	84	1743	1742	21	3374	3051	34	8385	8031	48	11031	9599	59	299316	270765	84	2.41356
105192	96384	85	60231	54814	84	1732	1538	20	2886	2464	34	6392	5411	49	8324	7351	49	239493	215899	86	2.41462
118230	108095	85	66215	59437	84	2230	1888	23	3450	3004	34	8335	7446	49	11132	10533	53	309113	269895	86	2.41462
125854	112961	87	53014	48764	85	2260	1998	25	4324	3475	41	8744	7880	52	11587	10762	61	364567	313926	88	2.41675
20856	20835	50	12743	12552	46	363	329	0	490	645	0	1575	1480	15	1708	2147	20	59833	58451	71	2.41675
193035	152996	103	88094	70518	98	3252	2495	34	6335	5142	50	13041	10142	64	19926	15283	83	527582	415404	98	2.41781
128427	106404	92	69448	57781	91	2436	1969	27	3577	2897	33	7770	6663	48	10361	8605	60	297731	250090	88	2.41888
189660	150965	94	116125	90447	95	3279	2837	33	6035	4870	46	13721	10523	66	19392	15602	85	537538	435434	94	2.41888
103938	93176	86	56726	49493	87	1887	1672	23	3367	2532	35	6912	6103	48	10178	8795	62	269324	237508	86	2.42101
62805	60828	79	27635	26986	75	922	847	0	1515	1344	18	3547	3476	32	5053	4874	39	135009	130584	73	2.42313
150984	132448	93	72953	64243	88	2822	2405	31	4268	3729	39	11299	9504	59	15894	13865	78	432405	362116	90	2.42313
127525	108233	89	43556	35413	88	2174	1848	22	3442	2991	36	7873	6702	50	10811	9660	63	303437	266561	87	2.42313
143878	131915	87	74754	68857	87	3209	2784	31	3941	4044	34	10104	9274	54	13677	12219	68	369515	345965	88	2.4242
133911	122385	96	65941	58841	86	2728	2426	28	5317	4983	40	11891	11688	56	18185	18142	76	479272	460480	88	2.43165
24467	26398	49	9217	9023	43	389	268	0	50	444	0	1606	1549	17	2576	2529	28	54666	55626	68	2.4359
51600	49700	74	26463	25373	75	796	816	0	1233	1250	14	2681	2553	29	4270	3780	39	108497	104444	79	2.43803
112173	101540	85	50928	45541	84	1415	1318	15	3034	2869	32	6553	5797	45	9165	7821	55	244761	213271	87	2.44229
190520	158794	95	166566	143659	97	4658	3554	38	8002	7529	46	18236	16842	80	25232	23033	86	661200	584618	96	2.44229
70727	67169	86	38160	36559	77	1000	1078	6	2135	1773	25	4203	4071	36	6734	6714	44	180200	182420	78	2.44442
112176	100687	87	65588	58819	85	1751	1448	19	3261	3089	33	7177	6671	46	10078	9346	59	285746	252685	86	2.44442
99358	67914	110	54146	31771	112	1878	1296	14	2574	2305	24	6115	4910	57	8806	6656	70	248396	188523	107	2.44974
73728	69955	83	37735	36330	78	1163	1105	8	1555	1769	20	5160	5116	40	6886	5938	50	205041	201882	77	2.4508
50348	50242	76	24605	24313	71	682	612	0	952	826	0	2697	2828	26	3571	3552	31	87148	90261	70	2.45187
70069	66487	80	32423	31389	78	869	985	0	1525	1591	17	3167	3215	33	4632	3991	39	119598	115602	76	2.45187
78540	77319	78	41289	39545	79	1126	1172	10	2008	1956	26	5533	5552	39	8455	8491	47	243113	235699	76	2.45187
140269	119346	92	69829	59692	89	2079	1854	24	3914	3309	37	7991	7064	50	10337	8531	59	291620	251743	89	2.45293
61269	59975	77	29674	28843	75	1045	1139	9	1286	1354	15	2741	2841	29	4828	4446	39	118196	113529	71	2.45399
96034	89100	83	51451	47036	83	1408	1240	17	3202	2772	31	6719	6258	49	7925	7319	52	249585	228413	81	2.45399
46942	46323	74	25515	25028	70	524	578	0	612	703	0	2868	2795	27	3646	3574	32	103203	108984	68	2.45506
154588	136640	91	81614	73496	88	2730	2481	29	4638	4093	42	10094	8878	56	16500	14303	79	401188	347511	94	2.45719
40505	40739	71	19282	18889	59	477	547	0	712	880	0	1985	1897	21	2799	2377	32	79271	78161	73	2.46357
127039	110061	89	60185	51780	89	2085	1976	24	3052	2795	30	8168	6637	51	10629	9024	56	298245	252143	104	2.46357
62885	61822	83	33227	32501	75	996	1082	6	2007	1975	24	4832	4804	36	6874	6628	47	187449	182241	80	2.46676
100544	92645	83	35603	32566	81	1688	1423	16	2383	2228	27	6442	5833	47	7698	6733	50	236088	227826	88	2.46676
112711	106229	84	68570	65363	83	1974	1921	21	3258	3226	34	7086	6710	45	10455	10048	55	285049	283344	83	2.46676
144508	125919	90	59032	51537	88	2685	2237	26	4398	3622	39	10119	8766	53	15012	12726	73	406132	340396	96	2.46783
88041	79685	86	42104	38090	84	1344	1210	14	1842	1709	26	5028	4713	38	7126	6583	42	200870	182999	86	2.46996
140905	125000	89	67003	60001	87	2422	2197	26	3730	3531	35	10500	9524	56	13763	11341	65	404447	344370	91	2.46996
117832	105602	87	54506	48414	83	1760	1363	20	3542	2547	36	7798	7347	49	10207	9243	58	293245	261384	90	2.47102
29863	29796	58	16725	16768	52	255	370	0	419	827	0	1660	1660	19	2803	2391	32	68440	68376	68	2.47209
186705	129649	110	92034	63768	100	2810	2073	31	5497	3844	50	12791	9029	65	17054	12227	78	468351	344999	102	2.47421
64669	63305	80	39687	38857	77	793	725	0	1442	1470	18	3049	3062	31	4167	4298	34	124469	117907	77	2.47421
93354	88175	86	43727	41240	80	1287	1179	9	2594	2552	25	6080	5923	42	8345	7874	51	243182	239839	81	2.47847
112239	96991	86	54450	46019	87	1536	1370	15	3246	3648	33	7521	6784	48	10254	9237	55	285855	252114	86	2.47847
87744	82714	80	38065	36633	79	1122	1062	8	1840	2191	24	5309	4836	41	6888	6136	49	209251	203224	82	2.4806
78718	73361	82	42013	38989	81	1023	1087	6	1835	1936	22	4522	4369	37	6309	5452	47	167983	156054	77	2.4806
60369	56868	80	26261	25652	76	702	708	0	1385	1260	19	2763	2798	29	4448	4300	38	118218	116493	75	2.48166
157443	134632	96	59318	50102	91	2715	2229	28	3765	3464	38	9781	7996	53	12867	10532	67	385550	329087	92	2.48273
81278	74928	95	44039	41050	87	1095	1044	5	1910	1829	23	5345	4541	41	7405	6813	49	190811	173967	95	2.48273
97507	92989	84	48653	46629	81	1777	1729	19	2673	2873	31	6078	6199	41	8756	8558	49	258147	245214	82	2.48273
99726	98973	79	51481	49218	81	1585	1615	18	2943	3072	36	6797	7104	45	9284	9165	53	256218	247640	82	2.48486
70239	67483	80	42461	41760	79	1172	1384	12	2905	2449	30	5625	5498	41	7991	7308	47	219303	202263	76	2.48486
89537	85664	81	42687	41265	79	1293	925	0	2419	2339	28	5459	5139	40	7360	7331	44	212103	206725	77	2.49124
111163	106659	82	50549	48790	81	2227	2178	25	4900	4735	42	10878	10604	55	14296	13527	64	398553	358358	83	2.49124
182821	155023	96	122186	108040	94	2963	2740	29	6047	5175	44	13784	11971	64	17423	15158	69	514692	433465	94	2.49231
136117	114859	91	81164	68287	90	2803	2415	29	4540	3605	46	10378	8201	59	14496	11583	72	408740	328327	91	2.49337
101616	93157	84	40601	36444	82	1847	1751	21	2991	2736	32	6209	5917	42	8568	8030	49	231810	210325	86	2.49443
76785	73405	83	40910	39193	79	1917	1642	24	2963	2981	27	7503	7140	48	9356	9070	52	281470	254808	82	2.50295
90518	84188	84	41348	38526	79	1335	1095	10	2541	2203	26	6379	6216	42	8520	7659	49	235091	219490	81	2.50508
115628	101003	98	38136	33130	85	1499	1493	16	3468	3015	35	6677	5907	43	8966	7613	53	255597	224032	85	2.50614
39646	40296	56	25153	24454	73	642	395	0	1022	1119	7	1958	2222	23	3297	3157	33	90373	88273	71	2.5072
127946	108970	92	66489	58999	87	2050	1878	23	3601	3287	39	9480	8284	54	12900	10788	61	366032	310510	90	2.50827
51948	51160	75	23806	23239	67	396	499	0	981	1066	6	2617	2493	29	3347	3831	29	94003	93865	72	2.50827
158740	132664	95	79137	66420	92	2402	2019	28	4550	3665	42	10613	8584	61	13123	10341	74	428133	336955	95	2.50933
64825	65295	76	33278	32680	76	921	850	0	1508	1385	18	4300	4394	34	5686	5746	39	180397	177123	77	2.50933
119302	110652	87	43643	40226	82	2186	2017	23	3586	2784	38	9779	8727	55	12952	11905	65	367565	330098	86	2.50933
71745	69012	79	33168	32687	77	1103	1043	4	2214	2276	24	5318	5150	42	6440	6316	42	191813	188283	75	2.50933
106666	99694	86	43667	40586	82	1790	1524	17	2733	2436	29	6296	5708	44	9139	8789	48	237298	222627	84	2.51146
114000	100988	87	58416	52149	85	1821	1543	21	3301	2714	33	6744	5990	48	9443	7706	57	256647	229140	91	2.51146
27994	27785	71	8153	8693	38	597	558	0	578	559	0	1390	1622	18	1964	2445	24	62378	65941	64	2.51146
144193	125072	93	101065	88295	91	3493	2923	32	5232	4660	41	12757	11059	58	16407	12844	68	465856	379763	89	2.51146
37872	37000	73	19068	18790	57	687	564	0	1087	1098	6	2172	2411	22	2810	2786	29	80341	80501	67	2.51678
132321	110901	90	61014	49762	88	2368	1869	25	3740	3310	41	9580	8055	60	11770	10006	67	355898	303195	87	2.5221
143998	123142	91	49928	41459	87	2686	2277	29	3812	3334	36	9085	7704	55	12813	10289	72	323523	271653	87	2.5221
136761	120588	89	64552	57175	86	2419	2063	25	4137	3672	37	8787	7524	55	11197	10082	63	347173	291737	83	2.5221
84744	80856	79	37470	36291	79	1067	1045	6	2147	2212	25	4593	4604	37	6422	5751	43	185304	183562	75	2.5221
75913	73780	79	43937	42699	78	1025	1219	11	2220	2288	23	4778	4496	39	6578	6432	43	187347	182693	75	2.52529
97612	91080	89	47987	45076	82	1267	1192	13	2846	3090	26	5743	5290	41	7574	7158	52	213237	201606	82	2.52529
192544	150609	102	127657	103879	98	3083	2413	33	6030	4668	49	13983	10578	73	17852	13311	77	510408	382147	97	2.52742
65120	68144	53	38989	38024	75	903	1041	5	1667	1466	13	3707	3913	32	4799	4391	40	149344	142951	76	2.52849
45290	45139	65	22457	21742	64	474	505	0	747	1381	11	2292	2301	26	3690	3406	38	92129	92233	74	2.53168
89700	84195	86	36582	33690	81	1149	1193	11	2248	2196	27	5132	4880	39	8055	7283	47	196638	174848	81	2.53381
78809	76062	79	49662	48082	80	1965	1838	22	3524	3297	32	7808	7386	49	10458	9660	55	315147	300862	82	2.53381
61893	58960	87	28121	27195	76	666	526	0	1276	975	0	2767	2861	27	4165	3989	39	108716	105570	76	2.54126
87981	82646	82	43116	40648	80	1302	1044	8	1925	1742	24	5292	5274	39	7612	7726	49	207203	199010	80	2.54232
132044	114695	92	71772	63343	90	2012	1806	22	4437	3800	37	8289	7271	50	10655	9119	58	313074	279230	88	2.54339
70691	69814	75	33899	32768	76	1603	1698	15	2200	2000	29	5052	4704	40	6908	6931	47	209294	206279	74	2.54658
40597	40217	75	21209	20909	60	779	770	0	1015	851	0	2128	2221	24	3416	3586	35	86053	86178	66	2.54977
45223	44093	73	14381	14392	47	581	579	0	785	957	0	2490	2510	25	3792	3815	33	101897	103022	65	2.5519
187988	150008	98	86986	67700	97	3544	3017	32	6576	5320	48	14528	10875	68	20490	16653	89	604300	466092	96	2.55296
49377	48988	76	18554	18005	54	567	600	0	1542	1120	9	2902	2564	30	4255	4014	37	106003	105353	69	2.55403
154099	130569	93	69266	58807	90	2739	2442	30	4625	3605	45	9821	8188	59	14140	11219	64	379369	311718	91	2.55509
47233	46140	78	25181	24338	73	574	638	0	1513	1346	12	2606	2681	27	3669	3697	37	97109	94790	68	2.55616
109360	96948	90	56625	49252	85	1564	1397	18	2995	2461	33	6622	5996	46	8372	7483	52	232943	201559	83	2.55935
53661	50006	81	19234	18938	55	973	942	0	1427	1424	14	3079	3100	30	3956	3884	35	116256	114528	71	2.56041
66087	62423	77	38677	35435	78	711	671	0	2458	1933	30	4835	4543	38	5942	5161	43	176760	165864	78	2.56041
59037	58041	78	27946	27049	75	1135	939	0	1502	1806	19	3839	3837	35	5331	5278	41	148216	147824	77	2.56467
181545	143362	96	111382	92112	95	3682	3073	36	7178	5864	46	15523	12421	75	19689	16374	84	562705	468238	107	2.56467
51825	50510	74	21636	20758	62	891	892	0	1622	1821	17	3543	3519	32	5041	4704	37	123932	126292	75	2.5668
89057	82640	86	42618	40472	80	1408	1067	7	3215	2847	28	5900	5808	41	7817	7743	47	215010	204255	82	2.56786
61069	57612	79	26948	26362	76	956	971	0	1432	1310	19	3587	3676	32	5272	5538	36	131507	130185	79	2.56786
122355	105525	93	65792	59095	88	1813	1523	22	3492	2903	37	8842	7563	53	10071	9307	59	317979	279255	89	2.56893
61115	58272	78	28131	27611	75	564	703	0	1543	1438	17	3047	2940	32	4397	3762	39	114447	114346	75	2.56893
31769	30917	71	19664	19241	56	301	502	0	601	437	0	1536	1629	17	2291	2228	27	67178	65353	70	2.57105
110923	100282	87	47256	43468	84	1590	1628	19	2936	2450	32	6613	6107	42	8401	7320	52	241254	226546	87	2.57212
41962	41788	72	28997	28753	72	534	587	0	1032	678	0	2040	1902	26	2916	2942	31	84343	87026	69	2.57638
114654	105412	84	50902	46240	84	1729	1549	21	2375	2737	29	6115	5839	44	8907	7602	55	232369	217014	84	2.57744
141481	125564	91	65379	57519	87	2394	1978	26	4134	3531	40	9858	8947	54	12955	11424	62	357992	311886	90	2.57744
207926	162646	105	121943	96964	103	4207	3446	36	6143	5023	46	15720	12137	70	21939	16093	80	584221	454829	102	2.57957
96142	91497	94	37381	36054	79	2204	1957	25	2348	2559	27	6773	6364	45	9761	10354	51	273275	271729	77	2.5817
58874	57679	78	30334	29567	75	1083	1011	2	1622	1463	25	3660	3374	33	5275	5065	39	149084	150087	74	2.5817
52060	48607	79	23121	22557	65	616	516	0	936	1182	12	2479	2297	29	2646	2599	29	94743	94899	72	2.58276
121797	109699	85	45282	39535	84	1970	1717	21	3029	2198	32	7956	7067	49	10778	9789	57	275815	248811	82	2.58382
146132	127204	92	70358	60657	89	2511	2112	27	4077	3571	44	7817	6990	48	10365	8953	60	316739	273765	86	2.58595
79400	74616	83	39353	37697	79	1587	1414	18	1875	2233	21	5184	5351	37	6112	6014	47	196458	192707	75	2.58808
61684	58225	76	28538	26971	76	1070	953	0	1159	1397	12	3876	3669	35	5071	4986	38	144733	139532	75	2.58808
71447	68891	87	22523	22070	61	1069	969	0	2257	2428	24	5373	5266	39	6336	6183	42	185084	185251	75	2.58808
48599	48324	67	24061	23752	71	607	556	0	1058	1325	13	2450	2174	28	3978	3822	36	92614	94999	72	2.58915
77675	74613	93	32989	32040	76	1172	893	0	1629	1336	22	4479	4219	38	6998	7055	45	183352	186964	76	2.58915
84086	79148	81	34621	33401	78	1041	1098	9	2308	2342	26	5752	5734	41	7425	7163	45	229503	220159	79	2.59021
118182	106946	84	56056	49588	86	1631	1470	19	3579	3186	35	7461	6614	46	10064	8963	56	300786	270895	86	2.59021
98549	90957	90	34064	30859	80	1700	1373	16	2650	2581	30	6270	6066	42	7897	7563	50	223946	204111	85	2.59447
166317	138517	93	82222	71055	91	3502	3105	32	4632	3645	40	11109	9275	61	14768	12471	69	395141	327440	95	2.59447
71687	69687	80	34863	33740	77	1142	1048	5	2224	1907	25	4879	4759	38	6848	6690	43	190052	185659	80	2.59659
238142	134953	224	103037	57690	204	3876	2362	28	6591	4214	45	15640	9918	113	22661	15180	133	601546	362917	212	2.59872
41052	41631	73	22356	22025	67	760	636	0	658	1031	3	2166	2110	24	2897	2988	29	85610	80261	73	2.60085
94929	91402	83	34809	33258	80	1619	1599	16	2734	2592	30	6425	6103	43	8971	8418	50	261810	249591	84	2.60192
151651	128735	95	50380	42640	88	2523	2259	26	3754	3343	36	9615	7860	53	12332	9943	63	350898	292944	93	2.60298
32452	31472	80	16306	15908	53	816	817	0	562	767	0	1750	1536	23	3200	3138	30	82257	77547	84	2.60298
34070	34985	65	18372	18195	54	408	484	0	1182	691	0	1490	1660	18	2350	2279	27	68421	69973	75	2.60617
102943	96977	85	44790	43169	81	1665	1486	17	3486	2969	32	6466	6236	43	9343	8650	54	259236	244173	83	2.60724
116531	107727	100	97027	91204	84	1986	2166	23	4417	4233	37	9838	8567	57	13822	11593	72	374296	318410	87	2.60724
59528	56953	79	38815	38137	76	974	808	0	1659	879	0	3131	2934	31	4187	4315	34	118440	116581	75	2.60936
114735	105933	89	68000	63566	84	2071	1977	23	3887	3495	36	9339	9032	50	11705	10591	61	336652	296806	89	2.61043
32319	32255	59	15476	15309	50	469	549	0	899	935	0	1841	2123	22	2398	2317	29	74860	70242	72	2.61149
56837	57685	67	29654	28938	75	1032	911	0	1285	1335	15	3645	3627	32	4541	4372	36	130432	125653	77	2.61256
86695	81228	85	40979	39396	78	1564	1474	17	2017	2242	26	5886	5863	41	7595	6950	47	222541	215457	80	2.61362
146763	124458	95	62986	53732	89	3072	2455	31	4930	3983	44	11297	9358	61	14278	11660	70	420940	340821	90	2.61469
110459	104257	84	53411	50627	83	1689	1594	19	2566	3119	30	6602	6300	44	8051	7685	53	241867	229424	80	2.61469
139072	126640	96	75763	72068	86	3261	3280	28	5934	5322	44	12717	11502	64	17395	15607	70	506080	427483	87	2.61575
114462	103795	87	61090	56094	84	1815	1532	21	3320	3208	32	7613	7023	46	10586	9451	67	299106	263896	83	2.61575
83062	77300	81	42377	39210	81	1461	1416	15	2840	2745	27	5637	5281	41	7850	8151	42	221150	209412	77	2.61575
115583	103301	87	48647	43941	84	1753	1686	20	2909	2897	33	6188	5467	45	8586	7329	52	237516	211459	79	2.61575
79081	77057	77	35392	34647	78	1196	1055	7	2555	2466	25	4963	5135	37	6708	6552	42	192719	190952	75	2.61575
75011	70170	81	36177	33661	78	1376	1371	13	2943	2262	35	5215	4755	42	7516	7312	46	193110	180452	77	2.61788
121041	108896	86	92569	85432	85	2037	1753	22	4082	3341	37	8035	7635	48	10632	9613	58	297159	267476	84	2.62214
105578	94493	87	52561	48140	83	1630	1446	20	3028	2805	32	7745	6817	49	10333	8897	67	306441	275442	86	2.62746
226515	118287	239	109099	59280	223	3409	2045	23	5825	3749	51	15284	8753	109	20854	11552	128	566903	326740	246	2.62852
94217	90298	89	40593	37886	82	1680	1588	18	3187	2825	32	7247	6377	47	9123	8398	54	273662	258346	98	2.62852
95110	86541	87	47668	43792	82	1947	1921	21	2661	2438	33	7014	6117	47	10442	9275	54	290284	256393	89	2.62958
68917	67200	80	32397	31716	75	923	652	0	1488	1671	16	4153	4268	37	4396	3996	37	145237	142120	77	2.63171
35068	36163	72	17110	17053	53	695	628	0	864	1015	3	1779	1886	20	2812	2743	29	70008	71850	65	2.63278
51938	48905	89	23068	22715	63	666	676	0	845	824	0	2535	2461	26	3324	3143	33	93870	91437	76	2.63384
134280	112589	101	74623	63654	88	2354	1950	25	4275	3556	39	8856	7471	55	12078	10213	61	334878	286530	92	2.63491
107857	96489	85	58831	53953	84	1838	1732	20	2631	2787	31	8175	7177	51	11760	9576	60	313611	270329	87	2.6381
141219	125545	93	40955	34795	89	2032	1636	22	3328	2986	34	7881	6997	47	11163	9791	59	288474	256862	99	2.6381
82659	79354	80	35584	32997	79	1232	925	0	1982	1784	24	5307	5146	40	6772	6368	43	190516	179136	83	2.6381
148529	130009	88	68410	60523	88	2453	2357	25	3632	3249	35	10283	8875	58	14574	12207	72	400284	331125	92	2.6381
44616	46348	71	22038	22512	53	552	571	0	1113	1116	7	2084	2080	24	3100	3485	29	87001	86375	70	2.6381
210722	120983	136	102948	59753	135	2906	1921	22	5948	3186	67	12937	7026	95	17526	9910	101	489309	276627	138	2.63916
95727	89028	81	46188	43282	81	1761	1422	19	2426	2353	26	5747	5444	40	7759	6933	47	217576	194349	86	2.64129
33199	32322	65	18740	18308	56	567	438	0	667	853	0	1438	1527	17	3209	2859	31	68520	67427	73	2.64448
72855	71532	79	25549	25022	75	1086	1024	6	1867	2071	20	5023	5072	40	6619	6270	45	188907	186085	76	2.64555
22636	23445	52	13527	13656	46	401	349	0	542	751	0	1108	1061	7	1647	1497	20	52420	51319	64	2.64555
92292	85252	90	43941	41600	80	1610	1626	18	2739	2636	32	6245	6095	43	7647	7516	45	247657	236082	82	2.64661
93346	81956	92	41772	36044	83	1367	1217	11	3057	2687	34	6742	5844	45	8965	8194	52	261861	238070	99	2.64661
47067	46497	74	12398	12249	46	595	354	0	611	1083	7	2020	1925	23	3608	3529	35	89974	87182	72	2.64874
29289	29908	66	16839	16965	49	306	471	0	815	872	0	1295	1308	15	1907	2054	25	53484	56743	66	2.64874
131147	116802	91	58680	51756	86	2189	2207	23	3321	2953	34	8682	7356	51	11522	9965	62	316354	265715	89	2.64874
29878	30202	70	15262	14838	49	542	467	0	935	984	0	1871	1914	23	2329	2310	27	76945	76858	64	2.65087
43291	42539	84	24484	24154	72	551	677	0	942	761	0	2256	2384	25	3072	3245	30	92748	89976	71	2.65087
114911	98477	101	52761	45557	85	2121	1758	23	2568	2617	31	7137	6005	48	10947	9525	59	283609	244436	87	2.65193
123587	108106	93	61231	54393	88	1794	1582	21	3528	2797	34	7215	6959	46	9363	8653	58	263945	237589	86	2.65619
109141	95703	91	54831	48095	86	2109	1783	23	2466	2618	29	7610	6944	49	10565	9517	59	292237	265383	84	2.65619
48189	47341	74	22944	22539	73	754	758	0	1119	777	0	2422	2425	28	4208	4150	33	100599	98948	72	2.65725
88267	83088	83	40368	38409	79	1452	1489	15	2326	2046	28	5105	4871	39	8030	7516	48	206114	194600	81	2.65938
146635	128778	89	61965	54774	86	2814	2335	30	5291	4105	46	11604	10365	61	13831	11762	63	410030	338993	90	2.65938
102154	93831	84	39535	34943	81	1468	1231	16	2458	2156	27	6799	6030	43	9147	8102	54	250271	224115	85	2.66045
146562	127332	94	71356	61666	91	2522	2065	27	4028	3221	41	9706	8320	54	13262	11380	64	354912	315910	91	2.66151
149016	133092	102	131147	122134	88	2862	2814	28	5659	4501	46	11734	10013	67	15590	13349	75	449842	371575	93	2.66257
263219	194746	111	184097	141979	110	4896	4144	40	10165	7189	58	20749	17078	78	29452	22239	104	845230	650324	112	2.66257
146647	130312	90	55412	49459	88	2525	2271	26	4737	4140	39	11019	9867	59	13825	11420	69	391641	339641	94	2.66364
109420	104316	84	58974	57014	82	2329	2239	23	4437	4250	38	9846	9752	53	13774	13174	64	408195	371809	88	2.66683
33547	34489	68	14063	14651	47	488	420	0	1232	1229	11	2044	1883	26	2895	2690	33	74149	75892	68	2.66683
95659	88889	88	42097	37755	83	1375	1097	9	3226	2824	35	7115	6965	45	9724	8722	51	284495	262005	87	2.66683
143437	117696	91	60656	49166	90	2110	1921	22	3931	3386	38	9199	7412	58	13622	11236	70	355894	299095	97	2.66896
248427	155114	115	108518	71467	112	4292	2623	43	7453	5005	54	16252	10751	79	23728	15867	94	607849	405644	113	2.67109
27648	27488	69	13957	13491	48	356	385	0	733	591	0	1273	1489	17	2288	2225	26	63282	65028	71	2.67322
131243	118704	93	66556	62045	86	2781	2514	28	4388	4157	40	10503	8951	55	15172	13174	65	420982	357650	91	2.67322
19272	18642	59	12319	12555	46	378	314	0	668	884	0	1026	1055	5	1145	1288	11	40609	42300	65	2.67641
126122	106868	90	61845	51718	88	1873	1785	20	3051	2491	35	7754	6279	51	10949	9051	62	301899	258316	91	2.67747
26525	26278	69	12481	12643	46	268	477	0	878	730	0	1206	1209	11	2304	2435	26	67271	65275	67	2.67747
47013	46953	73	24787	24567	72	691	684	0	1094	890	0	1934	2119	23	3877	3931	34	90821	92279	70	2.68066
88306	83486	80	33652	32714	78	1634	1666	20	2462	2461	26	5700	5449	43	7294	7192	42	226535	223406	79	2.68066
76329	73532	79	30829	29211	77	1115	1050	8	2150	2365	24	4918	5047	40	7010	6904	45	193488	191305	78	2.68279
123419	114639	88	69581	64243	87	2190	2014	25	4111	3366	39	8776	7599	51	11393	10007	58	307639	268840	84	2.68492
152684	127204	95	70374	58010	95	2845	2079	32	4479	3438	40	10947	8910	59	14808	11758	75	419020	331438	109	2.68492
34919	36271	61	17801	17923	51	647	694	0	882	788	0	1970	2022	23	2978	3146	28	76982	76667	66	2.68492
170240	137651	97	76629	62710	93	2923	2261	31	5437	4193	48	12845	10525	69	18022	14586	79	486514	391113	91	2.68599
48291	46593	75	26726	26252	74	514	588	0	1116	1003	2	2889	2634	30	3598	3900	30	99086	96781	72	2.69131
81172	76693	80	37569	35274	79	1005	991	0	2292	1716	22	3908	3623	37	6181	6236	41	157940	153013	78	2.69237
160448	137193	98	66524	56887	89	2480	1964	27	4516	3889	38	10082	8184	57	14428	11889	71	401796	333693	91	2.69237
191577	138588	101	99998	70875	100	3323	2229	35	6016	3942	58	13159	9666	66	17990	14233	82	501086	400791	116	2.69237
112699	99973	86	64864	58464	85	1982	1962	19	3351	2578	33	7920	7104	51	10249	8936	57	281512	248822	87	2.69556
34366	33902	62	16984	16739	52	623	666	0	893	1339	11	2002	1992	23	3047	2750	30	81430	80677	70	2.69556
139147	120866	90	59080	50206	88	1930	1674	23	3915	3917	35	7746	6905	48	11209	9686	59	301199	263160	89	2.69663
102878	96441	87	53975	51186	82	1702	1525	19	4035	4039	36	6336	5776	44	9162	9055	56	264733	254937	84	2.69982
98516	88868	99	47390	41852	84	1802	1659	20	2826	2367	32	7158	6139	50	9324	7983	55	278097	250404	99	2.69982
39612	38103	72	22793	22754	62	603	526	0	708	1064	5	2446	2447	26	3521	3374	32	100530	100367	74	2.69982
209206	126900	108	124978	91017	108	3908	2712	40	7157	4433	57	15463	10515	70	19802	12660	88	555894	362831	109	2.70301
62361	60299	79	14340	14118	49	1241	926	0	1711	1670	21	3628	3691	32	4803	4464	41	145821	143449	81	2.70727
97931	90021	88	50298	45316	83	1265	1251	11	3522	2865	33	6970	6419	47	8763	7882	52	254365	228079	88	2.70833
133645	118986	87	81040	73679	87	2168	2035	22	4163	3696	34	8182	7248	54	11962	10590	63	316007	275147	89	2.7094
120187	109076	85	53895	49279	83	2048	1947	21	3435	3586	32	8203	7505	49	12273	10615	62	310587	269891	89	2.7094
117168	103921	87	59952	53249	84	2041	1791	23	3430	3174	36	7855	6971	51	9997	8890	53	300815	266137	88	2.7094
62941	61950	77	30188	29669	75	543	690	0	1868	1718	19	3499	3482	32	5499	5101	40	133898	133417	75	2.71153
94215	88685	82	45669	43337	81	1613	1572	18	2329	2749	28	6704	6519	45	9144	8687	52	253972	247693	81	2.71259
82684	79342	78	35794	34323	78	1502	1468	15	1908	1956	23	4581	4785	37	5895	5884	41	181779	178277	81	2.71472
65497	63166	88	28934	28538	75	636	656	0	1609	1467	20	3723	3589	34	4516	4487	37	130579	129130	74	2.71685
146109	129648	88	67435	60469	87	2304	1997	25	4592	3855	39	10413	8897	59	12396	10840	62	366883	310498	86	2.71791
104864	93275	94	50395	44510	84	1685	1668	19	2682	2425	32	6635	5934	48	10312	8939	61	280752	249785	82	2.7211
144248	118735	95	85409	70827	92	2706	2323	28	4299	3464	41	9696	8796	56	12367	10766	66	359606	314408	90	2.72217
140090	123542	97	62017	55105	88	2375	1931	27	4865	4094	39	9828	8260	58	13222	10933	67	380320	327683	89	2.72642
120143	105428	89	56421	49259	86	1607	1452	19	3662	3464	34	8767	8008	50	10809	8697	63	329086	289422	87	2.72642
110217	98123	84	44752	39555	85	1867	1628	22	3432	2987	32	6995	6225	46	10298	9346	53	290030	260753	86	2.72962
30247	29576	63	19139	18772	54	490	537	0	699	802	0	1597	1846	17	2119	2255	23	54106	54516	68	2.73068
158392	129884	94	93970	78572	94	3737	3002	34	5479	4030	49	12183	9731	60	15316	12719	73	439522	350949	97	2.73068
112466	108256	82	72851	69647	84	2273	2242	24	4468	4129	36	10294	10152	57	14406	13973	65	405997	380544	85	2.73175
40380	38523	75	20911	20536	64	156	432	0	1109	1095	8	1665	1567	21	2433	2640	27	75770	74352	71	2.73281
117091	109028	85	55127	51368	83	1849	1677	21	2852	2691	28	7138	7047	43	9106	8566	50	253670	237737	83	2.73387
35564	34403	73	14640	14458	49	215	280	0	1026	756	0	1560	1369	17	2289	1829	30	61860	60856	69	2.73919
59183	56761	75	26091	25452	75	769	787	0	1598	1302	15	3097	3138	30	4163	4192	35	106625	106188	73	2.74026
44687	45371	74	19708	19456	58	613	616	0	1175	1307	11	2241	2000	27	3429	3063	33	85455	87948	71	2.74452
118481	104812	90	64451	57875	86	2062	1946	21	3531	3170	35	8094	6846	49	9238	8257	54	301067	259745	89	2.74452
122082	107888	92	49950	44912	86	2020	1799	21	3347	3172	31	7523	6370	52	11173	9614	61	300632	266723	84	2.74771
95584	85702	85	45766	40164	83	1505	1275	16	2409	2278	27	5564	4945	41	7510	6480	47	208892	184993	81	2.74877
134138	115099	93	67337	57693	87	2072	1970	21	4025	3353	38	8888	7541	53	13288	11114	65	373511	318296	87	2.74877
122280	113719	87	90600	85941	85	2602	2395	28	5322	5114	41	10661	9732	57	16342	14901	66	400914	346569	84	2.74877
130153	113955	89	56481	49457	87	2130	1791	24	3360	3173	36	8281	7196	53	11209	9560	62	309739	266977	85	2.74984
50678	48853	78	21968	21535	63	506	503	0	1214	1305	13	2281	2316	24	3437	3706	30	90498	90411	70	2.74984
88791	85074	80	67359	65372	81	1916	2048	21	2295	2338	27	7069	6842	48	9414	9080	55	261442	255246	78	2.74984
158121	133835	92	77975	66478	90	2484	1911	26	4652	3770	41	9669	7940	55	14182	11596	69	370981	310799	91	2.7509
44398	43170	76	13571	13717	46	414	649	0	1114	892	0	2427	2407	26	2895	2845	32	82879	84846	67	2.75516
45943	44944	87	23780	23246	72	579	552	0	686	1012	3	2057	1897	24	3076	2692	30	74659	77950	67	2.75622
54757	54638	62	29427	28578	74	854	790	0	919	1736	15	2651	2456	26	4484	4224	37	111443	107838	70	2.75622
78605	76346	80	37808	36461	78	1173	1009	2	2606	2791	28	5135	5185	37	7110	6933	43	218285	212316	77	2.75622
81914	77564	89	47800	46018	79	1255	1483	15	2343	2539	27	6228	6200	47	8114	7724	52	246152	238108	77	2.75835
96036	89837	84	48834	46314	82	1333	1318	15	2197	2220	31	5954	6142	41	7956	7650	43	221133	210262	81	2.75941
143741	123493	93	58002	50754	88	2323	2041	25	4139	3681	37	10763	9088	56	15966	13918	69	467627	395467	90	2.76154
125696	112378	87	77740	69496	86	1570	1619	19	3381	2740	33	7064	5937	48	9738	8386	54	276308	246703	86	2.76261
129938	115826	90	57655	50641	85	2249	1922	24	4043	3553	38	8528	7995	48	11834	10811	58	355434	313200	92	2.76367
69608	67587	88	27266	27076	75	1310	1096	9	1582	1930	26	4343	4091	39	5998	6056	43	185230	185638	76	2.76367
30094	27947	76	15201	15285	49	422	440	0	491	848	0	1300	1291	13	2214	2379	22	56385	57871	64	2.76686
110037	98577	87	47555	43039	85	1775	1395	20	3222	2869	36	7959	7332	50	9998	8536	59	277992	250640	86	2.77006
56607	55610	76	29921	29236	75	863	786	0	1491	1558	21	3572	3124	36	4531	3994	41	133885	131971	77	2.77006
138203	117179	90	66015	55231	89	2167	1821	23	3774	3112	36	8209	7004	51	10547	8494	59	328538	269365	90	2.77006
83315	81055	78	44395	42627	79	1314	1303	12	1734	1870	21	4883	4777	36	7019	7059	45	197560	193578	81	2.77006
85153	79434	96	44359	42559	79	1093	1159	11	2107	2095	25	5433	5213	43	6982	6825	47	213374	204290	80	2.77431
118909	110135	84	51221	47973	82	2016	1864	23	3298	3085	33	6708	6472	47	8614	8159	54	245391	233461	83	2.77431
112249	103472	84	51051	46294	84	2383	2000	25	3283	3252	32	9805	8443	58	13478	12658	62	361111	318959	100	2.77431
99574	94420	82	51799	48654	82	1751	1653	20	3521	3408	33	7383	6815	45	9574	8970	56	278532	258810	83	2.77644
166348	141713	109	79112	66407	109	2465	2025	27	4214	3605	37	11348	8909	67	14625	10774	78	433063	339062	109	2.77644
110487	101932	88	50103	46507	83	1740	1718	21	3915	3512	37	8328	7647	50	10772	9846	57	325471	314626	83	2.77857
134150	118551	91	60796	53578	87	2594	2076	28	4056	3278	38	7920	6867	49	11899	10108	64	350311	295074	87	2.77857
140139	125224	90	62354	57296	87	2753	2501	28	4975	4281	41	10376	9032	52	15554	13570	66	439504	361004	87	2.77963
124702	108304	91	70911	64154	87	2152	2046	23	3753	3206	37	7642	6887	49	12242	11401	64	303920	270799	82	2.78389
93751	81016	88	45189	38050	83	2033	1511	24	2828	2473	29	6484	5916	43	8932	7642	58	256370	232677	81	2.78389
118690	103095	90	61682	54806	88	1842	1695	22	3210	2837	32	7097	6580	48	10991	9310	65	270551	228309	86	2.78708
92285	85477	93	43419	41353	81	1202	1069	9	2590	2266	27	5220	5153	39	6650	6450	40	190358	182294	78	2.78921
82452	76566	84	38624	35426	82	1204	1409	15	2279	2026	26	5058	4457	42	6853	5825	45	192441	186197	80	2.78921
151930	131952	91	68708	59210	89	2307	2069	26	4706	4179	45	10109	8700	55	13860	10881	69	341550	281909	106	2.78921
132349	118856	89	84360	77797	87	2498	2432	26	4817	4097	42	10461	9157	61	14989	13710	71	410368	359287	86	2.79028
54654	52931	82	22244	21886	67	856	727	0	1460	1622	20	2751	2657	29	3101	3260	30	104029	106279	69	2.79453
45092	43295	78	20489	19766	61	594	718	0	1194	840	0	2151	2250	24	3688	3380	33	92297	98537	71	2.79666
86066	84560	78	48706	46736	79	1434	1363	15	2869	2718	28	5938	5844	41	7856	7687	48	237217	234179	78	2.79772
126534	108835	96	54977	46800	89	1584	1475	19	3468	2748	34	7054	6313	49	10204	9234	56	268471	228189	88	2.80092
30412	29045	78	15992	16071	50	426	445	0	741	482	0	1361	1450	14	2231	2401	24	59849	61537	68	2.80198
97130	89177	85	69488	62724	85	1490	1374	17	2858	2805	33	6878	6443	43	8851	7467	52	247270	226319	85	2.80624
133265	121248	91	91643	85884	85	2752	2713	28	5640	5648	40	13208	12449	58	17206	16321	67	517086	484726	87	2.8073
87691	85052	81	41480	39568	78	1228	922	0	2238	1843	21	5275	4866	41	6972	6756	45	179130	173665	80	2.80943
80376	78276	81	36489	35264	78	884	928	0	2053	1933	22	4768	4588	36	6184	5826	42	194283	192818	77	2.80943
142635	123822	93	67868	58769	89	1956	1788	22	3921	3205	38	8742	7001	52	11881	9937	61	338295	290062	93	2.81156
89142	83149	92	34874	33484	80	1969	1904	23	3119	3100	29	8033	7798	47	10086	9730	54	316244	313158	78	2.81475
44543	43130	80	18232	18102	54	400	477	0	674	706	0	1970	1796	23	3135	2671	32	79097	80346	67	2.81901
136020	118393	101	67373	59095	87	2261	2149	24	2993	2603	36	8532	7176	52	13033	10491	67	316901	281740	84	2.82007
117315	108208	87	44371	42308	82	2033	1910	23	3651	3609	31	7649	7287	47	10893	10468	54	294597	284315	79	2.82114
74193	73589	77	37715	36580	77	1215	1114	14	1888	2201	19	4421	4426	37	6019	6069	40	172324	172093	73	2.82114
23769	24467	55	12215	12611	44	176	273	0	478	497	0	1121	1217	11	2112	2455	25	49225	51298	62	2.82114
40364	40661	72	10968	11311	43	447	440	0	1120	943	0	1976	2243	22	3386	3302	29	81417	85855	67	2.82114
88979	83018	81	51101	44207	83	2004	1713	22	2819	2643	30	6580	6036	44	8420	7146	53	234900	204683	78	2.82114
124654	107505	100	47915	40836	87	2145	1757	24	3540	3563	30	8461	7423	53	10980	8684	62	322440	286966	84	2.82326
101397	85259	91	58766	50216	87	1268	1155	11	3547	2781	34	7097	6186	45	9324	7447	55	271700	239954	84	2.82326
145735	124730	92	51640	43891	86	2311	1736	26	4081	3732	35	8670	7584	49	10995	9341	60	294378	251580	87	2.82326
166048	141930	91	79028	66810	91	2708	2445	29	4748	3737	43	10167	8412	57	14770	12141	68	400319	337080	90	2.82326
48452	46379	84	21472	21280	61	409	435	0	1085	887	0	1844	2154	21	2818	2864	30	88181	86266	70	2.82646
108874	101729	82	58057	53819	84	3009	2492	30	4279	4033	38	10871	9936	57	16590	15186	68	392451	362983	89	2.82859
144103	124611	91	72869	61432	88	1681	1134	20	3979	3250	36	8304	7503	50	10629	9139	58	329325	263831	91	2.83071
123245	106216	89	45976	40358	85	1300	1185	15	3071	2570	28	6374	5496	45	9344	8141	53	237474	209098	87	2.83071
99049	91006	83	53877	49802	83	1561	1341	15	2333	2168	25	6327	5338	47	8628	7982	48	227216	208347	85	2.83071
43132	42919	73	17031	17059	51	456	596	0	1257	1250	11	1989	2056	24	2660	2795	28	75232	75849	69	2.83071
29720	30366	68	16327	16175	50	492	497	0	905	762	0	1278	1265	16	1931	2069	22	62276	61456	70	2.83284
162800	129053	97	73077	58609	94	2443	2259	25	5128	3878	43	10335	8290	56	15355	12531	70	395494	317887	96	2.83391
58484	57334	75	25929	25214	75	1009	982	0	1124	1438	15	3291	3562	28	4740	4845	36	128386	124233	76	2.83603
76098	72150	80	35426	34217	77	1028	1006	2	2354	2005	26	4997	4919	37	6323	5851	44	177299	169605	80	2.83923
88575	82728	81	40501	38391	78	1563	1445	17	2467	2675	26	5858	5547	43	8795	8637	51	246126	234765	82	2.83923
65610	63871	78	32489	32047	76	792	876	0	1834	1631	19	3263	3430	31	4103	4443	32	133811	128856	80	2.84136
177158	148049	93	102992	86655	93	2730	2214	30	5041	4128	43	10676	8867	63	13596	10884	70	385917	325680	97	2.84136
126566	113348	88	63059	55120	85	1755	1664	20	4501	3611	41	8019	6960	48	10948	9877	55	316020	272407	88	2.84242
95466	88248	87	43622	40240	81	1621	1373	20	3150	2713	35	5774	5477	43	8332	7218	57	214417	201444	83	2.84455
47422	45897	74	18761	18600	53	749	668	0	762	1013	2	2414	2483	25	3263	3207	32	89419	89642	72	2.84455
64793	64433	77	30466	29893	74	982	936	0	744	1148	7	3068	3126	30	4216	3762	38	125699	121390	75	2.84561
135214	119401	99	71216	63795	86	2406	2370	24	4087	3572	36	11222	9863	59	14439	12133	66	430918	370354	89	2.84668
86853	84530	79	40470	39302	78	1302	1338	15	2696	2233	29	5636	5370	40	7944	7826	50	230393	227436	77	2.84668
104179	97617	85	45287	42299	82	1517	1338	14	2005	2109	22	5418	5570	38	7625	7060	45	210013	199969	80	2.84987
115891	101840	91	55602	48478	85	1863	1645	19	3452	2839	36	8262	7353	51	11254	10020	58	311208	271874	86	2.84987
132616	117542	89	53449	45721	87	2004	1595	24	4008	4093	37	8729	7433	55	12222	10928	64	333769	294921	83	2.852
59934	58995	76	31851	31363	75	893	825	0	1690	1548	19	3518	3240	35	4568	4515	36	125681	121018	74	2.85945
78252	76453	80	37317	36382	76	1781	1731	21	4238	3783	37	7635	7622	47	12433	11805	61	305253	281721	80	2.8637
34451	34132	67	17728	17839	52	779	615	0	690	890	0	1695	1769	22	3144	3645	30	71246	73798	68	2.8637
112472	98987	89	48988	42741	86	1753	1555	20	3026	3055	31	7620	6949	49	10364	9361	58	309413	277830	90	2.86796
92876	87455	86	45480	42903	80	1699	1526	18	2847	2777	30	5773	5623	41	8137	7973	47	238564	234776	85	2.87009
58453	57209	77	25859	24998	71	892	874	0	1621	1424	21	2923	2701	29	4569	4892	36	123770	120714	78	2.87328
34408	33786	81	16246	16209	50	646	618	0	560	528	0	1776	1809	20	2962	3006	30	72446	72788	71	2.87754
150851	130684	92	62383	53667	88	2452	2075	27	3796	3419	37	8678	7401	56	11415	10404	59	306622	266446	92	2.8786
78853	74590	83	49579	48093	79	1285	1147	11	2349	2646	25	5591	5392	41	7065	7043	45	208380	206999	79	2.88073
112476	103631	85	63593	58738	84	2144	1887	22	3366	2827	34	8094	7304	49	11784	10824	64	328310	299469	85	2.88286
162766	126822	95	92144	73930	93	2681	2253	28	4537	4157	39	12031	9532	60	16836	13368	67	459394	380940	93	2.88286
37394	35653	66	18616	18280	54	480	537	0	670	949	0	1873	2069	23	2877	3216	30	74728	74460	70	2.88605
242944	167193	118	136303	98822	105	4470	2892	42	7221	5306	51	17163	12186	70	22787	16246	87	605810	423737	104	2.88818
170470	126694	114	98192	77885	114	3603	2743	34	5259	3992	44	13416	9760	73	18584	14168	91	500543	377180	114	2.88818
109546	107759	80	80411	78403	81	2810	2800	28	3886	3887	34	10512	9816	52	14606	14765	69	400883	353372	82	2.88818
[truncated: 7,753 more rows]
