# Supplementary material for: Phenotypic heterogeneity follows a growth-viability tradeoff in response to amino acid identity
Source: Nat Commun. 2024 Aug 2;15:6515. doi: 10.1038/s41467-024-50602-8 (PMC11297284; doi:10.1038/s41467-024-50602-8)
Supplement: Supplementary file 6 — Source Data [file 41467_2024_50602_MOESM6_ESM.zip › source_data/fig6cde/240423/240423_1645_yATP_D6_CYS.csv]

FSC-A	FSC-H	FSC-W	SSC-A	SSC-H	SSC-W	BL1-A	BL1-H	BL1-W	VL1-A	VL1-H	VL1-W	VL2-A	VL2-H	VL2-W	VL3-A	VL3-H	VL3-W	YL2-A	YL2-H	YL2-W	Time
104800	99410	81	34577	33074	79	2359	2321	24	37727	36947	83	12057	12140	58	18190	18177	72	466152	442629	87	0.00410256
135360	125182	87	61034	56850	84	1370	1265	14	3748	3733	35	8500	7885	48	11041	10029	58	328317	304783	87	0.00410256
160436	141105	105	66409	60055	89	2557	2491	24	4872	5023	40	12388	11336	56	18624	17603	70	523610	473770	90	0.00923077
89824	84448	82	36323	34036	80	1537	1471	14	2383	2366	27	6544	6124	45	9276	8476	58	256072	238249	81	0.0133333
112332	103103	87	31832	28758	82	1641	1544	20	3556	3035	32	7687	7068	51	10438	10160	56	293436	276837	87	0.0164103
133901	124034	87	57057	52899	84	2445	2142	26	4852	4049	40	10994	9647	61	16950	14655	73	458334	400386	88	0.0164103
80286	78012	78	26632	25507	77	1695	1689	19	2997	2893	30	7733	7256	50	11306	10418	61	313804	291522	94	0.0164103
66206	65941	79	25260	24775	74	995	1066	6	1781	1504	16	4100	3848	36	6911	6946	41	177547	174394	82	0.0276923
117320	110873	93	61565	58977	83	1958	1809	21	3817	3745	36	10067	9363	56	14304	13416	73	428168	391743	93	0.0287179
84051	82572	79	48496	47373	78	2232	1953	24	3573	3708	36	8491	8205	49	11559	11364	61	325955	307081	85	0.0287179
118367	105220	88	45565	41487	85	2036	1959	22	4005	3880	32	9840	9754	51	15269	14232	69	408844	391528	88	0.0369231
69151	65733	93	24186	23446	69	1041	864	0	1733	2062	19	4451	4264	37	7121	6889	44	189672	191424	73	0.0461538
100680	95776	98	65910	63859	82	2365	2325	24	4506	4052	35	10446	9649	59	16445	15704	70	448761	410940	85	0.0482051
95114	91123	80	34320	33864	78	1646	1725	19	3218	2968	32	8087	7799	47	12514	11122	61	345488	318170	83	0.0482051
116485	108430	85	39526	37997	82	1766	1982	19	4075	3866	35	9549	8855	51	15065	14136	70	405024	371966	89	0.0492308
101885	96210	84	46374	44468	82	2269	2157	24	4973	4751	38	12146	11761	58	16775	16048	66	491589	445881	89	0.0523077
85467	79415	82	35380	33637	79	1272	1180	11	1732	1939	25	4596	4463	36	7574	7414	48	220671	212411	85	0.054359
89437	85346	83	45723	43686	79	2120	1942	24	3182	2830	28	8319	8107	50	13471	12949	67	356935	340538	84	0.054359
98017	92607	81	40758	38164	80	1273	1094	9	3015	2221	30	5906	5767	41	8575	7679	50	248459	233758	84	0.0625641
131287	114980	90	53047	46715	87	1750	1315	18	3912	3017	42	8341	7539	51	12705	11196	65	363589	312565	90	0.0697436
102409	97903	82	43452	41675	80	1308	1110	14	3109	2681	34	7963	7744	46	10762	10358	52	301119	287737	82	0.0697436
108275	103207	90	74455	72413	81	2238	2507	24	4811	4119	40	11721	11096	59	17000	15809	73	437885	398495	83	0.0758974
132288	122111	86	61421	57586	84	2299	2112	25	5472	4605	44	10967	10250	60	15723	14128	71	426076	363980	95	0.0861538
157945	138497	98	74965	67074	90	2296	2090	25	3907	3575	36	10171	8524	59	14484	12928	66	413034	349515	92	0.0871795
135635	112833	90	49922	41295	89	1697	1369	19	3470	3007	35	8353	6507	56	11907	9799	61	344069	275123	88	0.0892308
89404	85241	81	48550	46940	80	1995	2060	21	3223	3283	30	9159	8739	51	13683	13354	61	376237	359640	85	0.094359
158157	140835	90	65704	58959	87	2264	2186	25	5229	4868	40	12126	10939	59	17979	16183	72	511661	467021	93	0.0953846
168678	144565	101	80689	71361	93	2596	2242	28	5504	4876	44	12643	10717	65	17315	14068	74	536323	456075	96	0.0994872
148860	115213	96	60024	46072	93	2150	1590	25	4035	3069	42	9014	6553	54	13553	10256	68	400737	311220	86	0.101538
98043	92010	83	51878	49662	81	1721	1754	19	3021	2782	31	8072	7851	51	13102	13302	59	355257	340360	83	0.105641
109453	98828	85	51855	47580	83	1834	1471	22	3053	2995	33	7235	6396	48	12173	10714	64	298976	264454	83	0.107692
166824	141296	93	67250	56531	92	2532	2181	26	5191	4629	39	13566	11848	63	19468	18140	75	569863	509731	81	0.124103
184329	158779	96	67476	59369	92	3030	2469	31	6585	5375	50	14639	12100	70	20660	16758	84	591802	467430	95	0.130256
106057	101015	83	57029	55126	82	2465	2232	24	4680	4195	39	11135	10679	58	17729	16831	74	477933	441391	86	0.130256
80734	76815	80	55141	52777	80	1191	1050	9	1973	2204	24	5236	5168	37	8243	8284	48	219732	215885	77	0.134359
63578	60663	82	34165	33537	76	877	922	0	2161	1843	23	4228	4153	36	7527	7583	45	188359	186709	74	0.139487
132787	116969	88	41564	35533	88	1872	1931	22	3258	3330	33	8682	7593	51	15280	14751	65	375869	341452	88	0.142564
103723	98961	87	41306	38853	82	1483	1392	17	3035	2685	31	6872	6784	46	10034	9450	59	284037	275843	84	0.142564
67677	65961	80	24753	24414	75	1025	1050	5	1586	1759	24	4321	4252	37	6474	6140	46	189446	187795	80	0.145641
143267	124805	90	64391	57715	88	1960	1977	21	5034	4594	41	11431	10374	58	15502	14322	69	465957	438370	91	0.148718
115639	105479	87	51629	46170	87	1864	1327	23	3813	3652	35	9133	8012	58	14069	11703	66	371691	336955	84	0.150769
127739	122222	94	51592	49664	82	2336	2298	24	5253	4803	43	12261	11522	60	17192	17154	66	503450	439895	88	0.153846
121521	111575	85	59765	56662	84	2597	2304	28	4970	4366	42	12289	11469	62	18996	17128	79	518592	483384	91	0.157949
71927	68654	79	29702	28389	78	1041	1016	3	2204	1837	26	4834	4595	38	7097	7065	43	188171	182732	81	0.16
90107	85014	81	28540	27454	78	1433	1499	15	2080	2495	25	5877	5622	41	8900	8898	53	245165	235715	77	0.162051
92194	86704	83	42457	39371	81	1596	1347	17	2552	2525	28	6905	6280	48	9760	8845	55	273877	256448	80	0.165128
98362	92737	87	54640	52260	82	1880	1798	20	3870	3888	34	9049	8565	57	13979	13487	62	377930	342878	84	0.168205
122602	112357	85	48757	44506	82	1924	1803	21	3547	3381	33	9697	8946	54	13069	12099	67	376679	352566	83	0.169231
63911	60311	80	23981	23328	68	802	869	0	1589	1531	18	3839	3602	34	5219	5485	39	155305	159562	75	0.171282
84828	80283	81	37011	35384	78	1569	1397	16	2526	2728	27	6222	5680	42	9441	8866	59	249021	247298	66	0.173333
62867	61402	77	32747	32304	75	1473	1364	18	2857	2876	30	6436	6213	45	8994	8236	49	284262	276303	78	0.177436
92950	88480	81	41798	39359	80	1749	1785	19	2602	2588	28	6254	6118	42	9316	9567	51	230550	219510	83	0.188718
136101	124745	89	54464	49761	87	2400	2060	27	5558	5646	37	12271	11554	62	18091	17466	77	523795	491990	94	0.192821
84070	80937	80	29503	27684	78	1492	1366	15	3369	2953	34	6857	6202	45	10048	9715	52	289159	271109	84	0.196923
72368	69702	77	35111	34253	78	857	844	0	2074	1740	23	3884	3853	33	5444	5522	40	170430	164826	78	0.198974
115293	104656	88	41387	37748	83	2319	2024	25	3695	3049	34	9095	8203	54	14991	12799	75	380139	337184	85	0.207179
95088	90229	86	19477	19012	56	1287	1252	14	2355	2398	27	6702	6656	44	10639	10647	54	287866	277560	80	0.208205
103023	97956	82	46105	43450	81	1663	1439	18	3004	3147	29	7123	6974	44	10215	9910	52	301630	289146	85	0.212308
74400	73154	77	29099	28342	75	1162	1171	9	2251	2161	27	5885	5900	41	9026	8862	50	254817	255328	69	0.226667
114459	107612	84	49207	45715	82	1845	1681	20	3784	3287	36	8451	8026	48	12212	10801	60	323416	292836	86	0.227692
80284	77812	79	34459	33068	77	1098	1147	10	1945	1719	20	5338	5133	40	8517	8006	51	219068	213090	78	0.233846
115764	110120	84	56911	55174	82	1974	1975	23	3944	3102	37	10331	9654	54	15949	14129	74	439394	385889	84	0.233846
188117	142703	101	74121	56148	96	2571	2072	29	4803	3551	48	12362	8992	70	18145	13088	78	493564	366245	87	0.235897
98551	90748	83	44489	40637	83	1481	1446	16	3958	3547	35	7937	7228	49	11729	11254	62	337829	308508	84	0.236923
107373	101728	84	63596	60971	82	2067	2104	24	4091	3789	35	10178	9289	55	14682	13031	68	420315	366543	83	0.237949
243472	174285	109	105401	75590	108	3400	2387	36	7010	4856	49	16082	10844	79	21872	14699	97	666127	459098	125	0.237949
87359	83635	82	34608	32724	79	1348	1365	14	2129	1889	23	5039	4862	39	7968	7312	47	209700	199972	80	0.242051
157037	145539	87	66172	61961	86	2320	2517	25	5773	5376	45	13024	11548	60	19734	17155	73	555125	484586	95	0.244103
104804	93345	90	35459	30646	85	1267	1220	11	2968	2837	30	7295	7091	47	11262	10295	61	287432	275339	77	0.245128
97967	91359	98	39147	36545	82	1386	1461	15	2449	2157	27	7547	7088	45	11753	10901	54	297620	278071	85	0.246154
103522	97421	82	50351	47398	82	1043	952	0	2624	2365	29	6263	5527	44	8216	7938	50	244605	212704	88	0.250256
75757	71651	85	25915	25371	75	763	786	0	1762	1892	20	4878	4334	39	6569	6442	43	193662	187634	83	0.252308
66032	64725	81	22273	21887	63	972	919	0	1888	1624	21	3683	3627	35	5853	5897	42	160013	159413	76	0.258462
97260	93261	82	47492	46086	80	1412	1087	9	2135	1918	25	6611	6279	45	10733	10090	61	300737	287935	84	0.259487
82487	79335	94	25700	24996	76	1404	1357	14	2372	2451	25	5591	5392	39	8474	8067	50	231668	234405	79	0.26359
113831	104651	88	38528	36287	82	1604	1355	20	2942	2800	28	7089	6491	44	9711	9520	49	307472	289691	78	0.267692
142431	127073	89	55251	50051	86	2708	2590	26	4780	4815	37	11746	11436	62	17322	17024	65	482226	461403	90	0.273846
94831	91571	83	45087	42971	80	1325	1538	16	2715	2756	26	6786	6505	46	9390	8527	51	275389	261614	83	0.275897
125021	114402	87	63125	58422	84	1777	1734	22	3772	3563	32	8450	7208	52	12486	10554	64	336403	279250	89	0.281026
106197	97073	88	55051	51837	84	1867	1776	21	3086	3050	32	8442	7801	49	13855	13372	63	367639	322365	88	0.284103
96905	91277	82	39259	37183	80	1416	1527	17	2341	2090	27	6152	5485	43	10523	9975	54	274967	262846	86	0.286154
63696	59730	85	22772	22510	68	755	777	0	1768	1757	23	4405	4224	35	6031	5998	42	191774	188488	81	0.291282
122586	117673	82	65571	61751	84	2430	2411	25	5233	4802	45	11539	10482	64	17227	15517	70	492735	445364	87	0.297436
129082	117095	87	50976	45967	86	1728	1535	19	3454	3647	34	9148	8327	52	12563	11168	58	364818	333350	85	0.298462
81657	76408	80	33458	30974	78	1504	1311	15	2992	2407	30	6898	6118	47	10923	9899	59	294390	261168	79	0.305641
202490	160632	102	108810	87508	98	4359	3412	38	8065	6496	48	19158	15002	77	27848	22143	91	764665	585718	98	0.306667
119873	110097	86	51239	47113	83	1970	2078	22	4174	3874	37	9271	8703	54	12189	11936	58	354748	340393	87	0.308718
124663	112873	87	51767	45193	84	1931	1597	23	5287	4577	39	8592	7583	51	12853	11237	66	351631	292312	89	0.308718
94975	87891	87	36949	34989	81	1411	1313	15	2861	2163	33	6701	6310	45	8422	7891	51	266815	256976	81	0.309744
122562	110834	87	55160	49591	84	1534	1450	20	3389	3180	35	9084	7879	52	12855	10978	65	364848	316761	87	0.309744
108021	99037	85	48542	43353	83	1252	1179	11	2910	2547	36	7651	7105	47	10865	9413	59	304503	270257	84	0.309744
102185	96175	82	42570	39661	81	1539	1342	18	3577	3426	32	8433	7650	50	12449	12046	58	350773	313444	85	0.314872
65625	63551	80	31224	30421	76	707	743	0	1415	1345	19	3352	3545	32	4732	4475	40	147514	141750	69	0.315897
173333	148201	96	90712	80393	92	2954	2587	31	5896	4974	49	13854	12339	67	22017	18993	81	573050	494343	95	0.317949
78377	76143	86	33863	33211	77	694	666	0	5721	5416	45	4263	4275	35	5789	5724	43	178462	169274	80	0.321026
97689	93528	82	40119	38058	79	1485	1272	13	2593	2207	26	6328	6023	43	9475	9438	50	269178	262246	84	0.325128
75438	72318	78	40539	39486	78	1704	1451	19	2698	2743	27	7221	6776	45	11284	10744	63	301745	286932	82	0.327179
98546	94381	81	37558	35220	80	1577	1457	17	3981	3320	40	9189	8619	48	12845	11653	65	365700	339514	80	0.333333
104012	96758	93	31408	29383	81	1963	1798	23	3149	3149	32	8584	8000	51	12875	12058	65	332973	318611	79	0.339487
99827	95365	83	63694	62126	81	2401	2321	24	3878	4001	35	9307	8878	54	15310	14003	69	406463	369188	84	0.341538
123529	108842	91	40389	35755	84	1885	1671	21	3177	3151	29	9152	7515	54	13319	11862	66	359181	301173	86	0.344615
115918	105017	84	47451	43313	86	1388	1124	8	2976	2574	30	7353	6660	46	11322	9510	63	311830	298102	79	0.346667
95284	90089	80	36469	34785	80	1624	1583	20	3049	2897	32	8646	7535	52	13039	12135	63	338580	310830	86	0.348718
104710	97359	83	57456	54850	82	2165	2151	23	4837	4558	39	10838	10136	58	16591	15591	72	482476	444421	89	0.35282
50265	49263	73	23330	22978	74	640	646	0	717	1285	10	2327	2114	27	3489	3693	31	104150	104576	63	0.355897
98210	94825	82	36271	34206	79	1640	1815	19	2870	3087	27	7630	7023	48	10997	10416	56	326789	302966	82	0.358974
64173	59701	80	24776	24129	72	905	706	0	1564	1949	23	3967	3902	34	6662	6673	41	173163	168945	78	0.358974
84039	80532	79	43529	41323	79	1075	1019	4	1780	2027	22	4858	4309	41	8852	7857	62	223561	215130	78	0.361026
79176	76490	79	39392	38244	78	1786	1806	19	3178	2917	32	7040	7191	43	10987	10231	57	297896	282248	79	0.362051
103497	95786	87	43275	40401	81	1079	1188	8	2328	2652	24	6803	6496	46	9902	9624	53	278170	264250	75	0.368205
101874	93835	83	43479	40795	82	1690	1506	18	3572	3015	33	8055	7415	48	11234	9945	56	315961	280943	82	0.368205
102322	94145	91	42945	39523	83	1523	1430	16	2999	2787	30	7365	6766	50	9829	9543	56	283432	271246	84	0.382564
150166	129311	92	56865	48403	89	2470	1860	27	5213	4671	40	11486	9811	60	16445	14206	66	455591	396819	93	0.385641
100462	93304	88	45801	42959	82	1557	1367	15	2922	2557	29	6497	6081	45	9182	8109	52	273638	263445	86	0.388718
184099	167985	94	105892	97653	91	4549	4044	35	9931	8878	57	24290	22681	84	34217	31219	85	979589	842964	96	0.389744
69912	66482	82	27582	27011	77	886	881	0	1880	1768	25	4496	4493	36	7874	7610	52	205541	203657	70	0.395897
82601	77528	85	36161	33947	80	1149	1039	8	2395	2308	28	5692	5500	40	9215	8466	51	246363	233901	77	0.396923
67499	64582	91	26770	26158	75	950	927	0	1622	1796	21	4063	4345	32	6408	6536	41	185625	180031	71	0.404103
146304	114282	107	58665	46198	92	2080	1520	24	4037	3388	40	9352	7167	52	15534	12143	68	415002	325342	89	0.407179
143497	115754	98	53732	43994	90	1969	1602	21	4538	3472	41	9604	7246	57	14879	11808	69	426977	339527	87	0.410256
73165	66984	89	32303	31147	77	1089	1056	6	1967	1692	22	4773	4521	39	8436	8243	50	224947	217707	81	0.412308
72152	69952	78	29537	28140	76	1279	1143	10	2441	2317	25	5089	4667	40	8637	8038	50	232811	226266	84	0.415385
105665	97955	84	47425	43450	82	1766	1722	22	4385	4216	36	9895	9578	54	15076	14876	65	411957	393147	89	0.418462
150512	112299	97	62317	46466	93	2142	1630	27	4079	2872	41	10427	7822	60	16057	12060	73	425720	327509	87	0.42359
128759	113939	87	76662	69450	86	2101	1899	22	4627	4056	41	9771	8630	56	15240	13701	69	398662	357653	88	0.42359
98917	94943	83	44686	43416	79	1787	1576	20	3760	3048	34	7305	6857	46	10980	10920	52	295255	282103	81	0.42359
94673	89773	81	33826	32900	78	1346	1309	14	2177	2199	25	6981	6788	48	9564	9773	50	276365	270817	83	0.424615
79049	75138	85	29519	28845	78	1081	1267	11	2383	2209	27	4968	4999	37	8028	7896	47	227595	221054	79	0.434872
90633	85429	85	39288	36644	80	1072	1062	6	2839	2467	31	5616	5407	41	8143	7778	54	244416	225616	81	0.437949
89105	86109	88	36256	35016	79	1319	1261	15	3029	2812	30	6806	6814	42	9727	9158	52	278716	263051	80	0.461538
189889	157189	96	84534	70296	96	3374	3049	30	5675	4864	49	14394	12496	70	19782	16501	86	556469	466061	93	0.461538
129581	116328	91	45202	40897	86	2187	1997	23	4514	3723	44	9998	8860	58	13775	13064	66	392799	354169	87	0.46359
108557	98728	100	46403	43070	84	1289	1178	14	2646	2208	35	7449	6822	48	11142	10206	54	307421	282378	86	0.468718
141262	125612	93	45015	39880	86	2028	1864	22	4395	3871	40	9919	8558	54	15951	14129	70	408993	352450	96	0.48
100879	94955	85	47768	44098	82	1589	1288	16	3158	2692	32	6837	6293	47	10548	9910	55	295076	273725	84	0.481026
120091	112850	84	53106	49895	82	2574	2377	23	5261	4560	46	12522	11161	64	17132	14638	73	509957	445930	92	0.486154
76742	75553	77	32856	32041	77	912	953	0	2044	1948	20	5575	5130	40	7160	7536	44	209006	201850	79	0.486154
150845	134699	106	70202	63494	89	2485	2392	26	5889	5106	43	13473	13107	61	20271	18984	74	546116	508738	93	0.487179
61091	60825	77	24936	24126	74	728	767	0	1774	1492	26	3988	3650	35	6853	6513	45	183658	180819	77	0.488205
143772	126529	90	68582	59509	90	2081	1914	21	4931	3974	45	10065	9179	55	15012	12801	69	412530	366489	90	0.490256
89334	85872	79	42810	41570	79	1335	1217	13	2457	2366	26	5862	5709	40	8075	8038	50	242350	231284	78	0.495385
103906	99084	82	50788	48474	81	2149	1620	26	4134	3755	35	9563	9680	52	14940	14317	70	397944	376791	84	0.497436
152320	127793	92	63957	54249	90	2491	1833	26	4642	3557	43	10383	9349	58	16042	13583	73	451269	380054	85	0.499487
131539	120664	93	56861	53003	84	2219	2296	23	4934	4637	37	10952	9875	58	17523	15578	79	459644	398233	91	0.501538
100336	93899	93	53189	50260	81	1680	1620	21	3950	3410	36	7848	7434	45	12477	11357	57	315529	284579	84	0.501538
65267	62563	79	28856	27874	76	846	706	0	1770	1584	22	4330	4048	35	6132	5544	42	167073	170063	61	0.51282
374225	242130	153	196428	130673	146	7967	5329	49	15849	11201	81	38530	25263	132	56281	37251	140	1.04858e+06	993297	152	0.513846
134491	124156	92	73624	69669	85	3108	2914	30	6861	6619	44	16095	14798	70	23928	21975	81	672854	593845	92	0.514872
94665	88933	82	39313	36747	80	1338	1150	9	2591	2378	26	6178	5681	45	8727	8460	47	255796	246979	83	0.515897
91777	87652	84	40908	38798	80	1521	1460	16	2607	2102	29	6160	5718	42	9144	8934	49	250595	240937	79	0.515897
108595	101612	85	43276	40580	82	1803	1462	21	3244	3445	31	8717	8082	55	10859	9892	53	331383	311669	86	0.517949
85330	81104	82	34719	33402	79	1777	1703	18	3754	4044	30	9307	8837	51	13494	12898	66	392121	367508	84	0.518974
149532	125264	100	58573	49334	90	1979	1757	23	3406	3404	34	9332	7650	55	16370	13778	78	439150	348471	90	0.52
60650	59459	72	29118	28275	75	891	1079	8	1826	1473	22	3693	3963	31	6136	6040	43	171389	169402	78	0.52
179216	155022	99	79295	69801	94	2569	2199	27	5576	4722	41	12700	10444	64	17291	14988	73	533194	440443	96	0.527179
84927	81329	80	36737	35353	78	1314	1483	13	2492	2643	27	6213	6363	41	10112	10131	55	277102	270156	77	0.532308
64486	62722	80	27610	26827	74	701	666	0	1818	1487	21	3557	3350	33	4787	4587	38	132932	129906	65	0.534359
115866	107380	84	48377	44742	83	1734	1686	21	3548	3642	31	9350	8198	62	12116	11003	55	396364	338787	84	0.538462
161172	134594	95	63443	52109	91	2278	1819	25	4296	3372	44	10908	8802	63	16089	13366	73	452307	358830	90	0.538462
88768	86495	80	41800	40606	79	1848	1556	21	3583	3461	33	8962	8581	49	14189	13111	68	391711	353769	81	0.538462
98574	94847	82	39054	38019	79	1888	2026	21	3784	3512	37	9224	8666	51	12991	12675	61	357758	320742	87	0.542564
110576	103061	87	48932	45675	83	1531	1428	14	2618	2546	31	7357	6577	47	9921	8620	56	274994	262227	82	0.546667
111703	101106	88	40125	36158	81	1702	1617	20	3810	3426	36	8013	7237	50	12091	11208	62	334433	287458	87	0.551795
88071	83051	81	37970	36599	80	1710	1428	19	3942	3744	37	8766	8297	47	13362	12152	63	364577	339848	81	0.553846
72249	70785	79	24066	23731	64	722	621	0	1854	2153	22	4627	4888	36	7857	7135	50	196244	194599	75	0.555897
97074	89579	87	39547	36420	81	1348	1345	14	3488	3293	31	6684	5938	46	10881	10214	50	285273	267559	81	0.561026
100872	95119	82	56886	53366	82	1634	1548	18	3365	2838	34	7439	6961	50	12062	11765	61	324353	308300	84	0.573333
120312	104399	90	57391	49689	88	1354	1327	14	3493	2943	31	7993	7356	52	10800	9232	56	315870	281423	83	0.582564
144409	132287	95	42352	40283	85	2163	1999	25	4894	4987	37	10780	10318	53	16605	15476	67	472084	448299	89	0.584615
109823	103326	85	28105	26001	78	1571	1587	19	3799	3103	40	8284	7918	49	11692	10144	58	331881	313521	83	0.591795
87945	81751	95	18255	17523	54	1830	1826	21	3589	4005	30	9309	9143	49	15291	14990	69	407792	399337	82	0.596923
90276	84691	87	37107	35150	79	1345	1244	13	2895	2580	30	6040	5398	44	9805	9450	65	249972	232106	83	0.598974
81541	77105	81	28220	26283	78	1220	1263	12	2102	2322	23	5665	5450	40	9245	9471	53	268519	254346	83	0.607179
84394	81927	80	51254	49394	79	1484	1635	15	3177	3140	32	7903	7351	53	12195	10549	62	329483	302490	84	0.608205
106357	97439	85	47048	42456	82	1325	1114	12	3536	3120	33	8409	8034	48	11247	11169	57	324967	315310	85	0.615385
82007	78415	88	23017	22517	69	1059	1083	7	1774	1834	22	5019	5143	37	8503	8073	57	224865	219728	78	0.622564
77894	71397	95	27963	26144	79	1267	1129	9	1742	1890	20	5372	5126	40	8459	8332	50	220165	207022	95	0.622564
195737	164264	102	98933	85207	95	4412	3572	37	8296	7727	49	20051	18757	78	29804	28396	86	790774	734662	93	0.62359
91468	87759	81	35762	34243	79	1115	936	0	2454	2522	29	5771	5762	39	7878	7816	45	233533	225937	82	0.630769
77286	74557	78	34390	32713	77	961	938	0	2074	2136	24	5186	5289	38	7710	7434	50	220380	209021	80	0.631795
176085	149450	93	73424	62403	91	2448	1736	29	5525	4305	46	12232	9876	65	18662	14471	74	519122	413735	94	0.631795
89869	85855	80	38366	37064	79	1734	1464	16	2309	2793	24	6558	6307	42	10568	9886	58	277998	267509	83	0.633846
115961	109046	88	46438	44696	81	2520	2562	25	4381	4397	35	11896	10874	56	18252	16590	73	513228	453256	91	0.641026
91317	85064	81	39815	37314	80	1348	1067	7	2629	2697	28	6180	5765	47	9051	8511	55	249599	241316	77	0.648205
166215	137244	96	57194	48602	93	3118	2464	29	5650	5073	41	13877	12749	61	20662	19647	76	589683	558661	93	0.652308
117048	108648	86	43736	40018	83	2021	1728	21	3322	3509	30	9360	8520	52	11268	10657	58	344731	337317	74	0.654359
66663	63641	76	29030	27929	76	800	702	0	1791	1703	22	4206	4052	35	6800	6803	46	181777	175934	77	0.659487
88073	82405	84	31098	30269	77	907	941	0	1946	2158	20	5154	5117	39	8068	7926	49	233461	221412	84	0.664615
142931	136422	85	70451	67509	85	2008	2215	23	5706	5359	41	15210	13982	65	21157	19158	80	612825	526984	94	0.664615
61064	61679	76	25110	24682	71	701	700	0	1490	1410	14	3712	3517	34	6046	5737	39	163033	157431	78	0.665641
173694	119415	101	70709	47908	99	2766	2075	31	4978	3578	44	11830	8484	63	17135	11834	74	499508	348481	104	0.667692
100571	93240	87	36483	33910	81	1675	1775	18	3185	3200	33	7471	6467	48	11607	11149	59	302514	272877	88	0.669744
139293	124780	88	52188	46968	86	1967	1959	22	4592	3789	43	12127	10751	59	16799	14624	71	511513	445928	94	0.669744
134873	119954	98	58286	53601	85	2089	1919	23	3904	3614	34	9801	8965	52	15784	13049	76	398052	326185	93	0.670769
84660	80333	81	35671	33800	79	1452	1356	16	2607	2258	28	6385	6030	42	8609	8449	45	247152	238286	82	0.673846
121085	114171	85	79680	75606	85	2218	2089	24	5122	5223	41	12879	10904	66	18869	16845	75	505350	428386	90	0.673846
88339	85497	85	37800	36763	78	1774	1651	22	3645	3250	33	8379	8168	47	12706	12351	58	342334	316204	85	0.673846
74549	73330	93	44791	43668	78	1412	1430	14	2453	2046	28	7416	7341	47	12389	12460	56	327581	306907	83	0.678974
119042	111460	85	57989	52261	86	1807	1634	21	4024	3391	36	9598	8403	54	14765	13301	66	393431	353182	85	0.682051
76137	74124	91	26624	26128	76	1152	1140	9	1664	1383	24	4828	4757	38	7551	6995	46	220490	219337	72	0.684103
130499	113466	103	55825	49618	87	2297	2089	26	3176	2903	35	9752	8018	56	15927	13627	67	417659	347280	87	0.687179
93817	89963	83	27115	26532	72	1491	1192	14	2497	2260	26	6249	6041	43	8712	8513	57	254411	249300	79	0.687179
136801	119202	93	48142	40075	88	1955	1761	21	4457	3589	39	8334	7126	50	11982	10337	63	338383	295241	88	0.691282
160481	128807	97	59382	48567	91	2291	1770	26	4345	3346	42	10340	7917	60	14533	10165	79	424039	336487	90	0.694359
95060	90020	92	39277	37446	79	1544	1594	14	3186	3081	29	6964	6573	44	11132	11062	62	290977	278580	80	0.694359
83141	76691	89	20910	20167	57	1142	1229	11	2155	1974	23	5701	5359	40	8915	8556	48	242001	232516	84	0.697436
90653	86755	81	40364	38442	79	1195	1106	9	2650	2534	29	5789	5352	41	7677	7246	47	234643	226796	85	0.701538
82170	80855	78	24378	24202	67	1159	1218	11	2621	2406	29	5979	5757	45	8144	7744	51	241441	233448	83	0.701538
85525	80367	83	40518	39662	80	1057	1056	6	2095	2202	26	6122	5655	44	8899	8823	52	251870	251383	69	0.70359
140082	122925	95	59896	52852	86	1842	1397	20	4448	4232	38	9163	7852	53	13792	11528	68	373708	332156	92	0.70359
120101	109256	87	53849	49563	84	1984	1986	23	3214	3052	34	9799	8122	58	14576	13184	67	389497	340596	90	0.704615
133527	118119	105	76717	68758	88	2045	1809	24	3961	3263	39	10088	8766	56	14098	11570	70	414439	379228	91	0.707692
162093	133241	99	69386	58738	93	1989	1738	23	3721	3365	31	11253	10231	58	17200	13880	72	474401	441980	96	0.708718
70424	69133	81	24402	23966	68	1341	1325	14	1842	1927	22	5270	5013	39	7706	7217	57	203891	201682	75	0.71282
61994	58893	83	27581	27286	74	650	706	0	1880	1488	22	4282	3940	39	6007	5769	39	173248	169050	77	0.713846
118017	109252	87	58276	54582	85	2025	1768	22	4333	3862	37	9642	8526	55	15732	13965	70	402717	346286	90	0.713846
135271	117291	91	58327	51831	88	2186	2051	23	4542	3887	39	9976	8364	56	15009	12365	75	416029	360736	91	0.714872
85090	80966	79	32154	30969	77	1200	1094	8	2218	2362	24	5622	5512	39	8469	8384	44	245288	242020	77	0.722051
136246	117403	95	49064	41181	89	2034	1624	24	3538	3392	33	9581	8624	51	13159	11306	67	381904	336830	87	0.723077
71719	68140	79	27838	27250	77	1207	1098	14	2021	1958	20	5043	4953	38	8088	7663	55	225659	224342	78	0.725128
96881	89209	85	41462	39097	80	1725	1540	19	3377	3203	33	7812	7303	50	10905	9490	59	316608	285020	85	0.732308
106616	96019	93	43583	39074	85	1263	1217	12	2785	2213	34	6516	5754	47	9555	8611	53	256057	230152	82	0.737436
93130	87314	84	39464	35413	83	1383	1212	14	2642	2046	30	6370	5856	43	11173	10690	61	278246	255943	79	0.740513
140883	129437	104	72243	68330	87	3568	3343	31	7715	6992	47	17464	15619	72	25202	23595	84	704377	609004	97	0.742564
137612	109136	100	70619	58670	92	1942	1424	20	3407	2843	35	7921	6582	47	12420	10168	64	337880	281080	89	0.748718
69533	68551	77	28727	27629	77	648	599	0	1444	1626	20	4203	4435	36	5696	5489	42	181326	176410	74	0.751795
97181	89445	84	32041	30597	81	1382	1435	17	2601	2765	27	7010	6809	44	11003	10402	65	302243	293615	78	0.770256
118955	110501	83	44085	40859	81	2131	2063	23	4940	4448	46	10421	9756	56	15251	13839	65	432602	386453	88	0.773333
253540	221165	108	119187	105818	100	5348	4825	38	11174	9103	57	27648	23141	89	40324	33231	95	1.04858e+06	903716	102	0.784615
115828	108419	88	34468	32450	81	1368	1247	16	4049	3574	34	8542	8109	50	11662	10699	54	340327	322978	83	0.793846
96698	91872	87	48585	47274	81	1483	1345	16	3623	3392	33	8611	8301	51	10774	9461	61	302802	293888	84	0.804103
97896	93971	83	49289	47225	81	1515	1379	16	2985	2876	31	7096	7030	43	9942	9541	61	265088	255312	83	0.804103
102814	94938	91	46490	43205	82	1524	1487	15	2790	2757	27	7238	6575	43	12720	11497	63	320052	280039	85	0.809231
60480	58865	79	27187	26641	72	683	752	0	1894	1614	21	4452	4572	36	6070	5754	44	177358	173189	74	0.813333
159364	135561	94	51070	43740	90	2328	2087	26	4856	4306	46	11984	10019	62	18867	16014	79	493266	419664	92	0.815385
90850	85356	83	33059	31446	78	1479	1431	15	3302	3208	31	7830	7512	48	12033	10860	59	333147	307384	80	0.81641
90460	86704	81	40544	38597	80	1349	1174	11	2463	2452	24	4670	4957	37	7739	7671	49	210863	199294	79	0.819487
132635	114310	93	72521	64137	88	2304	2038	24	4720	4374	39	11425	10863	57	17469	16819	72	471858	455383	82	0.819487
88487	84280	83	38977	36830	79	1229	981	0	2306	1814	27	4877	4701	39	7917	7206	54	202340	200927	69	0.821538
100875	92901	85	39114	36072	81	1995	1537	24	3006	2750	32	8180	7553	46	11949	11458	59	336055	309966	84	0.825641
94997	88793	85	45966	42625	82	1595	1387	13	2663	2510	30	7358	6644	46	11318	10205	57	312903	290416	84	0.835897
113812	108403	87	79154	75896	84	2459	2178	24	5482	5017	43	13333	12218	66	17734	16783	73	544895	496063	89	0.84
94184	88159	83	41959	40444	79	1150	1199	11	2655	2794	25	6227	5905	41	9795	9159	56	267312	256811	79	0.847179
89761	82483	91	37599	35039	80	1549	1297	18	3255	2630	32	6302	5906	44	10388	9973	57	277404	260114	83	0.851282
72935	69671	89	28124	27278	75	1036	972	0	1930	1620	22	4784	4643	38	7761	7441	47	211061	207781	78	0.85641
91598	87853	83	35448	34336	79	1171	1022	4	2270	2255	27	5806	5888	39	6688	6646	44	210795	202764	80	0.85641
75541	70807	93	29730	29389	76	887	1084	6	1892	1785	24	4573	4454	36	6856	6763	45	185151	180523	79	0.857436
65433	61477	80	30605	29843	77	966	932	0	1596	1744	20	4485	4483	37	5934	5992	41	174060	165756	80	0.858461
72497	69504	84	25195	24823	75	1329	1502	14	2196	2182	25	6901	6695	46	9992	8887	55	268947	244708	85	0.861538
123586	114605	85	41303	37053	82	1730	1776	18	2909	2924	30	7745	7078	51	12002	10849	74	319787	293042	86	0.862564
93263	90342	79	32990	31509	80	1537	1529	18	3110	3095	30	7021	6657	45	11614	10576	56	304819	293129	84	0.868718
102749	93182	87	48614	45532	82	1711	1721	20	3636	3561	33	8283	7691	48	13126	11921	66	358542	320900	88	0.87282
88989	85110	84	42338	41078	80	1522	1623	16	3807	3400	37	8903	8690	50	12906	12137	65	345445	320423	83	0.874872
160532	142817	94	62531	56630	88	2467	2117	26	5192	4593	41	12220	10182	65	17920	16250	72	519213	474372	89	0.875897
92388	86289	89	26459	25856	73	1351	1244	13	2636	2601	27	6145	5550	48	9462	9266	55	247959	242860	76	0.884103
93280	87879	84	48630	47004	81	1311	1103	10	2199	2384	26	5855	5732	39	9090	8121	51	250413	245599	71	0.887179
78170	76534	79	36591	35583	77	1604	1416	18	2324	2076	29	6246	5865	44	8487	8720	51	249778	247608	76	0.888205
80921	77633	85	29460	28411	77	907	835	0	2191	2188	24	5262	5039	41	7679	7509	49	207098	198014	82	0.889231
150733	137230	95	65829	61465	87	2923	2651	28	6185	5198	46	13338	11872	64	20327	17795	81	563110	486618	94	0.898462
121574	114573	85	50092	46912	83	1719	1783	20	3984	3795	36	9025	8345	51	13084	12042	56	362327	312983	89	0.899487
102111	97430	82	42139	39485	81	1506	1506	18	2960	2801	31	6733	6240	44	10250	9495	54	311964	293647	85	0.899487
84481	80195	95	34216	33357	77	970	944	0	1756	1477	21	4421	4536	36	7055	7077	45	190384	188383	80	0.904615
107987	98107	97	41850	39203	83	1509	1263	14	3146	2668	35	7499	7703	43	10881	9969	55	297539	279482	86	0.904615
80913	77658	81	31430	30095	77	1138	1233	10	2567	2282	27	6467	6346	45	10086	9504	51	271170	272374	65	0.905641
168428	137913	94	74277	61981	93	3103	2684	31	5581	4635	42	14022	11542	70	19803	15357	85	555909	451216	94	0.906667
99130	92043	85	35503	33133	82	1551	1292	20	2894	2564	31	7763	7602	46	11054	10216	62	300521	285359	82	0.909744
68674	68106	78	22520	21716	65	763	673	0	1893	1705	22	4152	3942	37	6177	5988	41	171799	169126	73	0.915897
108661	99470	88	35091	31681	80	1728	1402	20	2544	2620	29	8278	7475	52	11523	10224	61	311351	281049	82	0.916923
113208	104484	86	48762	47220	82	2348	1999	25	4519	4226	43	11496	10447	59	16666	14994	68	473488	417647	89	0.924103
77515	73582	86	29408	28334	77	1025	796	0	2137	1767	27	4596	4050	37	6755	6604	44	185771	181055	83	0.930256
80578	77421	94	40233	38666	78	1279	1262	13	2774	2373	30	5960	5587	41	8940	8940	51	242959	236162	82	0.931282
142547	127103	102	63050	57379	87	2376	2125	27	4654	4038	37	11865	10999	59	16929	15125	75	476458	426803	91	0.934359
94821	88909	92	45991	42993	81	1323	1118	10	2159	2218	26	6178	5723	44	7777	7734	45	238972	226524	84	0.935385
113648	104874	91	48138	45382	83	1811	1750	20	3405	3495	30	8115	7588	51	11493	11326	52	314766	304007	85	0.951795
62191	63284	75	27194	26819	74	973	995	0	1643	1723	20	4304	4359	37	6549	6657	43	189320	191538	63	0.95282
87703	82940	83	32397	31515	79	1356	1297	15	2984	2190	30	5132	4818	41	8633	8136	49	237694	231520	81	0.962051
151796	139138	88	77202	71862	87	2225	2144	24	4912	4467	40	13992	12142	65	18194	16054	71	526757	445081	90	0.963077
108484	102738	85	62418	59582	83	2242	2178	25	4718	4427	39	10887	10215	59	16410	15502	63	481932	433442	86	0.969231
113441	105451	92	42540	40046	82	2563	2507	27	3938	4096	34	10521	10207	52	17789	15956	72	457757	398352	88	0.974359
281574	202730	130	142098	105658	128	5740	4485	43	13020	10281	66	29921	24056	101	41746	32789	119	1.04858e+06	975924	123	0.97641
172699	152450	94	113949	105121	93	3481	3268	31	7665	7173	43	18177	15891	75	25735	21582	84	720944	588095	94	0.977436
112738	105693	83	54759	51518	81	1307	1357	14	2968	2562	35	7467	6905	47	10899	10049	64	293304	286334	78	0.977436
106631	99006	85	45166	42241	83	1484	1372	13	2676	2574	30	6568	6353	43	10626	9835	54	281080	271910	84	0.980513
138089	118086	92	48259	41616	87	2291	2026	26	3657	2796	40	8489	7238	50	12304	10593	65	355499	295707	92	0.982564
72194	72030	77	26713	26492	76	1335	1153	9	2216	2131	26	5244	5059	39	7527	7558	46	203888	199282	76	0.998974
88177	83867	80	29130	27988	78	1291	1146	10	2702	2802	31	6297	5887	43	9816	9629	56	275261	266350	81	1.0041
122724	109595	88	47668	42682	85	1818	1675	19	3715	3404	33	9044	8135	53	11733	10836	60	378448	351518	87	1.00615
60222	57732	79	25403	24446	70	761	801	0	1675	1542	19	3910	3786	35	5284	5004	41	159938	156836	72	1.00615
78855	79684	80	34966	33651	78	1656	1605	17	3252	3089	33	7520	7397	47	10702	10406	53	304790	284122	76	1.00615
90377	86794	84	38512	36474	79	1265	1247	13	2387	2415	26	5831	5353	41	9578	9803	48	252917	248080	79	1.00821
172530	148869	93	82325	72859	91	3140	2429	33	5483	5147	44	14961	13722	69	23972	22127	81	635895	592333	90	1.00821
138017	131394	87	58390	56021	82	2518	2407	24	5534	4834	40	12743	12241	57	16395	15141	77	482544	442400	83	1.00821
86236	81128	96	32302	30263	77	949	1104	7	2751	2551	30	5905	5389	44	9152	9036	50	238514	231046	76	1.00923
86864	80747	85	35248	34026	79	1021	983	0	2438	2147	24	5633	5417	42	8388	7846	49	241082	235022	80	1.01333
124988	108956	90	48194	41290	87	1579	1420	17	3423	2802	39	8890	7736	51	12938	11101	62	355395	295077	89	1.02051
120127	110836	84	56260	52759	83	2201	2045	26	3863	3607	38	9999	8762	57	15223	13494	67	418499	357840	88	1.02256
95149	90319	81	49553	47637	81	1616	1729	20	3705	3055	38	8663	8060	54	13501	12097	63	376784	336797	91	1.02667
85363	83475	77	35321	34126	77	1170	1025	5	2297	2172	26	5639	5377	40	8446	7406	51	229056	220358	79	1.03282
177621	153350	90	85130	75276	92	3273	2926	32	6700	5925	52	16857	16202	72	24596	22967	82	689200	652545	92	1.03487
107589	99432	84	47097	45156	81	2118	1936	22	3772	3865	36	9004	8642	50	13752	14149	65	375930	358413	82	1.0359
92934	88513	82	40007	38170	79	1475	1510	18	3786	3214	36	8289	7598	49	13120	11359	61	360259	326407	80	1.03692
111580	104772	86	35840	34639	80	2298	2137	24	4282	4084	41	11069	10356	57	17360	15359	71	463594	419365	85	1.05333
78865	74058	79	33519	31768	78	1166	1162	10	2546	2328	27	5727	5673	40	7930	7779	46	222633	211906	77	1.06359
91125	88403	80	26293	25675	78	1649	1478	19	2943	2526	30	7781	7595	46	10415	10180	58	291488	283527	83	1.06462
109247	100993	87	52104	48786	82	1673	1630	19	3715	3564	34	8694	7710	53	13238	11695	63	370974	329400	86	1.06667
73278	70165	80	22900	22377	74	1400	1275	13	1903	2075	24	5295	5261	38	8522	8240	49	230963	225995	77	1.06667
123608	109407	97	55023	48903	88	1893	1774	18	3117	3004	29	9738	8389	59	12642	11067	62	360698	311913	102	1.06667
92998	86426	89	41909	39918	79	1255	1093	8	3025	2672	30	6961	6537	46	10560	9741	61	275645	263385	79	1.07487
76604	71932	82	28519	27640	77	914	940	0	1604	1963	21	5500	5449	41	8208	8288	47	231700	228172	71	1.0759
87471	83728	80	26200	25447	78	1212	1052	9	2520	2613	29	6193	6025	43	8465	8242	50	244938	234184	78	1.0759
140196	120256	93	59362	51058	89	2058	1942	23	3966	3600	38	9868	8308	55	15153	12740	71	400171	342600	91	1.08103
149222	132373	104	55396	48879	87	3007	2481	31	5337	4620	42	12732	11009	63	19851	17171	74	564870	495915	92	1.08513
73981	72247	84	22957	22430	64	924	1037	4	1548	1712	17	3946	3851	36	6083	6062	44	175391	167931	82	1.08513
90110	85471	89	40637	39491	80	1014	894	0	2663	2618	28	5595	5487	41	9530	9145	48	254680	246669	79	1.08821
76440	72275	79	36413	34006	79	1177	1028	4	1611	1808	25	6419	5686	46	7494	7292	54	231864	216612	82	1.09333
108715	100759	85	38966	35043	83	1464	1382	14	3873	3328	35	8114	7351	50	11442	10655	56	333937	305735	86	1.09744
79357	75890	85	31734	30265	78	1235	974	0	2235	2181	24	5641	5651	40	8161	7829	54	235676	228842	78	1.10564
85926	82260	80	41655	39351	79	1575	1329	17	3116	3239	31	8015	7315	46	11573	11175	61	316872	290833	80	1.10564
89281	85582	82	34763	32851	78	1467	1295	15	2667	2611	28	6513	5944	47	10966	10497	53	297448	268403	78	1.10974
229338	158508	103	147084	110339	104	4603	3435	41	12057	9485	61	26323	19849	95	38301	28731	96	1.04858e+06	785844	101	1.10974
128423	115629	86	48687	44649	85	1555	1508	17	3788	3545	35	8942	8625	54	12495	11418	64	363140	332490	87	1.11077
132908	122383	90	84537	80465	85	3216	2917	31	6083	5680	43	15709	14739	77	23843	22189	79	660153	596727	87	1.11179
63775	60974	77	26509	25613	75	785	811	0	1382	1832	16	4029	3957	35	7300	6969	53	184608	183070	77	1.11282
77531	76137	79	33395	32694	77	867	968	0	1884	2095	21	4619	4445	38	6187	5854	46	190117	188351	75	1.11282
140953	128546	91	66205	61090	86	1924	1722	23	3973	3559	36	10225	9246	52	14584	13493	68	389107	355046	90	1.11692
75058	71068	92	34372	33035	78	1030	1056	5	2177	1671	25	4990	4769	39	7927	7840	46	216943	209646	82	1.11897
97132	91772	82	40478	38483	80	2014	2073	21	2955	2179	31	7995	7064	47	12773	11891	60	319915	284291	85	1.12
97716	92869	82	38511	35989	80	1299	1285	14	3481	3093	32	7051	6693	49	9721	8015	58	291189	270030	83	1.12
84281	84123	77	49809	48848	79	1195	1117	10	2222	2285	24	6828	6659	43	9286	9359	50	263011	255192	82	1.12
74911	72212	80	24291	23797	73	1106	1005	2	2436	2322	27	5354	5107	41	7915	7712	46	224810	219491	82	1.12205
84862	78641	81	39478	37763	79	1930	1927	18	2676	2546	31	7294	6761	47	11600	11075	64	309009	285343	86	1.12205
121806	108095	103	51307	46338	86	2061	1822	23	4018	3450	40	9585	8392	55	15768	13551	77	408041	345824	95	1.12513
121942	109935	95	46142	41562	84	2293	1785	26	3900	3572	35	8776	8204	50	14101	13440	60	371169	337318	89	1.13026
128287	117539	88	37802	32919	82	1864	1848	24	4149	3644	35	10789	9368	61	14498	13590	65	414084	379553	90	1.13026
114423	103461	88	57533	52603	86	2040	1829	23	3543	3398	33	9567	9036	51	13575	12918	64	387708	372573	88	1.13128
125593	116453	86	60411	56812	84	1691	1472	21	4388	3825	38	9344	9206	50	12808	11572	58	371215	354038	86	1.13538
93289	87379	81	38359	35077	81	1429	1346	15	2180	2319	28	6871	6352	46	10489	9370	57	289134	267208	79	1.13538
89718	83288	86	35234	33029	80	1262	1300	12	2701	2883	25	6545	6208	43	10429	9182	54	267262	252536	86	1.14769
93147	87754	82	43233	40905	79	1721	1786	20	3448	3313	33	9112	7864	54	14232	12672	73	380939	337927	91	1.14974
87054	83367	80	50058	48308	80	1614	1430	20	3108	3122	30	8067	7556	51	12594	12098	61	345737	323182	84	1.15179
80356	75820	89	25366	24131	76	1213	1211	11	2282	2075	26	6036	5989	40	8606	8316	52	238383	231813	83	1.16
93148	89786	80	49538	47243	80	1768	1315	18	3474	3531	34	8462	7678	49	12113	10435	58	349221	312049	86	1.16103
86995	84778	80	37036	35312	78	1663	1749	20	3089	2993	33	10158	9789	55	14908	13771	65	399262	369341	83	1.16103
70354	68365	81	19514	18987	56	943	700	0	1971	2005	22	5180	5202	38	8208	7772	55	228983	224346	77	1.16205
155241	143817	103	69691	65874	86	3002	2559	30	6840	6473	41	16205	15053	70	22660	20906	80	629739	575341	90	1.16308
87655	85390	83	27877	26926	77	1497	1400	16	3061	2811	33	6845	6471	48	9191	8754	54	277706	272923	77	1.16718
81400	77131	90	44995	43498	78	1390	1529	16	3401	3448	30	8541	8341	47	12213	11268	63	343843	310254	84	1.17026
95728	89805	83	33444	30656	81	1428	1255	14	2970	2631	31	7298	7019	45	10373	9730	56	310161	287161	84	1.17333
95822	92648	85	59930	58382	80	2236	2049	23	3776	3092	37	8726	8533	52	12760	12203	59	344579	318317	85	1.18154
116010	107567	83	36176	32949	83	2289	1954	24	3699	2842	37	8965	7752	53	13579	12221	71	359307	324491	84	1.18154
112576	102768	87	41401	36786	84	2055	1789	26	3420	2734	35	8026	7348	51	13029	12113	59	336309	307228	87	1.18564
150643	133301	90	62996	56897	87	2196	2096	25	4336	3850	42	11906	9972	63	18062	15170	78	497621	411784	93	1.18872
90685	86747	87	29777	29131	77	1177	1095	7	2461	2718	27	7312	6828	47	10227	9692	61	290528	281071	83	1.18974
64189	62489	78	19478	18980	56	930	819	0	1565	1544	20	4477	4516	35	6861	6500	43	190658	188593	73	1.19795
253294	187299	115	220072	179008	104	6988	5277	45	15678	11812	69	36320	27083	97	50657	37391	99	1.04858e+06	1.02188e+06	107	1.20103
126569	117639	86	61320	56668	84	2100	1932	24	3401	3609	35	8283	7688	48	11604	9652	68	323166	295649	84	1.20103
97875	91419	85	43467	40875	83	2128	1693	25	3858	3400	37	9119	8312	57	13792	12428	62	364824	326673	98	1.20103
111243	103482	94	55053	51875	83	1941	1802	22	5051	4740	41	12155	11723	58	17428	16635	68	479409	444465	84	1.20308
170148	145152	92	64333	54715	91	2697	2221	29	6182	4678	47	13715	11786	63	20222	16625	78	534676	428566	94	1.20615
93779	86717	86	40558	37404	81	1779	1573	20	3440	3085	34	7501	7210	47	11270	10351	62	299585	278129	87	1.20718
102724	97785	84	49139	46392	81	1487	1368	17	3219	3367	31	6962	6717	47	9973	9763	49	279976	269769	84	1.20923
111339	99056	89	48985	43186	84	1213	1325	13	3789	2941	37	8229	7055	50	11066	9959	63	338718	300273	88	1.21231
71537	69153	79	19319	19086	57	794	999	0	1426	1083	12	4461	4489	37	6460	6099	44	176762	176250	72	1.21333
102061	93283	85	44171	40184	82	1669	1523	17	2615	2428	27	8147	7531	51	11473	10698	60	312880	291001	87	1.21333
109006	102403	85	47886	44928	83	1715	1755	19	3540	3708	31	8189	7816	46	12324	11446	64	338419	318362	85	1.21333
103948	96739	84	40726	38310	81	1640	1368	17	3069	2952	30	7385	6961	45	11413	11552	61	316608	304766	85	1.21641
136367	122352	90	79948	71509	89	2261	1982	26	3951	3706	33	11226	11180	55	16900	16376	66	459976	453982	89	1.22359
319880	205600	148	161451	100983	137	5567	3504	45	11219	6998	79	26369	16598	95	37677	23495	125	1.04858e+06	673767	143	1.22359
183957	167505	92	81547	74640	90	3449	3163	31	8117	7484	51	19451	16964	79	26355	21966	87	776638	652441	96	1.22462
104225	98220	82	54017	51499	82	1597	1503	20	3535	3635	31	8964	8228	53	12823	11881	64	343764	329105	83	1.23077
71147	69091	78	31968	31191	76	1092	1134	8	2488	2398	25	5272	4963	41	7900	7780	47	209808	207251	74	1.2359
72159	66933	79	29061	27655	77	1100	1027	5	1702	1649	20	4641	4688	38	8068	7922	45	202143	194551	76	1.24205
74104	71887	78	27024	26344	73	1298	1291	13	1798	1676	22	4364	4469	36	8202	7954	52	196308	192850	77	1.24205
68341	64843	86	22667	21982	65	926	942	0	1490	1631	19	4776	4268	38	7285	6978	52	207246	201679	75	1.24308
101276	96102	82	33159	31594	79	1278	1234	12	2472	2180	30	5869	5185	48	9931	9604	51	246109	240641	78	1.24718
103091	97341	90	40301	38190	81	1641	1485	17	3767	3091	34	8942	8177	53	12434	11330	65	346469	319689	84	1.24821
117670	108081	85	54630	49606	85	1476	1295	17	3218	2899	30	7963	7324	53	10805	9257	60	305848	274452	85	1.25128
88934	84866	83	50035	48181	80	1777	1535	22	4571	4191	37	8830	8413	49	13264	12102	65	363854	328032	85	1.25333
88174	81943	83	22275	20930	64	1612	1602	16	3617	3232	32	9147	8858	50	5640	5546	40	335725	318203	82	1.27077
117698	108008	85	45560	41919	84	1357	1092	10	3490	2965	32	8283	7636	50	11844	10395	61	339636	315571	84	1.27179
125678	111459	89	50870	45466	85	1770	1708	21	4147	4232	35	11002	10784	54	17511	17390	74	451193	431333	87	1.27282
86446	81785	82	53270	52012	80	1158	1176	8	2277	1993	26	5905	5781	41	8882	7920	56	228133	225162	82	1.28103
273319	219841	132	133732	111172	113	5604	4792	39	12323	9111	66	28174	21802	107	39121	30502	110	1.04858e+06	832720	122	1.28205
82819	78784	88	36661	35184	78	1439	1572	17	2427	2350	30	6556	6492	43	11128	10998	59	294388	289512	82	1.28513
139254	130074	91	61221	57897	84	3110	2805	30	6445	5354	53	13851	12332	69	19105	17285	80	543903	476192	93	1.28718
100953	93103	84	45839	42376	81	1744	1622	22	3413	3084	33	7745	7350	50	10099	9729	54	299493	286915	81	1.29846
67916	65557	77	15298	14802	49	786	712	0	1714	1853	21	4078	4286	34	7142	6517	49	188514	184286	78	1.30667
98621	93825	85	39219	37285	79	1219	1257	13	3130	3190	34	6397	6141	43	8291	7967	48	252396	245812	83	1.30872
96073	91966	96	44826	43338	79	1522	1531	16	3131	2928	33	8021	7985	48	12268	11595	57	331175	314337	81	1.31282
82296	80169	79	25647	25196	69	1107	1021	5	2380	2276	25	5122	5054	39	7550	7633	47	226632	230985	82	1.31282
108029	101273	87	37990	36180	82	1576	1581	18	2804	2728	30	7187	6735	45	10893	10317	56	311412	290848	86	1.32103
99631	92758	83	41004	37753	81	1568	1340	18	2767	2807	31	7040	6136	47	11227	10625	58	307926	279360	82	1.33128
195181	169951	97	92268	82803	90	3524	2862	34	8828	7324	56	19326	15968	79	28921	23678	84	817020	634007	94	1.33333
86802	80223	83	30225	27811	79	1606	1624	16	2605	2253	29	5887	5163	44	8730	8391	52	254274	238497	82	1.34051
151054	133008	101	88943	80823	87	2732	2429	29	5374	4606	44	13137	11084	66	19974	18533	69	552862	458689	93	1.34154
127857	119434	85	51544	47735	84	2251	2102	25	4062	3566	35	9095	8409	54	12312	11698	63	377994	356808	91	1.34564
74475	73211	79	36023	34657	78	957	702	0	2224	1722	30	4490	4362	36	5611	5530	41	163322	163653	78	1.35282
173198	158430	89	93224	86872	90	3098	2943	30	5824	5613	43	15457	13534	68	23301	19945	84	638718	534876	95	1.35385
82490	77464	82	31997	30219	80	1091	856	0	1768	2057	23	5892	5203	43	7448	7711	43	235154	227898	80	1.35692
81588	77522	82	40435	38969	78	1428	1165	14	2341	2066	27	5730	5443	42	8643	8882	48	247408	242915	79	1.36
53991	53181	72	31814	30578	75	428	512	0	1416	1596	22	3127	3066	30	5027	4900	38	143664	138940	74	1.3641
107127	100704	85	50090	47591	81	1514	1414	14	3300	2950	31	7067	6691	48	9729	8794	56	302549	276878	83	1.37026
72966	71013	85	28896	28345	75	863	648	0	1673	1668	20	4605	4559	35	6449	6262	44	193024	192149	79	1.37333
72586	70230	83	25269	24563	76	983	1053	6	1419	1441	16	3874	3944	32	6679	6715	44	162487	162597	72	1.37436
115093	105062	89	50727	46096	84	1671	1382	18	3504	3289	35	7833	7137	47	12311	11394	68	315208	294113	87	1.37538
110768	103974	84	40199	37567	82	1720	1819	19	4097	3610	35	9024	8661	51	12951	12188	67	361786	343728	85	1.38564
138581	121320	90	51026	45844	84	2420	2059	25	3670	3348	36	9375	7856	54	14505	12054	66	395606	321579	88	1.39077
80678	78400	79	23395	22710	62	1021	1166	10	2120	1912	22	5826	5571	40	8683	8297	49	241285	234440	83	1.39077
64899	63611	76	25687	25100	72	1148	999	0	2263	1584	24	4699	4672	37	7937	7846	48	201086	198881	76	1.39077
80515	75600	85	33750	31751	78	1242	1012	3	2616	2056	27	4945	5020	37	7074	6489	52	212570	205470	78	1.39179
104382	97029	98	62808	60063	82	1883	1913	19	4223	3737	38	9854	8585	57	14391	13385	65	420074	372500	85	1.39487
71114	68043	81	23067	22285	71	1006	912	0	1783	1908	23	5192	4840	40	7701	7328	48	213061	211553	77	1.3959
95978	89639	98	36918	35522	80	1247	1141	9	2258	2240	25	5531	5588	38	8407	8334	48	241393	236713	79	1.39692
99118	94086	86	33773	32310	80	1675	1499	18	2593	2513	28	7934	8011	46	12009	11357	67	311038	302157	83	1.39897
108171	100530	85	52160	49148	81	2263	2087	26	3830	3294	35	8494	7813	54	12953	10782	61	381940	338707	85	1.40205
91238	86162	91	33750	33052	78	1134	1159	9	2099	2020	24	5961	5452	44	9112	8869	50	247371	242401	77	1.40308
185109	171132	91	87522	82409	89	4008	3704	35	8355	7979	49	19715	17681	80	27380	24679	84	804262	697536	94	1.40308
108456	100903	90	44078	42211	81	2618	2493	28	3871	3881	33	10813	10257	60	15443	14600	68	429025	381016	92	1.4041
143083	133855	93	54793	51897	84	2505	2097	26	5801	4945	43	14138	12973	65	19740	17850	80	532879	473920	91	1.41026
93952	87169	82	40069	37084	82	1709	1417	19	3337	2627	33	6908	6525	45	10770	10009	59	291790	271858	87	1.41538
136265	119939	91	57444	50694	88	1830	1856	20	4176	3626	37	9730	8465	57	14079	12168	66	398613	353310	89	1.42154
117926	108165	86	52456	48520	84	2127	1903	23	4253	3860	37	9388	8212	52	14494	12546	67	407942	346390	87	1.43179
98343	90085	86	34179	32061	82	1776	1267	16	2707	2885	26	7046	6678	46	10774	9891	54	281234	241630	88	1.43795
120442	112433	88	46187	42925	84	1540	1421	16	3429	2940	34	7643	7654	46	12003	10923	63	342693	326387	88	1.43897
88875	84928	81	44405	42980	80	1102	878	0	1981	1779	24	4690	4222	40	8154	7323	51	208842	200268	82	1.44308
99114	91839	85	39611	37856	80	1117	1071	7	2246	2279	26	5575	5439	41	7976	7140	49	230055	222531	82	1.44923
109025	101409	85	42508	39361	83	1778	1576	20	3380	3230	34	7549	6716	50	11652	10989	59	300970	279767	87	1.44923
94820	86005	88	39097	35901	82	1656	1591	19	2776	2237	30	6714	6046	44	10704	9558	60	297567	273887	85	1.45026
70119	67074	83	35038	34272	76	1564	1623	19	3702	3180	32	7986	7626	51	12241	11401	65	340258	316455	83	1.45128
105352	101343	83	54422	52779	81	2330	2081	26	5167	5491	38	12414	11524	58	18022	16346	76	497237	448161	86	1.45231
144561	132028	87	88079	81554	87	3097	3056	29	5282	4753	40	12681	11204	63	19935	16324	82	519805	444643	90	1.45333
75361	72019	78	29214	28771	77	1614	1603	16	3121	2887	30	7295	7085	46	11011	10408	56	309830	290562	82	1.45436
91708	87522	83	36850	35084	80	1342	1190	14	2574	2225	29	5842	5889	42	8697	8243	52	253666	243729	82	1.45436
98911	94079	81	34059	32834	79	1602	1332	18	2914	3151	29	6926	6480	45	11161	10735	52	302161	294570	78	1.45846
136185	127424	89	80496	76218	85	2658	2621	25	5082	4599	43	12710	11850	65	19104	17508	79	515599	456190	86	1.45949
85704	82960	80	43365	42838	78	1928	1748	23	3663	3396	36	8588	8576	48	12826	12696	61	366685	343144	76	1.45949
60805	61341	76	26356	26138	65	853	801	0	1834	1520	19	3984	3925	36	6395	5697	42	172175	170693	72	1.45949
65887	65458	78	23797	23128	70	703	635	0	1798	1892	20	4136	4067	33	6587	6083	42	183067	174172	75	1.46564
106543	98191	86	50394	47330	83	1326	1287	12	2845	2977	28	7112	6431	46	10095	9283	59	279051	258626	83	1.46872
116643	105753	96	48611	44913	84	1903	1953	21	4071	3399	36	8953	7760	54	12589	11163	71	356135	329079	86	1.47179
138905	124769	89	66269	58266	87	2216	2022	25	4192	4125	39	10547	9460	54	15571	14112	72	424794	383033	88	1.47385
120451	109589	87	58675	54097	84	2246	2282	23	4733	4492	42	10144	8752	60	16780	15601	75	450767	388457	89	1.47795
159096	138534	93	64412	56172	91	3060	2687	30	5707	5124	41	14512	12490	68	19987	17168	82	577346	499546	94	1.48103
70797	71656	75	37272	36451	77	759	681	0	1653	1482	19	4692	4306	38	6208	5937	40	192855	187213	76	1.48308
122133	111879	89	44768	42670	84	2122	2072	25	4917	4864	41	11868	10603	58	15664	13984	73	461450	398143	92	1.48308
66358	64179	75	26653	25877	76	1102	1152	9	1854	1849	20	4579	4425	38	6674	6353	47	181279	175684	77	1.48513
90060	82242	92	40874	37938	81	1249	1447	13	2630	2343	30	6327	5688	43	10049	10224	53	270989	249725	80	1.48821
102519	97385	81	62853	60533	82	2130	1976	24	3885	3736	35	10601	9962	61	16036	15411	67	429282	392921	81	1.48821
99154	90524	84	41900	38483	83	1433	1276	12	2139	2085	24	6151	5956	44	7992	7352	45	249104	238489	80	1.49641
147845	122558	104	56622	48219	90	2210	1907	25	4203	3758	38	10982	9391	58	15862	13393	67	456365	370893	91	1.49744
126147	113791	86	48047	43140	85	2308	2017	25	4352	3516	41	10134	9037	54	15378	13577	69	413898	349418	87	1.49846
89017	84386	90	32701	32151	78	1236	1331	13	2923	2742	31	6872	6445	43	10653	9952	51	287196	280598	79	1.49846
96927	90717	85	31174	29186	79	1315	1326	12	3486	3241	31	6574	6518	44	10225	9629	57	285230	264395	83	1.50154
171093	151223	90	80868	73160	90	3232	2674	35	7530	7649	46	18845	18033	71	25018	23019	82	729679	685960	91	1.50154
83956	79368	79	31883	30481	78	1072	846	0	2335	2065	26	5534	5365	39	8143	8166	45	233630	222802	79	1.50154
81722	79793	93	36970	35693	79	1603	1359	17	2577	2478	27	5839	5714	41	8549	8077	48	241825	236440	80	1.50359
185329	159916	98	86897	74980	92	2694	2091	30	6431	5071	48	13569	11182	64	18217	15284	75	530727	427452	97	1.50667
92678	88691	81	48413	46326	79	1887	1888	21	3488	3325	33	8785	8198	50	13832	12667	74	368201	338114	85	1.50769
94674	89392	85	46859	45534	80	1511	1465	18	2321	2379	25	6053	5565	44	8920	8366	49	262104	251845	84	1.51385
106948	100205	86	57215	54727	83	1630	1550	17	3085	3035	32	7489	7059	48	10598	9595	55	319811	304779	94	1.5159
111256	102506	91	48653	43850	82	2053	1923	23	3742	3399	36	7487	6971	48	10537	9486	58	297771	275137	79	1.52103
135773	121485	91	48669	43527	85	2009	2089	22	2812	2849	32	8053	7032	52	12167	10792	61	358743	327243	84	1.52308
88158	83070	80	39671	38211	79	1931	1671	21	3615	3710	29	9301	8942	55	13689	12435	71	374360	350411	80	1.52513
70156	66742	78	26559	25417	76	937	1126	8	1240	1266	12	4250	4187	35	6522	6239	50	186307	184169	75	1.52615
75022	71213	83	29252	27785	77	1141	1063	5	2796	2151	33	5056	4954	37	7766	8348	45	210349	203784	78	1.52821
99077	94516	91	54888	52740	81	1393	1283	14	2892	2496	32	8203	7834	48	11493	10497	56	311280	296069	86	1.53949
97657	94232	85	56344	54659	80	2174	2026	24	3418	3413	31	9078	8446	52	13265	12832	61	380073	356557	87	1.54051
90735	88464	70	33946	31111	80	1605	1442	19	3333	3272	32	7934	7308	47	11378	10763	56	314680	294523	83	1.54051
78160	72847	83	25422	24716	71	1001	841	0	2032	1988	26	5148	5230	38	8052	7631	46	211004	202186	83	1.54154
92186	88111	87	56307	54675	80	1756	1528	21	3355	3267	30	8320	7805	56	11433	10094	57	320643	297477	87	1.54256
128595	114162	100	66975	61706	88	2482	2269	24	5122	4800	39	12019	11234	63	19264	17901	79	471585	437205	94	1.54359
85838	80878	82	53125	51827	79	1946	1951	23	4285	3977	38	9375	8786	51	16150	15467	68	399203	362222	83	1.55282
77801	74856	82	31451	30701	78	1045	1011	3	2096	2208	23	5534	5694	39	7937	7389	50	232502	226904	82	1.5641
121653	114331	87	55451	52722	83	2561	2433	27	5280	4944	37	12249	12074	58	18231	17246	76	495303	456006	90	1.56718
98568	93759	84	49685	48416	80	1426	1376	17	3834	3253	37	6410	5902	44	10205	10049	51	270301	256550	84	1.56821
77959	75089	79	26119	24294	77	1287	1211	13	2992	2733	32	7187	6734	45	10480	9210	59	291284	267620	84	1.56923
54567	54607	74	19059	18879	53	672	514	0	925	1020	4	3104	3402	29	4322	4212	36	142254	144602	71	1.57641
114519	105244	96	54129	51660	82	2437	2452	26	5557	5330	39	13383	12917	61	19943	18905	75	555782	512512	89	1.58154
89908	86905	82	43084	41990	79	1185	1196	10	2446	2554	29	5578	5237	39	7650	7811	48	223079	215978	77	1.58256
116949	106651	84	40036	35173	83	1971	1836	24	3518	3083	34	9382	8420	54	14278	12490	71	392579	354673	85	1.58769
89484	82645	84	40147	37169	81	1379	1286	15	2294	2222	23	5852	5537	43	8611	8128	48	232043	220212	78	1.59487
80778	77051	81	31720	31158	77	1020	1028	4	1614	1866	19	5106	4991	38	6929	6162	46	201055	192906	82	1.60103
174105	152483	101	80240	71240	90	3105	2670	31	6555	4841	48	14262	12188	63	18981	17087	78	567807	455005	101	1.60103
93163	87594	93	58808	57119	81	2140	2059	24	3525	3719	31	9014	8567	53	13507	13440	59	386169	355826	87	1.60718
102178	99470	81	52222	50354	80	2081	1836	23	4422	3991	38	9863	9449	52	14121	12457	66	414316	366043	88	1.60718
86820	81616	83	32855	31451	80	1046	803	0	2113	1984	24	5987	5578	41	8860	8339	55	231674	225176	83	1.61128
60535	59631	75	22633	22170	64	777	681	0	1086	1465	13	3629	3554	34	5556	5626	40	168295	163496	79	1.61231
106428	100517	91	44641	42382	81	1686	1557	17	2630	3127	26	6363	6042	42	9267	8718	56	271212	253255	93	1.61231
64954	62716	78	24325	23722	73	976	828	0	2044	1681	23	4084	4256	34	7622	6790	57	200352	197443	76	1.61436
115560	105881	89	44199	40233	82	1664	1686	19	3948	3874	31	8519	7994	52	12597	11257	61	361013	334287	85	1.62051
93289	90801	80	68581	66513	80	1575	1822	21	2394	2536	26	6706	6813	44	9608	9094	53	260754	253325	80	1.62667
54613	52946	77	18199	17668	53	1197	1047	5	1511	1533	21	4066	4447	33	5683	5576	41	187351	186111	74	1.62667
99390	91945	89	46414	43547	81	1471	1409	19	3285	3141	32	6375	6178	43	10364	9697	55	280509	272376	82	1.62769
111638	105150	84	48211	44174	81	1928	1932	22	3129	2666	32	8820	7752	54	13482	11538	67	373889	318848	96	1.63179
66400	64544	78	26345	25666	76	1070	706	0	1919	2005	23	4079	4269	34	5744	5855	41	177475	174664	78	1.63385
91454	85895	82	36494	34773	80	1041	1265	12	2539	2836	29	6210	5654	47	10244	10106	50	274585	265707	85	1.63385
79677	75587	80	34786	32371	80	1229	1180	10	2388	2052	24	6008	5513	42	8527	7860	52	235738	214925	81	1.63385
82935	78308	82	37270	35441	79	1326	1235	13	2162	1974	23	5078	4466	40	8751	8050	53	217089	210649	82	1.63487
100766	93967	84	44396	40852	83	1613	1447	18	3287	2991	34	7782	7303	47	11781	11123	63	323866	299981	90	1.63795
89761	85973	86	33990	32855	78	1225	1163	10	2363	1904	26	6062	5904	41	8624	8201	49	233994	221398	85	1.64103
68306	66623	76	34841	33817	76	1299	1170	12	3461	3251	34	7563	7208	46	12451	11730	57	319822	296680	79	1.65128
106285	97653	97	46207	42392	82	1505	1251	17	3582	2976	34	7938	7220	48	10890	9806	58	301784	279063	83	1.65744
96760	93114	81	47055	45744	80	2035	1864	24	4074	3953	33	9749	9208	56	14804	14097	64	417676	374069	86	1.65846
110797	104571	84	57449	54973	83	1641	1761	18	2800	2727	29	8165	7652	52	12512	12097	60	315577	302767	85	1.66872
78336	74970	81	29747	28941	76	827	803	0	1464	1701	19	4892	4695	37	7042	6361	48	196633	189928	78	1.67077
107781	99220	86	57928	53887	82	1668	1469	18	2863	3236	29	7773	6729	49	11847	11411	56	311411	284807	83	1.67487
166360	136456	110	112050	95427	94	3104	2703	31	8516	7476	49	17424	14437	77	24158	21480	84	647780	566335	91	1.68923
88090	82289	81	39915	37583	79	1365	1233	12	2789	2395	29	5932	6004	43	8550	8184	53	244261	237126	77	1.68923
77605	74173	85	21835	21049	64	938	844	0	2899	2720	30	5064	4978	38	7626	7255	50	208520	207571	76	1.69128
169248	157378	90	76528	71339	89	3749	3518	32	30530	27274	84	21972	19559	84	30334	27010	84	843463	697545	94	1.69846
88179	83372	79	46392	44597	80	1384	1219	14	3094	2663	30	6332	5759	44	9862	9379	51	267975	243127	80	1.69846
62232	59098	88	26823	25998	76	718	787	0	1977	2060	22	3592	3688	34	6352	6247	39	170722	165733	76	1.70256
132452	115988	88	53921	49092	86	2514	2233	25	5383	5201	38	12172	11397	60	19700	19168	81	531315	512151	90	1.70256
154626	136569	96	66749	58633	90	2547	2476	26	6080	5285	47	14452	12587	64	19156	17329	72	579674	507460	93	1.70359
79633	76685	82	30325	29630	76	1193	1098	8	2245	1964	21	5167	4944	37	8292	8015	48	224525	213544	81	1.70769
79374	77814	80	40595	39232	78	1113	926	0	2117	1934	25	5238	5042	41	7508	7455	44	216830	208099	80	1.70872
111112	106746	83	58655	56839	81	2880	2434	30	4876	4521	38	11964	11148	57	18617	17388	72	505219	437652	85	1.70872
64550	62679	83	26413	25666	76	690	736	0	1972	1674	19	4487	4460	35	6702	6676	45	184363	182720	78	1.70974
124180	118479	87	49536	47468	83	2100	2181	23	4565	4269	38	11076	10250	53	17246	16263	76	457336	409693	87	1.71179
92647	87595	83	35375	33609	80	1120	1117	10	2676	2750	28	5895	5486	44	9781	9207	58	248971	240671	80	1.71692
83960	79866	96	28461	27672	78	1362	1011	3	2877	2813	29	6906	6903	44	11599	11209	54	299000	291805	80	1.71795
178464	157912	91	90788	80943	90	3961	3522	34	9160	7403	57	20975	18044	82	30288	25246	84	849954	674150	95	1.71795
147181	129269	89	57483	50869	86	2329	2068	26	4126	3506	37	11161	9810	58	16125	13305	71	452418	380283	90	1.7241
111932	105769	87	63216	60324	82	2584	2142	27	5460	4409	45	11331	10113	57	15865	15088	65	475230	415277	86	1.73846
98269	92420	82	38584	36995	81	1401	1487	14	2221	2391	26	5746	5575	43	9190	8802	50	261332	247555	83	1.74256
94403	88637	81	55414	53285	81	1873	1852	23	4205	3727	40	10077	9624	52	14558	14173	73	408122	386021	83	1.74462
107680	98049	92	44871	41217	83	1461	1349	19	2799	2563	30	7612	6630	48	11307	10129	60	315407	292193	81	1.74872
102747	97027	82	40976	39088	80	2026	1721	23	3613	3236	36	8736	7740	51	13094	11667	73	351137	312601	83	1.74872
52159	52939	73	28557	27943	74	544	622	0	1486	1650	16	3498	3539	32	4697	4391	36	133974	128661	89	1.74872
92906	87437	91	53920	52178	80	1666	1541	19	3457	3575	32	8248	8178	49	12303	11337	61	346206	321213	81	1.74974
85075	80983	89	24283	23651	66	1279	1335	14	3264	3072	32	5952	5639	42	8835	8643	50	241234	231848	80	1.75487
77914	75100	81	32158	31649	78	1660	1541	18	2231	2584	25	5559	5334	40	8001	8204	44	231158	225618	80	1.76513
72358	71498	80	26568	25831	76	814	851	0	1694	1856	24	4776	4503	39	7184	7295	42	178033	172548	76	1.77846
115832	107814	92	49456	46344	82	1902	1784	23	3346	2944	34	9172	8383	50	13480	12355	70	361896	343098	82	1.78051
119151	109038	86	50450	45990	84	1876	1852	18	4265	3448	38	8853	8235	52	13250	12082	66	362695	339633	85	1.78462
119241	111540	92	62339	57726	85	2124	2009	22	4035	3779	32	9163	8387	52	12432	11374	60	358391	336289	87	1.79385
51167	50962	74	20102	19564	60	987	1036	5	1283	1523	18	3542	3390	34	5508	5064	41	158273	162048	77	1.8
79518	77164	86	40968	40054	78	1086	1003	2	2010	2185	22	6746	6263	45	8593	8188	47	234929	229583	79	1.80513
148197	128560	92	66823	59677	88	2564	2509	27	5431	4542	45	11533	9414	62	17640	15234	73	492148	402007	90	1.81436
107497	99468	84	42862	39235	83	1640	1605	19	3656	3397	33	7960	7632	51	10451	9544	54	305519	284057	81	1.81538
136774	124389	101	96948	91017	87	3080	3080	27	6737	6352	43	15182	14618	66	21829	20801	77	611483	552604	88	1.81744
142766	129437	90	53115	47125	86	2228	1807	26	5063	5023	38	10438	9538	55	14872	13121	67	429891	396184	90	1.82051
75744	75030	78	29598	28198	77	883	791	0	2344	2180	25	5101	4818	40	8575	8070	51	230978	220481	83	1.82256
114960	106237	84	58480	54934	84	2019	1897	23	4209	3551	39	8251	8121	48	13539	12198	64	374204	340206	88	1.82359
122532	111970	86	53456	48242	86	1960	1804	22	4510	4033	39	10633	9350	61	14885	13564	66	427696	388404	93	1.82564
111924	106855	82	52378	50005	82	1907	1828	20	4046	3822	35	8279	8186	49	12137	11283	58	339550	326114	85	1.82667
107565	101422	83	47938	45629	81	1506	1406	16	3318	3095	30	8276	7563	49	12500	11324	60	342342	299062	91	1.82769
96046	93209	82	33250	32099	79	1335	1133	14	3123	2876	30	6807	6472	44	9502	9059	53	277996	265464	85	1.82872
85428	79775	84	33287	31544	79	1187	1028	5	2240	2008	25	5114	4677	41	8261	7796	50	224140	213455	85	1.83897
92537	85332	87	37261	35017	79	1356	1327	13	2694	2674	32	6720	6371	43	8430	7869	48	251573	237282	80	1.84718
88320	82929	85	27906	26778	78	1266	1294	13	2388	2132	24	6257	6234	42	9767	9026	60	239066	222672	79	1.84923
100849	92814	84	41284	38028	81	1673	1481	19	3560	3449	36	9691	8565	55	12336	10861	64	369818	337876	83	1.85026
98891	91586	86	48448	45143	83	1149	1120	10	2818	2623	32	6828	6012	48	10180	9303	56	275020	261261	82	1.85128
129793	115601	88	70162	63263	86	2132	1976	23	3571	3308	35	8711	7928	55	12935	11268	65	362681	310124	88	1.85538
67947	65447	79	24730	24020	71	925	816	0	1804	1512	21	4223	4178	35	6983	6367	47	187699	182921	78	1.85846
116173	107378	86	38484	35315	81	2340	1918	25	3778	3375	38	9159	7717	54	13969	11407	75	381766	329031	87	1.86872
88432	84152	84	30325	29044	78	1171	990	0	2646	2351	29	5758	5537	40	8731	7778	51	244419	229967	83	1.86974
132515	118794	88	74704	68792	85	2772	2744	27	6356	5714	47	14169	12325	66	20372	17372	78	592417	500315	91	1.87282
90520	85740	82	41835	40333	80	1250	1351	13	2875	3049	27	6014	5930	43	10234	9604	56	271951	258238	81	1.87282
114905	106454	83	49062	45111	83	1638	1541	18	4691	4301	36	8271	7819	49	11394	10254	57	337848	320433	83	1.87487
145145	129818	88	38512	32826	85	2488	2132	27	4392	3477	40	11019	9482	59	16398	14040	80	450121	393979	87	1.87487
74470	70512	79	25479	24651	69	1144	1124	9	2357	2233	23	5246	4883	41	6628	6617	44	197188	198149	75	1.8759
138495	125997	94	61864	56286	85	2286	2294	21	5262	4377	44	11723	10310	58	18644	16749	78	487453	411211	92	1.88615
84403	81537	86	28415	27657	77	1120	1022	4	2755	2383	27	5813	5696	42	8560	7991	49	232473	221580	79	1.88821
112791	106002	86	45250	43291	83	2342	2333	26	4125	3962	35	10033	8614	57	16202	15206	74	437761	376085	88	1.88923
85680	82294	81	33366	31812	79	989	1069	6	2656	2544	27	5766	5504	41	7442	7358	46	231456	218093	81	1.89231
136404	119844	92	44386	38775	87	1475	1412	18	4884	4161	37	9309	8128	52	12265	10903	62	337036	286717	101	1.89436
171763	146182	95	98533	87349	92	2348	2068	26	5605	5102	42	11542	10118	60	15431	12999	62	444108	389485	95	1.89949
117714	108268	86	62566	58312	83	2117	2065	23	4553	4061	42	10136	8655	62	14961	12756	65	416327	356394	89	1.90051
92384	89833	80	48431	46380	80	1155	1378	13	3128	2805	32	7609	6853	48	11178	10000	61	314873	283728	82	1.90154
107235	100130	84	50387	47837	80	1947	1902	22	3153	3106	30	7969	7726	49	12272	11097	63	349483	318014	88	1.90359
113703	102361	101	49272	43328	101	1922	1726	22	3850	3419	33	9995	8455	58	14269	12456	70	406205	349940	101	1.90359
118731	106502	86	46081	42201	84	2011	1622	23	3255	2938	29	8535	7211	56	12663	10765	61	353347	313008	87	1.90359
114982	108508	84	44369	41796	82	1664	1625	19	3636	3275	32	8110	7863	47	10552	10253	52	325623	312304	82	1.90564
97412	90563	90	40087	37727	80	1174	1206	11	2312	2295	24	6053	5475	47	8822	9206	51	251626	234455	83	1.90872
110952	105639	88	45716	42576	82	1963	1778	21	3762	3588	36	9387	8878	51	13367	11586	66	385003	343993	81	1.90974
93437	87638	84	29514	28512	79	896	728	0	2235	1933	25	5735	5623	44	8529	8557	51	224012	217458	81	1.91795
126907	117524	86	72761	67871	84	2043	1731	23	3375	3502	33	8908	8066	49	12236	10159	65	336898	295620	85	1.92308
100182	93815	85	50002	47011	82	1388	1265	13	3028	2991	30	7180	6496	46	9784	8660	57	278613	253680	85	1.92923
100382	97100	83	40738	39778	79	2303	2122	22	3744	3316	36	8601	8091	52	12820	11905	66	370046	332752	87	1.92923
102428	97273	81	40798	38406	81	1598	1325	17	2584	2233	27	6352	5666	43	10556	8627	60	276602	257936	98	1.92923
107165	98987	91	40390	36928	84	1342	1491	14	3773	4093	34	7997	7253	50	11684	10764	65	335008	313617	88	1.93333
180376	157216	95	58270	51643	90	2839	2530	29	6041	4542	48	12586	10865	62	17580	14776	74	519165	426984	95	1.93641
68554	66112	80	28367	27637	76	723	877	0	1418	1500	19	3566	3759	33	6855	7048	42	175054	173497	73	1.94154
64114	61137	90	28152	27178	76	890	824	0	1485	1913	16	4338	4266	37	7541	7476	50	194825	188041	75	1.94564
128420	117870	85	43545	40400	84	1892	1702	21	4405	4199	35	10499	9754	58	15378	13419	75	418992	390135	84	1.94667
154162	130450	93	58770	50782	89	2579	2184	27	4880	4250	39	10843	9129	58	17080	14154	74	468525	380274	93	1.94974
84036	80507	79	32764	30853	78	1332	1298	14	2614	2337	32	6229	6184	40	9037	9013	50	254084	245681	79	1.95077
117568	107005	93	49243	45253	84	1541	1438	16	3536	3003	34	7865	7506	47	11153	10645	54	334793	318279	87	1.95179
72496	67939	80	30164	29313	77	1056	943	0	1744	1565	18	4765	4595	38	7233	6872	44	199800	189017	81	1.95385
85245	80120	82	33220	31617	78	1219	1254	14	2615	2297	27	5237	4936	39	8937	8070	64	228504	221639	80	1.95385
104127	98536	83	42174	39703	80	1618	1647	19	3266	3048	31	7836	7860	45	10966	10063	58	320763	306678	84	1.96615
105511	97773	86	43901	40792	83	1541	1225	18	2920	3002	30	7860	7493	47	10422	9853	61	306348	287321	83	1.96821
87651	81272	83	38435	35613	81	1744	1373	22	2801	2793	30	6826	6302	46	10401	9624	54	293296	266087	82	1.97333
80202	76339	80	36005	34021	79	1170	1065	7	2196	1862	26	5358	5227	39	7708	6839	53	208710	199730	77	1.97846
88581	81701	97	38048	36351	80	1006	889	0	2258	1907	23	5215	4896	40	7338	7466	43	216372	204524	78	1.97949
118299	105307	88	53423	47904	86	1572	1370	17	3480	3392	32	8556	7309	56	12130	11143	58	344947	315519	84	1.98051
90686	88470	80	41480	40151	80	1112	1177	11	2550	2589	29	6056	5881	43	8625	8163	46	247586	236672	81	1.98256
98905	93503	89	52431	50193	81	1973	1747	21	3290	3463	32	9206	8521	53	15938	14412	71	388795	356087	85	1.98256
92100	90621	78	52676	50822	78	1726	1681	21	3463	3247	34	8452	8093	50	12546	11606	69	343174	318818	82	1.98256
97766	93338	84	24935	23869	74	1614	1581	16	2876	2651	32	8007	7222	50	12261	11940	59	345791	334462	83	1.98359
115170	103323	85	47006	42149	83	1707	1520	23	3797	3040	40	8654	7922	50	13054	11230	72	354721	301846	89	1.99282
94762	90192	82	40166	38464	79	1892	1717	22	2579	2575	28	7545	6899	48	11303	10581	55	301353	289002	83	1.99487
133110	122429	91	64096	60322	84	2025	1967	22	4797	4202	43	10740	9666	61	16434	14439	71	439178	376613	90	1.99487
118365	109236	86	49116	44538	85	1806	1641	22	3913	3140	38	10131	9065	55	15330	13530	66	422956	387530	88	1.9959
86298	82994	84	53480	52216	80	1648	1558	20	3358	3212	31	9055	8940	50	12353	12478	56	349312	314082	84	1.99897
70049	68855	84	25645	25272	75	1032	991	0	1554	1630	20	4357	4567	36	7411	7454	47	197377	197241	79	2
143192	123916	96	66320	58349	90	2196	2158	24	5427	4804	40	12827	12114	60	20653	19531	80	540799	505436	88	2.00615
107591	100325	94	25692	24439	74	1942	1526	20	3420	3605	30	8238	7810	56	11331	10046	63	327742	306552	80	2.01026
292531	164009	123	136240	85997	122	6082	3890	58	14491	10128	84	33096	22874	114	44836	30375	116	1.04858e+06	865152	127	2.01333
89615	85904	82	21259	20452	60	1162	1072	6	2965	3092	27	7375	6836	47	10114	9942	51	295237	288242	85	2.01641
114118	108768	83	63837	61422	83	1780	1839	21	3942	3524	37	9523	9282	53	13519	13369	65	395366	381022	85	2.01641
109813	102449	83	35224	32905	79	1493	1533	17	3508	3202	32	8038	7361	52	12050	10990	63	330510	294794	87	2.02974
146790	133511	91	62418	56312	86	2334	2283	24	5115	4494	40	10140	9213	52	14453	11812	70	410485	341232	92	2.03077
104773	98289	84	43922	41082	83	1427	1468	19	2898	2465	29	7243	6505	49	10050	9291	57	270793	253167	87	2.03179
107464	98069	84	43345	38921	82	1815	1610	21	3421	2971	32	8022	6920	53	12500	11850	61	351037	310547	87	2.03179
94476	87653	98	40184	37530	82	1670	1731	19	3708	3244	34	7544	6699	52	12402	11878	61	324725	281912	98	2.03179
123046	114130	86	45254	41436	85	2184	1895	23	4490	3839	37	10222	9618	58	13709	12506	64	425143	387626	87	2.03179
83935	82270	79	42003	40906	78	1111	999	0	1842	1969	24	4994	5205	38	8248	8208	48	217616	210324	79	2.04205
121446	111941	86	47037	44672	84	2935	2508	30	5326	5455	42	13362	12732	58	19233	18355	77	524568	480619	85	2.04308
56902	57568	74	33040	32799	74	1156	1306	11	1403	1443	16	3793	3929	35	6532	6177	50	163507	160040	76	2.04718
181751	148327	96	71882	59377	93	3120	2525	33	5398	4959	41	14131	13022	68	22223	19002	87	597102	569263	95	2.04718
99913	96838	80	39978	37948	80	1786	1596	19	2836	2697	30	7682	6835	49	11550	10729	60	330731	309227	85	2.04718
49164	48381	76	23181	22548	66	564	473	0	1069	1351	14	3294	3367	29	5382	4930	43	143525	141406	75	2.05026
106786	100555	93	52412	49215	82	1413	1361	15	3385	2910	36	7284	6940	53	11528	10295	67	322335	287686	88	2.05231
96061	91246	84	32295	31287	79	1762	1763	21	3916	3745	36	9227	8631	50	12501	11152	59	361568	334596	87	2.05744
75860	73822	79	31461	30917	76	1088	1027	5	2233	2030	25	5672	5363	40	7577	7433	49	219727	210058	80	2.06564
96879	90892	83	41401	39725	80	1261	1283	14	2759	2697	29	6994	6610	48	9852	8647	60	298224	287907	82	2.06667
151213	139363	89	78444	73309	86	2315	2268	23	4992	4369	43	11439	10017	64	17606	15449	78	477151	398408	91	2.06667
105943	100039	83	44032	42219	81	2323	2065	27	3691	3467	36	9906	9166	56	13736	12279	62	393324	353716	85	2.06769
100497	95832	97	59402	57749	81	2060	1988	23	4309	3928	36	8847	8602	52	13309	12511	59	365197	335185	84	2.07179
84196	80056	80	35608	33681	80	952	934	0	2355	2075	27	5430	4860	41	7884	7768	50	235919	222328	83	2.08205
110094	104006	90	61398	59532	82	2015	2050	23	5775	4597	44	9662	9014	52	12690	12581	59	360227	321208	88	2.08513
93162	87832	88	35495	33214	80	1317	1233	13	3268	2943	30	7374	6909	48	10793	10036	52	295667	274070	86	2.08718
88471	84936	80	34846	33420	78	1231	1084	9	1884	2059	24	5844	5539	42	9095	8181	57	254414	247030	82	2.09231
234686	197988	107	119905	105002	105	4899	3890	38	10863	9003	59	27688	22143	100	37584	28078	103	1.04858e+06	832588	113	2.09744
122002	116011	83	70766	67946	84	2481	2453	25	4453	4190	40	10785	9659	58	16462	14984	70	447857	390693	89	2.09744
75563	72595	80	28525	27566	75	1008	1042	5	1767	2017	19	3993	3598	36	6115	5965	41	188768	182497	78	2.10154
95089	89058	82	41946	39832	80	1399	1231	15	2334	2114	27	6055	5501	45	9538	9008	54	261762	247019	81	2.12205
77494	72631	84	30466	29499	77	1283	1108	11	1712	1910	22	5349	5146	40	6999	6846	44	213778	210193	81	2.12205
84177	82120	80	31103	30047	77	1427	1155	16	2738	2674	28	5435	5251	42	8339	7794	49	243703	236182	81	2.12308
143186	133185	95	77165	73918	86	2873	2708	29	5251	4616	43	12473	11237	61	21024	18636	82	550640	473954	95	2.13128
82858	78146	83	54440	52232	79	2108	2141	22	3359	3223	32	9211	8680	50	13276	12528	72	378404	357138	81	2.13436
109296	103770	99	60647	58519	81	2337	2184	25	4240	3971	35	10430	9834	57	15517	14906	67	443997	409361	85	2.13538
99371	92701	91	36703	34450	80	1260	1375	16	2592	2556	31	6904	6964	43	10373	10010	54	287384	264866	80	2.14051
66808	64640	79	32042	31318	76	1017	945	0	1951	1968	20	4306	4121	36	6826	6627	46	199646	193964	77	2.14154
170182	149147	93	60953	52867	89	2448	2396	26	5264	4320	47	11723	9675	60	16553	13262	77	478588	375472	94	2.14564
89292	85092	82	34092	32498	79	1458	1246	13	2601	2447	34	6736	6062	50	9902	9349	53	259272	245377	80	2.14872
102582	97863	89	47972	46161	81	2027	1807	24	3962	3754	35	9815	8904	53	14435	13427	66	396588	356208	86	2.14872
106033	101883	88	58025	55587	82	1520	1628	18	3266	3131	33	8556	7717	51	11234	10790	54	323544	302982	84	2.15282
159609	149050	87	93278	88360	87	3074	2571	31	7098	6747	47	16768	16318	71	22969	21701	81	642775	578575	92	2.15487
92332	88394	89	52679	49988	80	1750	1717	18	2933	2843	31	7738	7930	44	11282	10968	57	327407	315861	79	2.16615
77974	75010	82	27212	26233	76	1459	1258	16	2038	1707	23	5161	4803	40	7808	7658	44	227323	221240	78	2.16821
91203	85865	84	37692	36032	79	1617	1541	18	2557	2205	25	6391	5725	43	9718	9139	49	268394	253516	79	2.17231
77284	73414	80	26179	25373	77	919	796	0	1390	1803	17	3903	3645	34	6485	5534	50	163688	162855	78	2.17538
105986	100159	85	47814	45703	81	1765	1753	20	4457	3724	43	9003	8222	56	13802	12352	66	370812	325890	88	2.17744
95799	91720	81	57386	55811	81	2324	2095	24	4298	4280	37	10096	9806	56	16180	15530	67	438185	406260	84	2.18051
167394	147049	92	72317	65892	89	2952	2560	29	6800	5812	44	14560	11969	70	21134	17337	82	593719	465966	97	2.18564
104150	97946	86	46346	43878	81	2414	1890	26	4481	4170	37	10929	10064	58	16337	14933	66	453768	410183	86	2.18564
67365	64842	93	19377	19180	54	712	840	0	1447	1929	18	4142	3810	36	5664	5599	40	177233	174226	78	2.18769
277970	190433	120	145247	105187	115	5691	4230	43	12440	9231	64	28132	19905	107	41333	29144	112	1.04858e+06	824193	122	2.18872
92215	91260	79	52235	50560	80	1648	1684	19	3914	3612	37	10193	9805	52	15339	14719	64	435810	408606	81	2.18872
89789	84165	87	40678	39070	80	1703	1423	18	3487	3174	33	7944	7279	50	11887	10769	57	318089	282281	81	2.19897
107504	102986	77	49816	45725	81	1953	1831	23	3846	3738	36	8682	7922	48	12106	11153	67	353461	309894	81	2.2
121316	101236	95	44650	36825	86	1831	1472	23	3109	2732	35	8818	7219	55	12884	10577	69	364459	295921	90	2.21538
62685	62690	77	15156	15019	49	1265	1218	11	1381	1851	18	4599	4506	36	7327	7270	45	193610	187206	79	2.21538
123124	112897	85	51487	47846	83	2043	1718	23	4435	4357	38	10442	9700	58	13750	12823	62	395985	365454	88	2.22051
113090	107235	82	43383	40294	82	1966	1495	21	3191	2970	33	8150	7299	49	11755	10616	62	331066	305998	85	2.22462
284678	206260	123	149323	115192	120	5476	3767	45	12653	10148	65	28497	23052	101	39234	32684	112	1.04858e+06	992786	120	2.22564
136282	119660	96	47793	41830	88	2105	2043	23	3401	3467	33	9006	7972	53	15468	13492	68	387149	342485	89	2.22667
106198	100079	86	40001	37916	80	1355	1466	14	2749	2474	31	6255	6049	43	10045	9571	56	269830	251185	82	2.22769
102009	93923	98	35124	34147	80	1462	1322	14	1745	2217	24	6686	6693	42	8994	8130	47	262416	253990	83	2.24103
86279	83526	81	41794	40126	79	1022	972	0	2914	2756	30	6067	5845	42	8268	8287	48	245937	232598	84	2.25026
127743	114665	99	45574	41281	85	1973	1912	20	4030	3607	36	9712	9004	53	15216	13216	73	401789	352697	90	2.25436
82461	77583	95	33415	32601	78	1048	1099	7	2243	2411	23	6066	5858	42	9302	8913	57	234355	230686	81	2.25538
100979	94549	86	37404	35934	80	1417	1423	15	2451	2180	28	6328	5891	44	8812	8115	52	243502	232889	80	2.26359
77784	75039	79	38409	36716	79	907	843	0	2175	2071	24	4320	4164	37	8001	7657	51	206224	198471	76	2.26872
60107	58117	78	22744	22045	65	637	655	0	1632	1506	16	3273	3268	31	5690	5699	39	139091	132118	77	2.27487
109965	102532	85	46793	42694	84	1999	1686	20	3522	3363	36	9692	8754	55	14120	12538	64	396250	355923	86	2.2841
79512	76329	78	32679	31322	77	1180	1151	9	2850	2363	27	6495	6310	45	8776	8307	48	251764	237666	83	2.2841
100899	93698	82	32323	29762	79	1799	1726	18	3197	3285	33	7680	7017	46	10073	9200	53	298657	274123	87	2.2841
161450	149759	87	74584	70294	87	3568	3099	31	6932	5907	61	16312	14571	74	26194	22910	85	679765	571404	97	2.28615
79534	76376	95	22495	21650	65	1403	1276	13	2562	2526	25	5252	5141	39	9097	8713	51	258032	248598	81	2.28923
116467	103791	90	43182	38784	84	1564	1470	15	3185	2699	34	7480	6669	51	12027	10768	65	314741	268948	88	2.29128
89736	86864	78	44279	42504	79	1304	1583	16	2822	2517	31	6932	6756	43	11227	10378	62	305275	285134	81	2.29128
67843	65205	79	25213	24879	74	643	829	0	1686	1220	20	4058	4063	33	6522	6948	41	185857	184597	76	2.29949
126331	111206	90	49652	43004	88	2160	1992	23	3695	3866	32	9171	8676	52	14493	13589	61	407755	393620	88	2.30667
101380	94996	84	40912	38854	81	1253	1279	13	2811	2253	36	6186	5841	44	9657	9237	50	277522	258712	84	2.30974
109318	99605	93	48712	44078	83	1680	1471	19	3454	2851	39	9146	7808	55	11415	10068	63	356779	320211	88	2.31179
65471	65804	78	30127	29811	76	692	797	0	1720	1685	19	4178	4029	37	6212	5976	42	177347	171080	77	2.31282
79653	74668	84	31177	29985	79	1248	1364	14	2062	2230	24	4938	4995	38	7736	7110	48	216515	209116	83	2.31282
128709	119170	87	46529	43724	84	1602	1489	18	3434	3261	34	8078	7400	53	12749	11916	62	334158	310979	88	2.3159
95398	90704	90	37918	35490	80	1387	1217	14	3242	2916	33	6761	6266	46	10126	9532	55	277770	259883	84	2.31692
134597	122953	95	73391	68637	84	2367	2408	24	4243	3970	39	11788	10498	57	16105	14014	70	489506	417217	90	2.32
71747	69100	78	33345	32144	78	788	692	0	2011	1603	22	4718	4408	38	5868	5722	42	176739	172184	76	2.33231
80930	75671	83	29773	28467	77	1475	1181	13	2645	2357	27	5862	5450	45	9568	9361	60	251653	240421	78	2.33538
129151	115550	96	51373	46039	86	1999	1823	23	3310	3052	33	7838	7209	48	12733	11971	60	340394	309711	89	2.33641
99161	96835	80	51858	49160	81	1444	1264	15	3381	2673	34	7442	7122	44	10388	10091	56	290953	277949	83	2.34256
106614	100158	83	49830	46259	82	1610	1553	17	3364	3017	31	7422	6970	48	11219	10463	57	306172	287397	85	2.34359
66803	64205	79	28024	27554	75	837	786	0	1222	1442	17	3934	3868	32	6216	5774	42	165206	162121	77	2.34872
103255	95721	90	43384	39928	82	1741	1415	22	3596	3170	36	7259	6610	47	10592	9646	58	278681	263119	82	2.34974
69739	67258	80	20497	20190	56	1019	917	0	1821	1919	27	4508	4222	36	6908	6535	48	205086	203016	78	2.34974
68728	64251	83	23722	23123	68	1225	1147	9	1724	1692	22	4042	3964	34	7249	6841	46	180721	174475	77	2.35385
119849	109934	86	75358	72296	83	3031	3072	27	5864	5219	42	14472	13778	68	21411	19938	79	607627	549654	86	2.35385
64528	63600	75	20738	20429	55	828	855	0	1573	1932	21	4643	4367	40	7525	7492	47	208905	204813	78	2.35385
78346	74566	86	31331	29989	78	1280	1194	10	1936	2081	24	5246	4979	41	7653	6992	52	219497	208736	80	2.35487
104429	96267	86	45805	42733	81	1469	1391	16	3499	3051	34	8241	7074	50	12298	11089	60	347112	319871	83	2.35795
143076	125923	98	54546	48859	87	1953	1638	22	4497	3900	37	9162	7983	53	13627	11326	73	369001	316430	85	2.36103
168670	141279	94	75269	63258	91	2890	2414	27	5220	4510	41	14311	11810	73	21717	17918	84	577996	470403	90	2.36205
72325	69869	85	39974	39266	77	1067	953	0	2286	2256	24	4336	4108	36	6373	6631	42	183449	176089	74	2.3641
107611	97469	86	42452	39086	82	1871	1801	21	3762	3294	34	8622	7232	55	13404	11255	72	396486	331932	86	2.37026
141402	127761	93	64480	59831	85	3534	2954	33	5754	5433	44	14455	13660	62	19669	19090	73	572483	523822	89	2.37128
100142	94226	81	31624	30241	79	1905	1763	20	2908	2664	30	6636	6679	41	9270	8494	60	280911	261768	85	2.37641
80460	75394	91	26370	25747	77	1257	1206	10	1780	1795	21	5085	5311	39	9223	8968	50	241881	239958	84	2.37846
104905	95510	86	42149	38705	83	1464	1421	17	2742	2568	31	7811	7065	50	11479	10565	56	316150	281292	89	2.37949
81588	79613	79	33208	32645	76	1212	944	0	3134	2760	31	6955	6740	44	10440	9144	54	291758	265593	82	2.38051
59512	59424	78	20685	20314	62	512	605	0	1437	1636	17	3333	3305	30	4131	4180	36	146097	142610	76	2.38154
97321	92480	97	47861	46438	81	1857	1881	21	3606	3267	35	9229	8563	50	14231	13643	69	380534	346104	85	2.39077
141217	125706	88	68084	61184	87	2722	2530	29	5602	4563	48	14074	11886	66	21431	18341	81	586869	487426	85	2.39179
127144	117153	86	66028	61264	85	2341	2069	23	4349	3559	39	10362	9285	55	15679	13661	67	419116	353493	90	2.39692
98286	91316	84	40592	37850	81	1325	1306	14	2749	2351	30	6876	6972	45	10325	9422	65	289413	268133	82	2.40103
143060	122744	91	62228	52944	88	1531	1267	18	3781	3492	35	8177	7174	50	11750	10590	60	338957	300185	89	2.40308
88454	85471	81	40031	38470	79	1432	1419	17	4250	3782	41	9357	8594	49	13709	12556	69	397617	347732	85	2.4041
157597	141867	90	73171	65498	88	2883	2710	29	5491	5203	45	14526	12665	70	22129	19275	83	581754	506728	90	2.40821
176142	135805	100	101238	80255	95	2720	2178	29	6663	5316	53	13751	11568	63	17318	13983	73	544950	440805	94	2.41128
92293	88109	94	58531	56757	82	1539	1551	18	2753	2832	30	7610	7025	46	11121	9895	56	311331	289892	85	2.41436
89996	86281	79	51924	50331	79	1633	1707	19	3967	3724	38	8832	8195	49	13965	12845	65	381174	345643	83	2.43282
87496	87735	79	60506	58718	79	1409	1533	19	4014	3627	34	8898	8323	51	12129	11538	56	357342	330130	81	2.43795
86434	81839	82	32051	30483	78	1272	1239	12	1880	1843	24	5844	5556	41	9653	9718	50	252499	242039	84	2.44
92964	88779	82	40326	38861	78	1974	1983	23	3885	3768	35	8193	7595	50	13247	12289	62	398643	356001	85	2.44
94660	88532	88	49730	47472	81	1549	1419	17	3024	2672	33	7600	6488	48	9449	8530	52	294381	274237	85	2.44923
79871	76867	83	34566	33834	78	1088	1022	4	2495	2352	26	5449	5128	39	7633	7507	54	220449	211171	83	2.45128
114525	105592	85	44299	41038	83	2028	1908	21	4835	4518	39	7957	6826	51	13152	11344	68	346117	297608	82	2.45949
82931	78551	80	34523	33331	77	798	868	0	1956	1818	23	3852	3562	35	5775	5672	42	163721	157276	79	2.46462
98266	91200	84	32922	29955	79	1454	1437	16	3328	2890	35	7470	6686	48	10872	10036	59	303747	282171	82	2.46462
52994	52222	76	22611	22069	64	886	852	0	1768	2002	22	3988	3873	33	6534	6578	44	180944	175226	76	2.46462
109300	99370	100	43141	39170	83	1995	1984	22	2883	2951	32	8693	8109	51	12727	11560	68	366668	330972	87	2.47179
92460	88106	82	38829	36540	80	1465	1374	17	3450	2978	38	7388	7324	44	9152	8794	54	270799	256739	84	2.4759
97317	92472	85	61882	59976	81	2292	2400	24	3509	3311	34	10075	9808	58	15563	15948	72	401381	377663	84	2.48
58336	58072	76	14590	14413	48	931	928	0	1689	1368	24	4292	4551	34	6308	5887	43	184209	183738	76	2.48103
85601	80692	94	34693	33115	79	1493	1389	19	2733	2484	25	7112	6770	45	10700	10016	53	278153	265070	81	2.4841
99715	91057	88	36628	33244	81	1477	1263	15	3695	3299	36	6896	6223	46	9774	9190	53	287975	270643	85	2.48513
104813	97850	83	61592	58956	82	2223	1876	26	4700	4098	38	9841	8899	55	15038	14099	72	431089	375140	84	2.48615
102858	94958	89	40218	37542	81	1387	1424	15	3260	3030	34	8495	7873	51	11779	10731	56	340472	292098	83	2.49231
98613	92936	84	39398	37287	80	1353	1397	13	3154	2758	30	7250	7127	45	9403	8482	54	279558	269109	81	2.49436
66884	65223	89	34828	34287	76	1141	1113	8	1365	1710	22	4721	4398	38	6847	6507	50	200879	192427	81	2.50359
82750	78184	87	30939	29425	79	1209	1041	6	1931	1624	22	5191	4767	41	8275	8153	45	247436	235381	85	2.51282
106930	99095	84	38230	35271	82	1446	1449	17	3376	2980	33	7463	6876	46	12338	11547	59	323367	284657	85	2.52718
100225	95779	83	50574	48548	81	1949	1912	22	4719	4573	35	11347	10904	55	15894	15302	63	437501	405024	82	2.5282
90464	85978	80	35481	33903	79	1403	1401	14	2899	2533	31	6112	5741	42	9031	7839	58	242840	224707	82	2.5282
99343	92787	89	43759	40896	81	1377	1430	15	3433	2993	34	7306	6891	48	9448	8331	51	284514	258139	85	2.53333
88983	83724	87	34816	33258	78	1332	1329	16	2173	1683	28	5126	4877	39	6385	6069	44	203660	192930	81	2.53949
76081	72279	78	33220	31180	78	991	1090	7	2095	2145	22	4179	4176	36	6992	6458	47	202022	188894	81	2.54051
75442	72505	79	27748	27150	75	1005	1073	6	1338	1760	17	4844	4516	37	7241	6914	45	209116	203604	81	2.54769
69318	67937	77	36458	35604	75	1189	938	0	1801	1484	20	4877	4683	37	7349	7314	47	208646	205226	75	2.54872
57287	55994	77	21648	21409	61	724	632	0	1159	1184	8	2831	2711	29	3680	3810	31	113075	111723	74	2.54974
80244	75975	82	37055	35715	79	1478	1267	12	2028	2125	25	5268	4788	41	7097	7302	42	202408	195987	78	2.55077
104710	98274	93	47319	44900	80	1433	1337	15	3366	3271	33	7935	7289	47	10938	9474	55	317572	291642	80	2.55077
116664	109058	83	46893	44662	82	2414	2196	26	3922	3450	37	10301	9497	56	16137	14239	72	443473	387895	84	2.55487
120491	111094	94	53279	50767	83	2106	1776	26	4013	3423	38	11589	10034	65	15595	14282	66	452541	400828	85	2.5559
87226	83597	81	40466	38498	79	948	905	0	2487	2431	28	6205	5972	42	8882	8487	51	248909	236874	82	2.5641
95014	91271	83	43416	40828	80	1627	1605	20	2470	2397	28	7133	6471	47	12788	11565	66	322730	288900	84	2.56923
57908	57223	76	23893	24050	63	645	623	0	1289	1340	14	3356	3384	32	4626	4446	38	136519	135471	75	2.57026
127703	119219	89	50834	48497	82	1823	1590	22	4332	3855	38	10123	9439	53	13252	13362	67	395826	378021	85	2.57231
204238	118578	106	69861	40492	104	2941	1637	36	5920	4122	49	15913	10142	75	23398	15795	96	646152	452040	106	2.57641
125899	115310	88	52976	48132	84	2254	2070	26	3937	3086	35	10309	8988	54	15810	13760	74	409891	353546	87	2.57641
115982	108952	97	64333	61695	82	2278	2130	25	4452	4279	40	11111	10364	57	15342	14608	71	454321	407267	83	2.58872
69648	68629	77	29834	29326	75	1000	1004	2	1958	2145	23	4196	4162	35	7243	7403	45	187030	182177	72	2.58872
93193	89632	81	29477	28893	77	1393	1449	15	2854	2853	31	6652	6616	44	9446	9267	53	269664	262814	75	2.58872
135388	122629	86	60604	55394	85	2311	2138	26	4842	4068	39	11471	9880	62	17629	15154	77	453231	374731	84	2.59179
135294	124405	87	60261	55187	85	1991	1969	20	4804	4896	41	8355	7703	49	9393	8453	56	309251	287420	87	2.59487
64375	60913	90	25408	24375	75	1023	967	0	1549	1625	19	4278	4426	34	7331	6988	48	190141	186027	78	2.59795
104986	98249	85	42469	39853	81	1377	1288	13	2998	2755	32	7424	6635	46	11983	10716	64	324097	304609	84	2.59897
84779	79708	82	73563	71105	81	1945	1848	21	3807	3590	42	9329	9107	50	15727	15282	70	424186	405479	83	2.60923
324398	238420	127	120104	89921	124	9129	6555	48	18856	14738	80	46170	36279	117	64800	49418	120	1.04858e+06	1.04596e+06	129	2.60923
96858	90166	84	38639	35380	82	2028	1817	23	3085	3149	30	7129	6599	51	10891	10463	64	289032	274821	81	2.61538
114191	102749	85	44442	38676	83	1800	1745	22	3381	3037	35	8204	7555	49	12106	11313	60	328933	309547	83	2.61949
76795	72638	89	48950	47437	79	1774	1605	21	2818	2484	30	7447	7473	45	11942	11508	59	325900	314377	80	2.61949
97662	92196	93	40316	38801	80	1512	1340	13	3044	2619	34	6316	6084	42	9235	9177	49	260310	254030	78	2.62051
103688	97550	83	31275	29793	80	1516	1481	15	2848	2195	28	6630	6377	43	10389	9920	57	292787	280994	82	2.62564
73267	70677	87	22100	21670	64	893	878	0	1867	1832	23	4547	4074	37	7337	7126	45	201121	193712	79	2.62667
135465	122115	87	53302	48700	85	2086	1712	21	4434	3916	39	10703	9536	62	16668	13952	79	447718	376692	89	2.63179
106088	97736	87	50773	47266	82	1695	1577	21	3369	3094	33	8792	8554	50	13473	12557	68	359895	334251	85	2.63282
93953	84861	85	40733	38118	82	1177	1148	9	2766	2307	32	6244	5888	42	10261	9899	54	281594	263184	85	2.63487
73675	72434	78	30454	29604	76	1013	850	0	2156	1954	25	4580	4404	38	7715	7612	47	198381	193945	74	2.65333
97941	91207	87	49427	46425	82	1342	1507	17	2930	2753	31	7119	6716	46	10948	9544	64	306815	280637	84	2.65846
92545	87649	82	36940	35635	79	1247	1127	12	2303	2458	27	5881	5775	42	8671	7515	59	246163	238504	80	2.65846
78340	76912	78	30712	29904	77	956	1037	5	2696	2401	30	5047	4992	38	8453	7987	49	216675	205639	79	2.65949
64784	64473	77	19942	19455	59	1043	938	0	2116	2037	22	4556	4448	38	7403	7043	50	187906	189422	78	2.66051
299021	216433	121	181270	138872	117	6441	4891	45	12183	8987	66	30541	21716	110	46214	32210	114	1.04858e+06	911923	120	2.66154
127417	115527	88	62867	58862	84	2129	1931	24	4053	4138	38	11114	10169	57	17587	15850	78	490879	422129	91	2.66564
98017	92245	83	40058	37204	80	1339	1154	18	2636	2719	30	6936	6805	43	9888	9295	50	285076	268732	84	2.6759
136174	120602	94	60115	55009	86	2184	1767	25	3866	3820	31	10440	9300	55	16074	14932	75	406285	399130	88	2.67692
114777	98997	102	45307	38394	102	1995	1775	22	3170	3110	31	9112	7740	54	14259	12010	76	360442	308559	102	2.67692
90009	85605	82	48139	45814	81	1530	1425	18	2497	2735	28	6123	5762	41	8550	8539	50	249716	231901	96	2.67692
75200	71914	82	32828	32315	77	728	822	0	1870	2241	22	4844	4291	41	6179	5783	45	199985	198223	81	2.69744
86952	81416	84	31771	30964	79	1071	1050	6	2532	2489	26	5678	5872	43	8190	8188	49	233806	227514	82	2.70051
108877	100018	84	42154	39181	83	1562	1383	17	3647	3152	35	8225	7478	51	12167	11587	65	336165	314309	87	2.70359
93746	89010	89	34163	32524	78	1484	1380	15	2650	2578	31	6888	6460	49	9664	8985	55	275565	263770	81	2.70564
77695	75118	81	49412	48287	79	1984	1801	21	3311	3400	31	8172	8065	46	11969	11383	61	362236	345255	81	2.70974
372841	228875	152	305450	226550	145	8856	6235	50	19111	12928	79	47267	33807	134	66598	47194	138	1.04858e+06	1.04757e+06	143	2.71795
102029	94622	86	41576	38947	81	1362	1359	14	2602	2307	29	6566	6243	44	8998	8478	49	267100	252979	83	2.72308
100835	96201	81	56949	53698	81	2048	1832	24	3994	4028	35	9623	8586	56	15317	13610	70	404788	342072	86	2.72308
90128	86533	89	31629	30590	79	1221	1197	12	2580	2179	30	6889	6637	43	10923	10173	54	290635	279098	85	2.73128
78581	73655	82	32643	30590	79	946	854	0	1851	1739	26	4317	4228	38	6403	5888	44	166670	156736	85	2.73333
95204	91644	81	39787	38547	80	1691	1561	16	2925	3107	28	6790	6532	43	9123	9180	52	252117	245087	83	2.73333
97293	94702	81	54615	52813	80	1950	1926	22	4126	3937	39	10961	9818	56	16110	15067	70	458096	407152	90	2.73538
94883	89588	89	39929	37576	79	1796	1651	20	2562	2545	23	8045	7078	50	10172	9391	53	280512	268306	82	2.73949
97005	92616	85	60280	58288	80	2144	2117	23	3781	3808	34	9972	9452	57	16386	15370	72	430768	384570	85	2.74462
108103	100134	87	56339	53897	83	2624	2863	25	4814	4701	40	12448	12063	66	17294	16247	78	503719	461366	89	2.74872
101592	95345	82	38196	35877	80	1446	1372	18	3549	2725	35	7062	6674	46	9607	9032	50	282378	273335	81	2.74872
70219	67186	86	26481	25713	76	752	870	0	1905	2186	25	4526	4289	38	6533	6815	42	197221	196700	77	2.74974
127247	116504	85	56817	51192	86	2464	2365	25	4682	4541	39	11801	10710	63	16109	14772	69	475185	434553	89	2.75179
91874	85915	77	43051	40998	81	1552	1362	15	2903	2967	27	6279	5898	48	9244	9200	48	248928	235825	79	2.75179
77003	72509	83	25449	24168	75	1197	1115	8	2291	2087	28	5310	4931	41	8251	8123	50	224228	215897	79	2.75282
111384	106167	86	43364	41862	80	1773	1497	21	3547	3868	31	7896	8123	48	10925	10450	55	327093	311492	85	2.76103
146796	134038	88	62252	57007	86	1555	1698	21	3927	3511	35	10027	9362	51	14590	13622	64	401689	371167	87	2.76205
107103	100819	92	52884	49028	82	1519	1492	14	3262	2752	31	7211	7175	45	9717	9790	55	293980	277716	84	2.76205
108449	95466	89	49022	43351	85	1786	1730	18	3824	3337	34	8443	7627	50	12691	11262	57	337900	300056	89	2.76308
79523	74215	88	34873	33048	79	966	965	0	1977	1894	20	5375	4843	42	7799	7067	47	228850	210586	94	2.76308
67211	65089	82	21729	21323	61	803	666	0	1901	1506	24	4226	4393	35	6339	6221	44	176758	173347	77	2.76615
126997	116285	90	68115	62652	86	1842	1642	19	3246	3393	32	9318	8595	51	12362	11441	67	357646	330218	87	2.77026
121670	112707	86	45085	40917	83	2187	1865	23	4049	3715	35	10125	9680	54	15381	14183	69	418990	391333	87	2.77231
107220	100872	84	74624	72056	83	1930	2004	20	3570	3200	34	10358	9969	57	15737	14223	67	435492	394328	87	2.77744
89500	86501	78	30709	30010	77	1339	1405	14	2117	2308	26	6720	6492	45	10386	10821	55	281946	271279	80	2.78769
118001	109619	87	47021	44072	82	1560	1456	20	3266	3003	34	8663	8344	50	12502	12058	63	365530	342219	89	2.78974
84076	79085	81	40944	39954	79	1927	2060	20	3758	3322	37	9229	8866	52	13595	13262	70	379409	341522	85	2.79077
101147	95063	83	40628	38504	80	1716	1559	19	3665	3241	34	8381	7197	57	12429	11470	64	331123	294764	84	2.79077
201012	161084	100	86104	66358	95	3296	2695	33	6265	5007	46	16954	13077	74	23307	17618	88	676931	509472	101	2.79179
132121	116442	89	53775	46628	87	1997	1840	22	3910	3357	40	8999	7712	52	13194	10821	63	386023	324088	90	2.80103
105384	95780	87	40418	36732	84	1579	1367	15	2868	2662	27	7680	7369	46	11570	10688	62	337701	318970	85	2.80615
100510	94431	87	50781	47913	82	1759	1683	19	3643	3842	31	9065	8100	50	15943	14333	70	399930	360547	85	2.80718
71806	68846	93	23933	23215	70	831	815	0	2050	1842	24	4481	4538	36	6510	5676	47	200377	199162	76	2.81128
129757	119337	88	54460	50088	83	2179	2121	24	4436	3257	37	10180	8911	57	14362	13974	57	404098	384520	80	2.81128
84833	81913	79	45805	44322	79	1499	1587	17	3298	3168	34	8029	7816	50	13162	11279	68	351329	316030	78	2.81538
142016	123385	100	86708	77843	89	2985	2504	30	5045	4956	42	13011	11891	66	19872	17626	80	561214	508673	88	2.82051
89396	84303	90	44965	42788	80	1435	1286	15	3130	2868	33	7210	6675	44	12004	11113	65	292476	262996	97	2.82051
91459	84738	83	46282	43520	81	1361	1159	10	3091	2726	32	7474	6828	47	10452	9407	59	289764	263594	79	2.82051
76928	73531	80	31153	29854	77	963	859	0	1929	1946	23	5358	5354	39	7577	7284	46	211459	208303	76	2.82154
93480	89067	82	37327	35048	80	1316	1147	11	2835	2937	28	5702	5606	40	9542	9315	56	240447	229359	80	2.82462
92847	88620	94	41298	39358	79	1492	1277	14	2534	2637	29	5968	5468	40	9081	9058	50	252377	247137	80	2.83077
91268	85767	88	32830	31458	79	1778	1523	18	2612	2830	26	6387	6162	45	9169	9323	50	258722	244201	85	2.83179
93541	91691	81	64966	62822	82	2118	1931	26	3718	3398	35	9206	9243	47	13437	13523	57	371189	360598	84	2.83487
106433	97039	84	50084	45648	83	1773	1875	20	3358	3103	34	7963	7228	50	13144	12124	58	362910	326251	84	2.84205
80244	76449	82	26811	25933	77	1084	915	0	2257	2115	26	5806	6035	38	8859	7980	51	232255	227139	76	2.84205
138022	122468	93	54452	48417	87	2247	2160	25	4275	3446	40	10587	9046	57	17378	14372	74	450047	367046	88	2.84205
118171	112129	82	67267	64491	83	3170	2916	29	6320	6099	43	13420	13080	64	19964	19361	73	555522	495692	82	2.84308
84177	79966	83	30503	29229	78	1103	1207	10	2352	2451	25	6085	5669	41	8955	8598	49	237941	228648	78	2.84923
80407	78980	78	30027	28980	77	1058	1109	9	2664	2199	29	6028	5937	40	8539	8351	49	252213	242086	79	2.85436
99828	93645	88	40121	37280	80	1777	1624	21	2698	2761	28	6661	6322	44	9467	9341	50	274739	260712	82	2.85846
104457	95085	83	41361	38390	82	1422	1359	20	3309	3117	34	8035	7222	51	12913	12081	59	348854	311623	85	2.86154
98960	93549	85	35743	32794	80	1664	1539	15	2998	2905	33	7131	6756	45	10158	10070	57	295226	274643	83	2.86564
115949	107198	85	72957	67851	85	1877	1569	22	3748	3461	34	8418	7649	49	12090	11256	63	332292	316878	84	2.86667
117909	107202	91	55710	50529	83	1946	1856	19	3981	3485	37	9989	8434	57	13821	12266	69	395321	345081	81	2.87692
60122	59173	77	23691	23257	62	834	852	0	1753	1569	18	3684	3600	33	5474	6045	40	153886	153970	69	2.87692
258446	191096	124	144820	116172	105	6139	4535	44	12822	8740	77	30510	23369	98	43196	32806	99	1.04858e+06	884617	107	2.88205
82790	81385	80	41214	40103	78	1530	1544	17	3105	2968	30	7649	7065	47	12680	11140	71	309256	288071	81	2.88205
54985	53819	79	22968	22578	70	637	662	0	1419	1856	17	3237	3006	34	5199	5094	40	140826	138608	75	2.89026
91999	86017	86	40527	38927	80	1254	1012	2	2268	1888	26	4953	4758	37	6717	5799	43	195519	189362	83	2.89128
86072	81776	85	38597	37053	79	1029	894	0	2169	2250	24	4773	4647	37	5780	5325	41	168283	164124	78	2.89128
143348	134752	92	85186	81362	86	2723	2409	27	5977	5863	44	14818	14212	65	22328	21271	79	623252	557806	92	2.89231
104546	99507	81	37312	35244	80	1431	1231	17	2935	2343	30	6785	6482	45	9506	9472	51	286334	271844	84	2.89641
89511	83135	82	37619	34311	80	1464	1324	15	2607	2236	31	6629	6185	45	11284	9992	59	299434	272544	86	2.89641
103774	99767	83	60134	58042	82	1960	1954	20	3071	2671	30	7227	7109	44	10741	9699	58	284052	269111	84	2.90051
91506	87634	80	34480	32370	79	1328	1416	14	3261	2756	32	6562	6179	41	8391	7819	47	248546	235471	82	2.90359
52515	51822	78	19161	18781	56	668	617	0	1237	1554	17	3637	3677	34	5509	5125	44	147803	146743	73	2.90667
94989	90422	82	35137	33367	80	1355	1366	15	2376	2286	27	6226	6216	41	10293	10122	53	270888	267218	80	2.91282
75247	73633	79	22794	22150	61	1146	1092	8	2816	2071	30	5259	4954	40	8705	8572	51	230273	219586	78	2.91385
75472	73411	78	26997	25998	78	1000	1137	8	1915	2205	24	5392	4819	41	7407	7320	43	218355	213014	77	2.91487
91760	86691	84	38364	37033	80	1062	1063	6	2735	2137	34	5972	5908	42	8200	7713	54	229567	220993	82	2.91795
108964	99057	88	40717	37078	83	1435	1212	11	3797	3545	36	8561	7754	52	12389	11609	57	363697	330930	89	2.92205
95665	91133	87	41749	40233	79	2096	2042	21	3606	3539	34	10730	9938	55	16136	16327	70	443254	398518	88	2.92615
100078	92191	87	38020	35525	80	1255	1218	13	2930	2722	29	7192	6527	47	9877	8950	55	280268	257328	85	2.93231
148658	138093	90	70684	65957	85	2989	2791	29	5903	5140	46	14119	13097	65	20643	18451	78	573982	497566	88	2.93436
191992	104875	120	56029	30648	104	2194	1199	23	4959	3369	49	12475	7495	70	19917	11904	98	544509	298955	110	2.93538
64864	63525	76	25054	24330	70	765	910	0	1599	1727	19	4546	4212	37	7370	7587	43	205336	201185	77	2.93641
69215	67107	77	30011	28697	76	741	727	0	1533	1224	13	4034	4136	37	6688	6548	43	173920	172266	76	2.93744
118455	111308	83	44720	41310	82	2259	1945	25	4479	4033	36	11809	10298	63	16607	14946	74	473931	419738	83	2.94256
103190	95254	87	44389	41105	81	1804	1555	19	3847	2966	37	9035	8103	51	14203	13217	63	382530	337068	84	2.94564
101879	93146	87	41116	38186	82	1415	1461	13	3078	2893	32	7483	7607	44	10354	9016	58	294216	275158	82	2.94667
107231	101134	83	41889	39169	82	1475	1245	15	2849	2798	30	7605	7105	48	11019	10035	59	301532	285266	84	2.94667
61466	59250	76	28848	28062	75	957	734	0	1715	1415	18	4140	4196	34	6059	5853	44	173997	169070	78	2.95077
52794	52278	75	15134	14972	49	885	690	0	1861	2023	21	3388	3584	31	5768	5808	41	152916	152879	78	2.95487
106713	99633	85	57908	55140	83	2077	1820	20	3642	3288	34	9371	8837	54	13383	12447	65	386292	340234	91	2.95692
84982	82398	82	41460	40253	79	1820	1734	21	3239	3385	31	9659	8944	55	13235	12949	64	379214	344615	89	2.95795
80547	78783	79	32067	31132	77	1129	989	0	1977	1842	21	5599	5418	40	9586	9359	47	247732	235936	85	2.95897
98220	92633	86	42985	40779	81	1518	1579	17	2797	2616	31	6505	6526	43	10096	9059	59	285938	266556	84	2.96615
127134	114155	89	47400	43084	85	2159	1812	22	4535	3724	46	10937	9815	60	15533	14137	63	433555	384082	89	2.97231
129211	119494	86	49903	46118	85	1923	1479	21	3428	3149	34	8541	7536	55	11307	10170	60	338906	319876	102	2.97231
91616	87720	80	34648	32949	79	1587	1318	17	2155	2352	26	6492	6526	47	9264	9238	54	265270	257542	78	2.97333
140264	128772	89	65899	60181	84	2053	1606	23	4555	4045	39	11193	10209	59	14923	13028	64	445752	383584	86	2.97538
107776	101865	86	64964	62032	83	2550	2444	26	5181	4952	36	11588	10829	62	16809	16300	64	475518	423677	87	2.98667
113988	105532	86	45118	42155	82	1131	903	0	2961	3030	29	7075	6144	45	10341	9214	57	275359	257237	84	2.99282
64756	63895	76	27838	27447	75	1045	805	0	1595	1608	15	3790	3839	34	5842	5645	40	173833	168510	77	2.99487
119074	110532	84	57069	52555	85	1736	1651	17	3817	3578	33	8559	7713	49	11728	11060	67	327831	306030	87	3
108166	99761	82	56584	51346	83	1184	1174	10	3672	3030	35	7390	6688	47	9319	8375	52	289380	255252	82	3.00205
91464	86038	89	41730	39555	80	1562	1482	16	1797	1778	23	5523	5214	41	8358	7782	57	231849	221546	83	3.01949
63988	62186	76	30716	29983	75	1032	1063	6	1756	1586	21	4261	4227	35	7191	6625	44	180259	179470	79	3.02051
94472	89651	81	40491	38044	81	1392	1221	14	2403	2141	30	6161	5919	42	9313	8640	52	253646	242851	82	3.02154
76009	70019	82	36282	34665	79	1300	1337	13	2953	2964	29	7184	7039	47	10031	9487	53	280018	274329	84	3.02462
133175	124168	84	55957	52645	83	2560	2418	26	4820	3768	39	11032	9636	58	15435	13459	70	451646	386988	87	3.02462
119803	115576	86	88798	85061	83	2062	2024	24	4816	4596	37	11199	10269	55	16434	15606	71	468121	419264	87	3.02564
122817	109063	92	37594	33849	85	1558	1321	16	3125	3048	33	7285	6761	44	11142	10388	64	309708	287632	88	3.03077
104586	97396	90	45977	42602	83	1652	1451	17	2924	2435	29	7282	6959	44	10248	9632	55	287128	266211	82	3.03385
98506	92153	88	56206	53760	81	1652	1531	19	3684	3132	34	9094	8217	53	13464	12024	62	382481	350329	82	3.03692
114901	107740	84	60018	54737	82	1541	1518	18	3495	3042	34	9031	8410	55	12908	11263	63	351786	310773	82	3.03795
109624	107543	81	70808	68106	82	2015	1922	23	4580	4316	37	10200	9896	54	14991	13319	68	431852	396430	83	3.0482
60947	58757	77	22970	22463	65	939	761	0	1105	1515	16	3983	3926	33	5910	5433	43	154410	150579	77	3.05026
156018	129095	92	54893	45363	90	2374	2034	27	4488	4133	40	11321	9301	62	16621	13785	77	479646	427596	93	3.05231
101413	96178	83	43262	42017	79	1619	1737	19	2613	2585	28	7033	6772	47	10232	9312	59	277059	269023	81	3.05436
110546	100522	97	42243	39526	82	2176	1725	25	4428	4231	36	10086	9984	56	15145	15291	65	428147	416036	87	3.05641
103604	99024	83	58344	54115	83	1812	1512	19	3240	3373	33	7934	7484	50	12169	10841	63	329657	321331	84	3.05846
74563	70546	78	30676	29451	78	920	919	0	2029	2181	22	5136	5023	39	7646	7818	45	227374	215186	81	3.06051
101502	93847	84	43897	40679	82	1474	1373	15	2906	2923	27	7087	6738	49	9811	9489	54	282314	264690	85	3.06154
89316	87804	79	30255	29168	78	1406	1141	12	2317	2557	27	6350	6066	39	8887	9011	48	266674	262349	80	3.06256
112626	105899	94	55641	52048	83	1504	1471	19	3210	3088	32	8752	7946	50	12671	12516	60	376536	347633	82	3.06872
108091	100048	95	43966	40973	81	1449	1517	18	3056	2465	36	8545	7888	50	12106	11142	59	344985	310358	82	3.06872
87962	83063	83	34270	32393	80	1141	998	0	2728	2456	31	5482	5518	39	7881	7513	47	237140	225231	79	3.06974
89819	86629	79	34832	32833	79	1328	1141	9	2009	1701	25	6009	5229	44	9776	9180	56	263455	250898	81	3.07795
67899	67648	76	30248	29338	76	907	935	0	2223	2270	24	4680	4619	38	7402	7256	45	196952	191802	76	3.07795
83884	78356	80	34521	33033	79	1464	1229	13	2269	2422	24	5991	5839	40	8792	8996	48	238239	234093	83	3.08205
85597	80817	83	33286	31961	79	1071	1091	7	2664	2294	30	5628	5637	40	9265	8682	52	241907	232085	78	3.09744
92877	87858	81	52100	49460	80	1827	1763	21	2677	2369	28	8004	7160	51	11459	10725	63	339074	313368	79	3.09949
134054	117052	96	95287	87884	88	1851	1645	22	5419	4493	45	9110	8544	54	13204	12253	65	351499	310707	90	3.10974
85012	82197	79	29419	28221	78	1324	1221	16	2971	2493	40	6635	6067	46	11632	10689	59	296875	275587	85	3.1159
93223	86035	84	31059	28577	80	1459	1360	16	2932	2478	33	6632	6322	45	9874	9269	53	277195	261735	84	3.1159
78305	74603	85	35578	35360	77	1066	857	0	2464	2170	25	5484	5254	41	6648	7070	40	219209	217552	80	3.12205
157464	138855	91	81644	72916	89	3362	3071	29	5401	4455	49	13950	12549	64	20579	18063	77	565922	484538	94	3.12718
90861	86189	79	36270	34626	78	1721	1535	19	3356	3059	33	6816	6670	45	11464	10105	58	288327	274927	81	3.13026
100529	92543	85	40737	38482	81	1500	1173	16	2352	2277	32	7579	6949	46	10361	9148	61	315081	301462	80	3.13231
86687	84164	79	37723	36648	79	1683	1526	18	3491	3226	36	7874	7142	50	11015	10404	63	319965	293041	80	3.13436
303979	205095	131	197578	148383	117	7796	5348	48	16234	12536	77	40257	30132	107	58411	42293	111	1.04858e+06	1.04079e+06	117	3.13641
74010	71415	76	19185	19249	51	1075	1237	11	2656	2600	28	5241	5139	40	8473	8197	45	212700	209648	76	3.13641
79880	75402	80	32106	30592	78	1083	916	0	2407	2111	26	4706	4624	38	7137	7029	48	200667	197569	78	3.13744
134078	122915	87	46747	45025	84	2067	1813	23	4676	4707	37	10330	10034	56	15025	13895	69	447980	416529	85	3.13846
72466	71547	80	27434	27059	74	843	811	0	1650	1916	19	4573	4280	38	6906	7199	44	178242	176064	73	3.13846
83639	78675	84	36445	34606	79	623	572	0	1952	1707	23	4411	3824	37	5849	5789	41	193208	187210	77	3.13846
122471	114364	86	62152	59513	83	3114	2824	30	5404	5049	42	13033	11630	58	20947	19334	78	558445	498974	88	3.14154
102421	97071	81	44474	41873	81	2179	1933	22	3754	3163	34	7690	7526	46	12424	11911	62	343606	320535	84	3.14256
75396	72658	78	30184	29308	77	1056	906	0	2286	2422	22	4948	4747	38	7637	7409	46	210790	207800	81	3.14359
125294	117847	84	64065	60078	83	1761	1762	19	3449	3301	34	8917	8317	52	12131	11097	59	347777	321812	85	3.14974
96654	91698	84	38653	36916	78	1200	1250	13	3641	3416	32	7591	6983	50	10808	10376	63	290165	273836	82	3.15179
78384	75922	79	27936	26934	76	1112	989	0	2550	2521	26	5217	5154	39	8809	8679	49	234392	223084	80	3.15385
95830	90425	82	41028	38290	81	1482	1235	16	2790	2574	30	6555	6598	43	9135	8470	50	266718	253872	84	3.15692
101879	94799	82	43810	40708	81	1573	1446	17	2774	2532	32	7363	6706	48	8982	8627	55	285493	265603	84	3.16
124832	116758	86	77350	73725	85	2354	2410	24	5194	4587	39	12299	11648	65	17562	16475	76	490960	459713	88	3.16205
81381	77912	79	25813	25031	75	1333	1083	7	1964	2188	25	5856	5438	43	7452	6873	48	222476	211935	79	3.16718
108152	101796	92	36467	34421	81	1356	1262	13	3516	3012	35	6931	6284	45	10016	9485	56	278890	239291	81	3.16821
107461	101425	90	31960	29798	81	1309	1271	14	3583	3272	30	7481	7113	48	10143	10174	55	293858	277436	82	3.17436
100744	93636	85	42759	39113	84	1251	1193	11	3682	3128	34	7638	6796	46	9800	8582	56	275515	255062	88	3.17641
107427	100603	85	45602	42647	82	1217	1185	12	3964	3219	34	8502	7922	51	12095	10976	61	343271	328066	89	3.17641
68412	65004	87	25078	24623	72	916	1009	3	2126	1882	23	4653	4385	38	6888	7178	40	201342	199241	83	3.17846
91793	87184	87	42725	40264	80	1694	1618	20	3057	2660	31	6931	6802	43	10554	9998	54	292681	273722	85	3.18256
91141	86119	88	36205	34810	79	1422	1297	16	2151	2176	25	5883	5898	41	10041	9411	57	262895	253363	85	3.18256
99659	95171	92	26805	26279	74	1329	1454	14	2418	2268	25	7539	7272	48	10268	10310	51	293424	278806	85	3.18462
84186	82950	79	33406	32613	78	883	946	0	2504	2442	23	5175	5241	39	7781	7568	49	213775	207260	83	3.18462
127700	112634	88	45274	39536	86	1803	1643	19	3844	3519	37	8785	7713	56	12672	11093	59	375905	329594	92	3.18667
91492	87667	89	43785	41980	80	2034	1978	23	2981	2705	33	7702	6710	48	12162	11138	60	314344	280650	86	3.18872
114830	102775	91	43715	39577	86	1670	1669	19	3441	3252	33	8479	7681	52	13470	11857	63	376424	334908	88	3.18872
97603	90314	95	42949	40199	79	1619	1684	17	3279	2787	36	7147	6503	48	10437	9400	57	292518	263499	82	3.19487
76289	72745	80	21086	20757	54	975	1101	9	1756	1819	24	5139	5352	36	8251	8288	43	218124	212496	77	3.19487
94215	88298	87	34153	32945	79	1276	1193	12	3176	3096	30	7065	6767	46	10038	9204	55	295336	272195	85	3.20923
96252	91526	86	35373	33699	81	1282	1214	11	2888	2602	28	6403	5999	42	9268	9107	47	278532	268890	83	3.21026
109112	100212	84	37416	34190	81	1826	1693	17	3395	3053	34	7215	6551	47	11459	10100	57	305817	265353	85	3.21128
122078	110085	90	43236	39665	84	1762	1667	21	3860	3375	36	8808	8194	52	12958	11613	60	359393	333973	86	3.22667
146271	130355	93	59787	53648	87	2144	1777	24	4246	3496	35	9113	8184	55	13603	12131	77	398480	361960	86	3.22872
80228	77464	80	46716	45254	79	1421	1212	15	2462	2478	27	5484	5618	43	8738	8132	49	226333	219100	76	3.22872
101761	97170	84	38729	36955	80	1341	1166	13	2933	2730	29	7477	7060	49	10074	9393	59	291758	284539	78	3.23487
92484	88494	81	33129	32387	79	1246	1212	11	2640	2926	27	6304	5820	48	8832	8586	50	257525	252133	78	3.23487
92119	88613	81	49132	47522	79	1609	1857	21	4184	4211	37	9227	8471	52	14472	13446	67	401089	357773	81	3.23487
99599	92358	86	36037	33767	79	1584	1652	17	3096	2564	34	7203	6714	47	11507	10170	64	300796	278511	80	3.2359
112977	100723	90	49557	44374	84	1803	1642	18	2380	2430	29	8216	7247	50	12361	10460	58	335639	292590	87	3.2359
79526	75326	81	29641	28544	77	740	833	0	2367	2334	27	5203	4813	42	7150	6883	43	209686	199766	80	3.23897
121569	112810	86	58029	53804	85	2428	2124	26	4198	3946	36	9269	8526	54	15441	12714	77	401248	347812	86	3.23897
78828	75207	81	26766	26238	71	1277	1314	12	2502	2703	25	5626	5444	42	7815	7789	48	229038	218847	77	3.23897
197746	156230	105	57545	45654	101	3073	2088	32	6829	5530	44	15217	12891	66	22449	19554	92	632793	593589	101	3.24308
124858	116169	88	43695	41634	82	2148	1771	24	3795	3561	35	9902	9179	55	15449	14948	66	407507	353896	85	3.24308
96299	87424	86	35338	31774	80	1556	1560	18	2981	2357	33	6577	6029	44	10734	9908	52	288287	269961	86	3.2482
144878	133059	88	79413	74642	85	3136	3058	29	5872	5514	40	14265	12429	66	21121	18713	80	571181	487624	91	3.25846
89691	86186	84	45815	43562	81	1454	1313	14	2740	2647	30	6979	6825	47	10633	10576	54	286687	266648	81	3.25949
125664	117904	85	67595	64130	85	3063	2699	30	7015	6398	48	15283	14333	73	21839	20241	77	631662	564008	87	3.26051
91236	84577	86	34377	32665	80	1343	1229	12	2097	2103	24	5850	5545	43	9678	8706	59	250090	245341	80	3.26256
138622	122594	89	63571	55924	86	2575	2265	27	4399	4366	36	10421	9264	56	16714	14280	77	426324	377881	85	3.26462
87920	83141	86	41318	38862	80	1444	1282	14	2584	2567	29	7059	6660	46	10397	9577	57	281010	254582	78	3.26462
94644	89280	83	47238	45322	80	1769	1568	21	4677	3672	45	8319	7459	56	12352	11211	63	340464	305460	82	3.27487
84371	80903	80	35901	34446	78	1188	1153	9	2618	2592	29	6436	5853	47	8985	8772	52	255118	241782	80	3.27487
112923	104700	90	57144	54361	83	2311	2322	23	4250	4334	33	9869	9413	52	14877	14507	65	419484	403477	86	3.27692
120693	106283	102	54979	48138	102	1602	1552	15	4278	4170	36	8212	6534	53	11085	9364	71	316953	263595	102	3.27692
96340	87468	89	38360	35570	83	1367	1162	11	2706	2650	26	6340	6048	45	10432	10039	56	288476	274683	82	3.28
142787	127356	103	60396	54575	93	2290	1891	26	4364	4030	37	10254	8931	57	15031	12635	69	410891	357637	103	3.28
101818	94891	85	40921	38014	82	1634	1323	18	3265	2742	32	7452	7299	48	10645	9468	59	293845	278502	82	3.2841
125473	112494	88	57721	51499	86	1636	1323	17	4032	3597	38	8594	7550	53	12573	10726	57	349985	301274	87	3.28513
139447	123347	92	45021	39996	85	1978	1446	22	3959	2993	44	10110	8748	54	14389	13430	66	406012	357726	90	3.28615
95554	91774	80	48694	46784	80	1700	1700	20	3108	3238	31	9008	8437	48	12471	11613	62	348461	315190	83	3.28615
145010	118709	95	50879	41602	90	2675	2154	29	4825	3983	43	11720	9495	62	17044	13107	74	465870	366774	93	3.28923
93224	87739	97	45454	42446	81	1505	1495	18	2653	2535	23	7000	6419	48	10382	9382	65	274609	244367	79	3.29436
118205	110488	87	44701	41490	82	2048	2050	22	3598	3476	33	8381	7732	51	12430	12223	58	319774	301564	83	3.29641
126139	112118	91	50679	44798	85	2223	1866	24	4141	3631	45	9986	8847	61	13848	12125	65	384739	341445	86	3.29744
98882	89344	88	57416	53669	84	1579	1314	18	3337	2656	35	7334	6864	47	11898	10932	63	303449	280746	86	3.30256
83593	78962	80	23676	22206	65	1228	1280	12	2278	2248	27	5972	5667	41	9047	8008	51	246127	224226	80	3.30256
80071	76759	80	26230	25976	73	1256	1312	15	1940	1978	23	5160	4884	43	7755	7602	47	211329	211319	81	3.30974
87247	83993	84	35011	32857	80	881	722	0	1861	1756	24	5542	4888	41	6923	6501	40	230192	216196	84	3.31385
116130	104998	102	51414	46652	84	1683	1565	20	3442	3276	31	7731	7300	48	10176	9603	52	294061	271421	88	3.31692
112828	102603	85	55487	52145	84	3374	3208	30	6010	5569	39	14301	12889	63	22440	19985	80	612346	547500	91	3.31692
126360	111742	89	77345	69952	86	1688	1697	19	3113	3144	31	8415	7148	53	12444	11174	58	348987	309511	88	3.31692
98040	90837	88	72627	69841	83	1560	1816	19	3280	2487	35	7596	7252	48	10857	10459	60	308749	301428	82	3.32308
99274	90763	87	37309	34934	82	1469	1407	17	2889	2766	30	7180	6581	48	11059	10379	58	314441	299382	81	3.3241
70294	68445	79	34657	33781	76	987	825	0	1265	1221	13	4288	4172	36	6692	6878	45	176101	172614	73	3.32718
98869	92921	82	42382	39703	80	1457	1580	17	2876	2799	32	6771	6421	43	10392	9660	54	277309	254002	82	3.33333
120086	107623	87	57513	52294	85	2136	2011	24	3066	2849	32	9329	8418	55	13546	11351	68	362779	319566	89	3.34154
84164	85175	58	36451	33454	80	1190	1249	14	2315	2285	27	6921	6715	46	10163	9510	59	259213	242928	85	3.34154
103376	98807	82	44446	42182	80	1526	1563	15	2756	2994	28	7137	6820	43	10821	10311	53	296282	282913	84	3.34462
106755	99262	83	44850	41540	81	1855	1597	21	3073	2475	33	7974	6916	51	11919	10664	62	335421	295168	86	3.34462
98382	94088	80	43466	41384	81	1675	1424	21	3374	3420	35	8237	7982	48	12654	12265	58	357322	323032	86	3.34872
84098	79666	84	32177	30936	79	1332	1118	12	2468	2356	26	5864	5437	45	9640	8611	54	263442	257701	81	3.35385
93466	91118	81	55670	53616	81	2180	2192	24	3764	3454	41	10125	9591	60	15745	14329	69	428124	396775	83	3.35487
123807	114336	85	51437	47617	85	1754	1532	20	4483	3837	39	9356	8290	53	13914	12959	69	394710	368454	87	3.36615
85970	83943	80	29118	28044	78	1146	1031	4	2605	2114	29	5853	5618	43	8141	7156	52	241143	235159	78	3.36615
98826	91495	85	41424	39054	81	1336	1299	12	2911	2333	27	5961	5470	43	8110	7872	50	240537	226201	83	3.36718
134333	119668	87	71256	64971	87	2059	1969	24	4622	5040	35	11385	10748	59	16412	15864	73	446925	428218	89	3.36923
119933	110599	92	59611	56537	83	1933	1730	24	3976	3676	36	10379	9826	53	14610	13851	60	439418	381224	90	3.37436
108062	102205	88	63156	60947	83	2244	2238	23	4382	3873	39	11613	10775	60	18220	17279	76	485024	429050	91	3.37436
64425	60491	80	24585	23832	76	741	852	0	1775	1735	24	4307	4211	35	6539	6091	46	179503	172923	82	3.37744
178641	149303	98	110580	95791	95	3066	2746	29	6416	5799	51	14271	13301	67	22296	19856	90	583489	558993	96	3.37846
145495	135456	88	62795	57263	84	2070	1985	22	4734	4069	45	11059	10074	58	16789	14981	72	445910	410982	88	3.38359
138901	127840	93	71708	69007	86	3307	3300	29	6254	5860	44	15117	13851	65	21804	20322	75	640806	547417	95	3.38359
75401	71859	81	22788	22391	63	957	790	0	1997	1984	21	4867	4899	38	6669	6169	46	189400	184043	77	3.38769
201676	169785	100	88226	76086	96	2986	2716	30	6670	5558	50	15555	12769	73	20454	17155	87	607943	481753	101	3.38872
100354	93626	85	43884	41113	81	1745	1413	21	3259	3492	32	7800	7105	47	12060	11005	60	318106	284226	82	3.39282
108840	99981	88	46806	43401	81	1618	1413	17	2469	2445	27	6167	6138	40	10204	8867	59	279559	256717	81	3.39795
116456	107506	90	53063	48523	83	1866	1555	21	3731	3158	39	8585	7958	50	12845	12049	56	348940	316893	89	3.40821
124637	112099	99	64264	58059	87	1958	1938	21	4353	4021	36	9059	8393	54	13399	12221	67	387078	358336	91	3.40821
130288	117529	91	47027	42552	85	2290	1929	25	4291	3976	34	11024	9721	55	15124	13477	69	440320	385528	93	3.41128
119497	108916	88	65067	59404	86	1735	1314	20	3278	3293	30	8973	8429	52	13053	11752	66	358747	317899	102	3.41128
95851	90206	83	36715	35026	81	1480	1334	18	2865	2744	30	7196	6915	45	9694	8576	51	283547	267287	86	3.41333
74673	71191	87	27763	26631	76	1002	864	0	1450	1502	16	4162	4116	35	6176	6047	40	181011	176578	79	3.41436
110843	103997	85	55348	52110	83	2035	1739	22	3929	3386	34	8083	7556	50	12361	11993	63	339448	304639	82	3.42359
69911	65945	91	26954	26092	76	909	1067	5	1582	1566	19	4680	4788	36	6792	6596	44	188000	183606	78	3.42667
87707	83386	84	39427	38306	80	1531	1511	17	2342	2519	28	7662	7320	47	10589	10855	56	298078	287840	80	3.42872
97463	93794	83	32656	30973	79	1463	1353	18	2743	2529	29	5956	5569	42	8499	8003	49	240963	232130	79	3.42974
239874	149962	115	106963	73405	111	4177	2825	42	8131	5454	52	19055	13397	83	26733	18227	101	775349	544481	112	3.43385
117755	109561	93	45175	42453	82	2101	2260	21	3469	3374	33	9091	8612	49	13730	12774	62	377779	345654	86	3.44103
146675	127166	93	59737	53070	88	2422	2112	26	5022	4024	49	11137	9212	58	15590	13160	76	434607	353423	95	3.44205
99906	95174	85	33567	32740	79	1347	1322	14	2573	2281	29	6138	5673	43	8119	7877	46	235880	226302	82	3.4441
123646	112700	89	51683	47242	84	1708	1728	20	3419	3166	33	8187	7606	50	12458	11438	70	347273	328348	88	3.44615
154182	130988	91	52769	44847	90	2650	2309	28	5390	4745	41	12772	11854	59	20057	18387	80	543136	523912	92	3.44923
114946	107897	85	49231	46310	82	1657	1579	18	3103	2622	30	7444	7111	48	11375	10547	59	307577	290553	84	3.44923
120517	111976	85	36166	33257	82	1936	1883	22	3518	3313	34	8123	7344	51	11220	10037	55	327773	301591	85	3.45128
119361	109570	99	49414	46436	83	1836	1880	20	3985	3941	33	8998	8690	50	12146	12124	60	352786	338996	84	3.45641
79378	77269	79	30899	29851	77	761	821	0	1442	1335	19	4784	4379	40	6401	6452	42	187552	182643	76	3.45949
184471	161197	97	96263	86351	91	3039	2796	30	6963	5330	53	16535	14158	72	21851	17732	85	645532	548254	92	3.45949
111622	97571	88	42731	36195	85	1656	1401	17	2826	2849	30	8256	7415	51	13384	11814	63	349028	302148	88	3.46154
105302	98185	86	58323	55163	84	1510	1579	17	2815	2883	30	6997	6249	46	9390	8697	57	256486	222141	84	3.46256
171294	143338	93	70015	59032	92	2282	1982	25	4230	3439	37	10541	8300	57	15109	12212	74	413618	341012	109	3.46256
142494	124893	90	45082	39259	86	2047	1804	21	4091	3875	40	10958	9194	56	15820	13602	70	458885	383641	91	3.46359
137640	120117	94	58678	52783	89	2553	2503	26	5231	4873	43	13339	12857	65	18576	17520	71	555285	524772	93	3.46462
103853	96924	88	48626	45871	82	1481	1358	15	3840	3922	35	8345	7484	52	13282	12161	65	337691	306207	86	3.46564
80276	74420	88	41994	39596	80	1216	1382	14	2089	1925	25	5692	5132	40	8768	8346	51	245927	224819	82	3.47282
88844	86031	80	25276	24160	77	1132	1322	12	2548	2334	26	5627	5430	42	8398	8506	50	240335	234226	77	3.49026
128314	117849	84	90856	83827	87	2970	2892	28	6190	6154	46	15291	14340	69	21955	20608	79	609215	575556	86	3.49538
118862	108469	100	45734	42593	83	1419	1369	16	3500	3107	37	9377	9136	50	13849	12607	67	373255	345511	85	3.49641
89927	86158	80	43064	40562	80	1256	1070	8	2741	2714	31	6770	6745	42	9652	8857	53	271697	257095	82	3.51077
92394	87720	81	52387	50521	81	1843	1577	22	3408	3531	34	9535	9216	50	12778	12449	55	374034	356859	81	3.51385
89635	86288	81	36300	34500	79	1270	1304	14	2295	2414	24	5662	5526	43	9078	8548	54	234137	223186	81	3.51385
96108	93356	81	42457	40352	79	2055	1975	23	3386	3601	32	7320	7043	46	11435	10802	57	304907	298009	78	3.51897
103748	93046	84	33272	28783	81	1545	1564	19	2559	2829	29	8090	7165	51	12693	10649	68	333158	296309	83	3.52308
113652	104585	90	63588	59147	85	2351	2085	24	5051	4777	45	10791	10605	58	16258	15186	68	465740	440881	84	3.5241
181144	148316	99	78079	63641	94	2124	1663	26	5231	4151	44	12818	10057	63	19046	15090	82	520218	420215	99	3.5282
99110	91085	82	43936	40562	80	1483	1132	13	2808	2451	30	7289	7020	45	11051	10915	53	300552	281995	79	3.55077
110948	98974	86	41751	37177	82	1585	1205	15	3787	3225	36	8594	7942	53	12923	11263	69	355287	312651	83	3.55897
125618	117660	90	68278	64700	84	2495	2387	23	4510	4164	40	11344	10316	55	17467	16075	77	461548	400315	87	3.56
108830	100480	85	47614	44117	82	1641	1435	16	3309	2937	35	7393	6760	48	10287	9214	58	305053	277454	85	3.5641
119082	109508	84	49191	45782	82	2177	2289	23	4231	3766	37	10212	9058	55	15789	14132	69	424595	369378	89	3.5682
132344	122903	86	45891	43081	83	2157	1842	24	4507	4502	33	10168	9171	56	15013	14098	64	410950	381452	86	3.5682
114035	107386	84	52251	48382	82	2180	1898	24	3934	3538	39	8777	7570	55	14550	12806	69	382297	330842	89	3.57128
103586	95238	88	46276	43371	81	1583	1610	19	2751	2672	32	7038	6627	44	9873	9526	50	288895	274806	87	3.57231
123465	112464	90	49477	46175	83	1984	1670	23	3572	3162	34	8343	7765	52	11686	10480	57	335303	315666	83	3.57949
87140	82802	90	45657	44167	79	1309	1179	9	2445	2078	27	5463	5159	41	7590	7051	45	216082	212605	74	3.58564
87940	84999	79	45543	44293	78	2233	2084	26	4085	4036	34	10173	9442	54	15631	14856	71	434899	393260	80	3.58564
90014	85771	85	42036	40410	79	1294	1064	9	2969	2638	33	5853	5958	41	9097	8882	54	237866	227257	77	3.58564
86596	82896	78	35507	34114	78	890	1068	6	2976	2778	31	5509	5732	40	6762	6087	45	201734	193012	76	3.58667
186549	146935	98	82645	65415	96	3325	2699	32	7244	5534	45	15619	13050	70	23554	20065	88	641047	542583	97	3.59385
196170	176777	98	117092	106324	93	5386	4884	37	10814	9085	55	26034	22098	88	37648	31279	91	1.02042e+06	818174	101	3.59795
67630	65150	78	29124	28578	76	896	992	0	1994	2058	25	4623	4587	36	8455	8080	46	188633	186689	79	3.59795
75898	72020	81	31955	31225	77	1169	790	0	2273	2367	26	5451	5112	43	8056	8088	45	219956	208501	80	3.59795
98092	91740	84	45367	41824	83	1538	1375	15	2857	2473	34	6609	6034	45	10374	9942	51	282808	264000	87	3.60103
82743	82119	78	34939	33822	77	1523	1456	17	2100	2276	25	5958	5982	39	9763	9823	50	259582	250547	82	3.60615
65433	64870	78	25440	24814	71	1034	1032	5	1721	2231	22	4756	4614	36	6631	6209	45	205685	200014	80	3.60615
52065	51696	76	19894	19667	54	582	483	0	1514	1766	20	2675	2628	28	4953	5081	40	126137	125860	73	3.61231
93873	88127	82	36038	34006	80	1709	1363	16	2796	2791	28	6587	6820	42	10754	10347	58	273007	265927	83	3.61333
69589	64550	80	33054	31851	77	706	736	0	1804	1711	17	3890	3973	33	5261	4776	44	159827	153696	76	3.61436
120512	110910	88	54477	50692	85	1704	1688	19	3572	3270	34	8501	8456	50	12264	11444	58	341376	322459	81	3.61949
95577	90022	84	39984	37305	80	1515	1527	16	3068	2716	33	7709	7158	46	10629	9577	60	289607	276816	77	3.62051
95486	88787	98	37582	35995	81	1583	1406	16	2415	2450	27	7239	6640	46	10311	9654	55	290701	286320	81	3.62359
96796	91197	83	44221	41437	80	1513	1356	14	2216	2114	25	5908	5818	41	9698	9309	50	246709	232644	86	3.62667
61467	58985	79	18935	18544	56	1005	935	0	2039	1963	24	3681	3798	33	5950	5809	41	172645	167501	80	3.62872
90136	83510	91	32534	30869	79	1128	1235	11	2352	2466	23	5853	6241	38	8329	8301	52	247725	238129	85	3.63282
201178	162203	101	93391	75533	96	3391	2509	34	6078	4689	44	16228	13102	79	24975	19851	90	658904	526992	101	3.63487
90512	84624	87	41320	39371	81	1222	1128	12	2980	2651	28	5921	5759	41	10213	9798	52	274743	256607	84	3.63487
109299	102910	91	46536	44856	82	2197	2181	22	4103	3446	37	10882	10143	57	15350	13678	69	438948	384650	88	3.63897
165407	140508	98	83648	73572	90	2420	2204	29	5240	4257	43	12806	11002	62	18712	15214	83	512679	426577	93	3.6441
88092	82122	86	29055	27771	78	1436	1228	16	2188	2219	29	6177	6196	42	9353	8586	55	266594	259725	78	3.64821
105454	98554	86	37886	35754	81	1284	1106	9	3062	2855	34	6354	6115	42	9146	8760	50	256912	240213	79	3.65128
168592	139939	95	60959	49134	91	2247	1942	24	4044	3821	40	11428	9313	62	16167	12190	76	461033	381015	93	3.65333
167843	146437	92	67755	59187	90	2577	2191	27	6329	5105	45	12555	10591	63	18276	15045	74	505667	416879	90	3.65436
128548	111754	89	52686	46109	87	1747	1459	18	3502	3066	40	8627	7018	54	11459	9916	57	342575	287250	89	3.65436
106751	98798	98	55477	53083	82	2125	1979	25	4510	4051	39	10504	9437	55	15131	14284	69	439609	382123	85	3.65538
196347	137642	102	92999	66801	101	2765	1856	31	5325	3652	48	13422	9640	67	18790	12984	86	536808	391654	101	3.65744
80239	79983	79	16805	16273	53	1386	1446	16	2282	2391	27	6304	6238	41	10495	10055	54	282586	279727	81	3.66359
89049	86744	80	37574	36568	78	1503	1420	14	2782	2854	28	7086	6824	44	10840	9862	57	276849	267127	82	3.66359
81170	77900	82	34697	32075	80	1341	1188	12	2386	2098	28	5864	5252	44	7940	7463	56	240736	230148	76	3.68205
108449	99520	85	56122	51473	83	1911	1837	21	3425	2802	33	7126	6434	49	10214	9714	56	310604	279550	83	3.68513
84307	79901	79	34099	32095	79	1306	1129	9	2443	2242	25	5892	5519	42	7671	7311	45	226046	217120	79	3.68821
112698	105110	84	48184	45007	83	1351	1455	16	2923	2890	30	7512	6746	46	10845	10720	56	308854	284164	84	3.69128
101842	95756	91	32693	31533	78	1215	1168	10	2991	2545	32	6150	5712	44	8455	7810	54	242681	235778	82	3.69128
86335	82106	80	33146	32164	78	1283	1301	13	2606	2299	27	6168	5790	43	8000	7747	47	248780	244614	81	3.69538
74231	71359	80	28195	27211	76	798	745	0	2244	1816	28	4625	4583	41	7285	7369	45	191556	186367	77	3.70154
211578	124578	120	93959	58235	121	3163	2002	25	5567	3467	62	14149	8652	94	20538	13113	107	569035	330292	125	3.70359
95849	89152	91	38728	36416	80	1785	1412	22	2621	2906	26	6887	6426	47	9540	8771	57	284508	269689	81	3.70564
148605	131004	100	76679	70277	88	2654	2375	29	6670	6189	42	15618	14682	71	21407	20802	81	634188	602346	86	3.71692
78782	77020	79	43554	42529	78	1429	1335	19	3076	2675	34	7416	7607	47	11978	11409	63	321635	305284	76	3.71692
122911	115159	100	49150	46314	82	2107	2001	25	4361	4434	36	10366	9855	54	14594	13393	66	401537	359809	84	3.71897
71808	68230	78	27303	26290	77	1392	1359	12	2519	1663	28	5127	5120	40	7794	7610	49	211464	203781	77	3.72
105981	97784	85	42198	39278	82	1596	1401	18	3188	2933	35	7676	7401	47	10976	9530	59	287044	264757	83	3.7241
147234	136314	90	74055	69969	84	3672	3590	31	6640	6228	42	17145	15496	74	25240	23558	79	702892	608026	93	3.73333
53287	52820	74	23747	23510	69	392	475	0	741	986	0	2948	2906	29	3841	3989	33	117381	116219	75	3.73641
75001	72211	79	26282	25429	77	933	1031	6	1727	1815	18	4730	4548	37	7888	7474	46	217641	209290	80	3.74256
91125	87561	82	37940	36546	80	1106	992	0	2431	2723	28	6170	5989	41	9224	8571	46	250222	248001	79	3.74462
81541	78241	80	25725	24834	76	1281	1119	9	2295	2377	25	5060	5294	37	8140	7372	48	218225	209997	76	3.74872
59148	57903	77	16989	16776	53	1091	849	0	1746	1736	21	4027	3679	35	6426	6537	40	170252	169835	74	3.74974
94158	91251	81	35112	33842	80	1372	1275	13	2894	2112	35	5136	4851	41	9055	8711	51	241804	238177	79	3.74974
91664	86300	87	34032	31763	80	984	1087	7	2816	2383	29	5817	5520	42	8643	8099	51	261070	245718	77	3.75179
171324	146408	95	126464	112934	94	4406	4025	34	9205	8628	50	21811	19690	83	33403	30891	87	908809	810596	93	3.75282
105692	99535	84	42249	40502	80	1525	1420	14	3847	3565	35	7585	7409	46	10897	10164	53	317985	304313	80	3.75282
97199	89719	98	33074	31482	80	1184	993	0	2365	2379	26	6044	5619	43	9980	9598	52	276869	266934	81	3.75385
99828	94470	83	33885	32498	79	2047	1894	25	3396	3266	34	9468	8846	56	10430	9801	56	298069	274151	82	3.75897
97283	88297	84	45381	41115	83	1394	1322	13	3169	2908	31	6329	6027	45	9998	9342	56	268728	241793	85	3.76205
92096	88592	80	56402	55147	80	2181	2226	24	4466	4177	38	10991	10453	61	16381	15031	65	444874	393717	88	3.7641
135968	123239	89	59924	55221	86	1934	1814	23	4101	3747	38	10408	9673	58	12838	12025	58	407612	385516	91	3.77026
84778	79920	83	32955	31410	79	1485	1572	16	2632	2217	30	5597	5600	41	8842	8442	53	235592	223220	81	3.77026
157963	141418	90	57110	52026	87	2478	2206	26	5205	4444	45	11593	10284	64	16010	14719	70	480614	446636	88	3.77436
111114	98475	95	44459	38926	89	1977	1817	20	3575	3055	35	9412	7885	58	15137	13006	70	409008	336911	101	3.77436
115150	109246	87	63022	59830	83	2010	1550	24	3622	3620	32	9099	8125	54	12980	11498	64	356787	323245	81	3.77538
98769	92178	93	37932	35525	80	1658	1467	18	3170	3228	31	6701	6605	44	10546	9459	51	299470	288767	81	3.77744
110933	103192	84	30529	29041	80	1558	1574	16	2860	2407	35	6938	6824	41	10285	9773	61	289122	281794	79	3.77846
128585	117599	88	52655	48231	84	2142	2023	24	4177	4431	36	11109	10423	55	13744	13056	65	420839	397890	83	3.77846
98397	93113	85	32877	31796	79	1609	1316	16	2565	2525	29	7495	6925	46	11268	11014	64	298594	293129	78	3.77949
113265	106412	84	46084	43374	84	1628	1417	17	2989	2549	29	6994	6532	50	9430	8675	56	288408	271580	87	3.79179
106438	99330	82	39224	36278	81	1358	1341	14	3252	3063	31	7430	6754	47	12095	11125	60	319322	297352	86	3.79179
91354	87420	89	40199	38718	79	1215	1114	8	2512	2419	30	6600	6239	43	9576	8674	55	260686	257246	83	3.79282
94310	89556	86	41231	38871	82	1296	1260	15	2709	2378	30	5384	4975	40	9415	8586	54	255238	237295	87	3.79692
123007	113721	86	54406	50285	84	1779	1618	20	3106	3354	30	8489	7993	51	12270	11025	57	349689	316406	89	3.8
65998	63069	82	26209	25365	75	826	840	0	1938	2053	19	4254	4185	35	6551	6115	42	202445	193484	76	3.8082
104446	97609	89	38855	36416	81	1539	1319	18	2493	2444	30	7199	6947	46	9683	9109	55	285158	274494	81	3.81333
104060	97663	90	67698	65182	83	1982	1853	23	3661	3911	32	9599	9070	56	13874	12346	67	384637	353974	82	3.81436
82220	79209	83	32089	31137	77	957	885	0	2204	2223	23	5389	5283	41	7571	7343	50	212768	209003	81	3.81846
260562	169596	120	122799	85436	108	4215	2680	42	8257	5599	57	21611	14295	90	31334	22122	100	915224	630186	111	3.81949
95905	90091	88	35522	33010	82	1697	1494	20	2312	2604	27	7601	7118	47	10594	9383	61	298410	279058	86	3.82051
139197	127989	87	64311	60787	85	3643	3304	31	6538	5695	50	15036	12961	69	22533	20088	82	640280	540661	94	3.82154
121052	109553	90	48550	45929	84	1494	1341	16	2601	2708	28	7717	7472	50	10645	10293	53	318320	292565	90	3.82154
105510	99472	84	30034	28482	80	1585	1316	19	3053	2703	32	7930	7998	45	10882	10304	52	338504	322477	85	3.82974
126140	115663	87	45173	41699	83	1709	1773	20	3433	3324	33	8575	7637	50	11338	10432	54	356466	335642	85	3.84
105147	96154	84	44129	40713	81	1637	1330	20	2458	2253	31	7238	7225	43	10784	10164	59	306157	285942	83	3.84205
114124	108673	84	47833	44357	83	1603	1470	18	3093	2873	35	8616	7766	53	10523	10154	53	309567	286481	83	3.84205
74081	71127	78	31190	30041	76	1273	1123	10	2004	1596	23	5278	5180	39	8419	8217	54	229463	226117	76	3.84205
110707	106143	84	61505	58825	82	2260	1856	26	4131	3835	37	9850	9648	53	15715	15217	76	426901	401884	83	3.84308
83804	80527	80	55562	53755	80	2093	2054	24	2479	2657	29	8456	8062	50	13053	12848	65	359324	337217	84	3.86256
177466	155104	92	64991	58127	90	2939	2916	28	5934	5067	47	15450	13215	70	21733	18129	85	622723	501141	98	3.86359
153996	127570	94	60154	50410	93	2380	1977	27	5585	4560	44	12327	11230	61	18492	18103	70	507025	486306	95	3.86462
85938	82842	82	36486	35812	77	1790	1644	19	3398	2653	38	6342	5999	42	10713	10281	59	280173	260590	84	3.86462
99197	92614	83	37838	35112	80	1231	1240	13	2229	2348	25	6787	6264	45	9459	8901	56	282573	273526	85	3.86769
149514	133163	92	72543	64426	90	2117	1914	24	4396	3856	37	11230	10392	60	15675	13716	70	445567	407468	94	3.86974
143464	131167	89	65603	60726	86	2430	2165	26	4692	3839	39	11409	9762	62	17750	15615	77	486826	422139	91	3.8759
138965	121670	91	54938	48276	87	1602	1604	19	4215	3524	38	8895	7497	54	11740	10083	58	353268	301749	89	3.88205
116855	106055	89	60432	54434	85	2011	1779	22	3482	3045	38	8998	8269	50	12572	11333	67	344105	305216	88	3.88205
76653	72589	81	30273	29193	77	1073	1103	7	2285	2037	27	5211	5281	38	7875	7697	50	207243	196667	81	3.88615
93404	88121	84	42732	40091	81	979	1168	9	2578	2557	27	6129	5644	43	8430	7940	48	243166	229888	82	3.89949
120043	110740	84	50527	45220	85	2089	1774	21	4170	3990	35	8690	8008	58	11670	10798	57	356685	334682	88	3.90051
144909	128300	89	64568	56033	87	2278	1984	24	4986	4170	39	11884	10090	66	17508	14732	72	473064	408774	92	3.90256
110049	104475	82	63701	61278	82	1771	1606	19	3431	3110	34	9077	8123	54	13284	12152	66	365208	314386	82	3.90462
106525	96231	99	42814	38750	82	1619	1743	19	3577	3196	32	8247	7474	51	11034	10139	56	313109	291256	83	3.90667
74046	71924	79	23078	22521	63	1015	1075	5	2135	2109	23	4466	4437	37	7139	6717	53	203508	197236	74	3.90769
123518	114649	91	39986	37671	82	1759	1946	20	3468	3765	31	9470	9149	50	13214	12747	61	375551	358427	89	3.91077
274668	207150	112	131118	103187	108	4689	3522	39	9102	6680	56	20976	15390	95	27836	20370	99	804574	562229	107	3.91077
84728	81861	79	39354	38014	79	1712	1642	21	3246	3162	31	8028	7777	49	11757	10682	56	340239	306226	83	3.91179
114299	105593	85	82228	76845	84	1946	1741	23	4171	3655	38	10709	9721	54	14452	13082	63	407688	367952	87	3.91487
90170	84862	83	34205	32457	79	1001	770	0	2534	2586	23	5273	4829	42	8290	7984	47	221291	209282	80	3.91692
109949	104278	83	54376	51126	81	1811	1774	21	4052	3707	37	9607	8612	52	14038	13257	59	387673	360363	86	3.91692
157974	139009	94	67749	60541	87	2460	2134	27	5231	4793	43	12727	10945	66	18234	15300	73	508731	421062	93	3.91795
89692	83649	86	41853	39770	80	1283	1215	15	2454	2191	29	5178	5055	39	7775	7470	51	218492	199054	82	3.92205
119973	110716	86	52759	49526	82	1652	1805	21	3414	3612	33	7905	6988	48	10982	10387	56	304446	290242	85	3.92513
121124	109973	90	52226	46842	84	1697	1612	21	4172	3311	45	8846	8078	50	13899	13029	66	370986	340718	86	3.93949
75008	70584	79	28968	27588	77	1126	959	0	2181	2033	23	5181	5100	38	7223	6819	45	224942	215886	77	3.94051
79535	74832	78	29071	27987	77	1198	1164	9	2145	1960	24	5125	4879	40	7907	7625	46	225184	222786	76	3.94462
101546	95665	84	34874	32106	82	1726	1491	19	2938	2590	32	7701	7052	50	9950	9448	51	291046	272603	83	3.94974
118743	110845	85	38735	36766	81	1551	1507	20	3556	3490	36	8544	7971	50	12903	12426	55	364527	346790	84	3.95077
90330	85078	87	35803	34230	79	1587	1435	16	2618	2458	30	5971	5767	42	10289	9119	57	263890	249605	81	3.9559
104569	96346	89	46748	43457	82	2045	1615	23	3206	3090	35	8946	7670	51	13005	11672	68	371855	332663	85	3.9559
85689	80285	96	37924	36255	79	1139	1115	9	2523	2340	29	6108	5934	40	8224	7877	51	238190	228419	82	3.95897
92304	86263	81	43092	42147	79	2163	1998	23	4154	3602	34	9170	8778	52	13690	13463	63	401208	380867	84	3.96
91907	86822	85	43942	40815	82	1785	1660	19	2516	2527	27	6930	6587	50	10025	9105	58	277349	256024	80	3.96513
67763	66189	78	34574	33815	76	911	924	0	2683	2559	26	4651	4563	38	7739	7160	54	205234	197819	75	3.96923
107891	100725	85	45606	43338	83	1382	1392	15	3141	2627	34	6973	6306	45	10033	8832	50	276729	264150	82	3.97436
80621	72790	97	28011	25116	97	1073	748	0	2313	1943	25	5587	5364	38	9344	7743	65	240968	218417	97	3.97436
99585	91704	81	42879	39358	82	1569	1261	14	2958	2623	33	7177	6525	49	9806	9455	55	297035	269002	82	3.97538
97496	91462	87	33406	31624	80	964	957	0	2449	2530	25	6793	6646	43	9874	8991	57	275865	263928	82	3.98154
78087	75786	88	22747	22268	63	911	827	0	2339	2251	26	4888	4946	37	7660	7856	51	210098	205298	77	3.98359
139951	125466	92	70160	64199	87	1846	1688	21	4674	4046	41	9935	8856	53	15171	14200	68	418231	366000	90	3.98462
75562	73341	79	28510	27494	77	907	877	0	1652	2005	23	5130	4864	38	7357	7380	43	210294	205566	79	3.98872
83741	82534	77	23260	22693	70	1158	1326	13	2187	2211	29	5867	5828	41	8836	8667	51	256348	246929	80	3.99487
100730	94662	92	36398	34403	80	1510	1409	14	2796	2338	27	6094	5903	44	8906	8742	55	260089	241675	82	3.99487
197179	163137	101	72674	61585	95	2898	2802	29	7268	6517	49	16854	15564	71	22037	19214	86	681464	662392	92	3.99897
86431	84752	78	33542	32333	77	1640	1533	18	2888	2739	29	7210	7167	46	11678	11319	64	301982	290526	79	4
151634	127646	100	51241	43043	90	2240	1953	23	4330	3712	38	10685	8650	62	15629	13025	78	437399	358865	107	4
144791	129436	87	74435	68098	86	2138	1980	22	4524	3786	38	10400	9023	59	15336	13383	68	403483	354963	87	4.0041
97637	92148	84	44804	44069	79	2233	2099	24	3926	3518	37	9902	9579	52	15072	13934	66	411420	382694	80	4.0041
150639	131238	101	45652	38687	89	2613	2044	29	4143	3840	33	10056	9115	57	15474	13626	66	423319	378419	90	4.0082
182809	163648	104	103185	94313	90	3589	3303	31	7403	6476	50	17895	14809	71	26761	21997	84	737863	570556	96	4.01231
93760	88320	82	38849	37209	79	1212	1284	12	2418	2391	29	6631	6410	46	10130	9151	56	240814	226227	81	4.01231
131870	123399	91	25170	24005	70	2467	2186	26	4632	4203	40	12348	11713	59	17887	16903	71	516600	486336	90	4.01333
74775	70872	81	27145	26468	76	960	1145	8	2234	2074	24	5232	5278	38	7490	7495	46	219589	210109	82	4.01846
147453	129085	92	69785	61246	90	2670	2528	26	4356	3772	37	11299	9603	60	16068	13434	69	483627	411084	92	4.02872
73535	72779	77	30341	29675	76	1086	995	0	1499	1671	20	4294	4577	34	6777	6246	48	185680	181159	77	4.03077
67877	65547	78	27740	26830	76	1130	978	0	1839	1970	25	4751	4637	36	7534	7136	51	203414	197254	78	4.03282
103892	96985	87	47065	44930	81	2205	1932	27	3678	3814	33	8568	8458	50	12293	12316	61	355781	339984	81	4.03487
107254	97452	85	44042	40395	82	1736	1382	19	3431	3068	32	7346	6695	47	10184	8953	56	315305	287930	87	4.0482
226503	195287	100	77132	67662	93	4183	3765	36	8487	6900	55	21728	17878	89	29418	23997	92	832695	653315	105	4.05026
90997	88529	79	54554	53189	80	1871	2137	21	4031	3625	33	9765	9130	57	13224	12526	63	383908	352590	87	4.05026
120142	106087	89	57153	50002	87	1569	1532	17	3160	2710	33	8320	7756	49	12054	10529	63	316479	297403	88	4.05333
94658	88967	82	39439	36854	81	1546	1647	19	3241	2987	33	7731	6989	48	10853	9090	59	321639	292398	85	4.05333
159688	119688	110	60932	46494	92	2052	1619	25	3945	3199	41	10175	7767	55	16736	12764	73	447639	342040	99	4.05436
119709	103226	104	58055	51529	104	2508	2275	24	4885	4007	40	11579	10753	59	17650	16409	73	495318	437315	104	4.05436
183744	137922	113	77828	57924	113	2897	2206	32	5220	3987	47	12964	9633	76	18730	14080	90	515589	378689	113	4.05436
96115	90296	83	57027	55641	80	2306	2354	25	4165	3521	39	9624	9307	55	14551	13721	64	410517	373880	88	4.05538
87532	84153	80	36458	34947	78	1102	990	0	2865	3004	26	7010	6890	41	8384	8172	51	263706	249492	82	4.05538
75077	73743	76	24173	23630	74	1030	921	0	1785	1514	22	5380	4990	41	8286	8509	51	222512	215294	79	4.06462
67456	65888	80	27794	27282	75	723	602	0	1839	1738	25	4257	4504	36	7092	6785	46	185434	181539	74	4.06872
98922	93032	87	39561	36976	82	1654	1556	18	2249	2674	23	6534	6167	46	9227	8697	53	265687	255479	82	4.07077
99011	91119	89	41029	37580	80	1491	1436	16	2533	2503	29	7196	6839	48	11253	10322	65	314793	296504	82	4.07179
92587	87769	80	36501	35037	79	1200	1185	14	2794	2566	28	6931	6507	46	9336	8735	50	262882	254927	82	4.07487
80809	78555	79	33811	32885	78	1056	1163	9	1920	2222	24	5727	5638	43	7667	7434	48	213921	205284	79	4.07487
78520	74709	79	35940	34592	78	1088	1078	7	2373	1914	29	5438	5370	39	8217	7393	49	239800	236558	83	4.07897
193090	157724	98	80781	65904	95	3277	2523	35	5700	5388	45	15695	13836	71	23369	20291	84	656171	590823	100	4.08308
194547	146609	100	80267	61976	98	2832	2394	31	6204	5229	43	15400	12355	76	22100	17756	85	649777	563050	98	4.08718
87023	83928	81	62765	61611	81	1835	1823	23	3562	3162	37	7581	7039	46	12470	12051	61	329832	307043	87	4.0882
96201	91681	83	39432	37590	80	1548	1331	17	3361	3034	34	6564	5879	47	10115	9679	59	288868	269530	84	4.08923
106920	102462	86	47702	44818	82	2122	1851	23	3669	3396	37	9142	8233	56	13154	11878	66	382110	346727	94	4.09128
275936	154649	118	115659	63293	116	4625	2352	52	8856	5077	64	21805	12660	90	30920	19317	108	861850	535189	116	4.09538
75114	72274	80	24803	24076	71	881	918	0	2252	2095	22	5279	5103	40	9238	8831	52	235509	230909	80	4.09846
77050	74176	78	30685	29475	77	1133	1065	8	2026	2100	23	4957	4669	39	6404	5972	44	197492	193291	77	4.09949
67372	65719	81	24015	23400	75	738	667	0	1874	2091	26	4029	4319	33	6504	6201	49	187044	186158	72	4.10051
131188	119814	90	59474	54457	85	1752	1830	20	4389	3705	37	10757	9268	60	15141	13890	75	425313	370413	87	4.10051
140991	123556	88	60699	53631	88	2073	1951	25	5236	5245	38	12449	11791	64	20206	18654	76	542498	523817	86	4.10051
130091	119239	87	53310	48369	86	1653	1483	19	4068	3636	36	9346	9017	52	12963	11861	66	390384	355091	89	4.10359
48093	45323	85	28073	27939	73	491	604	0	1305	1089	14	3252	3248	30	4068	3899	34	140388	144708	71	4.10359
107714	97765	100	47198	43226	83	1865	1819	20	3277	3028	33	8194	7699	51	12856	11232	71	337819	297509	86	4.10667
103399	99233	80	47565	46303	81	2388	2395	24	4332	4211	36	10597	9875	56	16771	15856	71	475722	424254	85	4.10769
128459	117926	87	56978	53053	84	2312	2027	25	5177	4352	45	11391	9892	60	16941	14837	72	472439	401578	88	4.10769
93264	86598	83	34619	32711	80	1140	1234	11	2157	2023	21	5813	5379	42	8836	8534	49	250584	241440	81	4.10872
81366	78504	79	29969	29234	76	1310	1287	13	2386	2672	25	5861	5231	41	7923	7876	50	229222	223143	79	4.11897
80383	75795	86	40492	38842	78	1161	1192	11	2405	2475	24	5475	5384	40	8540	8410	53	231545	223705	80	4.12513
125063	116903	86	41863	38972	83	1886	1827	22	4994	3910	40	10334	9511	58	15761	14470	73	432180	403147	88	4.12718
72523	69293	81	32167	31487	77	1405	1249	15	3285	2881	30	7027	6370	46	10331	9934	53	305341	284685	79	4.13333
158646	132152	98	60453	51576	90	2061	1581	23	7446	6146	49	10790	9013	59	14574	12525	70	413095	336390	90	4.13538
94298	89424	80	49575	46380	81	1716	1824	19	2748	2497	31	6839	6481	46	9043	8314	54	267482	251776	81	4.13949
94794	92567	79	56429	54123	80	2047	1706	25	3606	3267	34	9039	8624	50	13317	12459	61	383660	350031	85	4.14154
99251	91769	85	46822	43046	82	1381	1237	14	2409	2497	27	7162	6326	48	10038	9198	56	299454	274271	86	4.14359
92838	86331	87	41544	38277	81	1252	1241	12	4023	3467	36	6549	6111	44	9183	8618	48	275793	262967	83	4.14872
62539	60514	76	22541	22020	61	1104	1042	5	2160	1971	24	4322	4417	36	7626	7172	46	203886	200307	77	4.15385
85905	82428	81	36177	34614	78	1693	1599	18	3358	3137	37	7554	7088	46	11554	10829	53	323965	301347	82	4.15487
162421	137706	100	92054	81258	91	2741	2515	28	5077	4449	41	11779	10433	61	17475	15322	83	469950	408822	95	4.15487
63725	62540	80	25378	24974	70	1141	1109	6	1710	1686	22	3779	3801	36	4762	4643	38	147532	143756	76	4.15897
95343	88566	83	44293	42068	80	1256	1243	11	2168	2320	26	6776	6182	50	8735	8020	53	265428	256959	82	4.15897
99563	97457	79	35520	33864	79	1172	1119	9	2978	2882	30	7464	7177	47	10804	10323	52	301005	284225	79	4.16
196511	95097	134	91834	45274	128	3866	1839	45	6784	3757	67	17476	8882	103	26408	13390	118	731931	358531	129	4.16205
90224	86986	81	32374	31148	79	1599	1439	16	2046	1864	22	5504	5577	39	9146	8943	57	232610	226143	79	4.16718
66034	62007	80	26627	26317	74	1044	892	0	1901	1662	24	4300	4234	35	7496	7277	51	190001	181884	77	4.17333
115219	106526	89	45140	40253	82	1814	1745	22	3271	2688	33	8786	7600	56	12955	11616	58	346420	319891	85	4.17333
109589	104501	83	56538	54408	81	2358	2379	25	6266	5464	42	12410	11691	62	18015	17026	75	513754	457887	89	4.17538
94171	89458	85	40661	38154	81	1720	1794	18	3228	2823	31	7259	6714	47	9705	9232	49	290704	267950	84	4.18051
116036	109225	86	48787	46087	83	2271	2262	24	4898	4128	42	10674	9906	59	16899	14899	73	463595	396572	89	4.18154
111040	103753	86	49623	46191	82	1553	1407	17	3360	3094	30	7315	6859	48	11045	10271	62	307997	291200	84	4.18462
141661	130751	87	48058	43460	83	2419	2172	27	4406	4414	37	10955	10107	55	14924	13338	62	457978	408362	89	4.18667
93839	88511	81	33340	30565	79	1374	1414	16	3164	2779	32	7570	6748	50	10894	10365	54	298428	276618	84	4.18769
74797	71732	82	25705	24919	76	717	561	0	1949	2074	25	4340	4262	36	5870	5686	42	189549	183974	77	4.19077
117435	107761	85	54827	50491	83	2034	1920	24	3899	3579	36	9399	8420	50	14524	13391	70	387875	337922	87	4.19077
79321	73956	95	31473	30246	77	1235	1006	2	2051	2464	27	5287	4862	40	7975	8471	44	215221	203198	79	4.19179
151335	131219	90	56674	50126	88	2848	2369	29	5047	4174	41	11439	9555	60	16301	14078	78	468711	389091	90	4.19385
101522	93153	84	43475	39343	82	1434	1403	17	2558	2808	27	7294	6628	49	10160	9575	61	271285	253270	82	4.19385
95813	90667	83	39281	36683	81	1097	1082	7	2517	2254	28	5875	5632	41	8440	8073	61	233973	226096	79	4.19385
209086	149516	104	97708	71433	102	2330	1896	30	6352	4748	55	13296	10271	65	18119	14149	83	532283	428592	99	4.19692
102737	95879	85	50074	47412	82	1799	1743	20	3667	3243	37	9178	8266	51	13810	11880	71	381133	335308	85	4.19897
55351	55397	75	19735	19187	55	734	935	0	1495	1921	18	4129	4050	35	6157	5875	44	169291	165140	74	4.2
80835	77696	82	35077	34506	76	1484	1484	19	2720	2637	31	7363	6796	49	10266	9828	56	298888	275590	80	4.21128
95727	88455	82	49672	46636	81	1655	1796	19	3849	3434	33	8289	8108	48	12717	12503	58	338893	324944	82	4.21436
177393	98884	120	95806	56134	109	3109	1953	30	5980	3981	60	14624	9896	84	24966	15741	103	658915	399529	113	4.22154
113815	108494	85	63385	60981	82	2577	2284	28	5492	5643	40	13046	12378	64	18579	17964	75	498731	464500	83	4.22769
69352	66711	83	26281	25772	75	824	776	0	1797	1720	24	4229	4399	34	6306	6111	46	169635	162892	74	4.22872
132591	120463	96	54761	50817	86	2793	2420	29	5744	4922	41	12278	11160	59	17302	15325	80	501083	430365	90	4.23385
123589	114573	90	70587	67756	84	2569	2451	28	4849	3893	39	11127	11008	57	16910	15567	69	479074	439135	86	4.23487
74473	71357	80	28329	27377	77	1280	1132	10	1777	1889	23	5464	5323	38	9378	9160	50	244892	238913	81	4.2359
152074	133076	95	62207	54300	89	2258	1681	28	4610	4150	41	11402	10173	58	16986	14421	68	472977	412016	93	4.23795
118471	107937	87	35047	31291	81	1570	1645	19	4141	3415	39	9518	8865	53	11390	10493	59	373903	348441	88	4.24
108227	103989	85	51597	50157	81	2752	2691	27	4337	4013	39	10722	10212	55	16262	15428	77	449402	407277	89	4.24103
91930	86969	82	32423	30195	79	1098	1097	8	2061	2193	24	7438	6898	48	9265	9048	48	273179	254421	84	4.24308
101917	96273	82	42016	39897	81	1387	1039	7	2968	2508	35	6692	6050	48	10513	9804	56	278234	263844	85	4.24513
67054	66708	79	24278	23723	72	769	772	0	1616	1725	21	3954	3939	35	5922	5714	46	173001	167477	78	4.24821
77641	74837	80	22660	22305	61	1097	1099	8	2164	1817	21	4806	4588	39	7681	7295	43	208301	202163	79	4.25436
80328	77570	82	32042	31006	77	1495	1255	14	1776	1906	21	5218	5052	40	8732	8800	46	224053	222952	79	4.25538
82480	78184	80	27782	26750	77	1062	1027	4	2521	2407	27	5363	5067	39	8088	7449	53	218181	210176	82	4.25641
150655	134353	102	65121	60528	87	2223	2013	24	4766	4461	37	10842	9769	61	15398	14350	61	423096	386514	88	4.26051
106663	101337	82	38710	36305	80	1863	1925	20	3953	3459	38	8477	7749	47	12030	10461	62	356503	326100	82	4.26051
115181	105976	87	61285	56659	83	1580	1759	18	3792	2875	37	8479	7563	50	11955	11025	68	349004	302376	82	4.26359
63123	61829	77	23572	22883	67	810	816	0	1881	1941	20	4160	3988	35	6245	5646	42	181091	178096	81	4.27077
110004	97229	87	41626	35428	83	1554	1488	19	2957	2509	32	7651	7239	50	10808	9414	58	303228	275292	88	4.27282
61555	59449	79	24194	23645	75	851	832	0	1354	1145	14	3735	3124	35	6046	6180	40	153454	151001	79	4.28513
111813	101942	88	48592	44703	83	1849	1686	20	4293	3303	41	9026	8377	59	13347	11572	66	362436	321495	86	4.28821
64425	65034	76	15171	14826	48	737	913	0	1694	1739	22	5284	5167	38	4657	4814	35	177891	174874	77	4.29231
79578	76087	82	34556	33508	77	979	1011	3	2046	1987	26	5469	5481	39	7123	7254	45	216033	211376	76	4.29333
91121	86050	86	40191	37885	80	1858	1751	21	3151	3328	32	8143	7601	48	11899	10817	64	331541	304416	81	4.29641
99271	92874	86	37086	35141	81	1254	1348	13	2588	2317	27	6882	6636	43	10537	9716	61	285146	257288	83	4.29949
124941	114747	91	48476	45020	84	1691	1647	20	4434	3763	39	9331	8353	53	13725	12618	64	363371	338763	87	4.30051
170701	151377	102	96796	88209	91	3497	3320	30	9442	8643	51	20181	19700	73	26137	24771	84	789723	726660	96	4.30359
110488	106741	83	61054	58007	82	1750	1874	22	3186	3338	32	9290	9101	50	12122	11818	61	359182	341324	84	4.30462
65501	63489	78	28646	27682	75	687	722	0	2049	2130	23	3977	3728	34	6130	5863	41	172093	169320	79	4.30667
83824	80384	82	34960	33638	79	1152	1330	12	2306	2327	25	5800	5532	42	8401	8448	46	225911	215128	83	4.30667
62969	62351	81	23258	22852	64	569	552	0	2194	1882	22	3860	3873	33	6236	6216	41	174878	170837	78	4.30667
56979	54724	76	23685	22931	67	525	556	0	1330	1318	13	3736	3762	32	5613	5331	40	168007	164770	78	4.31077
88652	84286	87	33312	31959	79	1442	1149	14	2525	2349	24	5695	6084	39	8522	8252	49	239784	227612	82	4.31795
201028	181272	93	135649	126192	92	5298	4815	38	10904	9214	55	25126	22244	86	35189	30387	87	1.0027e+06	822476	97	4.32308
75218	74005	79	28509	27437	77	1116	1229	11	2334	2311	25	5667	5315	44	8551	8535	48	238510	230264	77	4.32923
82260	78977	81	51068	49785	79	1563	1473	20	3216	2932	32	7082	7149	44	10366	9565	57	289178	276643	82	4.33641
90407	86418	81	47941	46304	80	2047	1994	23	3712	3555	32	9135	8688	53	13752	13876	56	379268	355372	85	4.34051
118825	109755	86	50186	47065	83	1633	1607	16	3238	3241	33	7594	7311	45	10269	9701	55	330619	303408	84	4.34564
90578	85820	84	53804	52428	79	1263	1364	14	2752	2426	31	5267	5121	41	8795	7853	60	227993	219505	82	4.34564
237450	160221	123	107490	77464	106	4013	2361	40	7890	6005	51	18950	13148	82	27373	19989	98	762842	588117	107	4.34769
111542	102422	94	43110	40506	82	1834	1776	20	3723	3333	35	10615	9771	57	14958	13494	66	417898	365521	85	4.34769
99340	93446	88	41231	38444	81	1633	1519	18	3535	3314	30	8201	7673	49	12109	10956	66	321052	302892	85	4.34872
110340	102387	95	49829	46306	83	1501	1426	15	2825	2152	37	7776	7108	48	10416	9951	59	311640	290922	86	4.34872
99406	92651	84	38745	36476	81	1382	1136	11	3222	3064	29	6659	6003	44	9466	8512	56	286528	272794	79	4.35897
110582	107197	86	70411	67718	83	2092	2387	21	4153	4006	35	9980	9480	54	16026	15093	70	428193	378668	84	4.36205
152859	135823	90	73396	66524	87	2565	2256	26	5319	4673	41	13157	12189	61	17701	15849	73	511380	466704	90	4.36615
92705	85607	86	39602	37093	80	1486	1551	14	2441	2268	26	6723	6220	45	9679	9356	55	278873	264309	83	4.37641
108202	103471	93	43584	42520	80	1792	1576	20	3220	3064	32	9238	8835	52	13429	12545	66	382294	356815	84	4.37744
95198	92924	80	62293	59544	83	1857	1961	21	3663	3589	33	9864	9364	52	14328	13148	68	411203	381819	96	4.37744
99202	92436	83	36981	33745	82	1520	1687	16	3228	3009	33	7163	6775	46	11058	9591	64	320773	294339	84	4.38564
68635	65771	79	29935	28354	76	904	1153	8	2007	1830	21	4034	4035	36	6087	5926	44	173608	170513	74	4.38769
85079	79770	86	33746	32215	78	900	1070	6	2119	2441	26	4829	4551	38	7774	7089	50	202122	198751	77	4.38974
82354	77471	80	29262	28156	78	1003	1143	9	2110	2288	22	5818	5678	40	8291	8154	43	237617	231487	78	4.38974
103606	94923	86	39848	36876	81	1178	1184	12	2586	2232	28	6257	5988	42	8858	8221	57	259728	244565	79	4.39077
75662	73255	80	32436	31584	76	1531	1419	16	2293	2233	25	5176	4874	40	8105	7792	44	215081	210435	76	4.39795
120231	108259	91	43307	38767	84	1830	1669	20	4514	4314	37	9742	8518	55	15040	13182	72	440273	371277	89	4.39795
119996	102835	103	44165	38018	87	1995	1583	21	3716	3255	37	9435	8285	53	14654	12619	71	407178	368428	103	4.39795
141766	129589	87	126407	120444	86	3339	3352	30	7239	6952	43	17613	16431	76	23913	22318	82	706435	655610	89	4.39897
88565	87082	79	44028	42532	79	1476	1556	17	2553	2286	28	6560	6273	43	9566	9164	55	278301	268175	85	4.40615
69419	66789	79	21097	20362	61	1717	1571	20	3297	3386	31	9975	9256	56	5724	5018	42	203010	193188	77	4.42051
99681	93934	82	41549	38465	80	1773	1449	21	3278	2905	35	7563	7231	48	10178	9744	53	287727	269638	80	4.42256
96381	89682	82	36364	33307	81	1231	1155	9	2368	2885	23	5697	5740	41	7305	6815	48	223838	208397	78	4.42667
73516	71444	82	20814	20358	61	811	956	0	2209	2273	21	4730	5092	35	6935	6577	44	208913	208623	80	4.43282
93349	90999	84	16960	16541	52	1584	1357	17	3430	3357	30	7295	7167	46	12140	11715	59	327353	313177	82	4.43487
91871	86522	81	48180	44549	83	1492	1304	16	2952	2879	33	6584	6641	42	10361	9247	58	281701	260940	83	4.44308
81788	78068	84	28472	28111	77	1075	889	0	2839	2636	31	5538	5051	42	7406	7129	48	224859	213944	79	4.4441
108754	100413	87	43969	40242	82	1474	1367	15	2943	2916	31	7156	6535	46	10175	9555	55	302988	282080	82	4.4482
74067	73050	78	29778	29052	76	1128	1153	10	2121	1788	24	5269	5172	39	7358	7274	51	219290	216471	76	4.45128
118295	106188	89	47548	43192	84	1553	1307	15	2820	2611	33	8165	7379	48	12168	10209	69	330327	285413	85	4.45436
93942	89560	83	39755	38312	79	1571	1462	16	2667	2439	31	6500	6126	41	10042	9357	51	260485	243936	84	4.46564
106220	101668	84	59020	57172	82	2303	2133	25	4885	3956	42	10391	9462	57	15372	13889	65	429532	372754	87	4.46667
114127	104750	87	39999	36705	82	1735	1682	20	3694	3565	33	9309	8802	52	13096	11632	64	380409	360288	86	4.47179
65477	64423	79	27284	26998	75	869	902	0	1798	1556	22	4345	4101	38	6116	5591	46	189202	181888	79	4.4759
98133	92202	86	43387	41607	81	1545	1237	13	2190	2384	27	7016	6897	44	9992	9834	53	270488	257290	86	4.4759
108927	105825	81	56239	53781	81	1969	1900	22	4023	3793	37	10237	9643	55	14568	14576	70	404392	381041	80	4.48205
91504	86154	86	48854	47330	79	1841	1976	22	4688	4333	38	8717	8016	53	13237	13025	64	353470	323998	82	4.48308
108518	99777	85	39732	37809	81	1535	1499	17	3467	3323	33	8444	8295	49	12636	11894	64	352454	331984	82	4.48923
115103	109061	84	34703	31577	81	1656	1835	19	3982	3705	33	9152	8237	50	13343	12214	71	352800	334091	82	4.49026
69464	67885	77	21551	21108	60	1141	933	0	2034	1907	25	5230	5052	37	7331	6945	50	214690	215646	81	4.50051
157217	145304	87	66576	61616	87	3027	2825	29	6402	6447	42	15385	13501	68	22023	18250	82	618929	512450	96	4.50359
104986	98096	99	43917	40993	82	1181	1156	9	2719	2979	26	7571	7027	49	10286	9891	55	318240	300259	88	4.50974
92960	87637	86	40124	37562	81	1276	1185	11	2749	2436	29	6981	6529	44	9621	9093	54	277793	265978	82	4.51077
75955	73523	78	33119	32293	77	1196	1130	9	1694	1444	22	4976	4728	38	7057	6266	46	193502	193668	78	4.51692
102582	95495	90	42640	40155	81	1396	1405	16	3005	2552	28	6504	5885	44	9773	8724	53	263589	245992	82	4.51795
161848	148020	89	72722	67903	87	3611	3252	31	7135	6275	51	17062	14697	71	25454	21972	83	691387	588277	93	4.5241
88525	82685	92	50326	48268	80	1447	1296	18	3188	3164	32	7503	7042	47	12342	11368	61	334115	295554	87	4.53128
74229	73267	78	24065	23530	68	1056	1190	9	1875	1839	23	4679	4725	37	6346	6338	41	176925	174895	81	4.53128
114017	105774	84	44333	41410	83	1771	1916	19	4178	3857	35	9604	8715	58	13615	12259	64	371807	349244	92	4.53333
118029	107730	101	40530	38589	82	2642	2303	26	4937	4233	38	11244	10271	60	17191	15957	77	486613	434062	92	4.53538
76209	74877	78	31401	30744	76	2022	1783	20	2839	3214	27	7141	6701	45	10571	10252	54	298866	283815	83	4.53846
101841	95277	99	31879	30020	80	1842	1641	21	3267	3025	32	9156	8396	53	12534	11159	61	381270	357328	86	4.54051
113202	102772	86	63616	58282	84	1401	1152	11	3476	3167	34	6956	6362	46	9457	8594	51	260676	232004	87	4.54154
107512	100150	85	51355	48012	83	1808	1747	21	3781	3690	33	9110	7985	51	15561	13562	77	386468	335035	100	4.54154
96233	90003	87	38929	36104	79	1991	1664	22	2567	2657	31	6782	6202	48	9783	8946	58	277501	260893	83	4.54256
139310	125598	96	66495	60849	86	1637	1501	21	3793	3836	35	10123	9619	54	14069	12479	62	411504	375039	89	4.54769
117346	108379	88	53978	50044	82	1850	1726	23	7456	6762	52	9117	8846	52	13489	12154	66	402467	362795	84	4.54974
128634	119999	88	74678	70139	84	1588	1761	18	4611	4146	44	9648	8655	53	12057	10859	61	381011	336454	87	4.55385
104589	96480	83	52459	48499	83	1885	1762	20	3330	3552	33	8048	7175	50	12430	10115	67	354010	300794	99	4.55385
115499	106435	85	52069	47722	83	1732	1549	19	3387	3095	32	8034	7285	50	11384	9924	66	332838	304688	85	4.55385
156990	142204	92	64717	58891	88	2333	2386	25	5381	5273	39	12766	11674	64	18453	16390	71	529584	482515	92	4.5559
112959	103523	97	48294	45833	85	2249	2138	24	4418	4527	41	11059	10871	58	17343	16637	78	468348	439264	88	4.55692
243263	177286	107	169109	137708	108	6961	5434	45	14543	11754	70	38201	30660	97	52146	41787	99	1.04858e+06	1.03977e+06	109	4.58359
99405	95625	81	34121	33198	79	821	1088	7	2830	2441	28	5786	5653	40	8758	8307	52	233109	225450	76	4.58359
63801	62245	80	25295	24835	75	590	537	0	1468	1540	17	4075	4104	35	7076	6847	49	186928	188178	77	4.59282
87674	82408	85	31375	30016	79	1456	1375	13	2169	2211	25	5694	5644	40	9033	8864	49	247616	236097	83	4.59385
75178	71338	78	29937	29030	76	859	890	0	2359	1988	24	4714	4484	39	7280	7186	47	211097	201701	79	4.59897
100396	96011	84	43733	41150	81	1491	1462	17	3016	2537	35	7443	6696	47	10140	8751	58	296203	256032	84	4.59897
115232	105525	88	47407	42503	84	1288	1226	17	3811	3282	32	7667	6948	49	9279	8190	52	310531	288796	86	4.59897
106828	99149	86	47510	44415	81	1597	1333	14	2965	3001	31	7075	6416	46	9291	9175	46	283175	268668	83	4.60103
114055	106474	93	51892	48693	83	2315	2305	23	4124	3580	35	9409	8416	53	13675	12038	62	378860	320423	87	4.60308
119911	109254	91	49035	45544	83	2253	1875	25	3803	3377	37	8815	7895	54	13642	12582	69	382224	333154	88	4.6041
154331	132611	91	71527	62183	90	1707	1440	21	4279	3780	38	10198	8841	57	15267	12800	75	391501	348567	89	4.61231
140930	127764	87	65491	60862	85	2365	1982	25	9747	8685	54	13215	12056	65	18517	15808	77	520937	440747	90	4.62256
192393	161265	99	68775	58926	94	2771	2540	28	5970	4768	51	14363	11774	75	21736	18333	81	589595	479571	99	4.62462
103813	98888	85	43859	42236	80	1667	1554	20	3621	3379	35	7187	7180	44	11133	11013	61	309665	300468	85	4.62667
100337	93498	88	37642	35774	80	1466	1315	16	2696	2626	28	6573	6229	44	9361	8418	54	255503	242752	85	4.62769
79683	76049	83	37918	36571	78	968	1088	7	1947	2010	22	4676	4745	36	8112	7945	53	201276	199114	81	4.62974
92846	90066	83	36233	34505	79	1713	1807	19	3391	3002	34	7040	6735	44	11931	11561	67	297149	292371	83	4.63487
99804	92658	82	48568	44288	82	1436	1199	13	2662	2969	27	7630	6843	47	9919	9151	53	307861	285498	82	4.63897
131081	117051	93	57216	50899	86	2064	1745	22	4409	4154	34	9278	8265	54	12513	11256	62	364319	330903	87	4.63897
64995	63098	79	26397	25187	76	1113	986	0	1631	1712	19	4679	4540	37	7268	7150	44	193003	182496	93	4.63897
75390	71970	79	27006	26248	76	1129	902	0	2436	2430	29	4908	4968	37	7516	7601	49	221432	215321	78	4.64103
110421	100276	85	36269	32863	82	1483	1379	14	2802	2673	29	7054	6271	50	9661	8658	53	287912	262779	85	4.64308
110378	101021	88	44318	41790	82	1574	1356	17	3433	2842	33	7123	6672	46	10087	9349	55	286768	273525	81	4.64615
90937	86040	83	37178	35117	80	1332	1251	12	2838	2456	33	5746	5840	42	9255	8987	56	243786	238850	80	4.65026
111085	100858	92	39901	36226	83	1792	1666	23	4501	4328	35	8887	8074	55	11652	10936	59	348126	325385	82	4.65128
143394	126520	90	58290	52761	88	2105	1886	25	4445	3815	41	10763	9410	55	15931	12862	74	449394	368475	92	4.65538
119623	111716	84	39807	36975	80	1901	1729	19	4849	4329	41	8703	7910	56	11947	11978	62	348436	324214	83	4.65538
126396	117251	90	47717	46507	83	3032	2928	29	6159	5631	42	15226	14072	70	21653	19721	80	612956	546165	90	4.66256
82618	76842	96	33224	31839	79	1219	997	0	1775	1924	24	5282	4978	38	8634	8042	55	241850	232429	82	4.66872
65654	63338	78	27833	26989	76	739	814	0	1652	1777	19	4777	4176	39	6923	6680	43	196112	195358	77	4.66974
81471	78629	81	49398	47899	79	1929	1856	21	4220	4138	37	9094	8700	49	14980	14019	66	395185	370151	86	4.67077
82297	77252	89	33204	31736	79	1180	1039	6	2112	2165	26	4761	4443	38	7311	7619	42	208475	200648	77	4.68
88796	85971	84	26850	26141	77	1123	1113	10	2582	2691	28	5999	5815	40	9478	9045	50	257895	246708	81	4.68513
56189	53747	77	20697	20259	59	618	610	0	1408	1357	12	3507	3733	30	6244	5856	42	160787	157770	75	4.68615
74131	72699	79	24327	23758	74	1060	986	0	2076	2053	23	5709	5785	41	8039	8079	49	240982	228240	84	4.69128
99417	93260	90	47160	44920	80	1863	1803	19	3439	3053	37	8774	7585	55	12798	11614	64	352809	319476	86	4.69846
59417	59045	74	23160	22962	64	827	859	0	1723	1954	21	3899	3889	34	6635	7142	41	165071	160998	80	4.69949
96424	91461	83	50976	49474	79	2353	2530	24	4630	3906	38	10501	10150	55	15654	14758	68	439120	384283	85	4.70667
162605	146738	99	92211	84620	89	3916	3373	33	8043	6845	52	18748	16523	76	28294	24338	83	810381	666017	92	4.70974
121488	111021	87	51695	48191	84	1406	1362	15	2960	2679	28	6959	6210	45	11480	9989	63	302672	277373	83	4.71385
66613	64623	79	28818	27804	76	903	873	0	1808	1864	21	4542	4424	36	7987	7635	46	217022	216344	75	4.71487
188601	163064	95	60789	52334	93	3130	2665	30	5526	4143	49	13037	10484	69	20348	16263	84	560648	462728	98	4.72205
71989	68314	93	28338	27473	75	1100	1163	7	1483	1758	20	4998	5040	38	7267	6919	47	191658	186412	81	4.72615
112480	102207	85	46263	43052	84	1593	1408	17	3289	3093	31	8045	7564	51	11461	10710	53	319239	298860	87	4.72923
141746	127748	104	66598	61446	86	2167	2077	22	4899	4349	39	11185	9511	62	16076	14403	66	442108	382149	91	4.73026
98368	95623	80	52888	50439	81	1793	1790	21	4085	3414	36	10205	9617	55	16598	14597	75	435076	377373	87	4.73333
111918	106044	87	54044	51399	81	2628	2543	28	5074	4519	40	11520	10173	64	18377	16611	75	512351	452815	88	4.74051
167250	147146	92	59586	54671	90	3126	3002	27	6278	6231	41	15966	15102	67	21188	19692	83	621195	583427	96	4.7641
248837	197602	108	134972	107404	105	4473	3344	40	10368	8135	60	24309	20431	96	34040	28006	97	1.00579e+06	825972	108	4.76821
73660	72087	79	24867	23932	69	741	790	0	1583	1640	20	3674	3728	34	5631	5542	41	163251	161277	74	4.77436
63001	62568	77	25340	24867	70	1189	1178	10	1727	2160	21	3723	3603	34	5428	5428	38	151851	152443	74	4.77538
136561	118217	93	60090	52645	87	2022	1654	25	4736	3885	40	11428	9911	60	15585	12393	78	472483	383884	89	4.77538
120703	106417	88	50134	44270	85	1417	1135	14	3092	2689	35	7814	6947	52	12795	11664	62	372177	346334	83	4.77641
98790	91842	86	41513	39066	82	1616	1676	19	3031	2547	33	7114	6455	48	11059	10142	59	294411	266891	82	4.77744
81883	77381	80	30823	28700	79	1319	1149	10	2796	2416	29	6452	6182	43	8954	8597	52	241879	232622	78	4.78051
27893	28440	59	16077	16134	50	323	337	0	361	572	0	1633	1774	18	2052	2080	25	71600	74649	63	4.78154
92850	88329	82	49953	47949	81	2180	2272	23	3394	3300	34	10372	9360	53	16363	14869	71	437811	409857	82	4.78154
93033	90663	80	36608	34833	79	1289	1072	8	2601	2592	30	6307	6296	40	8563	8271	47	245770	238765	96	4.78154
80205	76883	79	36071	34929	78	848	694	0	1974	1720	28	4837	4834	37	7018	6831	44	196476	187832	81	4.78667
117261	101792	89	51248	44552	87	2254	1896	26	3877	3417	35	8807	8268	51	12933	11424	62	358121	343564	87	4.78872
90768	83810	84	34984	33301	80	1300	1339	14	2506	2057	28	5969	5643	44	9426	8450	56	241634	227146	83	4.79077
71335	70438	78	24620	24281	71	974	997	0	1477	1473	15	4389	4199	36	6750	6341	43	179689	171897	80	4.79487
102946	97799	81	54737	51569	82	2113	2029	26	3114	2682	33	8045	7281	53	13846	13025	67	363875	328981	88	4.79487
136933	117098	93	54102	46697	87	2134	1679	24	4670	3758	41	10462	8858	59	16447	13519	70	441932	358498	93	4.7959
117203	107056	89	55450	51106	83	2199	1992	22	4213	3950	34	9186	8680	53	13591	12098	66	370270	349496	88	4.79692
107610	101461	84	54543	52468	81	1884	2181	21	3565	2822	39	8598	7775	52	12550	11026	69	354132	306588	85	4.79692
103016	92752	88	35124	30611	82	1430	1262	14	3808	3318	35	8279	7679	49	12277	11068	66	337184	311782	86	4.80205
142481	128499	105	49360	44850	87	1854	1790	22	3874	3636	37	10334	9225	53	13961	12673	65	399703	366202	89	4.80205
92296	86396	92	27806	25677	78	1112	1080	9	2339	2412	23	6049	5835	45	9206	9030	45	244650	231336	82	4.81436
69126	67208	78	25902	25214	71	1071	985	0	2189	2456	23	4551	4262	39	5807	6026	41	182981	175273	78	4.82051
94073	91906	79	36859	35388	79	1459	1351	14	2705	2723	29	6620	6716	43	10694	9882	61	291476	278670	81	4.82256
75942	73769	78	19185	18783	55	980	1030	5	2219	2066	24	4986	4606	38	7903	7211	48	198444	195062	84	4.82256
117590	112989	84	53543	51654	81	1786	1811	18	5069	4373	43	9264	8805	50	12129	11130	67	362309	334925	85	4.82564
111832	104173	85	73488	69693	83	2122	2190	24	4683	4068	42	11108	10576	59	16139	14815	75	467054	415664	87	4.83282
109625	99232	85	40931	36467	81	1748	1667	20	3664	2875	37	8859	8247	51	13809	12021	68	376688	330869	86	4.8441
168649	146218	91	75633	66413	90	2557	2323	27	5283	4492	43	14240	12257	71	20228	17588	83	530753	455165	92	4.84615
147195	113409	95	98526	82363	93	2880	2317	32	5157	4392	43	14651	12120	67	21742	17934	80	601043	498492	93	4.84923
89554	85182	81	28445	27717	74	1384	1015	6	2610	2007	28	5819	5372	42	10166	9971	67	260120	254479	79	4.84923
94894	88447	87	40727	37188	81	1808	1667	21	2460	2726	26	7675	7100	49	12094	11523	58	306926	285619	87	4.85538
70412	67534	83	26468	25648	77	944	1055	6	1881	1653	21	4467	4429	35	6590	6862	43	196407	190801	78	4.85846
75434	72110	80	25199	24215	75	1048	1117	8	2194	2146	25	5667	5806	41	9214	8814	55	244036	240859	80	4.85949
132537	122129	94	49858	46815	84	2411	2293	24	4242	3832	38	11818	10813	61	17643	16206	65	454265	399072	90	4.86051
101902	95132	92	36490	33844	83	1640	1598	16	2078	2313	25	6226	5775	44	8583	7865	51	253805	234524	84	4.86462
90483	86924	80	40930	39082	79	1287	1339	16	2911	2785	28	7010	6812	46	8297	8132	46	244509	234358	77	4.87077
190907	157091	93	81838	67753	93	2910	2707	30	5759	4792	45	14199	11588	68	21025	16323	81	588952	456429	96	4.87179
102363	95222	82	34881	32838	80	1337	1199	14	2733	2701	25	7474	6983	49	10243	8819	55	274146	260053	79	4.87487
102523	92934	90	39249	36899	82	1377	1081	9	2742	2325	28	6119	5818	43	9581	9462	46	251094	239080	82	4.87795
59835	57911	78	22411	22224	64	771	820	0	1758	1445	19	3759	3898	32	5368	5607	38	162066	162787	74	4.87897
112702	104798	85	59015	56641	84	2432	2136	26	4799	4320	39	11416	10735	57	17031	15524	69	464372	400461	87	4.88103
73102	71282	82	27340	26603	76	820	992	0	1891	2071	24	5486	5538	38	8013	7733	47	234039	228717	79	4.88615
113630	101983	92	54815	49847	86	1563	1322	20	3133	3461	31	8149	7925	47	12382	11327	63	345252	333119	86	4.88923
92342	86453	83	50614	47390	82	1389	1335	15	2545	2456	31	6202	5784	46	9697	8870	51	257433	235437	84	4.89231
88196	83551	82	32766	31506	78	958	921	0	2199	2163	27	5322	5172	39	7667	6759	48	226698	219283	79	4.89333
103062	96408	83	36930	34314	80	1581	1552	18	2200	2582	25	7408	6590	50	11344	10113	56	305718	272775	86	4.89744
201313	170412	100	89800	78546	97	3400	3038	32	7427	6576	47	17530	14035	72	23992	20118	90	688760	546051	100	4.89744
99444	92559	89	40048	37133	82	1558	1553	17	3152	3222	28	7667	7206	50	10733	10067	53	283360	270334	84	4.89949
95398	90496	81	42684	40745	81	1959	1985	22	3334	2903	35	7672	7499	48	13694	12433	67	349847	313981	79	4.90256
77847	73681	80	31940	30459	77	1076	1064	6	2135	1862	20	4527	4427	38	6753	6293	45	189468	181266	76	4.90462
105058	98524	83	41710	39409	81	1388	1293	16	2660	2553	31	6382	6293	43	9081	9206	54	266404	250694	83	4.91179
62872	61106	81	22517	21918	60	1138	1042	5	1777	1805	22	4398	4287	35	6393	6094	42	173378	167548	75	4.91179
73222	68225	87	24709	23973	73	1103	1138	9	2056	1989	25	5033	4827	37	7613	7255	46	204675	193101	78	4.91385
131177	118118	92	54539	49515	86	2394	2229	25	3901	3577	35	10392	8635	62	16604	15157	71	447673	397786	91	4.91692
93766	89403	83	42522	40503	81	1376	1350	13	2672	2513	27	5760	5310	41	7961	7493	50	238802	229039	82	4.93128
92699	88659	83	44041	41726	78	1527	1488	17	3073	2926	31	6969	6705	44	11300	11686	57	306950	292224	79	4.93231
138536	121287	90	68021	58745	89	1916	1609	21	3422	3262	36	8915	7439	53	11656	10103	71	358290	309566	91	4.94359
109368	102853	86	44214	41643	81	1386	1218	14	2936	2791	35	7050	6522	46	10054	9991	50	296571	282796	84	4.94872
128021	111074	90	57126	50095	88	1557	1461	16	5049	4486	45	7812	6767	52	12035	10175	61	321307	268981	94	4.95692
96420	93203	82	37539	35723	80	981	1054	5	2784	2672	30	6682	6069	45	9007	8660	52	247905	240251	82	4.96308
95505	90591	89	44170	42258	81	1657	1404	20	2989	2872	29	7436	6759	50	12248	12113	55	325866	315233	82	4.9641
89571	86646	81	58361	56630	80	1895	1930	23	4384	4204	38	10036	9509	56	15412	14239	69	406296	362922	85	4.96615
92282	89570	85	45762	44475	80	2054	1776	22	4604	4121	41	10462	10039	56	15234	14461	65	432560	377327	87	4.97641
89929	86550	80	42474	41022	79	1694	1618	19	2643	2643	28	8040	7949	49	12642	11986	59	338428	310821	83	4.97641
79333	76232	78	37658	36641	77	1026	933	0	1860	1721	18	4775	4935	36	7480	7195	49	207162	204118	78	4.97641
114260	103757	101	53922	50648	84	2092	2109	23	3752	3223	40	9570	8698	54	14459	13147	62	414973	349866	89	4.98359
117248	109562	86	43353	41199	83	2131	2017	25	4225	4011	41	9460	8223	56	14452	13065	66	411530	353338	92	4.98769
83067	77243	96	33967	32741	77	1443	1288	16	2164	2096	25	5244	4933	40	8094	7216	55	230458	222292	83	4.99179
73873	72517	80	29854	29553	76	913	1079	7	2443	2043	27	5536	5561	39	7595	7969	49	225595	222670	79	4.99179
113837	106274	86	63843	59828	83	1896	1660	19	3381	3210	34	8494	8164	47	12691	11679	60	321950	279826	87	4.99795
114439	107651	85	71169	68330	84	2005	1961	23	5159	4645	42	11491	10284	55	17462	15188	77	466369	404912	89	5.00513
108237	100323	82	52657	49358	83	1907	1829	21	3471	3334	32	8962	8141	48	14737	12876	67	406850	351591	99	5.00513
76754	75159	73	29285	28776	69	1142	1062	8	2236	2178	28	5883	5628	43	9083	8328	51	249527	245055	77	5.00513
95140	89398	83	37925	35209	82	1417	1324	13	2719	2746	29	6679	6222	43	8774	7586	51	261389	239097	83	5.01231
98106	90007	82	37756	33950	81	1602	1450	21	2819	2332	34	7586	6838	50	10935	10015	62	310158	279546	86	5.01231
172338	152065	92	93548	84367	91	3101	2544	30	6618	5364	46	14931	12323	67	21945	17946	81	619000	497658	94	5.01231
90612	85785	85	43389	41222	80	1289	1133	11	2827	2696	29	6985	6539	44	9649	9325	58	274823	261279	82	5.01538
89938	86428	80	48872	46655	80	1085	980	0	2267	2303	26	5864	5294	42	8566	8331	47	237146	232466	81	5.02154
84616	80242	95	37186	35699	78	1420	1231	16	2253	2236	26	5860	5739	40	8905	9250	45	247418	239737	80	5.02154
166537	135610	100	73794	60708	94	2230	1860	26	4867	4098	40	10959	9245	59	17784	14510	81	481807	385144	97	5.02462
107462	99945	87	37841	36167	81	1535	1281	14	3453	3114	35	6849	6944	41	9837	9028	54	290110	274931	83	5.02769
108538	100442	83	63582	58206	83	1509	1369	18	2816	2750	29	7806	7434	50	10747	9961	58	311002	292256	81	5.03179
85238	81433	84	31773	30695	78	1282	1153	11	2334	2315	24	5667	5502	41	8867	8654	51	244982	236612	81	5.03385
111397	101357	100	43999	40029	82	1466	1390	17	3530	3223	33	8487	7699	49	12567	11804	59	363415	338592	83	5.03897
115617	107486	88	45732	41325	83	1704	1468	20	4049	3588	35	8089	7421	47	12524	11270	64	320452	301112	86	5.04103
117100	108945	85	49607	46590	82	1658	1796	21	3378	3026	33	7549	6951	49	10805	9801	57	306050	293963	83	5.04103
68385	66507	82	26923	26523	75	989	722	0	1444	1418	21	3963	3766	35	6158	6451	38	187604	181771	78	5.04513
233911	121633	136	103214	61267	130	3586	1775	39	7121	4067	74	17611	9478	103	24743	14492	119	709133	379896	136	5.04513
131264	119691	94	49900	46438	85	2265	2077	24	4324	3701	39	10736	9302	57	16065	13946	78	431531	357494	89	5.04615
76210	72388	79	29258	28086	78	875	1062	6	2366	1716	28	4914	4517	39	7174	7013	47	211466	201271	80	5.04615
80111	75711	83	27331	26510	78	1011	997	0	2266	2257	29	5365	5437	41	7727	6817	52	233124	225028	82	5.05026
74332	73013	80	26872	26042	77	883	1064	4	1448	1850	18	4327	4195	37	7258	7167	49	196491	192265	78	5.05026
93171	88269	83	41681	39755	80	1041	1175	11	3153	3296	30	7160	6843	50	10483	9665	54	295633	275740	82	5.05128
73924	70075	81	25494	24861	76	895	1085	6	2030	2391	23	4690	4454	40	7930	7486	47	208189	197039	81	5.05436
113028	105563	89	35497	33431	79	1715	1568	19	4050	3596	36	9133	8359	55	13188	12327	61	363454	327945	87	5.05436
66219	64588	80	26495	26120	75	791	830	0	1674	1588	17	4120	3829	34	5896	5490	43	169513	166305	78	5.05949
120882	113365	84	67620	63473	84	2504	2467	27	4834	4589	38	11997	10998	61	17909	16767	76	502900	429425	87	5.06154
107083	95906	97	37769	33665	82	1821	1629	20	2809	2534	29	7360	6402	49	10704	9682	59	279239	262198	86	5.07385
78342	73165	80	29067	28157	77	1133	1250	10	1842	1974	21	5222	4898	38	9470	8580	51	234091	227843	78	5.0759
119520	111693	85	57250	53362	84	1724	1483	19	4823	4591	38	9797	8886	56	12234	11825	66	385328	364051	85	5.0759
97704	93060	81	46859	44935	80	1665	1627	18	3181	2741	32	7488	7185	46	11652	10507	60	315026	281112	84	5.08
99810	94118	82	37445	35757	81	1255	1157	11	2621	3035	26	7202	6764	46	11183	10347	59	314472	303491	83	5.0841
111174	103348	85	43727	40567	82	1533	1337	18	3696	3168	34	8394	7818	49	12349	11205	62	340231	315099	88	5.08513
76367	72011	81	28905	27825	78	1058	976	0	1618	1360	16	4580	4257	39	7439	6687	50	200765	196894	81	5.0882
106335	97954	89	44886	41992	82	1391	1314	14	3585	2975	38	7869	7255	54	9890	9272	54	291262	274928	82	5.09128
104214	97993	87	44990	41381	84	1553	1568	18	2932	2813	27	7890	7312	48	10493	9727	56	305789	280023	99	5.09128
78486	75884	77	31755	30569	78	1511	1474	19	2926	2857	30	5914	5796	42	10374	9464	51	262162	248396	79	5.09231
115096	106471	84	43575	39412	83	2111	1529	23	4074	3722	35	9306	8511	53	13284	11276	64	382115	338070	83	5.09538
117259	107109	85	50786	46893	84	2047	1958	21	4080	3377	40	9312	8290	57	12926	12271	65	370760	342903	84	5.09641
70346	68024	78	19864	19394	58	1141	1030	4	1811	1815	22	4553	4147	37	7132	6806	47	180603	177664	77	5.09949
83485	79531	82	34397	32578	78	1151	1051	7	2135	2018	27	6250	6198	42	8194	8000	49	243612	230835	81	5.10667
138660	127084	90	50566	46395	84	2096	2105	24	4710	4396	40	11280	10847	54	14722	13521	62	446649	410899	87	5.10974
116806	106960	88	40933	36967	84	1980	1784	23	4301	4333	37	9850	9448	53	14541	12964	66	397152	364849	89	5.11385
169417	149613	94	78557	71195	90	3331	3070	30	6973	5729	49	15852	13461	67	22241	18624	86	641665	524453	97	5.1159
64915	64793	75	49233	48653	77	1167	976	0	2373	2143	27	4429	4465	37	2161	2154	25	59509	61009	73	5.11897
117487	105612	88	44885	41283	84	1650	1610	19	4227	3418	39	8760	7841	52	12259	11183	61	345062	297463	90	5.12308
79314	74519	82	34267	32936	79	1384	1205	16	1995	2044	24	5421	5453	41	8841	8047	52	244496	241760	80	5.12513
69218	69323	76	18133	17832	53	1143	1099	7	1906	1875	21	4475	4377	36	5700	5910	41	184265	183957	75	5.12923
105302	101393	80	40746	38422	81	1739	1535	19	2573	2643	28	7271	6643	48	10181	9055	62	282253	266575	80	5.12923
74698	70449	81	29753	28662	75	839	981	0	2145	1827	24	4381	4161	36	7083	6930	46	181149	179957	76	5.13231
122791	108542	87	62497	56610	86	1612	1525	19	4412	3686	41	7656	6986	48	10620	9614	61	289950	256765	87	5.13744
119022	110052	83	73580	69278	83	2144	1982	24	4948	4363	40	11412	10501	59	16981	15085	72	466755	396774	87	5.13744
77874	74246	94	32342	31815	78	1081	1020	4	1816	1733	26	4778	4766	37	7218	7381	44	202885	202961	81	5.13949
108227	98767	98	38671	35544	83	1376	1334	16	3025	2854	31	6731	6564	48	9694	8605	51	272023	249941	100	5.13949
80350	78032	78	32396	31293	78	929	943	0	2711	2407	29	5271	5244	39	8796	8690	52	239633	238921	80	5.14051
117712	110789	99	48061	46446	81	2043	1843	24	3923	3819	35	10857	10326	54	14910	13715	64	426271	388385	85	5.14051
148133	122079	100	47609	39799	90	2297	1739	23	4822	4043	40	10253	8870	56	15146	13214	74	423221	393348	93	5.14359
94433	86222	95	37687	35193	80	1386	1268	13	2573	2380	29	6581	5909	45	9363	8907	49	281724	261220	84	5.14564
55954	55081	76	22003	21437	64	773	903	0	1777	1647	20	3775	3543	33	6180	6048	46	150650	146759	77	5.15179
67832	65263	77	28110	27362	75	973	1055	6	1414	1560	16	4193	4044	36	6189	6435	43	180054	176310	83	5.15487
97762	91241	83	42290	38564	82	1381	1043	9	2536	2470	29	6448	6068	43	9263	8509	54	271304	256269	85	5.15487
136362	119829	88	70811	62863	87	2107	1778	21	4250	3201	38	8798	7700	52	13095	12143	62	356969	338146	87	5.15487
110885	104463	83	44574	42172	82	2001	1653	22	3371	3388	33	8915	8755	49	14764	12799	66	377772	334070	89	5.16103
130568	113399	90	50800	45357	85	1634	1293	18	3495	3087	33	7273	6632	46	10606	9051	60	301285	255540	84	5.16615
75266	73660	84	30755	29951	76	1056	1051	5	1447	1751	18	5077	4734	40	7626	7276	47	212361	209819	76	5.16718
87006	84897	80	30114	29467	77	1437	1308	13	2371	2548	25	6742	6524	42	9032	8524	47	256363	247740	83	5.16923
118708	107558	86	63526	59017	84	2126	1912	23	4573	4495	42	10111	10089	52	15273	14682	73	423367	404842	86	5.17026
80552	76945	79	31655	30692	78	969	1217	9	1767	2102	20	4918	4847	37	7560	7080	47	214600	208710	82	5.17026
124708	109992	90	61218	55879	87	2925	2664	28	4658	4580	37	12268	11798	62	20044	18966	75	527770	489961	91	5.17231
76355	73579	79	24290	23470	69	1085	1151	10	1663	2128	23	5602	5478	40	8361	8015	54	219985	214621	83	5.17538
106268	103336	80	51505	49411	81	2082	1781	23	4134	3923	40	10112	8956	57	15708	14022	76	423950	385922	88	5.17949
128816	115013	92	70893	63169	88	1913	1731	23	4406	4129	37	9655	8735	52	14017	12376	72	404877	359800	92	5.18359
103068	95925	90	50143	47963	84	2228	2118	25	4447	4393	34	9991	8901	53	13909	12786	64	404442	353201	91	5.18462
110760	104763	83	45867	43595	82	1689	1701	21	2735	2716	28	7795	7404	44	12533	11463	63	352547	333358	88	5.18564
100981	91262	89	43515	39691	84	1740	1481	21	2906	2753	31	6616	6055	47	10129	9867	55	291286	260473	86	5.18974
96422	91383	82	48199	44981	81	2054	1832	22	3346	2624	34	7617	7046	49	10439	9717	57	292916	278544	82	5.19282
65847	63739	78	20634	19874	55	1024	1125	9	2237	2012	22	4916	5006	39	7682	7622	46	215122	213565	75	5.19692
145098	129932	90	61874	54736	87	2458	2174	26	5416	4713	41	11696	10680	63	16980	14919	73	502035	446093	88	5.19795
83194	78625	84	35506	33741	79	1284	1210	13	2356	2268	26	5692	5608	41	8743	8487	51	233965	226790	81	5.20103
68959	67210	78	30288	29408	76	1097	1021	4	1676	1939	21	4351	3841	36	5860	5876	40	170358	166355	76	5.20205
126308	117907	84	37024	35383	82	1796	1483	21	4188	3835	35	8882	8527	51	13656	12484	65	362192	341841	86	5.20615
70661	66810	81	29229	28259	77	1176	1180	11	1730	1824	21	4531	4461	37	6299	5730	43	193409	188590	81	5.2082
91915	87543	88	41937	40915	79	2038	2147	22	4298	4136	36	10365	9680	55	14452	13384	70	422461	380208	85	5.21949
105389	99896	82	46208	43768	81	1446	1344	15	3597	3763	36	8543	7703	54	11613	10661	64	330948	293415	87	5.22051
70134	66437	79	25477	24909	70	947	898	0	2428	2053	24	5080	4788	40	7768	7679	45	196298	190431	81	5.22051
82035	80305	79	31819	30688	78	1148	903	0	1832	1702	28	5329	4911	39	7808	7698	47	218039	214199	80	5.22359
68625	67010	78	31371	30080	76	962	868	0	1608	1847	21	3680	3870	31	5245	5256	38	169915	165187	75	5.22462
123834	112495	88	45785	41527	85	1833	1870	22	3529	3063	33	10200	9631	56	14370	12273	67	397266	378154	84	5.22769
91753	84849	97	31038	29856	80	968	1055	6	2810	2619	30	5987	5768	42	8475	7255	51	229431	228255	80	5.23692
84265	82094	80	32352	31368	78	943	983	0	2867	2211	30	5275	5038	41	7350	6706	47	218392	210535	80	5.23795
86015	81364	91	28824	27922	80	1317	1387	14	2879	2808	29	5989	5681	41	8444	7775	56	250722	237803	83	5.24308
61022	58680	78	22381	21766	66	1016	927	0	1931	1659	25	4608	4527	35	7212	7416	47	169666	166368	76	5.2482
108064	102462	83	51801	49557	81	1926	2003	21	4165	3360	41	8689	7860	49	12973	12092	64	361413	315254	89	5.24923
64419	62552	78	27260	26273	75	925	956	0	1771	1924	21	4288	4082	37	6759	6794	45	179302	182303	78	5.25231
202325	184603	99	97222	90599	93	4255	3766	33	10762	9005	58	23725	20596	88	31169	27540	87	923391	757484	97	5.25333
77628	74739	89	31377	30060	77	1128	1292	11	2399	2027	27	5655	5574	42	8694	8552	51	235203	225789	76	5.25436
98361	93459	83	39636	36849	81	1606	1396	16	3003	2488	31	6988	6731	46	10225	10087	52	284933	269167	78	5.25641
87631	81600	87	40024	38313	80	945	953	0	2202	2052	23	5238	5268	39	7523	6907	47	213767	205598	77	5.25744
80615	77751	81	33098	32502	76	1261	1262	14	2511	2166	28	5560	5309	41	7706	7929	45	225126	220911	76	5.26462
97274	91332	82	42988	40452	80	1865	1639	21	2314	2489	27	6450	6240	43	9799	9061	56	269220	260528	80	5.26462
117457	105546	87	45151	40466	85	1526	1370	18	4099	3393	39	9413	8394	54	12636	10965	60	367934	327224	86	5.27282
99207	93516	84	58808	56464	81	2102	2014	23	18554	17245	74	10032	9640	56	16367	15188	76	430784	409823	87	5.27282
61189	59145	76	17356	16953	51	971	951	0	1156	1263	12	4359	4028	36	6870	6844	43	162523	160024	78	5.27385
106844	96017	91	40163	34244	86	2065	1821	24	3909	2876	35	8892	8067	56	13052	12102	63	354379	327205	89	5.2759
83862	80995	77	35933	34770	79	1433	1554	16	3146	2368	35	7098	6787	47	11662	11315	56	289799	272205	82	5.27692
112819	101426	85	47406	42555	84	1743	1549	20	3315	3155	29	8167	7517	51	13447	11796	69	358338	319459	85	5.28
124490	115007	87	37124	34282	84	1728	1638	19	4072	3655	35	9799	8586	61	14458	12258	74	391826	340664	87	5.28103
155150	139766	92	89643	80852	89	2133	1833	24	5090	4458	40	9931	8573	55	12498	10231	65	392962	333872	89	5.2841
87772	84889	86	30086	28561	77	1222	1210	14	2834	2793	29	5927	5703	42	9167	8626	57	244901	236229	78	5.28513
105477	98035	87	36914	34674	80	1951	1791	22	4044	2962	42	8346	7858	50	14021	13190	67	370314	334233	84	5.28615
117315	106343	98	50541	46605	83	1826	1870	19	3563	3179	31	8282	7867	47	12707	11390	60	351754	319949	83	5.29231
126346	117180	85	40581	37693	82	1679	1562	20	3234	3100	31	7176	6139	50	11237	10982	58	295690	275775	81	5.29436
124369	114853	90	58132	55332	83	1693	1746	20	3805	3660	34	7890	7565	48	11303	10217	62	321795	303296	80	5.29538
57778	55061	77	27999	26999	75	550	762	0	1235	1338	14	2864	2850	31	4428	4150	39	123824	118286	75	5.30256
82761	77546	88	30576	29029	78	961	815	0	2071	1832	20	5015	4983	37	6992	6791	43	197742	191925	80	5.30359
145524	128842	91	63466	56442	88	1947	1751	22	5536	4170	46	10135	8525	55	14060	12588	67	405338	343642	88	5.30872
150295	135173	89	91665	83690	89	2825	2447	29	5662	5070	43	13777	13121	60	21105	20276	81	578870	547470	87	5.30872
101314	93620	92	43627	39889	81	1957	1771	20	2820	2868	30	7436	6781	50	11585	10217	61	304181	285528	85	5.31179
115451	104718	88	48115	43246	84	1912	1671	23	3534	2647	34	7772	7225	49	12618	11033	64	335812	297832	88	5.31282
114057	99449	102	43610	37136	102	1714	1765	18	3440	2989	38	8571	7611	53	12700	10509	74	343671	292567	102	5.31282
98099	93409	81	40234	38195	80	1461	1254	12	3135	2964	29	7255	7099	44	10263	9696	56	283649	272194	85	5.31487
127937	114136	86	57412	51900	86	2466	2151	27	4469	3504	40	10249	9003	57	15686	13711	69	421236	370455	89	5.31487
123375	110566	103	62392	58622	86	2432	2320	27	5063	4692	38	11899	11134	61	18587	17474	69	504695	461462	88	5.31692
88914	82072	87	37099	35355	80	1924	1765	20	3415	3205	32	7394	7272	44	10311	10077	54	300640	285524	82	5.31897
101241	93672	92	51828	48429	82	1657	1584	18	2991	2653	32	7329	7312	43	9797	8469	53	270862	254068	83	5.32103
50198	48296	75	23398	23001	67	721	662	0	1756	1800	19	2585	2550	27	3327	3432	31	121249	118733	74	5.32205
136238	122184	93	37649	33567	83	1927	1670	22	5295	4210	44	10658	9089	58	15279	14373	68	422968	373269	94	5.33949
116946	109058	85	39897	37384	83	2125	1912	22	4284	4141	37	8913	8204	53	13402	12904	63	354446	347127	86	5.34359
63004	61031	78	19082	18977	54	985	959	0	1547	1479	18	3562	3588	31	5437	5231	41	157358	155133	77	5.34564
80185	77249	80	41474	40739	78	1706	1580	18	3897	3382	35	8563	7798	51	12801	11902	57	339148	309537	81	5.34872
131139	120753	86	53553	49882	86	2559	2333	24	4488	3937	39	10517	9551	59	16294	14872	73	469190	410861	86	5.35385
213803	165975	101	105590	82072	101	3801	3024	36	7349	6056	48	18818	14526	80	27635	22215	91	761694	595705	97	5.35795
93703	85625	83	49547	46077	82	1553	1382	15	2750	2211	31	6609	5917	47	10821	9922	55	273084	251221	79	5.35897
94122	88953	84	28852	27769	78	1360	1164	9	2145	2201	23	6693	6271	44	9591	9190	51	281976	270429	80	5.36103
85625	81905	80	51520	49658	79	1747	1479	19	3459	3199	35	7755	7077	46	11735	10383	61	324989	288247	83	5.36513
94972	90383	82	43758	42335	80	2339	2127	25	4567	4116	40	10275	9426	55	16332	15727	71	433891	385190	88	5.36821
85233	83150	81	51598	50173	80	1094	1133	9	2260	2545	28	6866	6219	47	10538	10009	59	290182	267145	84	5.37128
80015	74709	95	30073	29237	77	1114	1037	4	2465	1878	24	5905	5935	41	8541	7897	52	241728	234759	84	5.37333
88681	84477	83	36560	35020	79	1142	1182	11	2382	2142	28	6248	5938	43	9285	8750	53	277117	259525	81	5.37333
93106	86499	82	42527	40858	81	1096	1116	9	3060	2586	30	6257	5571	46	9139	8805	52	262956	249888	84	5.38051
67698	64529	80	23319	22970	68	549	717	0	1522	1683	18	4275	4399	35	6844	6589	45	184243	181044	78	5.38256
141011	125246	98	56071	49902	87	1991	1568	22	4519	4382	36	11075	10023	62	15757	14321	77	455732	409675	90	5.38462
72196	68832	79	28712	28049	76	1034	734	0	1981	1869	21	4337	4402	36	6250	5678	43	190757	188721	75	5.38974
113873	106710	84	57704	54375	82	1911	1701	21	3613	3263	36	9165	8193	52	13040	11870	62	365152	319960	83	5.39179
98419	91797	97	38818	36595	81	1345	1204	13	2692	2831	30	5836	5557	43	8918	8349	53	241393	224001	82	5.3959
83218	78598	87	42663	41465	79	1673	1695	20	3205	3326	29	8943	8691	49	12832	11958	59	349249	322158	85	5.39795
101414	93170	83	28208	26629	79	1369	1247	14	3094	3060	31	8103	7664	49	12007	10713	62	319684	310917	85	5.40205
133875	117755	97	58200	51660	89	2201	2044	25	4327	3473	43	9577	8473	54	14836	12226	66	388282	319741	105	5.40205
157417	141744	102	87571	81010	88	2798	2575	29	7350	7472	43	16944	16403	71	22202	20309	82	646491	592682	92	5.40513
171866	151114	93	92725	82641	92	3000	2691	31	6656	5388	47	16999	14647	74	24021	20840	86	668660	575122	99	5.40821
130729	122096	84	79098	75449	85	2782	2669	28	5038	4605	39	12207	11363	64	16583	15501	70	478776	422269	89	5.40821
70438	69794	77	28046	27730	67	1154	1136	10	2166	2345	23	4131	3999	36	6906	7118	43	193549	187503	78	5.40821
198947	152547	104	86199	65000	99	2782	1898	33	6311	5088	45	14674	12200	69	22711	19817	84	629820	566433	97	5.41641
116108	105417	87	35067	32137	82	1841	1493	20	2718	2466	32	7703	6454	51	9808	9075	51	300015	268443	85	5.41949
122819	109180	94	52077	46964	84	1731	1487	19	2757	2763	31	8824	7435	52	12565	10664	66	365711	306052	87	5.42564
91933	88910	83	46440	44947	79	1674	1673	19	3207	3205	29	8232	7576	53	12965	12433	61	342978	308790	85	5.43077
124868	116763	86	49475	45696	84	1853	1677	23	3419	3261	30	8834	8175	50	12379	11147	62	342588	312436	90	5.43385
198116	158468	100	79064	63945	97	3153	2579	31	6067	5015	42	14442	11215	73	19893	16351	88	567116	442137	102	5.43487
91194	87409	81	31609	30399	78	1460	1287	14	2642	2710	32	5780	5415	43	9382	8999	51	258113	249634	83	5.44615
80175	75767	82	34766	32807	78	852	1024	3	2476	2527	23	5091	5251	37	7729	7139	48	209219	197010	76	5.45641
96102	91883	83	31366	30024	80	1518	1314	15	2959	2738	31	6260	5892	42	9251	9158	55	257948	251112	83	5.45949
122505	108371	96	52093	46726	86	1786	1495	24	3766	3711	34	9548	8802	52	14559	13762	69	414971	380915	87	5.45949
101018	95297	84	43404	41472	80	1328	1346	13	2814	2574	29	7135	6857	45	9632	8693	59	265578	254087	84	5.46051
100497	95048	83	36940	33527	82	1592	1507	16	3160	3101	31	7495	6958	49	11023	10140	56	301555	280128	85	5.46154
109641	105048	83	57712	55534	82	2130	2023	24	4383	4250	37	11197	10634	63	17615	16363	72	464009	420458	98	5.46154
120808	112776	88	57911	54581	83	1643	1425	17	3393	3145	31	6811	6255	45	9620	9141	54	270686	253872	86	5.46564
90577	86440	82	30486	29579	78	1427	1134	11	2598	2149	29	5816	5389	40	9241	9007	56	244469	235181	82	5.46564
164457	148440	92	93112	86383	90	4028	3697	34	8021	8457	45	18935	17792	74	27410	24796	85	754207	656799	95	5.46769
91481	83196	88	38143	35955	81	1110	1219	9	2892	2782	24	5161	5065	41	8416	7579	52	220829	206706	87	5.47692
175364	150990	105	68884	61621	92	3005	2774	30	6996	5492	49	14888	12746	67	21746	18180	84	613060	498263	98	5.47692
81258	78781	77	40058	39172	78	1537	1472	19	3522	3747	32	8767	8865	47	13338	12623	62	371576	351453	81	5.48
93634	89958	87	49160	47391	80	1898	1835	21	3597	3286	35	7877	7253	47	12720	12003	63	324017	295982	81	5.4882
83555	80864	80	35988	35019	78	1379	1488	15	3277	3055	33	7411	7409	45	11385	11315	54	292494	267801	81	5.49026
143833	134902	85	71711	69377	85	2921	2664	29	5993	5909	39	14280	12814	67	19690	18260	79	582833	526997	88	5.49128
183541	155652	100	118934	105891	97	3340	2976	32	6775	6028	49	16479	14980	66	24882	23378	88	656592	616637	96	5.49436
112304	104611	97	47273	44794	82	2160	1717	24	3343	3549	32	9838	8683	53	14815	13261	69	412368	364409	89	5.49846
116964	109347	86	52440	49769	83	1798	1719	20	4246	3709	40	10456	9391	60	15535	14282	70	424429	370292	89	5.50462
126396	111838	89	54857	50344	86	2203	1878	21	4288	3473	38	10070	9034	53	15927	13881	81	419588	364012	90	5.51282
98763	89425	83	45815	40941	84	1649	1336	22	2643	2885	27	7839	6946	47	11688	11016	61	308469	278025	81	5.51282
113863	106928	94	34435	32955	82	2258	1941	24	4921	4298	36	10468	10059	52	14386	13594	64	424431	399726	101	5.51282
119868	100117	92	40076	33098	87	1821	1574	17	2938	2221	32	7268	6187	48	12698	9980	69	321936	265939	86	5.52103
94297	91251	81	37481	35643	82	1366	1230	17	4084	3654	38	6736	6444	44	10113	9863	52	297875	287868	80	5.52103
80938	79250	81	35853	34003	78	1271	1114	8	1936	2418	23	5017	4309	43	6739	6924	44	197813	188764	75	5.52513
126952	116340	96	47598	44075	85	1852	1602	23	4118	3449	40	8138	7914	50	10106	9535	55	312170	296200	87	5.52718
90508	85479	89	34755	32992	79	1240	1400	13	2599	2176	29	6031	5633	41	10043	9360	54	264573	251668	81	5.53026
95242	88411	86	43348	40550	82	1200	834	0	2320	1774	25	6164	5749	44	8152	7891	48	246512	225104	82	5.53026
87698	83932	81	34700	33349	78	1118	1360	12	2353	1891	27	6384	6311	43	9673	9316	53	258678	245509	80	5.53026
90866	86814	81	38391	36276	81	1093	1186	10	2427	2600	25	5533	5572	39	9122	8572	51	245797	233804	81	5.53538
147688	131092	89	62504	56065	87	1667	1586	19	3838	3574	38	8346	7627	49	12062	10887	59	329149	302155	88	5.53538
79180	74172	81	40556	39123	79	1363	1287	13	2702	2827	28	7352	6807	46	11298	10461	62	309730	279060	82	5.54051
98513	92703	83	43906	40966	82	1686	1456	20	2701	2510	29	6869	6443	45	9299	8845	50	266302	252240	83	5.54154
100010	94004	83	44412	40627	81	1210	1068	8	3034	2647	33	7028	6368	47	9596	8653	54	242867	223103	85	5.54154
126595	113290	96	60112	55621	84	1936	1831	22	3533	3727	33	10342	9027	55	14788	12123	68	428913	373660	87	5.54564
76012	72562	81	33431	32331	78	1202	1114	7	1930	1864	23	5291	5507	37	8379	8105	48	224547	217731	76	5.55077
98060	91954	83	38108	35378	81	1521	1362	16	3304	2622	33	7170	6635	48	10264	9617	52	293675	279741	83	5.55487
111677	100104	92	50901	45986	83	1454	1342	14	3549	2890	34	7446	6818	49	10291	9307	58	318318	279246	87	5.55897
95340	91917	81	46969	45531	80	1859	1764	22	3989	3690	36	9326	8398	56	14278	13034	68	405025	356812	85	5.5641
127591	115320	87	49441	43873	85	1728	1498	19	3599	3173	35	8751	8022	49	13031	11363	66	357609	319282	87	5.56513
114355	106642	84	49103	47363	81	2673	2446	24	5031	4845	40	12176	11358	65	17485	16241	75	495926	451537	87	5.5682
98915	96347	81	45079	43926	81	1585	1430	16	2744	2957	30	8520	7941	51	12774	12007	65	344483	319031	85	5.56923
147467	123682	102	56603	49282	89	2316	1959	28	4518	3602	40	11927	9828	63	17009	14699	70	454517	390967	97	5.57026
127716	116454	86	66139	61312	85	2405	2091	26	5212	4858	38	10878	10714	53	16569	16313	70	449806	429314	87	5.57538
93726	91512	79	34260	33324	79	1231	1129	10	1939	1991	30	6063	5537	40	7913	7901	47	261435	249052	79	5.57538
121289	113904	99	57151	53645	87	2814	2733	28	5337	4418	42	11712	10087	68	16594	14452	77	463329	394876	99	5.57538
69283	67708	83	29928	29442	75	765	685	0	1398	2131	21	3947	3704	37	5230	4880	40	152556	149661	74	5.57949
92086	86864	86	39627	36885	79	1484	1377	16	2719	2574	31	6953	6079	46	8931	8368	50	263565	246147	77	5.58051
105104	96800	88	44888	40641	84	1694	1736	18	3573	3508	35	8269	7688	51	14501	12748	71	359853	335117	83	5.58359
129497	120956	85	71189	67314	85	2003	1891	21	4928	4235	43	9877	9464	54	15307	14345	70	427820	396295	86	5.58564
81716	79479	79	35785	34849	77	884	709	0	2382	2238	25	5577	5467	41	7138	7136	42	215491	211831	79	5.58769
86758	83807	89	28496	28009	75	1090	1011	3	2041	2042	27	5614	5365	41	7839	7641	47	215427	211625	78	5.58872
91849	87310	81	37643	36431	78	1049	1069	7	2613	2252	27	6141	5556	42	9599	9222	56	267746	251073	82	5.58872
118039	110022	87	55143	51785	83	1960	1862	22	3711	3700	33	9536	8874	52	14913	13488	64	379622	335440	87	5.58872
175668	152433	95	65869	57002	91	2486	2058	27	6147	5279	47	15303	13248	67	19542	16793	87	599578	525050	97	5.59179
108849	102061	82	43915	40190	83	1414	1345	17	3351	3038	31	8123	7678	48	12641	11356	66	331506	307396	84	5.59179
117102	104249	87	57603	52905	85	1920	1933	22	4033	3463	34	8735	8788	47	14308	13909	62	371345	359274	86	5.5959
97977	91828	82	42915	39248	81	1195	1083	9	2768	2833	29	6188	5921	44	9648	9192	52	259518	249946	81	5.6082
75638	72054	82	35791	34548	78	1046	972	0	2004	1897	24	4561	4567	35	7733	7303	49	201737	192746	78	5.6082
103410	93837	84	39817	35718	82	1443	1233	14	3186	2490	32	7477	6607	51	11676	11209	61	288819	259538	83	5.61538
126681	118243	88	79829	76114	85	3211	3272	28	7289	5877	50	16437	15577	70	25113	23517	78	715306	635715	90	5.61949
127485	107885	94	51662	44439	87	1828	1697	21	3352	3077	32	8540	7403	53	12245	10071	64	334165	280273	88	5.62051
112119	103974	94	79061	75558	83	2515	2294	26	4935	4720	42	10693	9855	57	16211	14595	66	458934	407517	88	5.62359
89772	84083	84	41216	39167	81	1644	1642	20	2794	2860	30	6813	6583	43	10278	9587	60	281483	263265	86	5.62564
75767	72312	82	30938	30134	77	966	910	0	2070	2184	25	4566	4622	36	6070	6015	41	174902	173657	82	5.62974
139498	128875	86	62867	58085	87	2651	2370	28	4682	3904	39	10988	9938	54	17275	15727	70	468781	403851	93	5.63385
78626	75364	83	34219	33023	77	1318	1315	13	1871	2171	23	5577	5433	40	8124	8169	48	241412	239446	81	5.63692
99325	91948	87	33542	30780	81	1777	1650	17	2723	2469	25	6207	5427	45	10650	9437	60	284617	253811	100	5.63692
77952	77100	83	25997	25210	75	1268	935	0	1987	2107	22	4949	5022	38	6365	6256	41	182859	179332	78	5.64103
118950	113287	83	22119	21411	61	2335	2202	23	3578	3543	33	9034	8680	51	12914	12405	64	383477	368028	85	5.64103
119968	104517	97	49778	43559	87	1732	1459	21	3975	3258	35	8293	7606	49	12089	10961	59	357769	345631	84	5.64923
93808	87403	90	27783	26526	78	1224	1058	8	2650	2882	25	6613	5903	49	10088	10178	52	262110	256034	85	5.65128
102603	96692	82	52402	49106	82	1749	1660	20	2791	2762	28	8046	6755	53	12331	11815	65	322350	294395	84	5.65128
104163	96159	84	31525	30129	80	1097	1130	8	2397	2202	26	5647	5399	40	8351	8040	51	240899	235468	83	5.65231
108432	101193	86	51146	47535	83	1772	1688	21	3596	2958	37	8776	7807	58	13103	11750	68	366406	324096	86	5.65538
133682	119731	88	64471	58748	87	2148	1872	25	4366	3557	46	10008	8694	57	14819	13708	59	431521	367829	93	5.65744
98190	93481	83	43923	40738	82	1429	1381	16	3127	2894	30	7312	6866	45	10946	10835	54	308674	293218	86	5.65949
97317	92923	82	37532	36224	79	1425	1339	14	2891	2702	30	6271	5662	43	10355	9558	56	267233	253862	83	5.66359
65428	62879	78	19570	19120	55	1073	1071	7	2078	2031	22	4824	4562	37	7638	7791	44	202080	190004	80	5.66564
98674	94995	81	45343	43782	79	1653	1529	21	4035	3729	34	8661	8123	52	12324	11464	59	342176	313205	85	5.67077
113862	101061	101	51947	47542	84	1681	1700	18	3620	3176	36	9270	8536	52	12534	11148	56	365422	324002	85	5.67077
107668	98571	85	49858	45986	85	1670	1499	17	3057	2773	29	7009	6282	44	11919	10584	62	304627	281979	85	5.67487
154459	135985	91	63103	56737	89	2095	1863	25	5560	4678	43	11249	9880	58	18018	15455	80	457666	383953	90	5.67795
67635	65442	79	27939	27212	76	790	896	0	1493	1694	20	4156	4126	34	5730	5701	40	172367	168999	77	5.68
97200	92116	83	41381	39681	80	1961	1808	20	3995	3507	33	8964	8066	50	13962	12222	69	366577	318853	84	5.68103
119564	112855	88	63659	60922	83	2140	2131	23	5007	4603	45	11536	10506	63	17560	15886	75	460826	423181	88	5.68513
231330	116900	130	104798	50924	130	3493	1731	36	6513	3737	68	19025	10558	99	29293	16606	120	746048	421135	133	5.6882
64153	63464	76	27103	26239	76	703	832	0	2263	2000	20	3974	3829	33	7160	6662	49	181111	175592	78	5.69128
133226	109617	96	55375	46523	88	1703	1292	19	3956	3169	36	8526	7025	56	13507	11045	64	364265	296938	93	5.69538
82840	79107	82	26934	26286	75	943	1002	1	2080	1969	24	5693	6117	38	9395	8760	55	236705	228563	76	5.71077
78795	76513	83	33657	32746	77	1066	1052	9	2922	2316	29	5263	5010	40	7496	7655	46	221581	218544	75	5.71179
111840	103463	84	56559	51962	83	1787	1631	20	2783	2781	30	9014	7945	55	11448	10741	61	327703	304110	83	5.71282
95492	88854	84	43064	40557	81	1210	1313	15	2181	2238	28	6755	6445	46	8906	8735	50	258616	249966	83	5.71795
112432	104793	91	50684	48562	81	1651	1416	15	3601	3216	31	8105	7691	49	12573	12189	63	331686	317798	84	5.72
123373	109555	86	35254	31644	85	1823	1723	19	3612	3153	34	8433	7853	48	12046	10374	62	335547	306294	85	5.7241
94189	89568	92	48158	46660	80	1695	1838	20	4032	3666	37	10274	9374	59	11544	11108	57	367478	326997	88	5.72923
68521	65536	84	29006	28288	76	1102	1142	9	1979	1818	23	4499	4386	36	7648	6758	53	203004	191217	79	5.73231
79514	75918	82	47023	45726	80	1390	1326	16	3219	2906	33	7192	7213	44	10855	10208	54	298384	275750	83	5.73641
109356	102911	84	52113	49501	82	1771	1779	21	4613	4462	37	9836	9163	54	13465	12362	65	410627	365834	84	5.73846
89063	82923	85	41668	39546	79	1506	1218	19	2880	2521	30	7565	6474	52	11168	9537	59	306448	270963	80	5.74462
68921	64642	81	27317	26503	74	934	841	0	2065	1953	20	4271	4347	36	6194	5806	40	169205	166009	73	5.74462
91955	87011	82	55885	53585	81	2017	1965	22	3721	3394	35	9575	9160	51	14041	13748	67	397728	372676	81	5.74667
78524	72946	88	33311	32125	79	902	1135	7	2588	2261	30	5377	5358	42	7954	7381	45	223623	217955	77	5.74667
80924	77010	81	32528	30816	79	1040	1229	10	1846	2021	21	4901	4685	38	8027	7926	47	206399	198883	77	5.74769
73412	69189	81	29499	28150	77	845	877	0	2280	1714	28	4388	4378	34	6961	6551	46	176360	167756	80	5.75897
97862	92582	80	39455	36289	79	1098	1196	11	3015	2748	33	8312	7977	50	11627	10322	63	308322	285469	87	5.76103
131224	120059	87	48940	44018	85	1713	1638	19	4210	3828	37	9921	8714	55	15780	14172	67	413009	379871	87	5.76103
65695	65365	77	26969	26345	75	668	648	0	1999	1905	24	4791	4693	36	6446	6473	41	182751	178243	76	5.76308
112876	106938	92	33181	30551	83	2035	1881	22	3959	4277	37	10572	9943	58	14962	13679	59	422151	398864	82	5.76923
105201	97883	84	58045	55346	82	2176	2176	24	4807	4561	37	11041	10057	58	16401	15635	66	450601	419188	82	5.77128
109125	101382	85	55155	51760	81	1891	1819	21	4513	3852	41	9163	8393	54	13731	13286	63	382827	339836	83	5.78154
127049	117787	91	56170	52938	85	2009	1734	23	3364	3750	30	8893	8295	50	12678	12009	61	346409	325690	87	5.78359
131401	117616	102	55087	51206	86	1883	1870	23	4193	3542	36	9648	8395	55	15492	13861	71	414687	344928	91	5.78462
100701	95654	86	34179	32454	80	1504	1379	16	2496	2462	28	7066	6623	45	9394	8179	58	271652	264837	84	5.78769
98182	93523	82	53459	51741	80	2135	2133	24	4969	4412	37	10938	10532	54	16638	15444	76	442970	403929	90	5.78769
77373	75715	80	31499	30569	76	1071	963	0	2562	1993	28	4685	4370	38	7077	6860	46	187645	180069	80	5.79282
87126	83446	87	34584	32857	79	1086	1189	10	2694	2485	27	5608	5499	41	8089	7729	46	232713	225736	85	5.79487
97519	91934	84	44984	41922	83	1598	1550	20	2980	2598	32	7115	6664	45	10891	9998	58	287478	266788	90	5.7959
69417	65985	78	28370	27645	76	684	623	0	1413	1885	21	4759	4659	37	6819	5758	46	189041	183379	79	5.79692
80805	76263	79	44328	42183	80	1272	1256	13	2253	2167	28	5767	5175	43	8460	8294	52	223392	214204	82	5.79795
122202	106975	87	43672	38116	84	1650	1408	18	3166	2928	34	8192	6762	53	12631	10386	63	349168	294845	91	5.79897
121570	108494	94	53664	49401	85	2308	1984	28	3748	3461	35	9714	8594	56	14197	12953	68	393854	353537	83	5.80513
116658	109207	86	44166	41368	83	1708	1529	17	2657	2843	31	7356	6730	46	11087	10014	58	301384	284829	81	5.80615
84814	79743	95	31601	30606	77	1322	1240	14	2096	2269	23	5829	5829	41	7686	7123	48	224444	221375	79	5.81231
80120	74619	82	33050	32215	77	692	840	0	2351	2069	26	3824	3607	35	5102	4878	41	161898	159103	81	5.81538
105492	100128	83	43327	40986	81	1750	1724	18	3372	3002	30	7497	7032	47	11286	10556	57	302843	281629	87	5.81641
93642	85740	94	39968	36943	82	1208	989	0	2441	2274	27	6086	5726	43	8770	8696	48	239057	224453	86	5.82769
107206	101942	83	64952	62086	83	1846	1819	22	3833	3668	35	9585	9399	51	15071	14176	64	411551	387836	87	5.82872
80382	77479	81	31770	30405	79	1008	996	0	1820	1875	22	5826	5351	43	8313	8290	46	217487	208814	82	5.82974
87358	82964	92	43115	41160	79	1404	1438	14	3626	3309	38	7591	7824	44	11764	11577	58	320337	304378	81	5.83795
77648	75056	81	37777	36113	78	1580	1283	13	2889	2664	31	5700	5148	43	8598	8146	50	233512	226392	75	5.83897
140154	127416	97	56310	51292	85	2394	2380	26	4573	4312	38	10904	10028	60	16699	14898	75	474488	437111	85	5.84308
102106	96554	88	45374	43348	80	1578	1614	16	2708	2709	28	7477	7346	49	11133	10993	51	301849	291894	80	5.84513
115228	105173	86	40474	36485	84	1671	1519	18	4194	3513	39	8749	8044	51	12845	11042	69	371535	331411	88	5.84821
152535	137273	90	64753	57843	88	2296	2079	25	3786	3227	41	10161	8505	56	15079	13633	71	399694	356282	93	5.85231
133022	122172	94	49509	44799	86	1525	1484	20	4791	4098	42	11617	10691	58	15753	14621	69	449377	414673	91	5.85538
104141	97841	83	54908	52827	81	1806	1903	22	4002	3558	35	9721	9057	57	15436	14097	68	419583	369378	88	5.85744
99881	94696	85	41655	39508	80	1622	1744	18	3136	2738	30	8459	7964	48	13170	12189	61	365173	319744	88	5.85846
109741	96928	86	33941	29720	82	1655	1480	21	2761	2652	30	7779	6567	50	11862	10833	61	329405	284580	87	5.85949
134831	122426	89	68587	63349	85	1742	1596	17	4643	4080	42	10295	9273	59	15117	13111	69	417298	360777	92	5.86051
79734	78451	85	29750	28992	77	1402	1447	13	2260	1865	25	6455	6150	42	8404	8203	51	235715	229859	81	5.86564
59199	58098	85	25219	24706	71	985	855	0	1578	1492	17	3557	3633	31	5663	5319	42	147349	146364	75	5.86564
103747	95131	91	39011	35997	81	1503	1332	16	2073	2220	28	7657	6870	48	12033	10617	60	310079	281890	86	5.87282
107771	97725	88	38090	34651	83	1856	1614	20	3826	3485	36	9185	8841	51	11878	10771	66	330483	308668	82	5.87282
70112	69891	77	28651	28136	76	1102	1098	8	2129	1897	22	4674	4560	37	7165	6916	47	196197	193555	81	5.88
120008	107834	87	58657	53492	85	1761	1504	20	2983	2735	32	8506	7249	53	11541	9938	60	341517	295661	90	5.88103
89601	82707	90	41517	37387	88	1341	1103	9	3338	2703	31	5807	5306	43	8940	7996	60	243645	218672	99	5.88103
245354	197713	106	95799	78396	103	4402	3980	36	8836	6461	58	21623	16632	84	31201	24066	98	863991	620312	109	5.88308
230161	163111	105	127335	96361	103	5081	3900	44	10166	8142	60	23283	18218	92	32295	24955	94	939935	769421	104	5.88308
100029	96725	84	40316	38036	81	1351	1341	15	2992	2974	31	7202	6826	45	10962	10806	56	307406	289733	85	5.88718
249406	210804	120	189554	164782	113	6839	5774	40	13260	11525	59	33149	29484	103	47473	40712	107	1.04858e+06	1.02349e+06	121	5.88821
301495	194684	125	154516	102437	123	7042	4759	47	15219	10955	80	36244	26720	115	48730	32817	118	1.04858e+06	1.03212e+06	128	5.89333
89356	83690	91	30752	29618	78	1250	1244	12	2442	2935	25	6324	5891	45	9579	9103	50	264497	255714	82	5.89744
75955	71826	81	33023	31806	78	761	750	0	1879	1810	20	4402	4528	35	6081	5993	44	176901	171753	77	5.89846
196862	171889	97	94925	85439	95	4075	4016	33	9548	9259	54	22990	21239	85	30756	28118	89	882465	798702	102	5.90051
66663	64973	78	26086	25778	64	885	732	0	2162	1813	24	4116	3799	36	6587	6183	42	171602	166966	75	5.90051
141772	131202	86	68967	64916	85	2465	2589	26	4976	3833	41	11832	10234	64	18171	16378	72	482526	410253	89	5.90256
135471	118110	97	55150	49217	85	2188	1877	23	3805	3466	36	9720	8770	54	15647	13092	68	383031	323290	85	5.90359
84790	80128	80	34178	33310	79	1248	1256	11	2374	2131	27	6371	6260	42	8941	8842	52	256004	248008	79	5.90667
107527	100158	84	43002	40869	81	1307	1031	7	2615	2535	26	7207	6579	47	9336	9087	50	277473	263653	85	5.91282
139591	127133	90	87614	83000	87	4294	4220	33	9693	8950	50	21034	18635	80	29587	27831	83	809673	693547	92	5.91282
114807	103576	86	51565	47865	84	2447	2143	25	4224	4322	35	10719	10628	56	16332	16482	74	453365	431508	86	5.91385
112390	105504	86	55297	51683	81	1951	1539	21	3591	3721	35	7132	6893	45	9965	9226	52	299739	277173	83	5.91487
127995	115494	87	61672	55035	86	2505	2159	25	3774	3346	39	9206	8156	53	14402	13109	68	377971	345930	88	5.91487
89575	83144	83	34389	32277	80	1376	1278	14	2796	2481	30	6054	5589	43	9303	7837	53	254067	234852	85	5.92103
96543	92506	85	37241	35234	79	1556	1588	18	2837	2716	26	5779	5963	38	10087	9531	56	266297	255467	83	5.92103
73970	72858	78	31993	31355	76	697	829	0	2254	2045	25	4700	4654	34	6819	7287	42	190559	191274	78	5.92103
76181	75633	78	27020	26720	72	787	882	0	1363	1821	18	4454	4579	36	6305	6174	41	176769	168086	81	5.92205
147531	86339	99	54658	33065	98	2115	1192	12	3606	2039	46	9956	5942	65	13809	8193	74	372302	220004	101	5.92513
95455	90196	83	38248	35889	80	1263	1291	13	2477	2396	25	6712	6455	44	8842	8291	48	246290	228543	80	5.93436
65538	62968	78	28826	28091	75	941	974	0	1791	1766	19	4243	3932	37	6460	6475	42	186486	185172	76	5.94256
176082	157378	95	108500	98482	93	3410	3118	31	7676	6628	58	17269	16476	74	25917	23957	83	719678	651220	94	5.94256
98479	94873	82	45246	43680	80	2378	2003	27	4523	4295	37	12231	11826	57	18497	17642	75	478527	449595	85	5.94359
79885	77766	79	31829	30570	77	1088	1003	1	2353	1821	26	5078	4944	37	8006	7718	50	222969	216953	77	5.94462
188602	96563	134	69424	37475	132	2747	1466	28	5549	2987	58	13882	6550	102	18742	8917	115	516945	254106	136	5.95282
126882	114390	87	48391	42920	84	1678	1195	16	3992	3458	37	8086	6996	52	11797	10411	58	331326	285597	86	5.96205
104510	93563	92	36878	32480	82	1529	1367	17	3776	3403	39	7444	6926	47	10558	9393	55	306507	279441	82	5.9641
120934	109069	101	54657	50857	84	2146	1959	25	4143	4150	34	10446	8839	56	16050	14369	72	438152	383316	87	5.96615
135364	122220	94	48306	44660	86	2207	1861	25	4332	3570	37	10132	8870	57	15712	13308	66	394012	330872	87	5.97333
122339	110009	87	111035	103413	88	3652	3246	32	6920	6242	50	18382	16185	78	26731	24105	79	714994	649916	103	5.97333
96633	88774	85	33388	31267	80	1227	1353	13	2496	2325	27	6682	6353	46	12156	11331	61	298669	290363	79	5.97436
374740	236939	215	290232	220303	195	8593	6352	59	20155	13676	108	47101	31662	158	66513	44402	178	1.04858e+06	1.03818e+06	202	5.97846
88494	83219	81	31071	28909	77	1235	1231	14	2880	2525	31	6761	6312	46	9959	8560	57	300088	273978	80	5.97846
111822	102838	88	49454	45661	84	1775	1781	21	2866	3364	27	7615	7024	46	11978	11547	58	324904	305884	86	5.98154
81296	78032	82	41592	40437	78	1111	945	0	1427	1856	19	4609	4598	39	6816	6211	49	189489	186342	79	5.98462
162473	135885	97	92287	75020	92	3757	2683	36	7448	6558	47	17713	14790	73	25270	20824	85	683593	567133	93	5.98564
95789	89926	85	47124	44286	80	1346	1409	13	2794	3207	27	6763	6373	42	9140	8757	55	276831	261300	82	5.98564
111818	106151	85	48649	45948	82	1387	1205	16	2800	3168	28	8131	7638	48	11555	10403	58	313348	290735	84	5.98974
97618	90711	85	46418	43496	82	1699	1540	17	3211	2590	36	7540	7211	51	10425	9851	54	284489	271223	82	5.99282
73323	69754	79	30845	29524	77	803	989	0	2355	1826	31	4527	4306	37	7368	7022	46	189547	186798	76	5.9959
115743	104161	90	66093	62164	84	1227	1514	16	3889	3343	38	8194	7421	49	11358	9941	62	333572	291131	85	5.99692
109074	105111	82	82069	79169	84	2202	2342	24	3664	3516	35	8872	8313	51	12594	12475	59	363038	343242	83	6
92293	88484	82	19444	18837	58	1515	1623	18	3119	3342	30	7443	6905	49	11118	10792	62	299217	296759	78	6.00308
103634	97193	82	38602	35299	81	1744	1657	22	2965	2784	33	8378	7855	50	12832	11036	66	346822	304858	80	6.0041
104280	96810	83	47746	43351	81	1327	1305	14	2659	2795	26	7358	6760	47	10641	9970	56	296390	276984	87	6.01436
199589	168955	98	105517	91402	97	3092	2758	29	6722	5900	47	15979	13512	70	22156	18515	89	622915	518179	113	6.01436
132417	120625	87	68149	62753	86	2169	2121	24	3362	3408	32	9703	8714	50	15074	13986	73	401791	361094	86	6.01436
100383	94513	83	45623	41862	82	1574	1511	18	2479	2527	28	6956	6560	44	9109	7463	52	270196	242712	98	6.01436
100231	93281	84	37449	34676	82	1416	1294	15	2907	2846	31	7596	7526	44	9597	9376	53	304196	293214	86	6.01641
78050	76602	79	37594	36500	77	1130	990	0	3122	2639	33	6247	6325	42	9052	8820	48	254730	252117	80	6.01641
88040	86794	77	38875	38323	76	1853	1726	22	4181	4164	33	9326	8800	52	12956	12732	63	371795	342028	81	6.01641
106512	97712	88	34179	32104	83	1520	1397	15	2363	2595	26	6437	6017	44	10402	10548	51	277607	265444	87	6.01744
77602	75366	86	29105	28316	76	989	811	0	2394	2012	25	5398	5020	41	7638	7936	42	221172	221012	81	6.02154
141687	124676	89	55128	48635	87	2250	1865	23	4828	4421	38	10840	9682	57	16890	13794	73	446432	396349	89	6.02462
86867	83427	86	37877	36504	78	1068	1008	2	2329	2319	23	6098	6041	42	8304	7559	46	235284	229389	78	6.03077
110831	101753	84	47219	43022	83	1977	1653	22	3803	2994	41	9043	7896	50	12467	11197	72	354566	308333	83	6.03179
72997	71767	78	42223	41206	78	1679	1544	20	3409	3209	32	7713	7580	48	12668	12473	63	338569	320405	81	6.03795
89890	86315	81	33723	32247	78	1409	1250	14	2317	2457	27	6436	5837	45	8929	7975	55	234446	224637	79	6.03795
93520	88982	84	35624	32592	79	1427	1432	15	3520	3418	33	7233	6543	47	11447	10645	59	302588	283421	85	6.04103
101424	97077	87	32639	31619	79	1596	1377	17	3261	3332	30	7260	7125	45	10162	10005	55	285080	269686	85	6.0441
88286	82673	88	38049	36094	80	878	908	0	2149	2113	25	4983	4454	40	7649	7148	47	208000	201494	83	6.04615
148381	127234	88	44119	37307	88	2164	1808	24	3927	3197	35	9369	7363	58	12814	10824	66	361883	304327	91	6.04923
117305	108013	84	52715	48145	83	2045	1802	23	4074	3693	40	7655	7392	47	10621	8818	56	300580	278281	87	6.05333
56197	55033	76	21574	20962	70	640	714	0	1138	1161	8	3557	3681	32	6523	6640	45	155486	157720	72	6.06667
112363	104952	98	58480	54355	83	1516	1501	14	3587	3435	33	7457	7070	46	11763	10880	71	302750	285174	98	6.06667
187922	159323	97	75940	65925	92	3038	2690	30	6077	4812	48	14258	11992	66	21529	17255	80	612217	492016	94	6.06769
92991	88280	84	37234	35847	80	1318	1455	16	2365	2274	26	5865	5450	40	8272	8459	52	247343	241452	80	6.06872
90591	91025	73	31055	30197	78	1373	1507	16	2966	2823	31	7464	7064	47	10484	9071	57	307882	297230	85	6.0841
59125	58841	77	22816	22319	67	861	620	0	1549	1317	13	3614	3426	32	5482	5698	37	150949	149172	78	6.08718
98680	92817	84	64011	61211	84	2040	1892	23	3893	3884	33	9911	9425	54	15440	14698	72	424469	390832	86	6.09128
121330	113055	86	43279	40882	82	1860	1805	19	4404	4414	34	9538	9360	53	14338	13380	64	383845	372344	82	6.09744
116101	103799	101	41849	37175	101	1741	1488	20	3386	2744	30	6938	6090	48	11557	9882	69	282686	236666	101	6.09744
90434	86584	83	36911	35318	80	1044	1195	10	2514	2257	28	6035	5975	40	8599	8360	51	243051	230950	82	6.10256
105313	97985	93	41697	38998	81	1489	1326	15	2859	2511	33	7839	7221	50	11678	10836	60	299306	266330	85	6.10462
98813	95011	85	49746	47812	80	2351	2231	25	4834	4467	37	10044	9903	52	14148	13589	62	406975	379417	84	6.10564
94845	88194	91	37413	35097	80	1800	1674	19	3492	3083	30	6868	6012	45	9696	9175	50	282187	262131	87	6.10872
126469	112881	88	51922	46697	86	1987	1682	21	3854	2990	39	8293	7485	50	12723	11447	58	359654	301251	92	6.11179
69216	67710	79	26129	25991	70	919	802	0	1447	1762	18	4681	4335	40	6323	6654	39	170015	170234	80	6.11179
82605	81697	77	39662	38874	78	1136	1100	9	2091	2146	23	4630	4837	37	7421	7045	47	200722	196513	82	6.11179
103996	96572	85	43609	40707	82	1657	1538	20	2961	2868	30	7568	7634	44	9252	8908	52	276802	257982	84	6.12103
109083	103822	85	56968	54475	82	2326	2335	23	4474	4061	39	10621	10129	54	17011	15901	70	454736	405034	86	6.12205
118344	108850	86	55980	51064	86	2044	2075	22	3941	3338	37	9094	8057	52	13574	12849	62	366778	341297	87	6.13026
96506	94195	85	35331	34408	78	2356	2163	24	3561	3373	31	9425	8732	54	15190	14399	67	413008	377391	83	6.13538
80245	77910	80	30307	28966	77	1474	1307	14	2548	2434	26	5000	5159	36	7940	7471	49	224641	218061	83	6.13949
114669	104282	99	49399	46257	82	1899	1622	23	4052	3467	39	6873	6243	44	10874	10307	63	295732	268929	86	6.13949
75825	72138	82	29349	28253	78	1119	1060	7	2185	2084	27	4860	4426	39	7594	6723	48	205372	193012	80	6.14051
196266	172194	107	97431	86692	94	3685	3386	34	7147	5960	54	17159	14483	71	24367	20670	90	689700	554111	102	6.14256
105176	98315	86	41223	38613	81	1650	1621	19	3023	2967	32	7712	7171	47	12274	11524	61	328363	311178	85	6.14974
123207	107769	87	50699	44587	85	1789	1937	20	3941	3167	43	9173	8553	51	13716	12053	77	357481	332674	93	6.14974
139664	126059	95	64061	59069	87	2196	1794	25	4517	4115	40	10539	10119	57	15588	13285	80	431577	386691	90	6.15282
85206	81211	80	28439	27702	78	1112	1197	11	2410	2246	26	5769	5495	40	8308	7928	57	232863	224212	80	6.15385
164844	148054	92	78702	71604	88	3227	2814	31	7363	6268	46	17344	14994	73	23857	20191	84	684458	556652	95	6.15385
82201	78905	79	36227	34803	78	1460	1498	16	3163	2835	30	7368	7120	46	9794	9235	52	300197	284315	80	6.15897
87804	83224	95	48112	46752	78	1956	1900	23	4197	3617	34	8992	8217	53	12443	12200	60	356327	327700	80	6.16
125045	113548	88	43925	40450	85	1470	1163	17	3200	2852	32	8057	7263	51	11543	11203	60	321231	295093	83	6.16205
169079	148995	91	94487	86220	90	2481	2331	26	5456	4235	47	12195	10818	65	17398	14926	73	489244	412587	89	6.1641
97894	90592	83	36788	34196	82	1668	1387	18	2634	2868	29	6901	6555	45	9697	9254	52	287485	271108	78	6.1641
88215	81525	83	35348	32735	81	1249	1228	11	3346	2766	33	6362	6253	43	10346	9537	56	265305	254624	80	6.1682
116227	106701	85	55210	51148	84	1864	1447	22	3755	3612	36	8855	7775	54	15028	13419	68	380214	329275	86	6.1682
111931	103356	85	45775	41866	83	1895	1612	21	3491	3307	36	7926	7260	49	11398	10446	58	312459	284061	85	6.17231
94088	88520	89	45369	44344	79	2133	2050	24	4401	4048	38	10769	10329	56	16457	15322	74	444987	402641	84	6.17538
90892	86971	81	59430	57544	81	1972	1849	25	3751	3601	33	9685	8866	53	14220	13540	71	392651	358756	82	6.18051
153957	140738	87	46187	42075	86	2346	2056	25	4553	3869	41	12250	11226	63	17041	15434	68	470662	402903	95	6.18256
91711	85772	97	28424	27724	78	1232	1219	14	3198	2661	28	6803	6615	44	9151	8776	51	256681	248420	80	6.18462
85190	81286	83	34674	33059	79	1284	1123	8	2479	1953	27	6583	6390	42	9010	9222	52	254822	252134	83	6.18462
106587	99876	83	57229	54268	82	2101	1955	24	4333	4203	35	10713	10198	58	15552	14337	65	434609	402597	83	6.19897
93955	88653	92	59339	57446	81	2002	2205	20	3954	3515	39	9463	8895	50	13809	13824	66	378144	348784	87	6.20308
221620	145384	121	106265	70898	106	3349	2353	34	7237	5257	54	17461	13480	80	26624	18642	97	726996	532987	105	6.20718
88108	85219	81	40527	39297	80	1559	1534	17	3630	3512	33	7120	6893	47	11079	10190	57	308268	275771	86	6.21128
72028	68819	80	32292	30758	78	855	953	0	2032	2007	22	3944	3686	33	5625	4978	40	168699	162745	81	6.21436
161069	137783	95	53740	44823	92	2129	1778	24	4857	4236	42	10757	9700	58	15607	13467	68	434935	379672	93	6.22051
96229	90214	84	40005	37223	81	1401	1387	15	3393	2790	33	7102	7009	45	12067	10716	59	311729	300379	83	6.22667
81516	78114	80	29035	28374	77	986	998	0	2248	2158	23	5587	5905	39	8022	7956	45	210722	203490	82	6.2359
112245	104189	86	42228	39937	82	1912	1741	23	3341	2897	33	7689	7451	46	10732	10205	56	280934	264495	83	6.2359
97466	91254	86	40432	38052	79	1639	1378	16	2575	2370	31	6276	5906	45	10361	9466	58	273474	260783	82	6.23795
101801	91450	85	46233	40963	83	1610	1326	18	3685	2758	37	7661	6804	48	11922	10366	74	317233	271424	87	6.23897
87728	83174	83	28285	26465	77	1264	1219	12	2205	2498	27	6701	6624	42	10249	9202	57	264361	251406	80	6.24
92693	89007	81	31570	30753	78	1539	1339	17	2381	2351	27	5926	5462	42	9348	9396	59	245967	232833	83	6.24718
177774	127372	102	71836	51080	99	2517	1814	28	5290	3221	48	11117	8563	63	18177	12497	80	490171	365362	98	6.25436
87996	82832	84	32282	30672	79	756	815	0	2386	2377	24	4644	4417	39	7223	7183	50	210013	203773	80	6.26256
100931	95038	83	40534	38165	81	1398	1257	14	2528	2407	32	6277	6242	44	10041	9950	55	264963	251033	87	6.26359
115462	106367	87	45774	42591	83	1552	1343	18	3757	3700	33	8412	7785	51	11816	10797	58	339470	324526	83	6.28923
84853	80805	81	35745	33889	79	1285	1220	13	3057	2632	32	5771	5534	40	8509	8393	49	238356	231261	78	6.29333
107532	100609	86	55557	52270	83	1653	1609	19	3821	3624	37	9090	8501	51	14662	13396	64	375480	334624	91	6.29641
102784	92076	99	36926	31588	99	1452	1329	15	3526	2677	33	6948	5824	46	11439	10035	68	307153	268189	99	6.29641
152956	138433	91	54983	48817	86	2258	2083	24	4868	4454	41	12964	11547	63	16667	15024	66	484960	438405	94	6.30256
69639	69084	78	14512	14276	49	659	649	0	1921	1710	21	4446	4564	36	6281	6040	41	189153	185547	80	6.30872
93053	90689	80	46733	45004	79	1803	1733	20	3805	4218	34	8990	8593	51	13828	13192	56	378500	347476	85	6.30974
226256	180611	99	82511	66375	97	3633	3082	33	8861	7700	51	18462	16713	76	26513	23093	90	740632	689738	97	6.30974
88782	87995	78	44536	42652	79	1341	1385	12	2381	2624	26	7712	7541	46	10965	10440	54	312599	298160	82	6.30974
66370	66173	76	27294	26832	75	1047	855	0	1738	1806	21	4276	4232	34	6904	6817	43	163911	159817	76	6.31077
172617	139003	105	77980	64126	92	3128	2697	31	5801	4249	47	14097	10867	68	20972	16547	82	572332	441497	97	6.31179
96506	90030	94	36624	35164	79	1450	1466	14	2564	2436	29	6956	6646	46	10379	10568	54	295588	286081	83	6.31179
108533	101913	84	45048	41312	83	1821	1677	20	2850	2756	28	7381	6925	48	11871	10908	66	306908	290323	86	6.31487
97463	91988	83	44786	42603	82	2299	2047	25	4186	3453	36	9659	9913	53	16063	15846	67	412668	381739	85	6.3159
181244	134805	108	79500	60044	99	2528	1805	31	5578	4118	48	13147	10410	65	18399	13807	77	513659	385452	99	6.32103
129554	117012	86	53511	47701	85	2428	2179	23	4309	4048	38	10500	9500	55	15647	14338	67	422125	381038	88	6.32923
72774	72622	78	25297	25363	65	1063	1190	10	1844	1621	20	4379	4352	37	6476	6547	42	194135	194999	76	6.32923
164679	145262	92	72071	64185	89	2695	2476	29	5188	4969	41	12878	11503	59	18135	15077	76	538972	485909	93	6.33436
99762	94348	93	27100	26386	79	1448	1283	16	2922	2672	31	6695	6937	40	10731	9684	57	269738	256596	85	6.34051
77810	74751	77	29835	28724	77	1077	1155	7	2258	2317	26	5238	5136	38	7262	6810	47	193307	187929	76	6.34974
94145	89251	82	37086	35360	79	1345	1226	16	2593	2352	30	6016	5561	43	8920	8821	58	258251	251260	80	6.35282
69998	67642	78	28515	27928	76	839	768	0	2055	2163	21	4268	3686	37	5790	5305	40	163584	160959	77	6.35487
109848	102841	83	46268	44622	81	2326	2088	26	4467	4291	37	12279	11917	61	17313	15927	73	490487	457721	86	6.36
134634	112783	106	71803	62481	106	2105	1673	21	4176	3720	35	10787	9077	60	16531	13347	80	454865	389435	106	6.36
94180	89092	84	37926	35596	80	1107	1305	13	2210	2351	23	5911	5805	40	9349	9041	59	250414	242092	81	6.36205
121455	110789	85	52979	49267	85	2047	1928	23	4779	4542	38	10869	10470	55	17107	16450	78	457411	431751	87	6.36923
98592	94047	85	44877	42991	80	1486	1358	16	3116	2853	31	6994	6357	47	8968	8387	49	262212	248588	81	6.36923
105542	98731	85	39263	36760	81	1474	1407	16	2956	2692	29	6634	6693	43	9763	9215	54	296439	278931	86	6.37436
121044	110966	93	51570	47715	82	1898	1764	23	6433	5467	54	10189	8574	57	14797	13519	68	408945	357426	81	6.38769
106594	100848	84	36248	33604	82	1565	1496	17	3445	2841	33	7340	6836	47	9450	8124	53	288780	274914	81	6.39179
91775	85728	81	35263	33461	78	1358	1380	15	2303	2237	27	5724	5272	46	10794	10241	56	271635	257838	81	6.39282
103017	94406	98	45832	43653	80	1421	1300	14	3034	3030	30	7478	7106	48	9300	8472	59	285907	279504	81	6.39282
130508	122477	83	79265	73670	85	2533	1976	28	4690	4704	40	12146	11345	59	17941	17078	71	491306	453486	87	6.40718
89529	84652	85	35091	33308	79	1442	1193	11	2238	2193	25	5128	4987	39	8021	6974	48	232487	224722	82	6.41436
255454	178536	115	89000	62688	111	4672	2944	42	8834	5917	58	23426	16207	89	33065	22884	107	903936	590469	130	6.41436
135257	119344	90	48676	43322	85	1885	1554	23	3926	3866	36	10224	9163	55	13750	11526	69	382468	337899	84	6.41949
97021	90554	82	40244	37284	80	1489	1241	14	3171	2749	32	6831	6376	47	8813	8581	49	265383	251163	79	6.42051
86231	81711	81	37304	35256	80	1256	1030	6	2766	2485	30	5879	5403	43	7933	7181	50	215417	202131	80	6.42769
92364	88730	80	44513	42976	80	1701	1713	18	3448	3163	32	8705	7932	51	13465	13236	68	340557	303606	84	6.43385
96947	93229	82	41392	38822	81	1504	1242	15	3015	2712	29	6731	6156	46	9747	9239	51	279879	263995	83	6.43385
95190	90418	83	45633	42886	81	1512	1429	18	2871	2512	33	6453	6535	41	9095	8118	57	254708	245163	81	6.43385
119397	110504	92	83792	78950	85	1763	1828	19	4421	4421	36	10216	9938	56	16805	16187	71	452780	439418	86	6.43487
90146	87370	80	42228	40874	79	1929	1669	20	4250	3935	38	8725	8205	52	12777	11420	67	384242	352564	83	6.43487
135785	122528	87	64259	57733	85	2284	2095	24	3757	2918	40	9273	7940	52	12667	10863	63	353698	298450	87	6.43487
101480	95666	92	43336	41544	80	2098	1779	25	2330	1989	30	6596	6269	42	9961	9255	59	272719	270044	82	6.44
100604	93782	83	44786	42917	79	1527	1540	18	2963	2450	35	7770	7832	49	12710	11488	61	324243	301066	83	6.44205
117480	106191	86	52380	46435	86	1974	1568	24	3692	3247	33	8898	8186	54	13180	11408	69	359056	327942	84	6.4441
88218	83707	80	45678	43544	79	1675	1699	18	3167	2417	37	7654	7222	51	11937	10994	62	322971	291485	81	6.4482
76815	75272	79	20902	20181	62	1087	1144	8	2044	2131	23	6073	5792	39	8579	8520	54	229237	226604	78	6.46154
108191	103699	81	38528	36244	80	1593	1512	20	3749	3051	35	8170	7985	50	11093	10286	62	298162	280913	83	6.47077
92380	87005	83	38988	36887	80	943	1164	8	2607	2521	29	6398	6314	43	8684	8495	51	243400	228888	80	6.47385
66388	63773	79	28962	27861	76	720	839	0	1835	1724	20	3829	4150	34	5639	5445	42	181070	174987	77	6.4759
80964	76875	80	35134	33378	77	1094	1278	11	2136	2278	27	6179	5792	44	8425	8019	53	228336	216827	79	6.47795
99549	93418	83	38090	34865	80	1596	1348	17	2689	3039	30	6962	6484	43	11246	10413	59	285720	267655	80	6.48718
90375	82746	96	32834	31398	77	1646	1456	20	3152	2688	31	7851	7341	47	11720	10594	61	310742	272596	79	6.4882
[truncated: 7,862 more rows]
