# Supplementary material for: Phenotypic heterogeneity follows a growth-viability tradeoff in response to amino acid identity
Source: Nat Commun. 2024 Aug 2;15:6515. doi: 10.1038/s41467-024-50602-8 (PMC11297284; doi:10.1038/s41467-024-50602-8)
Supplement: Supplementary file 6 — Source Data [file 41467_2024_50602_MOESM6_ESM.zip › source_data/fig6cde/240423/240423_1845_yATP_F3_GLY.csv]

FSC-A	FSC-H	FSC-W	SSC-A	SSC-H	SSC-W	BL1-A	BL1-H	BL1-W	VL1-A	VL1-H	VL1-W	VL2-A	VL2-H	VL2-W	VL3-A	VL3-H	VL3-W	YL2-A	YL2-H	YL2-W	Time
153925	141533	90	95260	88855	88	2021	1849	22	3872	3768	33	8181	7452	51	10212	9416	53	341318	321134	89	0.00876937
147145	138303	89	70048	65784	85	2627	2439	27	3866	4328	32	9492	8869	55	9606	9310	53	385592	370569	85	0.00876937
169280	148540	94	91229	81588	92	1998	1643	22	3817	3302	35	7889	6930	47	9976	9077	56	314344	294147	86	0.01559
101858	92867	87	55131	51367	83	991	1015	3	1370	1447	19	4260	3908	34	5079	4548	43	165859	162692	79	0.0165644
143551	129858	89	67036	60175	89	1962	1567	19	3439	2523	35	6395	6197	43	7465	6896	46	270389	253134	87	0.0165644
361204	229338	165	192179	123768	158	4942	3079	43	9620	6299	59	20488	14092	83	23961	16086	93	818286	564434	153	0.0175387
124947	116781	85	65493	61164	84	985	1077	6	2232	2123	26	5567	5528	39	6373	5535	46	197462	183797	81	0.0175387
43605	43700	73	14545	14598	48	878	850	0	885	864	0	1645	1580	20	2191	2149	25	82926	77271	74	0.0214362
103984	103001	84	40949	39926	80	1059	1055	6	2085	2161	23	5398	5405	38	6275	5950	44	209770	203689	74	0.0214362
223920	181046	116	109101	89874	100	2758	2430	28	5096	4580	43	11592	9541	60	15844	12772	75	461877	411944	97	0.0243593
214204	187500	98	133761	117996	96	3534	3216	31	5598	5226	39	12581	11153	59	15714	13672	71	487766	426636	98	0.0243593
98998	94961	84	43575	41934	81	1192	1258	11	1824	1778	24	4807	5208	36	6564	6838	40	211725	199314	97	0.0243593
109248	106915	82	60757	58032	82	1629	1531	18	2282	2276	32	5921	5744	43	6250	5924	45	233221	228194	80	0.0263081
115904	110884	85	61908	58824	84	2047	1960	21	3652	3320	34	7409	6981	47	8112	7049	45	300580	289742	87	0.0292312
214563	177129	100	107051	89052	99	2932	2439	29	5001	4588	39	12610	10951	63	15593	13695	70	504676	463204	93	0.0292312
158317	141987	90	78983	70893	89	2344	1910	27	3489	3048	31	8766	8376	50	9414	8606	50	341225	320400	89	0.0350775
216966	170520	104	112261	89900	103	2662	2392	27	4176	3359	40	10124	7875	60	12888	11080	67	416895	349025	105	0.0360518
146507	137129	89	66823	63247	85	1572	1294	17	2889	2659	28	7134	6888	43	7782	7067	46	266754	246748	88	0.0370262
137152	127138	88	75324	70311	86	1667	1500	22	2470	2631	28	5463	5240	38	7209	6125	51	232053	212688	79	0.0399493
84687	81193	82	44358	43570	80	1146	966	0	2248	1828	23	4300	4078	37	5876	5963	41	194266	186319	80	0.0399493
54312	56292	74	33775	33898	73	453	372	0	1165	1010	2	1860	2040	20	2370	2167	28	82548	80313	70	0.0409237
122974	118367	88	39650	38130	80	2111	2093	22	3549	3673	32	7406	7399	51	9739	9377	49	335188	326514	82	0.0428725
145541	130636	88	76498	69268	87	1776	1482	22	3307	2862	32	8225	7420	50	9433	8654	49	331027	303368	86	0.0457956
186770	143773	112	67989	48045	102	2320	1738	28	4071	2906	39	8719	7170	52	9497	7135	56	347739	278943	100	0.04677
163822	149460	97	86077	78125	89	1825	1698	18	3404	2784	34	7864	6790	51	8930	7334	56	296617	254060	106	0.04677
210584	157477	110	86514	64685	98	3076	2437	30	4668	3757	41	11263	8370	60	12542	10333	64	440031	338348	95	0.04677
123831	117440	89	42115	40422	81	1146	1082	9	1418	1838	22	5598	5187	40	6282	5938	43	211099	202290	84	0.0477443
216756	162033	115	107187	80089	105	2077	1780	24	4078	2885	43	9148	7302	58	11177	8422	62	374850	287165	103	0.0487187
120503	114958	84	66806	64387	83	1115	1181	9	2880	2892	27	5089	4801	37	6044	5376	46	202396	192586	86	0.0516418
67607	67442	76	24972	24656	71	470	394	0	948	967	0	2349	2328	26	3034	3083	31	112367	110720	81	0.0535906
226979	193671	100	170389	148773	99	3393	2938	32	7313	6239	59	14986	12748	65	19307	15314	82	608225	517875	100	0.0555393
100062	97035	81	41149	39748	80	1005	1055	7	2065	2177	24	3363	3529	33	4484	4313	40	170377	165701	81	0.0565137
91363	90123	83	40732	40044	79	522	769	0	1411	1409	18	3007	2918	29	4463	4240	38	144945	141766	80	0.0594368
56919	57181	81	25625	25511	73	708	672	0	484	780	0	1888	1817	21	2206	2312	25	77752	76802	74	0.0604112
93695	88775	89	37276	36523	79	1217	1149	9	1625	1906	20	4663	4646	36	5619	5283	39	193785	182785	83	0.0613856
65230	65490	77	28679	28317	74	533	696	0	626	891	0	2001	2074	22	2607	2659	25	105354	101275	80	0.0672318
186894	170088	92	98580	90358	90	2486	2247	28	5471	4836	41	12313	11263	66	14038	13571	62	491578	437281	94	0.0672318
95164	91809	95	38737	37842	79	667	683	0	1335	1342	16	3853	3726	34	4212	4568	34	157524	149768	81	0.0701549
26317	26225	64	18186	18490	56	290	247	0	660	668	0	932	1107	8	1154	1121	11	38429	36574	65	0.0711293
102838	100625	81	48546	47366	81	1845	1656	22	1971	2236	24	5243	5101	40	6851	6695	44	223774	212670	79	0.073078
112039	108114	84	44661	43880	79	1374	1178	13	2311	2318	27	5898	5558	41	7401	6865	47	226341	219602	81	0.0760012
268282	204024	125	242704	198816	122	4968	3747	38	9712	7434	59	19925	16214	79	24968	20110	103	818972	674872	121	0.0769755
78328	76789	78	33921	33907	76	846	820	0	1398	1224	16	3027	2756	33	3940	3829	36	125307	121694	74	0.0769755
64759	64555	77	26552	26241	75	429	563	0	1029	809	0	2475	2540	28	2914	2974	27	105972	104840	76	0.0779499
159909	147124	90	107870	99581	89	2503	2113	27	4227	4040	37	9583	9034	52	12099	11199	59	377414	331571	89	0.0789243
152543	133249	104	79400	68441	93	1802	1367	22	2865	2431	32	6456	5291	47	7566	6310	57	274239	241326	90	0.0798987
108785	101866	89	49799	47691	80	1999	1834	21	2861	2693	31	7273	6840	46	8100	8156	47	294800	280836	82	0.0798987
152790	130864	95	111092	97148	92	2135	1724	23	3933	3042	40	9101	7731	52	10044	8863	58	366176	324729	93	0.0837962
79445	76322	92	44643	44143	78	682	683	0	1256	1551	16	3018	3127	29	3772	3465	35	139763	136317	74	0.0847705
158772	144377	91	54491	48640	88	1977	1865	20	3741	3399	36	9015	7651	53	10748	8975	59	379075	338149	85	0.0857449
175723	144026	98	66719	54285	92	2370	2128	25	5996	4851	45	9117	7238	57	9656	7731	55	358960	302208	96	0.088668
167680	146522	96	98540	87566	90	2489	2077	30	4110	3368	43	8194	7676	49	10206	9768	58	347099	312289	91	0.0915911
73122	64814	94	26218	20532	94	764	721	0	1517	975	0	3399	2787	32	3803	3068	33	139059	111004	94	0.0915911
203963	166753	102	90618	75312	98	2215	1863	25	5098	4153	41	9550	7421	63	11740	9568	68	407660	323872	93	0.0925655
146937	131977	91	60772	53307	89	1899	1418	22	3159	2355	34	7538	7010	47	8108	7893	47	307374	287573	93	0.0925655
159624	145617	90	82873	75848	89	1714	1679	20	3020	2478	32	6999	6525	44	8242	6964	50	263852	237472	80	0.096463
144864	129346	92	65131	57490	88	1936	1786	22	2491	2267	27	6500	6161	44	8391	7583	51	253957	239643	88	0.101335
31310	30815	78	16151	16266	52	344	269	0	723	641	0	1280	1192	15	1161	1137	9	41456	40062	52	0.102309
118117	110581	90	54281	51194	83	1325	1194	10	2352	2094	24	5424	4899	40	6759	6871	43	236188	226613	73	0.103284
149081	134789	98	63378	57735	88	1721	1630	21	3611	2761	35	7466	6882	46	8730	8003	50	301794	264844	85	0.105232
171611	149892	106	82851	71060	96	2042	1847	20	3561	2711	38	7590	7041	47	8559	7565	52	298321	277979	94	0.106207
51394	50238	78	13352	13206	47	466	417	0	752	745	0	1930	1772	22	2405	2624	25	78632	77358	69	0.107181
89105	86479	83	42800	42042	79	1050	935	0	1580	1390	16	3681	3524	34	4556	4840	36	151043	145432	77	0.108156
90552	86726	79	37942	37223	78	470	432	0	1390	1106	8	2610	2439	28	3263	3053	30	116401	115606	73	0.10913
204149	161592	109	84962	69070	97	2081	1785	23	3287	2844	37	9510	8129	55	10305	8702	55	378320	322358	100	0.112053
116930	108725	89	77863	75032	83	1529	1433	18	2376	2468	26	6121	5654	42	7467	6935	47	232287	217556	83	0.113027
136517	125389	101	61521	56477	88	2184	2079	24	3005	3031	30	7903	7542	45	9103	8551	51	336769	321386	92	0.114002
168978	143153	109	100025	88400	91	2465	1842	27	3698	3098	33	8629	7169	54	9238	7955	51	355162	317404	94	0.115951
72523	69406	88	28439	28267	75	791	709	0	708	905	0	2542	2677	27	3341	3481	30	113081	112149	78	0.115951
182710	161664	95	110078	100499	92	2461	2196	26	4341	3899	36	10016	8821	56	10603	9538	54	391200	347403	91	0.116925
120915	115902	90	61666	59335	83	1377	1286	16	2659	2740	28	6257	6463	39	6567	6592	42	251202	234393	86	0.117899
73383	72271	77	17726	16994	54	1226	1155	10	1540	1451	20	1970	2027	21	1993	2079	22	139405	138174	79	0.119848
117171	108558	93	75617	70327	86	1280	1288	11	2741	2290	26	5170	4922	39	6247	5847	42	217650	204736	85	0.119848
206342	167137	104	150229	123977	102	2936	2170	33	5498	4499	47	12476	10674	63	13803	12389	64	494527	438716	105	0.120822
166822	151261	89	75264	67401	89	1537	1747	18	3584	3066	37	7390	6299	48	8506	7211	55	272077	237169	84	0.120822
44658	45276	72	25258	25542	68	434	421	0	438	418	0	1984	1862	23	1741	2209	20	72455	74461	75	0.121797
186108	156916	97	82825	68773	98	1966	1651	22	3477	2696	35	7720	6772	49	9305	7501	58	308912	261935	99	0.123745
201552	151674	108	83812	62605	97	2409	2140	27	4480	3521	40	10579	8136	61	11851	9197	62	440712	333922	102	0.125694
169560	151629	93	90127	79386	92	1484	1445	17	3171	2838	29	7289	6368	50	8376	7964	51	295118	262570	93	0.126669
166426	146418	92	57235	50237	89	1675	1671	18	2777	2494	31	6920	6029	49	7856	6823	53	263934	248085	92	0.128617
183598	165229	96	94513	84026	91	2573	2286	27	4058	3585	39	9212	8433	52	11412	10553	60	361127	339912	89	0.129592
153899	140744	91	62050	56727	87	1354	1315	13	3137	3045	30	7155	6948	46	8163	7359	50	291537	278317	90	0.13154
131322	117278	103	54859	46829	88	1573	1325	17	2884	2525	29	5895	5477	44	7629	6761	45	257927	237912	85	0.133489
149172	137568	89	87091	79402	89	1913	1652	22	3917	3422	32	7584	7035	54	9778	9509	53	310118	293167	83	0.134464
109259	104957	81	58608	55058	81	947	874	0	2017	2018	27	4708	4501	38	6699	6296	43	208204	202233	77	0.134464
77803	73991	84	34571	33400	78	606	544	0	1306	1118	10	2699	2600	30	3497	3261	33	114905	111506	74	0.136412
116730	106539	100	51576	46983	100	1778	1618	18	2660	2127	28	5906	5689	41	6614	6158	49	246396	229807	100	0.136412
142469	130777	88	76034	70218	88	2038	1846	21	3093	2791	33	7561	7382	44	8997	8259	54	286311	272083	86	0.137387
209547	179038	100	123298	108849	98	3181	2515	31	6081	4995	49	13094	11480	59	16608	14644	70	507344	464433	96	0.139335
80237	75924	92	34378	33433	78	798	741	0	1577	1148	12	3545	3561	32	4265	4193	35	130077	124734	80	0.14031
140018	134690	84	108620	105545	86	2228	2076	25	3981	3904	38	8130	7690	46	10374	9949	59	314201	290006	78	0.141284
117600	109480	99	62362	56743	84	1222	1086	8	2625	2269	27	5389	5381	38	6574	6261	50	224922	216016	80	0.143233
121050	110695	90	47108	43003	86	2064	1986	23	3257	2917	32	7849	7183	49	8399	8206	52	312325	305482	83	0.144207
246600	174893	113	114126	82381	107	2507	1585	29	4981	3918	45	10913	7940	64	12241	8940	68	440333	315150	109	0.146156
39713	39456	74	18551	18828	52	427	276	0	482	661	0	1569	1742	16	1814	1452	22	62273	60449	67	0.146156
185186	159483	109	123444	106928	93	2756	2275	29	5392	4696	39	11279	10138	61	11742	10633	62	415663	381352	91	0.148105
226741	184470	102	114554	92203	102	2870	2140	31	5062	4403	41	9887	8373	58	12287	9958	74	393208	353413	98	0.150054
145141	128373	98	53337	47104	88	2191	1936	24	3150	2628	33	6960	6533	46	7852	7101	46	284646	263748	89	0.151028
62978	59969	78	21029	20677	63	627	756	0	938	717	0	2697	2420	29	2854	2470	33	101420	98001	76	0.152977
245510	188470	113	105418	79176	108	2701	2179	29	5454	4163	45	10521	8148	61	12037	8457	66	429858	339272	108	0.152977
161108	144193	105	78420	70973	90	1732	1544	20	3509	3415	37	8575	8088	49	9793	9086	54	327274	304497	89	0.153951
100010	98473	81	27284	26924	77	1438	1428	15	2455	2292	27	5571	5222	40	5600	4883	47	217448	207931	86	0.1559
195808	157828	95	76014	60536	94	2136	1966	24	4530	3584	39	9980	8022	60	9830	7904	52	395960	324668	97	0.159797
41043	41095	75	19017	19081	56	395	605	0	751	790	0	1342	1510	14	1784	2083	21	60544	60412	65	0.161746
245390	208508	106	154341	131878	103	3307	2931	32	6591	5815	46	15733	13565	72	16955	15073	70	601936	549209	96	0.17149
216431	168199	109	112029	89113	105	2134	1771	23	4119	3496	38	8849	7303	52	10702	8204	59	369121	307348	105	0.17149
191625	165356	109	133566	116927	109	3175	2882	29	6853	5650	47	14535	12215	74	17101	15170	66	575000	519167	109	0.17149
176279	158195	95	96971	87411	92	1713	1524	22	3562	3571	32	8320	7714	48	9625	8460	52	340460	314193	94	0.173439
118687	108695	86	60362	55377	84	1433	1275	15	1980	1711	22	5075	4747	39	6231	5399	45	223706	212392	84	0.173439
123719	110638	94	60298	54615	86	1053	1039	6	2227	1897	25	4532	4247	39	5823	5003	47	194964	172523	76	0.173439
137779	131965	86	71386	67877	86	1810	1912	22	2877	2890	29	7026	7413	43	7699	7318	48	289673	275405	87	0.176362
334542	208184	139	162407	103625	138	4958	3272	43	8245	5801	59	18729	12442	81	23638	15843	98	739336	506913	139	0.183182
114055	110865	85	42246	40314	82	1397	1426	16	2652	2217	33	6396	6285	42	8427	7852	54	257582	243970	86	0.18708
179372	145123	98	93937	76542	95	2469	1933	29	5176	3960	44	11729	10567	61	12745	10317	65	443325	374335	99	0.190003
96834	93586	82	42788	41363	80	1729	1607	19	2228	2139	26	5577	5077	42	6468	6011	46	229528	220884	84	0.191952
202386	158009	98	99829	79743	97	2583	1955	29	4724	3725	47	11798	9648	60	11641	9188	68	477835	392454	99	0.191952
163068	142611	97	89330	79528	91	1823	1490	23	3440	3541	32	8193	7483	48	9406	8473	53	323403	296910	92	0.192926
119448	113628	84	54122	52426	83	1505	1535	17	3347	2498	34	7652	6923	49	7226	6968	44	281894	268337	81	0.1939
240596	178467	110	145234	110515	106	2572	2144	28	4858	3392	47	10983	8115	67	11344	8609	62	391095	294381	103	0.194875
40864	40437	74	16705	17216	47	221	352	0	638	623	0	1068	1322	12	1969	1790	23	60302	61330	64	0.197798
41623	41090	86	18458	18511	56	399	400	0	138	598	0	1378	1381	15	1849	1873	18	54268	55142	60	0.198772
172113	146570	92	68174	57314	93	2679	2542	27	4849	4087	41	10494	8792	55	11755	10202	64	428801	396698	92	0.198772
207020	162466	103	94883	73911	102	2078	1754	25	3522	2959	35	8576	6746	55	10287	8122	67	352791	285064	101	0.201695
141455	136623	84	71247	68927	83	2860	2786	29	5067	4871	41	11648	11552	65	13012	12305	66	458269	431049	85	0.206567
227147	153756	104	121806	80410	108	2199	1738	25	4623	3258	46	10445	6985	63	12508	8427	72	446083	308267	103	0.206567
167602	155609	97	66575	62650	88	2000	2073	22	3726	3305	34	8447	7194	54	9609	8843	54	324809	281250	85	0.207542
114610	112581	84	60814	59839	82	2244	2264	23	3300	2468	31	7495	6831	48	8609	8353	45	335751	316653	79	0.207542
54906	54436	80	17335	17106	55	437	488	0	990	772	0	1995	1914	21	2059	2175	23	74820	74264	74	0.208516
137373	123278	102	58239	52357	87	1322	1467	12	2806	2598	30	6377	6103	44	7026	6663	46	260891	241363	87	0.20949
94830	91969	83	50709	49478	79	858	956	0	1759	1557	18	3992	4051	34	4321	4466	37	155404	153083	74	0.214362
95013	92338	83	30628	30345	77	1414	1432	15	2256	1773	25	5243	5253	37	5321	5623	37	215594	207249	80	0.214362
68043	67289	79	33263	33118	76	579	687	0	680	702	0	2407	2437	25	2820	3037	26	101798	99179	78	0.217285
172414	143072	93	76817	64239	92	1983	1821	21	3862	3253	37	8447	7525	49	9496	8314	56	329163	298069	95	0.217285
266205	175866	123	121534	83684	119	3492	2208	38	5273	3571	46	12764	9069	67	14652	10681	72	500662	353035	120	0.222157
169674	141396	99	76935	64415	93	2014	1510	20	3473	3534	34	8626	7426	57	8980	7824	56	327679	294859	90	0.223132
123237	117479	86	74991	72346	83	1231	1312	14	2625	2780	28	5810	5063	41	6273	5508	46	223540	214137	81	0.224106
262896	194466	129	213206	172505	112	3480	2936	33	6934	5969	48	15755	12615	74	20483	15895	81	672620	549471	108	0.22508
113729	103185	87	52856	48096	85	1497	1502	18	2701	2184	26	5539	5395	42	6205	5797	48	231661	219513	82	0.226055
173727	151287	98	59802	51625	95	2983	2830	28	4433	3912	43	9342	8643	56	10887	9765	62	418114	365156	87	0.226055
46365	45799	60	24280	23647	70	460	445	0	510	789	0	1722	1716	18	1973	1991	23	65677	64557	68	0.228978
31627	32584	51	15456	15497	49	224	225	0	392	587	0	1144	1361	15	1515	1802	17	59273	58295	65	0.229952
144902	134461	93	75888	71854	85	1334	1126	11	2723	2764	29	6692	6613	42	6369	6000	45	252240	236186	84	0.231901
37921	37694	71	24905	25052	66	234	248	0	475	617	0	1105	1021	3	1504	1616	19	51892	49537	69	0.236773
255290	183751	114	92166	67344	108	2762	2053	32	5152	4723	46	11862	8942	63	14652	10703	75	467891	368024	110	0.237747
13713	15421	41	5994	6443	35	304	253	0	398	506	0	591	564	0	1139	1056	6	29143	30597	58	0.237747
216653	167245	106	99288	75729	103	1743	1312	17	3137	2311	35	7780	6309	51	10398	7749	59	335236	272610	105	0.239696
396368	262337	156	299361	204436	154	8605	5724	50	13982	9881	64	32450	22782	130	40953	29425	135	1.04858e+06	879038	153	0.242619
114716	104221	86	54736	50109	86	1337	1161	10	2579	2127	26	5753	5076	43	6687	5915	47	225343	216833	83	0.250414
164609	145277	93	80850	71574	90	1912	1504	19	2914	2635	33	7359	6609	46	9194	8160	53	268278	237583	87	0.251388
131545	126733	84	71118	68142	84	1697	1351	17	2511	2624	31	6238	6408	43	7702	7401	50	247219	227088	84	0.254312
57759	55103	75	31845	30982	76	269	347	0	1223	739	0	1947	1915	20	2523	2250	29	87439	82356	69	0.255286
133330	127268	87	36425	35109	81	2421	2339	25	3630	3501	37	8494	8754	47	9977	9260	56	342652	321279	85	0.25626
52681	52716	75	25580	25674	72	456	530	0	1270	950	0	1877	1763	21	2227	2205	23	75126	75635	69	0.259183
120082	114709	84	78644	73965	83	1674	1578	19	2732	2781	26	6249	5742	45	7175	7059	47	272255	256874	79	0.259183
131586	124556	88	82576	79493	86	1360	1264	13	2177	2313	25	5419	5144	39	6585	5832	42	202956	188258	83	0.261132
168527	135110	97	89888	71265	94	1905	1379	19	3031	2598	33	6733	5489	48	7577	6178	51	281568	235228	92	0.261132
190569	151691	101	66926	52600	95	2124	1628	26	3549	3315	36	7715	6397	50	10511	8249	59	337087	287890	95	0.262107
215095	170410	106	85566	67558	101	2443	2078	29	4795	3976	42	10823	8508	60	12052	9361	62	456261	371553	99	0.264055
247907	189597	113	187737	154764	110	4141	3274	37	7384	5680	52	17495	13736	78	23034	18099	90	726982	600808	108	0.266004
150537	128691	98	68473	58797	88	2531	2239	26	3745	3525	33	8822	7663	55	8934	7691	52	357023	318118	79	0.266004
128362	119406	86	59916	56031	84	1872	1830	22	3408	3027	34	7597	7258	47	9220	8791	55	324738	319261	83	0.266004
61375	59938	77	26468	26355	75	296	358	0	990	871	0	1834	1733	22	2956	2992	29	90948	88587	75	0.269902
112285	108860	82	62317	60448	81	1681	1418	15	2162	2730	26	5433	5137	41	6056	5395	41	230261	225894	83	0.270876
220832	186286	99	150971	131335	97	3341	2669	32	6177	5225	48	14090	12680	71	16208	14529	79	557195	498399	100	0.270876
125897	114427	87	66250	59529	85	1417	1345	17	2464	2183	26	5586	4987	42	6035	5189	42	209485	191385	84	0.27185
34370	33615	77	16397	16568	50	163	320	0	756	732	0	1201	943	0	1494	1602	17	47269	47091	67	0.273799
50505	50097	76	15964	15640	51	295	363	0	606	913	0	1374	1371	16	2360	2186	25	68529	68283	73	0.276722
164980	143134	93	73139	62468	88	1914	1781	20	3525	3019	35	8645	7990	53	8422	7159	50	327979	295665	91	0.277697
82438	81131	83	45472	45015	78	692	829	0	1258	1726	16	2996	2940	31	3723	3547	34	121765	120100	74	0.279645
52098	51969	75	30661	31053	73	559	744	0	1032	1050	5	1979	1996	23	2550	2153	30	85796	81103	76	0.279645
184799	149985	98	81693	64804	96	2444	1906	26	4354	3428	39	9716	7661	56	11619	9717	60	415425	351580	101	0.281594
30987	31454	64	17299	17722	51	347	318	0	961	643	0	966	1120	7	1559	1396	21	48367	47314	67	0.282568
87846	87013	80	75130	75408	79	876	979	0	1889	1759	18	4281	4181	36	4475	4215	39	158577	156588	77	0.282568
262405	202707	109	184469	148063	107	5314	4297	40	8680	7175	48	20308	17516	79	26959	22605	96	866345	756814	105	0.283543
53265	52938	73	15935	15877	51	836	772	0	957	944	0	2162	2085	23	2263	2329	26	93253	91413	72	0.285492
51254	51206	76	26683	26346	73	665	657	0	1035	936	0	1654	1664	19	2141	2183	24	79030	76489	70	0.28744
214613	174293	103	82616	66203	102	3085	2843	30	5240	4945	40	11323	9760	60	14332	11904	68	502804	427099	102	0.288415
37583	38404	72	16512	16429	52	372	527	0	888	632	0	973	1055	6	1888	1988	21	60785	62325	62	0.289389
145350	127517	89	76655	68166	88	1542	1402	16	2455	2244	28	6923	6496	46	7682	7064	48	282715	268636	86	0.292312
218736	172326	107	109873	88221	99	2255	1873	25	4700	3951	41	11021	8599	60	12340	10386	65	409135	352183	98	0.292312
188396	156915	98	93490	78513	97	3759	2994	34	5305	4233	45	11145	9488	64	12908	10126	61	464967	372462	113	0.292312
66385	64763	80	25257	25344	74	487	519	0	932	810	0	2072	2288	25	3073	3034	29	100595	101216	73	0.294261
158777	134933	93	70830	58619	93	1368	1145	10	3324	2702	36	6795	6267	46	8419	7258	51	285775	253826	89	0.294261
230510	186373	108	94548	77212	104	2252	1694	27	3993	3306	34	9865	8652	54	10754	8729	59	380982	337327	105	0.294261
112303	102178	94	47404	43831	83	1074	941	0	2588	1852	29	5068	4935	39	6071	5765	43	196419	189155	80	0.295235
174888	152751	102	80704	70136	92	1811	1582	21	3007	2639	32	7766	7213	48	9501	8168	57	299685	276119	93	0.298158
65327	63079	78	29130	28699	76	745	669	0	865	824	0	2810	2725	29	3971	3824	37	112647	111288	78	0.298158
183796	158722	102	134939	117895	94	2077	1882	22	4168	4051	34	9672	8672	56	12196	10561	58	393855	355395	94	0.299133
106419	103609	82	54551	53471	81	1880	1807	21	3667	3235	31	6291	5692	43	5911	5822	41	244719	236811	83	0.300107
147112	134679	87	55034	49683	88	2503	2552	24	3717	3399	33	9142	9040	49	10194	9849	58	388899	372013	87	0.300107
99755	94888	84	51695	49940	81	1452	1297	14	2057	2373	26	6039	5558	43	6095	5755	41	248928	244254	79	0.302056
229978	181787	108	109311	87468	101	3313	2652	32	5458	4587	46	13426	10876	69	14382	11489	64	534423	444351	102	0.302056
132489	127169	84	59104	56182	84	1915	1936	22	3557	3387	32	8006	7632	47	7903	7706	49	340396	332724	84	0.302056
213490	176808	100	155079	136757	97	4402	4204	33	9140	8474	48	21068	18968	79	23315	20322	87	801991	720629	98	0.30303
134791	125069	86	74713	70433	85	1896	1856	19	3351	3279	31	8478	8352	50	10635	10637	59	324166	301237	87	0.304005
286006	207907	117	133088	96987	114	4512	3313	41	7498	5458	53	16716	12437	73	21349	15845	87	681171	522133	114	0.306928
135662	127916	88	43525	39124	86	1810	1703	20	3358	3276	31	7446	7233	48	8664	7941	52	314729	295918	88	0.306928
184009	164168	91	115115	102366	90	2958	2562	29	5074	4184	48	12324	11241	61	13748	12337	60	472543	416809	94	0.306928
157723	149159	87	113687	105622	88	2059	2041	22	3554	3482	32	7857	7571	46	9418	8390	65	306264	292974	83	0.306928
134292	124281	85	56391	53656	83	1325	1396	13	2764	2849	32	7541	7129	46	8642	8250	50	293178	269343	90	0.308877
208296	180356	100	192296	169667	98	3463	3167	32	6775	6044	45	14322	12687	65	17884	15905	73	597021	540835	100	0.309851
96462	95373	85	40717	40814	78	913	1074	7	1599	1889	22	4705	4286	39	5952	5621	39	172826	162740	83	0.309851
71325	71939	77	30978	30604	77	699	711	0	1692	1578	16	2219	2444	25	3018	3077	30	107653	104683	79	0.3118
355962	251228	152	203185	141695	142	5513	4012	41	9836	7779	58	22971	17339	83	28357	19557	94	915342	678951	143	0.312774
208517	189650	98	118347	107840	96	3451	2877	31	5993	5337	43	13994	12623	66	16213	14330	82	539933	479603	96	0.313748
164744	134852	94	77416	62699	93	2296	1755	24	3336	2872	33	7125	6086	49	7973	6554	51	276236	237950	92	0.313748
117462	110816	91	39612	38686	82	2349	2147	24	2985	2816	28	7262	6714	45	9090	8707	48	331926	317630	87	0.316672
152867	131609	104	84047	73368	91	1731	1580	19	3393	3045	36	6966	6635	44	7654	6247	49	279278	257255	90	0.317646
152357	140721	90	76545	72984	87	1983	1800	22	3716	3072	39	9115	8642	56	10344	9889	55	337896	322547	87	0.31862
141144	128209	88	63617	57117	89	1589	1149	11	2816	2275	30	6746	6102	53	7243	6767	45	254637	248459	82	0.320569
255221	200740	130	168824	139558	130	3844	3020	34	6641	4780	49	13895	10663	67	17953	13759	73	598095	474496	130	0.320569
229975	177631	119	97222	74089	102	3186	2213	33	5616	5023	48	14369	11939	66	16216	13268	76	556127	485841	101	0.324467
109457	106154	83	59951	58458	83	1347	1303	14	2558	2254	32	5698	5200	42	6529	6131	47	245914	226749	83	0.32739
99981	91279	84	42400	38798	83	1274	1355	14	1511	1453	18	4795	4649	39	5961	5399	43	213716	202529	86	0.329338
110455	107349	80	39874	38731	79	1230	1129	11	2330	2250	24	5245	5201	38	6302	6055	44	224994	218726	83	0.329338
209354	175628	103	138154	116007	98	2773	2299	29	4955	4242	41	10234	8964	54	11937	10347	66	396817	353143	96	0.332262
92577	86941	81	44397	41290	81	1543	1322	14	2542	2087	31	6118	5830	43	6506	5872	50	258815	246413	84	0.33421
116137	101161	91	55748	47364	86	1736	1233	13	3275	2697	33	6698	5935	46	7289	6119	48	284373	247377	90	0.33421
35896	37032	61	20327	19949	65	240	406	0	416	275	0	1080	1248	14	1891	1751	23	50155	51049	71	0.336159
213089	146347	106	110087	75975	104	2112	1610	25	5105	3359	48	10401	7548	60	11795	7849	70	400097	278622	111	0.339082
108672	107903	81	69193	68536	81	1554	1472	18	2123	2133	24	6238	5516	46	7699	7071	48	241439	222687	81	0.340057
86003	83763	81	43205	42247	78	1126	970	0	874	1215	9	3085	3074	33	3764	3575	32	125283	115567	80	0.34298
174711	152614	93	84104	72692	93	1845	1574	19	3817	2822	40	8502	6968	50	10403	8198	58	324473	270272	89	0.344928
56462	54619	76	23107	23147	69	501	497	0	745	722	0	2047	2264	22	2446	2580	25	84210	86736	76	0.344928
248424	183442	110	117765	86034	109	2891	2067	33	4907	3812	43	11946	8325	65	12806	9369	66	474552	362070	108	0.345903
104191	95165	97	53058	48779	83	1310	1368	15	2133	1858	21	4595	4128	40	6851	6022	47	207432	187617	76	0.345903
93039	88888	84	47372	46040	80	982	1124	9	2292	2126	27	4506	4378	36	7094	6270	48	203217	197326	75	0.351749
353097	209935	149	216077	128082	139	4758	2817	46	8132	5024	57	18385	11536	83	24132	14845	94	784513	504125	136	0.353698
311035	193811	117	271060	186414	118	5254	3693	43	10904	7271	59	23514	16280	86	29755	20225	105	930288	654567	116	0.353698
135867	130198	85	74516	72419	83	1797	1643	19	3433	3120	34	6854	6720	42	7555	6910	52	282347	269876	84	0.353698
167087	144648	96	85763	71825	93	1436	1229	15	2602	2531	27	7203	6327	47	8235	6898	55	286923	247532	108	0.357595
148236	136743	92	77230	70776	88	1409	1472	15	2994	2867	34	6344	6155	45	7546	6849	52	248208	230926	89	0.360518
142578	125437	91	52956	47098	87	2286	2073	25	3656	3205	35	8693	8364	50	8590	7853	48	351486	335344	84	0.360518
136015	127992	88	73811	68991	85	2080	1959	23	3607	3595	32	8248	8066	48	9690	9065	54	312541	294076	83	0.360518
94966	92907	80	37913	37772	78	962	870	0	1787	1932	21	3765	3965	32	4985	4957	39	161113	156240	78	0.361493
77671	76435	78	35143	34474	76	631	552	0	945	937	0	2914	2781	30	3183	3275	30	117291	109867	76	0.361493
219492	171546	101	93936	71589	100	2018	1610	25	3620	3210	36	9568	7378	59	11428	9432	61	377652	309693	99	0.361493
141741	126020	92	65921	59126	88	1696	1572	21	3455	3230	36	8137	7562	50	9767	8746	59	359439	346379	86	0.362467
167950	135273	100	90036	72754	95	1651	1257	18	3114	2570	37	6614	5447	49	9346	7344	55	297238	244921	93	0.362467
251960	183448	120	115230	83960	110	3105	2395	32	5196	3836	43	12870	9943	71	13306	9337	69	486393	380172	107	0.363441
114531	110274	86	60607	57980	82	893	786	0	2949	2537	27	4870	4972	36	5409	4550	40	190059	183914	83	0.36539
104180	98353	85	46745	44985	81	1098	1039	5	1971	1760	23	4571	4318	37	4575	4225	38	185717	181729	78	0.366365
133626	127360	95	89889	86300	85	1436	1572	17	2965	2570	32	6673	6344	45	7314	6767	47	253139	235945	87	0.370262
149361	124987	93	71803	61071	91	1637	1349	19	3007	2305	32	6712	6136	44	6755	5900	49	250326	228658	92	0.371236
103007	99990	83	40454	37749	81	1470	1524	16	2272	2829	28	5648	5612	40	6072	5815	45	227216	222213	81	0.372211
144714	139684	83	95955	92366	85	1924	1719	22	3361	3123	34	8225	7961	49	10401	10046	60	348969	322172	86	0.372211
130790	125365	87	61717	59283	83	2287	2063	25	3186	3143	33	8668	8110	50	8007	7204	48	336262	317917	88	0.372211
277905	204047	120	245687	190551	120	4112	3036	38	7208	5538	51	16549	12050	71	19539	14575	80	662818	489988	120	0.373185
56159	54200	82	22952	22653	70	239	292	0	1225	647	0	1780	1949	21	2051	2203	21	81494	80497	76	0.375134
131872	121540	91	64320	58784	88	1425	1308	15	2569	2228	31	6790	5846	47	8325	8587	44	283257	265078	102	0.375134
245525	180833	113	111822	83818	108	2257	1722	27	4742	3459	43	9444	6542	58	12425	8869	67	394320	292773	108	0.376108
88808	85678	82	32190	31586	77	970	903	0	980	1478	17	3909	3752	34	4686	4935	36	142773	139182	75	0.377083
151774	137893	94	66638	61543	87	1748	1771	21	3853	3797	34	8795	8333	55	10021	9316	59	381946	354796	87	0.378057
83287	84114	77	39619	39371	77	597	519	0	1987	1486	21	3970	3752	33	5098	4754	42	152124	148504	70	0.379031
187670	158632	101	152084	133499	98	3781	3515	32	5833	5058	45	13419	11484	69	15074	12657	68	526778	426521	94	0.382929
143599	130939	92	80231	73478	89	1868	1947	20	3306	3132	33	8176	8059	48	10653	9693	59	332628	312045	88	0.384878
112634	107104	93	46543	44878	82	1467	1094	9	2587	2851	26	6190	5988	43	6333	6508	43	258962	249552	84	0.385852
160978	145939	104	70814	64036	86	3111	2503	31	4291	4029	33	9794	9293	57	11495	10318	64	426144	404897	90	0.390724
136330	130569	88	63386	60006	85	2373	2064	26	3901	3467	37	8941	9042	48	10876	10739	55	397787	376881	90	0.391698
120256	114896	87	55784	54250	82	1193	1310	11	2837	3063	28	4628	4343	40	6120	6382	44	208054	199712	73	0.392673
203309	167264	101	110423	93341	96	1753	1632	19	4152	3162	43	8621	7498	51	9870	8277	60	355992	302544	89	0.39657
192264	161979	110	54556	46270	95	2239	1733	24	3469	2958	38	9198	8351	52	10684	9495	62	358665	329640	97	0.397545
156785	135947	98	53856	47141	88	1754	1548	18	2564	2271	30	6164	5678	44	8331	7428	48	260979	240910	89	0.398519
198479	154856	98	104170	84658	99	2161	1641	26	3804	3227	40	9505	7771	55	12489	10063	67	398721	334800	95	0.398519
88369	87983	81	50426	49583	79	835	959	0	2059	1827	22	4074	3771	37	5009	4982	38	178050	176772	83	0.398519
33914	36896	66	13945	13923	47	364	374	0	1034	947	0	1206	1188	11	1585	1609	20	51960	53177	69	0.403391
308248	197382	138	142569	91619	128	4008	2525	40	6438	4360	53	17110	10832	78	18381	11674	78	651062	423626	129	0.40534
127842	119311	88	57578	53897	83	1476	1479	18	2929	2464	33	6890	6765	46	7039	6870	43	296288	285112	85	0.406314
26349	27143	53	19739	20251	57	188	330	0	749	608	0	1060	1140	9	1652	1946	20	46750	46433	65	0.410211
139646	133887	85	55734	53477	83	2017	1876	23	3159	3244	33	7330	6977	43	9414	9356	49	275551	258769	84	0.41216
166209	139923	95	98097	81593	94	1289	1191	14	3001	2336	35	6633	5518	51	8622	7016	51	265616	233392	88	0.414109
51821	52539	76	22006	21961	62	314	442	0	810	993	0	1642	1665	17	2031	1953	23	84839	83176	75	0.416058
140935	131107	92	56165	51247	87	2179	2101	23	3404	3375	29	8250	7900	49	9160	8293	55	336661	319256	84	0.417032
145596	130941	91	69567	61453	88	1944	1937	21	2848	2612	33	7388	6877	48	8279	7665	53	289853	274067	85	0.417032
150373	137169	88	70611	64944	87	1672	1432	19	3065	2701	31	6860	6043	49	7203	6912	47	260527	247370	87	0.418006
103897	98196	99	50651	48567	82	1077	1043	5	1689	1747	22	3543	3596	33	5400	5084	41	166731	160727	79	0.418981
127285	117553	102	66982	63538	85	2640	2021	30	4221	3792	36	8993	8578	52	10464	9642	57	365616	331722	83	0.419955
129207	120824	85	69657	62380	86	2043	1784	24	3344	2928	35	7413	7236	46	8747	8158	52	339072	318761	85	0.419955
299070	214709	116	210891	158019	115	4434	3113	40	8805	5875	57	19561	14854	82	24636	18959	92	761015	611596	112	0.42093
80525	77016	92	27949	27862	75	760	637	0	1081	1266	10	2968	2901	29	3689	3238	34	122523	118622	76	0.42093
203435	177631	97	90299	78591	93	2721	2503	28	5352	4903	40	11665	10768	60	14222	13477	64	502564	459916	95	0.421904
135951	125168	96	62123	57954	85	1638	1727	21	2639	2696	28	6438	5832	43	8400	7662	56	260028	245078	85	0.422878
175875	157328	94	91246	83136	92	2708	2473	27	5067	4413	39	9761	9374	52	11667	10811	59	412295	391111	85	0.423853
111926	98650	99	51927	45417	86	1248	1098	10	2279	2463	26	5636	5265	41	6966	5916	46	252661	229474	85	0.423853
126585	123895	82	51467	48913	82	2085	1849	23	3363	2778	36	6940	6898	47	8053	7162	57	293977	276390	87	0.424827
94874	84927	87	62864	52870	91	966	922	0	1290	977	0	2321	2241	27	2904	2498	29	232153	220881	80	0.426776
77808	77266	79	37288	36795	76	880	639	0	1221	1229	13	2990	3046	28	3163	3261	29	117763	120028	69	0.42775
94242	88604	91	40375	39418	80	1281	1410	14	2452	2215	23	5097	4961	38	5636	5514	41	210927	199181	83	0.430673
111610	105219	88	55865	51949	83	1562	1477	18	2735	2548	25	5490	5336	41	7302	6803	56	219521	210602	83	0.432622
183649	144016	111	90012	70763	95	2114	2017	23	3849	3135	37	8939	6781	55	9926	7870	57	330975	263715	97	0.432622
110882	107785	84	84956	84143	82	1449	1191	16	2295	2440	25	6000	5704	45	7244	6892	42	233505	214187	76	0.432622
226360	169851	106	95248	70143	102	2987	2334	30	6081	4018	49	13033	10220	64	15661	11576	78	550221	422888	103	0.435545
115493	113045	82	68445	66069	82	1913	2011	20	2933	2884	32	7329	7356	44	7412	7005	47	304314	288543	79	0.43652
219223	168783	109	106408	84305	100	2379	1790	29	4490	3292	39	10047	7877	58	10640	8355	61	352160	284888	96	0.43652
104158	100254	82	40938	40027	80	971	800	0	1584	1798	19	4107	3849	35	5385	5286	38	185009	182428	79	0.437494
170488	155664	92	112125	104616	92	2108	1927	24	3698	3398	35	7680	6608	49	9253	8119	56	319633	272788	82	0.438468
182806	168726	91	102043	95014	90	3117	2998	29	5347	4976	38	11800	11002	59	14021	12270	73	449502	394811	84	0.440417
206426	171531	99	113623	95947	98	3223	2468	31	4861	4558	40	11211	10166	63	14727	12871	70	457252	421505	95	0.44334
39259	39250	71	19453	19461	62	413	418	0	766	602	0	1659	1355	19	1341	1450	14	57332	53859	68	0.445289
181577	161857	98	87640	80325	91	3020	2611	31	4547	4450	38	11556	10494	59	12652	11665	62	448017	412858	93	0.446263
178511	157009	95	78431	68812	92	2406	2300	25	4531	3837	44	10239	8434	60	11681	10440	62	411048	347257	94	0.449186
205944	166665	110	93923	75678	106	2147	1711	24	4091	3495	41	9484	7802	58	11678	10233	65	380812	332430	107	0.450161
126683	114109	89	72167	66515	86	1236	1111	10	2203	2151	25	5862	5375	43	6982	6014	46	249802	231059	86	0.451135
112461	107662	86	34212	32974	79	1228	1264	14	2405	2356	27	5711	5563	40	5854	5733	41	220245	207636	81	0.453084
193784	165453	96	120160	101913	95	2802	2348	28	6299	5423	43	12060	10528	61	13643	12401	65	493593	454574	94	0.456981
138626	129738	86	63075	59727	85	1735	1699	21	2699	2566	28	6560	6307	43	6349	6280	40	258568	239127	87	0.45893
106254	103843	81	49506	48619	81	1032	974	0	2163	1902	25	4907	4705	39	6641	6387	44	213705	207629	82	0.459904
85951	82169	92	31640	31291	77	1078	1017	4	1984	2111	21	4578	4314	37	4127	4007	34	163898	158979	82	0.462828
220955	178965	102	91106	75657	97	2325	1939	24	4919	4287	38	9759	8829	57	12160	9865	74	377047	329016	100	0.463802
224724	177706	103	145553	112929	102	2557	2099	27	4354	3774	40	9464	7953	53	11950	9020	69	393212	336574	104	0.463802
172338	136077	98	84011	64855	95	1785	1652	20	3517	2386	38	8366	6366	54	8965	7106	53	343076	268203	99	0.463802
184572	160890	99	84937	74660	93	2202	2034	24	3305	2972	31	7722	7020	48	8480	7692	50	289360	270453	93	0.464776
68608	67531	77	23205	22776	72	728	644	0	665	993	0	2275	2275	25	2532	2444	27	106146	103310	74	0.466725
67957	65197	87	27847	27204	77	688	692	0	1320	1299	12	2337	2173	26	3048	3031	31	108229	102333	77	0.467699
71581	71010	79	43469	42831	79	791	817	0	649	751	0	2383	2116	27	3385	3312	33	101268	92539	77	0.467699
139822	129332	93	115878	108955	88	1439	1533	16	3118	3247	29	6978	6584	46	8376	7839	49	287240	274945	85	0.468674
122076	108432	101	59269	55243	85	1346	1285	13	2796	2420	32	6837	6488	47	8207	7552	50	289996	271831	86	0.468674
136246	120752	87	73839	66323	87	1567	1674	18	2800	2567	30	7032	5996	46	8915	7870	50	292212	267795	87	0.468674
66876	64507	79	30109	29397	76	553	599	0	1242	824	0	2240	2151	25	2517	2544	25	95940	96131	72	0.470623
165581	146192	91	112536	100323	94	1683	1484	17	3183	3026	33	7733	7419	49	8522	6947	57	286383	256410	87	0.472571
244686	193201	111	163647	132630	108	3488	2584	34	6347	5376	46	14576	12446	64	18353	15824	72	572389	493740	103	0.472571
255349	197206	113	107954	80563	110	3301	2667	33	6192	5303	48	14244	11601	66	15473	12875	71	540351	457668	108	0.473546
81130	78632	80	29974	29526	77	697	832	0	1235	1246	13	3000	2960	29	3878	3626	35	120372	116823	74	0.473546
197725	171224	96	92861	79715	95	2193	1944	25	3478	2977	37	8107	6560	56	10069	8495	53	343577	282020	88	0.47452
128429	112926	91	52557	43924	89	2026	1615	23	2527	2371	30	6917	6351	45	7806	7184	48	287902	258152	88	0.475494
122410	115775	87	48119	46748	82	1454	1368	15	2329	1963	28	6386	6102	44	6862	6386	54	252296	236556	82	0.479392
141477	129287	92	59222	56021	84	2318	2309	25	4225	3984	35	10405	10047	55	11886	11166	61	394109	351930	83	0.479392
162320	137051	94	73975	62411	94	1560	1311	17	3446	2934	33	7116	6179	46	7570	6720	47	292455	263439	97	0.480366
116257	112362	82	49146	47330	80	1629	1530	20	2688	2687	29	5972	5930	39	7071	6197	46	268275	261015	80	0.481341
96400	88170	92	45276	39349	84	1296	1120	9	1542	1611	21	4377	4275	35	5888	5314	48	196552	187527	81	0.481341
59990	60325	76	23329	22665	68	480	663	0	746	855	0	2503	2204	27	3242	3022	28	107344	106260	77	0.482315
44042	44999	73	22553	22464	71	428	591	0	311	735	0	1586	1710	18	1848	2163	21	63548	61044	71	0.487187
134206	126578	86	54338	51935	84	2143	1904	22	2854	2666	31	6779	6261	49	7528	7102	46	284727	263487	85	0.489136
241255	177583	110	117810	88258	104	2491	1858	30	4640	3336	42	10465	7511	60	11896	8952	64	399893	311089	109	0.492059
222333	175684	102	121021	100040	98	2941	2458	29	4965	4370	39	12910	10627	65	13760	10724	70	515338	443902	100	0.493033
66620	65077	76	23869	23205	69	549	573	0	1732	1163	12	2638	2719	27	3050	3384	30	115422	111083	77	0.494008
140140	121066	90	64993	55377	88	1501	1456	17	2336	2042	30	5331	4719	42	6766	5962	47	232124	207327	92	0.494982
148756	125141	96	58689	50212	90	2042	1575	22	3680	2811	36	8595	7474	54	9072	7881	60	354674	308777	98	0.496931
81073	80971	77	31195	30803	76	568	489	0	1375	1151	11	3127	2947	30	3378	3356	32	114453	113337	75	0.497905
190975	164100	96	82494	71772	93	1960	1646	20	4124	3444	40	7965	6925	49	8781	7640	55	300477	276856	89	0.500828
134187	127439	89	56647	54751	82	1755	1550	19	3084	3114	30	5219	4668	40	6530	6373	43	212207	200017	81	0.500828
162500	140829	92	69683	60344	91	1609	1465	20	2647	2854	25	7811	7762	47	9431	8171	54	315933	284233	90	0.501803
166480	149486	94	84431	78056	89	2168	2004	23	3264	3241	32	7501	6988	46	8876	8050	52	282253	258604	87	0.502777
243288	175063	111	118518	86695	108	3584	2404	36	5138	3561	51	12440	9429	63	16593	12343	85	528055	392675	107	0.503751
193697	163879	99	89775	76131	96	3034	2707	30	4648	4015	37	12452	10889	60	12805	10983	60	489502	451440	94	0.503751
159335	147249	88	94461	89246	87	1606	1589	18	3207	3280	30	6570	6163	45	8636	8188	53	287322	266098	87	0.506674
241477	185413	119	120425	92470	102	2482	1886	28	5153	4154	41	10344	8204	59	12397	9927	65	393445	314485	101	0.507649
151521	127092	94	81687	69551	91	1765	1259	19	2702	2668	29	6424	5603	46	7100	6152	49	255885	225985	90	0.508623
222891	168841	107	93748	72000	103	2434	1849	29	4496	3518	41	10031	7471	58	12354	9696	62	418835	327106	106	0.510572
86906	85426	78	38203	37059	78	1056	898	0	2556	2224	30	5073	4790	37	6915	6765	46	219825	213926	80	0.510572
124348	116873	90	90131	85654	85	1624	1558	19	2815	2967	30	6752	6428	44	8172	7947	51	267776	253406	86	0.512521
149224	137330	89	90982	85225	88	2166	1992	24	3315	3430	35	8017	7476	48	9333	8165	51	301706	284242	88	0.512521
157919	140224	91	87312	77402	90	2112	1538	25	3295	2424	33	6826	6211	48	8801	8440	50	274459	248922	90	0.513495
59004	61647	63	28401	28940	69	606	498	0	907	1146	9	2177	1986	25	3148	3102	33	98029	96318	73	0.513495
230396	191658	101	141539	118908	101	3090	2547	31	6117	5144	43	13913	12337	62	16572	13854	75	560792	493638	100	0.514469
206800	170193	98	136365	115667	96	2474	1972	28	4542	3826	45	10915	9177	62	11560	9328	67	415335	338688	93	0.515444
179056	155125	95	82156	71887	93	1767	1548	21	2910	2730	30	7073	6130	49	8478	7328	54	291266	248407	86	0.516418
176885	153404	95	72795	61572	92	2172	1916	22	4324	3152	41	9236	8042	58	10445	9256	60	385871	345204	85	0.519341
198959	165958	113	83583	72355	100	2530	2057	28	4405	3894	40	10599	9583	57	12853	11489	57	420941	384004	102	0.523239
224629	179956	101	117745	93235	102	2777	2318	30	5250	4428	43	12042	9595	61	13193	10997	67	461076	374184	107	0.524213
155243	136623	92	78881	67741	91	1315	1245	13	3114	2638	33	6873	6466	45	8496	7635	56	287430	258202	91	0.527136
139285	131195	90	60479	57921	84	2064	1750	23	3118	2945	31	7019	6817	44	8094	7012	55	277577	252988	87	0.527136
114500	109253	86	34685	33726	80	1405	1516	16	2765	2651	30	6543	6210	44	6434	6535	43	254611	238103	88	0.528111
152938	137386	93	91709	83495	90	2010	1723	23	2732	2389	29	7488	6861	49	9111	8729	56	291168	261555	86	0.532008
305942	215353	135	162244	115646	133	4159	2959	39	7713	5780	56	17909	13386	77	21825	16215	91	699069	528861	130	0.534931
80994	80189	79	40126	39510	77	758	737	0	1586	1544	19	3680	3478	32	4245	4193	33	137557	135961	76	0.535906
313049	202312	126	111904	70649	120	5279	3292	43	9109	5897	57	18929	12560	81	21730	14404	89	784409	530292	122	0.53688
145461	128216	95	54947	48499	87	1843	1612	21	3381	3030	34	8083	7636	47	9340	7779	52	330376	311023	87	0.537854
167178	139917	95	75827	63855	95	1446	1478	15	3703	2967	37	7363	6246	51	8241	6640	55	291402	260874	90	0.538829
54541	54485	75	28439	27646	74	448	457	0	609	492	0	1366	1533	17	2183	2233	24	75201	75365	74	0.540778
97717	93191	82	44006	41726	81	968	975	0	2088	2166	25	4951	4835	37	5412	5672	36	205359	198151	83	0.542726
260862	184810	117	121148	86397	108	3069	2385	31	6125	3956	49	11807	8785	65	13584	9674	66	454838	350702	112	0.543701
69377	69969	75	31307	30930	76	453	354	0	775	757	0	2290	2419	23	2899	2694	29	98282	93429	71	0.545649
125260	119114	96	53577	51141	83	1388	1333	13	2611	2232	27	5474	5593	36	5920	5256	45	215998	202347	86	0.548573
65924	67714	75	25966	26416	72	431	550	0	754	943	0	1977	2189	22	2297	2345	26	87183	86644	72	0.548573
218052	157820	102	106585	80268	99	2125	1695	25	4490	3627	42	10140	7829	58	11201	8269	67	404222	322479	97	0.549547
220838	170723	102	102107	78190	101	3402	2557	33	5072	3983	44	12434	9572	64	14434	11276	70	511568	418352	106	0.553444
160347	143279	106	65943	59283	88	1976	1734	24	4214	3731	37	8740	8036	50	10279	9459	57	375330	352892	93	0.557342
164784	151455	91	99532	92412	89	1756	1761	23	4025	3999	42	8287	7763	49	10633	10558	51	315046	299152	83	0.560265
173337	147477	94	64605	52893	93	2429	2057	26	4785	4135	39	11259	9701	59	12515	10693	69	455930	402832	92	0.561239
137640	129086	89	86399	81274	85	2140	2035	24	3622	3253	35	8938	8538	56	9994	8801	60	329420	299512	84	0.561239
223396	169912	107	96917	76511	102	3121	2374	32	5556	4586	45	12557	9491	63	13218	10715	66	521761	425911	102	0.561239
310936	203807	135	139189	92031	127	3066	2171	35	6224	4226	49	14433	9408	77	17013	11287	81	568226	384474	124	0.564162
273244	186220	116	129348	89917	113	3333	2120	38	6014	3868	45	13324	9496	67	17073	12071	76	514111	368096	112	0.564162
147242	131102	90	70846	62861	88	1655	1441	21	3556	2999	34	6993	6450	47	8575	8441	59	282886	260276	86	0.565137
36628	34908	77	17488	17443	52	328	331	0	440	491	0	1164	1088	8	1865	1972	21	60180	60529	63	0.566111
178277	167310	92	162306	155151	89	2845	2755	28	4875	4830	39	11472	10678	61	15265	13771	66	459945	412740	88	0.56806
86213	82335	88	38610	37726	78	723	715	0	1213	1219	10	3005	2883	32	3541	3721	31	130279	127790	77	0.569034
102667	100065	81	47972	46223	80	1392	1420	15	2340	2403	22	5822	5676	42	6951	6784	44	246676	238271	84	0.569034
128665	117987	92	52831	50120	83	1899	1929	22	3510	3793	32	8943	8712	52	10785	10704	53	383555	352171	83	0.570009
159946	136040	96	62295	52531	92	1401	1198	12	3512	3090	33	7136	6454	48	8011	6947	54	280164	250607	90	0.570009
100329	96160	87	51427	49918	80	980	1048	5	1614	1865	18	3639	3876	32	4306	4643	31	155038	145864	80	0.570983
171881	145298	101	84422	72093	93	1736	1519	22	2984	2565	31	6569	5672	47	7795	6031	51	267313	223552	85	0.572932
247019	177321	124	125254	95194	111	2947	2296	33	5017	3730	46	12738	9489	66	13511	10097	65	471535	363485	113	0.574881
169456	147089	100	61149	52262	89	2647	2279	28	3914	3776	35	9288	8285	53	10196	9267	53	399341	377491	88	0.575855
178345	156121	94	84669	75594	91	2024	1545	24	3591	2868	33	8385	7385	50	10548	8791	62	353081	322323	92	0.578778
145758	129256	91	64403	56247	90	1496	1190	13	2556	2236	27	5829	5237	43	7578	6554	48	235864	221098	90	0.580727
70237	68808	76	34655	34342	76	794	843	0	828	1081	7	2468	2543	28	3734	3824	32	114940	109147	81	0.581701
169029	154478	93	111742	103876	91	3201	3094	28	4770	4762	34	10290	9616	57	12431	11475	58	403538	376345	97	0.58365
168021	151545	95	93935	85267	92	2248	1868	24	4126	3775	35	8114	7369	50	9262	8628	48	302911	278833	94	0.584624
163144	146482	107	124698	117632	91	2329	2291	26	4013	3621	37	9175	8405	52	10403	10200	54	383795	358188	95	0.585599
149313	131684	90	61911	52199	90	1870	1533	20	2728	2642	29	6548	6249	43	9547	8911	54	296802	266869	91	0.585599
109934	104434	84	54746	50153	85	1273	1198	12	2068	1965	26	4992	4555	44	5806	5354	40	202612	189942	86	0.586573
180892	153643	98	100187	86217	95	2260	2033	25	3961	3480	36	9454	8748	49	11869	10760	61	382909	348788	92	0.586573
106273	103879	82	51202	49824	80	1622	1714	18	2170	2451	23	6006	5609	44	7119	6598	44	245368	242241	85	0.586573
163710	145796	92	71874	63563	91	1886	1494	19	3456	2327	43	7266	6176	49	9103	7779	55	284728	246587	87	0.589496
133824	126930	84	60452	57479	82	1707	1547	20	3256	3227	31	7133	6725	47	8164	7606	49	250659	236936	85	0.589496
137005	127274	86	69060	65056	85	2401	2196	26	4063	3871	35	8663	8329	48	10335	9702	61	376617	354486	85	0.590471
105048	101768	82	71030	69798	82	1909	1656	20	2126	2372	26	5715	5192	43	7133	6500	50	243674	234287	77	0.591445
142529	132732	87	51755	46810	87	1607	1586	19	2261	2192	27	6217	6133	41	8098	7352	49	257152	244629	82	0.594368
135356	127002	87	54231	51489	83	1706	1644	17	2997	2857	30	7319	7004	45	8146	7348	53	287035	268215	82	0.596317
204673	171143	98	153731	135655	98	3959	3487	32	5091	4272	43	12902	11665	61	15265	13836	68	493585	452218	93	0.597291
120697	113705	84	55116	52987	81	1505	1546	16	4035	3674	34	8142	7708	51	9419	9141	52	326980	298180	81	0.597291
126006	117089	91	43722	40156	82	1287	1355	15	2393	1971	29	5406	5207	38	7201	6348	48	232748	224078	81	0.598266
121845	116797	83	53802	52304	83	1981	2075	19	3008	2944	29	7028	7001	45	8282	7544	49	294692	282265	85	0.598266
139636	125479	89	63774	56972	87	1449	1258	13	1965	2067	24	4668	4448	40	5999	5296	41	192747	174518	83	0.600214
109326	99230	94	71248	65967	84	1206	1183	11	1971	1834	22	4602	4205	38	6189	5676	46	193419	181313	86	0.600214
111789	107373	87	62763	59513	83	1576	1330	18	2434	2093	25	5862	5559	41	6021	5347	43	222054	213150	82	0.601189
147806	139361	90	100857	94820	88	1793	1590	22	3606	3343	33	8248	7497	50	10418	9923	59	343645	323486	88	0.602163
120192	114841	88	58281	56509	83	878	1080	6	2805	2564	32	5607	5726	40	5981	5706	41	214854	197307	76	0.602163
88397	88296	78	57537	57362	78	1036	1094	8	1868	1586	20	3382	3189	31	4054	3778	35	143766	141758	78	0.602163
100704	96103	92	39700	38140	79	1531	1552	17	1975	2296	22	5734	5292	43	5381	5311	40	205344	199895	81	0.603137
79901	80319	79	26220	26155	70	1034	982	0	1322	1184	11	3396	3278	32	3529	3711	32	125371	121708	77	0.603137
133187	126971	84	69923	66745	85	1320	1342	13	2410	2836	24	6239	6083	43	7869	7922	46	262852	252388	85	0.608009
124236	118421	83	50718	49202	83	1861	1864	18	3463	2993	31	7403	6822	50	7659	7363	53	299965	277485	84	0.609958
154447	136436	95	78345	69527	91	2040	1659	22	4024	3621	38	8890	8412	54	9454	8584	50	358011	322131	94	0.613856
225142	199234	103	103845	95025	100	3188	2926	28	6515	5764	39	14683	13059	66	17928	15555	72	600980	535877	103	0.613856
56699	57766	75	25663	25741	63	467	544	0	1079	987	0	2576	2512	27	2753	2498	30	100773	96795	68	0.613856
112740	109149	82	44186	42868	80	1019	956	0	1934	1760	21	3690	3740	34	5211	4807	41	168827	159644	83	0.61483
169191	145350	94	60459	49417	92	2224	1987	26	4348	3426	43	9809	8453	54	10504	10028	55	410274	357249	94	0.61483
238738	190757	101	84381	65097	101	2788	2182	31	5420	4585	43	11692	9690	56	13122	10915	69	455965	390955	102	0.615804
116746	103870	88	40410	34722	84	1107	1145	9	2097	1739	26	4910	4147	41	6515	6194	43	204667	190204	88	0.616779
123781	117083	84	52715	50979	83	1819	1739	19	2819	2742	27	5979	6023	41	7494	7031	46	275487	262842	91	0.616779
84723	83906	84	48907	48472	78	251	479	0	1102	1201	13	3289	2979	32	4343	3843	40	136099	131397	74	0.617753
167890	136738	100	77884	64576	93	1926	2021	24	3086	2713	33	7671	6801	48	9102	8384	49	294321	259681	93	0.617753
135628	125125	90	57242	52600	85	1491	1139	16	3081	2865	30	5843	5270	43	6941	6867	45	260717	242071	88	0.619702
72755	70550	82	24037	23564	76	591	509	0	823	1008	2	2275	2214	28	2883	2925	31	100702	99534	74	0.621651
54185	53856	75	18657	18798	56	596	606	0	1343	1445	13	1694	1573	19	2629	2565	27	83330	83022	73	0.622625
67938	67889	79	31103	30865	75	509	633	0	898	946	0	2573	2494	27	2416	2241	27	96253	94290	67	0.622625
146706	127083	92	50341	43978	89	1798	1614	21	3168	2216	31	6682	6091	45	6666	6165	47	249922	230405	86	0.622625
292276	204744	129	127707	90687	125	3832	2827	37	6526	4528	49	16194	12138	67	20093	14556	81	643170	505121	121	0.623599
103117	100829	85	53525	52701	81	1069	969	0	2326	1748	19	4383	4242	34	5082	5226	38	169175	164062	68	0.624574
69421	68778	77	21668	21664	54	682	542	0	1082	939	0	2611	2397	27	2732	2815	29	104357	102325	75	0.624574
149128	127532	101	64557	53896	92	1831	1732	17	2990	2418	29	6571	5370	48	7327	5959	55	267200	228295	106	0.624574
97604	97275	80	35848	35304	78	1502	1420	17	2429	2411	26	5708	5628	42	5884	6265	38	230701	229685	72	0.624574
61978	62972	76	36946	36482	75	374	476	0	984	776	0	2142	1793	25	2529	2685	24	83317	83657	68	0.626522
229507	171746	117	97414	72723	116	2556	2065	29	4408	3428	42	9396	7202	56	11499	8420	66	394165	314846	113	0.626522
62342	61983	87	25025	24845	74	460	551	0	1132	1036	5	2075	2381	23	2470	2479	27	88876	83522	74	0.628471
132203	120980	100	55186	52174	85	1426	1363	14	2215	2411	26	5827	5362	42	7106	6899	45	237134	224739	86	0.629446
160006	140999	91	52717	42929	90	1799	1611	22	3397	3009	30	7893	6956	52	8314	7560	47	296225	268073	88	0.629446
130326	123731	88	71188	68661	84	1406	1459	17	3296	2969	30	6047	6164	44	6408	5935	42	230916	207115	76	0.63042
82973	79377	96	33785	30706	96	539	595	0	1568	1315	10	3218	2847	30	3802	3267	36	140136	125880	96	0.63042
119946	114456	87	76185	72740	84	1421	1134	13	2273	2547	25	6100	5749	43	7031	6403	46	224834	212462	81	0.63042
140639	125027	91	65359	56991	90	1289	1313	13	2581	1961	31	5577	4941	41	6348	5745	43	222435	204468	87	0.631394
106402	102930	87	51304	50320	80	1675	1524	20	2756	2741	29	7234	6814	47	7480	6969	46	289269	278383	81	0.631394
105580	99518	93	39004	38010	79	1211	1410	15	2066	2591	24	5756	5678	39	5771	5639	45	226370	217859	82	0.634317
132206	123176	86	72780	69105	83	1504	1386	16	2783	2610	28	6152	5754	42	7732	6996	52	260585	242645	83	0.634317
131036	121627	100	31190	30039	83	1950	1783	22	3062	2441	30	5887	5587	40	8936	8613	53	263672	244934	85	0.637241
161017	146603	92	86497	77759	89	1845	1715	21	4243	4153	37	8852	8094	52	11100	10594	60	373105	352263	88	0.637241
137187	125667	86	73690	66524	88	1469	1230	12	2830	2392	30	6106	5975	42	7259	6371	52	242669	226290	84	0.640164
206902	173484	103	119587	102703	97	2867	2462	27	4397	4016	34	10056	8992	53	12381	10954	67	396823	361318	94	0.642112
97912	97504	80	41175	40721	78	1148	1025	5	1821	2279	23	3969	3748	35	4793	4574	39	170341	164098	78	0.642112
156680	148086	88	103221	98455	88	2308	2048	26	4352	4088	38	9305	8733	53	11663	10718	63	378440	351916	87	0.643087
67147	63425	82	25579	25404	68	548	494	0	886	978	0	2364	2219	24	2096	2079	26	85205	83269	73	0.643087
305918	236230	132	247675	204305	126	6020	5129	38	10121	8017	52	22494	19239	90	29036	23027	100	864501	710712	126	0.644061
129800	121398	92	62768	60365	83	1739	1691	20	3088	2963	28	6277	6181	45	6949	6463	50	254186	241479	86	0.646984
84669	81756	86	38179	37362	78	734	678	0	1069	1128	9	3557	3167	33	4247	3988	37	128036	120292	77	0.650882
197118	148369	101	89947	67842	96	2995	2369	31	3909	3040	40	11435	9068	60	11924	9059	61	438344	344311	94	0.655754
76408	73815	77	39456	38756	77	1251	1118	10	1651	1086	13	2840	2942	30	4415	3846	40	125391	125792	72	0.655754
195431	156827	96	60913	48563	92	3138	2474	31	5115	4520	40	12334	10147	69	11948	9900	63	479052	405583	91	0.655754
152329	142669	94	41912	39829	85	2130	2037	22	3515	3052	31	7720	7636	45	10308	9537	54	336247	317530	85	0.657702
282255	183529	129	142839	93012	128	3505	2246	31	5824	4662	51	13585	9986	82	17188	12450	99	546960	376343	127	0.660626
150030	140537	94	92256	85751	97	2060	1938	22	3537	3584	31	9155	8216	60	11487	11007	53	345311	308088	104	0.660626
53474	54297	74	24627	24245	72	700	741	0	960	1138	7	2094	2074	26	2891	2747	31	84086	84950	72	0.6616
186614	168436	108	123372	113336	92	3051	2756	28	4890	4446	38	10455	9866	54	12690	11650	63	403461	371425	89	0.6616
129844	119331	86	61832	56704	85	1393	1286	13	2753	2691	29	6543	5985	41	7142	6994	45	275570	257746	102	0.662574
243904	182531	105	105182	78162	103	2820	1845	31	4598	3439	47	10003	7480	60	11724	8743	60	403570	306591	101	0.662574
141886	125358	92	69261	61544	87	1528	1570	21	3314	2688	34	7300	6645	46	7934	7246	50	295053	269756	88	0.663549
349000	267828	146	228636	180201	136	5147	3755	40	11000	8343	62	24464	19202	87	29660	22240	101	985103	726608	134	0.666472
241219	173885	105	92073	65803	102	2693	2197	31	4423	3381	44	10467	8233	59	13334	10449	68	412763	319170	100	0.666472
140100	127405	89	70037	62092	88	1338	1150	11	3211	2394	41	5761	5076	45	6288	6091	44	244117	227754	85	0.666472
112244	101813	87	52204	47754	84	1535	1161	15	2041	1953	22	5518	5543	41	6242	6270	43	233223	230535	81	0.667446
116965	109443	87	47023	44284	82	1795	1534	18	3050	2875	29	6023	5847	41	6609	6390	45	257440	250176	80	0.668421
164799	146004	91	60756	53714	90	2027	1970	23	4387	3979	38	9040	8356	55	10917	10149	51	409144	378851	93	0.668421
213567	167596	110	121217	100654	100	2295	1773	26	3933	3128	38	9589	8014	52	11930	9514	68	413195	344559	98	0.668421
280024	200749	111	137929	95432	111	3565	2285	36	5675	4131	47	12238	8995	64	16176	12058	87	532870	402071	107	0.669395
209369	171287	109	100671	82795	99	2916	2388	29	5159	4078	49	11425	9778	58	13199	10973	69	466834	407469	97	0.670369
98978	96425	84	57588	56301	80	1236	1084	12	1525	1748	19	4028	3847	34	4945	5123	37	166968	161527	80	0.672318
157210	142565	91	73033	67031	89	2820	2392	28	3498	3031	35	9562	8534	57	10833	9337	62	391778	368092	90	0.673292
141631	130232	88	86799	80939	85	1976	2028	21	3947	3442	34	7404	6652	46	9827	9159	54	348764	311851	87	0.674267
95070	93012	80	45372	44450	80	1569	1494	17	2540	2629	28	5912	5727	42	6260	6106	40	232150	225005	78	0.674267
84555	80656	92	32365	31316	78	675	797	0	1160	1527	17	2893	2927	29	4274	4014	35	141437	137138	80	0.676216
79990	78843	78	50495	50082	78	614	610	0	895	1047	5	2620	2693	26	3370	3258	33	116821	109602	78	0.67719
147282	125714	93	72991	62277	89	1665	1128	13	3448	2712	37	6762	6028	46	7534	6328	50	253212	224375	89	0.67719
186445	159218	103	138239	122082	95	2054	1918	25	3430	3292	33	8126	7951	48	10182	9573	55	357044	334370	90	0.680113
201863	179926	98	164221	152457	96	4423	3902	34	8441	7193	51	19617	17324	78	21590	18215	88	742285	649505	101	0.680113
219451	175041	104	108207	89737	101	2546	2104	26	4156	3628	38	9418	7810	57	11694	9407	65	383952	328263	99	0.681087
132941	118616	89	69715	60928	88	1482	1231	17	2340	2257	27	5973	6034	38	6950	6677	46	244321	229400	85	0.682062
151931	122408	94	78934	63673	91	1791	1557	21	3309	2861	38	7512	6060	52	9352	7482	54	338551	278086	91	0.682062
328720	256808	111	241939	189115	113	6617	5323	44	10897	8510	62	26689	19878	97	31201	22623	102	1.04024e+06	765817	112	0.682062
259048	191308	121	122968	90192	111	2942	2409	30	4808	3632	45	11718	9147	63	14632	11209	70	473995	383954	107	0.683036
86013	83699	80	44647	44042	79	926	1017	3	1657	1697	21	3177	3210	32	4295	4195	36	127082	122800	76	0.684011
129336	120038	91	77596	74046	85	1559	1609	18	3378	3024	33	7453	6667	47	8674	8655	51	307369	289087	74	0.685959
259105	194436	119	154944	120046	105	2968	2255	34	6189	4978	48	14119	11128	66	15452	12188	69	556169	472269	97	0.686934
209432	158759	102	80237	61427	99	3520	2798	33	5398	4154	45	12554	9717	66	13780	9722	75	503830	383937	99	0.687908
185329	166244	94	112749	104209	90	2349	2336	24	4168	3735	40	9437	8036	55	12194	10855	63	355612	320893	87	0.688882
296535	199173	130	167036	113829	131	4448	2864	41	6843	4451	50	17027	12086	84	19433	13909	80	667045	486090	128	0.691805
219118	168333	104	129965	99161	103	3901	3150	34	6849	5188	46	14412	11861	68	16269	12305	76	568432	471899	101	0.69278
180877	156204	98	175075	160663	96	3287	2967	31	6102	5276	44	15304	13826	66	16821	15315	77	557741	504266	97	0.695703
98499	95504	85	34986	34192	80	1414	1385	16	2312	1899	24	4851	4399	40	5741	4989	46	207115	198617	80	0.696677
122231	113734	94	45828	42637	84	1517	1566	17	2776	2458	30	6809	6511	46	7630	6871	50	271028	255562	78	0.698626
62275	62410	75	30022	29916	75	611	760	0	1013	933	0	2272	2339	24	2989	2874	28	89898	87736	76	0.699601
143150	130456	91	59573	54108	88	2149	2254	24	2681	2444	29	6859	6083	45	8344	8180	47	263573	246589	88	0.701549
152617	132236	90	69667	58043	91	1513	1317	17	3502	3197	33	8988	7712	57	9008	8084	52	334472	305785	89	0.701549
147187	132455	94	75404	69463	88	2229	1970	25	3724	3675	32	8041	7798	46	8220	8332	47	290737	278893	87	0.702524
45462	44469	71	23139	23131	65	341	422	0	964	665	0	1365	1276	14	1703	1643	21	60216	62340	74	0.705447
275193	213845	120	164784	130290	120	3861	3120	36	6731	5154	46	15310	12021	65	18715	14590	81	594586	489898	122	0.706421
192047	151883	107	90958	71853	98	1845	1619	22	3808	3155	38	9659	8105	55	10868	8791	57	359022	301879	100	0.707395
37540	38574	67	16617	16806	48	416	453	0	626	774	0	1297	1201	15	1450	1325	16	59118	58056	70	0.707395
190119	160278	99	137842	118501	98	4804	4004	35	8129	6746	52	18312	15495	78	19456	16145	78	748852	628743	105	0.70837
159963	137255	92	68102	58894	91	1368	1120	16	2649	2320	29	6271	5632	45	6788	6037	46	251062	221298	94	0.70837
120979	114966	86	46624	44502	82	2066	1856	24	3010	2747	29	6625	5811	43	8676	8265	53	302053	287080	88	0.710319
143537	129979	87	97057	87977	87	1433	1244	14	2838	2523	29	7530	7191	46	8413	7989	46	295395	276896	88	0.710319
60482	60515	75	29317	29029	75	865	719	0	765	767	0	2325	2413	26	2928	3071	26	93525	89253	74	0.712267
44682	44893	70	22535	22413	67	549	591	0	648	501	0	1872	1809	20	2297	2133	26	68311	64918	69	0.713242
134011	129002	84	84586	82205	86	1547	1458	18	2793	2811	32	7263	6919	46	9687	8650	50	284285	265975	85	0.714216
178383	137440	99	61884	48781	94	2252	1709	27	3574	3062	39	9946	8114	55	10126	7322	59	373735	303918	91	0.714216
89630	88083	80	27052	26558	77	613	766	0	1296	1119	7	3397	3276	32	3763	3504	36	139960	131442	74	0.719088
259872	175482	106	210793	146367	108	3100	1973	37	6872	4987	51	14936	9889	74	16462	11183	82	579086	399527	111	0.720062
123129	105875	90	67718	59922	85	1269	1121	9	2046	1830	24	5685	4783	44	7426	6279	49	247402	228540	83	0.720062
139035	125297	98	99641	93625	86	1693	1358	20	3107	3019	29	7415	6894	46	8041	7407	51	298642	274617	84	0.722011
44110	43892	67	22050	21964	61	384	549	0	720	785	0	1452	1484	15	1529	1549	21	60226	61758	70	0.722985
131287	121689	88	59914	56099	86	2421	2068	25	3621	3282	35	7606	7044	49	8687	9252	49	308983	291521	85	0.724934
154226	138320	90	73553	65119	90	1894	1554	20	3174	2513	34	7204	6942	44	7582	6497	48	265332	240889	91	0.725909
142687	134490	98	54729	52266	86	2134	1903	25	3546	3180	30	7399	6462	51	8681	7625	49	296272	280796	82	0.727857
298740	211038	123	166612	121571	113	4429	3132	39	7422	5848	50	16047	12520	74	17829	13532	77	597035	456545	116	0.727857
134913	128438	87	62474	58932	85	1947	1706	20	3134	2772	33	8098	7836	46	8764	8583	52	303852	286909	85	0.729806
96423	89872	86	47216	45093	80	1154	920	0	1525	1410	22	4049	3534	36	5293	5113	41	178843	175185	79	0.73078
128569	119178	86	81950	76974	85	1573	1244	16	2676	2314	30	5687	5467	42	7884	7387	46	241089	231693	87	0.731755
147406	138344	87	62297	59208	83	1544	1589	19	2966	3218	29	8012	7784	49	9591	9071	54	307382	292328	88	0.731755
164750	143146	95	72026	61615	92	1371	1295	12	2838	2282	31	6446	5536	45	7441	6562	47	246504	219720	85	0.732729
128672	122209	94	78364	75425	83	1923	1959	21	2902	3187	28	6653	6612	42	7399	7345	45	294381	274691	85	0.733704
122867	111247	89	65013	58097	87	1110	1083	7	1916	2464	23	4970	4742	40	5408	5075	39	198059	180625	102	0.733704
197165	166746	98	107928	92447	93	2739	2303	29	4686	4070	38	11966	10141	59	13150	11440	60	481098	429524	96	0.735652
70994	72181	78	27173	27233	75	792	846	0	1276	1302	12	2827	2756	29	3558	3336	32	119398	116334	80	0.735652
158519	143059	90	55523	49802	89	1582	1421	14	3083	2593	31	6686	5976	47	9010	7861	61	281960	264339	92	0.736627
71382	69742	88	31400	30849	75	338	356	0	1263	1205	14	2730	2784	29	3199	3105	31	117430	113528	71	0.738575
77221	74716	84	38262	37227	77	639	651	0	1443	1320	15	2477	2539	25	3282	3153	34	106984	106195	79	0.738575
117053	111575	84	46422	42510	83	1127	1053	8	2237	2392	27	4542	4366	37	5680	5254	42	185222	180067	84	0.73955
169013	147536	89	72589	62073	89	2039	1652	22	3332	2831	34	8899	7960	51	9690	8554	51	331153	300455	93	0.73955
112086	110147	81	38687	38093	79	1589	1508	19	3227	3256	29	7433	7439	45	8871	8603	54	300950	286643	85	0.73955
310983	218663	127	198527	135891	126	5145	3449	44	8116	5984	51	20443	14738	86	21915	14764	89	768724	545341	127	0.741499
88211	85210	81	40118	39128	78	1149	1244	11	1670	1817	19	5191	4978	39	4730	4084	42	194760	191303	78	0.741499
49957	53777	53	34370	34723	74	691	681	0	888	1047	5	2369	2564	24	2426	2529	26	93943	92676	70	0.742473
172208	147588	94	94132	82365	93	1773	1709	21	3709	3126	35	7300	6558	48	9242	8338	56	304479	271770	90	0.743447
210836	174830	114	117975	94717	100	2295	1936	23	5302	4249	40	10321	8967	60	13203	10983	70	433914	382786	96	0.743447
134300	124882	88	83114	79135	86	1617	1548	17	2968	2958	30	6810	6108	45	8293	7695	46	283904	264163	82	0.745396
131463	127323	85	105252	102416	84	1746	1823	21	2531	2513	27	6580	6091	45	7820	7073	47	256356	230396	76	0.745396
232248	180571	109	143108	114792	107	4714	3665	38	7936	6627	59	17271	14047	78	18971	14891	79	696765	578297	108	0.74637
114798	107630	88	69563	66403	83	1352	1237	12	2274	2073	26	5087	4891	41	5623	5533	44	213681	198758	75	0.747345
136030	122343	92	101973	90655	90	2798	2371	31	5244	4705	39	12981	11759	64	14449	12538	66	478516	435039	87	0.747345
184317	157178	105	116747	105669	92	2997	2665	29	5109	4756	42	11129	10235	57	13187	11625	62	501302	453567	89	0.747345
131416	122649	85	57649	54422	84	1783	1766	20	3488	3649	31	8389	7832	49	9630	9602	51	363882	346129	84	0.748319
179339	142977	112	75452	58277	97	1842	1464	19	3813	3137	34	8447	6777	55	10026	8355	58	317039	264930	91	0.748319
216636	168751	107	102829	80929	99	2394	1916	27	4593	3452	45	9807	7921	61	11480	8767	55	369281	296666	98	0.748319
95225	85260	85	53759	47801	83	1267	1196	10	1979	1609	25	3713	3492	34	5861	5478	43	174270	155108	79	0.749294
84242	82973	78	49003	47669	78	989	1036	4	1434	1375	14	3018	2887	31	4811	4561	38	134092	134792	77	0.750268
142514	129545	90	61955	56664	86	2293	1999	25	3738	2785	36	7517	7304	46	9303	8729	56	334470	322388	83	0.751242
177842	153326	96	88585	76599	93	2064	1757	22	3187	2648	34	7418	6946	44	8445	7798	52	297472	274047	89	0.752217
248340	200818	101	159014	125002	101	3927	3099	35	8240	6503	57	17310	13105	75	23451	18525	87	749490	571106	103	0.752217
204155	158525	99	89355	69020	98	2602	1892	31	4111	3899	37	10960	8377	58	12295	10385	59	465478	387795	95	0.752217
123624	115636	84	58616	52925	86	1794	1786	22	2782	2870	26	7484	7021	50	8522	7898	49	297808	283286	88	0.758063
137026	124832	87	70880	64505	86	2016	1737	22	3694	3331	32	6406	6046	43	7154	6999	47	271660	257127	85	0.758063
222647	183036	103	161069	138214	103	3247	2501	32	5366	4297	40	12431	10662	63	14734	13117	65	493900	456195	102	0.760986
92278	87905	95	35992	35343	79	1358	1463	15	1923	1776	24	4586	4541	36	4975	5162	36	202676	191576	83	0.76196
148420	141920	96	90394	85754	86	2123	2025	23	3834	3531	37	8163	7774	48	9346	8121	52	352019	326114	89	0.76196
195234	159617	100	105966	86675	96	2586	1863	30	4427	4392	39	9003	8141	53	11653	9522	64	360795	312713	97	0.762935
135652	130320	84	105767	104059	84	1607	1533	19	3157	3072	34	6967	6760	44	8229	7250	55	270921	247638	80	0.764884
150890	137659	89	75436	68959	86	2021	1908	24	3922	3590	33	8911	8633	49	10492	9711	51	376829	351372	90	0.764884
148639	138442	88	56479	52355	87	2502	2333	27	4898	4380	39	9763	9404	55	11047	10463	53	416066	392840	92	0.766832
150714	133679	92	80268	72026	88	1632	1414	17	2409	2335	28	6739	6414	43	7862	7249	49	280483	256769	91	0.767807
54506	54464	75	26576	26005	73	608	579	0	1137	902	0	2271	2227	23	2635	3075	25	85857	81766	77	0.769755
147961	130463	91	47698	41581	87	2527	1978	29	3385	3111	33	8228	6991	52	9882	8314	64	363596	332472	93	0.769755
91532	89095	85	49800	48928	80	831	858	0	1793	1716	19	3614	3247	34	4934	4682	40	147109	142784	71	0.769755
127870	122601	92	62775	60867	84	2183	2253	23	4021	3609	38	8115	7781	53	9721	8897	59	339528	322531	87	0.77073
98304	94830	83	64015	63079	81	1019	1041	6	1676	2100	26	4863	4624	39	5536	4846	42	190520	185436	82	0.771704
129664	113834	99	59666	53012	87	1444	1462	16	2375	2269	28	6249	5469	47	8650	7800	54	264537	240310	89	0.771704
53756	53825	76	32384	31723	74	855	733	0	405	462	0	1667	1516	22	2606	2323	30	73394	71513	66	0.772679
169429	141042	95	66372	55824	92	1395	1404	15	3406	2842	35	7841	7105	49	9203	8028	57	316563	281580	99	0.773653
147752	134026	88	66870	59880	88	2245	1924	24	3719	3482	32	8672	8174	49	9374	8622	56	378199	357226	86	0.773653
101162	97673	84	34432	33437	78	1319	1427	16	1674	1673	19	4934	4592	39	5300	4921	40	197447	188385	80	0.776576
99293	96298	83	41208	40164	80	1046	1105	7	1486	1204	16	4047	3966	36	5687	5327	46	179581	173698	79	0.776576
224266	155873	116	117230	81786	108	1957	1286	24	4601	3220	46	9776	7299	58	12032	8898	64	403417	293610	123	0.776576
101099	95758	82	52645	50771	81	817	821	0	1815	1667	22	4436	4542	36	5339	5256	36	189946	182790	78	0.77755
188581	164047	96	164038	145503	96	3537	3134	32	5085	4119	42	13163	12097	61	14919	13785	68	512806	472956	93	0.78632
257023	186018	110	167545	123866	108	3486	2387	37	6608	4665	56	13959	9976	70	16160	11947	77	565293	429252	106	0.78632
90834	88770	95	24153	23813	76	1258	1361	13	2381	2040	26	5070	5141	36	5214	4999	38	196979	189952	82	0.787294
263070	200108	113	167710	137620	112	6657	5551	41	10423	8671	59	22674	19248	82	25422	21133	97	926902	753562	113	0.788269
220123	172279	108	87283	67301	119	3043	2605	29	5201	3856	44	12672	10128	66	14534	11495	76	479174	402592	119	0.788269
161433	145441	92	77446	70382	91	1690	1648	20	2939	2606	29	6787	6477	44	8316	7638	49	264675	243377	88	0.792166
160217	131832	97	73962	62386	91	1697	1588	19	2862	2699	29	7731	6797	47	7665	7193	47	282367	250358	89	0.792166
203164	163532	102	79036	62391	96	2601	1882	27	4712	4276	42	11030	9209	59	11920	9562	62	434709	370958	95	0.79314
118864	115953	85	59035	58039	82	1919	1751	22	2629	2389	27	6556	6408	43	8726	8202	48	305460	286052	82	0.794115
121280	108322	96	56946	49550	87	1456	1254	11	2088	1831	24	5285	4556	42	7409	6455	47	220887	197831	87	0.797038
175956	143244	99	62961	50037	94	2323	1786	26	3278	2724	36	7282	6438	49	9194	7458	55	308669	266432	93	0.797038
129282	122497	84	60574	58138	83	1348	1242	14	2174	2245	24	5772	5535	43	6422	5682	49	214155	205222	84	0.798012
188989	150009	113	90865	70530	113	1406	1015	3	2952	2283	35	7404	5862	57	8645	6909	53	293967	237232	113	0.798012
154034	126390	102	63490	53049	94	2108	1900	24	3524	2865	33	8092	6724	51	9038	7766	52	335995	287042	100	0.798987
205247	170490	102	99947	85059	96	2158	1871	23	4318	3554	40	9195	7997	54	11952	10223	63	396930	338212	96	0.798987
160778	146811	88	78728	69953	89	2039	2052	23	2927	2903	29	7429	7197	50	9072	7994	56	298430	284071	89	0.800935
220856	166321	118	90544	67335	101	3469	2318	34	5069	3968	43	11533	8703	65	13436	10456	64	482929	381893	102	0.803859
232495	189802	102	147332	122475	102	3318	2724	32	6315	5106	43	13310	11358	66	16471	14628	80	529527	463782	100	0.804833
286619	209316	122	129659	97932	118	3261	2276	35	6140	4365	45	13624	10419	62	17449	13301	73	554613	420714	116	0.806782
162805	139000	93	71619	60824	92	1907	1512	23	3572	2877	35	8404	7547	47	8859	7872	58	336534	302236	88	0.806782
200281	164553	98	85940	68225	95	2683	2443	27	4823	3995	42	10414	9186	58	13515	12119	58	471613	415318	91	0.806782
353823	210032	150	155406	95276	140	3509	2323	36	7327	4677	56	15856	9745	74	18739	12024	79	632208	408908	138	0.807756
187943	129372	102	90946	62463	102	2703	1810	31	4055	2523	44	9051	6412	58	9034	5989	63	341828	240642	100	0.810679
159692	144239	89	71814	65470	88	1592	1380	20	3109	3126	33	7904	7364	47	9478	8769	50	294229	275333	85	0.811653
160121	140712	96	87729	79992	90	2423	2267	25	4858	4213	38	10420	9307	55	10625	9356	59	412037	376892	90	0.812628
114179	108468	84	43044	41815	82	1247	1319	14	2483	2262	29	4290	4295	37	5581	5019	38	189573	177978	82	0.815551
177248	148069	98	79200	66014	94	1908	1753	20	3507	2931	37	9098	8197	53	9556	7856	56	339479	288628	94	0.816525
134188	125616	85	62414	57853	84	1693	1523	19	2906	2739	32	6731	6240	46	7209	7305	42	250884	237299	86	0.819448
220549	167351	111	144187	113809	100	2158	1700	25	4640	3725	40	10913	8966	58	12883	10769	60	455622	377650	97	0.819448
302506	205052	143	197783	143159	143	2892	2125	29	6474	4690	52	15271	10620	73	16094	11423	75	580160	418689	143	0.819448
139847	131781	87	77564	73424	85	1174	1154	10	2656	2423	29	5657	5328	43	5889	5034	42	213318	201153	82	0.823346
119491	107188	101	53114	49031	85	1505	1327	17	3332	2773	36	6960	6518	46	7082	6006	47	264336	246567	84	0.825295
139892	132216	84	64351	60272	83	1866	1730	21	3463	3351	36	7807	7152	51	10010	9007	56	343740	324624	85	0.825295
57985	59532	77	29561	29506	73	676	723	0	1349	1181	13	2032	1894	24	2638	2829	30	97973	96510	70	0.826269
137909	132378	85	75298	73351	83	1651	1676	19	2880	2589	29	6574	6201	43	9000	8178	52	259605	237116	84	0.827244
168537	148220	96	68875	58712	93	2309	2235	25	3682	3411	34	8058	6966	49	9608	8750	66	331662	307871	96	0.830167
87998	85571	84	40413	39509	78	883	800	0	1661	1373	17	3861	3704	35	5613	4888	41	154799	149949	81	0.830167
57214	56566	75	24302	24517	71	267	301	0	650	823	0	1908	2099	23	2581	2668	24	87167	86309	75	0.831141
42535	42824	75	23567	23701	67	382	291	0	1287	1265	12	1438	1517	15	1874	1851	22	62608	60642	73	0.83309
140502	116197	93	76280	65352	91	2167	1971	26	3182	2487	34	7440	6273	51	9495	8316	53	301271	254114	94	0.835038
78088	76560	87	33951	33733	76	648	695	0	1084	1105	8	3384	3247	32	3490	3356	33	121452	124077	71	0.836013
102595	97023	99	57212	53848	84	1091	1277	12	1740	2039	21	5034	4959	40	6372	6265	41	196652	190526	80	0.836987
154379	126748	96	63521	52485	91	1761	1454	19	3080	2587	35	6780	5654	46	7829	6608	49	274216	236828	90	0.838936
222000	161390	110	79305	57312	100	3513	2366	37	5364	3652	50	12057	8477	63	14393	10441	71	506369	393577	99	0.83991
219164	160652	117	104155	75433	104	2229	1526	23	4212	3424	38	8177	6381	55	11067	7844	66	352228	263924	98	0.840885
221934	172928	105	89791	71450	100	2018	1515	27	4314	3638	38	9365	7445	56	10384	7431	61	363751	296496	97	0.841859
144557	135020	93	65236	61313	85	1346	1305	13	3130	2791	32	7569	7396	45	7525	6849	49	274689	252241	82	0.841859
35795	36175	66	15664	15865	48	424	306	0	492	724	0	1406	1373	16	1589	1510	19	63016	62590	65	0.841859
67306	65114	79	25076	24722	73	403	409	0	964	1216	11	1997	1961	25	2359	2508	27	100156	99017	72	0.842833
52697	52625	73	27250	27157	73	360	379	0	1140	793	0	1759	1628	22	2476	2235	29	79627	77240	68	0.844782
85662	82761	87	50770	49402	80	570	760	0	1193	1213	13	3410	3245	34	4926	5017	35	145544	143602	77	0.846731
78211	76673	86	29232	28665	75	777	723	0	976	1085	7	2821	2634	30	3339	3255	31	108171	105786	68	0.847705
266127	141476	128	142437	73744	124	3459	1843	43	5535	3603	57	12580	6961	70	14779	8112	78	514859	287514	124	0.84868
144922	124929	92	60467	52682	89	1528	1428	18	2675	2655	33	7750	7270	49	8203	7725	48	313979	276453	92	0.849654
138198	131426	86	73557	70284	85	1461	1352	17	3323	2987	35	7246	6530	46	8337	7344	49	273583	251140	85	0.850628
146346	131933	94	72335	65120	88	2736	2279	29	3979	4390	31	9090	9007	51	11139	9588	58	383806	359572	88	0.851603
224284	113876	116	91364	49729	112	3060	1428	43	5129	3378	56	12212	7141	73	14315	7380	82	475134	276319	112	0.852577
112859	105567	87	63739	60225	83	1451	1300	12	1953	2018	23	4991	4617	41	5745	5145	44	198886	175915	80	0.854526
125465	118526	85	104121	99153	84	2443	2117	25	4366	4214	35	9585	8558	55	9638	9033	51	361523	326052	86	0.854526
47253	47875	72	25424	26371	57	167	279	0	356	637	0	1643	1389	20	1837	2055	21	65520	64839	70	0.854526
27074	27292	63	16736	16922	49	104	186	0	-72	217	0	144	278	0	29	135	0	1639	3092	24	0.8555
217709	165327	102	115127	88308	99	3275	2420	33	4683	3408	43	9796	7590	60	13694	10250	68	428419	338831	102	0.8555
107745	102138	82	50070	45663	81	1452	1449	16	2652	2365	28	6288	5873	45	7092	6178	47	254483	244398	82	0.8555
123781	118949	84	63934	61431	83	1362	1143	11	2168	2064	23	5944	5881	40	6833	6521	43	220514	209942	80	0.8555
230623	169619	108	93882	69154	102	2585	2110	28	4705	3231	46	10231	7788	58	12200	9404	66	402153	307991	103	0.859398
216338	183716	97	128826	105194	100	2171	1765	24	4554	4080	38	10056	8510	52	12403	10612	63	422373	371210	101	0.860372
106753	96689	99	63050	55351	99	1594	1223	13	2198	1567	26	4706	3848	38	6416	5731	52	200158	169820	99	0.860372
187572	153736	114	102486	84044	98	2102	1862	23	4879	3996	43	9659	8338	56	10131	8848	52	391336	338422	99	0.861347
90572	87929	82	47225	46647	78	849	739	0	1539	1470	18	3077	2823	31	4027	3944	34	132296	130710	81	0.862321
129211	117748	86	59301	53421	84	1330	1434	13	2653	2833	25	5541	5142	42	7138	6639	46	217078	213288	81	0.862321
94607	88788	83	48690	44189	84	842	794	0	1358	1545	17	4172	3628	37	5008	4909	39	167048	159888	83	0.86427
115112	108880	86	52670	48519	83	1213	1252	11	2180	1893	24	4745	4536	37	5828	5662	40	198029	190053	83	0.865244
172229	152208	105	52148	44775	91	1797	1600	19	3552	3251	32	7824	7024	47	9440	8566	56	316322	290891	88	0.867193
93994	90936	82	40684	39936	80	964	887	0	1751	1486	22	3761	3815	34	4700	4647	36	163553	158063	76	0.867193
135141	125073	93	64454	60248	85	2048	1929	22	2772	2902	28	8104	8053	48	7700	6922	52	320021	307311	84	0.868167
77144	75184	80	35229	34682	78	731	692	0	1463	1523	19	2916	3072	29	4295	4085	37	108907	105717	74	0.869142
40424	40114	74	17215	16955	53	164	267	0	206	422	0	1451	1331	15	1509	1716	17	52362	51910	66	0.870116
207900	167505	104	88003	70154	101	2022	1604	23	3970	3252	35	8982	7311	54	10142	8467	53	343680	291184	95	0.870116
122876	116386	90	61454	59039	83	1357	1288	14	2596	2360	32	5874	5883	39	6691	6406	44	238437	221602	87	0.874013
194115	158855	109	67952	54129	94	2457	1842	29	4671	3905	36	10068	8633	60	10978	8932	58	377885	335456	96	0.875962
144978	135141	88	55729	53042	85	1751	1709	21	2380	2230	27	7389	6918	46	8334	7037	50	283641	265060	88	0.876937
216563	184056	105	134104	116301	101	3862	3367	32	6666	6222	43	14813	13028	64	18089	16309	75	593814	526846	102	0.877911
100088	87584	86	41272	35808	82	1186	842	0	2249	1386	25	3844	3361	38	4384	3785	40	165102	147753	81	0.877911
322963	234615	141	161285	116677	137	4439	3296	37	8924	6485	56	20479	14664	83	24275	17232	92	765445	527993	138	0.880834
57050	56971	77	36736	37370	74	343	382	0	939	1341	12	2033	1959	24	2400	2482	27	92079	90334	76	0.880834
238266	179810	108	167492	126084	109	3470	2780	33	5753	4419	45	12946	10002	63	15855	11738	79	545893	435009	107	0.880834
187184	153976	105	75081	61034	97	1373	1323	15	3224	2719	30	7876	6847	48	8960	7619	59	299622	263404	93	0.881808
133107	128057	85	57303	55018	82	1713	1603	20	2541	2732	26	7727	7676	47	8164	7529	47	307059	290990	81	0.881808
107072	101712	91	43454	42184	80	1331	1385	15	2797	2378	28	5135	5238	37	6435	6355	42	225787	220904	81	0.882783
217395	166485	107	91108	67966	98	2394	1933	24	3961	3053	38	9262	7441	55	12501	10099	62	398379	345022	99	0.882783
265511	188706	115	144829	103393	110	3686	2523	39	5516	4092	47	12830	9812	67	15296	11179	78	473937	356169	109	0.883757
115105	100692	101	61467	51533	101	1425	1258	14	2465	1698	24	4741	3826	40	7021	5923	50	207420	169279	101	0.883757
216322	173008	102	106908	86592	99	2218	1734	24	4646	4142	44	11174	9183	62	11886	9473	64	401842	345637	97	0.884732
176982	155370	91	88119	77354	91	2572	2178	27	4133	3700	40	8850	7715	56	10356	9147	57	313970	294813	90	0.884732
208388	165120	99	101598	79898	97	3324	2323	33	5767	4714	43	12540	10437	64	14528	12202	68	496150	434179	94	0.884732
174012	146218	108	62286	51313	91	2297	1969	26	3918	3421	32	9769	8612	54	12018	10500	61	416961	367678	92	0.885706
139426	128604	89	76746	69901	88	1848	1783	21	2920	3278	26	6668	6212	44	8132	6980	50	270534	257248	89	0.88668
62920	62798	76	29978	29606	75	564	585	0	1204	934	0	1985	2165	23	2541	2447	27	94409	91063	74	0.88668
133007	125831	85	65931	63721	84	1763	1623	20	3148	2798	33	7601	7448	49	9360	8467	50	319023	301530	87	0.887655
197474	162402	100	83911	68600	95	2322	2022	24	3778	3358	33	8977	7955	51	11461	9627	62	392611	338701	96	0.887655
176218	156632	93	76394	70106	91	2343	2204	23	4103	3218	35	9454	8470	53	11214	10136	63	372693	340508	93	0.888629
193915	165906	109	96916	84993	95	2888	2631	28	4305	3845	39	11118	10661	59	10854	10036	50	403752	371814	93	0.888629
23614	23212	63	13660	14137	46	198	248	0	480	464	0	633	726	0	990	1188	9	39907	39394	65	0.888629
98323	94554	81	49303	47408	81	1086	1022	3	2208	1959	24	5196	4702	41	5274	5077	40	197680	198298	79	0.888629
156026	134258	91	80990	68291	91	1930	1489	22	2569	2323	27	5919	5372	41	8024	6474	50	245015	217329	89	0.889603
51904	52563	73	16288	16224	51	539	530	0	940	958	0	2022	1904	22	2340	2339	28	73422	76157	71	0.889603
191785	147258	105	106972	88534	98	2567	2013	28	4642	3626	41	10319	8259	60	12297	11119	61	386995	329450	99	0.890578
156262	145034	88	97549	91845	87	2302	2533	23	4734	4072	44	9770	8939	53	12017	10377	64	383007	350080	92	0.890578
23264	24835	56	18091	19000	49	296	369	0	385	313	0	618	603	0	1101	954	0	31026	29975	62	0.890578
38969	39643	72	21039	20772	59	191	379	0	609	569	0	1136	1236	9	1435	1633	19	48358	48945	59	0.890578
98774	93893	93	45445	43472	81	1005	917	0	2295	2145	27	5002	5035	37	5769	5291	41	204260	189472	97	0.890578
116245	108008	85	56250	53139	83	1336	1191	11	2265	2139	26	5232	4680	41	5353	5192	38	205365	198338	85	0.891552
127225	118566	97	57915	55117	83	1074	949	0	1815	1640	21	4581	4254	37	4980	4495	41	175069	165659	86	0.893501
215048	180166	98	163751	139445	97	2974	2521	29	5386	4670	39	12249	10712	63	14534	12386	66	486138	433582	97	0.894475
127223	117491	86	46043	43518	84	1608	1595	19	3018	2740	33	6115	5954	41	8294	8163	51	269689	248360	82	0.89545
201390	156838	99	90664	72726	98	2269	1759	27	3997	3278	38	10357	8727	57	12203	9890	68	402128	335254	95	0.897398
200721	164886	98	93366	76479	98	2492	2089	27	3805	3161	39	9273	7878	54	9637	8294	55	349793	303435	95	0.898373
200138	153249	101	117412	91690	100	2573	2032	28	4143	3411	41	10288	8164	62	12484	9443	71	409287	328266	95	0.898373
174083	140064	95	77039	61594	94	1807	1693	21	3012	2426	37	7139	5445	48	9194	7646	61	310958	260415	90	0.898373
80620	83175	76	36436	36795	75	1037	996	0	1762	1688	19	3438	3490	30	4433	4473	31	142164	138694	69	0.898373
207622	174091	99	96572	81137	96	3277	2825	32	4446	4298	36	10623	8587	60	12786	11221	62	429802	380893	90	0.900322
172268	136524	97	70288	52245	96	1887	1677	20	3443	2753	35	8547	6906	54	10050	7966	56	364337	303154	88	0.901296
149489	139926	85	87272	80841	86	2352	2176	25	4480	4302	37	10457	9684	59	13515	12577	63	405560	380468	83	0.901296
50171	48506	78	22956	23028	70	632	620	0	447	838	0	1599	1684	19	1729	1979	19	69554	68699	66	0.903245
158118	137371	96	112158	100238	90	1383	1330	15	2795	2701	28	6587	6185	43	8530	7881	50	288242	267355	87	0.903245
147411	123432	92	62685	50836	91	1923	1636	22	3503	2907	34	7176	6085	49	7932	6774	46	294733	241901	88	0.903245
151135	138075	89	64852	58025	89	1445	1349	15	3277	2883	30	7373	6545	47	8301	7603	55	287248	268659	84	0.904219
116731	111887	83	55964	54551	81	1477	1450	15	2066	2196	24	5591	5245	41	6186	5755	44	238525	225925	81	0.905193
204704	175832	99	116826	101499	98	2439	2352	25	4972	4463	39	12525	11243	61	14136	12543	62	513169	456026	96	0.905193
184822	159366	95	80496	69375	92	1890	2018	20	3220	3257	32	8933	8184	49	10085	8370	62	354883	320917	91	0.905193
54212	52700	77	18673	18124	61	535	443	0	692	990	0	1937	2052	21	2298	1724	27	81695	83221	68	0.906168
109566	100351	86	64489	58761	83	1204	1174	10	2269	1820	25	4632	4353	37	5013	4903	39	186685	173948	84	0.910065
110077	102550	85	46219	42706	82	1346	1172	12	2186	2113	27	5989	5698	43	7790	7999	45	237344	227584	84	0.910065
87198	84994	80	46194	44858	79	921	1097	8	1669	1750	17	4977	4980	40	5118	5096	38	184161	182598	80	0.91104
134951	123148	103	104872	97616	88	2749	2666	27	3454	3374	33	9218	8166	55	10486	9170	56	364724	332307	92	0.91104
95444	93926	81	52788	51474	80	1284	1198	10	2804	2479	29	5598	5135	44	5997	5376	43	221785	208869	82	0.914937
139008	132022	85	56656	54121	84	2397	2002	28	4202	3618	36	8741	8195	52	9636	8912	54	364238	337328	88	0.916886
181991	156880	97	81326	72354	94	3193	2532	31	5709	5190	45	12187	10833	62	13958	12521	65	508189	469591	97	0.916886
64033	62508	88	25667	25438	74	440	493	0	1087	1150	10	1723	1866	21	1706	1912	18	80519	79515	74	0.91786
325420	236258	141	205493	154518	139	5351	3362	43	7874	6486	49	18483	13992	76	24287	18153	101	747650	595141	142	0.918835
189963	156438	105	77549	66706	95	2796	2438	28	4503	3962	36	11208	9794	55	13465	12622	59	427545	392180	100	0.920783
305217	212202	119	152240	107598	118	3373	2655	33	6340	4331	50	14993	10337	71	18507	12210	81	603225	433520	121	0.923707
157561	138780	90	53222	47066	87	2310	2047	27	3649	3163	39	7911	7070	48	9992	9106	54	349671	328303	92	0.925655
193989	166180	101	81020	71119	94	1941	1875	22	3637	3051	33	7807	7230	48	9566	8460	51	331237	300988	94	0.925655
178440	151753	101	91489	78480	95	1765	1574	22	3204	2900	34	7965	7447	48	9521	8859	56	322835	294135	93	0.92663
68431	66971	76	33045	32551	76	830	864	0	840	946	0	2330	2712	25	2445	2549	28	105639	102519	72	0.92663
155789	137572	91	81882	72636	90	1901	1563	20	3601	2657	37	7665	7148	45	8398	7470	55	306766	282500	91	0.927604
197706	162218	104	100556	84772	97	2280	1778	24	4240	3255	38	8258	6813	52	10673	8853	55	353979	316400	100	0.927604
194495	160586	95	86798	71552	94	2473	2017	26	4129	3057	36	8955	7490	50	10237	8017	58	328362	284285	93	0.929553
198015	161038	112	99660	79974	96	2067	1675	20	2980	2633	33	7127	6075	50	8856	7079	55	295422	255684	91	0.930527
175430	160416	93	85969	79283	89	2210	1810	23	3732	3279	34	9010	8086	51	10419	9417	64	352598	323887	86	0.931502
192908	151686	98	90757	70305	97	2321	1752	25	3459	3046	35	8823	7265	53	10965	8531	57	354481	288078	97	0.935399
133874	124428	85	68368	63168	85	1506	1514	19	3521	3022	32	7949	7546	50	9101	8496	53	356297	341272	86	0.939296
117933	103204	88	56527	48717	85	1303	1063	8	3127	2570	30	6269	5440	49	7973	7653	48	259314	239184	87	0.940271
114129	104160	89	41863	37492	83	1733	1735	19	2826	2895	28	6554	6047	44	7515	6947	49	266104	248341	85	0.943194
177856	145903	96	89105	71941	94	1589	1447	15	3613	3118	37	7918	6512	51	9353	7846	54	321876	274743	94	0.943194
69868	68585	87	30092	29979	75	899	937	0	837	795	0	2474	2469	28	3679	3565	32	102087	98812	76	0.946117
234626	168942	109	124678	94047	103	3609	2472	35	4315	3385	40	11918	9389	63	13551	10112	71	447477	352914	103	0.947091
126752	119673	88	43487	40685	86	1350	1170	12	2407	2431	24	6637	6585	42	7043	6891	45	234888	219704	88	0.947091
212313	165301	99	91773	72723	97	2280	1796	26	4322	3549	39	8932	7478	53	9977	7786	56	346085	281116	100	0.948066
111093	103362	87	46169	43555	82	1080	1104	8	2837	2402	30	5275	5012	38	6641	6093	44	213846	189362	78	0.94904
160442	137179	99	83760	73659	91	1733	1466	16	2807	2349	30	7191	6491	47	9012	8270	52	305561	277906	92	0.94904
257733	196600	122	185756	145724	105	4785	3395	42	7532	6341	49	17601	13987	81	22421	18285	90	723386	598535	107	0.950989
112442	106302	85	48883	46832	83	1729	1667	20	2543	2455	28	6647	6551	42	7759	7261	47	263150	250869	89	0.950989
230456	187133	121	130735	104930	121	3602	3197	33	6265	5204	47	14494	11888	67	17811	14382	81	583394	476501	121	0.950989
238266	192009	115	139593	113650	103	2809	2200	28	5687	4619	49	12897	10615	64	13602	11580	61	482447	422540	102	0.951963
127506	117974	94	48345	46460	84	2144	2086	23	3015	2831	36	6868	6590	48	7576	7078	52	295271	275668	86	0.951963
58708	56966	82	24248	24218	73	418	372	0	1235	1131	8	2284	2168	24	2386	2234	26	81369	79142	75	0.952938
138567	116464	94	74424	62988	89	1763	1401	17	2942	2473	32	6608	5590	47	8736	6756	53	263779	233970	90	0.954886
188823	154707	101	83508	67297	97	1961	1589	24	3310	2748	34	8083	6737	51	9963	8589	61	333784	280221	98	0.956835
139358	125235	90	50479	45405	88	2354	2393	24	4170	3454	38	8571	8340	51	9569	8705	54	332369	316109	89	0.95781
74351	73584	79	30857	30380	76	788	723	0	1271	1351	16	2770	2844	28	3767	3776	34	123872	119883	93	0.95781
166158	145429	91	102587	92296	89	1880	1609	21	3246	2732	33	7502	6755	48	9099	8392	50	297055	281966	86	0.958784
237274	186851	108	111574	88181	107	3043	2501	31	4833	3897	41	11356	9071	67	13244	10982	66	436059	361675	107	0.958784
103146	99007	84	29512	28764	78	1344	1310	14	2426	2335	30	4798	4775	37	5735	5088	40	219199	208449	81	0.959758
229493	168873	113	92195	66972	104	2179	1603	27	4497	3278	39	9377	7106	55	11271	8738	60	389397	303017	101	0.960733
33273	32937	80	17497	17731	53	323	355	0	369	419	0	1153	1128	9	1420	1511	15	45439	43480	64	0.962681
53735	53073	81	23350	23559	66	678	539	0	1279	933	0	1943	1783	22	2517	2782	25	82060	78551	71	0.962681
93740	88605	93	41367	40413	79	819	707	0	1183	1493	15	3965	3746	36	4624	4429	36	153121	150496	74	0.962681
276018	205604	113	145519	107506	109	3561	2935	35	6600	4918	48	15124	11697	73	17698	14007	75	597020	486894	106	0.962681
177967	158982	94	142568	128344	95	2781	2587	28	5190	4337	47	11731	10715	62	14064	13022	63	470588	433713	90	0.963656
186685	173235	90	72233	68981	89	2180	1892	24	5051	4351	41	8853	8609	48	10686	9136	65	350825	326048	88	0.963656
33266	33574	70	12814	12734	48	228	378	0	609	1020	3	1514	1378	17	1506	1629	17	61774	62297	63	0.96463
181507	151749	95	91141	78707	93	1973	1628	22	3063	2488	34	8687	7563	53	9433	7798	54	326487	296236	93	0.967553
33492	33315	63	21526	20797	63	272	277	0	450	393	0	1203	1225	13	1640	1651	20	56710	58296	63	0.971451
64531	66996	78	31363	31276	74	745	785	0	816	1013	4	2126	2079	25	2848	2838	27	90293	89676	75	0.9734
78278	76157	94	32201	31958	76	583	588	0	890	903	0	2742	2690	28	2668	2561	28	110572	109667	71	0.974374
41299	43154	65	16102	16061	49	626	697	0	16	569	0	1669	1529	21	1734	1335	20	70606	71418	71	0.974374
245507	195018	111	156288	128468	110	3627	3222	32	7184	5953	49	14752	12504	70	17288	13959	80	588019	517962	111	0.974374
224545	175908	105	122270	99093	102	2890	2249	32	5787	4709	46	11385	9672	57	13183	10607	66	474603	396885	103	0.975348
192656	167538	108	113389	103937	93	2489	2310	25	4284	4245	36	9547	8971	51	12506	11688	66	396487	366624	95	0.976323
285649	206256	142	292709	229481	142	7275	5634	44	12023	9771	68	29196	23532	114	35508	28329	116	1.04858e+06	899425	142	0.976323
109174	105740	98	33384	32953	79	1250	1348	14	2971	2859	29	6192	6076	45	6464	6320	42	263876	259273	85	0.98022
173530	159497	98	100529	94667	90	2562	2443	25	4308	4247	38	9799	8785	57	10685	8983	59	378471	328118	93	0.98022
73936	76067	76	53614	53769	76	570	705	0	1169	1264	18	3055	3138	29	3988	3835	34	140396	138492	76	0.98022
232136	187063	104	103773	82465	100	3375	2891	33	6330	5490	49	13819	12205	67	15060	12619	68	532524	470034	105	0.981195
149440	133009	91	69479	62545	89	1814	1428	22	3323	3140	33	7483	6965	46	9437	8713	50	312142	297659	92	0.982169
71462	70913	76	32713	32477	77	412	514	0	943	889	0	2706	2667	28	2846	2824	31	116206	108934	78	0.983143
100524	98148	96	42870	41384	79	819	912	0	1575	1453	18	4498	4704	36	6159	6183	41	187494	177691	82	0.983143
111203	101008	88	62440	57193	85	1262	1216	12	2667	2387	31	4845	4803	40	6643	6371	47	228484	216204	89	0.984118
222628	194691	113	134027	120672	98	4342	3710	35	7147	6780	46	17282	15780	69	20496	18942	82	639977	582164	100	0.986066
225117	196046	95	84502	69444	96	3198	2532	32	5080	4654	42	12257	11136	65	15781	12599	72	497561	445647	97	0.986066
131742	123677	87	59793	57559	84	1662	1659	21	3371	3606	29	7467	7129	49	9823	9047	59	322369	304317	85	0.98899
201924	160406	102	84176	66830	98	2044	2064	22	4524	3386	39	10927	8548	62	10675	8460	60	429714	353317	97	0.989964
285201	207142	135	142020	103494	118	3663	2529	36	8127	5906	61	15289	11860	68	16963	12449	81	596321	464786	114	0.990938
163880	145356	98	80421	73127	91	1834	1580	21	3523	2890	31	7316	6505	46	7667	7249	47	266416	251209	85	0.991913
84388	84091	80	37496	37332	77	753	765	0	752	1014	3	2457	2662	26	3002	2829	30	114046	110904	76	0.992887
70534	68881	80	35150	34773	76	661	770	0	885	1056	5	2289	2325	25	2872	2972	30	98341	98637	70	0.993861
125209	109094	103	65875	57928	87	1452	1280	17	2572	2054	27	5704	5289	42	9146	8652	53	256254	241263	87	0.994836
140889	129046	93	50716	44737	87	1800	1496	19	3316	3306	34	8033	7948	48	9519	8714	50	355414	336504	86	0.99581
130913	122043	90	92130	89032	86	1988	1815	21	3343	2903	32	8744	8140	49	8682	7916	48	351061	327545	85	0.998733
125971	120590	84	57301	54677	82	1337	1368	14	2770	3117	26	6727	6627	42	7531	6877	50	268108	253295	82	0.998733
104494	102487	80	46852	45579	79	1567	1464	16	1973	2176	24	5489	5477	39	6415	6356	53	217516	213240	80	0.999708
287801	217794	111	230630	177218	110	5570	4036	43	8834	7240	54	21454	17081	89	27297	20844	100	845990	711233	108	0.999708
130215	128640	85	60737	59742	82	2232	1769	24	3883	3711	37	9380	8686	55	10596	9773	56	400340	371200	100	0.999708
59367	58050	79	29966	29735	73	519	626	0	447	626	0	2230	2310	24	2560	2379	27	85572	81979	70	1.00068
291850	212836	122	139098	101617	118	3191	2282	33	6147	4707	44	13702	10397	64	15763	11783	76	538018	432952	116	1.00166
97955	94774	82	59239	57894	80	1106	1092	8	2469	2105	23	5032	5121	36	5753	5678	41	210399	203420	80	1.00166
128606	114537	91	62920	54607	88	1101	1035	4	2077	2076	23	4524	4054	39	5830	5296	46	219709	197191	87	1.00458
122909	116084	95	56555	53428	83	1274	1070	8	2376	2489	27	6024	5537	44	6649	6259	45	245522	229057	84	1.00653
36418	35741	68	12887	13013	46	80	273	0	414	724	0	1188	1180	9	1577	1621	22	43714	46449	65	1.00653
115985	108619	85	54086	50802	83	1381	1180	11	2087	2249	27	5639	5301	44	5915	5664	42	202911	188597	87	1.0075
227286	179563	108	117066	92200	100	2386	1757	25	3629	3293	37	10140	8617	56	11407	9184	63	386151	314448	102	1.00848
172225	153140	97	89347	79156	91	1826	1694	20	3155	2728	31	7951	7571	51	8717	8277	53	321609	303493	92	1.01043
49924	47839	84	24154	24163	64	258	311	0	771	539	0	1359	1095	7	1621	1595	20	57957	54576	70	1.01043
130599	119697	86	83005	76820	87	1611	1570	17	3164	2766	32	6784	6322	45	8631	7966	48	284292	256333	89	1.01237
63354	61453	81	31308	30398	75	877	709	0	1494	978	0	2272	2028	25	3327	3124	32	103829	104633	79	1.01335
233972	179319	102	125202	103196	102	2334	1854	25	3723	2725	41	8414	6647	52	10317	8344	60	356775	296338	101	1.01432
88926	89826	79	33450	33060	76	1518	1239	18	2289	2082	28	5265	5439	37	6680	6506	48	223040	221218	79	1.01432
88174	89173	77	65524	65053	80	900	946	0	1650	1873	20	4156	4338	36	4512	4457	36	156965	154166	79	1.01432
131778	121359	87	60111	53745	85	1263	1009	3	2578	2464	26	5801	5333	42	7104	6288	46	234887	216492	87	1.01432
192907	157753	98	74653	60190	95	2376	1917	27	3690	2789	37	8137	7391	50	9258	7816	56	341590	301743	98	1.01627
94384	92228	84	36584	34561	80	1171	1231	11	1642	1686	22	4069	3801	36	5357	5235	38	173439	166761	83	1.01725
102214	99207	82	44160	43050	80	1195	1087	9	2122	1801	27	5255	5088	38	5611	5362	39	215063	206109	87	1.01725
187513	156074	98	92770	77561	95	2477	2149	27	4613	3661	40	9049	7978	54	11317	9239	63	363832	311290	97	1.01725
100492	97732	81	30104	29163	78	1547	1440	18	2239	2142	26	5695	5702	39	5639	5332	42	221191	212107	83	1.01725
162870	153677	87	104106	96244	88	1926	1730	22	4159	3543	37	8873	8194	51	9966	8887	52	344422	318239	88	1.01822
69271	68790	78	21350	21376	58	814	738	0	1365	1422	16	2559	2559	26	3068	2979	34	110176	111301	74	1.01822
184024	164089	104	116354	105812	95	2706	2450	26	4611	4257	38	10487	9654	56	13133	11664	58	429855	394439	110	1.01822
109312	106010	82	39743	38555	79	1293	1324	13	1322	1644	15	4847	4774	39	4830	4749	38	175506	169524	81	1.01822
135976	126395	103	55751	52404	85	1961	1718	22	2998	2637	28	6920	6211	46	7160	7025	42	277821	257165	103	1.01822
110067	105381	83	29373	28433	80	1623	1522	21	2824	2517	29	6521	6391	46	7252	6905	45	284221	269090	85	1.0192
315515	208466	133	170405	122790	133	3797	2466	37	7382	5208	59	16160	11248	69	19850	13633	88	646339	463941	132	1.02017
135313	117941	96	55157	48114	89	1297	1312	14	3243	2751	30	6684	6071	46	8005	7874	48	266947	246422	86	1.02212
58377	58495	76	27319	27133	73	494	402	0	629	533	0	2059	2102	24	2086	2211	22	79873	78629	71	1.02309
210362	158193	113	88670	68300	101	3283	2217	36	4963	3813	41	12706	9844	70	12556	9944	58	500378	400642	100	1.02407
226337	173011	105	99578	77799	103	2532	2066	26	3949	3297	40	8869	6621	54	11442	9248	61	362534	286311	101	1.02602
133399	123813	88	68684	63520	86	1879	1475	19	2865	2645	31	6678	6234	48	9308	8224	57	281103	264599	86	1.02796
144679	133557	93	55810	50963	84	1372	1232	12	2606	2901	30	5993	5887	41	8191	7586	47	251341	239983	87	1.02991
103352	102281	79	54991	53447	80	962	905	0	1821	2104	23	4209	4025	36	5539	5681	38	181335	170031	81	1.02991
48888	48848	75	23708	23987	65	587	561	0	697	749	0	1697	1973	21	2255	2288	27	66260	64516	71	1.03089
208240	169471	99	104959	87159	97	2725	2302	27	4912	3835	39	10316	8821	62	11912	10185	59	413381	353851	95	1.03186
208311	155337	106	103352	77688	102	2682	1982	31	4148	3419	40	11189	9020	63	10626	8157	57	433730	339539	104	1.03381
225411	192541	102	165452	141794	104	3225	2672	33	6534	5257	49	13800	12016	67	15163	13328	76	524675	439136	106	1.03479
119077	108846	90	53784	48697	87	1307	1355	15	2549	2385	27	5524	4817	43	7153	5605	50	240057	225248	85	1.03576
218518	186672	104	147289	124915	100	3359	2977	32	6726	5466	48	14742	12469	72	18985	15080	77	579416	490378	101	1.03576
109188	99240	89	30089	26502	85	1296	1127	10	4439	4529	37	6203	5687	44	4605	4654	37	154801	143366	85	1.03771
48096	48645	74	23936	24244	68	444	408	0	513	819	0	1472	1527	17	1981	2111	25	67859	70173	70	1.03868
199709	155142	102	83063	65341	97	2709	2183	30	5063	3922	41	10145	8416	54	11759	8703	65	447930	376225	98	1.03966
95478	92033	84	35603	34770	79	1323	1158	9	1897	1569	20	4769	4714	37	5283	5122	40	216818	212381	85	1.04258
98625	96408	82	58600	56954	82	1576	1477	17	2414	2323	26	5531	5265	42	6473	5983	39	222477	209345	86	1.04355
161226	140017	97	46905	39097	90	1742	1655	20	2999	2949	32	6964	6523	44	6555	5904	45	267483	238222	89	1.04355
49623	48824	78	21995	22023	63	560	474	0	365	460	0	2109	2146	23	1964	1927	23	79231	80375	66	1.0455
158414	135095	98	72475	62989	91	1759	1456	22	3424	2826	34	6745	5922	46	8137	6890	54	273482	248840	92	1.0455
33150	34634	55	19522	20091	56	283	250	0	103	417	0	1018	1235	10	1219	1226	11	46388	47819	64	1.04648
125499	118114	86	75884	73042	84	1724	1647	19	3017	3488	29	7063	6608	47	7983	7692	48	290458	270204	88	1.04648
103476	102006	82	43678	43122	79	1505	1478	15	2168	2018	26	5464	4867	40	5925	5405	44	203825	198596	76	1.04843
318062	236030	130	176148	134326	128	6228	4273	45	9428	7570	55	22950	16915	94	25597	18804	87	926181	689736	130	1.04843
92012	89533	82	35344	34681	78	1362	1255	14	2051	1652	27	4997	4774	38	5951	5689	42	208355	197596	81	1.0494
107385	102293	92	55186	53856	81	1256	1098	9	1677	1545	18	3775	3533	36	5257	5017	37	180611	173365	79	1.05038
58724	56845	77	29908	29525	74	404	584	0	1110	1250	13	1821	1704	22	2076	1923	25	78531	78303	73	1.05135
46306	44072	74	15357	15612	47	316	381	0	1150	950	0	1834	1631	20	1724	1843	21	70283	69275	69	1.0533
190599	150836	98	86313	68630	96	1669	1359	18	3361	2472	40	7129	5677	47	9580	7328	61	307927	255502	90	1.05622
154547	122945	93	78083	63300	93	1380	1092	9	2742	2651	29	6866	5431	51	7233	5654	53	255073	213021	90	1.0572
209881	167319	117	69813	53472	103	2990	2156	30	4607	3851	41	11296	9307	58	13619	11341	68	468089	388811	101	1.05817
191472	167533	92	83181	72878	92	2224	1953	26	4973	4137	47	9589	8757	57	12235	10816	69	372036	350211	88	1.05817
215370	180816	106	136721	116794	96	2661	2081	28	5835	5042	42	12596	10777	66	16344	14824	72	499891	450858	93	1.05817
76127	78013	77	31031	31166	75	356	464	0	928	825	0	2892	2788	30	3531	3637	31	127163	124841	75	1.05914
88231	84567	87	41042	40302	78	590	730	0	1423	1438	21	2813	2820	28	3304	3087	32	120935	113129	75	1.05914
109928	104071	84	46133	43762	83	1837	1934	22	2699	2265	30	6889	6667	45	8433	8331	51	299573	290771	82	1.06597
81649	79309	83	42628	40886	78	743	657	0	1218	1473	17	2539	2559	28	3739	3787	34	122758	118758	75	1.06694
67696	66542	75	26754	26568	74	760	781	0	1422	1477	14	3283	3344	32	3217	3322	30	123346	124180	75	1.06694
65743	65342	77	26276	25770	75	731	856	0	1418	1443	15	2759	2657	30	3962	3608	35	119272	112009	77	1.06791
191944	148720	102	97402	76410	97	1772	1352	17	3852	2949	38	8133	6328	54	9838	8426	59	320479	258628	97	1.06889
103105	99975	81	53177	49207	84	2020	1628	21	2497	2320	28	6737	6550	44	6798	6644	41	259598	245559	88	1.06986
222853	162810	107	113976	86242	102	2589	1788	30	5098	3654	46	11523	8441	66	14601	10790	69	469874	353849	103	1.07181
237396	181618	122	107295	79978	122	3300	2491	35	6147	4453	45	14026	11143	77	15564	12304	75	606254	488405	122	1.07181
90771	91850	78	46569	45667	78	1829	1757	21	2830	2743	29	5303	5299	38	6116	6139	41	242352	235675	79	1.07181
236956	204341	101	176111	152667	100	4263	3702	36	8610	6936	55	18428	15957	75	22685	19660	84	751287	661115	100	1.07181
92506	86538	97	45435	42621	81	932	884	0	1851	1795	20	3800	3826	32	5304	5053	38	169133	165927	81	1.07279
97659	94131	81	47698	45681	81	1215	1012	3	1827	1495	19	3667	3658	32	4867	4978	39	156112	155082	82	1.07376
158378	144630	91	74080	66182	90	1533	1464	18	2694	2823	30	7239	6654	48	8826	8180	49	294132	272771	91	1.07473
114822	111964	83	52664	51039	81	1630	1707	18	3291	3156	32	6514	6123	44	7542	6993	47	271167	259882	88	1.07473
215854	164534	101	110667	86158	99	2820	2041	29	4231	3479	40	11649	9389	64	14975	11791	77	458332	383094	100	1.07473
61230	60515	77	20895	21393	53	341	654	0	1162	1353	13	2361	2097	27	2263	2518	24	99389	98646	72	1.07571
170821	141536	105	91784	78882	93	1518	1273	17	3469	2546	38	7861	6796	50	9727	8580	52	313277	273421	96	1.07571
75310	73052	84	27560	27304	76	532	564	0	975	994	0	2674	2468	28	2703	2908	29	101498	102553	75	1.07668
230509	171984	115	107805	83038	107	2746	2044	32	4999	3960	42	10557	8059	58	11565	9972	54	398473	323118	109	1.07668
153529	130661	96	81477	71039	91	1647	1687	19	2765	2310	31	8164	7342	51	8817	7529	52	319736	290323	93	1.07766
130198	121122	91	62330	59057	85	2021	1899	24	3698	3612	32	8027	7898	46	8562	7506	49	336986	324622	88	1.07961
136735	119832	90	60897	54048	88	1391	1235	14	2632	2053	30	5562	4762	43	7179	6293	50	226741	202177	85	1.07961
132410	112816	90	69998	61235	88	1417	1323	14	2462	2415	27	5901	5412	44	7186	6216	46	233675	205684	85	1.07961
46058	44588	84	22111	21811	65	410	374	0	798	1086	7	1686	1771	20	1824	2046	21	72089	69545	70	1.08058
101198	94896	87	59965	56030	84	1665	1514	19	2254	2235	25	6674	6732	43	6539	5986	42	235319	230370	81	1.08253
113450	104947	91	69071	64764	84	1201	1195	11	2576	2262	25	5462	5123	42	5283	5190	37	216136	213067	83	1.08253
248402	189368	106	150441	115120	106	3052	2197	36	5586	4597	41	13119	10946	66	15440	11592	75	526259	432477	103	1.08253
100454	87512	97	52764	45672	86	919	722	0	1663	1886	19	4383	3673	39	4811	4803	38	162928	148876	79	1.0835
98705	94240	81	41511	40105	80	870	1071	5	1756	1805	18	4500	4297	37	5986	5779	42	211751	200902	79	1.08545
54616	53243	74	24003	23923	70	606	716	0	1414	1180	17	1996	1822	23	2677	2640	28	87841	83693	70	1.08643
135668	124543	90	62711	55318	87	1785	1713	20	3295	3168	33	7671	7206	49	8725	8739	54	325309	308993	87	1.0874
70092	69557	79	25863	25350	72	788	544	0	1036	1074	8	3002	2874	30	3334	3493	30	118986	116323	72	1.0874
128697	119189	89	57736	53473	85	1696	2016	21	3297	3080	34	8276	7917	46	8293	7781	45	327774	317398	87	1.08935
194192	169004	94	104107	91126	94	2834	2244	29	4425	4237	41	10264	9184	56	11738	10413	54	415725	377185	93	1.08935
124302	115755	88	50126	48176	84	1267	1257	12	2051	2489	23	5655	5651	41	7154	6656	46	240729	232700	85	1.09032
152099	140400	96	92066	86818	88	2566	2657	26	4210	3768	37	9668	9300	57	11206	10443	59	389859	363936	87	1.0913
104946	100012	85	63418	60559	82	1841	1717	19	2869	2548	30	6338	5709	46	7899	7129	63	248914	227410	85	1.0913
118325	108582	86	50120	45700	85	1282	1238	11	2471	2081	27	5680	5479	41	6696	5643	45	232839	219076	85	1.0913
82466	79109	84	31382	30894	77	912	850	0	1594	1533	19	3555	3480	33	3917	3929	33	134460	132829	77	1.09227
85403	83004	80	42545	41283	79	958	1049	5	1270	1491	19	3816	4075	32	4184	4527	35	159633	156699	78	1.09325
162085	140763	94	76338	65386	91	1408	1199	15	3236	2528	34	6825	5822	48	7416	6754	51	259522	232912	87	1.09325
169488	147289	105	74352	64129	93	2822	2423	28	4339	4131	37	10214	9354	56	11334	10116	67	443807	410518	94	1.09422
125013	119604	91	35829	34955	80	1301	1273	16	2627	2662	29	5629	5488	40	8225	8400	46	258972	247067	83	1.09715
30170	30017	73	9309	9402	42	353	406	0	505	401	0	1115	1091	9	1361	1361	18	47389	45008	72	1.09715
121027	112844	93	73298	69586	84	1517	1346	13	2976	2625	30	6888	6521	42	7387	6780	48	266105	252262	82	1.09715
261200	211360	111	129642	106365	107	5708	4822	38	9714	8055	51	20319	16850	87	27127	22258	95	834732	691898	110	1.09812
67427	67864	77	34458	34307	74	356	386	0	1491	1238	9	2582	2664	26	2609	2613	29	92519	94148	67	1.09812
273730	162423	127	164794	106031	119	4449	2987	41	7313	4747	65	17906	11651	78	19244	13046	93	674001	444412	123	1.09909
158770	127850	95	98412	79362	94	1359	1199	15	3161	2784	31	6738	5619	46	7784	6168	58	277114	231380	92	1.10202
156266	139978	92	65465	58814	88	1737	1713	20	3868	3206	42	8319	7767	48	9952	9741	57	349072	333214	92	1.10299
152275	139793	87	85819	80029	87	2074	2061	24	3284	3098	34	7362	6533	49	8146	7704	49	283643	265000	88	1.10299
77663	77236	78	38665	37821	77	866	694	0	1161	1418	11	2678	2553	28	4104	4337	33	132959	128625	75	1.10591
63613	65466	76	28248	28385	73	730	630	0	1254	1155	10	2218	2282	27	3478	3339	31	102503	102385	72	1.10591
367132	230382	140	173083	101751	138	5495	3381	47	8615	5242	65	18961	12351	86	22386	15457	95	724452	478788	140	1.10786
145133	133071	89	71021	65095	88	1978	1785	24	2948	2647	28	6640	6288	44	8593	7631	53	263127	244964	87	1.10884
232260	195533	108	146145	123783	101	2621	2201	27	5584	4422	44	12339	11194	59	15827	13386	72	508136	449199	99	1.11079
171387	155571	94	80281	75392	89	2029	1847	22	3485	3367	35	7606	7114	46	9287	9076	53	306659	278095	87	1.11176
234695	177467	117	107234	84646	107	3196	2502	32	4718	4080	44	11714	9285	65	13543	10156	68	448341	363823	105	1.11176
134100	124661	87	80127	75951	86	1965	1534	25	3893	3574	34	8397	7974	50	8319	7839	49	310313	286793	83	1.11274
122756	110161	89	49630	44711	84	1950	1673	23	2380	2108	30	5367	5066	42	7296	6844	48	238071	227694	78	1.11468
70592	70284	78	33476	32926	77	603	669	0	1413	1156	10	2251	2238	25	3365	3417	30	107778	102497	74	1.11566
109764	103192	100	47441	44787	82	2120	1970	23	2934	2623	29	7379	7004	44	8131	7531	50	318399	302151	79	1.11663
38705	39394	68	16043	15980	50	259	316	0	970	905	0	1084	1244	12	2078	1821	21	58555	57230	65	1.11663
229592	174466	107	105330	81578	104	3327	2414	32	5525	4136	49	12171	10062	59	14698	10976	70	489510	389550	107	1.11761
203400	162685	95	68120	54562	94	3005	2447	32	4818	3860	43	11346	9350	61	14518	12366	74	511576	435357	91	1.11761
114331	108152	85	51543	49290	81	1932	1795	23	2525	2232	30	6798	6366	44	8089	7576	48	288130	281969	79	1.11761
65515	64772	77	24670	24395	75	487	379	0	1276	1358	10	2362	2285	28	3060	2713	32	96711	95459	73	1.11858
189993	147515	104	76131	60312	99	2400	2186	27	3905	3149	43	9258	7639	55	10015	8131	53	407093	330536	99	1.12053
163902	137216	92	86810	74429	91	1688	1445	19	3248	2966	32	6954	6255	46	7810	6954	46	268337	238895	91	1.12248
86309	84660	83	37712	37738	78	1113	1073	9	1960	1538	20	3595	3232	34	4762	4779	36	158653	157040	74	1.12345
58972	59337	75	27266	27475	73	703	570	0	644	832	0	2526	2626	25	2175	2248	26	88653	88136	75	1.12345
164712	151260	89	73436	67077	87	2619	2603	26	4097	3825	34	8834	8371	48	11090	9876	58	409503	388029	90	1.12345
69283	67670	77	22569	22241	68	680	667	0	1351	1120	7	2438	2443	25	3792	3867	34	106355	104206	79	1.12443
94082	91013	83	44784	43485	80	1038	1249	12	2701	2406	27	6042	5987	39	5883	5845	41	225775	218655	82	1.1254
82968	82192	78	19064	18839	58	930	871	0	1679	1510	21	3763	3861	34	4223	4285	35	143924	143896	78	1.1293
54058	50477	90	24950	24780	70	547	523	0	1115	1069	5	1678	1762	20	1962	1717	22	72820	70021	64	1.13027
27170	27689	72	15337	15296	49	61	272	0	39	289	0	1272	907	0	1212	1615	16	41275	40328	65	1.13125
237073	177458	108	143018	113546	106	3349	2486	35	7382	5492	57	13292	10782	65	14949	12106	68	581957	483100	106	1.13222
27247	26721	60	14555	14931	48	224	350	0	32	240	0	786	985	0	1396	1672	16	35814	35870	68	1.1332
134809	125446	85	53248	51311	83	1205	1370	13	2361	2383	25	5267	4698	38	6204	5903	43	217696	205004	86	1.13612
147189	134431	92	72078	66799	89	2530	2290	27	4832	4482	38	9807	9443	50	10521	10026	57	407951	385011	92	1.14002
138572	126996	91	55413	51165	87	1161	948	0	2730	2519	30	6091	5847	43	8127	7480	51	255240	239721	89	1.14099
130452	111937	102	59336	50454	90	1554	1453	18	2720	2647	26	6523	5793	43	7359	6293	51	266805	228731	93	1.14099
166960	142257	91	83725	72648	92	1667	1351	17	3931	3193	36	6809	5781	50	8840	7831	51	289273	262811	89	1.14099
366210	216928	140	176913	106419	136	4053	2263	43	7149	4081	56	16460	10166	79	19559	12397	83	669287	425513	133	1.14099
127788	115379	87	54479	49110	85	2062	1684	22	3432	2645	34	6891	6222	45	7991	6719	51	303350	267776	86	1.14197
103102	96826	83	66295	63254	82	1122	1155	9	2877	2296	29	5696	5386	39	6102	5639	47	240471	222208	80	1.14294
184885	158651	96	113052	100455	94	2122	1620	27	3656	3475	34	9184	8232	49	10470	8843	56	373686	339161	93	1.14392
118448	112270	85	58308	56007	83	1568	1478	18	2564	2322	29	6171	6005	42	7379	7177	48	262982	251246	84	1.14392
331377	215728	130	159481	106075	130	4315	3062	40	7319	4995	53	17565	11991	79	21508	14131	84	644574	455620	127	1.14392
163104	127957	100	79657	63133	96	1583	1177	18	3001	2605	28	6830	5526	49	8474	6634	50	286105	233214	93	1.14489
150580	141716	90	72298	69215	86	2349	2302	25	3472	3734	33	8936	8506	51	10840	10017	64	386867	362829	84	1.14586
135564	121063	90	74669	67030	89	1365	1331	14	2540	2412	29	6055	5601	42	7018	6228	46	247279	225490	85	1.14586
85894	83726	79	42889	41788	78	981	719	0	1236	1343	13	3340	3295	31	4108	4518	32	128164	123466	75	1.14586
102867	102151	80	46518	45412	79	1746	1723	17	2366	2757	26	5871	5523	45	6724	6410	46	235099	228388	78	1.14586
184293	144504	97	74020	57376	96	2303	1884	27	4165	3192	41	9436	7348	55	10150	8240	58	392519	315892	94	1.14586
145604	126551	92	69435	61477	88	2022	1861	21	3965	3338	38	9105	8338	53	9579	8575	55	383159	357369	85	1.14684
195724	155052	102	123162	100067	101	3097	2501	30	5038	4370	43	11892	9921	62	13045	10982	67	466911	406970	99	1.14879
66115	67950	75	38963	38873	75	582	674	0	978	1117	7	2537	2465	27	2702	2672	31	99059	95068	72	1.14879
222049	169397	102	127555	101010	102	2280	1878	24	4599	3707	42	10644	8467	60	12865	9996	64	435642	360956	103	1.15268
58123	58244	76	25966	25887	74	509	542	0	749	637	0	1935	1716	21	2854	2692	29	83970	82285	75	1.15658
228515	178245	106	108192	85585	105	3442	2471	35	5427	4188	50	12282	10123	61	15308	12535	70	552322	445968	110	1.16145
199063	167991	94	139608	120894	95	3137	2419	32	5539	4616	43	12923	11474	62	15069	13426	68	519908	472125	94	1.16145
150567	129116	92	62931	53379	91	2526	2229	25	3176	2733	31	7142	6448	49	7358	6599	50	296552	252814	92	1.16243
187332	145655	94	81179	63391	94	2793	2333	31	4480	3338	42	10292	8045	64	10853	8140	61	407805	322931	99	1.16243
142839	133600	96	58279	55323	85	2655	2399	28	4471	4337	39	9314	8633	51	10527	10285	59	407027	386875	91	1.1634
80059	78070	83	42824	42074	78	848	759	0	1297	1305	11	2853	2826	27	3831	3785	32	135160	133610	77	1.1634
298454	218535	134	131095	98284	128	3321	2510	34	7513	5958	51	16903	12936	70	19559	14858	75	660672	529103	134	1.16535
176005	147615	95	89537	74946	96	1588	1288	15	3425	3111	36	7662	6687	48	8712	7751	51	299395	253713	99	1.16633
135290	125290	88	59866	56212	84	2197	2133	23	3485	3521	30	8045	8031	47	8231	7594	48	322117	309371	89	1.16633
176364	146707	108	75116	62616	92	2204	1933	26	4705	4001	41	9556	8174	54	12084	10769	61	418719	368350	97	1.16633
255926	186997	128	166860	131144	114	3845	3093	37	5322	4292	47	14300	10482	72	16868	12633	70	591888	441332	118	1.1673
108869	103264	93	46604	44924	81	1527	1361	16	2482	2205	24	5810	5267	45	6568	6090	42	245073	227354	85	1.16925
113692	107829	84	59262	56396	84	1244	1231	11	2016	2075	28	5592	5559	41	6833	6015	47	221174	218237	87	1.1712
178169	147953	95	64971	53787	92	2066	1849	24	3545	3013	36	8712	7448	53	9630	8063	57	375655	323936	94	1.1712
292264	196391	118	139493	90497	116	3050	1964	37	6213	4080	46	13697	9340	71	17629	10896	73	576986	392118	134	1.1712
195069	157911	98	78664	65086	97	2042	1433	23	3591	2842	40	8589	6628	56	10700	8726	58	373878	296798	99	1.17217
100975	96246	85	47356	43561	80	1375	1107	10	1566	1582	21	4530	4450	36	6300	5701	46	189478	181828	77	1.17509
152021	131983	95	74846	64654	91	1681	1728	18	3309	2737	34	7704	6838	55	8072	7320	49	297547	270201	92	1.17509
86017	84750	80	46005	45340	79	987	1000	1	1332	1495	17	3896	3779	33	4552	4153	40	159554	156260	75	1.17607
293814	199397	121	131614	88850	118	3620	2776	37	5758	3872	48	14919	11074	70	18746	13121	81	588300	419759	116	1.17607
91002	87403	83	35252	32694	79	1129	1247	13	1599	1776	21	4633	4535	38	5356	5469	39	187704	177410	77	1.17899
47798	48510	78	24312	23945	72	413	443	0	1069	841	0	1336	1496	16	2245	2121	24	71388	70634	72	1.18192
144873	131264	105	58441	54116	88	1919	1797	21	3381	3192	30	7162	6375	49	9065	8890	57	281290	262750	105	1.18192
119466	112213	86	31530	29486	82	1355	1274	13	2307	1949	29	5250	4979	41	6148	5747	44	211727	197356	83	1.18289
159607	141603	92	64735	56799	90	1251	1043	7	3369	3216	31	8052	7151	49	8584	7292	51	301776	279223	89	1.18289
36096	34012	74	18621	18582	55	439	499	0	676	707	0	1198	1185	12	1656	1680	19	50702	51542	65	1.18386
123252	114507	101	73053	67952	85	1183	960	0	2139	1786	29	4912	4539	38	5572	5241	37	195836	182085	85	1.18386
147937	129978	105	63572	56706	88	1308	1146	14	3030	2677	30	6896	6139	44	7708	6790	49	259564	241076	92	1.18776
171659	144743	95	127443	115030	93	1983	1642	23	3594	2748	37	7364	6912	46	8385	7264	48	312563	287402	91	1.18776
189423	145637	96	90683	67710	97	1664	1335	22	3168	2658	35	7348	6143	50	9292	6956	58	321024	249021	99	1.18776
77992	77948	77	39085	39047	75	1145	1035	5	1012	1329	13	3213	3332	29	4626	4330	38	133347	132403	77	1.18776
134385	126779	85	53074	48627	85	1878	1667	19	2166	2314	26	7034	6697	46	8940	8636	50	286613	273772	91	1.19458
205848	166999	103	78616	64250	94	3509	2774	33	6169	5037	47	12410	10402	66	15067	12966	69	529239	470414	96	1.19556
167670	138109	109	79273	64909	94	1368	1076	7	2693	2440	30	7637	6634	51	8425	7287	45	303375	262085	110	1.19556
154074	128987	110	61513	49680	110	2141	1641	24	3222	2819	32	7883	6834	48	10241	8100	72	354018	291707	110	1.19556
145904	135567	97	59403	56818	86	1871	1666	20	2533	2515	30	5965	5305	42	7067	6682	45	233842	220065	92	1.19653
34629	33575	74	13991	13744	50	291	293	0	270	424	0	1514	1318	16	1226	1233	11	53676	51798	70	1.19751
138525	128469	86	68932	65056	85	1948	1865	21	2024	1763	23	5254	4648	42	6806	6647	43	237502	223211	90	1.19751
119044	114897	82	60127	58345	82	920	990	0	2510	2194	27	5605	5393	41	6282	5973	43	195942	191188	84	1.19848
130144	122791	99	37797	35993	83	1452	1385	20	2589	2488	27	6238	6129	43	7987	7326	46	261100	243742	90	1.20043
228723	193798	108	127654	113959	98	3732	3328	33	5858	5086	44	11934	10254	60	14429	11786	72	481825	408488	102	1.20238
200714	160994	99	93232	73080	96	2701	2214	31	5268	4799	42	11705	9421	61	12130	9584	65	476537	390088	94	1.20627
105524	103629	80	49237	48268	79	1118	1178	9	2010	1756	20	4746	4695	38	5390	5350	42	190333	182053	75	1.20627
103416	94309	87	43396	39667	81	1514	1285	14	1670	1633	18	4403	3957	39	4159	4197	35	171069	164007	82	1.2092
83074	82717	80	32650	32044	77	742	695	0	1403	1179	17	3070	3002	30	3995	3925	32	148666	142031	78	1.21017
36440	35278	84	18830	18126	62	407	480	0	745	765	0	1006	949	0	1584	1321	19	59129	55472	85	1.21017
51321	51048	62	29364	28811	73	130	264	0	1310	1072	6	2019	2076	23	2926	2776	31	96586	97726	71	1.21017
202938	159199	99	89558	70052	98	2119	1709	25	4271	3449	38	10008	8365	57	11014	9185	61	372417	301937	98	1.21212
173811	151054	94	73696	63564	93	2194	1767	25	3629	3668	32	7676	6729	50	9736	8343	58	311382	280157	91	1.21212
178417	143560	96	84821	68936	94	1702	1361	19	2961	2477	33	8035	6399	54	8744	7076	53	305127	249300	93	1.21212
56108	56234	75	23401	23979	55	481	484	0	1101	1244	11	2117	2036	26	2752	2821	29	87532	89965	75	1.21212
196018	168663	111	96607	83525	94	2686	2561	25	3889	3213	36	8670	7048	54	11610	10756	62	364572	338918	94	1.21407
172980	158550	91	70626	64477	89	3059	2295	33	4221	4013	37	10719	10098	54	11113	9790	64	411850	390255	93	1.21602
256438	188486	111	120275	90874	109	3072	2274	32	5527	4283	43	10939	8232	59	14362	11098	70	471058	367371	109	1.21699
211373	180893	97	95523	82595	94	3012	2433	33	5871	4864	45	11728	10090	62	15135	13554	67	456773	424179	96	1.21699
44959	47477	70	20553	20901	57	660	509	0	766	800	0	1802	1652	22	2631	2806	27	76399	77099	70	1.21699
159048	143433	91	124247	114900	90	2514	2523	26	4440	4362	39	10396	9322	55	13684	12392	61	439185	384163	92	1.21797
166172	150560	90	50222	46124	86	3303	3000	30	5147	4631	42	10656	10217	51	12831	11956	61	432691	404654	88	1.21797
107656	104035	83	42492	41285	80	1039	993	0	2276	2124	23	5607	5725	39	5755	5451	42	215202	208120	86	1.21894
112923	105487	84	48270	46543	81	1479	1449	18	3425	3195	31	6112	5758	42	6152	5761	42	229895	215032	83	1.22089
246059	194689	109	142941	118005	104	4290	3561	36	6979	5557	49	15105	12765	66	18268	15574	69	610693	510353	104	1.22089
196695	172224	101	114234	101777	94	2830	2299	29	5447	4727	45	11926	10566	60	15068	13842	82	450510	410804	95	1.22186
219647	163595	103	105324	79622	100	2493	1932	26	4827	3669	42	10462	7918	57	14549	11004	71	437848	349687	101	1.22381
134446	127041	88	53258	51463	84	1383	1394	16	2719	2453	27	6560	6001	43	8408	7895	52	261087	246450	86	1.22479
143839	133908	90	86290	80759	87	1394	1522	15	3111	2959	30	7861	7457	48	8740	7756	57	302614	288963	88	1.22479
260674	212638	126	210630	179508	112	3970	3354	34	9032	7772	52	21836	18295	88	21171	18322	79	799915	681511	111	1.22479
102477	101155	82	45066	44426	79	1045	1155	9	1374	1603	19	4886	4719	38	5851	5522	41	191650	181388	81	1.22576
108626	97773	94	59788	54466	84	1156	1130	10	2079	1663	23	4402	4155	38	5271	4709	42	177255	162234	84	1.22576
92181	89205	85	38496	36988	79	1309	1374	13	2069	1890	25	4537	4304	38	5228	4550	43	188518	178829	84	1.22674
58045	55997	77	26060	25910	72	459	562	0	928	1092	8	1631	1865	21	2612	2477	29	85905	81550	74	1.22674
113673	108023	86	41944	40370	80	989	881	0	2443	1942	24	4696	4461	37	6568	5767	43	193528	184397	84	1.22771
138978	126612	98	58981	52938	88	1575	1567	16	2177	2179	24	6156	5804	43	6702	6355	42	246540	227654	89	1.22869
76755	79295	75	25050	25150	75	791	696	0	1300	1069	9	3189	3141	28	4239	4140	34	125693	123958	79	1.22966
168792	151560	92	70220	62551	88	2571	2270	28	4147	4214	36	10903	9718	58	11688	10134	59	437071	412130	92	1.23063
276999	191873	134	256962	194264	126	7482	5677	44	13218	9494	64	30255	22107	112	38220	27360	117	1.04858e+06	846805	129	1.23161
64572	66533	76	28464	29187	63	396	440	0	1049	1054	7	1902	2065	22	2314	2622	27	94280	92545	63	1.23161
89069	85669	80	38890	37993	78	1011	1010	2	1245	1096	10	2943	2943	30	3366	3118	33	121813	120262	81	1.23258
342397	193253	135	170667	91836	134	4278	2434	43	7554	4227	58	16352	9242	83	17655	10198	82	606050	349404	134	1.23356
220123	167095	105	97384	73879	99	2478	1906	27	4704	3249	43	10567	8249	59	11868	9549	62	420586	339937	97	1.23453
160284	141199	92	76046	64891	92	1698	1329	21	2932	2620	29	7742	6466	53	9346	8294	57	305688	267137	89	1.23453
44452	44040	75	13388	13597	46	485	471	0	137	526	0	1420	1629	16	2293	2315	24	60861	62478	66	1.23453
233310	184255	104	142063	113252	103	2743	2085	31	4676	3278	40	10590	8682	58	13503	11610	57	430661	371592	100	1.23453
54850	54134	90	26132	23559	90	359	346	0	789	589	0	2456	2186	26	2416	2280	26	96410	82517	90	1.23453
185109	138734	97	94883	72793	96	1705	1471	20	3513	2517	36	7075	5734	51	8615	6670	53	310902	251212	92	1.23745
132602	124208	87	82952	76812	85	2114	1826	24	4247	3793	39	7458	7265	48	8476	8103	55	327161	312784	86	1.23745
134342	128298	85	67830	65182	84	1759	1482	20	2474	2573	30	6284	5791	42	7816	6675	48	233845	221564	82	1.23843
46361	44818	74	23047	23111	63	175	215	0	491	867	0	1211	1567	15	2045	1920	26	70635	71535	69	1.23843
245467	186948	109	127882	97043	109	2824	2307	29	4688	3769	42	11041	8941	58	12744	9387	66	439027	347892	105	1.23843
334489	270139	122	233174	192531	122	5896	4926	39	10210	8139	57	22998	18603	86	28780	23126	107	921362	719682	122	1.2394
86750	85941	79	37951	38018	77	811	910	0	1289	1552	17	2807	2815	30	3471	3973	30	124727	121838	75	1.2394
60091	59558	79	23441	23682	62	569	417	0	1188	783	0	2381	2142	27	2972	2656	35	105293	106431	72	1.2394
93913	89019	84	38008	35207	82	1155	1095	9	2234	1749	27	4523	4440	37	5626	5590	39	195859	184975	82	1.24135
113578	109112	86	51601	49627	81	886	839	0	1943	2105	25	4687	4199	37	5466	5633	42	200644	190970	83	1.24233
263241	203649	117	156220	123386	111	3220	2364	33	5901	4511	42	14702	12079	70	15649	13353	65	523994	441421	108	1.2433
27871	29167	49	13351	13821	45	306	241	0	422	297	0	1164	1150	9	1048	1103	6	40030	40859	65	1.2433
109334	101640	88	56477	53512	83	1515	1378	18	2008	2534	24	5986	5963	42	6611	6242	44	235632	224650	84	1.24428
124793	115294	86	65882	61670	86	2227	1960	24	3983	3942	33	9260	8602	52	10859	10161	62	394596	357096	90	1.24525
136616	118000	90	69029	61253	89	2888	2188	30	5339	5351	48	11603	10950	61	14316	12914	60	450134	403338	91	1.2472
233278	187475	98	117048	95979	97	3155	2505	33	4945	4325	41	12457	10416	63	13303	11152	69	470777	413851	97	1.2472
216977	169323	120	102754	80034	103	2317	1815	23	4385	3345	41	10381	8383	56	11200	8604	57	425986	358711	102	1.24817
212389	164082	104	132329	104238	98	3899	3029	34	6144	4999	46	14957	11961	67	17509	14489	73	586918	492386	97	1.24817
28083	30435	53	12133	12853	42	247	363	0	696	465	0	965	907	0	1063	1264	12	41295	44879	62	1.24817
111950	108659	83	19715	19778	54	883	1082	7	2125	2347	24	5691	5561	40	5485	5332	38	227339	221330	82	1.24817
55740	54249	79	22156	22333	61	437	394	0	946	1086	6	1673	1547	21	2118	2042	22	71399	72348	62	1.24915
146013	131799	101	62470	56791	89	2261	2121	26	3703	3275	35	9048	8881	51	9325	8866	50	399459	379300	91	1.24915
171514	137328	94	70754	55206	94	2435	1704	29	3688	2818	39	8112	6503	50	9230	6962	57	352893	291301	93	1.25012
285670	189211	134	155974	110834	120	3444	2206	35	5609	4139	49	12139	8877	64	16976	12232	78	509834	382255	120	1.25012
103984	98599	87	61413	56933	85	851	955	0	2175	2187	24	5221	5069	39	5365	4796	39	197987	186477	99	1.25012
144359	131324	97	58417	51783	89	1385	1442	15	2609	2493	29	6675	6170	45	6633	6677	43	253922	241405	87	1.2511
89258	85006	85	47804	45891	80	770	856	0	1561	1363	14	2901	2945	27	3523	3430	33	124359	122928	77	1.25207
281881	180143	126	127018	82334	116	2859	1837	35	5790	4078	51	12976	8820	72	15735	11008	77	533203	358349	117	1.25402
241895	193211	106	111650	87603	103	2927	2542	30	5414	4348	41	11590	9103	60	12628	10224	65	442324	375322	103	1.25402
126390	118479	88	59736	56334	85	1522	1699	18	2333	2473	27	6068	5797	42	5543	4956	42	226331	205550	87	1.25499
259506	201985	136	146583	121146	118	3806	2903	33	7073	5912	49	15472	12802	70	18303	15840	75	577867	498833	119	1.25597
83659	82729	80	30964	30321	84	769	584	0	1626	1615	18	3415	3403	32	4063	3935	35	151309	146486	75	1.25597
57731	55994	81	26999	26114	75	410	483	0	688	532	0	1800	2039	20	2668	2294	29	83700	83441	74	1.25694
176922	153700	93	121610	105654	92	1842	1751	22	4225	3535	38	8618	7715	52	9730	8693	54	344542	311515	91	1.25694
123839	117068	96	37151	36254	80	1495	1528	16	2780	2736	26	6086	6409	39	6781	6309	44	228949	218934	84	1.25889
241618	172072	109	89087	65939	104	2694	1911	32	4204	2955	42	10296	7616	65	14280	9524	76	421892	305928	109	1.25889
107799	103433	85	49773	47979	80	1423	1397	15	2021	1953	20	4394	4489	37	5024	4821	38	176152	168968	81	1.25889
183114	161160	96	117556	104300	95	2651	2364	26	3964	3045	41	8882	8299	54	10684	9559	57	351821	324160	92	1.26474
255107	188454	106	149126	113538	104	2935	2414	32	5550	4505	45	13930	10129	67	16916	12357	77	546108	419745	104	1.26474
87968	85348	81	46972	46132	79	1321	1290	14	1855	1668	24	4806	4365	38	5148	4519	42	176427	168414	79	1.26474
70355	68936	91	28045	27699	74	600	606	0	1055	1158	10	2537	2479	28	3444	3566	33	112232	108698	71	1.26571
96539	94826	80	36832	36021	78	1335	1439	16	1845	2097	25	5508	5679	40	6208	6130	42	231205	226118	78	1.26571
43827	44009	75	17669	17552	51	555	672	0	1170	746	0	2100	1962	26	2580	2207	28	82984	80104	68	1.26669
116312	109408	86	44404	42362	83	1656	1633	16	2225	2459	25	5609	5160	40	5495	5103	40	231714	218233	82	1.26766
153162	141951	96	87941	81659	89	2222	2110	24	3690	3283	32	8226	7619	51	10292	9026	60	311975	294447	86	1.27058
112772	106713	96	44355	43292	81	1576	1654	16	1865	1831	24	5497	5108	42	6161	6148	45	216601	208264	81	1.27058
83242	82106	90	24955	24577	68	1038	1280	11	2088	1974	25	3963	4075	33	4593	4486	37	178919	172540	78	1.27156
107559	99262	85	52349	48154	83	1135	951	0	2500	2078	31	4527	4323	39	5595	4980	41	191481	190352	80	1.27253
62172	61547	78	13584	13470	46	523	560	0	1413	1192	8	2064	1890	23	2956	2713	29	80829	79234	74	1.27351
153058	122548	93	62030	48119	94	1667	1203	19	2985	2481	30	5586	4865	43	7249	6135	51	240496	201198	92	1.27448
149850	139179	90	71594	67309	88	1557	1260	14	2572	2805	26	5983	5810	40	6750	6065	45	234702	221021	88	1.27643
278489	199738	117	142577	104554	116	3599	2702	35	6184	4445	49	12734	9676	65	17195	12821	73	511829	405037	114	1.27643
202423	166269	105	86814	72096	95	3027	2606	32	4695	3704	44	11070	9231	58	12188	10064	59	455050	369245	100	1.2774
162014	148749	96	70770	65790	88	1728	1652	19	3080	2705	32	7416	6988	44	8349	8099	45	302210	275007	91	1.28033
163966	134626	94	82115	68823	92	1543	1282	14	2718	2409	37	6977	6193	47	8000	6862	51	271799	231889	91	1.28033
116661	108201	85	40635	36734	85	1403	1187	14	2628	2678	30	5789	5454	40	6503	6538	41	240056	224281	82	1.28033
121848	115704	86	45869	42209	84	1138	1317	12	2718	2177	28	6064	5889	41	6931	6320	46	237614	223402	85	1.2813
195926	162137	112	103667	84351	96	2000	1917	23	3579	3069	35	7983	6588	51	9856	7603	56	326225	281273	92	1.2813
111638	106092	82	48464	47200	81	1016	982	0	2287	2510	27	4702	4765	38	6685	5797	47	218480	208591	84	1.28228
149928	128388	93	60025	51383	88	1904	1623	21	3339	2686	36	7376	6166	49	8919	8247	51	334616	305815	90	1.28228
250767	204082	107	150558	126058	106	2758	2285	29	5571	4803	45	14378	11903	66	16867	14667	78	583221	506015	103	1.28228
195032	161083	99	94905	77812	94	2539	2249	28	4302	3781	37	10203	9354	54	10730	9106	58	405420	350222	96	1.28422
94692	90499	82	44734	41898	82	899	929	0	1797	1990	21	4298	3983	36	5457	5273	40	166091	165072	81	1.2852
80007	77896	79	41340	40603	78	995	1036	4	1502	1237	10	3167	3110	31	4391	4107	36	152956	145337	80	1.2852
116919	111592	85	46433	44468	82	1834	1831	18	3204	3068	32	5885	5647	41	7248	6694	48	255068	250910	87	1.28617
208661	162814	99	99607	75833	98	1996	1506	22	3672	3072	36	8572	6902	57	10520	8757	60	354212	281981	99	1.28617
138787	132062	86	64248	59770	86	1336	1331	14	3115	2493	32	6519	6217	44	8417	8578	47	279485	266350	85	1.28715
61752	60707	76	23594	23952	59	602	573	0	376	785	0	2262	2077	25	2844	2614	32	81836	77542	75	1.28715
197130	173764	97	159083	142551	93	3767	3389	34	7162	6446	47	16434	14968	70	19217	17314	77	692614	624620	99	1.28715
99000	95905	80	35738	34865	79	1719	1707	19	2389	2036	26	5175	4913	38	6765	6558	43	223251	215689	84	1.2891
78403	76473	79	33051	32791	77	809	856	0	1734	1636	14	2698	2615	27	3459	3462	31	110563	106797	74	1.29007
140472	128106	87	64419	58861	87	1250	1287	15	3168	2714	36	6403	6239	46	8306	7589	47	273932	251862	90	1.29007
168770	144516	94	83876	73659	91	1829	1727	20	2922	3004	33	8657	7787	51	10673	9012	58	347158	318917	91	1.29007
93098	86970	91	44421	41779	82	1037	1053	6	2230	1799	24	4619	4328	36	5484	5657	42	198159	188572	84	1.29202
242195	192848	107	269174	234322	108	5358	4431	39	8553	7575	51	19827	17272	76	24115	19828	81	780647	651941	109	1.29202
82259	80835	82	35163	35684	76	748	672	0	1387	1602	16	3006	3026	28	3753	4144	33	129525	126001	77	1.29202
112241	103083	90	57063	52596	84	1267	1396	13	2028	2102	26	5078	4985	39	6297	5650	47	208188	202334	83	1.29299
123423	107816	89	64711	58543	86	1539	1284	14	2610	2352	27	6243	5909	43	7354	6310	51	234195	216964	86	1.29397
123990	118749	87	59186	56525	83	1526	1329	15	2840	2526	32	5847	5637	44	7434	6783	47	221116	210101	85	1.29397
93892	91232	81	35368	35172	78	1098	1077	8	1909	1743	21	4301	4424	36	5477	5902	39	188363	180694	80	1.29397
125177	115497	88	61140	57911	85	1149	1327	14	2801	2349	29	5768	5452	42	6920	6446	46	233869	218001	83	1.29494
51451	50194	75	24859	24586	65	754	821	0	708	657	0	1824	1759	22	2592	2413	30	81824	78001	71	1.29494
118377	111214	88	53781	50778	83	1634	1553	16	2672	2846	26	6537	6295	45	7215	6642	47	276574	262204	81	1.29689
212544	176082	99	133607	111378	98	3195	2543	33	5515	4715	41	11696	10091	57	15372	12880	75	504678	448588	93	1.29689
282547	205914	111	119075	84600	109	4002	2844	39	6543	5045	54	15166	11716	75	18845	13984	80	588721	444224	108	1.29689
135362	127564	85	67520	64958	84	1323	1366	14	2705	2800	28	6454	6033	45	7115	6666	45	245202	229500	80	1.29787
133279	117354	96	55598	48880	87	1896	1798	20	3248	3236	32	7730	7163	46	8455	7438	57	322420	298927	86	1.29884
163506	136684	101	61273	51853	91	2004	1839	22	3807	3622	35	9540	9007	51	10990	9318	56	411907	364137	92	1.29884
79920	77612	79	32917	31972	78	914	818	0	896	879	0	2399	2314	26	2992	3765	29	119115	116110	75	1.29981
128264	116021	90	79813	73411	86	1758	1728	18	2928	2410	35	6103	5850	44	6702	5926	48	224154	211649	84	1.30079
251520	193412	112	120990	90742	107	4160	3320	36	6809	5342	47	14287	11969	69	17556	14568	79	590172	495954	104	1.30371
159516	137954	96	84658	69576	93	1845	1622	23	3464	2746	41	7355	6544	52	7529	6495	51	288679	261819	92	1.30469
187868	165048	97	149954	136621	94	3168	2754	32	5555	4741	43	13382	12046	66	15104	12939	67	513414	438268	94	1.30469
189193	164266	98	105576	93647	92	1988	1797	22	3771	3648	36	9962	8874	55	10670	9106	57	388833	355330	90	1.30566
32717	32348	71	14576	15331	46	270	252	0	690	684	0	835	1047	6	820	1124	8	43395	43030	66	1.30566
262784	206436	113	141440	111095	112	4442	3715	38	7204	6515	44	16771	13998	72	20101	16259	89	707762	607383	111	1.30761
130386	114320	100	60223	52177	86	1603	1434	16	3268	3239	29	7502	6579	51	9287	8072	57	304460	277645	88	1.30761
54106	53636	70	27104	26952	67	292	318	0	949	692	0	1672	1742	21	1953	1883	22	68387	68628	68	1.30858
199276	170578	98	104876	92768	93	2402	2195	26	4422	3470	38	9318	8269	54	12262	10495	62	401150	327662	96	1.30858
156113	130452	93	79315	65484	94	1758	1464	19	2729	2250	30	6439	5631	42	7377	5964	49	266818	229124	94	1.30956
164228	142198	92	82865	70706	91	2091	1920	23	3333	3023	34	8014	7130	50	9585	8472	56	314985	286658	90	1.31053
116814	108422	84	68553	64073	83	1854	1654	20	2533	2566	26	7007	6410	51	7738	7711	45	255311	241348	81	1.31053
52361	50138	79	22398	22185	64	745	672	0	1272	1143	9	2212	2217	25	3088	2881	32	85849	83445	72	1.3154
184175	164218	109	109989	100533	96	2727	2419	28	4957	4165	35	10777	9564	62	12675	12585	58	411155	378753	97	1.3154
133020	114064	90	60874	51455	89	1127	871	0	2287	2083	27	4993	4450	41	6360	4782	52	207541	182414	88	1.31638
141940	130150	90	65011	60099	85	1820	1634	24	2856	2464	32	6163	5999	45	8465	8047	50	268538	253986	87	1.31735
184092	139711	100	89593	65733	99	2106	1269	26	2892	2711	30	7922	5986	52	8393	6227	59	319718	250250	101	1.31735
159386	141294	90	103608	94963	90	1716	1509	20	3913	3088	39	7843	7074	48	10238	9013	53	339474	290473	94	1.31735
186902	152716	93	103745	86149	93	3139	2409	31	5236	3937	46	11641	8994	62	13744	11095	69	479926	400487	95	1.31833
115228	108866	88	64757	61486	83	1574	1450	17	1988	2118	23	5906	5350	48	5732	5682	43	236477	225103	87	1.3193
201587	167233	99	82482	67650	97	2386	2074	26	4712	4129	40	10238	8544	58	10674	8812	58	393366	345850	101	1.32028
62714	64659	76	42832	43203	74	486	564	0	1121	1066	6	2349	2325	27	2850	2776	29	102648	103167	73	1.32028
211569	176321	99	114527	95776	97	2252	1755	27	3908	3230	36	9979	8322	54	12315	10752	58	411293	358689	99	1.32125
163144	133709	95	78039	65980	93	2107	1646	24	3407	3228	32	7315	6121	49	9053	8060	52	298770	256399	95	1.32125
104231	97165	97	41447	39953	81	1275	1089	9	2131	2094	24	4432	4338	36	6834	6126	48	203389	192387	84	1.32223
144732	130130	95	61588	56837	87	1544	1528	18	3258	2880	31	7363	6789	47	9134	8512	51	289137	270195	87	1.3232
125546	119088	86	60638	57631	83	1225	1110	9	2379	2380	25	6049	5712	39	6730	6457	44	233414	218654	81	1.32515
95011	92174	90	40655	39655	78	835	938	0	1940	1618	19	3558	3780	32	3999	4231	34	141897	139573	77	1.32612
134385	117832	97	70752	64211	87	1633	1483	19	2284	2266	27	5960	5722	45	6456	6265	42	231956	223970	86	1.32612
189396	153013	99	81065	64616	96	2236	1706	24	4236	3451	41	9504	8000	61	11943	9465	65	397949	340011	92	1.3271
157611	142851	87	61089	54559	89	2138	1883	23	3385	3374	36	7564	7285	47	9857	8636	52	316282	302256	91	1.3271
220460	186805	102	146177	125447	102	3446	2988	30	6182	5241	45	13573	11434	61	18355	15670	81	549610	475703	97	1.3271
146008	133287	88	68498	62154	87	1662	1425	20	2966	2170	34	6342	5777	48	9828	8662	59	306537	286242	83	1.32807
129694	122106	88	47409	44890	84	1866	1702	22	2982	2717	31	6660	6181	48	7508	7512	48	275138	257494	83	1.32807
142855	129027	87	60115	56198	86	1963	1887	21	3293	3023	33	8162	7406	49	9825	8869	56	329704	315142	82	1.32807
154326	137185	91	60760	52510	90	2529	1781	30	3779	3447	33	8417	7184	52	10045	8742	53	369270	341083	86	1.33002
275677	166905	125	140808	83089	122	3349	2026	36	4828	3361	47	11077	7459	64	12992	8678	75	450953	305804	115	1.33002
42973	42355	72	13210	13146	46	356	402	0	827	571	0	1357	1339	15	2260	2242	25	68217	73253	68	1.33099
83826	81457	94	19508	18409	65	421	505	0	1923	1692	24	3427	3166	32	3841	3318	33	127934	120954	95	1.33099
246203	162126	120	120833	80082	114	2614	1790	29	5864	3887	52	12931	8495	70	13944	9220	76	508018	346262	112	1.33294
54138	55653	73	24492	24526	66	342	301	0	646	933	0	1950	1645	23	2354	2462	27	83507	83726	72	1.33587
108184	101705	86	51574	47505	83	1078	940	0	1784	1673	23	4353	3838	37	5368	5176	39	172189	162598	82	1.33684
172565	144196	93	74638	62377	93	1497	1566	17	3051	2630	33	6873	6041	47	9834	8222	55	299519	277103	93	1.33782
91707	85089	79	42483	37186	81	865	887	0	1569	1489	23	3483	2990	35	4202	3583	40	146107	131732	81	1.33879
125528	121257	82	68375	66435	83	1462	1513	19	2834	2562	28	5554	5015	43	6333	5915	45	219024	207578	84	1.33879
117373	110666	84	45884	44007	82	1735	1743	20	2511	2849	29	5939	5744	40	7634	7012	46	236939	217099	88	1.33879
157056	138262	93	69599	60570	91	2131	1941	25	3056	3077	34	8426	7742	46	8539	7692	51	327387	303476	88	1.33976
65802	66562	82	28661	28935	74	577	586	0	1004	1334	12	2488	2381	25	2717	2541	28	106486	107493	75	1.34074
116525	110722	84	51322	49864	82	1281	1286	12	2250	2450	24	5110	5080	38	6825	6950	44	234984	223405	83	1.34074
60346	59351	76	29850	29775	74	502	418	0	682	568	0	2176	2065	23	2342	2533	26	84856	79896	74	1.34269
177701	144278	95	69996	56492	93	2439	1686	27	4709	3665	40	10285	8201	58	10709	8818	59	405494	341496	94	1.34366
47420	46623	73	23593	23369	72	411	432	0	828	708	0	1871	2087	22	2301	1759	28	76506	72762	73	1.34756
298243	226359	127	272751	218469	119	5914	4219	43	10657	7599	60	23863	18608	83	30449	24061	109	974531	776989	124	1.34853
154578	141687	92	72122	66725	88	2059	1845	24	3622	3025	35	7875	7113	53	9670	9284	55	305498	282629	92	1.35438
97057	93991	88	52036	51581	80	922	977	0	1751	1533	23	3849	3974	33	4845	4602	40	167707	166903	80	1.3573
30418	29749	82	17501	17072	52	646	478	0	128	310	0	825	1109	8	1227	1267	12	51455	53568	58	1.3573
86726	80623	87	43948	42183	79	917	802	0	1372	1517	13	3454	3114	35	3930	3623	35	143978	141448	76	1.36023
131512	126498	84	73568	70847	83	1467	1420	16	3226	2645	32	6075	6135	41	8290	7698	49	249963	234067	81	1.36023
216247	176178	98	132478	110860	99	2840	2012	30	4614	3706	41	9846	8399	54	10700	8816	58	392937	345279	95	1.3612
169177	146957	97	65547	57739	91	1668	1463	18	3088	2518	32	6809	5989	48	8191	7283	50	265924	244476	88	1.3612
117131	111715	87	50682	48893	82	1882	1643	21	3507	3349	32	7777	7329	47	7276	7102	46	291477	276544	83	1.36217
131858	122640	86	72054	68159	84	1918	1919	20	4245	3151	43	8630	8434	53	9865	10192	52	351824	340451	83	1.36315
201747	169739	104	131864	114504	97	2070	2029	23	4395	4137	38	9851	8860	55	10905	9847	55	388555	350576	92	1.36315
96222	92863	82	37170	36397	79	1522	1423	14	1964	1863	22	5491	5288	41	5608	5218	43	223919	218121	78	1.36315
149991	132451	101	84471	77211	90	1190	996	0	2438	2075	31	6142	5658	42	8099	7329	54	273033	256716	92	1.36412
281387	216704	126	194099	159541	110	5920	4696	40	9016	7389	55	20783	16391	78	25500	19776	98	826196	636320	111	1.36705
128493	114898	88	58100	51796	87	1285	995	0	2019	1437	24	6147	5856	43	7247	6603	51	259710	239859	87	1.36705
73605	69302	93	37003	35321	77	516	629	0	940	701	0	2715	2407	29	2810	2984	28	98392	96720	75	1.369
181844	156633	93	117490	104580	92	2749	2400	31	5698	4467	40	12198	11109	60	14735	13427	68	488648	448876	93	1.36997
266853	195034	128	111878	81064	109	3394	2277	36	5828	4403	52	13995	10418	67	15828	11490	79	532801	403508	109	1.36997
131007	116398	90	56398	51028	86	1511	1182	10	2976	2672	32	6858	6393	45	7950	7376	50	269756	256554	88	1.37094
56531	54902	76	17200	16945	54	655	635	0	695	1092	6	2336	2292	25	3196	3200	33	99694	97357	76	1.37289
101518	97420	81	69533	66692	82	2812	2515	28	5439	4830	39	10854	10598	55	12491	12027	58	423529	396174	84	1.37387
222316	160311	109	105369	76430	102	3221	2532	34	5681	4064	46	13068	9755	65	13814	10350	63	487104	355621	107	1.37679
157495	145266	88	71998	65062	91	2086	1959	24	4210	3860	35	8879	8251	54	9633	8801	55	378065	355288	97	1.37776
96835	92901	96	54443	53238	80	925	900	0	2204	2125	21	4388	4235	38	5261	5099	42	188282	173719	82	1.37874
59527	58500	76	25880	25523	67	380	492	0	1167	864	0	2047	2192	25	2064	2324	22	89291	89133	77	1.37971
126428	115522	94	62529	57495	87	1272	1360	15	2296	2318	25	6251	5740	44	7850	6858	48	255211	239105	90	1.38069
173859	148303	99	73149	60579	94	2287	2083	24	4252	3316	42	9769	8974	52	10721	8751	66	386992	336496	98	1.38264
158117	137287	94	82187	69782	93	1543	1523	17	2931	2715	33	6433	5752	44	7895	7267	46	275476	246722	91	1.38459
44138	43760	82	19881	20078	56	230	369	0	455	359	0	1816	1541	21	1639	1452	17	60789	59188	72	1.38556
76821	76013	76	31395	30802	76	704	782	0	985	933	0	2827	2564	30	3548	3494	32	124175	122674	76	1.38751
123855	116641	88	55461	50894	85	1774	1428	20	3741	3098	37	7426	7353	48	7660	7569	50	304222	290002	84	1.38946
246449	170957	110	95804	66492	108	3456	2659	33	6787	4463	58	12795	8868	67	14177	10236	71	549429	396177	108	1.38946
141448	131731	89	66715	62646	88	2459	2279	26	3895	3400	36	9177	8966	52	10671	9749	59	388322	369976	91	1.39141
208263	160468	99	88678	66590	99	2980	2190	31	4949	3631	44	11198	8913	60	12383	9749	68	464423	384092	98	1.39141
153130	134276	98	69177	61348	90	1620	1380	17	3129	2936	31	7455	6836	45	8613	7325	52	322198	302328	87	1.39238
43024	42582	74	29172	29199	72	371	472	0	507	631	0	1248	1283	11	2378	2468	25	63545	65395	71	1.39335
144191	132912	103	84262	79958	86	1544	1562	15	2920	2676	32	7175	6445	47	8537	8131	53	273042	254366	87	1.3953
222956	175771	115	117241	97952	103	2904	2476	28	4257	3746	37	10954	9301	56	12785	10619	74	401824	353775	102	1.39725
134053	116562	87	59227	50714	87	2080	1667	19	2712	2312	32	5560	4960	43	7587	7046	48	246515	227360	87	1.39823
60633	58095	85	22374	22209	66	651	545	0	788	1026	4	2007	1852	23	2242	2192	24	71249	71675	76	1.3992
48183	46866	81	19095	19281	54	265	356	0	579	653	0	1496	1448	19	2491	2543	24	71443	71922	74	1.3992
146466	131475	94	73943	67746	88	1597	1395	21	2334	2687	26	6937	6669	44	8904	8821	51	274020	256219	90	1.3992
126321	111326	95	59664	50825	88	1411	1184	14	2428	1523	25	5320	4734	45	7420	6476	48	227444	201131	89	1.40018
193269	169021	101	107533	96041	93	2009	1751	23	3864	3569	40	8774	8020	52	10327	9245	55	349817	321419	94	1.40212
225482	172549	119	136467	101822	123	2492	1968	27	4343	3257	38	11197	8413	62	12175	9028	72	429115	330065	123	1.40212
270632	198873	124	149224	109342	112	2796	2172	30	6094	4447	49	13702	10396	70	17067	12808	75	521727	420358	111	1.40407
245870	176722	106	112798	83476	104	2536	2083	27	5018	4099	44	9709	7019	58	10842	8487	62	383658	290646	104	1.40505
220442	185449	108	151833	129554	106	3307	2687	33	6370	5355	50	14317	12805	68	16983	15457	68	568849	495658	107	1.40505
207623	173185	99	85170	72366	96	2184	1933	24	3890	3877	35	9452	7937	54	12883	10420	62	394151	344251	96	1.40602
272751	195427	116	137415	97879	114	3019	2252	31	5303	3816	44	13331	9807	65	16946	13657	74	567142	434466	116	1.407
48581	47533	79	15064	14879	49	377	278	0	423	631	0	1691	1737	20	2144	2368	23	74312	73997	73	1.40894
231444	195684	101	123150	106497	99	3319	2844	31	5863	5235	43	12786	11387	59	16768	14051	84	532118	477212	105	1.41089
154965	133124	92	60582	51018	91	2129	1809	23	3684	3127	36	7156	6300	48	8646	7410	53	346055	308026	95	1.41187
140375	121859	105	66565	57121	91	1480	1247	16	2972	2796	28	6183	5388	48	8426	7532	49	270702	242283	105	1.41187
195440	154343	102	81411	63667	98	2920	2366	31	4031	3578	37	10378	8510	56	11644	9522	63	434736	347593	102	1.41187
137515	127499	88	76126	69390	88	1627	1661	18	3019	2604	28	6524	6121	41	8276	7593	51	287733	272022	91	1.41382
28628	29410	69	15584	15768	47	343	546	0	259	500	0	881	956	0	1465	1598	19	40088	40162	66	1.41382
122920	117130	88	53735	51237	83	2016	1661	22	2361	2186	28	6249	5828	43	8153	7492	52	272631	253018	84	1.41577
175200	141613	95	99619	81078	95	2218	1742	26	3520	2953	37	7904	6748	54	9196	7631	55	334215	286338	93	1.42064
109148	104703	82	57934	53605	84	1073	1223	11	2487	2090	25	4781	4375	39	5979	5589	41	200350	189310	80	1.42064
137564	117112	106	48830	38632	107	1761	1372	21	2832	2409	35	8008	6687	54	10036	8165	57	350587	302259	107	1.42064
139732	131826	86	62368	57531	86	1383	1384	16	3620	2961	39	6666	6278	46	7888	7510	45	276156	263993	84	1.42064
131782	124858	86	68108	65348	84	1398	1496	16	2591	2176	30	6466	5945	43	6057	6004	43	233092	215567	80	1.42064
217876	180899	101	108482	89483	102	2187	1880	26	4790	4220	40	9737	7832	58	11271	10091	54	377917	335388	97	1.42259
190115	156434	105	114193	92924	99	2300	1956	25	4558	3496	46	9510	7820	57	11916	9747	65	378451	330129	94	1.42259
83976	80190	88	21259	21109	58	1069	1090	8	1924	1931	23	4677	4564	40	5713	5495	43	188688	180654	77	1.42356
154220	138448	104	85044	77441	89	1928	1619	22	3497	2998	34	7115	6502	45	9145	8240	53	281480	257036	88	1.42453
123487	118038	86	64158	60523	85	1512	1467	17	2652	2285	31	5255	4938	40	5758	5506	40	211950	196985	100	1.42453
92751	90531	80	66194	64780	81	1177	1148	11	2037	2198	24	4372	4380	35	4937	5001	38	175513	169977	81	1.42746
121386	118227	83	50620	48975	82	1154	1101	8	1884	1855	22	5137	4731	42	6764	6433	46	215294	201400	84	1.42746
121991	118701	83	53762	52083	81	1451	1470	17	3383	2669	30	5940	5732	41	7113	6744	46	253235	239524	83	1.42746
170231	134842	100	74786	59965	94	1516	1207	11	3653	2815	38	7955	6735	50	9464	7311	54	314834	252839	93	1.42746
211408	175453	99	115847	98503	97	2170	1781	25	3781	3195	36	9846	8366	54	11306	9560	60	372048	327691	96	1.42746
148231	141313	87	62941	60406	83	1857	1718	21	3409	3001	35	8127	7788	50	11100	10142	58	349754	333086	87	1.42746
164723	146374	91	81861	72008	89	2007	1674	22	3220	3070	30	7859	7112	49	9176	8457	54	303464	273377	106	1.42746
115780	106399	84	63217	57702	85	1152	984	0	2543	2035	28	4666	4348	39	5737	4996	45	193461	181081	85	1.42843
108282	103867	85	24910	24288	74	1685	1595	21	3486	2923	35	7129	7127	44	7470	7430	44	300770	294870	88	1.42941
95279	91907	82	37003	35684	79	1539	1510	17	2375	2086	25	5153	5151	40	5686	5595	44	220135	212082	79	1.42941
75451	73035	88	34437	33797	76	737	783	0	1738	1329	13	2745	2952	29	3406	3455	32	109660	105108	76	1.43136
145726	124922	102	65309	54386	90	1694	1415	17	2422	1663	25	5433	4856	42	6632	5766	44	228019	198347	89	1.43233
233425	168175	108	96793	68871	107	3094	2257	33	5598	3851	47	12353	8913	65	13879	10144	71	510564	374860	108	1.4333
79813	79470	79	30800	30805	76	711	669	0	1306	1303	12	3508	3329	32	4338	3960	40	136836	132281	77	1.4333
60152	57969	78	26160	25690	74	427	477	0	773	782	0	2083	2049	22	2713	2842	28	83834	82726	71	1.43428
48691	47457	76	23744	23704	64	451	391	0	1022	645	0	1765	1780	21	2228	2279	25	70612	67611	72	1.43428
136337	126701	87	72924	67216	86	1745	1498	19	2693	2727	28	6304	6224	40	8277	8088	48	267546	250824	90	1.43428
252762	179151	117	136053	99101	115	3025	2318	30	5468	4188	48	12584	9929	62	13729	10014	75	511793	373081	117	1.43525
146047	126031	93	54722	46555	90	1703	1380	20	3145	2686	32	7331	6770	46	8781	8005	51	311968	275162	90	1.43525
168110	136385	95	73123	60609	92	1696	1542	21	2737	2426	34	7132	5890	49	7568	5475	52	282471	239571	90	1.43525
101395	100320	80	48980	47215	80	1174	918	0	1841	1658	26	4879	4597	40	5751	5247	39	218184	213157	78	1.43525
170324	146715	91	73206	63577	89	1701	1708	18	2947	2532	33	7744	7280	46	9788	8399	55	302466	275313	88	1.43623
240028	194908	116	126646	106838	100	2983	2517	32	5922	5288	41	13516	12135	66	16557	14687	71	508969	456061	100	1.43818
205615	157104	100	92324	69304	98	2516	1962	29	4260	3259	42	10593	8470	58	11538	8642	65	445027	344017	100	1.43915
139490	126484	90	69007	61648	88	1389	1114	10	2892	2713	29	6283	5799	43	7335	7015	48	244759	238627	87	1.43915
130643	125285	93	27178	26179	81	1674	1671	18	2402	2569	28	6700	6396	44	7715	7237	50	246697	241555	86	1.44012
141811	127464	95	55794	49100	87	1616	1371	18	2672	2517	28	6519	5921	42	7937	7310	46	272333	250852	90	1.4411
210025	178265	101	117927	98324	99	3029	2413	29	5441	4586	39	11318	9920	58	13573	11948	69	442061	394763	101	1.4411
255265	190142	119	186221	145991	112	5231	3629	40	8800	7352	54	20808	16649	87	26228	21594	96	823414	651918	116	1.44305
155512	139994	89	71552	63748	88	1829	1591	19	3218	3374	30	7718	6781	53	10472	9548	61	318526	293490	89	1.44792
160996	143474	92	68272	60670	91	2438	2288	28	4616	4064	43	10602	9654	61	11389	11047	59	404424	374295	90	1.44987
127061	118554	87	60189	57941	84	1239	1254	12	1962	2269	23	5272	5007	39	5394	5475	41	196859	183252	81	1.44987
112106	104806	86	50628	45694	86	1072	962	0	2517	2360	24	4841	4774	39	6214	5657	44	221695	216762	82	1.45182
94236	91645	81	46853	45881	80	752	815	0	1733	1429	19	4294	4163	35	4941	4827	36	170155	163001	79	1.45279
205948	173854	100	202253	179469	96	4184	3387	37	6979	6004	51	15936	14073	69	17144	15162	76	611715	534859	95	1.45571
93082	90823	81	33064	33140	77	1055	1136	8	2025	2231	24	5197	4848	40	4503	4502	37	202768	198103	80	1.45571
300999	211886	122	159252	113065	123	4272	2762	40	6072	4331	48	15210	11970	70	15955	12139	73	562580	455302	117	1.45571
96723	88767	84	41742	35576	86	1074	1048	5	2296	2316	25	5029	4106	45	5584	5330	43	188883	169334	82	1.45766
168657	147612	94	65285	57441	89	2147	1888	27	4012	3863	36	8505	7824	48	10372	9402	59	369338	342684	93	1.45864
216150	178150	103	89193	70588	100	2726	2331	28	4017	3564	36	10509	9081	61	11351	9686	65	382958	332976	99	1.46059
105438	100500	82	61037	57533	82	1512	1453	17	3039	2941	29	6808	6676	45	7523	6735	49	285913	277707	87	1.46254
123766	111161	90	61355	55235	85	1535	1202	15	2569	2202	27	5636	5381	41	7472	6820	50	234589	214554	85	1.46351
126827	118542	86	86078	79073	87	1403	1241	13	2066	2203	26	5882	5340	44	6681	6394	46	237915	220366	88	1.46351
51384	51528	71	26386	26064	74	388	406	0	766	874	0	1932	1900	22	2708	2764	28	79928	77495	71	1.46643
138045	129352	92	52342	50088	84	1766	1553	18	2770	2807	28	7391	6860	47	9294	8597	52	295293	280636	87	1.46936
87695	85965	80	32858	32219	77	808	765	0	969	945	0	3140	3277	30	3722	3350	33	130604	128323	78	1.46936
150692	132545	89	83685	73879	89	1690	1581	18	2619	2019	29	6645	5967	44	7951	7234	51	270567	246271	88	1.46936
147809	134363	89	56394	51475	86	1864	2176	20	4137	3528	37	8570	7580	52	9373	8754	53	345728	334970	88	1.46936
62613	65100	76	30613	30945	74	729	655	0	803	1092	7	2535	2455	28	2855	2933	29	93801	93173	73	1.46936
151585	128063	92	186358	160121	93	4342	4020	36	7840	7013	56	17850	16198	75	18845	16632	74	672521	612392	94	1.47033
317193	215479	151	150321	108391	137	4000	3018	36	8511	5844	55	18540	13531	78	22522	15765	103	737726	567397	137	1.47033
157620	139731	91	88849	80705	90	1667	1488	17	2285	2589	26	7089	6733	45	8244	7601	47	291578	276869	93	1.47228
98946	95599	86	33239	32430	78	803	630	0	1831	1732	22	4047	3929	35	5374	4897	41	179517	170385	82	1.47618
132013	123015	86	51989	49846	84	1617	1445	16	3053	2963	33	6910	6278	47	6519	6403	42	259610	246361	86	1.47813
202549	168378	98	120624	100800	99	2674	2718	28	5497	4490	48	11158	9742	57	14044	11973	74	442141	397997	95	1.4791
193028	166976	95	67228	57779	91	2799	2573	29	4171	3468	40	9705	8175	57	11802	9833	62	374906	337882	91	1.48105
114205	110847	84	32713	31446	79	1211	1176	13	2223	2194	20	6051	6035	42	7663	7317	46	251751	248554	76	1.48105
202801	142697	103	124017	91862	100	3631	2612	37	5565	4675	46	12428	9842	68	16122	12364	81	528659	398678	96	1.48202
233298	182210	105	164096	133560	103	5528	4153	42	8347	6984	53	20440	16886	87	25505	20491	91	792762	631722	119	1.48202
128780	120406	88	66473	61837	87	1527	1315	18	2605	2432	29	5948	5439	42	6856	6600	44	236680	229750	85	1.483
85617	83709	81	41572	40706	79	731	859	0	1168	1361	15	2996	2665	31	3950	3633	35	121969	118821	76	1.483
162519	130331	98	105939	88126	96	3430	3115	33	5635	4127	48	11165	9568	59	13098	10868	65	457772	396529	94	1.483
126164	121628	86	52736	50726	81	1287	1261	12	2130	2613	25	5772	5419	42	6930	6884	45	223821	212250	79	1.48592
94576	91562	82	31803	31297	77	1323	1214	12	2345	2543	24	6968	6571	47	5602	6041	37	226229	214520	79	1.48689
99545	97853	82	27704	27067	78	861	887	0	1662	1725	21	3917	3605	35	4873	4940	38	142790	143087	81	1.48982
116480	110614	92	43718	42316	81	1461	1356	16	2878	2312	36	6419	5749	45	7188	6961	52	260111	245139	83	1.49079
104413	101780	93	31120	30480	77	1848	1633	23	3374	3189	32	6259	6200	41	6853	6480	43	245899	238366	81	1.49274
125963	114282	101	44790	40410	85	1139	1048	6	1962	1970	26	5494	5349	41	6481	5679	50	222804	210530	84	1.49469
180056	145897	96	68568	54433	93	2662	1998	28	4050	3663	37	9856	8256	60	9868	7719	62	389546	330403	93	1.49469
48927	49613	76	25792	25724	70	538	476	0	518	765	0	1487	1573	16	1936	1857	24	67146	67336	69	1.49469
99771	96398	83	30746	30162	78	1008	1256	11	2593	2608	27	5604	5663	40	6368	6068	42	237733	232170	82	1.49566
69535	66712	79	21724	21651	65	616	429	0	807	858	0	2410	2525	25	3255	3118	34	101427	98813	75	1.49664
144777	130857	89	67099	60459	88	1377	1263	15	2748	2694	31	6231	5922	44	7932	6881	50	261192	241876	87	1.49664
73580	71485	78	36837	36202	76	619	682	0	1435	1779	17	2448	2580	25	3081	2767	32	113745	112059	76	1.49761
111731	106539	85	45657	44060	82	2034	1885	23	3280	3086	31	7642	7433	46	7436	6821	51	288300	274663	86	1.49859
80637	78827	88	35469	35111	77	691	612	0	1680	1570	18	2848	2633	30	3242	3084	34	124299	117893	80	1.50151
142831	126405	100	66692	58573	87	1909	1784	20	3236	2660	28	7859	7667	48	8730	7764	54	327941	303030	88	1.50248
372143	233828	158	247873	168557	149	5260	3579	42	9991	6150	72	21969	14914	87	27818	18678	104	882428	602498	150	1.50248
34520	38603	55	16896	17935	45	493	466	0	908	969	0	1356	1357	15	1407	1764	18	63983	67826	65	1.50248
62056	63414	73	27288	28072	60	634	534	0	1244	1163	10	2212	2223	27	2975	2771	31	104497	102326	76	1.50346
117424	112262	84	50977	47427	83	1244	1206	15	2514	1958	26	5774	5376	43	6212	5786	45	234358	226383	83	1.50541
114679	108400	84	57180	53352	84	1185	1229	10	2186	2178	23	5316	5221	39	6038	5393	44	205066	197742	86	1.50638
77353	74893	81	41111	40040	77	516	292	0	1186	1033	4	2742	2794	28	2648	2528	30	116794	111803	78	1.50736
135965	118984	91	69185	58643	90	1209	1139	12	2344	2229	25	6003	5552	43	6804	6212	45	229819	204536	94	1.50736
169540	144794	96	70335	60851	91	1786	1887	19	3522	3358	31	8702	7777	52	9957	8559	59	338424	308361	92	1.50736
158420	139289	93	80594	70779	90	2644	2300	27	4634	3843	44	8101	7210	49	10114	8984	58	358586	325100	90	1.50833
117172	110443	85	54974	52745	82	1207	1140	9	2302	1951	29	4990	4682	38	5010	4670	42	188211	176881	82	1.50931
68191	65833	82	31862	31327	75	621	530	0	956	1089	9	2184	2315	25	2761	2761	29	100444	101608	73	1.51028
134223	124281	87	60156	55967	84	1643	1306	16	2550	2705	29	6305	5902	45	7055	7022	46	248970	239968	82	1.51125
87682	84366	80	43275	42378	79	824	831	0	2220	1814	24	3117	3190	31	4292	4374	38	157228	151954	78	1.51223
122569	110863	85	58733	52580	85	2025	1824	22	2984	2821	30	7492	6860	45	7733	6690	49	290228	271441	84	1.51418
161801	143938	91	113198	103261	91	2063	1852	22	3235	3100	31	8930	8124	51	10124	9273	52	361135	343660	87	1.51418
168954	147467	94	118770	107435	92	3526	2774	33	5822	5581	50	12804	12001	65	15586	13503	71	508837	462440	89	1.51515
110197	105271	83	43893	42358	80	968	1068	6	1594	1922	23	4628	4969	35	5168	5295	39	192902	187095	79	1.51515
81695	78145	88	37591	36864	78	617	628	0	1071	1204	16	3060	2819	32	3455	3170	36	119531	113689	76	1.51613
150578	137519	95	52904	48309	89	1824	1712	21	3286	2718	32	7575	7061	48	8302	7686	51	303169	288356	88	1.51807
228135	191948	102	117568	101221	99	3656	3036	33	6363	5624	43	13826	12524	65	15849	13907	69	550976	497557	97	1.51807
174804	151180	94	93480	80977	93	2115	1979	23	4392	3537	41	9720	8586	53	11847	10707	56	364124	318966	89	1.51905
165774	150011	89	89890	79271	90	2084	1933	24	3936	3646	35	9497	8325	54	9953	8859	61	344556	319639	91	1.51905
51676	54193	74	24211	25028	53	541	557	0	702	724	0	2422	2446	27	3086	2794	30	84806	82960	68	1.51905
131955	124511	86	66794	63614	84	1574	1626	19	2810	2804	31	6345	5944	44	6352	6415	44	244284	229005	83	1.52002
143863	124911	99	75508	65830	89	1535	1132	17	3018	2714	30	7099	6520	47	7239	6810	48	277245	251522	89	1.52392
111124	111177	79	43776	42965	79	1900	1986	20	2581	2780	28	6844	6926	44	7809	7192	53	281310	273211	81	1.52392
109907	103320	84	50789	46606	83	1434	1336	16	1493	1808	19	5154	5031	37	6899	6593	45	208121	204034	83	1.52587
63746	62019	78	33502	32617	75	446	523	0	848	747	0	2796	2650	27	3022	3188	28	99191	97568	71	1.52587
191465	159486	103	78753	67984	93	1720	1584	19	3818	3592	33	8184	7200	49	9065	7786	55	329369	293009	94	1.52879
177481	160153	103	132766	122806	90	1947	1652	22	3309	2842	37	8893	8119	51	10103	8576	62	336176	295218	89	1.52879
98094	96281	82	42846	41956	79	925	861	0	1768	1851	23	3463	3851	30	4116	3965	34	146037	143500	79	1.52879
114129	102660	89	45589	41430	84	1806	1496	18	2834	2200	30	6201	5490	45	6686	5876	42	249078	235099	89	1.53074
188978	154111	107	89195	74232	97	1950	1614	23	3764	3013	34	8449	6757	53	10618	8622	58	347905	293910	99	1.53269
195153	163069	97	94821	78720	96	2513	1760	27	4320	3996	36	9091	7969	51	10356	8367	59	348079	309692	100	1.53659
252797	180222	111	105889	75347	108	3442	2376	37	6524	4897	47	13819	9712	71	14900	10152	75	573140	418968	112	1.53756
56336	59613	59	24351	24833	59	678	661	0	1567	1346	14	1905	2208	22	2653	2656	28	91934	92642	74	1.53756
112958	111362	80	50410	49420	81	1447	1422	15	2358	2351	26	5189	5037	39	6439	6697	45	229807	220258	85	1.53756
77877	77508	77	24131	23745	71	633	514	0	1439	1400	16	2640	2755	28	3698	3568	34	123385	122600	76	1.54146
111073	106698	85	23211	22439	70	1055	1188	10	2145	2234	23	5443	5320	41	6473	5841	43	205385	195962	80	1.54243
72454	70964	88	38451	37620	77	684	649	0	1395	1297	14	2593	2664	26	2777	2955	28	112056	111219	71	1.54243
152129	135454	92	89348	82138	90	2371	2284	23	3345	3026	32	8590	8149	52	10750	9961	56	348847	322754	87	1.54341
148004	134555	90	69414	61228	88	2571	2290	27	3979	3379	36	7793	6922	51	7933	7537	49	317249	310911	82	1.54341
137197	127997	87	57392	53309	86	1524	1424	18	2755	2599	30	7058	6779	49	8629	8740	49	284515	276876	82	1.54341
37459	35833	75	18629	18705	54	252	334	0	659	478	0	1123	1268	11	1834	1728	22	58703	57057	66	1.54536
136016	125685	90	49314	45335	86	2369	1982	26	3766	3332	34	8461	8228	47	9123	8176	55	374370	361305	85	1.54536
68179	67807	77	31966	31399	75	816	870	0	1166	1392	14	3306	3402	33	3724	3320	35	144576	138112	74	1.54536
161340	138468	94	78454	65603	92	2448	1902	24	4440	3847	37	9848	8756	54	10895	9116	62	401853	358689	89	1.54633
134598	125745	88	93181	86793	86	2226	2183	24	4140	3983	38	8852	8399	53	8855	7977	49	343841	332492	85	1.54633
293002	203386	136	127385	92734	121	3782	2738	36	6445	4395	50	14868	11088	69	18807	13542	89	589464	471331	120	1.54828
122681	112678	102	63269	59415	87	1205	1397	13	2235	2172	22	5479	5106	42	5745	4964	41	222382	203216	102	1.54828
152969	133586	106	80838	71903	90	1490	1518	16	2875	2292	31	7304	6697	45	8358	7426	53	283608	264637	86	1.54828
157807	146589	89	78127	73500	86	2021	2034	21	3534	3195	35	7777	7165	50	9748	9340	50	323575	309135	88	1.55315
87247	85216	80	34819	34515	77	1185	1214	10	2936	2342	35	5396	5641	37	6130	5665	43	214082	208993	79	1.55413
135680	126548	86	80405	75177	85	2252	2025	25	2987	3224	26	8223	7822	50	10211	9704	57	340071	323698	88	1.55413
199018	167085	103	93167	76786	99	2197	1657	25	3719	3432	37	8288	7290	53	10341	8411	61	329051	295758	95	1.5551
126637	115180	98	64780	58799	86	1237	1289	12	1977	1582	24	5905	5298	43	8135	7246	55	257253	242640	88	1.55608
145962	130998	89	67674	60301	89	2613	2278	27	4583	4038	36	9125	8510	52	10323	10074	53	394673	367426	89	1.55705
110819	104276	84	49591	46858	82	888	778	0	2576	2195	24	4672	4420	37	5260	4756	46	193456	185230	83	1.56095
146579	130942	93	56334	50600	86	2390	2294	26	3343	3792	30	8120	7277	51	9016	8467	49	331727	312194	90	1.56192
57453	58584	74	22815	23074	62	433	569	0	663	825	0	1657	1620	20	2668	2613	28	82300	77665	75	1.5629
201786	163402	116	86299	70483	99	2128	2054	25	3555	3060	34	9375	8012	53	11314	9506	60	366505	327650	100	1.56484
112001	106325	82	47209	44395	82	1608	1370	14	2262	1983	27	6110	5858	41	6210	5973	39	235771	224672	86	1.56484
131784	122896	88	53584	51726	85	1999	1658	21	3033	2551	38	7455	6816	48	9003	8490	50	297497	277698	89	1.56582
103696	103100	80	48122	47418	79	1135	1081	6	2079	1899	25	4939	4566	38	5180	5085	39	186760	183363	83	1.56582
44785	45053	72	15788	16002	49	495	327	0	511	852	0	1370	1512	15	1817	1800	20	64466	63961	73	1.56679
133725	126056	88	82237	77796	84	1964	1943	23	3386	3211	35	7187	6844	46	8892	8712	47	278131	261293	90	1.56679
227970	193623	106	180067	153966	105	4629	4110	34	8221	7377	49	18784	16147	74	21775	20106	93	711555	629092	105	1.56777
311913	206048	124	140619	95962	122	3923	2512	38	7444	5171	53	15985	10650	71	18868	12162	82	627634	442907	124	1.56874
116987	113709	83	49590	47593	82	1567	1536	16	2410	2249	27	5544	5113	43	7295	6902	45	257461	247354	85	1.56874
117741	112398	84	58138	55749	82	1311	1408	14	3002	2349	29	6125	6167	41	6912	6604	46	220590	210864	83	1.56972
60762	61943	77	30214	29782	75	702	782	0	1140	1115	12	2441	2300	26	3387	3583	32	101077	99210	71	1.57167
64203	63359	79	29790	29342	75	496	522	0	1106	1302	14	2238	2201	25	2408	1992	29	92592	90113	73	1.57167
178250	164579	90	70573	65589	88	2377	2177	26	4115	3250	38	8828	7700	49	12040	11115	58	364686	331769	86	1.57264
129919	121486	87	49496	45002	86	1987	1950	20	2653	2196	30	7297	6222	50	8958	8875	52	322256	307038	82	1.57264
79389	78574	79	35966	35092	77	675	899	0	1221	1205	12	2548	2662	27	3389	3441	31	114824	109176	73	1.57459
181154	161927	93	102409	92981	91	2158	2167	21	3334	3171	34	8049	7687	48	9784	8398	54	300996	281636	85	1.57459
265662	186246	116	118043	80490	114	3154	2287	33	5259	3645	54	13517	9431	67	14318	10357	70	529030	391485	110	1.57556
105433	103683	81	44927	43466	80	1375	1477	16	2625	2335	28	6070	5865	42	6251	6434	41	250336	242229	79	1.57556
113852	108494	83	70595	67997	82	1226	1418	14	2341	2093	28	5548	5193	42	6484	5698	44	217665	206079	83	1.57946
125468	115954	85	65789	60244	85	1482	1347	16	2568	2246	30	6049	6130	42	6783	6178	48	242903	223609	83	1.57946
118716	110220	99	90241	86534	83	1945	1746	22	2851	3122	31	6501	6115	41	7395	7099	46	272708	258310	82	1.57946
68709	68853	76	23362	23653	57	606	627	0	1338	1378	16	2732	2702	28	3517	3402	33	123215	122451	78	1.57946
201798	167659	104	89991	75543	97	2630	2340	27	3635	3047	37	10102	8572	57	9545	8406	50	352452	316174	94	1.58043
90541	86071	92	33038	32254	77	1021	963	0	1860	1723	20	3654	3642	35	4666	4224	38	170542	166468	80	1.58141
183776	167156	92	106211	96839	93	3104	3111	29	5486	5088	41	12825	11689	60	14388	12701	66	500393	442064	97	1.58531
162672	145435	94	66980	60148	91	1847	1773	22	4249	3272	36	9053	8067	55	9527	8342	58	366799	341996	92	1.58628
171403	144448	110	73006	64141	93	2271	2164	24	4180	3992	37	9426	8461	52	11282	9870	62	404916	359333	97	1.58823
132812	124400	86	41647	38686	82	1813	1705	21	2801	2809	30	6804	6339	44	8988	9032	50	282943	270130	88	1.58823
231133	173250	112	112198	86806	107	2493	1713	30	4879	3477	41	9977	8216	55	12441	9461	58	417732	340365	108	1.59018
178824	159751	96	103218	92418	92	2820	2514	28	4762	4491	41	11278	10281	57	13556	12097	66	448848	417743	94	1.59018
319946	215846	139	296982	224566	127	8250	5574	48	13681	10117	81	30559	23069	116	37288	27421	118	1.04858e+06	899658	126	1.59115
136383	129356	87	61809	59809	84	1997	1759	24	3016	2903	29	8151	8068	49	8747	8025	50	302866	293816	86	1.59115
29308	28747	71	17248	17718	48	331	223	0	577	556	0	835	927	0	1429	1192	14	40445	43603	65	1.59115
165391	143737	93	85227	74358	89	2081	1947	20	2899	3097	31	7882	6911	53	9238	8261	53	324630	301544	91	1.59213
147988	138593	97	63416	59478	86	1643	1789	19	3262	2946	32	7719	6871	49	9796	9381	50	300349	283041	90	1.5931
156699	138050	90	62808	54249	90	2052	1776	24	3493	2813	39	9228	8065	54	10156	8981	56	385789	346119	91	1.5931
187434	147301	105	113797	90068	96	2498	1601	33	4319	3699	39	10481	9064	55	11908	10317	63	396005	326384	94	1.5931
168337	149088	93	95437	86518	91	3182	2840	31	5157	4368	42	10655	9606	52	14944	13601	75	444525	391334	94	1.5931
63881	63499	77	24193	23885	75	340	471	0	753	1006	2	2167	2199	25	2496	2740	25	90569	86939	77	1.59408
108159	103213	85	72390	69360	84	1431	1404	13	2502	2594	25	5929	5445	41	7465	7511	42	269048	259970	88	1.59505
60504	60684	77	14407	14569	47	581	477	0	1216	1207	11	2216	2257	24	2981	2817	34	100008	96174	77	1.59602
120989	114024	86	80320	76152	85	1893	1650	22	2797	2594	29	7148	6794	47	7548	7224	48	243987	227194	89	1.597
51735	51790	73	25934	25793	69	493	460	0	1072	1008	2	1670	1569	20	2222	1967	23	70040	68431	73	1.597
60501	59797	75	36736	36995	74	384	505	0	986	1047	5	1891	2184	23	2800	2509	33	96608	92521	80	1.59797
33212	32859	71	11356	11509	43	272	322	0	389	651	0	1147	1195	13	1242	1229	9	45166	44142	70	1.59895
145210	136595	90	113380	106400	89	1867	1526	21	4105	3554	35	7861	7629	48	10125	9802	58	340093	320931	88	1.6009
130468	114548	87	86218	79715	87	2236	2026	23	2865	2700	34	7514	6712	47	8102	6791	52	299589	265226	87	1.60187
149893	130904	90	62525	53016	90	2125	1829	22	4068	3438	38	8380	7834	50	9497	8257	57	349847	311814	88	1.60187
34736	34034	69	18424	18549	56	213	325	0	775	508	0	1521	1500	19	1717	1971	20	63429	62977	72	1.60382
104829	100015	96	37948	36896	79	1437	1444	14	1853	1705	20	4129	3981	34	4706	4515	38	178308	173205	79	1.60382
110151	103220	87	58887	55221	83	979	907	0	2011	1599	22	3755	3497	33	4876	4985	35	157610	148737	79	1.60382
129559	126381	88	42839	41336	82	1416	1453	14	2736	2829	30	6595	6321	41	7717	7407	47	267738	253382	83	1.60869
70700	68200	80	16676	15985	54	906	753	0	1007	1118	7	2856	2706	28	3494	3207	32	130704	124495	93	1.60869
171180	161846	86	86263	80535	86	1861	1820	21	4621	4085	37	8636	8631	49	9684	9011	56	347899	330285	85	1.60967
143767	135958	91	75640	71926	84	1917	2063	22	3832	3306	36	8039	7488	47	9401	8789	52	283171	261114	85	1.60967
124814	121473	83	63027	61143	82	1722	1855	19	3037	3002	28	7796	7594	48	8617	7653	51	306262	292941	85	1.60967
121222	113504	94	58740	56435	83	1329	1243	11	2610	2282	30	6351	5864	43	7060	6467	46	238775	226169	84	1.61064
29560	27980	73	8752	9008	40	418	323	0	149	374	0	1089	1098	8	1511	1609	18	45871	46363	63	1.61064
177213	160822	97	73838	67940	90	2124	1868	24	3549	3448	34	8066	7690	48	10705	9344	66	344118	319924	91	1.61064
165143	140379	103	73223	62849	92	1804	1733	21	3033	2969	28	8384	7726	50	9619	8179	57	297881	276947	91	1.61161
132465	116165	103	75133	67418	103	1751	1516	19	3128	2669	33	6896	6164	45	8102	6928	54	283013	260382	103	1.61161
97839	98646	78	43192	42630	78	1745	1746	19	2327	2454	26	6060	6043	40	6381	6425	44	242632	239690	79	1.61161
242186	184291	116	164117	127150	110	3576	2788	34	5646	4749	46	14003	10959	65	17303	13175	76	571308	472068	110	1.61259
193899	162825	98	75859	62651	93	2730	2401	29	4943	3955	39	10698	9049	60	11820	9753	58	454556	398145	93	1.61356
38289	39252	62	17300	17388	50	268	320	0	638	663	0	1366	1281	15	1535	1684	18	53783	55864	69	1.61356
189944	160772	104	100587	87113	98	2490	2104	26	4208	3598	40	10104	8892	57	11310	9816	59	411653	368002	99	1.61551
54905	54370	74	24010	23962	69	513	437	0	559	680	0	1816	1921	19	2524	2384	29	86699	85984	73	1.61649
74775	73512	77	35139	34504	76	618	799	0	563	1128	9	2345	2319	25	3117	2859	29	110802	106068	78	1.61746
384972	251298	151	179835	112751	150	5443	3434	46	15500	11295	64	23542	15977	109	26942	18204	115	879902	640271	149	1.61844
43408	46377	54	21699	22151	55	572	473	0	1061	973	0	1754	1783	22	3306	3024	34	90080	86358	78	1.61844
276679	192682	125	142689	100186	114	3075	2070	33	6743	4458	52	14172	9869	74	18047	12707	81	581534	407779	115	1.62038
143159	124117	98	44927	38091	86	1770	1549	19	2955	2437	33	7907	7028	53	9289	8028	56	333143	296978	91	1.62136
234068	191169	106	126054	105433	105	3609	2869	33	5133	4246	43	12070	10564	64	15484	13349	74	503823	444143	110	1.62136
215442	184117	105	105888	92160	96	2705	2399	28	4423	4160	38	11116	9763	62	12770	11107	63	419670	384021	96	1.62428
32528	34000	60	14669	14846	48	178	264	0	233	526	0	978	1075	7	924	1209	10	46767	47687	72	1.62428
117316	111958	88	54949	53830	81	1262	1307	11	2439	2730	24	6910	6653	47	6636	6211	49	261160	248751	85	1.62526
216986	170028	101	75737	57867	99	3087	2572	31	4677	3666	41	11795	9256	59	12782	10358	68	504683	405770	103	1.62526
144798	131459	90	73351	65894	87	1744	1552	19	2753	2560	29	6029	5699	41	6761	6091	45	256627	240736	88	1.62526
144554	132333	90	38114	35277	86	1617	1416	17	3216	3295	29	6521	5752	44	8104	7630	52	253224	242820	90	1.62623
158941	127413	95	70567	57526	93	1543	1409	18	3164	2571	34	6593	6087	45	8511	6539	53	284982	243875	97	1.6272
173681	146217	94	67314	56029	93	2252	1872	27	4229	3491	41	9549	7784	54	10303	8153	59	393091	339284	97	1.6272
85038	83150	84	44321	43455	78	609	613	0	1187	1101	7	2858	2730	29	3620	3304	35	119656	113508	79	1.6272
96706	94480	86	55027	54074	80	1631	1674	19	1857	2110	20	5785	5529	42	5592	5073	42	230417	221346	83	1.62818
97065	94173	82	54052	53014	81	788	834	0	1327	1070	10	3609	3538	34	4459	4505	36	149613	148836	80	1.62915
78795	77300	89	35507	35291	77	824	668	0	1311	1075	8	2769	2620	30	3398	3190	34	131079	127653	80	1.6311
105664	101099	82	53361	51643	80	1847	1685	20	3314	3352	31	7153	6822	46	8930	8415	46	316235	298605	84	1.63208
94919	91989	82	50694	49533	79	769	782	0	1773	1816	19	3685	3829	33	5431	4845	45	156529	153412	79	1.63305
49717	48515	76	25158	24718	72	306	396	0	650	653	0	1535	1674	16	2003	2282	21	72445	71747	68	1.63305
139424	124664	99	61378	54285	86	1544	1543	18	2817	2554	29	6712	6152	43	8031	7053	49	267210	247469	86	1.63403
141861	117380	94	72791	61557	92	1723	1296	16	2252	1944	30	5910	5155	46	7533	6354	53	238770	207630	91	1.635
194203	149099	104	78074	60794	97	2458	1848	28	3840	3211	38	9651	7883	58	11372	8654	67	409739	325412	95	1.635
222236	188944	99	128795	109970	98	3328	2810	33	6076	4781	41	13017	10733	68	16259	13319	71	527204	423361	93	1.635
89223	86934	81	35699	35151	78	880	861	0	1571	1526	18	4610	4332	37	5022	4992	40	180710	171973	78	1.63597
198084	162753	96	84304	67824	96	2183	1646	25	3743	3066	39	8373	7396	48	10416	8260	64	339516	288901	94	1.63695
296389	228552	120	185974	142646	122	4703	4008	36	9621	7943	54	21254	17540	84	26106	20943	92	820476	686892	134	1.63695
126205	122177	84	68370	66796	81	1561	1495	18	2853	2540	34	6162	5923	42	7104	6847	45	231258	222748	78	1.63695
153774	144327	86	66328	63041	86	2181	1931	25	3909	3559	36	9588	9240	50	10799	10636	57	365192	339046	84	1.63792
174971	149290	92	76794	65470	91	1597	1372	17	3341	3096	31	7310	6419	49	9232	7868	58	318149	288839	93	1.64085
142401	121676	90	75681	64628	88	1242	1210	11	2946	1995	28	6000	4874	47	7055	6193	47	242156	214576	87	1.64182
229515	173908	109	109693	86009	102	2249	1979	24	4143	3195	43	10620	8712	57	13373	9644	65	432885	347245	100	1.64182
112345	109684	82	57458	55906	82	1839	1902	21	3061	3075	28	5643	5332	41	7233	6866	47	257384	244062	84	1.64182
21798	20366	69	8415	8473	40	149	265	0	3	433	0	845	697	0	930	1338	12	32167	31508	59	1.64279
100492	95762	85	22466	21858	63	1456	1300	15	2405	2254	26	6120	5931	42	7103	7047	44	235101	221864	84	1.64279
80073	79586	83	19480	18957	60	1106	1085	7	1489	1487	15	3011	2939	31	4181	4109	35	140543	135124	79	1.64377
150011	138925	88	79018	71789	88	1955	1919	21	3012	2847	32	8123	7570	51	10098	9209	56	340752	309706	88	1.64377
159698	135189	94	73441	62385	91	1751	1553	22	3081	2792	30	6111	5252	45	8126	6962	46	272555	240108	91	1.64572
77287	68874	85	36344	32844	80	667	688	0	1217	988	0	3229	2939	33	3969	3587	37	125290	109649	80	1.64572
167411	141028	94	71842	60950	93	2076	1836	23	4041	3506	41	9067	8272	50	10425	9200	60	400505	360020	94	1.64669
182514	154495	98	85280	72721	95	1722	1517	20	2923	2622	34	7450	6238	51	9318	7954	48	290663	256298	93	1.64669
198847	150636	100	98299	72909	100	2193	1583	23	4024	2931	44	9223	7059	58	10315	7830	58	364826	289767	99	1.64767
197224	159008	103	77208	61712	96	1926	1637	21	3308	2594	32	6873	5791	47	8064	7051	50	288052	247917	98	1.64962
57507	60075	73	24131	24369	61	346	424	0	1113	813	0	1990	1966	22	2211	2104	26	82440	80367	72	1.64962
162512	152138	91	102104	94872	89	2076	2008	24	4046	3981	34	9082	8464	52	11218	10364	55	359170	335828	87	1.64962
42047	43155	70	19370	19086	59	453	581	0	649	773	0	1699	1550	18	1470	1532	14	57955	58207	70	1.65156
110571	108987	81	54588	52946	81	1359	1438	13	2267	2207	26	6072	5813	42	6977	6415	42	246630	236348	86	1.65351
109954	103866	98	52717	50942	82	1255	1473	16	2065	2389	22	5917	5811	43	5311	5010	42	218906	212524	86	1.65449
219156	190597	111	117418	101843	99	3357	2680	32	5189	4554	43	12621	10984	65	15844	14063	71	510516	455277	107	1.65449
138057	126678	90	64563	57756	88	2094	1943	22	2885	2505	29	6745	6091	44	8098	6938	52	253537	233669	90	1.65644
54341	52262	82	29613	29282	73	377	409	0	160	541	0	1837	1730	21	1884	2018	23	81126	80231	78	1.65741
194100	171426	113	120141	108186	98	2419	2335	28	5841	5253	40	12385	10884	62	13726	12422	62	479412	432002	102	1.65838
226365	173444	109	89306	64544	107	3544	2513	34	5521	4698	41	13393	10342	64	15143	12452	72	564080	454649	112	1.65838
69275	70091	79	29264	28620	76	636	680	0	1219	1054	6	2231	2305	24	2705	2856	27	101808	100463	80	1.65936
58563	59251	74	32491	32219	74	298	418	0	557	805	0	1845	1790	24	2511	2763	27	85612	83736	76	1.66131
133362	120685	88	62518	57832	87	1575	1406	14	2486	2295	30	5404	4826	41	6115	5552	42	229174	214084	85	1.66228
194867	165336	100	122241	105926	97	2100	1668	24	4160	4064	34	8645	7792	53	9914	8487	54	357337	315312	94	1.66228
146162	126837	94	68869	60269	89	1179	1254	11	2688	2143	30	5795	5235	42	6584	6247	47	231405	208845	85	1.66423
50010	52107	71	33624	33896	73	433	490	0	1069	926	0	2056	2119	22	2164	2259	25	77718	78672	71	1.66423
194799	178736	96	111245	101902	92	3997	3653	32	5885	5213	42	13045	11794	61	17330	16368	70	575119	533758	93	1.66618
60496	60261	76	20303	19895	57	595	525	0	1294	1109	11	2486	2409	24	3256	2724	32	103661	99178	73	1.67008
174491	155849	103	89431	81830	91	2535	2175	26	5186	4357	42	10840	9738	54	12237	10760	63	436137	384278	92	1.67105
85438	84610	82	39861	39916	76	837	783	0	1632	1656	20	3410	3314	31	4252	4211	38	143935	139124	79	1.67495
148269	120805	106	60905	50519	92	2011	1445	25	3447	2872	34	6873	5938	47	7872	6292	50	291180	254830	93	1.67592
168657	147555	91	88604	76662	90	1997	1773	24	3300	3048	34	7369	6677	51	9330	8252	54	302392	274121	89	1.67592
121699	114746	91	50570	49237	81	1435	1176	13	2543	2891	26	5972	5608	43	7901	7922	45	246273	233042	83	1.67885
299423	237433	116	218919	168427	114	5528	4397	41	9687	8099	54	23764	19933	87	30835	24974	103	939258	800387	114	1.67885
137069	125341	86	53833	49576	84	1575	1443	17	2862	2816	30	7545	6988	47	7808	7334	47	301494	276518	85	1.67885
89312	87717	81	24381	24348	62	1425	1447	16	2475	2410	26	4819	4796	37	5076	5282	37	211830	204594	79	1.67885
156503	133949	91	53896	45356	89	2329	2034	26	3450	3074	31	7577	6762	47	9230	7726	54	342136	306047	90	1.67885
171033	146155	92	108510	97683	91	2882	2623	28	6185	5475	41	13389	12671	64	15799	14363	73	477962	438753	90	1.67885
116709	109112	87	40270	38709	83	1392	1264	16	2511	2739	27	6753	6118	45	7580	6863	49	275637	265903	85	1.67982
128370	114246	87	55892	47610	88	1665	1291	19	1980	1842	26	5359	4884	41	6535	5638	44	224857	203556	85	1.68177
208622	155815	104	92076	71599	99	2971	2292	31	5459	3770	51	11792	9024	63	13784	10480	68	497586	387451	101	1.68274
38245	37762	75	20644	20983	56	431	492	0	131	373	0	800	960	0	1118	1069	7	47165	49036	66	1.68274
30488	29181	70	11335	11392	44	287	441	0	424	609	0	1318	1421	16	1265	1596	14	57223	61204	65	1.68762
97959	96784	80	47157	44578	81	1178	1192	10	2215	1986	25	5438	5171	42	7167	6849	46	229473	216799	86	1.68859
150962	130266	97	78562	65890	91	1468	1130	15	2874	2859	31	6206	5614	41	7004	5961	49	268906	240576	89	1.68956
239674	190656	107	117803	91900	103	2955	2259	30	4819	4143	39	10972	8925	60	13628	11096	67	446358	387989	102	1.69151
321803	208255	137	206288	142686	136	4761	3105	43	8037	5749	52	18596	12780	76	24822	16646	99	732136	533072	134	1.69249
100110	96566	84	50956	49562	81	1013	1058	6	1923	1761	22	3793	3617	35	3906	3933	34	162565	157674	81	1.69346
136389	118272	106	66581	58602	106	1357	1285	13	2848	2226	29	6274	5366	48	7877	6830	48	262291	232858	106	1.69346
110565	105608	88	41990	40893	81	1458	1462	18	2829	2550	29	5861	5485	44	6585	6492	45	250662	237219	81	1.69444
314008	206442	135	216264	144184	128	4469	2992	42	8793	5984	56	20103	14238	78	24251	17051	94	753522	522870	128	1.69444
144163	127129	105	63788	53378	105	1871	1679	21	3749	3371	32	7533	6349	49	9286	7878	56	283964	234910	105	1.69444
239743	183722	103	107343	80350	103	2611	2094	27	4817	3956	40	10923	8888	55	12758	10079	60	420174	337164	100	1.69541
190751	154940	100	71106	55343	99	1996	1905	20	3279	2863	33	8556	7368	54	10112	8689	54	350186	292148	96	1.69541
55218	53362	76	23457	23460	72	548	672	0	842	1000	1	1613	1703	20	2216	2100	27	66102	67546	59	1.69639
61646	60017	76	26960	26520	75	639	772	0	556	631	0	2175	2217	26	2365	2357	27	84371	86022	71	1.69639
134282	126692	89	88575	84258	85	2214	2033	24	4192	3511	42	7665	7238	47	9468	9159	52	299094	279844	83	1.69736
79455	77561	78	39061	38916	77	816	846	0	1391	1366	12	2900	2949	29	4216	3735	37	137027	129445	72	1.69736
178349	152991	100	89092	76380	92	2460	2059	26	3857	3447	36	9500	8251	55	11177	9782	59	422393	376248	88	1.69736
162093	143224	91	81493	71545	90	1762	1393	18	3205	2849	35	6846	6057	46	8766	7936	52	307974	272892	87	1.69736
308976	222695	130	156375	116316	125	3972	2641	38	7312	5249	47	17946	12996	78	22242	16217	96	735735	564688	121	1.69833
118790	109064	86	51033	46905	84	1440	1260	13	1642	1924	24	5250	5086	39	5697	5380	41	229203	223187	80	1.69931
217510	162188	104	94261	71646	102	3261	2402	34	5356	3977	45	11722	9106	65	14106	10586	71	505238	406622	100	1.69931
116463	106029	101	31836	29221	81	1948	1608	23	3226	3376	33	7243	7108	49	7578	7238	47	291194	279270	83	1.70028
203738	148088	99	90675	64894	98	2731	1814	35	4918	3212	46	10887	7500	64	11562	8294	74	456765	341902	100	1.70126
160283	147120	93	140472	131427	92	3282	3084	28	5775	5347	40	12676	11824	63	14812	13719	65	507191	461773	97	1.70223
108113	104700	82	43060	42113	80	1497	1331	14	2637	2245	30	5027	4681	40	5486	5383	38	195798	188864	82	1.70321
52452	51406	83	20870	20946	62	577	599	0	236	602	0	2013	2029	22	2303	1981	25	70832	69439	74	1.70418
138815	129177	91	65258	61590	84	1850	1638	20	2946	2799	30	7456	7131	48	8934	8138	54	273727	257427	85	1.70418
195431	155247	97	80473	64183	96	2189	1815	25	4436	3219	43	9474	8181	54	10918	8372	60	412689	349682	98	1.70418
185688	105417	126	95667	56687	123	2045	1219	18	3044	1751	25	7553	4670	72	9827	5642	82	312350	187839	125	1.70515
92991	91744	82	47458	46384	79	909	1039	5	1926	1853	23	4011	3943	35	5447	4934	41	167500	163248	79	1.70515
31815	32927	57	16026	16311	48	487	464	0	410	453	0	1379	1205	12	1587	1372	21	50035	49488	63	1.70515
118088	111532	87	49689	48521	82	1599	1676	18	2867	2449	28	6179	5940	43	6985	6882	44	225891	212870	87	1.70613
78478	76432	83	38098	37563	77	405	420	0	1398	1394	14	2347	2481	26	3199	3310	29	115432	112424	79	1.7071
231672	185071	104	102547	85178	100	2589	2181	27	5376	4114	45	10953	8766	56	12527	9848	64	442311	372509	102	1.7071
102252	98749	85	39832	38078	81	1155	1314	13	2050	2422	25	5398	5125	38	6649	6473	41	222763	219812	82	1.711
189209	155808	101	102599	88180	96	1838	1493	19	3195	2689	36	6973	6223	46	7834	7170	51	269606	237960	95	1.711
114660	112121	81	59217	56935	83	1271	1184	11	2822	2594	27	6677	6310	45	8922	8510	54	278485	263813	85	1.71197
138072	121399	89	52701	46276	88	1883	1768	19	3605	2903	34	7611	6900	48	8285	7588	52	326760	297909	90	1.71197
147207	125928	106	60604	51267	90	1568	1386	18	3519	2621	32	6957	6096	46	7332	6620	47	283697	257830	91	1.7149
135153	127847	88	59871	56284	86	1613	1493	20	3200	3002	32	7740	7483	46	8678	8010	52	321535	305633	89	1.7149
126882	109378	91	73151	63280	87	1383	1265	13	2751	2197	31	5810	4996	43	8161	6784	50	259430	231402	87	1.71587
159035	146106	101	117679	110107	90	2434	2159	26	4331	3570	37	9384	8668	53	11634	10746	56	368439	340684	91	1.71587
46729	45228	75	16988	17206	52	337	345	0	409	771	0	1100	1364	13	2211	2047	23	58513	57871	72	1.71685
188502	170191	95	117508	108381	93	2044	1848	22	3384	3250	36	8215	7412	58	10539	9165	61	335504	302189	94	1.71977
207657	156613	107	83519	63410	105	2683	1972	29	4745	3422	41	10256	7724	57	11998	9834	62	422568	332937	108	1.72172
55982	56530	75	23246	23277	64	405	502	0	631	888	0	2100	2116	24	2792	2588	30	93601	92040	70	1.72172
227163	181242	102	120630	97278	100	3412	2920	32	6280	5476	46	12872	11348	61	15998	13003	68	548959	487400	104	1.72172
214970	181885	101	174801	154046	100	2980	2651	30	5294	5088	40	12138	10223	65	14406	11528	65	500584	428191	99	1.72172
187749	141841	101	111125	87120	100	1917	1281	24	3790	3219	38	8387	6433	56	10270	8248	65	332992	270432	95	1.72367
129788	114732	87	66235	59097	87	1681	1400	18	2192	2411	24	6091	5642	43	6610	5926	48	236616	222615	83	1.72367
109707	102619	89	63360	60707	83	1717	1520	21	2499	2960	27	6657	6390	45	7358	7380	45	254053	235531	81	1.72464
79694	77881	77	26511	26232	76	507	441	0	1384	1224	14	3430	3072	32	4414	4301	36	139936	135400	77	1.72464
85159	83283	81	45131	44235	79	860	816	0	1530	1352	18	3336	3386	29	4788	4754	38	145403	141225	78	1.72757
174486	153249	92	71289	59857	92	1989	1755	23	4178	3620	35	8262	7383	53	9435	8383	54	330697	302728	86	1.72757
181969	158755	95	76415	66409	92	3343	3049	32	5145	5003	38	12813	11405	64	13366	11841	67	533141	491166	90	1.72854
39128	39691	68	20648	20713	58	357	461	0	272	578	0	1534	1517	20	1848	1786	24	58979	58500	65	1.73049
91477	91400	81	38734	38110	78	893	981	0	1787	1721	19	3714	3844	33	4225	4302	37	144814	139183	77	1.73244
282145	193999	112	124233	85316	109	3401	2385	34	6081	4710	49	13657	9693	71	17173	11921	78	547432	394367	111	1.73439
195303	164905	97	64827	55487	92	1710	1621	19	3591	2831	34	8210	6909	53	8874	8122	50	310733	283435	93	1.73633
58715	60228	74	12962	13260	45	495	505	0	1187	1266	12	2112	2251	24	2784	2841	29	95239	90246	74	1.73633
118820	112946	87	52785	51268	81	1146	1008	2	2476	2674	25	5248	5183	38	5897	5158	44	221053	213120	83	1.73731
179510	147814	95	98006	80832	93	2488	2059	27	4038	3453	36	9323	7426	52	10358	8436	60	382825	324900	97	1.73731
199519	163601	115	104514	88058	98	2646	2478	25	3563	3146	36	9403	8193	56	10250	8930	59	366805	322750	96	1.73828
128599	122929	84	79225	74303	85	1889	1760	22	2704	2723	27	6763	6317	46	7296	6970	47	262926	249189	84	1.73926
158777	143770	96	141463	131816	90	2634	2421	28	4198	4067	37	10070	9721	53	11385	10574	57	410937	389744	88	1.74023
156266	133472	95	79133	67359	92	1562	1413	14	2747	2751	29	5992	5362	42	6350	5977	44	238814	214740	89	1.74218
75645	74438	81	40763	40414	77	621	675	0	1915	1595	15	2772	2643	28	3628	3865	33	111297	108265	78	1.74413
155856	144354	88	74592	68488	88	3309	2982	30	4331	4008	38	10697	9644	58	12075	11274	62	429959	395687	90	1.7451
45270	45929	62	30249	30566	73	552	561	0	898	734	0	1666	1494	21	2012	1966	24	74371	75001	72	1.7451
155143	141543	90	75909	68316	89	1694	1637	20	3606	3225	31	7727	7100	48	10021	9237	53	343816	326999	94	1.74608
29808	30495	69	12992	13252	45	279	233	0	-91	331	0	1131	1087	8	835	1044	4	43692	46230	65	1.74608
255892	199251	104	149076	117857	102	3416	2927	32	6124	5000	47	13015	10460	61	16520	13044	71	524839	442961	102	1.74608
80249	79561	80	28199	27903	76	956	778	0	1577	1473	14	3352	3112	32	3605	3584	34	135533	132344	79	1.74803
122559	108104	86	53980	46788	85	1718	1321	23	3144	2772	31	7699	7151	50	7477	6205	54	294717	263907	90	1.749
200832	158540	100	95372	75107	98	1961	1753	22	3920	3520	38	9463	7625	60	11292	8932	59	377504	318997	99	1.75095
62191	60175	75	13302	13323	45	862	907	0	1196	1168	7	2169	2355	26	2723	2923	26	101267	97476	76	1.75095
221074	156211	109	106106	75370	104	2573	1651	30	3685	2837	39	10034	7903	58	10894	7930	62	393815	291707	103	1.7529
149297	137863	87	77620	72486	86	1530	1563	17	3868	3258	35	7170	6803	45	8738	7685	53	284162	269526	84	1.7529
45029	44917	73	21752	21926	59	445	443	0	606	733	0	1738	1994	19	1820	1734	24	75476	75291	66	1.75387
164194	135189	97	83644	71150	93	1626	1291	18	3522	2724	42	7504	6584	50	8272	7441	48	294116	254629	91	1.75485
96219	92975	81	36280	34975	78	1037	1024	4	1720	1872	22	4389	4611	36	6031	5813	43	204496	202323	78	1.75582
276823	180181	136	116697	81504	123	2860	1947	32	5587	3545	53	11861	8394	69	16608	11611	77	508366	355856	118	1.75777
252783	182520	109	112707	80635	107	2444	1939	27	4767	3851	45	11423	8491	63	12036	9328	66	437149	325216	103	1.75777
148959	140680	85	75983	72217	86	2024	1598	24	3451	3505	32	8052	7536	52	10110	9640	52	309907	292036	85	1.75874
219112	185401	112	113591	97364	98	2623	2410	27	5301	5226	42	13467	12022	63	14560	13375	64	551458	499554	97	1.75972
79021	76198	83	31132	31014	76	536	418	0	1664	1444	16	2533	2243	28	3217	3200	31	108122	102749	74	1.76069
36081	38128	58	16271	16294	52	430	334	0	455	627	0	1340	1457	15	1820	1850	21	58384	58262	71	1.76362
177721	156537	92	75399	64414	92	2010	1715	24	4027	3707	35	9105	8118	53	11113	9339	62	361591	328404	92	1.76459
167566	148801	91	75488	66816	90	2230	2008	23	3520	3244	37	9154	8865	49	10529	9791	58	348066	319653	91	1.76459
147556	136990	90	117912	110117	88	1952	1998	23	3872	3970	35	9626	8887	52	11637	10813	60	407131	375329	90	1.76557
208419	168404	99	81429	67026	96	2346	1913	28	4583	4065	39	8299	6960	53	10785	8757	63	368039	312798	97	1.76557
120094	114459	83	80353	77095	82	1771	2030	21	2807	3079	29	7503	6951	53	8828	7992	50	272869	253177	84	1.76557
107922	102718	87	46210	44293	82	1527	1172	16	2214	2543	24	6196	5576	46	8066	8283	46	269652	258777	84	1.76946
181756	157245	91	87997	77249	91	2098	1574	23	3963	3534	36	8578	7747	52	10110	8213	62	348079	319524	92	1.76946
351597	238929	140	268480	195655	138	6587	4583	45	11966	8655	74	25922	19587	98	30123	23541	106	1.03583e+06	800287	136	1.77141
115332	108405	83	46833	43840	84	1097	1313	12	3124	2319	33	6573	6343	41	6254	6067	42	248833	237951	86	1.77239
41972	36082	89	18074	16058	89	440	393	0	1035	755	0	1912	1669	22	1975	1900	18	76404	65041	89	1.77239
41316	39510	74	15615	15402	50	312	458	0	762	623	0	1367	1400	16	2194	2224	22	64944	66532	67	1.77336
101979	97893	83	60717	58590	81	1058	960	0	1920	2218	22	4690	4748	35	7059	6124	49	220788	208792	84	1.77336
361200	215642	137	241015	159074	137	4871	2876	45	8495	5901	56	19664	12912	85	25444	16191	93	822789	571657	137	1.77531
172566	143835	94	73732	62477	93	2606	2311	26	3345	3034	31	9441	8585	53	11861	10136	68	433424	381226	98	1.77628
218438	177046	108	175540	147247	108	3979	3054	36	7384	6135	52	16636	14301	66	20103	16778	77	651803	543721	110	1.77628
71623	68986	79	29993	29844	76	785	876	0	1455	1248	18	2442	2091	29	2797	2687	29	109155	105293	79	1.77726
64721	67308	75	16652	16566	51	608	591	0	659	1109	6	2389	2232	24	3098	3038	31	104511	103240	77	1.78116
54222	54379	76	25160	25105	72	382	422	0	401	593	0	1555	1758	19	2422	2245	28	84339	82662	70	1.78213
279270	208604	108	187485	150262	106	5344	4176	41	8666	6763	62	20334	14731	84	21679	16932	89	784326	572398	109	1.7831
156925	139902	93	98460	87926	92	1684	1781	19	2928	2730	28	6804	6428	44	8510	7877	49	284787	262783	90	1.78408
156084	136736	101	63908	55551	89	2101	1666	24	3403	3471	30	8890	8280	53	9480	9404	52	370496	338075	87	1.78505
36651	35551	74	21508	21532	59	414	432	0	488	654	0	1525	1494	17	1677	1859	19	55109	55728	66	1.78505
199299	172157	91	68174	58127	89	2909	2373	30	4795	4302	41	11710	10199	62	13232	12523	61	467604	428162	88	1.78505
255948	201008	104	119271	94002	104	4244	3420	36	5840	4342	46	13840	11473	67	17543	14264	80	532755	447255	100	1.78505
120293	119859	81	68153	66239	82	1787	1534	21	2871	2559	31	7236	6963	44	7908	7816	48	293043	278591	80	1.78505
74716	76211	76	27896	28690	62	825	740	0	1488	1167	22	2662	2999	29	3754	3309	35	112886	110599	75	1.78505
91133	85357	97	43433	42248	80	894	942	0	1712	1605	17	3826	3819	34	4897	5129	38	158156	153361	76	1.78603
229676	157742	120	122646	85472	112	2455	1598	30	4182	3001	42	10631	7853	64	12177	8838	69	405163	298485	107	1.78603
131291	121989	88	62033	57906	86	1817	1620	22	3300	3199	30	8352	8332	48	8543	8122	51	323664	302415	86	1.787
140919	124362	93	59201	52250	87	1494	1448	16	3034	2888	31	6833	6400	44	7383	6385	46	279526	268643	85	1.787
198585	171474	100	101507	88264	94	2648	2229	31	4495	4083	39	8864	8245	50	11545	11021	58	366901	336962	88	1.78798
176704	143925	97	67531	52155	94	2487	2045	28	4783	4140	42	9607	8026	61	10997	9331	60	403257	350206	89	1.78798
43734	41908	75	18771	18572	54	266	313	0	617	789	0	1382	1582	16	1837	1919	20	56383	55348	73	1.79577
56131	59692	62	34308	34606	74	809	736	0	1138	1450	14	2409	2492	27	3735	3977	34	107069	106168	73	1.79675
174820	151731	96	111827	99472	91	2168	1934	25	4099	3707	36	9197	8140	53	10643	9743	54	393826	336708	92	1.79675
34673	36183	58	19411	19887	51	413	420	0	429	653	0	1295	1413	14	1142	1304	12	55470	55874	69	1.79675
101097	98740	80	44615	43362	79	922	871	0	2068	2130	23	4712	4520	38	4879	5080	35	176339	176199	83	1.79869
156441	138194	95	90801	79459	91	1726	1657	22	3128	2870	33	6954	6596	43	9864	9289	58	285277	266895	90	1.80064
96939	94423	81	35090	34320	78	1317	1408	15	2321	2297	27	4924	4596	38	4961	4309	44	202187	192153	80	1.80162
81491	81876	76	16810	16696	51	920	722	0	1103	1279	14	3092	2877	28	3845	3677	36	125636	122717	79	1.80259
216133	163551	106	95483	73118	103	3539	2939	34	4983	3652	45	11707	9052	62	14150	11350	71	492194	394759	105	1.80357
200688	159938	96	86681	69219	95	2759	2206	31	4681	3777	43	12664	10185	62	13209	10663	63	489712	403089	97	1.80357
156774	142918	91	85539	76942	89	2322	2373	25	4137	3649	40	9649	8718	53	9766	8829	56	360859	324928	88	1.80357
189507	145492	102	79454	61495	95	2650	1897	30	4323	3372	40	9786	7424	60	10339	7446	66	407395	323986	96	1.80357
54739	53794	79	25921	25892	73	601	552	0	600	723	0	1553	1624	19	2694	2368	30	75503	75104	72	1.80551
144109	133595	103	73704	69343	86	2303	2034	25	3787	3300	33	7844	7722	45	9915	9302	56	342926	325733	92	1.80551
173014	152625	98	46104	39349	92	2427	2443	24	3941	3592	35	10043	8744	57	12189	10265	61	418625	382741	97	1.80746
187050	153286	100	75026	60364	99	3226	2659	32	5162	4341	47	11092	9735	64	12839	11069	65	492767	430151	101	1.80746
193841	156710	100	82597	67086	97	2888	2369	29	4913	3995	45	10443	8694	56	12975	10313	62	445705	367034	99	1.80844
135090	117529	90	49465	42408	87	2099	1842	23	3235	3061	31	6457	5379	48	7183	6425	50	292194	268885	90	1.80844
229830	182557	114	128871	101091	110	2552	1979	29	4755	4413	42	12764	11276	63	14840	12466	72	497695	439901	110	1.80941
166333	143049	100	92059	80933	93	1814	1572	21	3236	2206	31	7158	6644	47	7915	6973	51	263397	236520	95	1.81039
267086	199016	130	117500	90864	114	3109	2157	34	5019	4000	40	13530	10852	68	15320	12552	67	517478	415497	130	1.81039
149048	133257	105	96048	87260	105	1791	1470	18	3821	3455	36	8353	7851	49	10802	9807	59	358054	321712	105	1.81039
112170	104514	86	64556	60775	84	1417	1364	15	2406	2325	27	5088	4817	40	5829	5217	44	220614	208827	86	1.81136
59124	57380	86	33064	32967	75	389	556	0	862	811	0	2376	2284	28	4307	4616	36	113162	110742	73	1.81428
129389	122324	85	48722	46533	84	1273	1507	14	2328	1983	29	5925	5574	42	6598	6008	45	235835	228517	83	1.81818
178435	151714	96	108000	95524	92	2330	2083	24	3889	3778	36	9311	8319	57	11667	10536	63	361778	335949	88	1.81818
160214	138124	92	60794	50540	91	2310	2100	26	3101	2789	33	7919	7089	50	10681	9548	65	369846	323966	90	1.82208
170683	143998	96	79480	68814	92	1891	1727	22	3263	2726	37	7246	6305	47	8036	7438	46	286334	243150	92	1.82208
81428	78850	86	34447	34067	77	692	528	0	1328	1150	9	2498	2633	27	4111	3360	43	112941	110318	74	1.82305
120536	107548	88	47403	42751	83	1336	1262	14	2038	1990	24	5357	5229	40	6852	6422	45	223651	211226	85	1.82305
105151	102575	81	68330	64887	81	1719	1683	19	2511	2059	25	5219	5082	39	7007	6464	47	223644	216245	82	1.82598
122627	111635	89	67095	61019	86	1255	1095	10	2219	2230	24	5420	4958	42	6469	5657	45	202319	189965	87	1.82695
138869	129606	93	51156	48935	84	1783	1517	19	2449	2670	26	6642	6054	47	7390	7061	49	244318	223073	90	1.82793
132642	123719	89	56374	51716	86	1121	1041	7	2888	2586	29	5768	5521	42	6409	5914	44	240544	228410	86	1.82793
112426	109332	83	32383	31622	79	1154	1132	9	2461	2018	30	4823	4791	38	6104	5692	44	207484	198986	84	1.8289
126713	118980	85	62526	59326	84	1494	1552	18	2896	2780	33	6777	6401	42	6895	6808	48	253429	239241	86	1.82987
208974	158303	101	97048	75703	98	1940	1720	21	4107	3056	39	8615	6609	58	10740	8658	62	364445	294573	101	1.82987
248435	189958	107	132948	104646	106	2912	2101	31	4618	4247	39	11985	9953	59	15179	12341	67	503271	407131	108	1.83085
94804	93499	79	43809	43045	78	1381	1333	13	2624	2582	32	5893	5517	43	5895	5522	43	236281	227962	88	1.83085
119984	114773	92	39855	38526	81	987	1045	5	2481	2072	27	5613	5419	41	6779	6863	46	211651	203384	86	1.8328
157382	140935	92	81192	73809	91	1748	1512	20	2716	2792	29	7205	6655	46	7249	6500	47	290129	269506	94	1.8328
177110	143838	100	70033	56141	94	2110	1874	26	3695	3016	36	8921	7233	59	9574	7855	54	364334	299241	98	1.83377
140907	127330	105	47459	43210	85	2473	2371	26	3215	3228	33	8199	7674	50	8343	8015	46	342293	326158	91	1.83377
111363	111322	79	59281	57503	81	1434	1550	15	2469	2821	25	5831	5576	42	6725	6236	48	224119	208710	87	1.83572
39303	38269	67	20246	20080	56	92	264	0	484	821	0	1518	1526	17	1326	1465	16	50974	50103	65	1.83669
186685	150071	100	95368	78813	95	1947	1405	23	3702	3377	36	8101	6884	50	9290	7278	55	328578	271443	100	1.83767
216959	175351	110	94790	79110	100	3854	3109	36	5276	4697	41	13078	11093	65	16628	14001	77	571249	485727	106	1.83864
157076	144918	88	64144	59221	86	2472	2499	26	3999	3566	36	9540	8823	51	10569	10063	56	409108	385898	104	1.83864
81938	78373	90	36863	36449	78	775	876	0	1639	1632	21	4129	3865	35	4859	4912	39	171017	164060	84	1.83864
140019	130880	92	61527	56849	87	1870	1907	21	3439	3113	31	7482	7133	45	9172	8549	51	288462	272178	87	1.84254
43860	43123	69	22829	22943	61	503	444	0	704	809	0	1477	1332	19	2200	2130	27	67359	67858	74	1.84254
254723	169125	112	114678	78987	109	2364	1830	26	4493	3008	47	11114	8077	65	15259	10298	78	467047	312227	110	1.84352
206464	167935	98	107995	88637	97	2639	2263	25	3692	3462	39	8739	7176	51	10002	8393	59	347339	288718	99	1.84352
361988	236940	144	311675	232080	140	7960	5409	49	16636	11736	68	39334	28071	132	45445	31594	132	1.04858e+06	1.01584e+06	142	1.84449
197123	154053	99	125247	105488	99	2267	1962	25	4619	3269	45	9357	8137	50	12818	10687	68	382484	328595	101	1.84644
103883	99950	87	51366	49354	81	738	756	0	1979	2100	21	4127	3803	37	5421	5568	42	177671	169193	82	1.84644
148530	138857	90	44154	42020	84	2559	2424	25	3861	3747	33	8488	8020	51	9978	9089	57	375452	357605	87	1.84741
178797	160851	98	82628	76335	91	3363	3238	29	5191	4420	45	12030	11132	56	15641	14254	69	488999	449648	94	1.85228
289167	234763	131	183752	157175	118	7156	5930	43	11827	9001	66	26618	21432	92	31446	24359	109	1.00393e+06	798844	119	1.85326
147854	142139	84	56762	54389	84	1712	1996	19	2987	3002	32	6819	6285	45	7516	6886	48	282762	264716	85	1.85326
135490	132718	82	59194	58241	82	1649	1521	18	3151	3395	30	7876	7487	47	8163	7843	49	300494	282629	81	1.85326
149015	135138	92	79706	71659	88	1926	1812	22	3193	3329	29	8813	7921	51	9478	8771	54	347219	323955	88	1.85423
52974	53303	74	23405	23261	72	653	620	0	902	985	0	2040	1967	24	1599	1593	20	73036	68388	72	1.85716
122457	106747	93	58966	52279	85	1610	1485	18	2451	2158	25	5507	4740	43	7164	6991	45	234796	213990	86	1.85813
227773	176524	106	105591	81569	105	2781	2205	29	4819	3932	43	12384	10154	66	12014	10062	54	472208	384552	107	1.85911
148966	133294	87	61868	54867	87	2456	2058	27	4299	3865	35	9685	8998	54	9906	8876	55	384490	364326	89	1.86008
116367	111377	89	40300	39323	80	1492	1514	15	2748	2857	25	6038	5694	41	6529	6158	46	235424	222745	83	1.86008
41059	40235	74	19002	18854	54	222	195	0	253	427	0	1297	1296	13	1854	1333	22	57358	57643	73	1.86105
169161	138432	106	77539	63245	93	2027	1556	24	3718	2916	38	8396	6628	53	9904	8089	61	332585	277282	93	1.863
259336	202648	108	156590	121410	107	3448	2650	33	6397	5208	45	13811	11512	66	18124	15084	82	577871	478025	107	1.86495
115724	110264	85	40994	40344	81	1354	1315	15	2022	2139	25	4761	4430	38	6306	6587	41	200685	190055	83	1.86593
192426	150863	102	92375	74656	97	2463	2110	28	4465	3610	39	9386	7674	55	11000	9202	61	385989	317923	99	1.86982
174151	153785	93	60842	52645	90	2383	2136	25	3916	3504	35	9084	8427	52	11357	10453	61	401178	365143	94	1.86982
95421	95557	80	58096	57194	80	960	1033	5	1977	1805	22	4441	4475	37	5751	5774	42	193621	183940	80	1.86982
133166	114692	95	70060	61755	88	1568	1226	17	2701	2125	27	5106	4380	41	7139	6505	48	229889	212550	91	1.8708
149554	139861	89	58828	55629	85	2313	2394	25	4254	3883	42	9712	8990	53	10597	10198	61	400833	382827	90	1.8747
295815	209694	130	166754	118632	122	4100	2889	38	7412	5156	52	16545	11941	74	20271	15200	82	674956	519435	118	1.87762
149121	130160	88	85745	76109	89	1711	1512	18	3102	2417	37	5933	5057	45	7198	6145	47	247433	227740	86	1.87762
38775	39784	70	15231	15355	48	308	417	0	502	517	0	1298	1341	14	1508	1487	21	59303	57458	70	1.88249
223430	166264	107	107466	83241	99	2383	1975	27	4824	3607	40	10395	8283	59	11117	8790	62	400282	316581	98	1.88249
45384	46109	75	18829	19404	51	778	620	0	1259	972	0	1823	2135	22	2914	3153	30	87649	87409	69	1.88249
149786	138757	89	71289	65368	88	1747	1397	19	3337	3131	32	7808	7537	44	8777	8399	51	318944	294741	89	1.88444
158100	140356	92	85681	76184	89	2607	2467	28	4290	3886	35	8982	8431	49	10054	9151	55	385570	354032	91	1.88541
210777	166045	98	91612	70976	98	3161	2512	31	4957	4336	40	11158	8992	61	12200	9606	60	459012	376776	115	1.88541
241907	203766	103	142271	123364	99	4552	3793	35	8074	6599	48	17788	14670	76	20108	16542	83	742579	603283	116	1.88541
42238	42488	70	19996	20177	54	459	600	0	622	740	0	1403	1351	15	1612	1675	19	56708	58852	65	1.88639
68268	67263	77	20993	20604	65	379	472	0	915	1451	11	2238	2317	25	3255	2923	36	111612	108599	75	1.88736
88602	85601	82	43053	41923	79	892	857	0	1659	1493	20	3954	3865	34	4900	4843	37	166795	162678	80	1.88736
113936	108358	85	44882	43667	81	1052	1084	7	2285	2063	25	4746	4485	37	5865	5296	40	208877	202117	86	1.88834
133807	115259	91	65851	57876	88	1686	1394	21	2128	2081	28	6174	5476	45	7508	6767	53	268095	251535	90	1.89126
49779	50113	77	17514	17515	52	351	318	0	704	978	0	1519	1372	18	1908	1998	27	77613	78702	72	1.89516
123129	117318	84	63414	58947	85	1250	1338	12	3100	2624	34	7694	7316	45	8702	7983	49	326650	311660	87	1.89516
41855	43632	71	13234	13476	45	329	534	0	781	515	0	1359	1451	17	2833	2872	30	76202	77368	69	1.89516
205501	155878	113	89561	67805	103	2235	1721	25	3734	3119	37	8230	6177	54	10593	8606	58	377178	299483	103	1.89613
139233	127723	85	68637	62798	86	1842	1658	18	3034	2850	31	7286	7219	46	7586	7127	46	275757	269734	86	1.89613
132694	123736	87	72099	66699	87	1527	1522	18	2703	2369	30	6235	6327	41	8193	7558	47	274037	266864	85	1.89711
145772	123379	94	68596	59565	90	1680	1358	22	3893	3202	38	7272	6637	46	7619	7069	47	306685	277094	90	1.89711
150667	140911	88	67699	65248	85	2255	2048	25	3294	3236	32	7608	7133	50	8597	8467	52	295484	281003	86	1.89711
129380	124213	86	102361	97805	85	2321	2071	26	3614	3240	31	7211	6602	45	10905	10433	62	303135	283841	85	1.89808
157454	131083	94	60020	49745	90	1868	1916	20	3322	3024	34	8476	7475	54	9590	8295	56	357632	318137	93	1.90003
256058	181637	129	116745	81922	114	2938	1699	34	5148	4462	42	12006	8790	64	13898	10214	65	440082	321988	117	1.90198
126646	119096	85	60906	55806	84	1085	848	0	2459	2376	32	5791	4689	45	7085	6446	50	229723	213318	86	1.90198
182444	160289	96	63070	54239	92	2411	1948	28	3792	3605	30	8486	7534	53	10410	9095	57	331492	301493	92	1.90295
167257	147737	94	79914	70089	93	2080	2035	21	2998	2665	32	8004	7204	46	8864	8117	49	299769	277244	93	1.90295
240872	188987	104	94433	73663	101	3136	2641	31	5362	4021	45	11602	9366	61	13352	10609	69	449228	371672	104	1.90393
264084	213163	108	167323	136515	106	4842	4014	36	9077	7409	57	20750	16726	86	24128	19432	85	823117	672016	108	1.90393
77339	76658	77	29914	29400	76	693	692	0	1317	1243	12	2903	2879	29	3721	3652	36	123672	119788	78	1.9049
54851	54212	74	26952	25953	74	359	548	0	1074	1060	5	1777	1765	22	2473	2850	27	80484	78950	73	1.90685
134810	120054	87	55643	47493	86	1740	1371	16	2690	2291	28	5241	5006	39	6972	6197	48	231362	214221	84	1.9088
193865	161228	96	89924	75623	95	1913	1585	21	3421	3106	34	8405	7453	51	9086	7909	57	319931	275565	89	1.91075
103050	100280	82	29817	29669	78	1262	1218	11	1594	1824	16	4705	4520	38	5821	5759	41	206168	199637	79	1.91075
226741	170466	104	105501	81775	102	2774	2208	30	5063	3578	45	10715	8941	60	11847	9038	68	385450	299853	98	1.91075
245311	163386	115	124097	83428	112	2477	1668	26	4939	3333	44	11313	8104	66	13341	9711	65	456678	322447	106	1.91172
43769	41735	76	16336	16317	52	371	598	0	552	711	0	1621	1739	20	2421	2096	26	68410	66463	69	1.9127
92136	88166	82	38326	35877	79	1010	1126	9	1596	1421	19	4337	4119	36	6230	6189	44	194056	183703	77	1.91464
178916	156088	94	85627	74917	93	2358	2178	25	4413	3807	36	9396	8799	52	9989	8722	53	377447	351028	90	1.91659
135497	127554	88	49598	47587	84	1150	1071	8	2731	2624	31	6409	6016	43	7072	6544	46	248481	235954	85	1.91952
287013	205422	123	188428	138345	117	4489	3362	38	8156	5639	50	19864	14915	85	22412	16341	92	763804	571651	116	1.92147
93801	91733	83	35170	34333	79	1254	1124	10	2406	1876	28	4806	4824	37	5610	5351	41	210677	204476	82	1.92244
156207	142733	98	103402	94630	88	2024	1835	22	3979	3775	34	9095	8808	53	10822	10127	58	367933	343924	86	1.92341
73987	73093	78	46001	45798	78	577	673	0	1575	1483	16	2667	2745	27	3332	3314	33	109118	105833	77	1.92439
146739	127479	90	44549	38323	87	1997	1717	23	3178	2557	28	6973	5978	47	8872	8248	50	323066	283651	90	1.92536
271225	203296	108	231032	177941	108	6573	4891	44	10821	8464	57	23709	19573	97	28820	23087	96	930652	781815	105	1.92536
162131	143883	90	77459	67389	90	1921	1834	21	3122	2409	37	6565	5815	47	7821	7281	50	264738	249424	87	1.92634
151533	135602	91	98405	90406	89	2230	1817	26	4187	4260	34	9706	9116	52	10053	9597	55	373536	336914	89	1.92731
123022	114146	87	77107	72046	86	1668	1279	17	2879	2564	27	6319	5691	44	8126	7340	49	266070	248025	86	1.92731
205845	160771	98	82317	65163	96	3465	2804	34	5653	4591	44	12900	10197	67	13951	11337	66	511443	425465	98	1.92731
110201	103899	85	52091	49556	83	1378	1354	16	1782	1987	23	4944	4669	40	6927	6502	42	221140	210028	83	1.92731
170892	154311	106	129504	119548	106	2892	2515	29	4572	4121	41	10598	9633	59	12628	11066	62	412212	369519	106	1.92731
178632	143415	97	85093	70355	93	1649	1339	20	3131	2793	34	7050	5844	46	8091	7014	52	278049	243470	93	1.92829
216968	164404	103	105381	78955	103	2010	1536	26	4322	3082	39	8821	6883	52	9890	7671	59	356240	284147	101	1.92829
92577	92966	79	39272	39656	78	1118	1057	6	1969	1728	21	4221	4264	36	5305	4948	41	173831	170948	80	1.92829
153386	129141	92	71968	59542	91	1581	1163	15	2969	3010	29	6172	5465	48	7398	6051	54	260059	225803	107	1.92829
98112	93157	93	35154	34346	78	1446	1321	14	2146	1807	21	5136	5093	38	5856	5307	42	211524	211258	81	1.92926
218511	165438	105	105879	79907	102	2293	1854	25	4108	3335	39	10505	7912	58	12339	9599	65	397920	307356	103	1.93218
68830	69748	78	43629	43904	75	689	666	0	928	1015	3	2574	2469	28	2736	2968	29	112758	111077	75	1.93218
37464	38314	74	22386	22590	65	329	375	0	754	893	0	1380	1153	14	1749	1749	20	54567	55592	67	1.93316
160947	148046	89	82312	76596	87	2250	2046	23	4170	3866	36	8508	7927	47	9610	9029	53	304824	284843	88	1.93413
139373	129695	88	56613	53577	86	1837	1851	20	2960	2567	33	7258	6591	45	6535	6110	43	263913	250369	89	1.93413
53919	54111	74	24902	24302	74	347	385	0	860	1150	9	1980	2062	24	2206	2004	28	84700	81863	73	1.93706
38798	39076	68	21515	21374	62	324	280	0	288	521	0	1354	1342	18	1845	1864	24	65972	62950	67	1.93803
107798	100695	87	43515	40234	81	1266	1124	13	1836	2094	26	5103	4745	39	6955	5886	47	216957	210049	81	1.93803
114798	110224	82	48204	46708	80	1812	1443	18	2510	2711	27	6018	6116	42	7555	7086	50	274704	261926	82	1.93803
91094	91226	80	30417	30367	70	927	844	0	1155	1693	16	3650	3477	35	4759	4287	39	141836	141094	75	1.939
113454	107744	86	44214	43081	81	1215	1107	11	2197	1968	19	4624	4464	38	6051	5354	49	198511	188647	81	1.939
73317	72422	76	29814	29546	76	913	818	0	966	1081	7	3233	3348	30	3579	3559	33	137747	132417	75	1.93998
73162	70752	77	30304	29926	76	940	884	0	1008	1267	13	3596	3789	30	3450	3656	32	163754	159527	74	1.93998
155625	143598	89	56780	51322	89	2267	2243	25	5344	4869	39	11664	11048	58	14118	13192	66	482593	459440	85	1.93998
140854	122294	99	82309	74394	89	2320	1933	24	4313	3684	36	8869	8243	50	10960	10049	59	373168	341478	86	1.9429
271797	198919	117	139091	98361	117	3924	2874	39	6025	4836	46	13364	9665	66	18495	13778	84	554951	437166	114	1.94388
135898	124589	89	70706	64866	87	1565	1299	15	2793	2791	28	6975	5852	50	7962	6949	47	276129	255837	84	1.94388
192057	153206	93	82994	65014	94	2128	1767	26	3320	2839	38	8298	6963	51	9501	7699	54	334253	281106	90	1.94388
192799	153859	95	80551	63385	95	2522	2024	25	4385	4149	39	10787	8414	58	12595	10574	64	460859	378943	92	1.94388
62001	65396	72	34570	35101	70	356	552	0	1097	1253	10	2261	2104	24	2817	2811	29	88962	89590	71	1.94388
54403	53835	74	26285	26520	66	365	250	0	1016	987	0	1884	2081	22	1839	2076	24	81621	79505	72	1.94388
34393	36200	55	14924	15647	47	442	325	0	900	629	0	1569	1440	17	2334	2256	25	65641	65085	66	1.94388
131158	124846	88	54213	51192	85	1678	1584	21	2491	2327	25	6742	6188	47	6518	6410	43	236351	227164	83	1.94485
137927	129002	94	56131	51688	87	2106	2027	22	3110	3093	32	8045	7962	48	9725	9307	51	346899	328858	87	1.94777
158021	131763	95	72765	60835	91	2037	1622	24	2904	2563	35	7244	6214	49	9402	7824	59	305233	264749	92	1.94777
100279	100572	80	41302	40905	78	1018	1004	3	2382	1915	26	4276	4112	34	5552	5700	38	181906	174860	79	1.94777
265426	200244	114	149227	114090	108	3107	2492	33	5528	4555	44	13827	10546	67	14659	11345	71	545174	428781	106	1.94777
37540	36272	73	16813	16535	57	253	273	0	487	785	0	1187	1149	10	1332	1517	16	50730	50126	64	1.9507
51507	49328	79	27787	27110	73	418	548	0	139	252	0	1310	1423	16	1694	1663	22	62372	62806	65	1.95167
208082	155669	113	70819	52230	100	2696	1967	32	4189	3319	41	10672	7712	62	12530	8941	73	457920	349085	101	1.95265
24151	27132	44	12659	12951	46	299	404	0	516	471	0	1210	1158	9	1309	1636	15	44487	46102	63	1.95362
175328	154072	95	87969	78245	91	2193	1883	26	4112	3872	35	9595	8590	52	10585	8345	61	382709	340523	93	1.95362
55566	55694	73	33620	33022	75	760	960	0	971	1304	9	2248	2180	26	2990	3208	29	98786	97247	74	1.95362
219269	156389	100	102908	70782	99	3487	2645	34	5734	4364	47	13083	9082	70	14795	10449	75	547627	405358	101	1.95362
81182	80153	78	35072	34774	77	555	501	0	1559	1468	18	2753	2648	27	3558	3476	33	115548	111104	76	1.95362
39585	39517	67	19345	19358	59	227	291	0	694	818	0	1403	1451	18	2229	1755	25	57561	59029	69	1.95459
186221	140220	102	75079	56460	97	2233	1684	27	4087	2947	38	8078	6628	51	9345	6719	61	332421	250612	100	1.95947
126032	111553	91	66929	59885	87	1370	1243	14	2167	2358	22	5967	5323	41	7243	6144	49	258977	235806	88	1.95947
208874	178356	98	75935	63227	98	2282	1991	27	4719	4094	37	9654	8360	54	11990	10326	69	391317	352012	99	1.96044
120218	115245	83	52294	50413	84	1702	1718	19	3094	2593	31	6303	5920	43	7863	6958	47	250658	231521	87	1.96141
140482	132270	87	82574	77855	85	1776	1670	17	3114	2775	33	7160	6710	47	7095	6907	46	255435	239833	86	1.96141
148482	133713	98	70326	62789	89	1494	1366	17	3239	2787	32	7431	6974	48	8554	7776	50	289770	269888	91	1.96531
115662	114174	83	45649	44801	79	1334	1349	14	2147	1987	28	5239	5027	37	6168	5835	44	217054	213826	80	1.96726
323866	212306	144	148353	99315	141	3671	2369	38	7767	5211	50	16959	12140	72	21375	14317	96	714491	516966	141	1.96726
186981	163171	93	64291	55031	91	2241	2105	26	3908	3501	36	9188	8258	52	11952	9898	63	371120	330591	89	1.96824
185127	145541	98	83880	66264	97	2145	1773	26	4013	3017	39	10047	8288	57	9942	7798	55	394046	316319	94	1.96824
195082	160672	109	81500	66604	96	1771	1476	21	3350	2851	36	8121	7210	49	9259	7900	51	336113	291650	91	1.96824
181806	154440	96	76906	66515	92	2522	2081	28	4162	3519	37	10880	9483	54	11358	9633	60	438798	393763	93	1.96921
247658	186759	126	116805	90378	113	2603	2146	29	4993	3643	44	10774	8564	62	12280	9585	62	428416	348945	112	1.96921
141447	130575	89	72772	68168	86	1417	1441	16	2388	2124	26	6437	6273	43	7004	6624	45	253049	237052	86	1.97408
28943	28872	67	13905	14092	49	327	249	0	518	412	0	1199	1299	14	1072	1410	14	50020	48494	67	1.97603
139225	130023	86	64566	60100	84	1660	1550	16	2412	2686	28	6081	6202	45	7038	7051	41	240013	230190	87	1.97798
104784	102225	82	38372	36971	80	1243	957	0	2556	2492	26	5077	5225	39	7592	7335	57	240334	235405	83	1.9809
41539	41411	72	24543	24521	72	370	448	0	569	592	0	1512	1555	18	1828	1852	23	54870	57368	71	1.98188
126138	109120	94	69438	58849	90	1186	953	0	2459	2410	27	5598	4976	42	7478	6459	53	241466	209689	92	1.98285
257803	186232	117	136458	103963	106	3349	2209	38	5593	4142	50	12361	9564	67	14760	10716	71	491298	387536	107	1.98285
164406	139425	97	66038	54870	92	1677	1437	19	3590	2908	35	6939	5501	49	8499	7329	52	302849	269001	93	1.98675
50263	54272	54	24695	24779	62	303	401	0	617	608	0	1770	1570	21	1693	1766	20	78254	77287	73	1.98772
117321	113198	88	33535	32901	80	1787	1934	22	2657	2438	27	6867	6526	45	8291	7663	54	302178	293144	85	1.98772
110276	102756	84	56863	54196	82	1344	1416	14	1668	1806	23	4771	4588	38	6326	5587	42	191111	182765	85	1.9887
302698	219332	126	156436	116636	122	3915	2968	36	7593	5864	48	16566	12230	73	19496	14958	80	677782	523331	127	1.99259
40250	42375	52	14788	14919	49	356	383	0	458	484	0	1274	1334	14	1512	1673	19	60193	62512	70	1.99357
109418	107118	82	32292	31637	79	1706	1647	19	3295	2601	38	5534	5494	41	6417	6189	42	245834	233813	86	1.99454
149801	139056	93	138859	129589	90	2543	2196	25	3994	3299	35	9226	8396	60	11887	10776	59	363443	310649	104	1.99454
37923	39352	52	20886	21417	55	236	293	0	907	615	0	1226	1446	15	1463	1636	18	58519	59414	72	1.99454
108530	100736	86	57013	53459	84	1404	1262	16	3092	2757	31	5647	5605	41	6379	5610	49	224824	212749	84	1.99747
140491	134241	91	62392	59871	85	1725	1646	18	2892	2650	31	6486	6179	43	7531	7368	48	268324	251763	87	1.99747
162551	125344	97	76242	57372	96	2274	2020	22	2931	2572	35	7466	5840	54	10081	7746	60	311661	240399	95	1.99747
39003	36895	74	14127	14178	47	242	419	0	972	604	0	1165	1034	5	1370	1292	13	49939	50378	67	2.00039
132454	123955	98	54418	50912	83	1641	1731	18	2950	2883	35	7614	7121	47	7987	7634	50	329014	308447	84	2.00039
39849	38337	71	17706	17576	53	130	362	0	845	706	0	1106	1254	12	1734	2024	20	64189	66379	61	2.00136
222676	175371	113	99860	79905	106	2681	1899	29	3553	2965	32	9707	8111	59	11207	9577	54	368407	308787	103	2.00136
178947	151689	96	96102	82452	95	2158	1729	23	4559	3741	40	8370	7433	47	10002	8708	59	363004	321426	91	2.00331
30422	30362	66	14822	14620	48	481	386	0	413	448	0	1233	1112	15	2071	2215	25	54003	55293	59	2.00429
153110	132751	91	76126	66333	89	1560	1340	17	3142	2417	30	6046	5612	42	7524	6921	45	265522	243791	90	2.00624
156865	134300	94	73153	58429	93	1863	1320	19	3389	2779	34	7649	6494	50	10165	8722	67	331491	287977	92	2.00624
93354	95470	73	38699	38682	77	914	1034	5	1821	1540	23	3840	3750	36	5883	5513	47	165570	157089	77	2.00624
192891	147425	97	105791	83390	97	2051	1766	19	3563	2931	36	7947	6620	49	10258	7802	57	338498	277545	95	2.00624
121131	111329	88	66672	62875	84	1680	1648	20	3166	2790	33	6480	6116	42	7302	6690	50	257658	243923	83	2.00721
137967	116491	91	70386	60013	90	1195	992	0	2368	2370	27	5520	4688	45	7114	6393	53	242414	216189	91	2.00818
125338	117760	87	57008	52722	84	2030	1866	22	3853	3474	34	7726	7266	49	9443	8435	57	340263	319038	86	2.00916
165930	144968	90	78758	68867	91	2267	1888	25	3204	2845	37	7495	6267	49	8901	7669	54	294552	272463	91	2.01013
244848	196258	104	146760	119208	103	4633	3543	38	8042	7077	49	17973	15767	77	22295	18846	84	726223	637937	101	2.01111
90796	88524	80	46475	45748	79	995	1051	6	1857	1354	24	3799	3847	33	4011	3479	38	148846	146673	80	2.01208
170678	141311	109	76018	65038	91	1719	1311	18	2820	2412	35	6347	5469	48	8063	7017	50	283598	258340	92	2.01208
116895	115764	83	51239	50004	81	1800	1731	19	3660	3499	32	7567	7270	44	8988	8450	53	321613	307361	88	2.01208
179023	158950	94	112090	101484	90	3046	2838	29	4757	3890	39	9601	8679	52	12233	11250	65	396187	366452	89	2.01208
193210	155443	105	106282	85156	100	2440	1720	27	3658	2804	38	8427	6643	50	11459	9757	65	335628	279030	98	2.01598
126342	117853	92	48302	44080	86	1349	1316	15	2674	2512	29	7371	7046	47	8081	7563	51	271026	255097	87	2.01695
320309	203269	133	143661	92041	126	3271	2050	38	7021	4107	54	14004	8765	72	18184	11415	83	593933	369201	126	2.01793
131759	128585	83	88236	82033	85	1270	1199	13	2854	2824	31	6580	6313	45	7859	7138	50	286618	272095	84	2.0189
153016	138220	88	77980	70029	87	2396	1586	27	2988	2585	34	7618	7092	48	8424	7924	51	294738	278112	87	2.0189
203644	174944	96	114621	99987	95	3029	2307	30	4431	3704	40	8843	7702	52	11685	9419	58	371237	334521	95	2.0189
152689	138317	94	73152	67057	89	1877	1715	21	3024	2737	31	6828	6399	46	8502	7739	49	278584	258571	94	2.02085
189984	148798	103	78069	61547	97	2865	2216	29	4172	2875	40	8455	7106	52	9604	7806	63	354991	295370	100	2.02183
104396	101414	81	48274	45611	81	1048	1191	9	1789	2036	24	5308	4863	40	5754	5293	49	209799	205972	85	2.02475
57222	56853	77	33593	33565	74	613	576	0	568	637	0	2109	2070	25	2143	2158	24	85680	83352	77	2.02572
90982	89725	80	39150	38684	78	1110	888	0	2353	1914	29	4560	4331	36	5609	5573	42	184198	180744	83	2.02572
61599	60430	88	23761	23532	73	330	356	0	1199	1180	15	2295	2445	24	2491	2343	27	95190	94565	72	2.02865
59015	57210	81	28742	28702	74	566	383	0	842	797	0	2584	2465	28	3314	3062	33	109624	105196	74	2.02962
255327	197497	123	124425	96019	118	4167	3264	37	7088	5463	46	15116	12234	71	17523	14327	76	603055	518288	114	2.02962
93900	91728	83	40191	39612	79	1332	1199	16	2083	1650	24	4522	4016	36	5040	4499	40	187557	177883	96	2.02962
128425	114799	87	68763	59507	87	1762	1716	19	2203	1720	29	5615	5143	43	7668	6651	58	248973	212678	87	2.02962
161566	140527	92	84644	74502	90	2132	1909	25	2576	1957	27	8002	6912	50	10228	9114	57	324875	296479	88	2.0306
140203	128189	88	67067	59952	87	1710	1624	18	3169	2655	30	5769	5386	42	6394	5761	44	242750	227253	84	2.0306
159453	141898	94	84869	75747	91	1759	1763	22	3546	3256	34	7637	6860	53	8936	8064	54	307771	285801	89	2.03157
112537	106126	92	49453	45886	84	1549	1507	18	3274	2909	33	5934	5935	40	7289	7004	45	279474	266625	82	2.03352
123883	111606	102	55075	48892	87	1723	1357	22	3311	2770	33	6535	6089	44	7571	7438	47	296994	271702	85	2.03449
40951	41193	72	20338	20448	54	340	313	0	579	537	0	1203	1380	14	1997	2099	22	63794	62712	64	2.03449
107915	99965	88	43127	37782	85	1127	981	0	2154	2237	23	5030	4633	41	5712	5653	41	202995	192511	84	2.03644
61549	61883	79	28691	28361	74	597	491	0	725	825	0	2175	2198	25	2353	2390	26	85783	83357	69	2.03742
56642	55759	75	30077	30049	74	426	722	0	202	651	0	1698	1567	19	1893	1918	22	67480	65634	74	2.03839
257271	191659	111	105933	78089	107	3004	2425	30	5308	4087	46	12502	10113	61	16014	12955	76	531179	426290	107	2.03936
43214	44283	71	21802	22468	54	376	352	0	925	757	0	1438	1403	15	2191	2537	25	55437	56405	70	2.03936
123560	115070	89	64879	60098	84	1567	1481	18	2831	2675	28	5799	5292	41	7117	6773	45	234562	227816	84	2.04034
198988	164100	99	93725	77097	98	2657	2246	26	3917	3345	37	9754	8213	53	11295	10104	66	387565	336625	97	2.04229
127204	116534	89	53224	48201	86	1392	1364	14	2382	2294	29	6162	5892	42	8069	7457	48	278276	265718	89	2.04326
191995	174376	95	110318	100724	94	3256	2944	30	4349	4064	36	11494	10073	64	11235	9890	57	439670	384663	96	2.04424
126341	119452	84	74561	70339	85	1793	1622	18	2966	2574	32	6844	6009	48	8499	7338	54	272720	255688	88	2.04521
232668	179035	109	97091	76403	100	2689	2014	29	4596	3269	46	9859	7602	59	12824	9976	67	432073	337564	104	2.04911
134731	124560	85	76938	70358	86	1998	1746	24	3240	3168	33	7782	7420	48	9786	8866	50	313615	297069	87	2.04911
45299	44464	72	24281	23870	72	331	365	0	812	714	0	1422	1279	17	1865	1751	20	55198	53917	69	2.05008
146368	128871	93	58219	49859	89	1436	1311	14	2883	2442	26	7493	6278	48	7131	6136	45	279175	253834	90	2.05008
169367	141759	93	63996	51513	92	1525	1337	17	3636	2867	35	8350	7293	50	10497	8705	64	329252	288054	94	2.05301
219643	160688	112	123792	88469	101	3365	2232	37	5470	3739	51	13651	9825	70	13937	9677	78	504321	371077	105	2.05301
167153	155202	89	95912	91282	87	2571	2243	26	3936	3567	33	8437	7456	50	10652	9748	64	353040	325655	91	2.05301
61494	61867	75	21345	21572	56	880	688	0	1233	1057	6	2006	1939	23	2711	2972	27	97472	98705	76	2.05398
105384	103036	83	41332	40657	79	1594	1540	18	2983	2392	26	5950	5943	42	6796	6613	43	246428	234794	85	2.05398
136815	128399	90	54090	50115	85	2357	2252	23	3468	3403	34	8109	7943	47	9555	9112	56	354940	340605	91	2.05398
109879	107593	83	39270	38971	79	1457	1376	16	2054	2180	23	5792	5648	40	6805	6269	46	225855	214697	85	2.05398
99795	97458	80	49984	48429	82	743	855	0	1170	1516	17	4146	4076	36	5744	5222	44	186483	183031	85	2.0569
235098	191068	123	94083	78351	105	2884	2402	29	5491	4995	40	12784	10991	61	16399	14501	79	516786	467287	106	2.0569
239254	207311	102	125330	112233	98	4405	3683	34	7370	6106	49	17198	15257	73	21125	18583	82	692858	607670	114	2.0569
50915	50748	76	22586	22434	64	598	664	0	729	1015	4	1779	1760	22	2560	2643	27	75827	73244	73	2.05788
80997	79847	78	39758	39324	78	803	978	0	1413	1337	17	3116	3108	31	4171	3955	35	149586	143082	79	2.05885
117654	110229	85	60148	56243	83	1344	1246	12	2152	1808	21	5015	4570	37	6237	6180	42	211433	202124	83	2.05885
136268	128510	86	79472	73841	87	2093	2085	22	3651	3222	34	8387	8071	49	10847	10109	54	390216	372411	88	2.0608
137089	123813	104	72804	65402	104	1782	1490	20	2558	2259	28	6433	5813	46	8615	7414	64	264076	237301	104	2.0608
120239	116667	84	49449	47840	81	1707	1702	21	2789	2519	33	6792	6379	47	8484	8058	52	295867	285374	81	2.06178
132177	119845	95	74528	68708	88	1265	1193	12	2179	2049	28	5541	4819	41	6469	6314	45	205121	189028	83	2.06372
212580	165793	121	79698	58879	121	2272	1696	24	3751	3078	40	8535	6809	52	10731	9253	54	364259	300386	121	2.06372
138407	113805	91	67658	54848	91	1705	1332	16	2371	2043	29	6001	4923	48	6439	5207	45	236979	193367	86	2.06372
258521	203950	109	179735	149322	105	3670	3010	36	7091	5282	53	16129	12818	74	20974	17047	79	649411	488816	104	2.06372
61277	62049	77	28376	28297	74	696	626	0	421	849	0	2125	1784	23	2501	2391	28	95005	92832	74	2.0686
78045	75851	79	40681	37763	81	817	698	0	979	972	0	2805	3031	30	3422	3368	31	110791	104768	80	2.0686
116498	113664	92	36563	35690	80	2185	2302	23	2811	2674	30	8074	7898	48	7802	7900	45	315353	304490	83	2.06957
223871	171599	105	159864	130388	102	2843	2187	31	4934	3568	47	10987	8919	66	13431	10475	70	432443	347601	104	2.07054
113965	106282	91	53023	50889	83	1352	1208	10	2094	2231	25	4946	4439	40	5511	4859	41	195494	185137	83	2.07054
141473	126765	92	98506	90072	88	1782	1619	20	2801	2628	29	6469	6054	43	7957	6796	58	253605	238719	85	2.07152
183543	152766	104	99919	85512	93	2130	1638	24	3537	3744	32	9319	8435	52	9806	8066	57	363238	315189	92	2.07249
135334	118125	90	65423	55420	90	1287	1169	11	2779	2609	30	7068	6036	48	7426	7027	48	264335	233100	90	2.07347
154867	142726	99	54540	50159	87	2578	2520	24	4858	4472	39	10579	9879	59	12267	11529	63	448963	422634	88	2.07347
72818	73094	77	24679	24793	62	817	706	0	1153	987	0	2976	3493	27	3554	3592	33	116949	115608	74	2.07347
68439	68858	75	30953	30619	74	757	725	0	762	919	0	2842	2826	29	2833	2745	32	108205	107126	74	2.07347
105776	99808	98	67973	65339	83	1613	1565	18	2607	2148	31	5527	5372	40	8668	8547	51	247969	237051	85	2.07542
187404	165416	96	105065	93397	92	3039	2633	30	5275	4286	43	11163	9448	64	13903	12522	60	452538	403577	94	2.07639
57314	57542	83	31329	31902	73	666	563	0	544	859	0	2362	2238	26	2234	2558	22	96145	95140	74	2.07639
45641	48307	65	23074	23994	53	477	464	0	942	819	0	1426	1663	18	2084	2242	25	72320	72603	71	2.07639
175278	152845	92	74489	62320	92	2119	1980	23	3370	2810	34	7229	6487	51	9143	8155	49	305526	275189	91	2.07737
45890	45176	75	16325	16165	53	685	497	0	775	877	0	1780	1844	21	1939	2392	23	78451	78684	72	2.07931
127857	115575	90	62430	55419	88	1651	1267	19	2898	2648	28	6751	6646	44	8082	7505	48	302709	274737	87	2.08029
154222	134899	89	98299	83975	91	2192	1861	23	3861	3167	36	8241	7189	51	9240	8054	52	304049	272112	90	2.08029
258461	179620	116	142218	103417	115	4775	3244	41	7404	5598	49	17756	13650	77	20072	14326	86	731095	554325	120	2.08126
238586	192400	106	127735	101202	104	4076	3414	35	7316	5769	56	15752	13343	68	18810	16183	72	608192	516195	101	2.08126
113140	107787	84	64836	62287	83	1587	1618	19	2859	2711	27	6725	6613	41	7432	7079	46	270968	260115	85	2.08224
98342	93294	89	44555	43677	80	789	700	0	2039	1959	23	4555	4200	39	5356	5564	39	176555	170646	83	2.08224
106181	99497	85	46074	41847	83	982	997	0	2055	1651	22	5126	4522	40	6099	5333	44	208771	193172	86	2.08419
195387	172669	96	136126	121456	94	2633	2409	28	5798	5222	45	13434	12395	65	17852	15170	78	550331	479769	94	2.08419
143933	135831	87	94519	89168	87	2208	1850	24	3637	3407	35	7630	7050	47	8939	8753	53	315489	299707	90	2.08906
240096	194449	125	124764	100833	131	3147	2661	27	6357	5004	49	15169	12769	71	18320	15505	70	598945	511064	131	2.08906
21086	21838	48	17741	17513	57	258	318	0	540	387	0	1153	1119	9	1909	1697	23	48919	43096	78	2.08906
191683	151864	98	77506	60012	97	2770	2132	30	3938	3756	36	10906	8724	61	10895	9332	58	423625	352443	96	2.09003
120010	111610	88	60377	56072	83	1448	1230	15	2227	2098	25	4612	4690	37	6375	5690	48	213526	202921	81	2.09198
150168	132191	89	73801	64398	89	1261	1310	14	2448	2394	26	6127	5818	42	8349	7275	56	256411	239645	87	2.09198
92899	90889	81	27996	27926	72	698	719	0	1709	2041	20	3714	3408	35	4554	4218	39	161698	157140	77	2.09198
35414	36107	70	17902	17744	53	359	400	0	566	667	0	1738	1482	22	1751	1767	19	53978	55390	67	2.09296
145475	129330	103	76536	68906	89	1720	1425	18	2752	2889	29	6920	6590	46	7209	6657	51	286850	267393	89	2.09296
188726	145979	98	73512	57312	96	2592	2015	30	4223	3569	41	10456	8101	60	11213	8738	62	410198	334707	95	2.09296
103971	103116	86	68742	66485	82	1078	1065	7	1876	2099	22	4546	4624	36	5534	5199	45	188129	180878	78	2.09393
214686	182201	106	172032	150982	97	3671	3110	32	6850	5712	50	16006	14127	68	16999	14306	74	601317	497967	98	2.09588
82763	82147	78	24603	24156	76	837	887	0	1506	1630	20	4133	4028	33	4494	4363	36	181862	182153	78	2.09783
189992	155823	110	94789	79050	96	2353	2039	27	4469	3627	39	10448	8283	63	11748	9280	64	434121	361956	95	2.09783
93899	91253	80	40544	39987	78	1022	1029	4	1455	1377	16	4391	4171	39	4746	4489	40	164302	157408	80	2.10172
178805	145494	104	67024	52359	97	2012	1774	24	4113	2933	43	8740	7088	50	10615	8721	64	348697	292615	99	2.1027
218592	180625	108	113160	96295	99	4212	3716	35	6542	5285	45	15838	13317	76	18860	15171	76	667748	575402	101	2.1027
91440	88054	96	41369	40462	79	1015	970	0	1606	1248	23	3879	3693	34	4586	4215	38	154933	150111	81	2.10465
52158	52457	75	23514	23417	67	469	415	0	747	1092	8	1627	1635	18	2006	1802	24	74735	74545	74	2.10465
131467	119330	103	56337	52561	85	1546	1456	15	2806	2379	30	6329	5824	45	7268	6933	44	255183	236483	86	2.10465
188571	158021	96	94206	77763	94	1971	1650	23	3918	3263	34	9413	8083	54	10504	8902	57	391677	340094	98	2.10465
38376	38782	71	23618	23470	71	351	358	0	811	853	0	1303	1390	15	1582	1848	17	52605	53938	66	2.10757
98178	95536	82	43913	42634	79	1022	1032	4	1724	1626	15	3575	3373	36	5491	5003	43	160636	154510	79	2.11049
82024	80828	78	50128	49152	79	1003	1173	8	1830	1759	23	3956	4105	32	4218	4630	33	154415	151358	79	2.11049
113817	107760	90	51960	50075	81	1063	1077	5	1545	1498	15	4337	4171	37	5271	5235	40	174321	166107	82	2.11147
46839	47941	70	21168	21564	58	476	414	0	546	838	0	1535	1580	18	1833	1541	22	69793	70056	70	2.11147
113895	107555	82	62625	60019	83	1501	1248	17	3264	2890	32	7460	7292	48	8433	8238	45	287414	271587	85	2.11147
199356	162430	99	94036	76597	97	2872	2278	30	5853	4932	56	12646	10853	63	14486	12528	68	512435	444155	96	2.11147
263577	199805	129	153991	117262	115	3202	2636	32	5640	3928	49	12909	9957	65	16608	12030	78	535332	409624	129	2.11244
175283	146109	109	79856	68288	92	1755	1653	20	2862	2438	30	7157	6399	47	9038	7765	54	296615	263169	96	2.11244
173050	154876	93	80277	71327	91	2144	1910	25	3996	3586	37	9357	8889	52	11565	10209	61	354784	325157	95	2.11537
[truncated: 7,646 more rows]
