# Supplementary material for: Phenotypic heterogeneity follows a growth-viability tradeoff in response to amino acid identity
Source: Nat Commun. 2024 Aug 2;15:6515. doi: 10.1038/s41467-024-50602-8 (PMC11297284; doi:10.1038/s41467-024-50602-8)
Supplement: Supplementary file 6 — Source Data [file 41467_2024_50602_MOESM6_ESM.zip › source_data/fig6cde/240423/240423_1845_yATP_F6_CYS.csv]

FSC-A	FSC-H	FSC-W	SSC-A	SSC-H	SSC-W	BL1-A	BL1-H	BL1-W	VL1-A	VL1-H	VL1-W	VL2-A	VL2-H	VL2-W	VL3-A	VL3-H	VL3-W	YL2-A	YL2-H	YL2-W	Time
81249	77439	82	24930	24652	75	739	857	0	1604	1635	22	4408	4568	34	5276	4888	39	174624	168608	84	0.00723253
126318	120602	100	37234	36094	80	1136	1410	12	2926	2793	29	8161	7897	49	10295	9704	55	351258	335434	90	0.00826574
102024	96191	83	32828	31329	80	910	973	0	2425	2033	32	5356	5341	41	6745	6306	46	251148	239119	84	0.0175647
151506	140105	103	40432	37960	87	1838	1482	19	4446	3774	38	11947	11059	61	14513	13644	75	502139	470994	91	0.0175647
149948	138900	94	50421	46600	85	1499	1728	17	3585	2995	31	8881	8092	54	10206	9632	57	376999	350151	80	0.0206644
143229	122428	97	42336	36161	87	1202	1103	13	2309	2084	28	8194	7090	53	10232	9181	56	356589	316337	91	0.023764
312616	210581	130	125734	90536	124	3418	2538	34	8877	6300	56	21622	15198	91	26264	19318	102	919194	676571	129	0.0351294
107598	106597	80	35322	34502	79	1149	980	0	2900	2836	31	6567	6193	46	8262	7548	46	290697	277775	88	0.0402955
182211	146638	97	52611	42328	92	1540	1281	16	3931	2673	39	10282	8051	57	13076	9709	63	450681	362996	99	0.0413287
144156	132010	87	42619	38154	87	1771	1516	20	3605	3396	33	8951	8647	52	11350	10270	60	390546	360600	89	0.0537273
105657	101103	83	41011	39197	81	1149	1170	10	2099	1949	27	5347	4825	44	6896	6759	42	251992	236342	85	0.0619931
118137	112770	96	45286	43493	81	952	1000	1	2652	2841	25	6242	6036	42	7415	6952	48	276977	256672	87	0.0640595
159536	141325	92	42738	37505	87	1754	1465	22	3201	2748	32	8065	7811	49	10221	10203	52	377249	363029	87	0.066126
150756	119082	93	52030	40991	92	1457	1315	13	2886	2240	30	7097	5518	48	9588	7410	53	338399	269219	99	0.0702588
286328	193898	134	85009	58345	125	2821	1894	32	7096	5208	50	17227	11744	74	20984	14699	82	705512	490872	132	0.0723253
261242	187944	118	79802	56142	113	3353	2167	36	6098	4302	45	15933	11975	69	21015	15820	86	727674	543651	119	0.0754249
106612	103168	87	32322	31508	79	769	734	0	2391	2538	25	5728	5485	41	6740	6277	44	257710	250507	81	0.0774914
107563	103922	82	15559	15407	47	1302	1323	13	2597	2422	27	6068	5931	41	8279	7516	53	267164	253482	84	0.0826574
143208	135369	92	56942	55482	83	2262	2030	24	5309	4425	42	12233	11145	68	13555	12798	74	528692	489235	85	0.0836907
120552	114818	86	31550	30241	81	969	1081	7	2377	2212	27	7081	6400	49	8021	7357	51	281892	269006	86	0.0847239
109280	103718	89	45409	43671	81	1391	1098	8	2729	2974	27	6375	6292	41	6867	6371	43	274112	256860	84	0.0867903
154301	126846	93	49167	41127	89	1499	1184	13	3680	2958	36	8172	6865	53	9836	8429	57	365049	317250	92	0.0878235
119245	112003	87	37938	35880	82	1183	1195	10	2600	2456	27	6563	6334	46	8363	7752	52	323274	308891	86	0.0960893
113325	109990	83	27690	27080	79	1875	1767	20	3406	3418	31	8544	8364	50	8972	8628	54	352688	335177	88	0.0971225
93293	91441	80	32663	31560	78	944	1099	8	2120	1936	23	5521	5195	41	6505	5761	44	239728	232908	83	0.100222
71204	70066	89	23762	23443	70	848	847	0	1386	1331	12	3971	3902	35	5464	5320	40	188186	180731	82	0.107455
109002	106130	84	42117	40928	81	950	904	0	2361	1940	27	6386	5894	46	7659	7315	47	273317	254332	87	0.109521
174804	144758	95	50203	41951	91	1961	1723	21	3862	3581	33	9343	8002	54	12238	10437	63	423771	369117	93	0.112621
103442	99443	83	30027	29059	79	1011	997	0	1730	2303	21	4948	4642	39	6307	6326	43	241508	228529	82	0.117787
287122	202318	124	91636	63501	121	2701	1936	30	6835	4838	52	16712	12130	75	21880	15875	92	756361	555751	122	0.12192
234293	173456	117	82442	60184	111	2341	1754	29	4880	4059	43	12869	9684	64	15732	11799	74	577029	442708	114	0.122953
118742	115223	83	46957	45318	82	1572	1434	16	2913	3240	29	7009	6953	44	8085	8098	46	300504	283180	84	0.129152
83015	83097	82	26274	25790	76	918	827	0	1879	2139	22	4438	4433	37	6142	5950	41	209765	203081	82	0.131219
159608	135842	91	56349	47616	90	1219	957	0	3646	3495	34	8586	7366	57	10217	8487	58	356701	309551	97	0.134318
208745	157764	105	82407	66943	100	3204	2666	33	8626	6901	51	19167	15688	80	23187	19019	83	802056	657447	104	0.135352
109385	105285	82	48387	47129	81	1291	1370	14	2660	2207	28	6858	6668	43	8664	8547	50	296596	284000	87	0.139484
95849	94837	87	33303	32563	78	717	887	0	1856	1692	17	4835	4406	39	5944	5852	42	209339	198787	80	0.144651
157697	128486	95	44275	36066	92	1352	1347	14	3321	2561	38	9200	7223	54	11009	9062	59	384359	321586	95	0.145684
112167	107429	83	28108	27013	78	926	919	0	2728	2329	31	5528	5308	41	7523	7046	46	230913	219914	83	0.146717
247218	203474	109	83548	68039	106	3008	2259	33	7488	6739	45	18168	15669	72	21349	18373	82	756598	686716	104	0.146717
162346	144811	105	72650	65148	89	1987	1708	21	3966	3620	35	10698	10185	58	12849	11141	68	459686	428678	88	0.14775
191939	150570	104	60358	47566	96	2016	1728	23	3792	2836	38	10241	8200	59	12318	9605	69	429904	354962	95	0.15085
125498	119286	89	48112	46149	83	1692	1540	19	3487	2948	38	7780	7717	48	9714	8428	54	348329	324386	84	0.15085
147192	141865	84	50605	47953	84	1708	1739	21	3937	3536	34	9411	9210	52	11829	11035	66	427225	403418	89	0.15085
114729	107430	91	36203	34991	82	1173	1064	7	2586	2618	29	6255	6082	43	8110	7160	51	286922	268268	85	0.154983
178574	144319	108	55635	44973	94	1885	1664	20	3930	3203	41	9887	8294	57	13930	10868	71	468122	392551	94	0.162215
92068	86961	97	30168	29576	78	941	807	0	1707	1880	22	4598	4317	36	6887	6779	44	216352	207733	84	0.164282
183333	168569	93	45428	43176	87	2423	2016	27	5568	4908	45	13665	12854	65	17595	15884	81	625026	570710	96	0.164282
116377	112966	84	53633	51930	83	1368	1297	15	2779	2533	31	7509	6986	48	8189	7907	50	302770	281170	85	0.167381
96180	94645	81	20973	20461	62	1233	1084	8	1744	2093	23	6122	5916	44	7295	7718	44	258994	244776	85	0.167381
161549	125975	99	51757	40980	95	1589	1143	15	2656	2266	28	8047	6402	50	10381	8474	55	372148	292349	101	0.168415
104682	101701	91	38502	37505	79	1084	962	0	2456	2648	25	6117	6370	44	7380	7215	47	269308	259964	83	0.170481
112898	106743	86	42348	40685	81	962	933	0	2227	2220	29	6176	6361	41	7417	6998	47	262349	252583	82	0.17668
128308	122685	84	45902	43490	83	1405	1338	14	3275	3435	29	8087	7891	52	10313	8964	51	358458	340142	87	0.178747
182488	143059	102	54644	42778	94	1833	1384	19	3894	3132	39	10042	8096	57	13144	10211	66	445255	354749	99	0.187012
106363	101414	86	26956	26076	79	1278	1301	14	2694	2691	29	6192	5959	46	6701	6731	44	257917	239820	82	0.189079
146617	136944	88	49896	46620	85	1926	1839	21	2704	2893	27	8507	7738	54	9224	8644	54	371192	346079	79	0.189079
81167	80644	78	28596	27964	76	519	468	0	1666	1619	16	3942	3645	35	4954	5070	38	174244	167059	78	0.190112
173019	133241	97	60952	47443	92	1945	1516	23	3727	2940	38	8842	6463	57	13117	10298	72	447866	354121	100	0.197345
166633	137661	97	53105	43514	93	1445	1316	16	4200	3337	38	9771	8109	57	13856	11030	74	466349	393706	96	0.197345
109550	106784	80	32144	31307	79	1436	1338	16	2141	2151	26	7201	6838	46	8498	7086	54	324059	309070	82	0.198378
104487	100567	83	38495	37807	80	1755	1676	17	2955	2917	31	7573	7261	44	8940	8516	52	315051	300398	88	0.198378
116746	113002	85	50858	50179	81	1088	982	0	2466	2413	28	5802	5429	42	7387	6882	46	255756	242994	87	0.202511
248509	163178	122	82444	53604	110	2268	1386	28	5595	4065	47	13366	8330	71	16138	10558	73	617111	405395	116	0.202511
102657	98994	90	34531	33866	79	1101	1210	11	2305	1956	23	6094	5408	44	8175	7914	49	279453	266918	83	0.209743
324026	213902	135	136129	91217	126	3655	2516	35	8439	6068	59	20764	13753	84	26533	18930	104	934149	676281	125	0.209743
164038	149641	90	41047	37054	88	2395	2123	24	5384	5190	39	13065	12205	65	14986	13906	67	565704	526459	93	0.215943
179288	151011	96	53674	45820	91	1837	1654	20	3982	3226	35	10136	9278	60	11918	10880	61	425913	400088	89	0.218009
212274	189468	103	66930	60161	94	3300	3004	30	7803	7456	46	18560	16738	83	21720	19318	87	783935	722993	98	0.218009
140870	131594	95	59011	55784	85	1863	1634	22	4373	3610	39	10090	9785	53	13205	12229	65	464630	440264	89	0.220075
125337	118002	86	32771	31227	82	1548	1307	17	3137	2948	34	8395	8002	51	10077	9402	53	360717	345857	90	0.227308
150757	126520	93	48290	41027	90	1494	1227	12	2633	2482	31	8501	7184	52	10365	9252	55	381122	335905	95	0.247972
104306	102416	81	33516	32304	79	1209	1361	12	2791	2495	32	7678	7665	46	10882	10523	54	363875	343029	83	0.249006
157388	144695	95	53290	49559	88	1996	1507	24	3290	3112	33	9267	8820	54	10799	9807	61	391689	354360	87	0.253138
188033	150592	108	60063	48080	95	1912	1665	22	4208	3231	38	10600	8940	57	12150	10008	57	460599	412736	93	0.254172
62904	63369	75	17498	17352	53	355	403	0	1526	1524	18	3708	3450	36	4367	4151	38	157861	155159	79	0.257271
207092	160728	102	66262	52213	96	2124	1722	25	4807	3440	41	12146	9637	64	15646	12514	69	532034	439780	100	0.257271
172785	138797	103	60625	49221	96	1597	1433	18	3042	2630	34	8322	7399	49	9919	7886	56	367380	310213	97	0.258305
146353	119911	96	48448	40158	91	1616	1406	15	3198	2277	38	8005	6830	54	9933	8404	56	358783	302557	94	0.260371
166236	137697	93	51939	41938	92	1166	868	0	3798	3017	39	8656	7030	54	11304	9297	65	391667	325516	96	0.263471
115179	108994	99	26144	25411	79	1164	1199	12	2585	2723	28	7344	7293	48	8029	6725	54	319836	299446	86	0.264504
99887	96004	85	40446	39160	80	1009	792	0	2183	1990	24	4432	4651	34	6772	6716	45	227299	220547	87	0.265537
121613	100391	91	38793	31234	88	906	855	0	2609	2226	28	6108	5279	44	6719	5455	48	255088	211496	94	0.267603
182547	140305	98	59000	45842	94	1532	1213	18	3672	2707	39	9448	7327	60	11436	8181	66	441929	349242	100	0.26967
126051	117383	92	43325	41783	84	1430	1506	16	3013	2773	29	7742	7599	46	9422	8926	51	338518	312971	90	0.270703
93626	90874	81	29066	28434	77	690	801	0	2002	1867	20	4062	3969	35	5746	5992	39	192041	181026	83	0.271736
125673	116722	87	43347	39915	83	1519	1440	14	2776	2785	27	8022	7705	50	9849	9275	56	342351	322151	86	0.273803
87485	83399	82	33201	31651	80	725	763	0	1827	1659	19	4046	4321	35	5119	5188	40	178493	169477	77	0.277936
91659	87974	89	30458	29382	78	772	672	0	1442	1610	19	4075	4006	34	4414	4474	35	173128	165415	78	0.278969
192539	151698	100	68548	53479	98	1559	1143	12	4768	3607	43	10606	8301	63	13101	10630	66	451725	367637	99	0.281035
81420	78899	80	19136	19103	55	814	856	0	1180	1422	15	3745	3781	34	4577	4718	38	187755	187108	74	0.282069
100120	99535	81	29735	28912	78	1100	994	0	2378	2703	27	6143	6162	41	7613	6797	47	257417	246347	83	0.285168
120339	114850	99	33772	32347	80	1019	1023	4	2946	2199	30	6258	5774	48	9641	9145	56	302120	287172	84	0.285168
228424	174085	107	85232	66268	105	2182	1650	26	5037	4249	40	11764	9598	61	14620	11223	74	536939	427407	110	0.287235
103766	99507	82	18183	17696	55	1027	814	0	1906	1805	21	4938	4825	36	6517	6716	42	231808	214692	80	0.289301
118379	113265	86	26135	24841	80	1393	1181	12	3174	3173	30	7975	7495	49	8825	8189	53	335423	309111	84	0.290334
115137	110937	83	43855	42764	81	1192	1113	9	3021	2519	32	6023	5804	41	7780	7954	44	266968	250540	82	0.291367
109986	111429	79	20694	19675	56	1299	1348	14	3000	3007	31	7410	7122	47	9356	8979	49	317112	303743	83	0.291367
164653	125757	97	52245	39711	93	1623	1223	16	3322	2723	35	9048	7494	54	11990	8674	58	417730	327327	99	0.292401
139550	119761	92	48351	41498	88	1188	1049	6	3051	2634	31	7366	6488	48	9037	7576	56	342924	298245	96	0.2955
238345	191586	103	82852	65590	101	2687	2308	25	5809	4847	46	13416	10903	64	17589	14124	78	611644	510389	103	0.304799
150505	132539	92	45335	39898	87	1620	1249	17	3256	2995	31	8350	7586	53	12302	10734	65	412392	384898	88	0.304799
171318	153764	101	57714	51476	91	2057	1804	24	4407	4147	36	11763	10864	60	14651	13059	70	545503	518315	90	0.307899
240115	188762	121	79090	62159	102	2791	2300	28	5008	4304	42	13963	11399	70	16208	13415	82	603303	512275	102	0.309965
151748	141421	89	43916	41762	87	1998	1629	26	4480	4757	35	11308	10553	56	12536	11806	62	463179	436142	90	0.310999
151754	143045	86	36532	34470	84	1673	1470	19	4808	3964	38	11858	11165	59	12968	12191	57	533856	502068	88	0.312032
126069	119633	84	39863	37575	84	1889	1698	21	3560	3503	34	9981	9448	64	12804	12236	63	468890	427203	90	0.314098
94321	91039	83	30018	28969	77	861	747	0	1667	1940	21	4447	4074	39	6018	6071	38	209547	200735	75	0.316165
179951	156454	93	56254	48129	90	1688	1544	23	4623	4308	38	11035	9703	60	13247	11875	61	472203	439440	94	0.319264
114738	112031	82	27365	26940	66	1034	1055	6	2583	2802	26	5257	5371	38	7889	7295	48	267353	256007	86	0.319264
103376	100107	96	34591	33664	78	1002	1062	6	2053	1689	27	4654	4344	40	5415	5559	42	223467	209934	83	0.320298
123612	119065	83	44570	42908	82	1298	1290	13	2979	3027	30	7362	6889	48	8124	8007	47	294699	279765	83	0.320298
120110	114741	84	31033	29870	79	1226	1321	12	2945	2813	30	5985	5919	41	7852	7390	52	281154	264251	89	0.331663
120557	111401	88	40332	37044	84	1371	1132	10	3475	2912	32	7277	6691	47	9213	8905	53	326693	309509	89	0.337862
195420	167599	98	61051	52380	92	2355	2161	25	5368	4865	41	12611	11553	58	15125	13804	68	559940	526407	92	0.339929
183280	143073	108	57501	45787	93	2191	1788	26	3971	3178	39	10396	8371	59	13683	11016	74	474361	382576	100	0.340962
131282	126369	85	67616	64952	84	1964	1580	22	3269	3338	30	8693	8324	49	10597	9812	59	372890	348331	84	0.340962
301109	209426	118	95431	64840	114	3116	2142	34	7391	4903	56	17409	12406	76	20379	14446	88	755471	527604	113	0.340962
211609	169099	102	68927	57226	97	2265	1844	25	4812	4123	38	12224	10466	62	16229	14368	65	568004	489459	102	0.343028
203006	178012	101	78220	68977	96	2508	2299	27	4925	4055	42	12219	10508	63	15971	14761	80	563467	503871	99	0.345095
186121	150920	99	64174	52554	96	1665	1550	20	4721	3746	41	11538	9650	61	13243	11456	59	508181	426195	100	0.348194
101091	99467	86	37577	37069	80	1159	1061	7	3007	2479	33	6118	5962	43	8059	7719	51	283719	268862	84	0.354394
116305	111284	84	29356	28339	80	1324	1237	18	2661	2242	30	7871	6962	50	8598	7773	52	331815	316389	84	0.354394
171727	157663	90	57031	51674	89	1812	1724	20	4926	4876	38	11477	10587	56	13521	12404	60	495907	453964	94	0.355427
73474	72311	77	23748	23256	67	584	716	0	1372	1419	16	3065	3109	31	3635	3545	34	151846	148519	82	0.358527
105894	102353	84	41542	40020	80	1153	1003	2	2411	2416	26	5353	5353	39	6925	6446	50	273016	255994	85	0.358527
135440	120183	104	48189	42639	88	1606	1163	18	2847	2193	27	7090	6615	46	9176	8570	52	336111	307851	92	0.35956
87725	84742	81	32465	31971	77	901	889	0	1589	1633	20	4696	4628	36	5446	5281	39	212938	202789	84	0.368859
124475	115108	89	34551	31567	84	1500	1142	12	2799	2584	28	7511	7352	48	10505	10190	53	366102	349383	88	0.369892
229180	190914	106	77832	63503	102	2189	1721	23	6498	5563	43	15475	13260	72	17769	15341	72	660821	585131	101	0.371958
159885	136248	98	50473	41772	91	1833	1257	22	2961	3055	30	9402	8187	57	12358	10290	62	436749	394593	88	0.374025
100263	96500	84	31705	30697	78	838	871	0	2119	1934	23	4232	4301	37	6615	6366	44	226494	224473	82	0.378158
181262	145492	96	58797	47581	94	1782	1511	18	3365	2664	36	10236	8653	56	11984	9620	63	436956	371192	98	0.379191
89493	86001	85	40034	39599	78	866	877	0	1908	1729	16	4107	4286	37	5531	6016	38	198429	194594	81	0.380224
118368	113777	83	32584	31460	80	1429	1512	14	2869	2993	30	8500	8399	47	9695	9891	56	344147	324475	85	0.382291
192288	149436	99	63241	50429	98	1706	1605	18	4029	3637	33	10084	8249	56	13486	10647	64	472100	393549	102	0.38539
106895	102289	84	36505	35373	81	1138	1068	6	1643	2020	21	5220	4981	38	8105	6899	49	264089	250164	84	0.387457
132765	122775	90	55634	52596	84	1352	1256	16	3137	2972	31	8416	7901	48	9734	9413	53	345459	329002	86	0.387457
288137	186845	133	96830	62136	114	3365	1776	41	6975	4621	55	18851	12580	79	23292	15478	91	851751	573498	124	0.398822
126157	119952	85	41141	38321	83	1251	1336	12	2673	2758	28	7805	6756	50	8807	8117	52	333002	313817	83	0.400889
125529	116849	100	28277	26783	80	1870	1758	21	3266	3351	31	7561	7202	47	9854	9525	55	365330	345861	83	0.412254
105249	101445	83	24847	24129	67	930	1024	4	2276	2214	26	6498	6350	44	8123	7415	56	290531	274116	84	0.416387
96869	94973	81	30409	29236	79	808	766	0	1650	1544	16	4488	4229	40	5975	5689	45	205622	196080	82	0.424653
142148	133846	92	45278	43549	84	1572	1557	17	3804	3674	33	9865	9180	50	11738	10795	60	444833	404782	94	0.431885
182078	161649	93	60341	54100	90	2060	2082	25	4531	4622	38	12025	11350	60	14865	13940	65	511274	480216	91	0.432918
108071	103475	86	47452	45868	81	1106	930	0	2051	1931	25	5497	5261	40	6716	6512	43	253749	246153	84	0.433952
108320	101118	86	38359	36581	83	1015	783	0	2754	2414	29	6325	5963	46	7785	6937	52	286083	270495	79	0.436018
221070	189063	100	107116	93507	94	2697	2094	29	5626	5092	41	14329	12844	64	17545	15755	64	607520	558983	92	0.441184
117535	108599	92	39872	38242	82	1495	1464	16	2271	2097	24	6993	6878	46	7433	6883	43	276625	260045	83	0.442217
114611	108542	85	38719	37035	80	1149	1005	2	2186	2434	24	6233	5977	42	9004	9155	48	278489	269821	83	0.443251
149283	126651	89	45749	37738	88	1959	1489	22	3616	2720	36	8629	7291	53	11689	10480	65	413304	354542	89	0.443251
198137	152748	99	56823	43890	94	2082	1771	23	3975	2864	41	11490	8980	61	13911	11091	67	515486	418013	97	0.444284
114195	111786	82	26380	26036	68	1318	1410	17	3435	3063	36	8212	7846	51	9479	9414	55	335989	317048	82	0.444284
121211	115272	86	37833	36466	81	1702	1356	18	3241	3189	30	7967	7637	48	9349	8794	50	347198	326633	85	0.447383
117254	112170	85	45699	43648	82	1365	1236	14	3316	3240	33	7873	7875	50	9705	9267	56	334899	317996	84	0.447383
130009	117803	88	46287	41481	85	1650	1503	19	3491	2759	33	7441	6618	45	10052	9482	55	328252	306287	89	0.44945
95521	90529	86	36403	34923	79	871	960	0	2530	1981	31	4914	4906	36	6501	6123	42	234959	219863	97	0.44945
81632	78547	81	25701	24858	78	898	785	0	1627	1689	19	4218	3782	35	5330	5603	38	197007	190633	80	0.451516
117063	110993	84	41427	39664	82	1566	1562	15	2392	2293	27	6353	6394	43	8243	7769	50	276047	262037	79	0.452549
203564	171680	100	65303	55240	95	2377	1919	26	6232	5335	44	15817	14238	73	18299	16628	78	720762	646843	106	0.454616
125787	115715	87	40720	36888	85	1327	1344	13	3480	3390	36	9158	8367	53	10481	10112	56	382091	356664	94	0.456682
149670	140406	89	51603	47769	85	1870	1623	21	4312	4309	34	10469	10260	55	11632	10985	58	439885	417699	86	0.465981
170286	154167	92	51643	46083	89	2082	1909	22	5099	4492	40	12934	11991	62	14368	13213	62	505453	468329	91	0.477347
161238	142871	92	55904	50411	89	2051	1760	24	4343	4500	37	11432	11042	57	14683	13278	73	528243	514534	87	0.477347
125857	115631	100	42830	39459	82	1235	1394	14	2948	2950	28	8216	7877	51	8999	8213	52	348337	334687	82	0.48148
108606	103928	86	18013	17262	54	1334	1233	18	3014	3260	28	7673	7496	46	8417	7997	51	326510	308120	86	0.486646
96262	94774	82	29553	29172	77	1183	1065	7	2376	2511	26	5947	5729	42	7146	6822	51	238896	224795	84	0.489745
182634	166317	97	66956	62406	89	2271	2087	25	4751	4517	36	10914	9880	60	13682	12306	63	504969	451444	94	0.490779
100187	97731	83	19792	19480	53	1087	1004	1	2824	2388	31	6315	6387	44	8182	7721	49	283948	272269	83	0.490779
118874	115036	100	45709	44564	82	1342	1382	18	4013	3566	37	8757	7812	54	11052	10116	62	388885	363425	100	0.490779
293263	203605	133	84050	60310	123	3259	2260	37	7906	5288	47	18607	13507	79	22678	15970	91	778329	584541	125	0.503177
238348	198603	100	114006	93129	97	3242	2595	33	8326	6208	55	19842	16064	81	24472	19406	94	830135	672115	103	0.503177
104621	97963	84	20482	19337	62	1437	1151	14	2693	2129	26	7175	7111	48	9162	8493	57	332181	326567	80	0.505244
177893	162973	94	80763	75599	88	3216	2873	30	7027	6553	51	16930	15898	76	18332	16133	76	674523	614669	93	0.50731
128011	121065	97	32593	31553	80	1254	1298	14	3998	3844	36	8546	8086	49	10094	9751	57	384423	367540	86	0.51041
117690	112583	83	38469	36064	81	1375	1086	9	3014	2982	27	6894	6418	46	8806	8539	49	305152	276261	81	0.513509
176387	155951	101	61227	53987	91	1689	1525	19	4873	4306	40	11495	10473	59	14292	12932	67	504013	465444	95	0.514543
197925	178422	92	85298	77008	93	2463	2127	25	5913	5499	39	13337	13024	59	15582	15003	63	556520	520705	97	0.530041
115038	109360	95	42795	41044	81	810	914	0	2880	2305	29	5321	5222	40	6047	5654	44	242176	229304	78	0.537273
132110	124197	102	41290	39482	83	1218	1355	14	2698	2468	29	6763	6180	44	7962	7288	51	307807	282454	102	0.537273
124615	114630	87	38219	35253	82	1407	1177	10	2503	2293	26	6175	5632	44	9329	8693	49	303983	282334	82	0.542439
222541	195761	107	80218	70269	99	3149	2646	32	8289	7550	49	20196	18277	79	24439	21399	83	889415	796994	105	0.545539
165313	144775	95	56953	48249	91	2515	2185	27	3333	3206	35	7962	6737	52	10693	8937	56	294658	257551	95	0.548639
118451	113227	85	33716	32691	81	1333	1412	14	3133	2527	32	7099	6698	48	10107	8956	51	336153	313723	90	0.551738
121626	108802	89	46868	41955	84	1482	1308	15	2650	2996	30	7114	6615	47	8946	7460	57	317247	285354	88	0.551738
113675	109356	83	79208	77596	82	1648	1698	20	3813	3737	35	9604	9364	57	12095	11773	61	410434	384982	86	0.553805
193447	152231	100	65681	50834	98	2052	1616	22	4696	3667	49	11795	9595	62	14456	11454	70	526189	425536	103	0.554838
135543	129316	89	67724	64744	84	1537	1469	21	3530	3121	35	8965	8129	58	10978	10347	55	376531	351158	91	0.557938
122248	116722	96	35157	33947	81	1412	1468	16	3679	3629	30	8979	8855	53	11083	10694	56	395300	371224	90	0.558971
134570	123681	89	43873	40046	85	1612	1403	17	4133	3683	39	8977	8618	50	10985	10307	55	398299	369878	91	0.560004
168594	136363	97	51189	41978	94	1482	1178	12	3239	2983	33	8186	6569	53	10712	8290	61	377121	312016	103	0.563104
121567	117434	86	29187	28025	80	1158	1161	9	2853	2588	26	7312	6529	48	9236	9035	52	335263	319444	84	0.569303
157003	144722	92	64294	60297	88	1851	1796	20	4428	4045	40	10666	9817	58	11661	10544	66	452730	419570	89	0.574469
306672	201097	131	132168	92983	117	3030	2084	32	7262	5563	56	17564	11594	88	22409	14158	98	797155	543878	120	0.575502
113621	111009	86	46469	45541	82	1320	1373	15	3029	2944	28	6962	6495	46	9020	8918	51	316697	297817	84	0.576536
187618	157511	96	56872	46752	94	1956	1464	21	4383	3755	38	10261	8674	58	12598	10813	60	442925	403781	95	0.577569
99438	94921	97	30492	29581	79	1115	887	0	1960	1900	22	5425	5086	40	7475	6661	49	246179	230303	86	0.585835
185295	142296	104	56313	43765	96	1735	1198	18	3774	3258	39	10001	7763	57	13532	10059	68	499399	391497	100	0.587901
81291	79583	87	19977	19228	61	469	616	0	1934	1226	22	4226	4104	35	5126	5257	40	208010	202019	82	0.589967
110634	105986	85	37318	35672	81	1157	1084	8	2724	2682	28	5385	5425	37	7208	6824	45	260897	241304	89	0.593067
114975	111644	83	37657	36746	81	1198	1151	8	2725	2412	26	6453	6149	44	8793	8677	50	283641	268943	84	0.596167
147547	129367	98	42613	37121	86	1433	1497	15	3272	2794	34	8181	7445	54	9156	7662	55	343245	311860	90	0.5972
96589	94218	81	30708	30060	78	838	930	0	1606	1875	21	5243	4996	41	6297	6296	40	238114	229158	78	0.5972
113638	108047	86	43343	40610	83	1547	1317	20	2886	2663	30	7089	7104	49	8551	8112	47	298608	279567	79	0.599266
108836	102206	94	32998	31972	79	1377	1335	16	2237	2179	27	6653	6599	43	7993	7466	48	289137	275196	86	0.602366
121606	115202	86	22843	21551	66	1440	1325	15	3267	3235	31	8108	7704	47	8771	8212	52	331215	309340	85	0.604433
211511	154204	111	70289	52812	107	2290	1484	28	4127	2921	41	10801	7516	64	13291	9939	67	477380	356538	108	0.606499
85315	82066	91	23308	22786	70	508	683	0	1206	1261	10	3799	4026	31	5604	5080	45	191019	184723	76	0.608565
131970	125312	88	32433	30866	83	1730	1701	19	2949	3109	31	8182	8126	49	10335	10367	52	352142	329464	91	0.611665
210361	154566	111	67433	48752	100	1743	1279	23	4039	3098	42	11004	8145	58	14819	11461	69	502138	371424	104	0.616831
188444	165935	94	62162	54138	92	2034	1801	22	3638	3639	35	11592	10560	63	13155	11055	63	508504	468448	94	0.619931
131886	124118	95	55799	53542	83	1400	1346	13	3147	2642	31	7498	7061	45	8175	7745	47	281273	262802	88	0.625097
110805	108130	88	55767	53823	80	1427	1498	16	3046	3186	29	7359	6997	48	8358	8166	54	329430	316859	86	0.627163
122139	117113	84	43163	40990	81	1339	1315	13	3113	3385	29	7821	7471	49	10266	9848	57	347218	325133	86	0.630263
88710	83663	81	30008	28812	78	851	819	0	2042	1940	23	4314	4358	35	5289	5623	38	207846	201546	78	0.632329
113479	107658	90	47751	45733	80	1483	1247	15	2701	2657	26	6986	6644	45	8759	8211	52	306147	294840	83	0.633363
127308	121764	86	55315	53042	83	1504	1569	17	3310	3421	34	8986	8358	55	10083	9133	60	372251	356218	85	0.633363
104003	98656	82	39903	38166	80	716	769	0	1829	1747	22	5571	5153	42	6879	6600	46	246113	231724	78	0.636462
165471	140908	97	53934	46123	91	1576	1313	16	4203	3979	35	9694	8748	56	11199	9899	60	414424	370817	91	0.637496
93832	92582	81	19462	18784	58	1006	945	0	2452	2200	26	5355	5349	41	6889	6824	44	236952	231860	81	0.641628
153151	126294	99	55488	46242	91	1695	1290	18	3158	2757	29	8176	6666	55	11756	9869	63	376092	324376	95	0.643695
119067	111627	92	37704	35953	81	875	804	0	2044	2489	24	5675	5099	44	6687	6068	47	244713	233064	80	0.643695
203744	151852	104	76183	56760	99	2151	1510	24	4534	3623	38	11180	8537	65	12222	9867	63	491574	374503	102	0.645761
177515	155064	96	65793	56559	92	2028	1774	22	4155	3641	36	10539	9253	57	12356	10969	59	449304	405653	92	0.646794
100519	95079	85	37672	36211	79	970	886	0	2090	2114	22	4868	4956	38	5342	4836	42	203310	193736	77	0.646794
146105	135834	92	55856	52709	86	1785	1535	19	3786	3526	41	9867	9269	52	11820	10316	60	420102	394702	90	0.649894
105082	99277	84	24579	23710	69	1128	1132	10	2795	2863	27	7573	7265	49	8760	8206	50	319725	311925	85	0.652994
180815	157206	94	55102	46836	91	2074	1947	23	4615	4140	39	10766	9573	57	13393	11533	62	471569	434228	92	0.652994
185417	152789	97	50359	40459	93	1982	1623	21	4012	3641	36	10228	8794	59	11930	10015	61	433921	366647	97	0.656093
262349	189071	111	96043	68693	108	3333	2324	32	5898	4247	45	15664	11236	72	18683	13587	80	679294	502287	112	0.657127
129630	121021	88	56152	52425	85	1103	1124	9	3274	2965	33	7988	7288	53	9346	8618	53	354833	331760	85	0.65816
104553	101798	82	38744	38193	79	1394	1392	16	3094	2713	30	6669	6446	44	8853	8638	49	324221	308756	81	0.65816
106203	104535	83	42392	41001	80	1366	1226	11	2349	2541	25	6321	5968	43	8918	8554	46	295468	278548	84	0.65816
191624	151144	99	46963	36707	93	1705	1556	19	3585	2971	37	10387	8583	58	13973	10467	64	470990	387247	102	0.66126
183438	151108	100	60973	50650	94	1753	1308	17	3388	2991	32	8853	7378	52	11848	10630	70	410182	348828	98	0.664359
150657	131423	89	56226	49243	87	1580	1280	18	3458	3082	32	8874	8516	51	10358	10269	58	375779	358087	82	0.665392
110859	105153	86	39810	38620	80	1057	1004	2	1990	2001	22	5584	5194	43	7786	6917	53	246266	238542	81	0.666426
82360	78989	81	21307	20928	59	951	824	0	1762	1553	18	4379	4546	36	6648	6071	48	207628	192231	82	0.672625
132021	124136	88	37933	35863	83	1648	1509	17	3132	3144	30	8242	8023	56	9085	8753	49	343809	321560	92	0.673658
253449	187691	107	78925	57690	106	2484	1736	30	6069	4470	48	14946	11708	69	19957	14718	79	711465	541707	108	0.673658
123920	113073	85	42830	38318	84	1245	1068	10	3504	2784	38	7146	6831	45	7960	7282	54	325293	310681	85	0.674691
90063	87599	79	34553	32956	78	1099	1083	9	2284	1791	29	5033	4801	39	5807	5995	38	223616	217564	77	0.675725
146010	137352	93	42510	40179	84	1743	1666	21	3681	3299	36	9345	8432	54	11192	10193	59	394808	366184	89	0.677791
106863	101838	87	46886	45239	81	1054	1108	8	1948	2103	23	5232	4901	39	7094	6289	52	268626	253609	83	0.679857
100741	95782	83	33428	32899	78	1081	965	0	1847	1926	21	4892	4843	39	6751	6666	45	229289	217042	85	0.68399
153135	142605	89	59565	54850	88	2026	1923	21	4584	4129	38	11722	11440	58	13665	12698	69	470417	439064	94	0.68399
74378	73572	79	29828	29292	76	843	733	0	1646	1351	17	3263	3199	32	4148	4265	36	150218	147050	80	0.685024
75430	73869	88	23187	22918	67	645	789	0	1712	1667	19	3768	3655	33	5260	4692	41	183962	181428	73	0.689156
169574	142987	94	47377	39946	90	2241	2044	22	3113	2874	30	8614	7409	53	10585	9159	59	380194	332071	92	0.693289
107682	103801	84	30950	29807	79	1145	1120	8	2452	2099	29	5515	5380	41	7679	7024	47	261777	248322	82	0.694322
169184	145636	95	45595	39787	90	1624	1720	17	3766	3377	36	8893	8017	51	11648	10689	60	420421	388432	92	0.695356
144364	135370	91	49318	46531	85	1505	1479	20	3257	3263	29	8307	7515	53	10432	9091	56	379606	351196	86	0.696389
113425	108571	84	28476	27349	80	1206	1072	7	2965	2369	31	5880	5706	43	7351	7030	46	268583	255742	82	0.697422
84563	82862	91	21255	20757	63	863	851	0	1699	1773	20	4428	4452	36	5852	5574	41	207918	198849	82	0.699489
188988	156985	98	73539	61042	94	2094	1716	23	4287	3534	42	10109	8723	57	13535	12377	60	466319	431867	93	0.702588
153005	146771	85	53496	50696	85	1953	1723	21	3891	3743	30	10184	9369	53	12966	12654	61	459975	428646	92	0.705688
217631	170807	109	73968	57490	98	2373	1692	26	5041	4018	45	12650	9952	67	16421	13035	80	572240	465441	102	0.706721
115665	103724	85	37997	33465	84	1045	878	0	2697	2843	26	7260	6635	46	7381	6727	46	281706	260715	86	0.707754
96956	95081	82	32812	31769	79	951	913	0	2100	2062	26	5858	5894	40	7822	7586	50	239114	223825	84	0.708788
149903	139463	102	47873	44866	85	1333	1380	15	5438	5145	41	8322	7157	49	8489	7592	53	305323	280883	89	0.709821
110032	106369	84	37347	35829	81	1239	1183	11	2391	2409	27	6452	6115	42	7997	7735	47	281253	262122	84	0.713954
174621	135718	97	51900	40231	93	1788	1262	22	3927	3308	36	10544	8215	61	14027	10999	69	490655	386643	98	0.71602
106436	101758	85	26174	25095	79	996	1052	6	1764	1754	19	5484	5777	39	8034	7871	50	268460	250839	89	0.717053
138516	128359	93	53246	50620	85	1606	1477	19	3107	2778	34	8149	7303	52	10681	10607	57	369001	336931	92	0.720153
101181	98589	84	35295	34059	80	1251	1156	10	2346	2313	22	5951	5559	42	7173	6560	46	258024	241628	85	0.724286
116803	111399	96	35097	33498	81	1315	1122	15	3022	2759	31	6995	6643	45	7563	6960	52	281824	262074	87	0.726352
211158	169028	102	70807	57146	100	2618	2356	25	5319	4888	41	13741	11379	68	16537	13631	73	610823	514208	103	0.738751
111778	105616	100	37253	36024	81	973	1121	8	2231	1971	24	5803	5409	42	6944	6980	41	261911	247173	83	0.738751
98946	96343	89	31011	30407	78	1152	1178	9	3382	2967	35	7253	7220	44	8106	7808	45	317980	304449	85	0.738751
186642	151957	95	58005	46924	93	1834	1406	19	4099	3615	38	10138	8428	58	13279	11648	61	476192	397528	96	0.739784
112901	109460	82	42217	40598	80	1455	1316	17	3088	3053	32	6614	6408	48	8166	7709	53	296059	283394	84	0.74185
109908	106548	82	30101	28945	79	1352	1216	13	2872	2538	35	6852	6476	47	8144	7540	45	298677	274591	82	0.74185
107164	103993	84	34408	33590	79	1264	1253	12	2570	2119	28	5499	5008	42	7062	6349	49	251240	243121	83	0.74185
134021	119542	93	45881	40977	87	1795	1581	21	3888	3588	35	9639	8877	53	12398	11455	58	414759	381568	91	0.743917
136754	123012	87	57939	51375	89	1778	1360	20	3146	2776	31	8491	7647	51	11099	10273	65	393262	375390	93	0.749083
157047	129470	93	40558	33693	90	1670	1405	19	3341	2856	37	9430	7428	53	12041	10188	59	432197	365010	95	0.755282
123571	118882	88	59733	57188	82	1567	1554	16	3342	3059	33	8270	7870	53	9087	8376	53	365434	354760	83	0.755282
173618	140102	107	60287	48506	93	1988	1796	20	3943	3247	37	9603	8000	55	12446	10380	69	441810	372153	97	0.758382
103902	102683	82	41171	40444	79	1099	1033	5	2092	2231	25	5566	5560	38	7136	6961	42	259943	251315	84	0.758382
107627	103737	83	31010	29648	80	1461	1451	14	2560	2766	28	5581	5614	39	7662	7539	50	270512	255771	84	0.761482
91755	89279	82	28543	27778	77	827	823	0	1937	2074	22	4661	4589	38	6671	6254	45	237338	227622	82	0.762515
126495	120517	85	33944	32339	81	1914	1653	20	3362	3082	33	8765	8153	49	9247	8596	52	356007	340769	84	0.762515
164265	148341	104	51028	46408	88	1863	1570	23	4453	4134	38	10788	9363	59	11291	9599	64	431345	389919	88	0.764581
150794	139159	103	57434	53195	85	1635	1458	18	3393	3251	33	8326	7471	53	8960	8510	52	332091	310880	86	0.766648
139838	134726	84	110526	106231	85	1713	1592	21	4136	3653	37	9681	9207	52	12103	11238	58	429331	400390	91	0.766648
129555	122445	86	37892	36084	84	1242	1451	14	3111	3208	30	9266	8575	52	11041	9890	64	405766	378802	89	0.769747
164608	136755	97	50732	40855	93	1842	1610	21	3628	3123	33	8021	6572	50	10541	9324	58	386916	321127	99	0.786279
162572	132737	95	44802	35769	92	1876	1689	20	2927	2309	32	8828	7235	55	10888	9188	57	399116	341669	101	0.789379
109297	108319	83	46398	45210	80	1365	1089	10	2594	2651	24	6833	6522	44	7244	7055	48	277824	266186	83	0.791445
106613	101605	85	27621	26135	80	1420	1555	17	3156	3160	35	7950	7440	51	8685	7878	48	343792	315684	83	0.792478
97869	92737	84	31617	30790	79	822	919	0	2528	2794	27	6242	5847	44	7623	7625	53	261648	246450	81	0.796611
113545	109879	86	26256	25720	78	1246	1078	8	3071	3410	29	8247	8186	43	10201	10654	55	363920	339286	84	0.797644
269347	196817	117	83867	63048	106	2948	2365	34	7288	5177	52	16521	12292	75	19550	14182	79	698348	536947	109	0.80281
152548	129778	95	51277	43083	90	1617	1262	20	3328	2697	36	8105	7029	53	9648	8285	57	362644	312522	93	0.807976
84699	81233	84	25063	24230	74	784	858	0	1741	2063	20	4385	4027	33	5870	5356	44	210940	201972	84	0.811076
105866	100302	88	36195	34808	80	908	977	0	2133	2430	23	5455	4736	42	6509	6310	44	242075	229815	84	0.820375
191807	146843	98	66281	51935	95	2012	1475	21	4457	3223	44	10893	8511	59	14202	10434	66	508226	402381	105	0.820375
115414	112120	83	47177	45756	80	1361	1142	10	2455	2319	27	6405	6194	43	9303	8159	57	287947	273421	85	0.821408
115487	110646	91	44954	43251	82	1494	1442	15	3429	3209	34	7861	7576	45	9241	8369	51	330157	307287	88	0.822442
128712	121994	88	51194	49451	83	1416	1395	16	3594	3838	32	7659	7191	51	8262	7935	54	322572	300210	86	0.824508
114425	110501	83	34773	33351	81	1123	1125	8	2512	2311	27	6017	5471	44	6974	6427	50	270151	256258	84	0.824508
106990	101504	92	34304	33147	80	1064	1027	5	2598	2324	30	5771	5716	40	7533	7206	47	267662	254008	85	0.825541
120421	118069	84	36213	34594	81	1507	1402	17	2807	2827	26	6565	5982	44	8564	8181	48	301634	284855	87	0.826574
104674	101321	83	26753	26132	78	1107	1097	9	2426	2494	29	6774	6717	42	7434	7240	43	297168	282132	86	0.835873
168355	137220	97	55319	44940	94	1710	1205	19	3896	3293	36	9376	7680	55	12715	10421	68	433001	368852	100	0.838973
100763	95203	84	35345	33976	81	1316	1342	14	1833	2120	25	5773	5738	41	8128	7751	47	275659	261508	87	0.842073
112339	109975	81	34130	33064	80	1491	1499	16	2521	2334	27	7449	7201	48	8319	8198	49	320054	299861	86	0.846206
86357	83035	79	29747	28803	77	777	665	0	2013	2090	21	4521	4660	34	6066	5780	48	217503	209541	78	0.846206
101029	96245	89	23140	22734	66	943	1010	3	1802	1966	19	5536	5003	43	7505	7123	49	250702	234973	84	0.847239
126838	119922	86	40889	39197	81	1697	1504	18	3019	2778	30	7321	6513	53	9835	9579	51	360511	325484	90	0.850338
167002	137475	99	56575	46694	91	1626	1339	16	3517	3068	30	8402	7226	51	11932	9096	68	371979	321922	94	0.851372
104037	99323	90	44407	43445	80	1125	1098	7	2293	1921	26	6036	5707	43	8278	7939	51	260845	250164	81	0.865837
124580	117529	90	42988	40366	83	1202	1100	9	2907	2960	30	7327	6626	52	8783	7374	56	323106	294644	100	0.865837
88322	85902	89	26638	25978	78	785	775	0	1524	1672	18	4814	4573	38	6751	6958	46	241475	234514	80	0.874102
35285	35939	60	17823	18054	53	256	243	0	510	702	0	1630	1697	19	1679	1533	20	66934	64370	69	0.881335
177500	141480	100	46928	36993	94	2026	1444	26	4182	3218	38	10638	8838	63	14616	12566	69	522342	422822	102	0.882368
152017	127761	92	68341	57161	89	1216	1039	7	3294	3031	32	7185	6242	45	8944	7471	55	320057	270481	93	0.882368
170660	136029	111	53085	42399	93	1744	1376	17	3552	2755	39	8261	6567	53	11473	9907	66	389362	319196	100	0.884435
138782	131328	86	66013	63176	86	1227	1392	14	3612	3448	33	8256	7693	53	10102	9495	53	336666	311060	91	0.886501
135112	126961	88	49098	47120	83	1595	1559	18	3048	3264	29	7394	6916	45	9325	8647	51	343105	326569	91	0.886501
315185	213786	127	120136	81660	123	3359	2354	36	8128	5663	58	20720	14091	91	24460	17480	91	886383	633210	128	0.888567
133819	126101	87	49008	45311	84	1803	1532	20	3989	3735	36	9161	8705	52	13151	12481	58	456669	424985	89	0.888567
158079	149284	89	51538	48780	85	1840	1722	22	4444	3894	40	10835	10110	60	12863	11472	72	470746	435325	89	0.888567
81698	78724	82	30364	29442	79	742	666	0	1316	1580	17	4067	3898	34	5537	5155	44	187551	176458	82	0.894767
110134	107799	83	26220	25332	77	1424	1361	14	2647	2225	26	6961	6611	43	9034	8831	54	317179	301770	83	0.901999
151076	114738	95	34328	25577	92	3041	2310	32	7104	5426	51	17815	13279	75	7935	6177	51	364664	290493	97	0.909232
156303	145085	94	49447	46251	87	1618	1452	19	3494	3550	32	9216	8420	54	11655	10468	60	407697	369024	93	0.912331
300326	191750	123	102086	66415	119	3174	2123	37	7113	4384	56	16346	10595	71	19450	12539	84	722095	470390	124	0.915431
85379	82931	85	31078	30403	77	601	670	0	2206	1746	25	4243	4357	35	5162	4703	45	173478	171406	77	0.916464
114940	109639	95	40889	40517	81	1295	1217	11	3291	2929	33	7636	7508	45	8281	7565	45	313646	300471	85	0.918531
149874	138353	89	39681	36203	84	1544	1395	18	3485	3382	35	8822	7812	52	10437	9385	54	373363	336668	92	0.920597
178863	149003	97	88722	75675	94	1755	1712	18	4426	3780	36	10616	8769	59	12059	10080	59	441140	380392	95	0.922664
138105	122902	90	46272	41116	89	1777	1609	20	3094	2848	29	8371	7375	53	9801	8919	56	382933	355142	88	0.922664
95732	90168	88	30329	29469	78	716	747	0	2245	1897	24	5191	4798	40	6811	6244	43	222847	216688	83	0.92473
119538	115252	91	47223	45682	81	1155	1175	11	2899	2652	29	6738	6304	43	8707	7983	55	306638	283517	80	0.925763
107433	104897	82	32872	31706	80	1303	1199	13	3388	3808	29	7482	7380	47	8029	7801	53	319035	312097	82	0.926797
98948	94132	81	28370	27354	78	897	816	0	2473	1750	29	5476	5456	38	6719	6994	40	241542	233203	79	0.92783
141259	124913	89	48466	43171	86	1447	1555	16	3828	3012	38	8287	7415	50	10294	9526	63	359225	336595	89	0.931963
122377	116000	85	42717	40368	81	1544	1305	14	2274	2355	28	7221	6576	47	8473	7659	51	326348	304565	84	0.931963
102031	99939	82	25044	24917	67	1181	1172	12	2079	2255	22	6240	6235	40	7736	7556	48	287437	275682	83	0.931963
75998	75915	78	36047	35650	77	747	713	0	1701	1642	18	3821	3642	33	4479	4462	38	159543	153442	78	0.937129
142173	126998	91	43552	38211	87	1065	1027	5	3104	2913	30	8173	7584	49	9677	8785	51	354513	330844	88	0.937129
115295	109445	82	22431	21803	63	1597	1552	18	2374	2567	24	7716	7518	48	7721	6857	51	322518	308467	86	0.939195
330542	256946	123	211108	176163	122	5745	4721	39	12533	9765	67	30854	25295	111	40160	31662	112	1.04858e+06	1.01306e+06	124	0.941262
164797	138474	94	51962	43344	90	1789	1457	20	3629	2867	38	9767	8053	58	10316	8568	63	403333	346621	93	0.945394
166177	136621	93	59214	47558	92	1544	1139	11	3571	3246	35	8696	7322	54	11247	8636	58	384821	321328	96	0.951594
111064	105470	90	37616	36150	80	1207	1196	10	2156	2305	24	6332	6064	41	7431	7092	51	270259	261935	81	0.95676
115000	108070	85	32219	30925	80	1008	1015	5	2567	2340	31	6206	6157	44	8100	7748	51	274953	260236	83	0.957793
187221	146015	104	56013	43059	94	1644	1448	17	3621	2958	34	10103	7915	57	12898	10673	65	459298	373173	94	0.958826
124892	115624	85	35102	31275	85	864	826	0	2758	2414	31	6903	6423	44	7938	7174	44	281777	264005	84	0.959859
124378	118937	86	44173	42094	81	1354	1394	15	2755	2868	29	7065	6732	45	9490	7809	60	311381	292524	81	0.960893
100842	99395	80	20317	19871	64	1071	1175	9	3026	2597	38	6955	6748	44	7990	8272	46	295309	283799	83	0.960893
204009	166504	99	68868	55086	96	1744	1332	18	5112	3385	51	10379	8285	58	15030	11857	72	507986	414744	101	0.965026
105024	102810	82	34275	33604	79	1320	1134	9	3126	2900	32	6707	6790	41	8434	7850	53	291190	269871	83	0.968125
217508	162450	101	61894	45795	99	2002	1381	22	5219	3849	47	11322	7930	64	15344	11472	69	515127	398686	104	0.968125
269413	193410	115	84104	59254	113	2765	1945	30	5940	4720	44	15870	11650	78	18124	12858	71	662172	483625	117	0.968125
139369	132773	91	45237	43474	84	1755	1507	18	5504	4923	43	12223	11420	60	13137	12192	69	509962	479263	91	0.971225
331727	212544	139	129544	82635	137	3939	2633	39	10733	6571	64	25517	16216	103	27299	17406	115	1.00145e+06	672735	144	0.974325
148538	128743	92	49555	42377	89	1645	1507	18	3111	2956	31	8411	7201	52	11314	9684	58	396755	354150	92	0.974325
117233	112571	84	37932	36837	81	1365	1362	14	3507	2938	35	6899	6469	44	8282	7468	49	312701	291642	89	0.976391
105485	98920	99	54345	52999	82	1377	1216	14	2512	2668	28	6858	6231	50	8566	7924	52	294035	284484	87	0.977424
80631	79128	78	24860	24332	74	921	768	0	1401	1673	17	4022	3663	35	4901	4677	36	188846	177622	82	0.979491
168805	156122	94	42253	40052	86	2406	2354	24	5107	4762	39	12684	12261	65	15608	14271	72	536641	491759	95	0.980524
112247	104374	89	43633	41592	82	1388	1277	14	2052	2202	24	6087	5828	42	7051	7189	44	273339	258987	85	0.983624
211987	155692	105	62490	47098	99	1942	1677	19	4171	3110	39	11710	8499	66	15985	12534	66	535904	408772	102	0.990856
177439	140063	98	52419	41389	95	2191	1592	24	3702	2390	43	9490	7724	55	12895	10128	70	451465	371310	94	0.991889
88165	84740	87	32072	31051	78	848	831	0	1602	1318	20	4263	4090	36	4548	4160	39	183699	181186	76	0.992922
213734	170365	105	77406	62527	101	1971	1674	21	5079	3982	40	12339	10716	61	14543	11769	68	511802	428886	103	0.992922
58531	53613	78	47393	41758	80	414	355	0	377	484	0	722	757	0	475	337	0	6948	6671	44	0.994989
237513	187327	105	73082	56139	101	2907	2049	31	5882	4256	48	15163	11973	72	19560	15705	77	668728	554594	102	0.994989
102397	96292	84	31934	30676	80	1016	842	0	2269	2176	24	5025	5131	37	7645	6978	49	246771	237413	82	0.996022
222418	167575	118	67641	48453	103	1839	1584	20	4202	3596	39	12553	10076	62	16019	11826	81	534219	402116	110	0.998089
114722	111458	84	43234	42006	80	1283	1321	14	2810	2920	29	7971	7710	47	8396	7868	48	329871	319973	86	1.00635
158271	136653	90	43570	36457	88	1389	1231	14	3858	3133	42	8909	7695	56	11101	9353	56	367053	322717	94	1.00739
146761	125010	94	51508	43187	91	1608	1289	14	3199	2757	29	9199	8148	52	11044	10410	56	389062	342350	96	1.01359
117419	113712	82	54509	52314	82	1052	1026	5	3227	3066	34	6137	5880	42	7660	7436	47	282307	269266	86	1.01772
99722	94754	83	36194	34978	79	1072	1263	10	1887	2462	21	6277	5455	47	6667	7143	39	259017	240231	84	1.01979
180662	146230	97	67219	54059	93	1422	1064	13	3852	2888	39	9326	7097	54	12446	10243	69	453104	376651	96	1.01979
102978	97600	83	38616	37248	81	1160	1335	12	2177	2035	24	5329	4893	40	7387	7162	47	252439	243134	81	1.02495
269246	178042	116	89579	58225	113	3149	1907	39	7326	4842	57	18525	13027	81	23252	14735	104	837067	565076	116	1.02805
125590	114019	88	45334	41074	84	1166	1029	6	3285	3257	29	7820	7015	48	9072	8353	53	335284	315971	90	1.03115
104886	100655	83	27878	27331	79	1153	935	0	2070	2059	21	5165	4899	40	6530	6158	44	237868	228198	82	1.03425
108171	104751	86	26432	25904	78	969	1113	7	2245	2390	23	5526	5406	41	7222	7040	43	274181	263915	83	1.03528
148402	142369	86	52317	50144	84	2089	1922	22	3600	3253	33	8971	8373	52	11922	10289	56	433321	402936	88	1.03528
96608	93853	80	36597	35368	79	1339	1239	11	3094	2344	31	6729	6511	43	8355	8154	53	301854	295316	84	1.03632
114019	109378	85	54236	51745	82	1166	1066	8	2458	2686	26	7075	7408	41	8150	7614	46	308837	300819	83	1.03735
110285	105765	91	46989	45092	81	1050	919	0	2883	2485	32	7936	7847	52	8776	8648	49	311481	301487	82	1.03735
91481	85969	83	31319	29681	79	826	807	0	1920	1912	23	4498	4464	38	6916	7102	41	240290	224462	83	1.03838
135444	126259	94	32326	30539	82	1664	1447	20	3070	2808	30	7319	6778	44	9784	9334	58	360991	340373	88	1.04045
153026	141150	90	44860	41385	87	1747	1609	18	4140	3917	35	10546	10131	56	12842	11949	65	449297	419563	91	1.05285
128494	120171	85	24858	23783	79	1613	1327	15	3206	2555	32	7173	6287	46	8750	8205	52	315193	292656	87	1.05492
202343	167147	102	67175	57151	96	2527	1769	28	5371	4424	42	12971	11268	61	16716	14362	77	602271	532205	96	1.05492
169594	149319	93	69229	60973	92	1680	1663	19	4010	3706	38	9875	8931	54	12977	11823	65	464815	420873	90	1.05698
186926	151350	98	61398	49292	94	1994	1488	22	4399	3978	40	11815	9730	67	14303	11745	67	505603	434481	97	1.06318
169723	133383	102	51438	41052	93	1552	1354	15	3258	2439	37	9311	6900	62	12092	9749	60	412642	331907	99	1.06525
80036	79959	80	22892	22496	67	1195	1159	9	1793	1531	22	5048	4999	39	5602	5545	41	225676	215615	82	1.06628
114048	111878	83	49784	47426	81	1487	1622	17	3269	3058	32	7824	7305	49	9560	9414	58	332039	320970	87	1.06628
197357	179101	93	55049	49537	91	2740	2447	29	6755	6201	47	17043	15621	71	21653	19984	80	758958	695358	94	1.06835
157199	135066	102	55328	47239	90	1479	1195	13	3476	3026	32	8325	7432	49	10661	9191	61	380506	337504	92	1.06835
107696	103413	82	36745	35676	79	1415	1341	14	2676	2384	29	6864	6635	43	8456	7816	50	301185	292607	83	1.06938
200024	152349	102	58792	44508	95	2225	1554	26	3687	2860	37	11041	8160	58	14278	10255	70	486100	381567	99	1.07558
57472	55730	81	27839	26581	76	858	756	0	1208	1414	13	3803	3892	34	3089	3155	29	108216	106678	76	1.07558
198299	155410	99	68608	54203	96	2178	1678	25	4630	3723	42	11795	9887	65	14363	12087	64	502859	411773	102	1.07661
102286	103170	80	44195	43587	78	1094	1058	7	2381	2147	27	6127	5847	42	7818	7293	46	262640	252900	82	1.07661
155773	139682	91	64414	58201	88	1730	1338	19	3811	3125	37	9074	8304	49	11198	9725	57	393903	363772	91	1.07765
110116	108056	85	38790	36884	81	1146	1268	12	3170	2840	32	6979	6781	43	9549	8983	54	312774	293568	98	1.07765
118031	111496	99	28587	27228	81	1175	1136	10	3635	3024	30	7198	6679	47	7956	7343	49	300022	286803	86	1.08075
88168	82896	96	31671	30502	78	848	834	0	2881	2579	31	6042	6061	42	3104	2906	30	217481	205074	82	1.08281
106379	99427	92	31741	30387	81	1132	916	0	2357	1982	24	5532	5544	38	6933	6421	46	250288	238801	85	1.09314
234165	192985	101	126434	110181	100	3147	2686	32	6340	5811	46	17599	15500	73	21007	18245	79	786125	703413	101	1.09934
106330	105406	89	46810	45394	80	1364	1245	11	3231	2929	33	7820	7563	46	9439	9390	53	323494	309582	85	1.10451
179458	142248	101	49549	38609	94	1939	1508	22	3847	3361	35	8337	6808	53	11909	9341	65	417846	342413	96	1.10761
236024	190768	104	75710	61069	100	2362	2221	26	5282	4746	41	13483	11059	65	16510	14353	78	577300	505333	104	1.11071
98050	95291	82	27077	25954	78	725	751	0	2529	2276	25	5429	5210	39	6840	6529	44	248891	240565	85	1.11381
103638	100659	83	38597	37688	80	1171	1140	9	2325	2363	28	5452	5104	43	7793	7780	54	264286	250891	84	1.11691
100231	95131	89	30124	28128	81	1155	880	0	2739	2716	25	6465	5951	46	7206	6463	48	274155	268224	82	1.12104
107947	104049	82	30315	29497	79	928	917	0	2193	2031	21	6493	6584	46	7702	7347	46	281662	274472	83	1.12207
86749	89077	77	20964	20478	62	915	946	0	2234	1934	27	5068	4816	39	6862	6782	45	238569	235718	80	1.12414
48285	48274	72	16452	16293	51	456	405	0	835	964	0	1825	1757	22	2362	2137	29	95497	93118	72	1.12724
136583	131058	86	48684	46514	83	2029	1893	23	4401	3791	40	9914	9569	55	11180	11008	52	417322	384913	91	1.12827
244328	197631	102	87062	69891	101	2918	2434	30	7407	6500	48	19233	16352	80	23310	18985	93	829438	701415	105	1.13861
107024	105558	82	27872	27233	76	1275	1491	14	2404	2522	27	7367	6668	44	7666	7574	45	316721	305726	84	1.13861
114670	108710	99	27077	25930	75	1479	1518	18	2027	2180	21	6357	6177	43	7681	7543	44	285339	266306	85	1.13861
122171	118886	88	53771	51269	83	1537	1335	14	3304	2896	32	8472	8009	51	10063	9034	55	368241	349816	90	1.14274
112699	108007	84	32246	30985	80	1149	959	0	3154	2506	32	6774	6724	43	7346	7285	42	284150	267370	87	1.14377
79150	77696	80	26230	25928	76	691	555	0	1906	1808	23	4522	4295	38	4481	4293	36	183894	177660	82	1.14481
124624	118887	84	53435	51564	82	1402	1677	17	3341	3058	36	9389	9063	53	10678	9986	52	376666	358101	88	1.14894
90897	89310	81	28083	27485	77	944	956	0	1792	1690	18	4877	4979	37	6461	6110	43	226040	215027	83	1.14997
126163	120580	85	44467	42579	83	1162	1221	12	2918	2843	30	6333	5882	42	8324	7627	53	272426	254397	85	1.1541
163095	136871	93	50985	41818	92	1363	1220	15	2760	2774	33	8557	7124	55	10437	8897	53	389631	337444	92	1.15514
164536	153035	91	62342	57219	88	2034	1919	22	4644	4321	38	11498	10580	62	14270	13186	58	500981	460625	90	1.15514
138625	121173	89	51490	44255	88	1627	1202	13	3169	2877	30	7038	6502	48	8325	7183	49	314730	282525	90	1.16134
240387	173657	108	71551	50337	106	2279	1726	25	5576	3726	50	12993	10097	70	17292	12592	76	611486	456982	113	1.1634
107335	104608	83	31239	30343	79	1220	1022	4	2974	2692	28	7621	7325	45	8730	8533	48	322094	301722	86	1.1665
207993	160502	111	77614	59594	100	2015	1532	25	4867	4107	42	11250	9225	59	13648	10677	65	507650	404336	106	1.16754
84690	83342	80	32934	32483	77	931	779	0	1740	1381	16	4021	3896	35	5541	5269	40	207438	195221	79	1.16857
99016	96599	82	29567	28989	73	1101	1003	2	2163	2094	25	5678	5424	41	6107	5741	43	238205	231483	83	1.16857
143616	133060	89	44137	41567	84	1669	1683	19	3885	3605	34	8589	7848	50	11565	11023	60	407851	390465	89	1.16857
334526	218226	146	176701	131904	136	4411	3331	36	12266	9250	69	28045	20239	108	35647	26261	122	1.04858e+06	922136	138	1.1696
103663	103604	79	21221	21085	55	1357	1172	14	2548	2788	26	6800	6617	45	9606	9663	57	336032	322361	83	1.17064
112960	107763	83	37411	36164	81	1252	1267	12	2884	2597	33	8620	7718	54	10210	10336	54	361648	342167	89	1.17684
99496	99199	87	36357	35601	79	972	927	0	2043	2018	22	5515	4896	43	5942	5432	40	225198	212622	84	1.17787
148102	140341	92	65074	61947	85	1727	1429	19	3538	3327	35	9632	8823	53	12381	11337	62	447553	415149	92	1.18097
154210	133781	90	46102	39049	89	1832	1420	20	4030	3520	33	7694	6972	49	9979	9294	59	371710	336833	92	1.1851
179886	143477	103	58207	46783	97	1838	1375	21	3869	3302	38	10394	8597	65	13595	11259	70	452618	372854	97	1.18923
167407	135989	94	56863	45475	93	1620	1561	16	3512	3590	32	8164	6400	54	12258	10224	64	384921	320662	96	1.1975
256630	145617	133	109077	65455	133	3533	1846	37	7490	4891	80	17085	10308	99	20091	11099	105	741349	436381	139	1.19853
140493	131799	88	58048	54852	84	1368	1245	14	2676	2837	29	7205	6819	46	10614	9777	54	351202	327070	88	1.19853
115460	108432	86	27577	26939	72	1587	1483	16	2422	2544	26	7506	7307	48	9231	9287	55	342032	330045	85	1.19957
179389	157274	94	78565	70367	93	1999	1951	22	4698	4245	41	10958	9990	58	14959	13951	71	511794	464090	94	1.20163
132465	124416	85	45498	42687	83	1709	1601	18	3882	3110	39	9044	8854	53	10755	10408	59	393753	378522	88	1.20267
88565	85340	80	27490	26982	78	761	968	0	1549	1753	21	4049	3828	35	5913	5551	41	214328	207673	82	1.21196
127219	120462	87	46673	44389	84	1338	1177	12	3071	2681	28	7340	7085	46	8834	8483	49	313233	291246	87	1.21506
135830	128216	86	26571	25667	82	1867	1710	22	4336	4016	35	10046	9246	51	11863	11104	57	455595	421031	88	1.22126
128829	120956	85	45868	41720	83	1441	1417	15	3916	3461	38	8777	8310	54	11804	10700	61	394178	366112	87	1.22436
74438	74575	78	19768	19587	58	781	776	0	1411	1858	17	3971	3565	34	5346	5464	38	182714	182625	80	1.22746
77957	75135	81	24386	24131	72	953	709	0	1165	1374	16	4000	3793	36	5015	4962	44	178468	171761	81	1.22746
190189	151102	98	58822	45182	95	1948	1525	23	3490	3026	36	9779	7872	60	13732	11103	66	422359	341658	103	1.22953
88609	87392	82	21489	21208	58	695	700	0	1826	1756	18	4248	3942	34	5149	5283	37	171511	164333	78	1.2316
103051	98871	87	38520	37317	81	1413	1219	13	3388	3266	32	7407	7334	44	7455	7171	49	296116	290009	87	1.2378
104180	101377	82	33299	32262	79	1073	1008	2	3220	3092	32	6887	6755	44	7816	7676	46	284353	265199	87	1.2378
169959	134703	96	57889	46722	93	2161	1625	23	3028	2577	35	9352	7629	60	11913	10018	75	427457	341887	99	1.24089
108944	106869	88	24157	23522	67	931	1058	6	2817	2673	28	6287	6026	42	8410	7978	55	298972	283873	86	1.24399
89227	88239	81	28904	28746	76	1587	1495	17	2718	2398	25	5658	5437	40	6507	6561	42	238953	236450	82	1.24503
116666	112126	86	34623	33590	80	1305	1601	16	2610	2311	34	6333	5909	43	8627	7962	52	303159	281366	86	1.24813
89243	86577	82	21964	21360	63	803	793	0	1666	1593	19	4605	4427	37	5780	5294	44	217930	210000	80	1.25123
84583	82664	81	25790	25030	76	776	859	0	1968	1504	15	3791	3660	34	5425	5191	41	193414	187432	79	1.25536
294538	228727	117	190915	153707	118	5087	3879	39	11167	8765	64	30069	25611	107	35908	29407	109	1.04858e+06	997555	119	1.25743
106797	103079	83	31654	30856	79	1254	1199	9	2312	1855	28	6596	6328	43	7683	7472	47	277715	267899	83	1.25846
34881	35987	66	15583	15434	52	360	290	0	1921	1887	24	1829	1822	20	941	1019	7	58902	58659	67	1.25846
91395	90506	79	33863	33020	78	1221	1075	9	2260	1908	26	4618	4286	38	6380	6165	48	215095	203311	85	1.26053
105897	99961	93	29797	28421	80	1159	1203	12	3671	3365	37	7806	7783	45	9396	9303	50	349982	330537	85	1.26569
100554	96473	82	33066	32338	78	1485	1424	17	3473	3153	32	6621	6752	45	8598	8629	50	312660	294567	82	1.26673
101989	97588	83	33754	32451	79	937	909	0	2525	2264	29	5993	5661	42	7589	6810	48	272983	260623	85	1.26879
123801	116439	90	45519	43845	81	1779	1500	20	3703	3175	38	9363	9086	50	10930	9874	68	389733	371599	89	1.26982
145727	132178	88	50851	44084	88	1768	1619	19	3330	2842	34	9442	8627	55	11024	10182	57	375076	348112	91	1.26982
102399	98523	83	34607	32645	79	1096	1108	6	2858	2759	32	7173	7024	47	8834	8804	47	314112	303498	85	1.27602
69402	68844	78	20755	20514	58	708	636	0	1485	1316	13	3872	3653	34	4630	4578	39	176349	175034	81	1.27602
211109	160412	102	63748	48718	97	2237	1742	26	5069	3481	42	11278	8476	66	14147	11168	78	510232	403169	104	1.27706
123473	118706	82	43117	40986	81	1149	1283	12	3255	2657	32	6882	6576	43	7723	7069	46	293160	279062	85	1.27809
113826	109845	86	33995	32723	79	1215	1187	13	3096	2215	33	6955	6763	44	8762	8384	55	316987	301020	83	1.28016
143555	120640	92	50017	42515	90	1259	1203	13	2996	2595	32	7435	6406	49	10185	8503	66	346658	311381	89	1.28119
226280	191988	100	79860	68084	98	2704	2336	28	6137	5358	48	15596	14016	71	18904	16550	82	692072	625757	98	1.28222
115907	111617	84	30192	29311	79	1041	1114	7	3319	3014	32	6589	6510	43	7758	7280	49	283282	268874	86	1.29359
136911	128069	102	56075	52985	84	1507	1476	14	3615	2943	40	9428	8761	55	10959	10026	65	398366	368964	92	1.29462
95144	91810	83	27623	27009	78	917	889	0	1494	1829	17	4024	4156	31	6025	5380	40	192258	185352	81	1.29462
116346	111612	84	46098	45041	81	1565	1416	15	3114	3437	29	8300	7953	47	9746	8664	61	349890	329108	84	1.29979
198099	148121	109	64009	48412	95	1740	1285	19	4247	3336	41	10314	8041	63	13181	9707	69	465094	354955	101	1.30185
116977	111339	84	41928	40018	80	1180	1449	13	3226	3107	31	7840	7641	48	9489	8628	55	334484	312191	86	1.30392
284807	184093	118	86687	56541	114	3041	1890	36	7278	4702	50	17979	11432	79	21863	14269	84	806795	533241	120	1.30599
322030	213051	128	174851	123099	125	5951	3870	46	13490	9210	74	31100	20860	118	36326	24565	117	1.04858e+06	895240	129	1.30805
123122	117472	85	21977	21486	63	1316	1199	13	3401	3219	31	7788	7747	48	9783	8760	55	347798	329019	90	1.30909
108158	103540	85	38643	36229	81	1449	1266	13	2903	2615	29	6568	6447	41	8686	7605	60	302047	285568	84	1.31115
82247	80788	79	26720	25995	77	850	733	0	1579	1261	12	4145	4227	34	4433	4311	35	184844	178330	79	1.31219
122165	113519	85	43144	40222	83	1559	1332	17	3414	2979	33	7799	7088	46	9331	8614	55	307894	290725	83	1.31529
128108	117076	89	46880	42667	84	1469	1264	15	3065	3112	31	8614	8029	51	10376	9153	62	381350	354837	89	1.31839
75909	74916	82	32921	32773	76	690	877	0	1450	1440	15	3770	3664	34	4616	4569	38	164781	156981	79	1.32149
103249	99918	80	24614	24177	73	1017	1002	2	2811	2869	26	5958	6239	40	7817	7314	44	274384	263523	83	1.32252
195522	145670	99	61594	45890	97	2256	1768	26	4248	3064	45	10913	8447	58	14389	10041	73	524345	405772	99	1.32355
257770	186216	112	78068	56789	108	2508	1955	28	5182	3452	43	14400	10540	67	16751	12638	72	619120	465239	115	1.32562
97714	93682	83	25706	25144	70	897	990	0	2442	1907	24	5299	4941	41	7572	7594	50	257397	250207	83	1.32665
115442	113571	81	36454	35220	80	1761	1525	18	3117	3315	30	8743	7872	54	9767	8984	59	365175	342620	86	1.33182
185182	149580	96	59336	47592	94	1808	1350	21	4246	4124	38	12263	10098	60	15898	13441	71	555247	470563	98	1.33698
145730	124144	94	48724	41511	89	1347	1350	14	2803	2515	30	8221	6973	52	9951	8473	53	361062	317004	95	1.33802
118963	113617	90	44626	42598	81	1556	1386	15	2971	2487	32	8255	8264	49	9916	8974	54	347882	332715	84	1.34215
121380	115519	87	23682	22854	67	1305	1261	14	2571	2647	27	7625	7060	51	8957	7893	53	324879	309938	87	1.34318
183325	141453	98	56804	43079	96	1714	1267	17	4457	3269	42	9903	7571	59	12527	9929	58	455772	360604	100	1.34422
133137	124086	87	48635	44695	85	1459	1265	14	3018	2830	32	7989	7922	48	9709	9112	58	359496	337543	84	1.34835
116161	107368	85	38450	35403	81	1268	1126	9	2835	2597	32	7601	7223	50	8643	8399	52	335693	317359	85	1.35042
230009	183839	109	70147	56716	100	2969	2547	31	5563	5290	43	15629	13060	71	18561	15466	83	669417	577709	105	1.35455
114465	109328	83	28884	28051	79	1545	1527	18	2590	2540	27	7983	7642	48	9582	8733	59	351374	331234	86	1.35765
110796	107361	81	56369	54549	82	941	971	0	2870	2496	31	5403	5222	40	6639	6415	43	233373	223202	82	1.35971
150525	134906	90	46413	40934	88	1475	1351	15	3103	2593	33	8745	7665	53	9594	8192	61	356431	322846	93	1.36281
347783	248276	134	147578	106895	131	5892	4736	43	14346	10792	73	37097	28180	124	43534	32978	124	1.04858e+06	1.03925e+06	134	1.36281
142204	135899	95	50637	48400	83	1876	1757	22	4186	4136	33	10101	9253	58	12142	11425	53	440078	412468	90	1.36695
114776	107919	82	31628	30686	81	1547	1452	16	2770	2492	28	7465	7025	48	8136	7010	50	306637	292694	87	1.36901
281604	189813	120	80538	52890	113	2839	2043	32	6668	5006	51	16800	11955	83	19463	13077	84	752705	538459	132	1.36901
139529	125288	90	54596	48020	88	1450	1393	14	3818	3465	36	8462	7424	52	9506	8595	52	380168	340051	93	1.37005
132238	115353	92	40154	34554	89	1620	1448	16	3252	2768	32	8215	7240	50	10510	8663	58	354367	314226	96	1.37108
97312	93686	84	31668	30793	78	1238	956	0	1842	1731	23	4670	4351	35	5931	5863	40	197238	186189	84	1.37315
115890	113123	83	26419	25625	78	1265	1348	12	3053	2553	32	7980	7485	56	10185	9355	62	319942	307575	87	1.37418
110940	107163	86	23960	23132	71	1518	1435	18	3109	2940	29	7668	7098	49	8207	7798	54	304324	296306	85	1.37625
100158	97405	81	34733	33448	80	1025	944	0	2266	2019	24	6334	6029	44	6893	7264	45	247173	230231	80	1.38038
152359	128590	96	54275	46003	92	1472	1193	16	3288	2928	31	8391	7493	52	11856	10160	62	376526	323830	94	1.38348
114042	108648	83	24059	23292	65	1768	1722	19	2642	2587	31	8031	7526	48	9380	8728	49	350151	334099	88	1.38761
115101	109031	96	33701	32690	80	1061	1146	9	2718	2497	26	6393	6231	43	7775	7183	47	280585	264208	86	1.38968
117082	112744	83	47091	44950	83	1574	1217	13	3766	3399	33	8806	8450	52	10033	9231	57	384339	364519	87	1.39071
156780	126985	98	58407	47868	90	1482	1179	12	3223	2833	35	7849	6361	50	8632	6793	54	294863	244235	95	1.39174
75719	74949	77	22779	22278	70	842	870	0	1308	1626	17	4627	4596	37	5890	5550	44	207241	206428	79	1.39691
141927	133360	94	42036	39328	85	1945	1983	21	3840	3709	33	9891	9721	50	11171	10496	63	427696	406231	90	1.39794
122736	118460	86	42741	41354	80	1357	1233	12	3066	3189	29	8319	7921	47	9211	8552	53	319529	308554	85	1.39794
298561	203996	133	93084	63103	130	3450	2272	38	7935	5585	58	18692	13257	80	23878	16192	96	830037	580272	140	1.40311
80861	78187	86	27109	26340	76	827	869	0	1763	1552	16	3495	3395	32	5199	4996	39	182456	177835	84	1.40518
92149	89382	81	21722	21425	64	1089	1320	12	1362	1659	15	4653	4784	36	7117	6873	43	237335	226013	80	1.41034
110574	105685	85	36292	34847	80	1344	1129	14	2354	2379	24	6068	5409	42	7861	7948	52	275139	266365	84	1.41344
174813	160606	90	79604	73611	90	2225	2028	24	4916	4633	42	13375	12145	65	14072	13255	67	552939	512552	90	1.41344
141339	123847	91	43432	37651	87	1462	1302	15	3873	3558	34	9282	8504	52	10719	9861	55	388167	347915	90	1.41448
157317	140756	92	45599	40238	87	2028	1924	23	4205	3823	36	11169	9729	59	11973	10859	56	463396	428664	91	1.41551
121532	117511	84	36331	35013	80	1011	1059	8	3111	3039	34	7847	7666	46	9367	8282	53	324879	307281	83	1.41654
98812	95567	84	17887	17746	53	1243	1126	11	2993	2583	33	6889	6516	47	8086	8363	48	293665	290708	85	1.41964
183625	157928	93	61989	52928	92	2256	1995	25	5032	3789	42	12590	11330	59	14054	12139	70	529498	470264	96	1.42274
85413	81695	88	28595	27872	78	743	656	0	1480	1696	16	3960	3785	36	5715	6021	39	200020	189881	85	1.42687
127465	119646	94	31628	30381	81	1104	1123	10	3204	2937	32	6493	6211	43	9263	8486	51	310569	287081	86	1.42687
102006	97860	92	24472	22896	77	1187	1135	9	2682	2532	25	6417	6479	43	7782	7457	48	292942	270438	86	1.42791
196931	158232	101	63668	50154	94	2027	1671	19	5204	3918	49	13389	10821	65	16907	13960	70	567248	495573	95	1.42894
98706	95056	85	28821	27653	79	1070	1084	7	1541	1618	21	5424	4951	40	6770	6112	51	236687	219077	85	1.42997
174778	155291	103	65222	58689	94	2204	1771	25	4301	3538	34	10970	10020	58	12699	11112	58	461885	423821	98	1.43101
106494	100590	99	32671	31681	80	943	811	0	2116	2135	27	5585	5623	38	6189	6693	41	247231	239112	85	1.43101
99876	97470	79	38301	37232	79	979	1236	9	2034	1909	27	5257	4871	41	6464	6279	40	252777	241626	84	1.43204
87003	84357	82	30731	30254	77	829	806	0	2124	1809	23	5413	5396	40	6775	6046	47	229797	225001	82	1.43204
126475	115139	95	38896	34229	85	1452	1231	14	2361	2698	25	7351	6709	46	9183	8047	52	323282	296085	88	1.43204
195363	148324	117	64231	48998	99	1506	1184	10	4416	3611	40	9522	7562	58	10569	8173	55	400812	318650	103	1.43411
122939	117699	86	32300	30910	81	1260	1345	12	2971	2955	29	7557	7247	44	9135	8526	55	328458	306730	89	1.43411
82535	81588	78	22809	22265	67	666	755	0	2334	1967	30	4783	4567	37	6560	6747	42	219840	212479	84	1.43617
211771	157794	100	73507	54971	98	2070	1562	27	4468	3442	45	11318	8399	61	13821	10329	73	483134	364052	103	1.43617
97284	94204	80	34340	33241	79	879	839	0	1959	2178	23	4588	4283	37	5863	5482	43	212635	205653	80	1.44341
329342	213125	129	137457	88390	125	4185	2969	38	10012	6852	62	25902	17582	98	32362	22944	116	1.04858e+06	817516	124	1.44341
117244	110183	85	43412	39741	84	930	891	0	3271	2809	33	6597	5648	47	7405	6209	50	275101	262290	82	1.44754
93188	89568	95	22172	21403	67	1002	1035	4	2370	1738	23	5039	5061	40	6229	6217	41	222674	213508	83	1.44857
124185	116841	86	47573	44908	83	1235	1322	13	2956	2833	30	6969	6397	46	7648	7733	44	296629	275719	86	1.45167
111607	107107	84	29192	28288	79	1472	1365	16	3396	2827	32	6918	6595	46	8775	8693	50	300264	284909	83	1.45167
163138	140999	92	58347	49481	91	2088	1662	23	3448	3015	36	9567	8670	50	13186	11402	68	437528	386028	94	1.45684
161786	128502	102	55465	44920	92	1640	1318	18	3544	2750	37	9781	7449	58	12733	9703	64	439225	359954	98	1.4589
114178	107795	87	42035	40142	82	1427	1392	14	3236	3085	31	7933	7715	50	10151	9637	50	362551	346846	87	1.4589
92156	88740	81	26675	25867	78	1247	1217	12	2658	2556	26	6137	6124	43	8133	8264	45	287815	271005	87	1.46614
117060	110694	85	35151	32724	81	1330	1146	8	2335	2646	26	7651	7546	45	8513	7899	54	313211	299997	88	1.46924
142909	127457	90	52555	45970	88	1384	1313	14	2523	2669	31	8133	7225	47	10164	9146	55	364021	323864	94	1.47027
132171	113535	93	33510	28766	86	1229	1008	3	2977	2404	28	7567	6678	50	9665	7843	51	354105	309351	92	1.4744
148420	123832	97	51387	44136	89	1401	1015	4	3111	2896	33	8752	7356	54	10746	9166	62	399492	341369	93	1.47544
240007	170054	111	88601	61282	108	1962	1384	21	6556	4992	52	13459	9650	72	15790	10449	82	552716	397371	109	1.4775
107561	106204	81	31615	31147	79	1557	1552	16	3158	2776	31	7292	6885	45	8260	8322	46	305442	289321	82	1.4775
195322	156086	114	63677	50646	96	2039	1728	23	4915	3888	41	11156	9167	65	13927	11222	69	502642	419770	95	1.47853
117838	108871	87	41528	37801	83	1127	981	0	2478	2562	24	6332	6026	44	10015	9990	52	339398	319000	86	1.47957
150811	137014	100	58057	52280	87	1418	1155	14	3804	3354	35	9093	8694	55	11016	10067	66	409277	383791	89	1.48163
108533	103171	89	43035	41670	81	1247	1215	11	2633	2354	28	5209	5168	38	7699	7482	48	242706	226070	85	1.48473
102817	100413	87	35832	34910	79	906	950	0	2071	2187	27	5569	5304	42	6095	6294	45	233181	222899	82	1.48577
109955	105616	85	20495	19869	58	772	859	0	2026	1867	22	5499	5166	40	6816	7264	42	253259	247241	86	1.4899
153270	124860	94	45042	36537	89	1688	1442	16	3603	3052	34	8379	7059	56	11373	9187	65	379645	315759	95	1.4899
222660	170799	102	81169	62839	100	2497	1949	28	5446	4314	42	13006	9975	69	16837	13180	81	581261	457809	104	1.49197
102701	99540	83	35823	35045	79	1121	1348	12	2947	2430	31	6523	6347	42	7841	7773	49	300317	290756	86	1.49713
163697	148483	91	58698	52640	87	1809	1624	21	3645	3064	34	9921	9075	53	12211	11451	58	458766	427979	93	1.49817
84520	82766	79	31814	31007	77	701	750	0	1788	1713	23	5058	4823	39	6064	6121	40	197287	193857	82	1.50127
135607	128237	87	52887	49749	85	1839	1640	21	3121	3063	30	8584	8025	47	10497	9945	57	378272	358831	87	1.5085
92492	92116	81	26475	25946	69	917	996	0	1907	1926	24	5154	5300	39	5938	5842	40	226124	216475	79	1.5085
87420	86036	80	22359	22046	61	961	1002	1	1804	1861	21	5099	5163	37	6250	5922	42	209101	198854	80	1.5116
83174	80890	80	29482	28510	77	880	885	0	1621	1713	17	4271	4248	36	5397	5097	41	189379	185073	79	1.5147
113947	110193	84	54043	51897	81	1190	1115	8	2761	2966	26	8292	8085	50	10097	8922	58	330995	315520	83	1.5147
153196	141928	98	58209	54665	87	1733	1538	20	2849	3377	30	9356	8869	53	12975	11164	63	414829	384917	89	1.51676
112791	107229	87	24808	23866	80	926	798	0	2457	2254	25	5879	5738	40	6878	6951	45	267306	258306	86	1.51676
189199	137699	102	61194	44813	98	1991	1538	22	3616	2710	43	10581	8114	64	12728	9237	66	470187	349583	106	1.5178
131688	125594	94	50243	47523	84	1819	1575	19	3429	2863	32	9035	8720	52	11576	10814	55	400464	373435	86	1.5178
129862	123512	83	35366	34052	81	1565	1560	19	4095	3901	37	9027	8405	50	10302	10026	60	368925	352560	86	1.51883
120067	114547	85	35057	33385	81	1733	1320	19	3460	2796	35	7435	7460	45	8888	9042	48	345071	320386	88	1.52193
113652	110223	86	61940	59871	82	1379	1424	17	3236	2969	32	6844	6728	46	9358	9079	61	318911	304134	83	1.524
82471	83029	78	29618	28542	76	842	839	0	1633	1597	20	5031	4811	41	6373	5882	45	229031	215029	80	1.52503
70587	72806	76	17279	17130	53	807	726	0	1634	1368	18	3612	3539	33	4814	4670	37	168165	160790	79	1.52503
197950	161127	101	74182	61334	99	2249	1753	24	7119	6075	45	11029	9378	58	11754	10235	58	436188	381210	101	1.5302
150120	130586	95	41613	34829	90	1379	1221	13	3306	2852	34	7939	7095	53	10027	8874	58	381177	332607	95	1.53123
194713	154929	104	54437	43385	96	1918	1488	22	4272	3416	39	11166	8617	64	13662	10651	67	446661	367305	104	1.5333
226984	161910	109	197829	172021	101	5510	4606	40	11958	9625	59	30055	24659	93	35507	29267	94	1.04858e+06	995244	109	1.5364
133162	117791	88	56243	50491	86	1547	1247	18	3455	3349	33	7820	6877	51	9553	8032	56	341311	315497	84	1.54569
109551	106174	84	21770	20960	62	1106	1092	9	2133	2379	30	6214	5677	45	8845	8650	55	279364	261882	86	1.54879
108236	103144	85	34545	33057	81	1042	893	0	1541	1993	22	5788	5427	42	8099	7413	51	270781	246629	84	1.54879
99565	95855	83	32017	31300	79	1051	1082	7	1907	1554	20	5280	5039	40	6324	5973	44	246259	235504	81	1.54983
99378	94999	84	39531	38156	80	969	740	0	1826	1587	24	4964	5023	36	6629	6545	40	247283	238584	86	1.55499
220037	176318	117	83111	66770	105	2689	2148	31	5848	4750	46	14976	12344	76	16453	13877	73	618193	520071	107	1.55913
234053	175428	109	108050	84646	106	2507	2001	31	5549	4127	42	13406	10479	64	17007	12917	79	618778	482140	110	1.56016
160961	135766	98	51703	43113	90	1737	1258	20	3889	3528	36	9165	7623	54	11906	11430	66	411919	366325	93	1.56326
127313	115847	102	53405	48399	86	1530	1504	19	3402	2906	32	7963	7570	48	9852	8552	55	342741	328173	89	1.56636
172153	136681	95	56279	44338	92	1978	1387	23	3900	3013	40	9579	7891	58	12389	10053	65	429781	345450	97	1.56636
103434	98009	86	30301	29510	80	1318	1440	14	2744	2563	29	5820	5761	41	8370	8357	48	271571	253437	87	1.56842
126668	120174	94	54955	52349	83	1177	1207	11	2842	2984	27	7899	7449	49	10577	9905	53	370757	347486	88	1.56946
119033	113015	92	41518	39879	81	1078	980	0	1984	2016	28	5785	5652	42	7112	6809	47	269045	257742	88	1.57049
187896	151167	102	52909	41941	95	1991	1712	22	5189	4650	41	11452	9073	63	14480	11847	67	489456	409094	99	1.57152
94359	90324	85	23747	23248	69	764	770	0	1981	1991	20	4711	4757	37	6875	7010	47	223893	214928	80	1.57256
122576	118429	84	32359	31013	81	1847	1924	21	3263	3245	31	8151	7844	49	8548	8090	48	330676	302683	86	1.57359
156080	147186	87	62044	58565	86	2062	1926	23	4274	3994	37	11196	10395	60	14122	12517	68	479051	444388	88	1.57669
139815	131363	90	49522	45832	84	1526	1605	18	4215	3771	43	9345	8712	55	12364	11525	62	415486	393081	86	1.57772
195129	172951	102	80052	71821	93	2730	2481	27	6368	5522	47	15787	14080	67	18397	17028	82	679999	627225	98	1.57876
220003	169983	106	78195	59678	105	2535	2069	27	5581	4571	41	13279	10454	64	15539	11839	79	557980	454973	106	1.58082
115623	108505	99	38235	36634	81	1386	965	0	2724	2646	26	5965	5731	42	8140	7278	57	277043	264278	84	1.58392
116989	112336	83	37928	36351	81	1225	1300	11	2478	2272	28	7659	7553	47	9110	8271	51	325595	305014	87	1.58909
239517	184338	105	66795	50581	102	2619	2197	26	5470	4519	44	14458	10888	71	19374	15159	80	685017	548289	107	1.59219
104532	101998	81	41153	40084	80	986	1025	5	2494	2459	24	5959	5634	40	7161	6205	50	245317	236152	85	1.59529
312262	209345	132	99750	65981	131	3461	2311	35	8953	5936	58	20576	13767	85	24857	15503	99	897939	642158	138	1.59736
143310	133442	103	37790	35960	84	1666	1492	22	3126	2561	33	8650	8577	48	9960	9111	51	370446	345601	90	1.59839
88461	85415	86	21468	21406	59	1058	1007	3	2631	2450	25	4948	4816	38	6569	5935	46	240484	236906	82	1.59942
114951	108212	100	42849	41703	81	1314	1028	5	2904	2417	30	6512	6217	45	7593	7590	48	272488	256655	86	1.60045
114620	108575	92	49944	47120	84	1271	1110	9	3148	2999	33	6207	5862	42	7189	6939	45	260285	251119	89	1.60045
167602	133880	97	59018	47998	93	1731	1342	17	3829	3287	35	8640	7640	50	11909	9599	62	396814	338524	92	1.60975
145748	136778	89	31524	29273	84	1763	1698	21	4380	4198	38	10275	9721	51	11812	10856	64	436631	411389	89	1.61079
161570	143374	91	58287	51737	89	1467	1394	16	3976	3321	32	8635	7467	50	10531	9697	57	381466	353741	89	1.61285
164744	136549	98	51987	42719	92	1529	1459	17	3276	2859	34	8324	6652	55	11925	10245	63	403703	345872	97	1.61802
269321	200282	122	99949	74003	114	2676	2337	28	6109	4994	50	14721	11386	74	17215	12883	78	619032	472171	117	1.62525
108427	108676	79	30466	30036	78	1405	1414	15	3242	2897	30	6555	6148	45	8141	7857	50	281898	267870	83	1.62525
315956	236971	138	155770	117388	128	4877	3348	42	11103	8772	62	25745	20881	85	31856	26039	120	1.04858e+06	975920	128	1.62629
102811	100361	81	37561	37217	78	1193	1131	10	2711	2086	31	6621	6042	46	8220	7852	45	296100	285135	83	1.62629
112065	106932	88	35297	34147	80	1538	1358	16	2757	3010	29	7218	7145	45	9537	9008	54	341268	332991	87	1.63248
86888	84492	79	22625	22540	63	790	713	0	1249	1360	14	4625	4536	37	5677	5430	42	194165	187928	84	1.63352
142441	128783	104	44289	38527	89	1667	1275	15	3052	2711	30	8120	7619	48	10328	9152	58	362559	323540	104	1.63352
106638	104641	83	32109	31254	78	1467	1392	15	2687	2446	34	6895	6517	45	8527	8460	47	282440	262648	87	1.63455
136955	131906	86	38688	37125	83	1870	1758	20	4877	4696	37	12903	13055	67	13982	13517	62	539319	507049	91	1.63558
88874	86365	83	29881	29017	78	1001	916	0	1763	1665	21	4424	4436	38	6051	6243	38	207009	197297	84	1.63558
154015	139374	106	55896	50097	90	1829	1644	22	3774	3313	34	9218	8344	57	11364	10280	60	418014	384380	91	1.64075
100986	97278	89	26665	25885	74	1276	1241	10	2007	2017	22	5918	5330	44	8103	7467	48	274320	257942	83	1.64075
297349	201928	136	111836	74207	127	3114	2353	32	8720	6153	56	19147	13907	84	22807	15908	94	839529	602996	130	1.64385
84517	82480	80	28450	28224	76	899	909	0	1804	1941	24	4551	4341	37	6374	6098	43	201433	194556	84	1.64798
164024	138148	94	51949	42986	90	1447	1352	14	3691	3054	36	9200	8480	49	11349	9644	66	412423	355878	97	1.65212
123110	115834	86	43202	41440	83	1490	1316	16	2042	2117	27	6727	6312	43	8685	8332	49	298924	280315	90	1.65728
123782	118053	84	42098	40197	81	1165	1079	7	3058	2485	29	5796	5329	43	6710	6386	50	247210	234186	87	1.66038
80289	78986	78	19093	18717	55	604	534	0	1547	1433	17	4605	4175	37	5187	4932	38	181033	175278	82	1.66348
114742	110521	83	34091	33216	80	1260	1334	13	2660	2480	27	6786	6305	47	9370	8616	55	309126	295712	88	1.66555
254121	183363	115	78891	57398	107	2918	2071	32	5475	4106	43	13068	9557	69	17693	13105	81	613007	462017	113	1.66761
67940	68973	75	22996	22908	60	741	746	0	1221	1261	14	3282	3128	32	5237	5296	39	169455	168451	78	1.66761
100419	97905	87	25228	24458	78	1178	1200	10	2758	2963	28	6630	6569	44	8737	8480	51	312775	299015	84	1.66968
135651	127514	86	47915	45783	83	1918	1825	21	3439	3332	32	9157	8329	55	10525	9162	62	390765	361178	86	1.67278
102888	97552	85	32019	30650	81	1091	1004	1	1778	2209	22	5179	5016	40	7295	7336	45	250121	240438	83	1.67278
112704	104614	87	44609	41425	83	1247	1176	9	2749	2824	28	6833	6725	45	10111	9148	56	329280	312442	84	1.67381
127348	119945	90	35391	33376	82	1121	1103	9	2624	2578	31	7569	7493	48	8687	8099	51	317544	302258	85	1.67381
247769	176696	114	80870	57635	111	2540	1869	29	5832	4003	50	13660	10037	65	17395	12785	78	620339	460260	116	1.68415
195160	151351	103	63326	49441	95	1811	1340	21	4269	3342	37	10067	7820	61	12522	10054	66	448000	355121	101	1.69034
105938	103971	81	36531	35190	80	1047	1059	8	2080	1568	27	5393	5119	40	7592	6786	45	270781	252182	87	1.69138
118337	113968	84	42881	41642	82	1460	1403	15	3439	3441	33	7960	7793	49	9202	9337	49	351532	332884	90	1.69551
128823	116634	89	42896	39002	84	1256	1195	12	2703	2166	38	6079	5854	41	8134	7258	50	285716	260711	91	1.69654
102250	99309	86	20523	20281	60	1271	1154	12	2465	2333	24	6301	6153	44	7754	7278	53	263063	252580	85	1.69964
149807	138739	93	74388	70037	87	1750	1752	19	3917	3873	35	11570	10808	60	13835	12607	67	480401	447565	90	1.70274
108989	103544	90	35987	34912	80	1252	1347	14	2288	2084	23	5490	5617	38	9031	8652	51	286682	270190	83	1.70688
124267	116770	87	43660	41603	82	1791	1506	22	3772	2813	36	8230	7857	50	10123	9454	61	363539	339576	84	1.70688
177625	156938	99	59122	52539	91	2209	2003	24	4363	4191	38	11056	10423	59	13563	12067	65	481840	453549	92	1.70791
116315	113022	85	32902	31896	79	1133	1204	11	3204	3305	32	6784	6501	45	8035	7315	54	291599	271904	82	1.70791
220344	198427	99	92716	86187	94	3141	2821	29	6300	5836	44	14732	12924	65	18667	16799	78	624294	553098	95	1.70894
154572	131898	92	48924	42083	88	1695	1307	17	3294	2880	36	8723	7539	52	11160	9886	66	397043	348536	90	1.71204
101417	100199	79	35300	34645	78	816	862	0	2758	2303	29	5186	4988	41	6576	6535	49	229374	218390	81	1.71204
169480	156406	92	63411	58227	91	1988	1748	24	4503	4436	36	12188	11495	58	14704	14246	68	507722	473204	94	1.71824
124105	113147	84	37131	33574	82	1522	1434	17	3158	2929	30	7891	7438	49	11289	10082	55	415614	387765	89	1.72341
316465	213192	145	96839	65106	132	3823	2411	37	8338	5512	55	20140	14353	83	25145	17102	124	867238	621238	137	1.72444
94417	94004	83	34137	33164	78	1107	1220	9	1978	1861	19	5058	4896	39	6616	6359	44	246422	231600	87	1.72754
83605	81141	80	29978	28880	78	1047	866	0	1786	1468	22	4363	4136	37	5832	5894	42	201600	188819	85	1.72754
97354	92610	89	41034	40432	80	883	827	0	2342	1903	22	4912	4700	37	5909	5764	43	221447	215813	84	1.72754
98744	95594	90	29034	28113	77	1292	1060	8	1699	1909	22	5040	4781	39	8149	7653	51	261400	246643	85	1.73271
106242	102494	93	33051	32035	78	1041	1083	8	2141	2086	26	6183	5554	44	7391	7387	48	243284	231459	80	1.73787
313844	210147	124	76057	50318	116	3047	2033	35	7065	4797	52	16781	11214	76	21736	14252	95	729239	504411	120	1.73994
105618	101412	89	32509	31459	79	784	775	0	1942	2029	23	5123	4941	40	7130	6816	43	236463	224296	83	1.74304
111079	106046	86	30995	28700	82	1316	1206	14	3017	2834	28	7064	6889	47	8837	8002	53	328474	316303	84	1.74304
161065	127022	96	55596	43619	95	1758	1310	18	3569	2562	33	8651	6887	55	10656	8470	60	372649	295308	98	1.74614
63847	64273	76	19467	19161	58	580	565	0	1438	1343	15	3060	3111	31	3828	3938	32	127984	124247	79	1.74614
160935	132730	94	54310	43927	92	1332	1167	13	2926	2543	31	7415	6393	49	10094	8713	57	346644	284335	95	1.74614
273163	194046	115	87851	61388	111	2984	2093	35	6125	4534	48	17043	12257	77	18359	12774	80	708331	514488	113	1.74717
170277	130500	111	56065	43831	93	1689	1285	19	3011	2533	36	8716	6619	55	11431	8658	63	390508	303925	97	1.7482
202660	172861	102	75660	63299	92	2396	2269	26	5970	4892	48	14876	13142	65	19268	16841	83	671929	597934	99	1.74924
103785	101381	81	30366	29407	79	704	704	0	2327	2036	28	5171	4939	39	5448	5359	40	212670	196727	82	1.75234
109992	108149	87	32257	31601	79	1589	1659	17	2602	2837	27	7289	7229	46	7787	7707	48	307108	292050	86	1.75337
144960	127889	95	42967	36858	86	1870	1547	22	4035	3270	36	10232	8968	57	12225	10468	58	418447	381084	90	1.75337
133054	121636	87	38593	34617	85	1243	1286	11	3531	3471	31	8193	7447	48	11108	10163	54	394349	364096	88	1.75544
113388	108743	83	36351	34840	80	1337	1172	11	2355	2220	26	6320	6035	43	8034	7609	49	287395	275586	84	1.75957
227747	168853	106	78276	57815	102	2151	1480	27	4357	3125	42	11276	8715	62	14229	10938	73	482673	377392	108	1.7606
86320	85087	81	23548	23058	67	978	905	0	1760	1727	18	4260	4092	39	5168	4825	40	180164	170782	78	1.7699
90402	88244	85	25039	24284	67	817	966	0	1856	2023	21	4690	4426	38	6046	5573	41	213341	211464	77	1.7699
144679	121622	93	52613	44230	88	1269	1103	11	3210	3001	31	8501	7185	52	10474	8929	58	389433	334633	89	1.773
95821	93337	79	32999	32204	77	803	863	0	1832	1960	26	5728	5764	40	6635	5988	45	246713	232957	84	1.78023
107695	104747	83	52771	50631	81	1191	1067	7	2390	2672	23	6304	6128	45	6465	6542	42	278931	272077	82	1.78023
116259	108263	99	34958	33292	81	1339	1190	12	1854	1733	21	6227	5538	45	8297	8355	50	286177	269395	85	1.7823
85437	83621	82	27367	26881	77	1174	854	0	2099	2043	21	4414	4525	36	5306	5580	39	194454	189332	79	1.78437
100098	98864	82	39537	38937	79	1403	994	0	2379	2348	27	5849	5966	40	7189	6984	44	253716	248043	82	1.78437
90774	87451	95	31220	30577	77	1065	903	0	1779	1682	19	5114	4759	39	6939	7033	44	241327	228014	86	1.79057
204719	155258	103	67390	49525	99	2032	1634	22	4454	3184	44	11647	8993	65	13941	10516	68	541766	422884	103	1.79263
171921	134934	113	62064	49913	95	1948	1484	18	4099	3307	35	9341	7486	55	11533	8991	64	402978	321844	99	1.7947
207491	170199	102	86857	72652	98	2390	2056	24	4696	3589	40	11323	9423	63	14728	12890	63	506978	440062	100	1.7947
92174	88182	92	31832	30673	78	658	737	0	2168	1817	24	4499	4333	37	5587	5207	39	193270	186653	79	1.8009
105944	101992	88	36311	35129	79	1209	1144	9	2590	2664	28	6912	6857	45	7820	7513	46	303111	294608	81	1.804
117475	113213	86	46686	45309	81	1387	1436	13	3129	2708	31	7924	8022	47	9214	8643	49	321837	305197	83	1.804
198471	159128	98	57680	45934	95	2124	1577	23	4102	3026	39	11241	9108	66	13295	10265	66	461338	386210	96	1.804
283367	191902	118	94871	64269	115	2856	2057	33	7815	4756	62	17548	11877	74	21021	14914	78	760367	533678	115	1.80503
112282	107154	83	31325	29154	79	1485	1328	16	2831	2774	30	7560	6977	49	9177	9005	53	340171	327374	82	1.80503
121318	113723	93	34631	32902	81	1035	1014	3	2957	2342	33	5836	5519	40	6660	5836	47	269137	256066	84	1.80607
174425	142069	100	60847	49781	93	1580	1219	21	3284	2669	37	8058	6693	52	12412	10203	57	396349	334116	96	1.8071
98642	94112	86	32090	30878	79	1180	1092	9	2046	2151	25	6070	5699	43	7050	6988	45	267685	250438	84	1.80916
90491	86088	83	30558	29480	78	1037	849	0	1850	1785	20	4765	4470	40	6693	6249	48	229674	216612	81	1.8102
332615	221998	143	123785	82855	124	4323	2669	41	9058	6086	56	22346	15121	84	26617	18843	90	960098	688455	127	1.81123
111358	108210	82	38040	36934	80	1674	1401	16	2287	2087	27	6726	6417	44	8020	7123	48	294080	277932	85	1.83086
83915	80160	84	33110	31933	78	1122	1275	13	1492	2009	19	2916	2998	29	4415	4295	37	131360	124344	78	1.8319
137303	131031	86	56337	54185	84	2007	1751	21	3738	3604	32	10098	9864	52	13167	12139	65	443638	402258	87	1.83396
243325	169870	111	71649	49466	106	2393	2119	28	5237	3723	45	13352	9207	71	17160	12220	81	581998	418982	110	1.83913
124096	120937	84	46340	44660	80	1527	1516	16	3124	2743	31	7701	7416	51	8754	8659	49	331533	313684	83	1.83913
97356	95448	82	30651	30455	78	1067	1125	7	1929	1650	22	5035	4938	40	5940	5709	44	242954	230698	80	1.83913
289986	196631	132	102208	69038	126	3176	2198	34	7542	5070	55	17913	12547	78	21050	14262	88	746206	525416	130	1.84119
273188	211985	112	93239	73001	109	3820	3260	32	8625	6148	53	21369	17316	88	23950	18629	100	885060	744433	114	1.84739
97669	97761	81	29961	29428	76	992	1187	8	2892	2471	30	6529	6543	43	8782	8541	51	288343	275171	81	1.84739
152346	122013	97	57238	47035	92	1502	1236	18	3512	3132	33	8615	7324	52	12696	10053	77	431975	356568	97	1.84843
138249	125088	91	35083	30113	86	1371	1321	14	3209	2974	32	8301	7537	52	9649	8552	59	351960	327859	92	1.84946
94306	91952	80	23237	22909	67	574	674	0	1867	1665	21	5078	5236	37	6744	6214	44	227765	215927	85	1.85566
122932	119791	82	45414	44074	81	1537	1567	18	3104	3265	28	8191	7875	51	10019	9571	60	340238	323981	88	1.85979
201058	164975	95	156862	140329	96	2447	2147	27	7557	6453	51	14462	12742	69	16480	15053	69	592155	520775	98	1.86186
115160	112062	87	42387	41078	81	1227	1051	6	3602	3570	33	8554	7757	50	9250	9001	49	346761	330335	84	1.86702
123754	113971	86	47049	42627	83	1376	1280	14	2936	2692	30	7469	6898	49	9802	8858	64	329014	312879	86	1.86806
157488	144998	95	51752	49036	86	2334	2050	26	5809	5175	40	14341	13247	69	16722	15129	66	591182	539390	92	1.87116
80836	79063	78	27390	26678	77	1106	1163	8	1666	1468	18	4369	4235	36	5254	5136	43	201512	189420	81	1.87322
78925	78988	77	28547	27962	76	974	852	0	1800	1239	25	4668	4484	37	5961	5794	42	206651	194102	80	1.87632
100925	96832	91	28031	27552	79	1142	1152	9	1740	1650	23	5224	4990	44	7061	6272	54	240822	231535	84	1.87736
237360	181315	102	74975	55989	100	2222	1756	25	5501	3971	46	13718	10800	71	16505	12454	76	601746	470020	105	1.87839
103794	100128	83	30473	29560	79	1127	1061	7	2265	2114	28	5229	4804	41	6850	6365	45	232460	220698	84	1.87839
156526	142540	98	78167	71094	89	1537	1444	15	3966	3869	32	9894	9055	55	11077	10240	60	427415	402069	93	1.88666
103278	100428	83	28720	27614	79	907	924	0	1817	1781	20	5454	5318	39	6632	6304	46	224961	216623	86	1.88769
173048	140381	96	50808	40636	93	1776	1528	18	2817	2888	33	9487	7932	53	12350	9836	63	407872	340138	101	1.88976
185936	151695	95	54359	44220	93	2067	1963	23	3977	3771	37	10961	9049	56	14721	12022	71	501735	427481	102	1.89079
104208	100379	87	25518	25107	68	804	743	0	2372	2171	30	5700	5523	41	6534	6665	41	235099	225652	83	1.89182
169457	156339	94	69115	64271	89	2357	2249	26	6072	6166	41	15362	14447	67	16866	16049	68	632085	591261	99	1.89286
119153	113704	97	30734	29588	80	1518	1406	15	2306	2447	23	7295	6837	48	7820	7240	51	309089	292881	86	1.89699
79851	77758	78	21848	21155	64	938	664	0	1439	1429	18	4225	4020	36	4969	4911	37	187965	180705	79	1.90009
117400	112765	84	52560	50803	81	1609	1653	18	2903	3032	27	7086	7020	44	8405	8097	53	296947	286213	84	1.90629
113013	106523	96	30272	29356	80	1039	1104	7	2739	2283	30	6010	5786	41	6646	6236	44	257686	241873	86	1.90629
210964	160102	101	74500	56143	99	2047	1688	23	5022	4445	44	13221	10294	67	15168	11462	73	542434	421774	101	1.90732
100075	95299	88	21707	21346	61	977	794	0	2264	2147	23	5202	5002	42	6036	5800	41	232568	225584	83	1.90732
110258	104131	87	33705	32710	80	1154	995	0	2760	2541	30	5988	5273	44	8018	7595	50	255751	240652	86	1.90835
141362	122838	93	51174	45381	88	1652	1385	19	3204	3200	33	9522	8257	51	11396	9865	57	399081	365935	94	1.91145
100606	96810	84	30162	29061	79	1176	1070	6	1589	1598	22	5187	5071	40	6999	6766	47	242064	237156	84	1.92798
164047	132059	94	51871	41695	90	1657	1235	17	3684	3136	33	9060	7463	55	10909	8576	62	415854	346706	92	1.93108
110378	104573	82	39273	37691	81	857	763	0	2411	2293	24	6150	5681	44	7050	6505	45	247628	235519	87	1.93625
146988	128869	90	46240	39384	89	1559	1276	15	3459	2797	41	8992	8139	54	11667	10512	64	399294	356281	88	1.93728
167217	136004	95	52062	42033	92	1551	1356	17	3533	2370	39	9097	7533	57	11643	9321	61	408652	342532	94	1.93728
104634	102128	86	25824	24934	76	835	760	0	2806	2532	31	5938	5917	39	6912	6258	48	240196	229647	85	1.94762
162708	153875	91	67679	64951	88	2074	1829	23	4914	4100	42	11658	11162	55	13916	12604	64	497074	456934	96	1.95072
129783	118154	89	48608	44118	85	1340	1195	14	2850	2524	31	6844	6406	45	8937	8317	58	316572	292967	88	1.95175
119175	115815	84	47929	45804	82	1088	998	0	2651	2414	30	7276	7182	47	9006	8789	53	322586	304153	90	1.95278
132944	126485	85	44306	41756	83	1583	1542	15	2969	2765	26	7221	6674	45	9145	8508	58	326928	304002	88	1.95382
131234	113905	91	46777	40314	87	1366	1374	17	2983	2487	35	7088	6139	47	8845	7887	56	314904	279834	91	1.96001
213013	166328	102	66712	51638	98	2528	1952	27	5605	4921	45	12790	10653	62	15852	13253	67	572557	478020	99	1.96208
70261	70558	84	22871	22429	71	726	823	0	1426	1632	19	3116	3140	30	4645	4618	40	160714	158159	75	1.96208
161700	132254	94	47180	38287	91	1492	1227	13	3091	2825	33	9296	7637	53	11069	9108	65	386906	331070	93	1.96311
181208	162350	98	68996	63576	89	2407	2157	26	5699	5693	41	14689	13550	65	18278	16984	75	647325	589878	92	1.96828
83256	83744	76	28697	28151	77	1056	1085	6	1786	1685	22	4237	4038	37	6605	6421	43	216297	207602	79	1.96828
13203	15300	38	14027	14042	49	52	116	0	120	198	0	48	156	0	-9	129	0	3461	3970	33	1.97241
106456	102512	83	33666	32513	81	1002	911	0	2707	2621	26	6352	5963	45	7293	7027	45	286321	266418	88	1.97448
166743	139109	95	56138	47323	91	2019	1737	24	4282	3675	38	11266	9972	62	13493	11494	66	500660	428814	96	1.97655
228911	183464	106	75861	58834	105	1821	1817	22	5340	4062	47	14001	11760	68	15744	12229	85	622996	525375	108	1.97655
121906	115542	91	42968	41088	81	1285	1164	12	2992	3438	27	7472	7291	45	9359	8947	53	338276	322907	84	1.98068
371427	241294	137	136314	87105	136	4237	2889	39	10600	7282	65	27139	20018	103	34311	22895	126	1.04858e+06	861072	136	1.98068
322825	210378	135	97931	65675	131	3960	2376	39	9713	6172	71	24105	15862	94	25555	15654	98	984765	677595	133	1.98171
119553	111680	101	32365	30460	83	1227	1227	11	2586	2655	30	6493	6117	43	8405	8000	49	291114	281705	86	1.98171
291784	215692	125	93920	68453	123	3871	2804	36	9649	7475	56	22763	17092	92	28870	22923	116	987222	775748	127	1.98791
93154	89527	80	35229	34206	79	859	929	0	2066	2543	24	5010	4622	39	6509	6436	40	215098	205577	82	1.98998
131467	124118	100	46424	44390	82	1752	1683	22	3373	3479	32	8545	8090	55	9586	8834	53	348710	326735	86	1.99204
151079	137929	95	57035	52740	88	1389	1242	16	4767	4083	35	9775	9252	55	10729	9631	65	391721	375422	87	1.99308
76928	75128	79	19318	18925	58	895	813	0	1549	1554	17	3632	3583	33	4916	4966	38	179314	174206	78	1.99721
112417	108150	82	38627	37376	80	1054	810	0	2022	1991	24	5425	4908	41	8090	7470	50	277870	261386	79	1.99721
115022	109158	86	42428	41127	82	1276	1258	12	2404	2936	26	7648	7271	48	9465	8977	57	340704	319576	83	1.99824
152319	137292	92	45699	40891	86	1364	1152	13	3253	3020	32	8210	7410	49	10838	9819	57	377805	346763	106	1.99824
127331	120925	84	35689	34736	81	1001	1076	6	3332	2997	31	6592	6245	44	8478	7590	51	303466	285279	85	2.00238
85490	82994	85	27352	27056	74	845	657	0	1750	1811	23	4290	4077	36	6103	6140	44	206261	204055	81	2.00548
94852	92433	82	26931	26367	78	1082	1180	9	1987	1954	21	4926	4699	39	6662	6252	46	245282	236408	81	2.00858
118825	112328	91	35201	34339	82	1034	1217	12	2719	2324	32	7095	6841	44	8185	7384	49	311901	291733	87	2.00858
87890	86838	79	29688	29200	77	902	956	0	2342	2038	26	4850	4602	39	6307	5752	44	225402	217616	84	2.01374
94687	90743	82	25370	25130	77	894	837	0	2153	1837	25	5080	4627	39	7020	7062	45	228329	222512	83	2.01684
112177	106731	89	37965	37021	80	1472	1206	15	2758	2886	27	6544	5981	45	9171	8488	51	309380	290070	88	2.02201
90599	91046	82	22895	22748	66	1051	972	0	2141	2272	20	5357	5197	41	6358	5843	43	204997	198930	79	2.02407
142356	130573	103	47304	44483	84	1472	1507	16	3237	3030	31	7919	7134	47	10437	9137	54	365014	341017	88	2.03234
159150	132759	93	40662	33715	89	1617	1335	17	3384	3069	34	8723	7512	53	11267	9190	60	396418	341495	91	2.03234
107123	101901	89	31249	30397	80	1070	1243	9	2194	2189	23	6347	5933	42	7712	7348	48	271139	252941	86	2.03751
216524	156528	110	84050	62593	99	2276	1540	27	6324	4618	51	13818	10368	67	15047	11077	69	534970	416966	102	2.03751
88397	88407	79	18874	18990	52	661	697	0	1553	1742	22	5233	4892	37	6671	6401	51	222354	213107	79	2.03751
128894	122727	93	45053	42611	81	1536	1351	15	3062	2755	30	7108	6784	46	7812	7175	50	311900	286611	90	2.04784
162106	133030	95	52607	43318	90	1367	1096	9	4374	3003	41	9184	7471	56	10935	8882	59	413116	359757	96	2.0499
155940	127629	97	45362	36248	91	1566	1207	15	4205	3051	36	10333	8679	61	12491	10785	63	466427	396943	110	2.0499
171364	141279	93	72521	60788	91	2101	1576	27	4072	3026	42	9701	8089	58	13515	11196	64	454747	377600	93	2.0499
117745	109420	84	35311	31557	83	1314	1203	13	2824	2312	30	7237	6473	49	8623	7963	57	316182	294519	87	2.05094
116283	109831	100	26968	26181	76	1011	1038	4	2698	2702	26	6061	6036	39	7740	7440	49	300795	294087	89	2.053
252432	185941	118	86501	64524	112	2724	1789	31	5632	4326	49	14904	11681	64	18247	13488	76	660635	525864	119	2.053
106178	102855	82	28474	27759	78	987	1071	6	2243	2296	25	6004	5766	42	6637	5944	51	255375	239625	84	2.05817
169924	157209	93	65378	60553	90	2760	2401	27	5367	4778	41	13761	13108	66	17256	15395	74	580924	529945	91	2.0592
128799	120546	87	29044	27161	82	1655	1363	20	3172	3341	30	8141	7708	52	9854	9200	53	368295	348637	87	2.06644
143983	121103	90	45916	39318	89	1609	1392	17	3335	2771	34	8395	7317	50	11027	9273	59	408363	344634	93	2.0685
133596	125119	85	36301	33831	83	1554	1301	14	2761	2972	26	7309	7059	49	8033	7308	60	310889	288307	86	2.07057
119712	112637	85	44202	40960	83	1603	1363	17	2690	2470	26	7106	7028	45	8016	7598	46	311217	291561	85	2.07367
110491	109044	81	23224	22814	65	1544	1375	15	2691	2816	25	7255	6969	43	9066	8289	56	321789	309405	86	2.0747
139501	131268	100	39297	37437	83	1769	1570	20	3378	3342	34	8983	8429	48	11320	10911	54	396879	368661	89	2.0747
101725	97701	84	30206	28244	79	1114	1089	7	2900	2789	29	6909	6594	46	7733	7179	47	302574	288001	88	2.08193
193336	146766	101	57872	44362	97	1714	1385	17	4211	3053	44	9960	7464	61	12638	8767	68	450834	342812	100	2.09227
98770	96803	81	39920	39033	79	1250	1104	12	3037	2758	31	6648	6287	44	8141	7732	43	285674	275108	84	2.1026
99924	98593	85	37722	37284	78	975	962	0	2497	2186	30	5319	5282	42	6445	6692	41	235022	225499	84	2.1026
294292	204460	114	101316	68254	112	3352	2185	36	7685	5735	53	19616	13882	83	22904	16627	91	811123	596240	114	2.10363
126545	113817	88	44067	39181	86	1227	1080	6	2800	2707	30	7551	6671	54	7730	7050	48	323502	298224	87	2.10983
157622	142929	92	40225	35634	88	1773	1594	21	4219	3712	38	9911	9070	55	13994	12300	67	499007	449437	98	2.1181
91878	89118	82	26510	25970	69	895	872	0	2121	1918	21	6146	6086	43	6418	5974	42	242178	229563	84	2.11913
178318	146862	94	58920	48407	93	1545	1098	8	3986	3592	34	9786	8217	53	12311	10743	58	432615	372453	98	2.11913
82602	78924	86	31279	30757	77	872	723	0	1623	1534	18	4845	4692	38	5712	5375	43	193044	190880	80	2.12326
68777	66695	83	16330	15912	54	869	845	0	1316	1638	16	3029	3063	29	3845	3487	35	140100	134841	78	2.12533
110493	105218	85	34491	33382	79	1077	1140	8	2611	2363	29	6569	6366	42	8200	7832	48	280625	266280	82	2.12843
134171	118197	92	50597	44113	87	1060	1260	11	2893	2532	31	7205	6025	48	9396	8186	54	316363	284412	88	2.1305
123375	117478	91	36046	34760	82	1442	1310	14	2709	2691	29	7702	7310	49	8976	8126	56	329077	309634	85	2.1305
384060	239589	157	138308	85310	153	4702	2656	43	11186	6866	70	28139	18162	111	33518	22776	123	1.04858e+06	802014	158	2.13463
90554	89069	78	27497	27143	77	1230	1095	10	2072	2442	25	6223	5835	45	8932	8360	50	290449	277707	85	2.13566
117556	113979	83	32597	31375	80	1625	1494	17	3244	3329	29	8136	7707	47	9407	8452	54	336414	323303	89	2.13979
301211	213718	128	111238	77722	123	4005	2826	38	8053	6014	52	19382	14112	75	23539	16515	88	823284	638714	132	2.14393
104689	101809	82	36932	36001	80	687	586	0	2282	2300	22	4957	4672	39	5765	5407	45	221625	207848	85	2.14496
92170	88072	84	35970	34885	80	788	814	0	2162	1855	24	4714	4570	37	5545	5590	37	211477	207028	86	2.14599
179454	132145	99	59665	45049	96	1994	1319	22	3941	2885	40	9943	7381	57	13787	10550	64	491230	358740	105	2.14806
114700	109371	87	36549	35575	80	1567	1731	17	3558	3224	36	8334	8074	49	9100	8792	49	346262	333342	88	2.14909
149750	137636	104	54147	50012	87	1886	1743	21	4016	4126	34	10302	9053	57	13291	11253	67	478224	411606	104	2.14909
74538	75379	83	35215	34603	76	835	747	0	1309	1420	17	3758	3749	32	4480	4611	35	178425	174914	80	2.15013
114778	109755	86	27618	26785	79	1368	1422	17	2886	2634	32	6710	6432	42	8532	8369	50	310187	294276	86	2.15219
180197	145954	101	48024	37781	94	1848	1407	20	3505	2968	36	10278	8369	59	13162	10700	63	471618	387619	99	2.15426
147281	137783	88	61058	57692	85	2382	2218	26	3864	4199	35	10396	9713	52	12406	11965	55	471908	438428	90	2.15426
254839	182156	109	70688	51447	106	2676	1772	32	6912	5397	50	15764	11770	70	20151	14568	80	712744	546993	106	2.16046
140137	128208	98	51940	47107	87	1697	1613	20	3402	3359	31	8283	7839	48	11001	9810	60	375098	354471	90	2.16459
101339	98492	82	29598	28668	79	1258	1306	12	2142	1978	28	5626	5499	41	6885	5751	48	251983	241587	85	2.16459
148815	126032	92	50559	42301	88	1495	1254	17	2933	2597	34	7267	6291	50	10001	8734	58	349049	303541	90	2.16769
119295	110057	90	43027	39688	83	1362	1238	14	2699	2534	28	7877	7427	47	8133	7751	50	312440	298932	87	2.16976
93810	89883	83	40725	39662	80	1208	995	0	2978	2757	28	7336	6808	54	8949	8121	54	308108	300177	86	2.17286
85713	85200	79	33166	32548	77	906	936	0	1494	1574	19	5049	4778	37	6293	6151	39	226354	212112	82	2.17596
131851	109529	106	38503	31929	87	1360	1088	8	2385	2012	27	6447	5566	44	9126	7837	50	310222	262367	93	2.17802
112407	105629	91	33584	32173	81	984	938	0	2460	2184	29	6639	6382	43	8359	7965	48	309391	290107	89	2.18009
90065	88775	81	25494	24911	71	857	777	0	1693	2023	20	4976	4757	40	5096	4848	41	199751	191281	84	2.18112
141914	124585	94	41526	36409	89	1400	1118	9	3768	3434	35	8034	7379	48	10271	8961	60	378315	340366	96	2.18319
211380	165722	106	76431	59192	101	2486	2138	27	4891	3761	44	12612	10244	67	14940	12753	66	545937	458871	103	2.18629
143082	134082	86	50761	47942	84	1730	1450	18	2780	2859	28	7918	7525	46	9742	9278	53	351047	329035	88	2.18836
79962	78964	77	26464	25924	76	739	791	0	1113	1210	11	4140	4117	33	5113	4873	38	195745	191000	78	2.19146
131521	125975	87	30322	29099	82	1764	1680	20	3664	3344	34	9748	9258	52	11891	11401	53	424436	396501	89	2.19765
129281	116220	90	33409	28973	87	1298	1324	12	3622	3699	35	8661	7707	52	9897	9286	56	365224	344189	89	2.19869
151877	133169	91	41183	35647	86	1274	1344	12	3099	2532	34	7703	6670	48	10247	9246	51	363128	314550	91	2.19972
348175	211656	139	131707	80004	130	3763	2252	39	8336	5375	58	21145	12859	89	24515	15244	93	885686	549118	133	2.20179
169734	136277	95	54892	43300	93	1511	1277	15	3478	2626	41	8043	6450	55	11664	9686	60	387832	317813	95	2.20179
145096	123093	96	48064	39907	90	1704	1687	17	3397	2758	31	7212	6257	47	9938	7903	55	352851	306338	92	2.20695
106041	104994	81	39191	38837	79	1302	1383	13	2676	2800	28	7206	7109	45	8181	7917	51	303704	289926	84	2.21419
84131	83831	78	30185	29702	76	942	957	0	1223	1887	17	4917	4990	36	6251	5624	42	232966	224603	83	2.21625
162720	133631	103	53083	43922	91	1666	1174	19	2476	2291	29	8284	7087	48	9965	7981	60	368163	314828	97	2.21625
87287	84818	81	29746	28731	78	1460	1450	15	2269	2329	26	5601	5606	39	7391	7500	43	266217	252670	82	2.22142
104804	97746	88	25191	24327	72	1018	914	0	2472	2353	28	6034	6057	43	7942	7333	53	279455	265289	82	2.22555
106004	102102	81	30649	29851	78	1260	1123	10	1556	1845	18	5434	5273	38	7458	6771	43	251222	232874	85	2.23278
191688	166924	95	61884	52414	94	1868	1631	22	3864	3633	38	11315	9505	60	14290	11838	81	517272	455929	97	2.23588
129582	121105	86	37141	35154	82	1381	1357	16	3294	3683	28	8467	7870	51	10260	9598	53	377438	356294	86	2.23795
109450	104419	84	35973	34857	81	1190	1073	8	2613	2371	27	5983	5755	41	8932	7960	56	280938	259358	87	2.24105
101980	97317	85	31825	30576	79	1119	1024	5	2981	2809	30	6134	5798	41	8069	7940	48	267074	253892	86	2.24312
114885	109935	87	41239	39539	80	1498	1378	18	3352	3695	32	7705	7588	46	10703	10506	55	359561	342565	88	2.24518
252180	167729	111	87549	59923	109	2705	1720	31	6248	3945	57	14551	9274	75	17809	11573	85	612534	406526	113	2.24518
156859	130432	95	48145	40233	88	1307	1169	12	3346	2833	34	8513	7312	51	10679	8992	62	390135	332089	92	2.25345
380903	273631	136	178153	134575	134	5514	4203	43	12517	9264	68	30933	22479	124	36538	25752	128	1.04858e+06	918625	138	2.26068
57718	58727	68	13467	13721	45	481	502	0	1340	1502	15	3040	3002	28	3060	3077	32	150730	145269	75	2.26068
283396	205648	118	98265	73184	111	3314	2358	36	8168	5698	53	19710	14534	78	23009	16358	83	827743	659529	113	2.26688
201385	165366	99	56517	46017	93	1987	1663	22	5037	4284	41	12450	10438	64	14597	12185	64	562784	493476	98	2.27515
191484	141525	109	64075	48489	99	1774	1528	21	4250	3711	37	10268	7739	58	12096	8791	65	447517	346845	105	2.27618
109097	104706	87	41515	39781	81	921	864	0	2787	2210	28	5733	5456	40	7239	6746	45	256013	239557	84	2.27721
103148	101869	93	33799	32532	79	1042	1174	10	2512	2301	25	6005	5880	40	7801	7419	45	290374	277401	86	2.28135
186346	159260	110	66087	56846	94	1829	1645	22	4807	3915	39	11334	10380	58	12522	10076	67	467275	411782	98	2.28238
78722	80044	77	20638	20083	59	910	935	0	1755	1622	17	4224	3798	38	5380	5084	41	206802	196786	93	2.28238
108928	104138	84	34362	33813	79	1042	1051	5	2442	2328	25	6227	6177	43	7061	7314	43	253636	240474	85	2.28238
103298	99974	87	26092	25091	78	1514	1363	16	2679	2348	26	7125	6968	47	7473	7123	45	280794	274950	82	2.28651
139829	132925	86	42478	41299	83	1918	1663	23	3662	3300	32	9665	9402	52	11146	10173	67	397146	367670	88	2.28651
195170	151208	102	68180	52271	96	1970	1587	21	4116	3072	37	10807	8430	57	14316	10745	78	488395	377289	96	2.28651
120722	108258	89	50425	45276	84	1294	1248	13	3029	2648	32	7113	6306	48	8139	7116	57	303965	277931	83	2.28754
141623	134890	86	30288	29278	81	1758	1677	18	3649	3750	32	10094	9617	54	11329	9953	60	415986	396087	89	2.29994
93915	92945	79	36594	35980	77	1260	1043	7	2723	2454	28	6363	6102	44	7991	7684	52	268444	249527	84	2.30821
117232	114207	86	28840	28306	79	1239	1078	10	3422	2861	34	8429	7897	49	9756	9062	57	357341	350277	88	2.31028
154443	143802	88	50382	46237	87	1773	1608	19	3947	3915	37	9603	9005	51	12345	12020	59	448495	421825	92	2.31131
109295	104209	88	42473	40247	82	1409	1557	15	3311	3221	31	7257	6783	48	9834	9287	62	336929	313897	87	2.31337
144580	126634	92	44596	37864	89	1724	1619	17	3263	2610	34	7768	7107	52	9351	7852	54	352066	307376	91	2.31647
101217	98578	85	34488	33069	79	1216	1065	7	2717	2230	29	5750	5561	41	7297	6932	43	253486	242610	83	2.31854
107156	102743	81	36633	35351	81	1205	1149	10	3194	2421	33	6767	6666	44	8523	8422	45	321643	309074	82	2.31854
101651	95708	86	33415	32513	80	1005	957	0	2333	2073	28	5584	5614	40	7089	5910	53	244719	232827	83	2.31957
101714	97595	84	30708	29788	80	1048	1261	11	2114	1971	23	6107	5749	42	6996	6581	44	252026	238000	82	2.32061
192517	147925	107	61370	48293	95	1982	1815	24	3767	2887	38	9765	7685	56	12284	10010	62	464681	381766	97	2.32061
203496	165041	100	73303	59756	97	1946	1588	23	4784	3863	47	10859	9395	55	14050	11979	69	488582	421501	98	2.32164
106535	103957	80	28210	27642	78	1406	1401	13	2460	2511	32	6594	6329	42	9255	8539	57	319088	304686	80	2.32164
106804	101899	86	41235	40077	80	1317	1276	15	2479	2485	30	7668	7300	50	8811	8305	47	337921	326629	82	2.32267
118732	112271	85	27312	26452	80	1223	1204	13	3530	3421	29	8105	8152	48	9510	9316	55	350005	332442	85	2.32371
104799	101443	81	33177	31878	78	1157	1111	8	2405	2340	28	5374	5102	40	6633	6036	45	230745	220542	80	2.32371
126126	119472	92	52130	49962	83	1280	1141	10	2430	2335	28	7387	7255	45	7848	7091	54	284278	271198	84	2.32474
227778	175000	130	70836	52697	130	2651	1982	29	5374	4311	44	13334	10500	70	15665	11939	71	577979	455230	130	2.32474
97725	94604	81	18656	18055	58	1050	873	0	2723	2556	26	6436	6388	45	7821	7597	54	290277	279489	82	2.32577
79942	77887	83	24790	24374	75	741	665	0	1718	1687	21	4221	3949	36	6610	6326	42	202409	196120	81	2.32887
94012	91024	80	35208	34627	78	1030	947	0	1740	1781	21	5141	4840	39	6239	5428	43	231363	223380	82	2.33094
106100	101927	83	35349	34441	79	1081	1067	6	2190	2101	23	5532	5455	40	6753	6272	45	234742	217628	84	2.33404
138733	132057	85	48627	46667	84	2163	2038	22	4307	4530	33	11145	10246	53	14312	13191	64	489868	463208	90	2.33404
81709	79332	78	19832	19453	57	853	966	0	1966	1911	22	3819	3800	33	5965	6345	39	198111	187722	81	2.34334
85882	83795	81	23058	22361	71	948	799	0	1923	1564	21	4816	4570	41	5852	5974	38	213346	206962	80	2.35884
84783	83534	80	26052	25501	75	792	917	0	2006	1988	25	4910	4636	39	5011	4905	36	202947	199587	82	2.35987
178349	158938	102	43014	39224	92	2013	1730	25	5041	4689	38	12297	11242	60	12674	11008	66	479553	451228	98	2.36297
93869	91273	83	32789	32035	77	984	1126	7	1939	1943	25	5033	5186	38	6863	6201	48	247926	235578	84	2.364
93195	91066	89	22788	22483	67	999	819	0	1713	1942	21	5086	5064	38	5322	5251	41	216989	208427	84	2.364
127692	118330	101	48724	45368	84	1390	1187	11	3079	2747	29	7788	7381	46	10328	9440	54	352712	339404	87	2.36504
95810	92036	97	19847	19411	57	877	890	0	2011	1785	24	4998	4860	37	7705	7506	47	250188	241482	86	2.37434
157042	132792	109	55422	46679	91	1432	1399	15	2895	3053	27	8514	7262	52	10743	8561	64	385640	323051	97	2.3764
141198	122997	93	42160	35800	89	1166	1160	10	3402	2833	34	7634	6672	51	9642	8602	55	334398	285154	93	2.37743
124445	115158	96	75607	71454	84	1470	1554	17	2865	2945	30	8128	7409	53	11694	10933	57	373762	350937	90	2.37847
177080	150683	96	90573	78417	93	2483	2203	25	6865	5528	56	15154	12996	68	17425	15549	67	627627	555785	98	2.3795
117554	116426	81	29470	29142	78	1235	1310	14	3038	2802	33	7975	7666	46	9364	8960	51	323871	311656	84	2.3795
106400	104011	82	29223	28870	78	1436	1104	13	2553	2259	27	6229	6189	41	8089	7832	47	285552	277013	83	2.3795
160114	151716	90	54529	50837	88	2432	2323	27	4335	4198	37	10680	10174	66	12419	11702	61	462489	429467	94	2.38157
85859	83610	83	24544	23921	71	817	733	0	1525	1546	17	4201	4026	37	6047	6271	41	210831	204712	82	2.38363
130974	122126	86	51736	47699	85	1423	1253	13	3164	3047	32	7361	7027	45	10225	9465	61	353901	320006	87	2.38777
222482	176785	104	107972	89122	101	3048	2432	32	6171	5709	42	16767	14247	71	22496	17554	86	777593	652987	106	2.39087
154229	144451	90	47454	43791	85	1895	1714	22	4164	3928	34	10417	9477	57	12184	10402	59	452530	423803	91	2.39397
109187	105434	86	36572	35502	79	1099	1110	8	2285	2988	26	6445	6469	45	7309	6889	44	251265	235066	84	2.39603
130189	121322	88	43845	41146	82	1775	1562	20	3776	3619	39	8826	8574	48	10831	10037	61	404537	384866	88	2.3981
326584	215869	121	123821	78491	116	3950	2500	39	8582	5713	58	22071	14744	90	25734	17896	99	941424	644311	119	2.4012
103479	102406	81	29045	28124	78	1094	1058	7	2266	1934	28	5855	5828	43	7564	7083	47	275530	263987	86	2.40533
132852	128011	83	52538	50616	81	1594	1554	16	3545	2841	34	8342	7678	49	9061	8316	52	322887	308683	89	2.40533
105997	102053	96	18596	18241	54	1106	1241	10	2271	2458	25	5425	5253	41	6529	6811	40	252790	243070	86	2.4074
117731	112743	86	42358	39873	81	919	815	0	2145	2497	25	5471	5223	41	7414	7099	45	252086	232096	89	2.4105
114570	109249	87	26934	25887	79	1391	1341	13	2645	2540	30	6503	5967	46	8563	7775	58	281329	265267	85	2.41773
92705	90471	81	33935	33033	79	681	695	0	2148	1776	28	4775	4982	37	6822	6613	44	218393	206330	80	2.41773
186619	151041	107	62622	51076	97	1734	1406	23	3566	2857	42	10549	8540	60	12158	10347	60	455329	390283	97	2.41773
106269	103029	84	40938	39830	80	1299	1272	11	2470	2626	25	6583	6209	44	8320	8239	51	296808	281484	82	2.4229
120389	113937	85	38091	36194	82	1248	1272	12	2280	2284	26	6598	6097	47	7526	7174	44	275097	260992	86	2.42496
180920	153580	97	73351	62898	92	1969	1670	22	4477	3744	37	12268	10922	60	13513	11864	62	509261	458858	94	2.42496
245340	197891	102	83847	65512	100	3256	2760	31	6949	5797	52	18411	14778	77	22002	18036	93	789454	667610	101	2.42496
92396	89999	79	24133	23704	68	833	917	0	2334	1934	28	5189	5103	38	6350	6143	40	232723	222509	84	2.43839
179066	142934	102	55348	45060	93	2035	1558	23	3119	2790	32	9305	7263	56	12190	9330	66	417348	334503	98	2.44149
109068	105111	82	32823	31985	79	1307	1371	14	3338	3152	35	7653	7331	46	8558	8140	51	330488	314917	88	2.44253
101992	99153	94	33879	32930	80	1422	1175	12	2163	2144	23	5863	5617	43	6766	5617	45	250992	236641	85	2.44563
107328	102625	82	42247	41531	80	1564	1350	15	2771	3053	29	7091	7073	46	8602	8152	52	307993	299050	83	2.44563
120327	114161	87	40406	39241	82	1523	1549	17	3440	3044	36	8516	8312	47	9817	9332	59	371923	353156	87	2.44666
113649	108309	88	31652	30456	80	1285	1350	14	2840	3043	26	9230	8281	52	10675	9807	53	380546	364592	84	2.44666
142309	127230	88	47796	41505	88	1401	1125	13	3127	3088	29	7981	7049	48	9982	8503	58	360529	328556	91	2.45079
134065	126258	95	52207	49692	83	1719	1640	19	3096	2739	35	8337	7931	49	10950	10853	56	397044	375017	88	2.45596
227483	165468	106	80095	56867	105	2561	2080	27	5197	3897	46	13048	9506	71	16591	12463	71	598433	446406	108	2.45699
284977	193073	110	93080	61413	106	3205	2120	36	7218	4884	55	17588	12127	80	19312	12618	80	760756	529245	109	2.45699
82292	80638	79	31927	31148	77	615	461	0	1405	1627	19	3845	3748	34	5057	5276	37	172209	172663	80	2.46009
74625	72780	86	22541	22283	66	641	677	0	1396	1010	3	4186	4033	37	5503	5222	41	179813	172334	80	2.46319
100079	96273	82	47103	45835	80	1511	1616	17	3242	3041	31	7912	7659	47	8622	8207	50	320028	299706	83	2.46526
185505	144624	113	54795	41741	96	1769	1502	19	4361	3443	38	9529	7466	57	13037	9753	68	437310	353662	102	2.46836
70342	70403	81	29227	28745	75	669	758	0	1539	1600	18	4400	4358	34	5077	5205	37	182730	182997	80	2.47249
147103	122918	92	55087	46856	90	1346	1142	12	3518	3163	37	7784	6546	49	9349	8417	56	342156	296598	94	2.47972
100767	96909	82	32591	31302	79	901	842	0	2232	2179	23	5696	5919	38	7757	7029	55	275789	260824	83	2.48386
82799	79330	87	25865	25297	76	691	741	0	2257	1928	23	4409	4333	35	4703	4312	36	181300	172009	81	2.49212
106025	103081	86	25370	24979	70	1371	1300	15	2287	2374	25	6628	6594	42	8824	8322	52	291340	275761	84	2.49419
110759	106692	84	30623	29571	81	1391	1340	14	3163	3006	31	8155	7629	48	9034	8660	55	353562	338952	89	2.49625
106062	106314	80	20244	19914	56	1485	1476	17	2478	2461	27	6808	6452	45	8522	8168	56	306757	294275	82	2.49625
121662	115201	84	35553	34170	80	1215	1068	9	2896	2947	27	6602	6473	44	7910	7442	48	293479	282263	85	2.49729
109936	107211	82	50033	48698	81	1071	997	0	2058	1959	26	6664	6393	42	8049	7805	49	297343	285366	86	2.49729
98623	95930	82	33238	32365	79	1052	896	0	1952	1826	25	5499	5458	41	6649	6415	43	233157	223092	85	2.50245
202336	163557	106	65818	53793	96	2197	1679	23	4894	3459	44	11415	9076	61	13142	11071	62	498965	421078	101	2.50555
193168	153199	100	59350	47259	95	1853	1569	20	4322	3308	38	11346	9252	64	13893	10876	71	517578	409219	102	2.50555
90108	87165	81	35856	35160	79	916	1090	7	1565	1713	20	4458	4421	36	7023	6344	47	219722	210880	85	2.50762
76769	76194	79	24756	24364	75	367	561	0	2092	1644	19	3875	3708	35	4327	3970	36	160883	153686	80	2.51072
89306	85541	82	23174	23029	66	805	704	0	1722	2264	24	5099	5029	40	6208	5700	46	224737	217861	81	2.51072
221548	194820	104	54918	47461	99	3217	2816	31	7006	6710	43	19893	17695	83	23704	20880	92	869730	786925	105	2.51279
88713	88116	79	29142	28733	77	949	925	0	1940	2095	20	4861	4837	37	5938	5536	49	220029	212253	78	2.51279
70606	68529	83	20958	20461	67	520	713	0	1300	1389	18	3717	3652	34	5311	5346	39	176294	175099	76	2.51485
116431	111451	83	42310	40190	82	1588	1497	16	3511	3696	32	8281	7938	52	9751	9445	56	380868	352857	81	2.51485
128493	119091	86	43303	40133	84	1577	1366	15	2901	2656	32	7565	6897	47	10138	9641	51	337715	306302	89	2.52002
84772	82779	78	21235	20710	61	1098	1005	2	1724	1827	22	4815	4322	38	6670	6535	46	226107	216911	80	2.52312
154855	130164	94	48686	40754	88	1588	1362	15	2851	2597	33	7902	6959	48	11227	9450	57	412008	358290	92	2.52312
90518	90224	81	24479	24651	65	1087	1102	8	2196	1955	21	5641	5640	41	6910	6669	49	249178	238033	79	2.52415
100109	96056	85	44744	43309	81	922	888	0	2553	2338	27	5860	5557	43	8007	7608	49	277263	263859	85	2.52725
137473	124316	89	49637	43665	88	1210	977	0	2853	2136	28	7373	6230	46	9237	8508	54	320096	291038	89	2.52932
219534	172754	102	74887	57485	100	2088	1648	23	5306	4495	46	13747	11267	66	16282	12640	78	591400	488289	105	2.53138
141154	132670	92	40315	38179	83	1554	1345	15	3464	3091	33	8008	7717	51	10582	10015	61	362207	340472	89	2.53242
123300	114802	88	49296	45610	83	1158	1245	13	4494	4334	35	10493	9770	53	12082	10646	63	442414	418751	91	2.53862
66152	64564	77	17766	17322	54	547	410	0	1219	1313	14	3047	2943	30	3964	3817	35	140352	132322	80	2.53965
203361	156310	100	70820	53926	97	2188	1572	28	5548	4190	47	12222	9154	67	14748	11088	69	542487	436672	101	2.54068
157182	146319	89	125731	119726	88	2035	2024	21	6511	6108	44	12902	12256	60	14683	13421	66	503068	464720	93	2.54068
175088	146612	111	73195	59947	111	1581	1447	16	4564	3490	38	10291	8537	58	12089	9727	69	457137	375150	111	2.54068
108517	102691	84	24194	23615	66	1177	1107	9	2593	2702	29	6199	6056	42	8204	7649	52	303886	290363	83	2.54792
117203	108753	95	37156	34672	81	1417	1508	15	3182	3463	30	8032	7162	49	9845	9260	58	352406	341758	83	2.54895
86722	83765	84	26889	26551	73	787	710	0	1829	1592	24	4119	4269	33	6257	6546	40	194442	185969	81	2.54895
84977	83153	77	24608	23869	76	1193	1101	8	1597	1481	21	4568	4204	41	4848	5261	37	206229	202638	79	2.55205
70985	68379	79	23892	23472	72	762	602	0	1118	1769	17	3375	3261	31	4410	4418	34	164706	163474	75	2.55205
97420	94148	83	29867	28755	79	1042	1024	3	1689	1709	22	5434	5086	42	6967	6894	45	256578	245146	82	2.55308
114215	108986	83	31058	30228	80	1408	1345	14	2024	2154	22	6112	5737	42	8425	7661	52	307695	289962	84	2.55825
113913	110157	85	45255	44264	81	1250	1308	13	3132	3180	28	6651	6625	41	7966	7569	46	304800	287384	86	2.56341
197334	170821	96	79962	70203	93	3026	2846	29	6483	6029	45	14848	13497	73	20247	18696	74	691313	633173	100	2.57271
99555	96892	84	47898	45912	82	1048	898	0	2689	2414	29	6370	5856	45	6868	6347	45	272338	262316	86	2.57581
91323	87615	81	28630	28032	78	842	922	0	2078	1832	22	4894	4357	41	6502	6412	44	235789	227601	85	2.57581
368106	224016	145	137278	82878	141	3911	2219	42	8869	4888	63	22426	14017	90	28247	16618	116	1.00711e+06	605783	147	2.58305
156094	141950	88	82907	76837	88	1970	1688	22	3781	3206	40	9525	9158	52	12810	12043	67	447197	425891	90	2.58718
87558	84776	90	26947	26043	77	812	712	0	1808	1610	22	3955	4030	34	7028	6604	42	217188	211265	87	2.59131
144140	133596	89	47459	44093	85	1442	1408	18	3254	3215	32	7843	6975	48	10521	9626	61	373138	338661	93	2.59441
109132	105450	88	30879	30421	79	1513	1346	15	2761	2725	30	8184	7532	53	9785	8731	58	336943	324814	87	2.60061
114937	108709	86	32320	31405	81	1175	1130	8	2598	2760	26	6772	6351	43	8280	7443	49	293210	279024	88	2.60061
93007	89816	88	26910	26060	77	1319	1281	12	2411	2244	28	5754	5487	41	6985	7055	53	236809	227469	85	2.60681
92590	90299	81	24655	23916	71	911	923	0	2263	2051	21	5336	4906	40	7375	6986	46	250988	242322	84	2.60784
179525	151832	95	67710	56588	95	1978	1645	25	3072	2808	32	9815	8443	54	13492	11321	66	465750	409916	100	2.60784
230224	172874	115	76083	56729	104	1924	1461	24	4573	3506	43	12752	9579	69	15744	12117	74	534962	420507	109	2.60888
105439	101384	84	31311	30337	81	1012	1111	7	2615	2083	24	5876	5191	43	6776	6056	45	243920	227875	84	2.61404
110671	106892	84	22168	21290	68	1136	1151	10	2345	2348	28	5883	5707	42	7631	7085	46	283838	265427	84	2.61507
151602	137443	90	54393	49554	86	1517	1306	17	4773	4009	38	8857	8015	51	11362	10701	60	406715	385759	85	2.61507
140562	126578	101	45663	40223	88	1536	1227	15	2716	2585	27	7747	7185	46	10244	10225	55	347611	325011	89	2.61921
143447	136534	87	46037	43170	85	2040	1690	22	4120	3659	34	10159	9439	53	13326	12456	66	449529	428858	87	2.62024
89848	87430	83	29222	28540	77	946	1046	5	2557	2564	28	5977	5855	43	8145	7782	56	263672	252460	85	2.62127
134136	125315	94	77914	73652	85	1375	1221	12	4037	3796	35	9381	8683	51	9913	8832	59	361102	344126	87	2.62334
93113	91034	81	18933	18500	55	908	641	0	1457	1610	23	4923	4742	38	6542	6247	41	233910	224188	84	2.62437
169936	146053	92	51937	42554	90	1471	1217	14	3749	3017	39	9973	8901	54	12215	10658	72	451908	398719	97	2.62541
91560	91620	82	21114	20637	58	936	1047	5	1580	1991	22	5217	4952	41	5779	6010	41	235237	224564	82	2.62954
109957	106347	84	32711	31547	79	798	974	0	2616	2705	25	5900	5748	39	7028	6743	44	251757	246940	83	2.62954
198801	154256	111	78422	61897	97	2485	2065	27	5205	4140	41	13518	11491	70	16391	13991	79	583387	492040	100	2.63057
240826	172114	129	83826	59500	115	2605	1993	26	5313	3672	47	13731	9786	68	17236	12344	78	621401	464789	129	2.63057
191386	152667	102	69861	55743	97	1876	1732	21	3575	2643	37	9918	7492	57	12497	10326	64	430939	348021	104	2.63471
199804	176148	112	65342	57277	96	2333	1913	27	5094	4790	38	13239	12273	65	17110	15114	81	604617	542460	112	2.63471
86004	84693	81	20908	21062	56	1069	1106	6	1836	1619	22	4345	4397	36	5524	5697	39	203928	197113	82	2.63471
185590	160938	103	51379	44956	91	2432	2243	24	5206	4893	42	13112	11691	67	15968	13656	63	590627	525430	97	2.63781
121462	115575	84	42289	40367	83	1433	1339	16	2641	2398	28	7299	6694	48	8257	8229	47	325278	302506	89	2.63781
86883	84604	83	27817	27362	77	883	861	0	1823	1723	22	4214	3905	37	4809	4350	37	188781	177948	82	2.63987
99280	94917	83	27100	26487	78	864	830	0	2021	1779	19	5321	4850	40	7376	6634	49	251521	236940	84	2.64091
157517	139762	96	64778	57195	91	1561	1535	16	4288	3305	42	8547	7601	49	11442	10461	54	391408	358433	91	2.644
88691	88295	79	30749	30412	77	912	891	0	1994	1908	23	5233	5026	38	5488	5577	40	224548	214777	82	2.65124
138155	128738	101	49118	45699	85	1848	1683	21	3917	3670	34	7607	6805	50	9108	8396	51	322078	295181	102	2.65124
157901	144430	90	106759	98612	89	2332	2104	25	5788	5666	43	14502	13757	64	16914	15776	66	603846	559748	91	2.65227
80635	79063	80	32921	32477	77	675	865	0	2298	2217	23	4853	5154	36	5568	6179	37	199530	191879	80	2.65227
105102	99832	85	29925	28807	80	1282	1286	13	2435	2259	26	7245	7076	47	10056	9389	57	335427	322527	90	2.65434
94994	91064	81	20550	19706	61	1222	1136	10	3029	2495	29	5471	5348	41	6900	7006	44	245854	236429	81	2.65847
132468	126705	85	56600	53643	84	1682	1735	20	3888	3956	35	9049	8515	53	11039	10206	62	411543	381850	89	2.65847
116859	113069	83	34496	33468	80	1301	1158	13	2801	3057	28	7461	6904	47	9560	8714	53	321473	300674	87	2.66467
82394	81605	77	25278	24835	76	1087	932	0	1709	1697	19	4525	4434	39	6094	5769	43	212782	202442	82	2.66777
171029	139084	94	59208	48425	92	2407	1966	27	3671	2833	36	9102	7227	58	11699	8963	68	423827	346456	95	2.67397
183269	149923	104	60518	49915	96	1477	1193	10	4193	3662	36	9613	8134	53	10636	8908	59	400686	335701	98	2.67913
182025	144140	97	59778	47027	95	1793	1454	18	4459	3637	38	10759	8789	56	12415	9501	68	441937	366954	95	2.68327
118082	111515	85	41189	39040	83	1471	1231	13	2606	2343	27	6861	7051	47	8830	8422	51	313349	292247	87	2.6905
105241	100630	83	21280	21150	61	1209	1069	9	2103	1756	23	5629	5263	40	7609	7299	49	261670	248021	86	2.6905
99072	96729	81	30179	29284	79	1271	1189	10	2043	1948	21	5388	5311	41	7815	7695	49	251765	240419	82	2.69153
104372	102731	82	25318	24816	72	1116	1009	2	2288	2136	26	6583	6419	42	7891	7778	49	290820	279013	83	2.69257
350059	213744	136	108322	64146	131	3988	2508	38	8361	5659	59	22661	14296	87	25289	15671	112	953223	591673	135	2.69463
145775	136733	87	73855	70428	85	1615	1730	17	3111	3642	30	8944	8450	51	10757	9865	61	378525	351785	94	2.69567
110315	105691	83	42770	40835	83	1069	1140	11	2822	3152	27	7387	6943	47	8043	7309	49	315900	303851	86	2.70083
106019	101640	85	33351	32424	79	1451	1359	16	2270	2093	26	5936	5401	42	7660	7690	46	267631	253399	87	2.70186
91672	88276	79	32181	30885	78	831	679	0	2227	1999	25	5389	5496	38	5857	6072	40	220606	205252	82	2.706
107730	104192	88	23600	23104	69	1027	970	0	3426	3031	32	6707	6006	46	8352	8336	46	307532	298789	84	2.70703
111731	108121	82	40751	39866	80	1349	1160	10	1993	2053	24	5518	4923	41	7710	7338	47	269322	255299	82	2.70703
117033	104051	87	55451	48938	86	943	987	0	2441	2260	31	6119	5341	47	7932	6740	48	279108	254265	87	2.70806
138169	131385	85	40184	38061	83	1231	1433	15	2974	2687	31	7884	7383	47	10659	9979	56	386908	359670	87	2.71323
182381	134933	99	59106	43930	96	1687	1477	17	3934	2812	40	9604	7598	56	12235	9474	62	434756	331695	99	2.7153
210488	174885	100	113604	98548	98	2385	2129	26	6419	5626	43	14366	12493	74	17305	14793	82	621725	549680	103	2.7184
101705	99385	83	34246	33436	78	952	1040	6	2109	1989	23	6224	6288	40	7172	6758	46	270344	260641	82	2.71943
82524	80621	80	28562	27730	77	836	830	0	1843	1597	23	4457	4317	37	5659	5097	44	205557	198461	81	2.71943
313597	196806	131	105277	66561	124	3449	2130	39	8541	5588	57	19104	11914	79	22479	13801	100	799551	510375	127	2.7246
101215	97195	91	32149	29646	87	1223	1006	3	2111	1815	25	6346	5557	46	7966	7171	50	276367	249093	97	2.7246
69184	69111	77	16341	16351	51	535	580	0	1291	1492	18	3713	3678	34	4273	4599	34	161301	155468	79	2.72666
94011	90727	81	36953	36003	79	1222	1161	13	2996	2810	33	6269	6027	44	8409	7777	54	289527	276500	84	2.7308
127350	122682	87	32881	31579	80	1105	1090	9	3524	3212	34	8293	7499	47	10082	9734	53	359953	350381	89	2.73183
114118	108505	84	37275	36175	81	1305	1292	11	3552	3647	35	7624	7259	46	9156	9035	49	336048	311752	90	2.73286
141222	133808	87	63870	60847	86	2293	2256	22	4899	4136	42	11539	10697	60	14435	14092	61	532500	503236	94	2.73596
90019	89509	79	31748	31557	78	913	1030	4	2105	1673	20	4737	4466	38	6080	5765	39	214631	207652	82	2.73596
161087	131964	110	50546	40213	95	1575	1230	15	3497	2845	34	9301	7335	55	12284	10022	64	426506	347815	110	2.73596
205874	154760	108	65348	48346	98	2016	1495	23	4503	3597	43	11016	8472	59	13220	9948	70	487787	366653	103	2.73699
145220	125590	96	47072	40281	89	1303	1164	10	3203	2885	33	8237	6912	52	8805	7425	51	333235	300140	89	2.73906
93462	91450	80	23623	23043	69	871	917	0	2037	1714	20	5795	5438	42	6772	6627	43	260308	249343	83	2.74319
108439	103983	83	30696	29723	80	1203	1202	12	2786	2400	31	6780	6424	48	9550	10039	52	330964	313684	81	2.74319
118279	115671	84	47524	45815	81	1469	1193	15	2509	2483	29	6811	6527	45	8246	7696	47	272878	268015	81	2.74319
127856	121885	85	44828	41940	84	1699	1837	19	3569	3131	32	9285	8261	53	12292	11959	69	420683	401734	84	2.74319
179347	164670	91	75403	69242	91	2108	1968	23	4785	4094	38	10559	9111	62	13105	11291	66	466627	414035	106	2.74319
172327	138490	95	71951	59905	94	1874	1189	20	3768	2996	42	9692	7878	60	10572	8889	56	409446	347266	91	2.74319
110807	105249	94	48883	47530	81	1409	1225	13	2787	2719	32	6622	6440	45	8031	7685	48	295523	282854	82	2.74526
95468	91342	93	27639	26753	79	1448	1254	16	2161	2309	25	5754	5640	40	8408	7807	49	284266	268083	91	2.74526
120357	115086	87	53244	51601	81	1001	1011	3	2979	2964	30	6763	6315	44	7437	7424	42	271216	258883	84	2.74629
113313	108970	84	43665	41866	82	1021	1003	2	2626	2396	27	6161	6158	41	7197	6525	46	260961	244766	87	2.75559
109223	106774	86	26092	25581	70	1359	1434	16	3259	3112	34	7942	8106	48	8676	8332	53	345100	330370	88	2.75559
111971	102320	85	42240	37971	84	953	909	0	2326	2242	24	5906	5789	40	7134	6237	50	259690	233728	87	2.75559
83410	80725	82	16493	16287	50	908	876	0	1170	1340	14	4390	4241	35	6040	6089	39	201431	194813	82	2.76179
164208	145855	89	78759	68890	90	2148	1805	25	3831	3458	37	9924	9172	53	11406	10012	65	418834	374606	93	2.76179
87614	85980	85	18448	17993	54	970	1021	3	2010	1855	20	4705	4083	39	5970	5539	42	216554	210628	85	2.76696
53523	50577	91	25687	23332	77	790	640	0	2147	1582	27	2893	2520	29	2462	2146	30	86352	73587	91	2.76696
75734	74711	80	22723	22305	64	609	800	0	1895	1444	17	3642	3653	33	5209	5183	39	177897	173357	83	2.76799
118727	109636	85	38606	35077	82	1968	1676	22	3112	2619	33	7580	6827	45	9330	8895	53	340018	325164	89	2.76902
239832	179524	113	74145	55561	105	2393	1680	27	5255	4017	45	12696	9659	62	15502	11961	76	567381	448263	108	2.77006
74593	72577	78	21334	20940	60	703	597	0	2544	1975	27	4236	4272	35	5061	4646	41	206003	201753	80	2.77626
111201	106815	85	27164	26504	80	1011	928	0	2968	3154	27	6528	6643	42	8162	7503	58	301631	290256	85	2.77936
299761	202680	121	85725	57448	120	3441	2521	35	7695	5574	51	20147	14444	87	24175	16863	95	837975	592159	121	2.77936
77828	75250	78	29577	29109	76	435	522	0	1785	1662	20	3656	3677	35	4432	3529	41	156727	150085	78	2.78452
113695	111023	84	37464	36395	78	1161	1028	6	2046	1976	28	6292	5842	45	7919	7639	52	273039	261100	84	2.78556
100573	96983	81	39035	37675	79	1083	1198	10	2190	1800	29	5270	5184	40	6644	6401	43	233191	219126	81	2.78866
157713	148581	87	68595	64931	87	2232	2005	25	5206	4684	37	12082	11130	58	14994	14116	66	529996	499133	90	2.78866
98008	94952	81	20427	19809	58	1207	1126	8	2178	2192	25	6207	6091	44	6736	6542	43	268960	259854	83	2.79072
111190	107651	82	40869	39836	80	1105	1230	10	3134	2894	32	7588	7701	48	9315	8555	55	327805	316536	84	2.79072
90622	88832	83	30411	29861	78	672	741	0	2291	2210	31	5277	5046	41	6505	6604	43	239222	226364	81	2.79382
90304	87064	87	23584	22902	67	881	1007	1	1393	1570	19	5490	5250	40	6299	6026	41	242432	227142	84	2.79589
154379	128846	102	50950	42117	90	802	777	0	3476	2792	34	7089	6323	49	7718	6720	47	293684	250827	96	2.79795
155824	140920	91	65091	59981	87	1695	1525	19	3413	3266	37	9502	8719	53	11169	10322	58	412376	382641	91	2.80002
136231	125351	88	41390	37454	84	1762	1556	18	3355	3059	37	7687	7300	51	9559	8664	66	332152	308195	91	2.80209
89080	88992	78	30007	29101	78	809	933	0	1968	1883	23	4362	4282	36	5985	6215	40	218308	205926	83	2.80519
154922	128593	94	47468	38781	91	1742	1451	20	3404	3007	36	7704	6767	49	10074	8591	59	360884	305200	95	2.81139
50526	49824	66	16853	16763	50	514	513	0	614	823	0	2650	2663	28	3251	3267	32	122867	122759	76	2.81552
204966	163678	98	54380	42555	96	2105	1635	22	5137	3542	45	11304	8759	60	15982	13483	66	561153	447427	103	2.81552
163152	136742	96	48679	40362	89	1598	1345	16	3813	3631	34	9738	8148	55	11240	8846	62	403823	350003	90	2.81552
206312	157611	102	63185	49166	97	1992	1405	26	4619	3895	46	10597	8213	58	15260	11223	78	537433	433714	103	2.81655
103403	99469	82	26428	25637	78	1082	1024	5	1897	2011	24	5701	5813	42	6792	6755	44	238638	232417	83	2.81862
183063	156191	97	67384	57404	95	1636	1378	17	3977	3306	36	9684	8306	52	13316	11299	72	459068	399009	99	2.81965
178502	141983	96	52252	41862	92	2075	1549	25	3578	2998	31	8845	7478	53	10651	9136	55	399171	330843	96	2.81965
297143	207163	137	96814	66604	128	3215	2359	33	8171	6174	57	19241	14438	81	20985	15501	83	801271	591183	134	2.82275
120098	111656	86	43323	39437	83	1774	1567	22	3520	3090	33	8238	7815	48	10823	10069	62	383768	361274	88	2.82482
124400	119734	84	30263	29081	81	1621	1591	19	3548	3326	34	8158	7723	49	9741	9498	56	368769	359914	89	2.82585
135163	127224	89	42171	40730	82	1576	1441	14	2996	3049	32	9076	8346	56	11509	11171	55	394719	372870	89	2.82585
93251	88290	82	24439	23717	73	897	896	0	2677	2340	22	5919	5818	40	6418	5986	45	250208	234803	89	2.82895
305134	237098	124	134686	109934	124	5719	4401	40	12370	10770	59	30034	25089	99	36529	30376	116	1.04858e+06	1.02047e+06	128	2.83618
94731	94185	81	21241	21177	53	1200	1060	6	2181	2075	22	5276	5153	41	7321	7089	46	241825	236055	81	2.83618
167955	159699	88	46543	44136	84	2633	2388	25	4882	4436	40	12861	11405	60	14111	13445	61	578179	533671	99	2.83618
182698	143045	98	68584	54847	96	1840	1483	24	3439	2720	33	8528	6757	54	10983	9095	56	378003	310998	96	2.83618
117880	112210	92	25731	24995	77	1192	1087	7	2520	2460	28	6914	6931	44	9287	8653	49	320781	303936	84	2.84032
66022	66405	74	13909	13915	46	382	589	0	1409	1174	16	3379	3278	33	3725	3642	33	151702	149893	78	2.84135
119522	109485	89	35482	31365	83	1430	1401	14	2396	2547	27	7366	6735	47	9408	8389	58	332723	301695	84	2.84445
97998	97425	79	15493	15372	49	1273	1304	13	2600	2337	24	6206	6132	40	8617	8382	52	306217	293363	82	2.84445
147578	134958	89	67319	62931	87	1430	1305	18	3911	3515	40	10577	9351	57	13331	12515	61	452609	426203	87	2.84548
83745	83145	79	27242	27080	75	1232	867	0	1152	1406	17	5532	5021	41	6601	5959	44	235535	231502	81	2.84548
86769	87563	78	37918	37498	76	1328	1483	14	2130	2267	26	5585	5440	41	6944	6984	45	222099	212843	80	2.84548
178068	139810	113	61467	48106	95	1614	1429	16	2877	2852	26	8072	6627	51	9918	7641	58	376720	308406	96	2.84755
148219	124946	93	53616	45577	89	1326	1279	13	3346	2978	30	7769	6831	53	10844	9042	60	352097	317712	93	2.84962
85086	83339	81	25813	25273	76	799	850	0	1844	1620	19	4255	4263	34	6032	6037	43	198854	189663	84	2.85685
139723	120559	95	55898	48509	88	1416	1279	15	2939	2540	32	7071	6581	48	9479	8031	60	323499	273121	93	2.85685
212724	167525	100	59156	47208	96	2278	1592	30	3779	3624	38	12763	9769	66	15114	11877	70	547539	450991	103	2.86201
115748	112545	84	47249	45661	82	1306	1469	15	3264	2966	32	7785	7496	48	9668	9299	55	321419	304613	99	2.86201
114335	109128	84	40055	37595	82	1479	1276	11	2891	2604	28	7627	7262	47	10230	9495	55	349400	331142	84	2.87131
123105	114589	91	46961	45133	84	1177	1141	10	2520	2341	26	6186	5627	43	7896	6776	49	272654	266114	85	2.87235
148939	125177	92	55578	46430	90	1453	1464	17	3062	2466	36	7539	6007	51	9945	7915	59	335860	288449	102	2.87235
88964	85779	90	24613	24026	76	1028	969	0	1154	1468	15	4269	4413	36	5497	5058	43	209643	198810	78	2.87441
60602	59791	77	23207	22636	65	444	490	0	986	827	0	3241	3186	32	3547	3547	31	133800	133160	73	2.87545
186518	147183	98	58997	45751	94	2152	1580	22	3686	3140	38	10036	8226	55	12813	9893	71	466422	383343	95	2.87648
153668	141539	105	56755	52844	86	1734	1579	21	4477	3966	40	9678	8954	52	12000	10778	60	408414	373797	94	2.88061
160761	145273	105	74234	67846	105	1859	1379	24	4898	4124	40	10452	9362	60	13045	11313	73	440640	381285	105	2.88061
116597	113099	84	33429	32624	80	1647	1384	17	2992	3334	28	8337	8224	49	10373	10201	52	360783	344035	86	2.88268
106686	102313	84	40077	38139	81	1373	1170	14	2235	2253	25	5830	5633	38	5917	5089	42	258460	241694	85	2.88371
105103	97695	96	39093	36253	86	1572	1426	18	2502	2728	26	7705	7056	48	9544	8911	52	329928	303421	100	2.88371
166178	135892	93	46577	36974	91	1682	1597	18	4314	3572	37	9120	7309	58	13759	11698	65	445361	384414	95	2.88578
238954	178314	122	104204	84348	107	2985	2365	30	6627	4881	52	16859	13295	76	18097	14320	82	672589	541435	110	2.88681
263831	183189	110	64256	44417	106	3227	2056	37	6031	4610	45	14875	10816	68	18853	12818	77	649747	464607	110	2.89094
102238	99815	81	31607	30638	79	652	591	0	2422	2284	25	4852	4579	38	4660	4317	38	181038	173504	81	2.89198
322531	174344	134	107068	58739	131	2884	1444	39	7365	4401	56	19479	10511	87	23614	13134	102	862871	466768	136	2.89198
134533	126391	91	51084	48910	83	1518	1560	15	3672	3139	33	8410	7882	51	9790	8904	51	360580	335297	90	2.89611
109698	103192	87	40939	38883	83	1043	935	0	2623	2494	28	5478	5072	41	6659	6362	46	229529	212736	87	2.89921
180533	157183	108	60401	51956	92	1923	1886	21	4402	3899	38	10806	9992	58	12636	11097	63	455104	410736	101	2.90128
122770	117137	94	43052	41792	81	1277	963	0	2899	2765	28	6465	6067	43	8173	8077	49	286333	273589	83	2.90334
99864	97998	82	41845	41173	78	679	852	0	2079	1857	22	4949	4713	40	6676	6692	43	244526	242335	80	2.90334
206526	174609	106	76380	66290	96	2604	2019	30	6297	5295	47	15673	13573	71	17382	14942	87	660301	581773	98	2.90644
103230	100723	83	38010	37192	79	898	661	0	1637	1624	20	5023	4894	36	7037	7228	44	241699	227303	83	2.91264
99283	96868	80	31731	30890	78	1217	1029	9	2589	2220	28	5499	5206	39	6450	6435	43	247104	236144	85	2.91574
34944	34009	78	10947	10984	44	281	279	0	940	665	0	1469	1567	17	2152	2178	22	59492	61160	71	2.91574
91272	89131	84	34166	33406	78	769	906	0	2365	2306	23	5323	5143	40	5720	5483	37	225267	217153	84	2.91884
87233	83872	81	29235	28323	78	718	839	0	1650	1705	22	4822	4673	37	6393	6269	40	223744	213126	86	2.92091
95010	92575	82	29209	28327	78	830	863	0	2782	2813	31	6308	5911	44	7930	7390	44	277133	262839	83	2.92401
133416	112619	91	44005	37084	88	1221	1099	9	2944	2470	33	6977	6473	49	9071	8107	56	335934	299916	90	2.94054
94021	92306	80	23249	23043	65	1119	1172	8	2481	2085	24	5307	5147	39	6025	5508	45	212886	201603	81	2.94467
129222	121879	85	50253	46878	83	1631	1547	19	3630	3295	33	8889	8131	49	11117	10385	55	384602	366956	88	2.94467
85287	80219	89	25141	24728	77	887	902	0	1937	1536	21	4316	4264	36	6006	5953	40	192713	184840	81	2.94674
100364	96393	81	38379	37291	80	1263	1317	12	2702	2335	29	6634	6309	47	7776	7343	50	295119	281851	85	2.94984
117931	112859	86	40180	38723	81	1105	1022	3	3161	3025	32	7004	6527	49	8798	8431	48	322082	302029	86	2.95087
67924	67434	80	18032	17806	52	633	626	0	1402	996	0	3652	3281	34	4447	4455	38	162817	156163	78	2.9519
89827	88895	81	16898	16805	50	1052	982	0	1777	2083	19	4958	4970	39	6042	5825	42	233088	225616	80	2.9519
103698	99815	83	25503	25107	75	1038	1037	7	2532	2426	28	6316	5945	44	8161	7739	48	268650	255021	86	2.955
318354	208708	128	148430	102698	120	3586	2368	39	8458	5990	56	22844	15955	84	29077	18978	114	980262	699381	126	2.95707
243655	187789	104	76281	58323	101	2732	1905	31	6190	4666	49	15993	12937	70	19497	14351	84	698630	544874	107	2.95707
109037	106551	82	53835	52567	81	1167	990	0	2488	2377	31	7179	6798	48	8940	8402	51	315451	298876	89	2.96017
115466	110477	85	47794	46494	83	1582	1285	16	3789	3375	35	8519	7840	49	10227	9932	56	366657	347803	89	2.96224
158627	141361	90	51616	45474	86	2276	1814	25	3918	3184	32	9483	8336	52	12546	12558	58	456506	420659	91	2.96637
126781	124072	82	45357	43974	80	1406	1467	14	3559	3200	31	8728	8097	51	10168	9641	54	364226	346326	84	2.96637
86830	84690	80	23078	22504	64	650	677	0	1625	1693	17	3553	3627	32	5196	5552	38	195060	191901	79	2.96844
88165	85453	82	24690	24219	72	959	1092	7	2649	2661	29	5404	5438	38	7552	7868	50	274126	264709	80	2.96844
321068	228474	141	117299	81272	131	4253	2925	37	8250	5819	59	22272	16649	78	26914	20515	106	933736	734388	130	2.9705
83936	81402	79	29195	28447	76	1018	1055	6	1966	1734	23	4581	4513	36	6331	6117	48	210174	196374	80	2.97463
88649	87408	83	28077	27268	77	938	943	0	2203	2178	26	5022	4825	41	6236	5671	48	230967	220459	84	2.97877
132225	120690	92	50907	45912	86	1469	1374	16	3004	2569	34	7608	7092	48	9558	8415	52	346051	326443	90	2.97877
111601	106761	88	47462	45758	81	1402	1268	15	2609	2760	27	7447	7223	45	8112	7521	54	302722	293235	84	2.9798
120696	113298	88	37289	35973	82	1620	1705	18	2846	2773	30	7548	6974	48	9650	8538	56	342801	332588	89	2.98187
119855	112761	91	34604	31528	84	1346	1105	10	2670	2416	29	7412	6646	49	9620	9179	57	352806	337902	87	2.98393
117342	115277	81	44392	42573	81	872	1074	6	2507	2768	27	6845	6558	42	8478	8083	47	285724	271152	86	2.98393
77927	77147	78	22714	22257	66	608	540	0	1555	1650	15	4291	3713	37	6578	5864	47	208905	202808	80	2.98497
288488	206884	135	88156	61762	128	3188	2295	33	7780	5860	55	18783	13874	82	24220	18358	110	821201	629276	131	2.99117
152947	135971	96	53958	47810	89	1740	1340	19	3654	3053	33	9328	8084	58	11782	10192	62	415386	380528	93	2.99427
216624	181947	99	76300	64525	98	2695	2121	30	7625	6206	55	17512	15275	74	20253	18125	77	708681	636557	101	2.99737
103620	100496	81	31505	30704	79	1394	1255	12	2432	2204	29	6418	6252	44	7964	8394	45	271582	254904	81	3.00356
144331	136684	87	80281	76660	85	1856	1592	22	4774	4399	39	10799	10341	58	13237	12803	61	491213	458364	86	3.00356
154283	125698	97	44429	36400	91	1776	1397	16	3387	2883	32	7439	6149	52	9635	8435	52	356009	310714	91	3.0046
198164	156648	101	58813	46278	98	1942	1387	25	4535	3576	42	10217	8260	58	13711	11032	65	519523	425699	102	3.00873
231950	121783	144	76177	47598	133	2673	1397	23	6249	3255	65	15283	8639	104	17891	9564	111	655214	363103	139	3.0108
151483	123708	101	53983	44329	90	1600	1221	14	3050	2387	33	7749	6569	51	9694	7798	61	357392	296075	91	3.01183
130831	124114	92	50741	48249	84	1404	1460	15	3739	2990	35	8732	8488	48	10022	9405	54	373778	349083	90	3.01493
181105	154197	96	58923	49653	93	1908	1804	20	5071	4179	42	12453	11264	65	14874	13586	71	543376	481355	94	3.01906
115099	109239	86	36398	34793	80	1124	1170	12	2590	2596	24	6722	6389	44	8130	8019	47	291280	271364	91	3.02423
84015	83594	80	24904	24795	76	1170	910	0	2274	2352	26	5344	5440	39	5620	5015	43	230257	222696	83	3.0294
103079	101574	82	46008	44822	79	1355	1399	14	2991	3316	31	7075	6846	45	8396	8146	50	311053	301875	87	3.03146
100998	97886	85	27367	26388	79	851	733	0	1873	1925	23	5028	4623	42	5861	5552	42	223023	211851	82	3.03353
92054	87123	91	20941	20522	58	781	808	0	1331	1685	18	4364	4034	36	6496	6355	42	232056	222859	81	3.03559
110094	104379	84	31926	29364	79	1257	1241	11	2500	1968	28	7128	6236	48	9203	8691	52	320901	306214	87	3.04386
146824	134830	88	55402	50565	86	2125	1910	25	4791	3928	48	11636	10666	58	13232	11970	63	477549	433996	90	3.04489
105677	103147	84	45142	43995	80	1600	1403	16	3157	2422	34	6973	6635	45	8060	7989	46	297376	285945	87	3.04799
86699	85008	79	28516	27944	77	831	904	0	1605	1505	17	3903	3856	34	5557	5316	40	189011	178677	80	3.05006
92737	90611	81	25254	24842	74	842	897	0	1955	1519	23	4365	4146	37	6078	5759	43	216289	210598	83	3.05213
107949	101249	96	30565	28610	81	921	762	0	2593	2304	27	6863	6754	45	7162	6680	45	282588	261097	99	3.05213
139994	125901	89	54489	48357	87	1485	1307	17	3443	2970	34	8903	8090	53	11411	10294	61	379203	349781	96	3.05316
83570	82195	78	32738	32095	77	878	894	0	2288	1945	27	5130	5228	37	6927	6382	46	225402	220178	83	3.06039
212004	159694	116	75372	58341	98	2351	1642	27	5121	3626	45	11348	9194	59	15007	12289	68	545032	430882	100	3.06039
135792	114362	91	48347	41252	89	1492	1109	11	3558	2768	38	7507	6397	51	10971	9733	61	355039	317444	93	3.06142
182924	148242	102	54466	44266	95	2162	1757	24	4474	3499	34	11755	9612	63	13682	11240	63	508446	434512	101	3.06349
134374	124451	94	42957	39126	85	1642	1340	18	3057	2738	30	8252	8280	52	9077	8299	57	375649	358310	89	3.06349
109409	105452	85	28774	27152	81	890	966	0	2247	1998	24	6584	6150	43	7339	6959	47	279165	262373	84	3.07382
88369	85508	84	30475	29765	78	901	735	0	1979	2187	25	4577	4629	36	5937	5913	42	208656	202629	83	3.07486
113581	112715	84	43239	42077	80	1394	1288	15	2917	2998	30	7717	7254	48	9408	8776	64	347564	333881	85	3.07486
224897	169922	105	65801	48799	97	2469	1503	31	5775	3992	52	13584	10289	64	16961	12517	83	590992	456200	102	3.07589
129855	121389	85	50980	48903	84	1714	1620	20	3841	3556	35	9718	9202	57	10907	9852	58	404657	375722	88	3.07899
142146	125377	95	48369	42882	86	1506	1343	16	3493	3060	31	8410	7591	51	11070	10332	60	378364	347858	89	3.08209
118020	107787	86	44711	40632	83	1324	1195	12	3116	2673	31	7781	7313	49	9224	8887	50	333904	309980	87	3.08209
122732	119131	83	35097	33658	80	1573	1553	19	3243	3353	32	7993	7667	48	9995	10092	49	360116	343879	83	3.08209
107034	102603	85	28825	27639	80	1420	1326	14	2334	2415	26	5939	5465	41	7949	7768	46	282274	269296	85	3.08416
133675	126106	90	60046	56671	85	1295	1337	13	3175	3114	31	8009	7702	47	10492	9340	55	374742	361485	90	3.09035
170796	134913	97	51761	40497	94	1866	1470	21	4242	2997	45	7874	6085	51	11566	8894	59	403120	325261	99	3.09242
162830	146780	91	45754	40269	87	1796	1609	23	4186	3775	36	10997	10180	56	12917	11371	69	482434	445654	91	3.09345
132375	117825	88	51261	45343	86	1253	1147	10	2633	2363	29	6392	5706	47	8676	8065	54	298171	277388	86	3.09862
108571	105751	85	27646	27149	74	1368	1461	14	3065	2981	30	8081	7899	49	8833	8193	51	335200	322372	81	3.09862
341946	210796	131	125442	75500	126	4271	2918	41	10683	6393	64	25194	15428	95	28809	17934	116	1.04673e+06	679326	128	3.10069
195294	156390	96	66204	54094	95	1825	1776	20	4801	3805	42	11157	9350	56	14757	12576	70	503890	424957	94	3.10172
294229	208001	122	116671	83631	117	3558	2465	36	9079	6266	54	20369	14165	82	22438	16340	80	865195	611890	121	3.10585
150363	126120	96	50589	41779	88	1643	1344	17	3012	2611	34	7590	6289	50	10455	8541	66	350718	297180	90	3.10585
115791	106945	84	32902	29747	81	1531	1414	18	3224	2993	31	7377	6342	47	9517	8468	61	331527	312025	85	3.10585
190836	146532	100	58368	44868	96	1760	1236	15	3583	3121	37	9522	7039	61	10566	8002	64	419606	329695	99	3.11619
97096	94079	83	30491	29882	79	960	907	0	1859	2032	22	5174	5357	39	6785	6205	45	239197	228962	87	3.12342
205844	161630	109	58842	46229	96	1935	1539	21	4298	3188	41	11187	8712	61	15224	12702	71	506484	413611	102	3.12445
106869	103620	83	45627	43925	80	1534	1300	18	3313	3185	31	7809	7759	44	10186	9401	53	343375	333762	83	3.12755
151458	116890	95	50239	38539	94	1566	1350	18	3006	2281	36	7854	5880	54	9717	7135	61	343772	270034	95	3.12755
111544	108578	83	22159	21795	57	1129	1134	8	2458	1970	32	6818	6741	44	7803	7566	43	288072	271411	83	3.12755
93655	88659	87	23335	22772	66	944	995	0	1733	1506	18	4603	4378	35	5560	5023	42	202379	187908	83	3.13892
105711	102782	86	55730	54005	81	1474	1456	16	2699	2419	30	6642	6542	41	8025	7761	47	295632	284365	85	3.14098
323422	209159	138	115950	73752	134	3405	2508	33	8258	5667	54	22124	13470	98	26301	17332	105	961801	638225	137	3.14822
105192	100665	98	26321	25674	78	1032	1035	5	2714	2604	29	6684	6652	44	7186	6773	47	271680	258592	87	3.14925
244378	178590	116	72281	53039	112	2482	1814	28	5640	3960	45	15182	11251	69	17992	12822	74	649159	489879	117	3.15751
164563	153595	89	70301	64745	88	2702	2425	28	4478	4050	42	12549	11903	62	14834	13752	70	540388	506606	91	3.16165
184498	149565	96	58241	46852	94	1610	1196	13	3213	2951	33	8599	6680	54	11058	9578	59	386488	325399	93	3.16268
124861	118832	100	27083	26294	76	1130	1084	8	3082	2705	35	6682	6488	42	8495	7363	50	297969	284771	86	3.16268
119063	112513	87	33288	31892	81	1378	1367	15	3866	3409	39	7832	7806	45	8316	7874	48	323111	301027	82	3.16475
168481	131547	99	49151	38052	92	2027	1518	23	3586	3095	39	10347	8344	56	12620	9960	62	449973	354807	95	3.16578
96786	93262	80	27229	26743	77	893	811	0	2593	2894	26	5927	5663	41	7427	6990	46	251084	240689	79	3.16578
123245	116104	86	44114	41526	82	1380	1315	13	3317	3101	31	8520	8331	53	11993	11490	57	395250	373853	84	3.16785
164231	130332	95	59250	47638	92	1664	1151	19	3668	3225	43	9063	7537	52	13323	10174	69	470878	386743	93	3.16785
88079	86348	81	32138	31854	78	607	669	0	1859	1624	20	4461	4218	37	5893	5241	46	204195	190762	81	3.17508
193340	156273	99	64969	52833	96	1951	1778	21	4204	3540	37	11000	8876	59	14545	11897	64	484839	402059	100	3.17611
207603	163484	99	72223	57783	97	2187	1675	25	4778	3704	45	11714	9684	59	15113	12102	67	527235	448741	102	3.18024
106851	100739	97	25812	25237	73	1020	1196	10	2218	2097	25	5808	5519	41	7464	7215	50	265590	247428	86	3.18128
169614	146529	108	56903	48953	90	1371	1249	11	3807	2977	35	8835	7603	51	10966	9503	55	378800	336113	94	3.18231
120338	113435	93	38117	36656	81	1217	1096	8	2102	1967	23	6095	5634	42	7627	7420	47	270526	254037	86	3.19058
101791	99804	83	25094	24702	68	1216	945	0	2393	2157	27	5945	5706	44	7211	6799	44	270011	262411	85	3.19058
125086	118440	101	49902	48087	83	1336	1228	14	3122	2724	33	8143	7649	48	10003	9164	57	373126	354201	89	3.19161
106875	103498	91	43820	42833	80	1025	903	0	2821	2524	32	6543	6318	43	8098	7956	47	282038	263138	82	3.19264
94735	91338	86	40721	39901	80	1360	1200	14	1819	1725	22	4836	4591	39	5829	5931	41	226306	217406	96	3.19368
157432	127367	94	49316	39560	91	1698	1373	18	3031	2645	31	7540	6265	47	11248	9030	55	365870	303142	95	3.20194
127354	121422	87	39046	37130	81	1309	1324	13	3190	2713	33	7966	7557	48	10657	10513	61	374441	355502	84	3.20194
93270	93703	80	23051	22461	62	988	981	0	1943	2135	24	5468	5174	40	7078	6800	45	259194	248466	80	3.20298
327018	212673	148	125899	87450	143	4352	2730	41	8491	5367	49	20752	14403	89	26599	18290	100	906991	651119	146	3.20401
104066	101607	83	58718	57380	81	1120	1101	9	2440	2460	28	5994	5692	41	3825	3591	36	176932	173388	79	3.20401
191894	148608	103	52083	40883	96	1931	1704	22	5138	4085	41	10848	8768	61	12716	10260	66	476411	392827	100	3.20711
101679	97280	83	16836	16285	51	933	833	0	1748	1662	23	5229	5241	39	7027	6329	46	237116	223208	85	3.20711
89929	87159	84	23671	23140	64	730	868	0	2335	1919	20	4497	4419	38	5792	5616	40	197443	194058	82	3.20918
96233	95100	82	22482	22096	68	1187	1233	10	1975	2337	23	5745	5827	41	6779	6512	45	262502	255493	84	3.21227
143348	136437	90	43025	41260	82	1357	1187	16	3526	3764	30	9073	8872	48	11607	11120	59	406090	386831	88	3.21331
82671	80395	90	25159	24700	73	776	811	0	1747	1544	22	4822	4608	38	6149	6081	40	211586	203000	86	3.21434
112731	109308	88	41110	39398	81	1627	1653	18	3208	3143	32	8235	7860	49	10916	10149	60	376153	367060	90	3.21847
104553	101757	81	23833	23309	73	1060	1091	8	2567	2226	28	5802	5784	41	7182	6440	52	260340	249866	85	3.22674
168708	141214	98	53824	44385	91	1558	1074	14	3826	3652	34	9676	8137	56	14072	11534	72	450479	394323	93	3.23501
100293	96668	82	35625	34709	78	806	996	0	2362	2491	27	6026	5699	41	7016	6897	43	261767	248673	83	3.23604
170438	139923	97	51495	41146	92	1800	1625	21	4530	3396	41	9877	7664	56	12468	10284	69	426864	356779	97	3.24017
188736	156318	102	57588	47257	93	1802	1601	22	4032	3324	37	10300	8988	52	12102	9978	68	445017	387321	101	3.24637
149069	127824	93	45704	38297	89	1632	1418	19	3524	3302	35	8527	7650	50	9866	8432	53	388938	338533	94	3.24637
97242	92753	85	28468	27208	79	927	947	0	1330	1930	19	4522	4156	37	6058	5695	48	209836	196493	88	3.24947
206428	184992	118	56559	49968	101	2667	2532	27	6423	6173	40	18297	16707	74	23220	19980	93	823364	731143	118	3.24947
220614	162675	116	62150	45640	103	1930	1309	25	5319	3291	49	12398	9129	67	14595	10644	75	548683	414483	111	3.25464
113315	111134	81	29264	28420	79	1118	931	0	3217	2580	33	7243	6788	47	9657	8879	49	333400	313383	98	3.25464
104052	100167	82	21869	21185	66	863	762	0	2745	3146	28	6230	5792	45	7215	6894	45	244302	235320	83	3.25877
154933	132553	92	43127	36897	88	1580	1321	20	3309	3146	33	8934	7599	55	11824	10524	55	429288	367289	91	3.266
171360	138789	97	57883	47396	92	1586	1333	17	3328	2793	37	8767	7269	56	10951	8747	68	379556	315516	94	3.26704
204689	162578	100	62927	48767	96	1871	1553	23	4224	3723	37	11655	9122	65	14584	11434	72	505116	412464	100	3.27427
105317	102786	82	36688	35726	80	1026	946	0	2529	2247	25	6133	5696	43	8020	7672	53	276885	262955	98	3.27427
195622	180525	97	72486	66039	88	2509	1981	26	5830	5098	41	15535	14259	66	18297	17063	81	666714	612042	94	3.27427
146587	126609	93	46125	39424	90	1435	1190	11	2955	2432	34	6476	5533	43	8601	7074	54	318333	285024	91	3.27633
97497	94714	84	22328	21683	66	1192	1154	10	2923	2790	26	6350	6069	42	7164	7034	47	295481	280942	85	3.27943
112684	106879	90	37687	36723	80	1610	1386	17	3171	2802	32	7311	7149	47	9581	8832	58	350754	325869	85	3.27943
109703	105058	87	30302	29164	79	1129	1058	6	3095	3005	31	7448	7160	47	9719	9414	59	345258	331841	86	3.28253
112243	106834	84	37709	34610	82	1382	1217	12	2858	2842	31	7002	6130	48	8572	7989	54	321571	306155	88	3.2877
93260	87971	88	28238	27228	78	1032	1013	3	1805	1969	20	5105	4941	37	6482	6096	43	239330	225956	84	3.2908
93730	88713	86	30842	29505	80	978	1028	4	1871	1700	21	4805	4629	38	6819	6636	42	219617	208632	83	3.2939
245183	164911	119	81613	55153	113	2611	1658	31	5185	3302	48	12972	8995	68	16598	11686	74	575575	388850	114	3.29493
103608	101142	84	37352	36741	78	922	847	0	2589	2392	27	5639	5628	41	7492	7088	46	260344	252306	84	3.29597
92183	87970	84	27782	27442	77	817	863	0	1936	1966	22	5034	4611	42	6303	5972	44	214752	206722	80	3.297
147778	118562	92	47553	37854	90	1559	1011	3	2249	2072	28	7032	5460	50	9469	7334	59	319978	258711	90	3.297
95571	91984	83	31843	31212	79	1033	895	0	2067	1939	21	5367	5657	37	6375	6102	44	258262	246800	87	3.30216
106543	101518	83	33344	32015	80	1001	1008	3	2039	2026	22	5884	5504	44	7460	6533	52	246398	230087	90	3.30216
296621	197958	122	125225	83377	117	2833	1851	29	6524	4408	58	14325	9889	73	17905	12139	75	621788	431382	122	3.30733
100753	98825	82	39469	38111	79	1467	1521	15	2466	2722	28	7193	6929	47	8208	8339	45	320420	309132	84	3.3094
109826	107237	82	35367	34195	80	1121	843	0	2432	2454	30	6282	6096	42	7044	7030	47	253707	238758	87	3.31456
110768	105889	86	32834	30747	79	1343	1132	11	3007	2433	28	7046	6462	48	9224	8802	55	322530	307282	89	3.3156
185619	138887	100	62262	46393	95	2245	1860	25	3903	3280	36	10552	7917	59	12580	9216	75	466472	353993	98	3.3156
133634	126786	85	41165	38871	82	1360	1330	13	3176	2792	32	8598	7711	54	9883	9177	55	349763	318509	90	3.31766
146976	133794	103	45878	41009	88	1544	1574	17	2986	3106	30	8511	7817	52	9919	9048	54	367296	345824	92	3.31973
191817	139567	100	66483	48611	99	2019	1325	24	3300	2744	37	10591	7645	60	14432	10428	71	489609	370647	102	3.32593
93865	89982	83	24422	24143	73	798	961	0	1988	1657	26	4901	4940	38	5748	5750	40	232627	219497	83	3.328
119076	115266	85	41666	40376	81	1249	1090	10	2594	2445	26	6596	6493	43	7319	7198	48	279258	267770	83	3.328
105418	103058	84	23584	23032	66	821	857	0	2510	2462	27	6715	6846	41	7781	7402	48	285430	269170	82	3.328
229807	173029	109	85412	65432	102	2432	1893	27	5203	4065	44	13735	10666	65	18514	14692	91	658785	525413	107	3.33109
116243	108912	83	42692	39655	82	1194	1146	9	3092	3001	32	7395	6945	47	10176	9229	59	336925	321169	84	3.33109
126261	117210	85	47523	43229	84	1098	1077	7	3310	3157	32	7319	6965	47	9061	8039	49	335377	315557	89	3.33729
137261	128543	86	36821	34107	83	1451	1272	14	4064	3403	33	9007	8139	51	10653	9532	74	376543	356373	91	3.33833
138062	127010	95	53536	49414	86	1458	1494	17	3213	3416	29	8311	8254	49	9820	8656	56	353672	335080	90	3.34349
128055	115728	88	36122	30908	85	1111	1019	3	3490	2656	34	7576	6874	51	9025	8256	55	331935	308922	91	3.34763
73073	73660	77	23449	23224	68	839	671	0	1287	1525	15	4051	3933	33	4351	4479	34	167881	161925	82	3.34866
132559	127844	89	53117	51740	81	1456	1160	15	3719	3150	39	8142	7334	48	9378	8748	48	330918	322370	87	3.34969
89060	87870	80	31948	31299	78	1043	1126	7	1658	1389	17	5281	5037	39	6499	6013	44	220703	207041	84	3.35176
110080	105712	87	44017	42317	80	1460	1399	17	2587	2338	28	7476	7616	44	8053	7806	50	294722	288689	82	3.35383
117672	111849	91	32639	31456	80	1452	1227	15	2853	2605	29	6491	5707	46	8066	7674	46	291133	276545	86	3.35589
102151	99854	82	31497	30920	78	1051	1027	5	2091	1990	24	5155	5071	39	6305	6417	42	221526	212100	78	3.36002
260714	178782	117	81308	55251	112	2703	1837	28	5841	4435	47	16220	11396	76	20663	14741	81	728769	549046	112	3.36002
77464	77165	79	16879	16343	51	717	621	0	1588	1525	21	3782	3954	33	6087	6151	43	204478	198783	77	3.36416
80062	79864	81	37758	37406	77	1093	952	0	1688	1535	20	4697	4660	36	5431	5095	40	188291	184781	78	3.36519
117795	114683	84	31037	29739	81	1133	1402	13	2605	2557	28	6879	6259	47	8518	8563	50	307410	292012	84	3.36726
143264	130414	102	60221	56497	87	1947	1895	21	3895	3886	34	11281	10800	56	13341	11888	64	479474	448182	89	3.37139
154955	134596	94	66572	60031	90	1997	1697	20	4229	3773	34	9061	7900	54	12193	10676	63	423985	390570	90	3.37242
93921	92563	79	24503	24321	66	796	847	0	1552	2018	20	5586	5405	40	5651	5674	42	233888	224733	80	3.37242
172938	143048	109	53890	45190	91	1708	1571	18	3546	2927	36	8821	7139	52	13056	11363	66	437227	374751	92	3.37346
178138	140570	96	65443	51463	93	2282	1822	24	4419	3148	42	9906	7713	59	13453	10805	67	454600	370616	95	3.37346
112204	107466	86	55263	53149	83	1242	1496	14	3006	3486	27	7056	7098	42	8243	7784	48	309023	290496	87	3.37552
292828	194354	116	187443	139612	115	6651	4753	46	12986	9966	69	34240	25682	106	42868	32408	106	1.04858e+06	1.02896e+06	128	3.38172
122011	116915	85	76081	73522	83	1608	1660	18	3712	3307	31	8300	7468	50	11015	11051	58	358117	334481	89	3.38689
117105	112817	84	38101	37038	80	1308	1461	13	3592	3446	30	8790	8641	52	9892	9648	57	367321	346239	86	3.38896
85962	83066	84	32930	32172	77	1141	1076	7	1426	1229	10	4982	4439	40	5699	5208	42	209035	201494	79	3.39102
224712	168940	111	77309	57836	104	2376	1748	28	5465	3976	43	11954	9486	66	15633	12284	86	558149	428529	104	3.39412
143426	129596	99	48050	42387	87	1373	1411	13	3791	3416	33	8947	8084	53	10531	9420	62	387499	366876	89	3.39722
164967	136078	108	54320	44910	91	1527	1473	17	2865	2614	34	8426	7258	52	11267	9686	60	394239	338758	98	3.39929
112231	106567	86	37623	36471	82	1305	1070	9	3297	2460	35	6688	6533	45	8808	8269	51	311310	291419	87	3.40239
277381	199080	116	103031	74870	115	3305	2295	34	6319	4685	47	16361	12059	78	20852	15043	91	755020	541503	117	3.40239
91933	90151	85	25609	24885	72	997	898	0	1918	1954	22	5368	5021	39	7439	6708	48	248794	238264	83	3.40755
82805	80103	81	23497	22944	65	672	678	0	1680	1688	20	4544	4493	36	5579	4900	47	190473	178419	82	3.40755
88419	86423	80	27808	27219	77	1005	1006	1	1374	2036	20	5454	5415	41	6261	5906	46	230872	217326	82	3.40859
95278	91173	88	32601	31761	79	1018	1144	9	1214	1515	17	6481	5923	47	6487	6094	45	248978	238797	84	3.40859
127426	121464	85	32544	31406	82	1405	1449	15	3651	3125	32	9289	8990	53	10209	9734	52	377872	359888	91	3.41272
133224	125533	92	39977	38448	84	1446	1228	14	3929	3694	35	8568	8296	49	9278	8752	57	344439	322408	88	3.42098
154239	129030	96	53508	45132	91	1849	1391	19	3638	2745	36	8731	7647	53	10738	8859	57	372260	326711	92	3.42305
115471	108355	86	45249	42937	82	1382	1477	17	2918	2328	33	6796	6887	42	8581	8397	52	296778	284544	85	3.42512
177023	128553	100	58040	41842	97	1775	1448	21	3473	3011	37	9548	6611	57	12291	8065	63	443611	323291	100	3.43028
118483	112188	85	37529	35936	81	1410	1391	16	3108	2719	33	7651	6950	49	9170	8810	55	307927	283177	85	3.43338
88444	84844	81	23474	23034	66	842	648	0	1226	1354	15	4656	4543	37	6768	6008	44	210837	196989	84	3.43648
108664	106062	82	36848	35583	81	1065	1213	10	2517	2532	27	5700	5289	40	8125	7454	51	293546	285653	86	3.43752
94699	90816	81	27952	26793	77	824	791	0	2297	2215	21	5086	4538	43	5669	5455	40	225838	219532	84	3.43855
149903	123200	110	55794	46730	104	1215	1147	13	3005	2285	31	7587	5956	53	9835	8200	60	363359	307148	110	3.43855
100404	99092	83	41933	40881	79	1086	1064	6	2794	1925	31	5442	5537	39	7648	6996	45	248661	234714	83	3.43958
103431	101619	81	42601	41432	80	1468	1315	15	3577	2962	33	7683	7657	42	8024	7950	48	318778	299296	87	3.44578
158748	140721	100	58900	52139	88	1603	1431	17	3361	3232	35	8793	8033	52	11310	10215	70	389359	348284	94	3.44785
115053	112078	87	54500	53107	81	1365	1579	16	3730	3352	35	8041	7988	52	9698	9378	63	341991	325587	87	3.45095
150021	121038	96	49913	39966	91	1635	1406	16	3049	2508	34	7598	5981	54	10795	8931	60	369865	299799	93	3.45405
122049	118537	87	46489	44374	81	1536	1441	18	3247	2964	31	7323	7022	47	9403	8358	59	332436	314999	85	3.45508
139522	133402	90	52055	49702	83	1668	1788	20	3550	3450	33	10522	9626	58	11271	10601	62	434120	401866	88	3.45611
107942	102206	89	27872	27462	79	842	895	0	2536	2163	30	5930	6127	39	7398	6973	46	262130	245604	82	3.45611
102792	101681	80	25102	24368	69	935	1069	6	2529	2490	26	6227	6201	42	8297	7416	54	301775	285985	81	3.45611
116276	109524	87	41299	39094	81	1523	1017	4	3128	2635	29	7351	6913	47	8788	8487	49	330572	314891	80	3.45818
242776	178364	112	73198	52676	103	2345	1752	28	5762	4339	47	13892	10280	67	16874	12375	76	595234	471321	104	3.46128
117071	110740	85	39178	36805	81	1167	1022	5	1900	1935	20	5895	5934	41	7871	7511	51	267710	250250	86	3.46335
128281	122567	86	47905	45439	83	1483	1434	18	3394	3127	34	8070	7857	47	10094	8921	59	360567	337159	87	3.46645
94172	92675	83	20546	20321	58	922	1014	4	1774	1629	20	4797	4505	38	6428	5846	44	213275	208141	83	3.46851
96209	91103	86	17946	17556	53	887	702	0	1565	1640	20	4421	4129	36	6220	6455	42	207172	196947	86	3.46955
90451	88833	79	18214	17831	54	799	780	0	1540	1540	18	4948	4849	40	7507	6952	45	238430	230786	82	3.47161
81752	80031	82	27095	26588	77	619	677	0	1411	1632	18	4170	4376	33	6601	6555	42	198243	193104	86	3.47988
199113	152707	102	70055	54568	98	1288	1135	10	3697	3095	39	10137	8089	61	11832	9302	64	446617	352416	103	3.48298
123664	120174	84	39109	37743	81	871	983	0	2118	2258	26	6092	5690	43	7675	7265	51	263147	246007	88	3.48298
139844	123180	88	45192	38341	86	1121	1162	11	2880	2688	29	7455	6249	52	8645	7322	48	332385	288536	92	3.48298
159340	128426	96	49803	40194	91	1349	1330	12	3471	2582	39	8210	6640	53	9966	8700	55	345779	282686	95	3.48504
102859	99525	83	36496	35395	80	999	1114	6	1915	2226	24	5145	4825	39	7095	6632	44	250954	242802	83	3.48711
186983	157363	96	76458	65097	92	1963	1425	25	4245	3153	43	9777	7556	58	12395	9986	74	441578	364425	93	3.48711
114738	110991	87	40374	38903	81	1672	1693	18	3006	2797	30	7767	7747	49	9143	8012	59	329009	315707	84	3.49021
116739	112365	84	41967	40930	80	1372	1371	15	2615	2427	32	6938	6362	45	10348	8790	56	361457	343657	85	3.49434
103123	98649	97	28536	27861	78	1156	1117	9	2608	2330	28	6122	5635	46	7489	7169	49	258550	245406	84	3.49538
103986	99167	98	42999	41108	81	1202	1120	8	2906	2527	30	6412	6360	44	7247	6392	48	286113	270818	85	3.50468
205243	154043	106	64753	49112	101	2167	1466	23	4558	3285	44	11579	8703	64	14567	10883	69	502856	377038	111	3.50468
131033	121616	100	32472	29309	85	1573	1530	16	4117	3418	35	8642	7948	51	11569	10243	64	395573	360466	92	3.50571
96556	95827	87	24137	23849	70	995	825	0	2396	2173	27	4327	4352	35	5908	5159	45	214759	210145	82	3.51501
110522	108012	85	41649	40135	81	1631	1728	17	3494	3516	34	8595	8585	47	9714	9444	51	347862	329775	86	3.51501
208922	155766	103	67782	49178	99	1827	1445	21	4137	2929	38	10838	8650	57	13749	10223	68	507730	383530	105	3.51501
98328	94393	87	25704	24671	73	727	780	0	1996	1619	22	5016	4717	39	6594	6636	42	237675	227831	87	3.51604
84265	83254	80	25885	25339	76	903	897	0	2161	1693	26	5151	5222	37	6622	6373	47	229687	220590	79	3.52121
78769	76716	81	17968	17657	52	635	759	0	1593	1448	22	3839	3811	34	5450	5816	38	181394	177339	76	3.52224
136664	128329	90	54724	52562	85	1547	1411	17	3526	3441	35	8533	8248	53	10817	10248	60	373725	356978	86	3.52327
105597	103878	82	35913	35028	78	1510	1356	14	2463	2378	29	6041	6180	40	7265	6880	52	271257	256365	84	3.52741
302419	223392	127	117173	88055	118	4024	3070	36	9242	6570	58	23603	17961	92	28542	21419	111	1.02555e+06	827166	122	3.52844
133614	123996	101	65378	62122	85	1350	1216	16	3380	3076	34	7803	7461	50	10027	8854	59	333032	311983	88	3.53154
115399	110395	88	32932	32393	79	1516	1386	15	2908	2403	32	7183	6584	44	7564	7493	46	310408	294798	85	3.53257
138134	129944	85	37231	35214	83	1859	1872	18	3876	3621	32	9075	8197	53	9688	9130	52	366880	343937	88	3.53671
170294	135943	112	57877	46368	96	1788	1430	16	3676	2719	42	8827	6779	53	11838	8853	71	398611	304108	112	3.53671
212399	185763	98	92240	80542	98	3085	2653	30	6129	5797	41	15692	13866	75	18555	16399	77	671118	610606	102	3.54084
117155	110501	84	34657	33344	81	1118	1154	10	2255	2226	24	6709	6188	46	7510	7140	47	281411	263328	86	3.55014
94994	93804	81	30325	29692	79	965	906	0	2242	2282	23	5509	5068	42	7267	6660	48	229642	224299	83	3.55427
168245	140311	92	62256	52096	91	1562	1119	12	2962	2813	33	9710	8077	54	12559	10074	63	419778	362037	93	3.55944
102614	99222	82	26119	25638	78	1016	1122	8	2260	2205	23	6014	5923	43	6568	6368	45	271098	258055	82	3.5646
82017	80768	82	22035	21758	59	734	718	0	1493	1828	19	4558	4884	36	5860	5448	42	204022	193456	82	3.5646
115547	111482	85	29958	29260	80	1280	1273	14	2968	3017	30	7941	7316	51	9243	8242	53	347770	330762	85	3.5677
163709	149853	107	35751	32909	89	2471	2121	26	5042	4287	40	12439	11329	65	15360	14127	73	526455	468532	107	3.5677
74935	74450	79	19598	19397	58	679	565	0	1592	1719	20	4096	3802	36	5423	5711	38	194840	188046	78	3.56977
126427	120165	86	32747	31324	82	1133	1300	13	2784	3053	29	7168	6738	51	9042	8066	54	327899	311185	88	3.5739
102402	99830	88	25947	25687	76	1284	1336	12	2459	2278	28	6402	6150	42	8752	7881	51	293725	280414	84	3.57907
129578	123708	85	41512	39929	82	1155	1038	5	3141	2942	32	7610	7018	46	9684	8947	59	359731	338845	86	3.5801
187962	159655	96	46843	38535	93	2237	1801	25	4541	4198	41	11023	9434	61	14400	11927	74	521660	467217	96	3.5832
73296	72154	78	25892	25789	68	736	779	0	1402	1434	14	3403	3219	34	5384	4923	46	176276	173702	77	3.5832
75556	74958	79	19383	19114	56	742	797	0	1263	1480	19	4056	3906	36	5018	5556	37	190243	181380	77	3.58423
92141	90501	78	29409	28603	77	1253	942	0	2085	1861	22	5160	5086	40	7838	7207	44	237888	231337	79	3.5894
171814	136825	98	53769	42850	92	2230	1487	25	3800	2904	41	8858	7198	56	11995	9038	71	413725	328444	97	3.59457
129008	119448	91	41504	37409	83	1128	1020	7	3091	2480	35	7242	6777	45	8188	7225	53	308320	286545	86	3.59973
111189	105238	92	34557	33019	80	1473	1182	12	1820	2012	23	5923	5878	39	7841	7515	48	285637	272121	87	3.6049
92543	89066	82	31253	30687	79	777	723	0	1330	1335	17	4945	4887	38	6714	6813	41	228826	218423	85	3.60593
105714	102294	85	42202	41243	80	684	904	0	2261	2080	26	5261	5028	43	7498	6953	55	247692	234418	86	3.60593
127584	120589	85	41839	38179	83	1416	1090	12	3475	3299	31	8547	8868	49	10162	9729	54	359972	339229	90	3.60903
177227	166112	92	58188	54495	88	2764	2632	28	6355	6137	43	15130	14637	67	17025	15451	69	662059	608424	97	3.61006
246492	181569	105	82053	58359	105	2695	1904	30	6262	5115	51	14728	11057	73	18495	14251	76	682420	517134	109	3.61006
139918	134661	85	44789	43176	82	2205	2194	23	4848	4568	38	11175	10855	59	12266	11511	64	442681	421134	88	3.6111
109711	104999	82	37837	36246	81	1057	934	0	2502	2288	25	5232	4854	40	6772	6312	44	245418	231682	85	3.61213
117544	114045	85	30097	29130	80	1176	1074	7	2492	2553	27	7082	6706	47	8998	8085	53	343129	321873	89	3.6142
89591	86318	81	32583	31857	79	592	702	0	2093	1973	24	4433	4361	37	6620	6348	44	223652	212036	82	3.6142
183189	148650	100	49523	39237	96	1779	1478	19	4100	3473	44	10102	8062	55	12419	10598	64	431615	364531	97	3.62453
124087	117554	101	35322	33726	82	1177	1097	12	3111	2777	32	7311	7240	46	8192	7284	48	319555	304871	88	3.62763
117323	108114	88	36902	34211	83	1299	1436	15	3378	3292	36	8267	7742	51	10788	9351	60	367969	349279	87	3.63176
173291	137410	96	56243	44600	92	1685	1340	16	4735	3870	44	9181	7682	52	9821	8102	58	382919	312722	97	3.63383
161019	130800	110	51851	42795	92	1300	988	0	2917	2485	33	7710	6378	50	10261	8547	60	379526	324515	95	3.63589
157989	142637	97	65734	60925	87	1932	1787	23	4266	4058	34	10523	9722	61	14683	13200	63	487606	446921	91	3.63589
117905	112123	83	35248	33337	82	1359	1333	14	3454	3122	31	8524	7971	48	9441	8919	55	363337	350647	89	3.63796
114052	108140	84	52748	51002	83	1044	1190	10	2537	2411	26	6669	5959	48	6966	7137	45	285207	268716	87	3.63899
122432	120018	83	25165	24223	66	1958	1806	20	3638	3248	34	8791	8372	49	10866	10949	52	385797	367473	88	3.63899
160120	128737	100	50778	40286	91	1402	987	0	3450	3121	35	8095	6439	52	10332	8582	58	374635	303656	104	3.64003
103163	101580	82	34484	33223	79	1079	1178	10	2524	2537	30	6146	5549	42	6451	6355	48	248679	234574	86	3.64106
143075	134615	99	50890	48762	84	1867	1859	22	4001	4020	35	10588	9985	56	12254	12226	59	450452	423576	91	3.64209
119921	114009	89	34175	33505	79	1444	1370	15	3222	3172	32	7822	7767	47	10027	9539	62	331469	310945	87	3.64209
105370	108023	78	48693	47662	80	1272	1209	12	2840	2199	32	6564	6507	45	8378	8026	53	286707	272449	83	3.64519
223377	162518	101	68352	48811	100	2589	1868	29	5447	3888	44	13743	9754	70	18338	12964	80	641622	471117	109	3.64519
116566	111507	85	34261	33358	81	1368	1343	14	3100	2781	32	7212	6699	47	8967	8185	52	301644	290908	87	3.64623
134481	127375	89	44627	42606	83	1602	1309	14	3917	3124	32	8198	7458	51	8350	7947	47	341103	316695	87	3.64726
104597	100040	97	40291	38626	82	1137	946	0	2549	2283	28	6077	5863	41	7634	6742	48	275391	253869	97	3.64726
90124	86870	91	23426	22875	71	821	753	0	1543	1638	20	4359	4116	37	5913	4959	48	207154	198816	83	3.64933
114684	111811	83	49824	48373	81	1548	1457	16	2916	3191	27	7804	7741	48	8832	8696	49	347704	331262	81	3.65243
123500	107914	91	47974	42258	86	1143	1089	7	2539	2492	27	6503	5921	44	7841	6899	49	307684	281070	87	3.65346
194099	156956	110	58441	46494	95	2124	1492	24	4082	3152	37	10055	8258	57	12669	10599	64	435371	363514	94	3.65346
159936	137595	93	55974	47742	90	1595	1316	15	4108	3588	41	10874	9557	56	12058	10775	61	442640	387789	92	3.65553
176758	135661	102	60664	47288	94	1428	1080	9	3719	3017	39	9608	7679	54	12325	9073	59	433549	347733	97	3.66069
108248	107413	82	36507	36017	79	1139	1229	11	2158	1778	25	6212	6097	41	7415	7098	47	261103	250192	84	3.66069
104017	100679	83	52002	50658	81	1053	939	0	2442	2401	27	5490	5126	41	6836	6383	45	235334	229281	83	3.66172
141883	125732	89	57574	51915	86	1048	939	0	3982	4011	35	8199	7641	48	8579	7864	52	299856	274739	91	3.66276
149543	128990	90	52266	43973	90	1701	1364	21	3504	2839	37	8291	7033	54	10509	8508	60	374686	329325	93	3.66792
73110	72437	82	21999	21420	59	688	668	0	1550	1772	16	3998	4075	34	4740	4520	41	172270	163517	85	3.67412
216539	183641	101	73986	64034	98	2949	2418	29	6683	5781	48	15012	13375	67	17949	15450	78	626416	573503	105	3.67412
127500	122030	92	69964	68251	84	1059	1084	6	2921	3188	28	6879	6580	43	8012	7303	55	296427	279894	87	3.67619
115031	110358	87	57269	54810	83	1283	1251	13	2727	2510	27	6859	6630	46	8104	7696	51	290906	275422	85	3.67826
151265	140805	92	69253	65321	88	1792	1489	23	3947	3707	37	10934	10820	55	13554	11934	62	477658	441961	92	3.68136
99935	95551	90	29431	28283	79	1134	1082	8	1801	1673	19	4942	4790	39	6280	6105	44	213031	209136	84	3.68239
232196	164286	106	81349	55787	103	2151	1512	24	4823	3253	43	12181	9012	61	15665	11487	84	548375	398845	103	3.68446
198690	152068	96	64107	49139	96	1790	1386	17	4034	3434	39	11286	8888	61	13681	10415	71	499318	401123	97	3.68549
138858	129057	86	38708	36412	84	1486	1391	16	3333	3141	34	9450	8759	55	10397	9774	53	403796	370745	87	3.68549
151594	128707	94	68319	59383	89	1310	965	0	3441	2794	37	7870	6636	50	10898	9152	61	374660	334117	91	3.68859
79839	78697	79	22702	22501	66	826	829	0	1693	1849	20	4952	4708	39	5990	6079	40	217192	208041	80	3.69065
78827	77400	81	24921	24471	75	670	732	0	1473	1498	18	4026	3761	35	5894	6031	42	188631	183890	80	3.69995
108808	104147	82	44443	42851	81	1227	1158	11	2736	2310	29	5826	6031	40	7229	6742	46	269193	259106	85	3.70202
143796	126961	91	49455	43223	87	1815	1563	19	3200	2850	34	8452	7571	52	9159	8257	52	348956	318245	91	3.70202
111310	109996	81	42106	41638	80	1323	1242	15	2328	2265	28	6160	6060	41	7807	7317	47	269962	257901	85	3.70202
93759	90643	80	27669	27139	78	748	819	0	2054	2630	23	5048	4891	40	5947	5971	39	229285	219630	88	3.70615
70124	67561	79	23047	22780	69	497	608	0	1446	1184	13	2889	2942	29	3737	3864	33	137118	134093	80	3.70822
107951	103895	82	35976	34816	80	1532	1428	16	3273	3026	34	8070	7776	49	10268	9801	52	375893	361458	88	3.70822
113419	108467	95	36985	35612	81	1238	1240	12	3177	2863	32	7683	7423	45	9424	8439	56	338100	320903	88	3.71029
119912	115189	87	32252	30794	80	1354	1251	13	3398	3514	31	7230	7221	43	7571	7737	46	292183	274880	87	3.71029
103231	97897	86	34295	33050	79	1100	1045	7	2114	2271	26	5973	5544	42	7777	7305	49	282130	267173	83	3.71235
175362	148677	91	127824	112530	91	3043	2527	30	6398	5530	44	16545	14783	69	21629	18071	84	735369	654669	91	3.71545
195887	163488	95	67326	56470	93	2294	2041	26	4828	4553	40	12305	10499	66	13787	11852	69	534798	478857	92	3.71752
120335	114052	90	39695	37913	82	1382	1431	17	2778	2562	33	7612	7236	46	8197	7359	48	315696	296929	84	3.72062
82970	83184	79	39589	39507	78	837	867	0	1705	1536	19	4508	4705	36	5635	5585	41	193739	186507	83	3.72578
93798	94480	79	19479	19290	53	1232	1147	12	2407	2227	27	5271	4912	41	6552	6481	45	230528	221320	82	3.72578
69445	70598	75	28952	28738	76	444	436	0	1081	1411	13	2707	2425	31	3862	3805	33	144894	138134	79	3.72578
112573	109354	85	32427	31543	80	1197	1300	10	2534	2247	29	6245	6212	40	8924	8390	59	296984	281867	88	3.74025
135630	126881	88	44601	41364	86	1287	1345	15	3186	3053	32	7821	7212	50	10288	10078	53	345131	326691	90	3.74748
83279	80345	93	25583	25149	73	874	943	0	1447	1616	17	4169	4124	33	5639	5273	40	198288	187905	78	3.74955
241965	178391	104	79356	57211	101	1909	1465	23	5116	4144	43	13364	9982	75	16538	12119	74	579664	447377	100	3.75058
120784	115186	86	43713	42129	82	1257	1255	14	3189	2952	29	7444	7062	46	9635	8816	50	335305	317856	85	3.75471
98702	96016	87	31806	31073	78	950	1108	8	2226	2029	26	5991	5690	42	7245	7027	44	260020	252199	86	3.75575
145126	120808	92	42964	35495	88	1678	1277	16	3427	3009	35	8528	7461	53	13065	10904	66	425682	365844	95	3.75678
170766	139058	93	54871	44619	92	1765	1444	19	3419	2803	35	8854	7079	56	12853	10615	68	443484	378759	94	3.75678
213856	167999	96	86938	74219	95	3312	2881	31	9100	7797	52	18391	14840	82	20493	16659	84	708727	589795	98	3.75781
95912	93689	80	27905	27741	75	1281	1088	8	2171	2004	26	5369	5053	42	6903	6526	46	236614	231472	81	3.75781
147816	130090	90	50762	44350	89	1697	1504	22	3265	3063	34	9284	8336	53	10683	9504	56	390606	357036	93	3.76401
229960	155306	107	74752	51094	104	2191	1589	26	5631	3582	48	13960	9566	68	18067	11650	83	632102	451800	106	3.76401
141625	134056	89	39632	38188	83	1662	1550	19	4382	3767	36	9247	8601	55	10805	10614	54	418222	390418	88	3.76505
78912	77680	83	19717	19381	58	918	1027	3	1968	1858	25	4756	4270	39	6296	5918	43	216426	207631	84	3.76711
350472	239268	134	152844	102010	131	4914	3193	40	12209	8462	61	30077	21939	111	35069	25492	124	1.04858e+06	985081	132	3.76711
112426	108054	90	32321	31671	80	1329	1481	14	2193	2270	22	7108	7050	46	7253	7406	45	294014	276109	88	3.76918
339784	215133	136	109488	68305	133	4591	2890	45	10067	6092	63	23445	15245	89	28146	18478	111	1.04858e+06	703870	141	3.77021
124910	120828	84	44151	43030	82	1541	1481	16	4683	3738	39	10325	9901	54	12437	11426	63	421660	397933	88	3.77021
70578	70406	77	21533	21548	59	307	505	0	1855	1579	24	4546	4573	35	5514	5611	40	192358	184307	82	3.77021
123836	118267	86	49125	47095	82	1541	1252	18	3010	2727	30	8310	7975	53	10068	9672	54	376940	357734	89	3.77021
107017	103753	86	44538	43334	80	1128	1390	12	2576	2697	26	6814	6607	43	8404	7989	51	309041	290668	90	3.77331
279948	196976	112	90627	63064	111	3163	2323	30	6990	4760	52	15956	11509	70	19709	14539	87	748258	553254	116	3.77641
268666	189523	126	104640	74989	124	2777	2109	28	6743	5107	54	16581	11418	76	18613	13720	73	717969	534040	127	3.77641
269052	177304	135	77394	51609	116	3053	1886	36	6209	4524	53	15158	9975	73	19100	12458	84	685976	469607	118	3.77848
80702	78865	79	23116	22472	66	705	783	0	1355	1359	12	3653	3718	32	5109	4858	40	185377	180704	81	3.78261
68598	67987	82	23798	23583	72	683	753	0	1457	1282	13	3399	3297	33	4223	4317	34	165347	159540	80	3.78881
110959	105038	82	45990	42023	82	1274	981	0	2587	2755	28	7601	7122	46	8534	7974	52	335027	315065	87	3.79811
220052	145488	108	58070	40178	103	2700	1735	32	4758	3077	46	13737	9204	76	16939	11869	81	601417	406926	109	3.80121
204236	178846	106	66096	57514	94	2341	2266	25	5072	4736	38	13350	12048	66	15782	13906	67	541256	495871	97	3.80224
112683	105539	95	36274	32967	83	1000	1003	2	2734	2643	30	6987	6765	43	7860	6750	60	286123	268620	88	3.80328
128863	123374	87	36987	34481	83	2058	1918	21	3957	3646	35	9550	9167	52	10965	10047	59	405177	385178	90	3.80431
192076	146158	98	76370	58242	97	1823	1564	23	4538	3853	39	11376	9141	60	11893	9098	61	482648	384326	101	3.80638
128949	121965	86	38228	36002	83	1441	1366	16	2931	3193	29	8836	8625	51	11621	11021	51	408649	387597	92	3.80844
90438	90833	80	28558	27925	77	1022	1001	1	1557	1847	18	5386	5135	41	6870	6864	44	236348	223938	82	3.80844
94095	90576	85	27970	27109	77	1248	1062	8	1679	1499	24	4994	4676	38	6282	6078	45	235732	226351	79	3.81361
88709	86387	80	24730	23982	71	1188	1027	5	1818	1647	21	4882	4488	41	7384	6483	50	242207	230370	78	3.81464
109245	106839	81	46330	45079	81	1070	1027	4	2967	2414	29	7463	6743	46	8123	7686	47	295655	283652	81	3.81464
182303	152531	104	65503	54143	92	1712	1706	18	4367	3478	39	10195	8652	61	12160	10098	69	452051	392919	95	3.81671
141031	138114	82	28322	27472	80	1882	1704	22	4018	3729	38	10671	10207	52	13089	11774	64	480127	453811	84	3.81671
78293	73440	81	22061	21744	62	838	839	0	1741	1280	23	4160	4303	34	5766	5615	43	189947	182443	82	3.81774
102577	98645	84	23990	23534	66	855	704	0	2696	2396	25	6175	5807	43	6423	6819	43	249329	239258	84	3.81877
106256	102101	84	40515	39237	80	894	929	0	2470	2280	27	6221	5817	46	7369	7077	49	259823	244916	83	3.81981
331936	239951	135	123811	88850	133	5343	3729	42	12101	8682	72	33093	24422	114	38633	28164	127	1.04858e+06	1.01052e+06	139	3.82084
192987	158833	95	63946	51488	94	2005	1706	24	4941	3792	39	12106	10170	64	14081	12011	68	510160	447757	96	3.82187
197605	149162	106	49260	36102	97	2268	1584	28	4915	3518	42	11533	9277	58	13302	9769	70	502873	381149	102	3.82187
105853	104133	83	34570	32820	81	1478	1160	14	3336	2865	33	7971	7655	48	9151	9059	51	329785	315623	86	3.82497
84435	84371	81	22351	21876	64	795	736	0	1918	1434	18	5017	5143	39	6414	6500	43	227354	217382	81	3.82807
213346	181587	103	94860	80493	100	2670	2477	28	7325	5920	47	16865	14092	74	21250	16921	80	735433	582381	104	3.82807
113158	109589	83	31414	30293	80	1171	1158	8	2893	2873	30	7038	6923	47	9005	8740	58	306765	293410	87	3.83427
188600	148780	97	53112	41623	94	1614	1251	19	3477	2828	37	11034	9081	59	12955	9944	69	474030	379525	99	3.83634
108999	103854	84	43039	40634	81	1307	1337	14	2559	2465	28	7151	6650	43	7233	7018	48	287665	264899	87	3.84047
112252	101968	101	33358	29223	85	1447	1061	8	3349	2804	31	7810	7100	51	8067	6974	47	327249	304232	101	3.84047
183299	139678	101	65564	49335	96	1845	1451	22	4136	3449	39	9547	7480	55	12803	9746	70	442380	345548	99	3.8415
113243	108428	89	25995	25123	76	1091	1063	6	2457	1972	30	6935	6621	49	9161	8763	57	311890	296814	86	3.84254
166825	138647	94	56421	47821	91	1366	1109	14	3608	3452	35	10051	8030	59	12240	10921	60	434582	371149	93	3.8477
191721	163299	96	80322	69471	92	2509	2114	27	5193	4100	43	13183	11529	67	16387	14113	74	563860	520531	93	3.84977
72955	71535	79	21451	21703	54	960	1028	4	1714	1472	21	3783	3586	33	4783	4775	36	182468	176416	80	3.84977
82965	79386	85	22489	22149	64	753	692	0	1360	1285	16	4019	3938	36	4949	4828	36	180673	173538	80	3.85597
91833	90387	81	17033	16728	53	906	596	0	1650	1766	19	4859	4611	38	6300	6043	42	218844	207630	82	3.85597
266588	187441	110	105582	77654	108	2585	1792	30	6138	4294	47	15330	10900	76	22016	15660	99	729120	541704	110	3.857
119076	113125	85	29354	27890	82	1312	1144	10	2998	2601	30	6299	6180	42	7078	7161	42	273424	254603	88	3.8601
146729	141197	86	57851	55276	85	1657	1614	20	3764	3565	36	8741	8281	50	11067	10604	53	381661	356678	88	3.86114
78752	77728	93	20783	20585	62	911	697	0	1935	1889	22	4464	4580	35	5010	4994	38	182926	179531	81	3.8632
113620	107800	87	27028	26464	79	1199	1204	12	3011	2743	32	7299	6856	46	8454	8140	44	305081	287581	93	3.87043
288147	179565	129	91909	54454	120	2598	1647	32	6793	4757	55	16068	10275	78	20602	12363	89	704404	450394	127	3.87147
103294	96748	82	37493	34542	83	1047	903	0	2017	1954	24	5890	5514	44	8108	6548	56	274926	254083	94	3.87147
90370	88525	81	31606	31014	77	1133	1068	7	1886	1977	22	4892	4746	39	6534	6588	39	231046	215905	81	3.8756
118550	114951	87	49533	47903	81	1290	1635	15	3163	2685	29	7099	6610	51	8619	7722	50	313353	304695	83	3.87663
105732	102852	83	44114	42587	80	1092	1118	11	2270	2117	27	6066	5922	43	7505	7306	43	282725	272633	83	3.87767
283896	191052	121	81983	54163	113	2593	1803	30	6824	4502	52	16229	11012	82	19376	12635	83	703266	489006	114	3.87973
165302	154487	92	83408	77738	88	1948	1813	22	4656	4545	35	12736	11768	63	15101	14036	67	537804	514685	88	3.87973
86411	84565	86	23889	23340	74	744	778	0	1993	2140	21	3895	3617	35	5859	5679	45	205301	193473	83	3.888
100931	95985	87	35937	34755	79	1138	821	0	2697	2703	28	5745	5347	43	7812	7800	51	281733	264599	87	3.88903
106690	104574	83	22650	21979	67	1455	1326	14	3022	2536	29	7063	6512	47	8794	8273	55	308580	297654	85	3.88903
186394	141257	105	64135	50116	96	2005	1473	20	3522	2644	36	9557	7090	57	12275	9487	60	441428	346900	114	3.88903
80745	78702	80	23883	23759	67	765	774	0	1200	1420	16	4486	4490	36	6127	5452	45	222350	210888	79	3.88903
81803	79610	78	25773	24976	73	561	739	0	1403	1237	12	3694	3833	32	5432	5457	42	186615	181824	82	3.8942
152968	137307	91	41449	36290	88	1878	1583	19	3455	3258	34	9693	9241	54	12789	11429	62	465806	430941	93	3.8942
122554	118223	83	42151	40584	80	1538	1583	17	3108	3432	29	8696	8688	50	10103	9439	56	376842	360222	89	3.90246
113900	109835	83	72589	69158	84	1415	1302	16	3425	3431	34	9510	9175	55	11142	10250	69	407997	383327	87	3.90763
164256	152369	94	48041	44228	88	2383	2218	24	4886	4407	38	12054	11159	59	14526	13492	65	541551	504053	92	3.90866
153223	142143	92	59197	55112	88	1814	1668	22	4119	3636	38	10424	9224	55	12800	11531	62	449291	405590	92	3.91176
120834	116420	84	96154	92663	82	2175	1860	24	4645	4382	36	10171	9763	55	11969	11608	65	420585	408019	81	3.9128
134690	124676	90	44660	40778	85	1405	1269	14	2972	2685	33	7990	7159	46	9900	9490	60	381258	362787	88	3.91486
140186	122766	95	85971	76872	87	3434	3067	32	7348	6223	61	19407	17538	73	21890	19387	78	812726	736262	90	3.91693
117597	115754	82	24503	23813	77	1391	1283	13	3080	2887	30	7786	7558	48	9682	9268	52	336529	322199	86	3.92003
198729	163192	96	51188	42028	92	2131	1839	22	3589	3258	34	11808	9872	65	14747	12447	71	513766	450499	96	3.92003
160105	141816	94	49773	43416	89	1770	1575	19	4301	3631	38	10642	9792	56	12685	10976	59	476900	439459	94	3.9221
133719	127972	93	33744	32063	84	1572	1388	17	3265	3147	34	9710	9094	57	10804	9910	57	408839	383149	91	3.92416
161981	127214	96	51827	40765	92	1389	1451	14	2463	2035	27	7284	5904	50	9810	7697	55	340595	267300	95	3.92623
122866	116768	89	27662	26856	80	1440	1243	14	3295	2841	37	7807	7313	48	9573	9121	55	329726	312703	85	3.92726
209482	152320	100	70923	51500	98	2146	1641	23	5031	3716	41	12014	8859	63	15781	10555	83	536479	400168	105	3.93139
144568	133232	87	38767	34584	86	1590	1421	17	3632	3014	39	8257	7619	50	10535	9491	60	354711	328919	91	3.93139
61330	63716	75	20796	21172	57	832	703	0	1207	1597	19	3977	3718	36	3964	3951	34	165880	161787	80	3.93139
270967	196319	130	94903	66802	117	3070	2506	33	7518	5204	50	16307	12084	75	21464	15234	90	745342	553986	123	3.93346
119956	117479	83	29885	28628	79	1439	1418	17	3157	2997	31	7848	7406	51	9492	8494	58	337692	317277	87	3.93449
107451	103893	82	45684	44490	81	1172	1259	10	2424	2583	30	6162	5913	41	8170	7899	51	270808	255262	87	3.93449
108020	105310	88	67159	65417	81	1149	1336	12	2883	2609	27	6874	6808	43	8177	7554	55	302367	287288	86	3.93966
144778	138247	89	39744	38806	82	1934	1906	23	3797	3661	33	10674	9767	60	13646	12823	71	465574	436738	88	3.94069
263289	191661	112	75945	54379	108	2671	1871	31	5930	4341	45	15865	12018	76	19362	14633	87	710064	535429	110	3.94069
132079	111645	91	41261	35051	88	1642	1183	18	2945	2673	35	7872	6820	52	10392	8953	53	369752	318626	89	3.94379
106674	101162	94	39178	37982	81	1109	1145	9	2347	2407	26	6196	5872	44	7629	7009	47	263926	246374	86	3.95103
144157	135528	86	66276	62890	85	1819	1724	20	4906	4682	39	11491	10777	61	13802	12329	63	478752	448922	88	3.95619
95429	93708	78	24886	24694	68	999	935	0	2100	1804	25	5171	5296	38	6276	6295	41	224420	222877	82	3.95619
120109	115980	85	38049	36920	82	1358	1226	17	2908	3280	29	6922	6047	48	9813	9398	54	338288	316287	87	3.95619
104386	99373	83	33869	32569	80	801	943	0	2266	1859	27	5255	5282	38	6824	6539	45	225822	212218	90	3.96342
106844	104494	83	26061	25583	79	1186	1101	9	2396	2667	24	7132	6890	45	8846	8138	57	291931	277045	89	3.96446
166053	132813	95	48667	39377	90	1786	1539	20	3097	2441	33	8652	6960	55	10866	8689	61	396736	327631	99	3.96756
122400	116432	85	42358	40829	82	1669	1722	20	3662	3452	31	8662	8638	48	10340	9649	59	380949	359417	89	3.96756
215968	158047	104	65929	47531	100	2152	1703	25	5063	3742	41	12082	8884	68	16512	12520	71	553297	412184	103	3.97272
183773	149637	103	67903	55144	94	2079	1537	25	4393	3518	44	10288	8579	61	11532	9313	60	426354	353929	97	3.97996
133679	123207	94	53179	48669	85	1282	1171	13	3626	3593	33	7172	6868	45	9124	7902	60	320018	308775	86	3.98099
95837	92972	87	32815	31927	78	1176	1131	12	2205	2027	25	5350	4897	42	6768	6595	51	241114	229994	83	3.98512
107873	104754	90	41356	39882	80	1509	1431	15	3151	2997	30	7901	7516	50	9477	9000	58	339424	329069	87	3.99029
86753	82964	79	25936	25373	78	580	596	0	1760	1784	17	4905	4639	40	6032	5672	42	223489	215842	86	3.99235
116486	110847	92	44554	42720	81	1180	1119	10	2076	1902	25	6447	6012	42	7302	6860	47	280940	264448	86	3.99235
153847	145512	90	54066	51721	85	2210	2061	24	4337	3805	34	11013	10955	53	14455	13425	67	487574	459020	90	3.99235
208431	175910	102	58411	46740	97	1638	1275	21	5015	4258	42	11354	9807	62	13951	11855	74	495772	440240	98	3.99235
79294	78367	82	28547	28068	76	716	706	0	1882	1679	26	4807	4534	38	5343	5130	39	213238	207532	84	3.99649
82698	82240	81	20291	20490	57	641	726	0	1512	1386	19	4974	4610	39	6053	5990	45	218970	211692	82	3.99649
246024	172150	111	81090	56530	107	2779	1895	33	5001	3645	48	14327	9909	71	17289	11672	79	641739	456734	112	3.99752
147396	138050	92	54731	51467	86	1677	1485	21	4418	4281	37	11768	11266	62	13776	13138	60	501436	481835	92	4.00269
169912	133753	108	50828	39754	92	1492	1414	14	2756	2227	34	7591	5978	54	12008	8849	62	392856	318570	97	4.00475
94444	94390	78	25444	25238	71	723	801	0	2561	2187	26	6038	6170	40	6792	7080	44	254653	243677	84	4.00475
85856	85508	79	24737	24139	73	858	882	0	1957	1625	25	4576	4287	39	6464	6252	44	214704	211429	79	4.00785
118204	110775	89	52072	49992	83	1077	888	0	2150	2212	26	7173	6575	47	8516	7572	52	304074	289087	86	4.00992
142644	131529	97	56359	52931	84	1701	1574	18	3157	3127	30	8997	8151	54	10494	9939	54	406662	387411	86	4.01095
119291	113704	100	30204	29323	81	1642	1568	18	2614	1982	26	6269	5687	42	7853	7554	47	302235	284491	86	4.01199
144125	125953	89	47217	41334	88	1402	1116	11	3593	3537	33	9464	8570	55	11534	10213	70	401529	360978	91	4.01509
82932	82054	92	27327	26770	76	1190	1031	5	1647	1707	16	4306	4124	36	5464	5086	41	193993	187437	83	4.01612
77064	76605	78	23347	23082	66	774	798	0	1565	1471	17	4722	4517	38	5978	5718	42	227812	217804	84	4.01818
153423	119749	101	48425	37873	91	1662	1305	17	3435	2450	37	9029	7129	56	12049	9318	65	416561	337430	96	4.02232
168357	151725	106	56575	52921	89	2372	2017	27	4891	4489	37	12641	12122	59	16224	14651	67	536521	494838	93	4.02335
109100	106379	94	29944	29165	78	1092	1095	13	2818	2564	30	6917	6802	45	8404	8047	49	316106	296827	85	4.02748
106042	101058	88	36346	34989	80	1060	965	0	2047	1983	23	4950	4602	40	6645	6547	44	235516	227324	87	4.02955
243148	184952	113	79774	60327	108	2427	2100	26	4989	4118	46	13859	11098	69	17274	13027	77	588217	458525	116	4.03265
214127	168452	99	59957	46137	97	1754	1636	19	4105	3833	40	10611	8282	60	14075	10594	73	485152	402368	101	4.03368
112121	108193	81	37112	36077	80	1183	1113	9	2721	2671	29	6203	5707	44	7242	6913	49	262044	251152	81	4.03782
119366	114336	84	55681	52400	84	1395	1332	14	3284	3062	30	7131	6722	48	8912	7899	51	327848	310924	84	4.03988
107991	105572	83	33980	32912	79	1402	1712	16	2904	2988	28	8003	7451	49	9195	8950	52	341295	326258	81	4.04092
128856	122828	87	34455	32206	82	1828	1899	20	3302	3195	34	9686	9036	54	12549	12276	61	450209	430111	86	4.04298
101076	98885	81	38024	37393	79	1404	1251	15	2981	2995	27	7373	6870	50	7881	7260	52	294552	276264	85	4.04711
75628	75422	81	23580	23228	66	823	661	0	1177	1332	18	3794	3740	34	5454	5241	44	178588	171169	84	4.05125
110374	105339	87	29050	28102	79	1292	1245	14	2763	2445	31	6538	6125	44	8087	7213	57	271331	261513	85	4.05331
110202	107155	92	25639	24807	80	1350	1435	13	3549	3059	33	6961	6895	45	7920	7662	50	318571	301320	87	4.05538
161788	141918	90	51296	44332	90	1908	1731	23	3464	3243	32	9109	8206	51	11744	10545	62	437353	410018	107	4.05538
133498	118357	97	50129	43652	86	1522	1227	18	2777	2434	30	6927	6139	45	10442	9307	55	348577	318132	89	4.05538
162198	144831	90	58486	51604	95	1928	1791	22	3308	3135	31	9313	8236	52	11230	10060	55	393566	365553	106	4.05538
128026	119519	94	45847	43822	84	1259	1269	14	3447	3160	34	7806	6857	51	9500	8853	55	337803	315440	90	4.06055
93857	90813	96	22518	22290	61	780	739	0	1975	2157	22	4724	4601	38	6857	6626	43	224255	210699	82	4.06261
114623	109608	83	33589	31389	82	1634	1490	20	2960	3091	26	7712	7105	46	8560	8185	48	344104	327893	88	4.06468
172444	137051	100	50818	40221	92	1507	1507	17	3484	2693	35	8631	6753	54	12129	9561	65	413488	341974	93	4.07088
206473	160695	99	66567	50479	98	2128	1708	24	4763	3911	45	11308	8457	59	13521	10509	79	509101	408790	98	4.07191
129972	118511	92	47754	43281	85	1520	1419	18	3739	3758	32	7551	6991	46	9421	8332	60	309535	288225	87	4.08121
143757	130083	90	59382	54894	86	1561	1436	17	3969	3758	35	8264	7818	47	11034	10122	56	376441	359932	89	4.08121
82645	81308	80	26373	26018	76	961	799	0	1715	1841	22	4531	4494	37	6235	6221	39	219271	208474	80	4.08224
178210	138977	103	44295	34427	93	1521	1382	13	3845	3435	42	10721	8607	56	13446	10669	72	494072	407359	99	4.08224
93171	90379	83	40157	39167	80	958	1249	11	1882	1921	22	4982	5092	38	6611	6492	46	225578	218897	84	4.08638
99744	96955	82	40379	39317	79	818	790	0	2431	2079	29	5742	5229	41	6616	6337	41	230981	216139	81	4.08638
94598	92352	81	35272	34226	78	837	951	0	2236	2096	25	5397	5237	41	6132	5622	42	235712	224253	85	4.09051
97572	97151	83	22417	22140	61	1136	986	0	2102	1633	29	5453	4984	40	7404	6853	47	250818	244423	82	4.09051
258460	195433	119	114775	87885	109	3532	2607	34	6373	5025	47	16422	12716	74	21057	16255	82	728983	560813	113	4.09671
136783	116710	105	47230	40557	87	1396	1386	15	2848	2303	32	7415	6584	50	9750	8275	58	350816	310997	93	4.09774
105977	102500	89	35958	35107	80	1206	1239	11	2662	2555	29	6892	6726	43	8265	7758	50	308971	295244	86	4.10188
100181	97875	81	34583	33558	79	1250	1153	10	2455	2457	26	7206	6999	46	7642	7202	45	307228	297874	83	4.10188
75083	75234	85	25062	24551	73	828	788	0	2101	1755	28	4120	4245	35	5107	4910	41	183898	183726	79	4.10188
229704	177652	108	71980	55849	104	2442	1980	29	6100	4747	44	13544	11024	64	16978	13755	72	614608	513441	105	4.10498
105953	103947	80	34648	34021	78	982	960	0	1811	2030	21	5364	5426	40	7416	7059	45	252778	246162	83	4.10498
161957	140066	93	59973	50632	92	1439	1220	15	3909	3446	35	8368	7174	53	9251	9044	51	337924	299305	91	4.10601
137602	112498	95	46524	38193	88	1626	1323	17	2019	2305	27	7345	5787	53	10216	8575	57	348157	290763	91	4.11221
83446	82673	81	24623	24056	75	949	1014	3	1817	1695	24	4556	4436	37	5836	5745	41	203871	198928	80	4.11324
142795	124631	91	54584	47203	87	1670	1343	20	2632	2637	26	8111	7000	54	10080	9115	62	345598	304440	90	4.11634
118438	115617	81	54299	52229	82	1535	1628	17	3130	3344	31	8577	8037	50	10026	9566	52	372812	353250	87	4.11737
87586	85349	84	29237	28319	78	775	821	0	1175	1622	18	4604	4216	37	5691	5288	44	205614	197283	81	4.11944
124014	118829	85	37483	35692	82	1519	1707	17	2685	2692	29	7952	7007	51	8563	8268	53	324059	305113	85	4.11944
103429	98286	83	29304	27891	79	1192	1040	7	2310	2058	24	4976	4648	36	6252	6529	44	225319	214736	81	4.12047
112338	106888	85	52080	51044	83	1204	1229	11	2311	2693	26	7234	6986	49	8704	8037	51	311760	295493	86	4.12151
153570	145944	89	83669	79522	86	1790	1823	22	4731	4044	39	11038	10258	56	12896	11822	63	447538	420480	91	4.12564
114028	111235	84	51135	49953	81	1388	1425	16	2378	2316	27	6599	6442	45	9107	8481	57	305112	284741	84	4.12667
163943	139976	97	54972	47178	90	1390	1186	17	2805	2561	31	8002	6625	51	10239	8589	57	361718	305034	95	4.12771
103734	100603	83	38943	37681	79	1431	1237	14	2169	2309	28	7118	6376	46	8681	8453	49	304368	290465	89	4.12874
108619	104898	87	27126	26391	78	1630	1719	17	2450	3224	28	7211	6756	44	8017	7962	51	293792	277056	85	4.12977
111650	106018	84	33495	32533	80	1456	1182	13	3684	3270	34	7885	7773	50	10251	9568	65	352840	338361	85	4.13184
194052	159543	99	59152	47994	94	2137	1627	23	4120	3396	41	10189	9257	56	13172	11435	67	492217	437153	97	4.13391
187587	150164	98	55241	43582	94	2494	1899	25	5459	4020	45	13109	10854	65	15264	12253	71	541960	458286	99	4.13597
236212	171235	102	72295	51584	100	2433	1481	31	5276	4064	45	13193	9822	66	15481	10500	72	581779	426902	98	4.13597
139086	129715	86	53653	49591	85	1838	1653	22	3734	3816	32	9092	8350	56	10852	9995	59	404005	384818	81	4.137
145981	136196	94	50743	47848	84	1735	1370	22	2906	2451	33	7734	6939	51	9399	8792	52	330533	310774	85	4.137
165601	129879	96	61331	48292	95	1376	1041	8	3191	2083	36	7313	5654	52	9617	7026	55	329867	262040	96	4.1432
184786	144894	102	49051	38766	93	1587	1318	17	3896	3233	36	9461	7578	54	11062	8952	58	432371	356963	98	4.14424
171454	140874	97	59137	48480	95	1837	1514	20	3934	3454	37	10081	8888	56	12455	10514	65	438772	376048	98	4.14424
228169	173601	114	69115	52220	103	2405	1902	26	5265	3775	49	12330	8993	67	14725	11644	74	550180	437718	109	4.15044
76245	77620	77	26708	26621	72	858	870	0	1632	1465	18	4034	3903	37	5365	5329	37	175828	167175	78	4.15044
72630	71083	78	17764	17575	54	534	485	0	1363	1454	17	4326	4319	34	5027	4664	39	195024	189622	80	4.1525
194428	151881	102	68143	53699	97	1990	1316	23	3556	2830	37	9340	7553	52	12651	9932	64	435669	351100	103	4.15664
94990	94179	79	46211	45457	80	885	748	0	1833	1550	24	4938	4975	37	5540	5331	40	199133	191693	84	4.1587
79997	77644	88	24048	23396	65	880	1072	6	2216	1425	25	4197	3992	34	5819	5491	39	198497	192611	86	4.16077
119108	111480	93	35043	33144	81	1028	955	0	2317	2250	25	6088	5491	40	8064	7749	50	272335	247665	89	4.16594
117351	112738	86	32609	31499	80	1095	1265	12	2225	2188	24	6206	6209	43	7386	6844	45	264896	252952	81	4.168
134360	125100	87	46441	43869	86	1603	1870	19	4007	3562	35	10099	9717	56	12664	11840	64	456694	427898	88	4.17007
255282	187314	125	107867	82299	122	2861	2287	28	6465	5506	47	18586	14654	83	21216	16411	95	782501	618433	123	4.17317
99771	95667	86	29984	28679	80	699	675	0	2181	2393	25	5312	5072	40	7145	6357	51	257938	245411	85	4.17523
119011	113826	89	34701	33014	82	1537	1480	18	2553	2521	28	7014	6911	43	9598	8962	53	325114	302630	86	4.17937
119305	112106	90	42030	40713	82	1663	1466	17	3401	3424	31	8062	7598	46	10240	9307	55	369969	349794	86	4.1804
220099	181582	96	128348	110645	96	3457	2672	35	7753	6298	47	17856	14662	76	20951	17298	79	766269	652971	101	4.19073
120385	117831	86	48000	45627	82	1532	1538	16	2774	2386	33	8665	8376	56	9660	8956	58	340154	312165	100	4.19073
335969	231115	136	120093	81176	134	3435	2271	37	7933	5969	61	20990	14294	81	28149	18609	108	992910	681172	146	4.1928
198781	157484	101	56625	44888	94	2311	1846	27	3743	2878	38	10943	8410	59	14249	10474	66	485337	397064	101	4.1928
95059	92606	81	32813	32690	78	1321	1229	14	2399	2267	26	7068	6903	43	7942	7383	50	290119	276595	83	4.20003
123637	118982	89	29449	28477	80	1514	1415	18	3818	3584	37	9461	8939	49	10198	9724	54	391120	369866	87	4.2021
80858	79601	80	25473	25232	73	600	660	0	1431	1690	16	3507	3247	33	5055	4990	36	161568	158902	82	4.2114
72760	70912	77	16576	16413	51	730	788	0	931	1245	10	4285	4189	35	6311	6516	43	199313	191553	79	4.2114
179445	146220	99	63973	51622	94	2087	1878	25	4242	3532	39	10372	9072	55	13238	10754	66	481297	413659	98	4.21346
229811	164915	112	69066	47568	109	2450	1512	29	4877	3214	45	12164	9449	63	15234	12359	67	550279	416944	115	4.2145
120359	110572	87	29488	27120	81	1217	1184	11	3136	2790	32	7329	6933	46	8843	7742	60	336508	324493	85	4.21863
82257	80979	81	26724	25832	74	541	715	0	1943	1661	24	4741	4800	36	5548	5258	40	202578	195297	80	4.21863
116046	112877	84	35148	34131	80	1182	1268	11	3186	3321	29	7071	6367	46	8703	8331	51	323096	310874	88	4.22276
191527	152516	96	63190	49640	94	1589	1309	15	3980	2938	40	9487	7386	56	13084	9802	66	435068	358165	99	4.22276
109534	106108	89	33017	30904	82	1494	1320	14	3058	2818	30	7432	6858	48	8730	7787	50	325434	291003	98	4.22276
107502	105965	81	40744	39663	79	1097	1183	10	2346	2277	27	5677	4769	45	7525	6824	47	245257	232039	83	4.22896
248442	175174	112	78236	56075	109	2991	1976	32	6404	4150	48	15675	11290	71	18118	12008	85	680498	495678	118	4.22896
123016	117231	85	37540	35537	83	1270	1245	14	3124	2992	28	8660	8629	51	10638	9809	57	376517	358987	87	4.22896
118861	112664	91	55335	53436	82	1026	1295	11	2752	2907	28	6473	6384	43	7110	6414	51	267058	256070	85	4.22999
83675	83189	78	13539	13532	46	982	974	0	1446	1720	18	4458	4314	35	6183	6299	42	213551	205310	81	4.22999
240302	163551	104	71454	48883	101	2352	1774	25	4978	3397	43	12667	8764	65	17198	12259	80	603938	427566	103	4.23619
259921	195365	114	100711	75229	115	2711	1979	31	6075	4542	45	14742	10978	71	16539	12997	80	614455	476222	115	4.24033
166379	142517	95	58532	48092	92	1608	1183	12	5653	4426	48	8858	7721	54	9732	8074	59	348798	295763	94	4.24239
166854	139329	91	54103	45435	89	1487	1108	11	3822	3374	36	9262	7704	56	11599	10121	57	404195	343024	94	4.24239
78272	76336	80	25380	25112	75	756	831	0	1955	1650	20	4251	4093	36	5233	5112	41	195828	189242	81	4.24343
128538	118384	86	44623	40724	84	1348	1253	15	2380	2379	27	7761	7372	48	8925	8926	48	328977	302674	89	4.24963
101682	98246	86	33869	32679	80	1307	1136	10	2994	2838	29	7108	6862	47	9885	8786	58	322296	309345	86	4.25169
82480	81267	81	25245	24909	71	716	662	0	1370	1873	18	4675	4199	39	6014	5994	40	205271	193168	81	4.25376
105317	103039	80	35861	35087	78	1024	1007	2	2709	2420	27	5843	5660	42	7308	7078	46	267561	256421	84	4.25583
139053	130156	86	49657	46360	83	1569	1691	18	3613	3276	36	8871	8227	54	10808	9815	61	403964	386677	89	4.25583
108452	106707	81	25681	25344	72	1176	1014	4	2614	2537	27	5946	5917	39	7438	6986	52	255437	244787	84	4.25583
109261	104739	88	34201	32521	82	1270	1020	4	2386	2441	26	7088	6595	47	8961	7826	55	325365	293435	99	4.25583
107497	105379	89	21330	21211	60	1215	1234	11	1909	1940	25	6634	6287	44	8153	7393	49	285369	271063	86	4.26202
168926	133802	101	54442	43275	92	1918	1690	21	3230	2722	36	8743	7012	53	11376	9414	64	392037	323067	93	4.26719
102715	97996	85	33913	31995	80	1094	1050	7	2327	2449	26	6010	5812	44	8002	7436	50	286270	269924	85	4.26822
205785	175762	97	106737	94829	96	2589	2374	25	5869	4877	45	13369	12268	66	16282	14783	68	605476	539547	97	4.26926
152046	132097	92	45180	39702	87	1315	1181	15	2907	2880	30	8434	7359	53	11532	10472	58	419032	379086	90	4.26926
105563	102293	85	29740	29455	79	1165	1239	12	2451	2041	27	5710	5494	44	6341	6311	43	282766	267195	78	4.26926
156495	133780	103	48334	40617	88	1594	1650	16	3229	2918	34	7974	7080	54	9899	8466	54	348398	307110	90	4.27029
227738	169779	119	82790	62693	115	3099	2259	32	6207	4750	46	18049	14623	80	20670	15878	83	750810	604606	130	4.27029
91152	90313	78	23682	23505	63	838	712	0	1650	1690	21	4255	4523	35	7128	6998	44	222776	219778	78	4.27029
221635	189427	96	60041	48969	95	3173	2600	32	5141	5188	40	14978	13071	72	17806	14587	74	648563	576209	97	4.27442
135872	131360	86	64165	62232	83	2101	1940	24	3898	3690	36	10448	10139	51	13735	13124	65	493264	459042	85	4.27442
114839	108637	86	49119	47049	82	1163	1008	5	2999	3146	30	7323	6970	46	8051	7548	46	310847	295373	83	4.27546
69959	68902	78	21557	21061	65	413	591	0	1572	1365	14	3363	3518	32	4537	4846	35	155036	147914	80	4.27752
256255	192836	120	78063	58569	107	2632	2139	28	6280	4738	55	14980	11828	68	18603	15579	74	669995	547137	110	4.27856
97832	92112	97	41332	38684	97	1459	1408	16	3211	2774	32	8084	7425	58	10175	9018	56	358921	315103	97	4.27856
113554	110810	82	40626	39734	80	1408	1518	16	2847	3192	26	7546	7385	47	8649	7304	55	300636	281608	92	4.28062
101946	99073	82	37559	36729	79	890	796	0	2694	2502	28	5645	5171	41	7082	6768	45	247625	236262	83	4.28062
194235	160789	114	67670	55257	97	1732	1545	20	5046	4259	41	11946	10080	63	14673	12529	64	546722	472353	99	4.28166
98216	94924	88	28725	28200	79	1073	1096	7	2103	1805	23	5076	4679	43	7153	6737	45	243721	233644	82	4.28372
109978	107326	83	22641	22134	69	1079	1252	13	2356	2210	23	6264	5653	45	7249	6895	52	297105	288690	84	4.28579
90606	90900	79	28114	27448	78	794	761	0	2381	2076	29	4867	4586	36	6590	6126	46	227501	217144	85	4.28992
104942	103482	81	35669	35073	79	1137	1285	12	2694	2344	28	5670	5609	38	7206	7327	42	251809	237279	84	4.28992
116113	113428	88	49424	47648	82	1430	1458	15	2793	2476	30	7635	7248	46	10411	10024	54	371007	356891	87	4.29095
227178	166251	101	65676	46805	100	2657	1996	29	4427	3454	39	11910	8446	64	14004	10009	66	522307	402068	102	4.30335
161863	137930	92	65586	55772	91	1547	1434	15	4127	3502	39	9176	8033	54	13065	11249	64	433875	385635	93	4.30645
120761	116234	84	26795	25766	80	1340	1219	15	2175	2079	23	7528	7096	49	10870	9883	59	353858	340726	86	4.31059
73535	73639	77	30365	30088	75	727	680	0	1690	1756	20	3956	3997	35	4829	5121	37	167042	163603	77	4.31472
96333	91385	97	22574	22251	64	1090	973	0	2597	2147	29	5841	5776	42	6388	6779	38	260423	252634	87	4.31678
125266	121516	86	58353	56355	83	1533	1363	18	3244	3322	30	8403	8305	50	8679	8264	56	336838	319061	88	4.31885
201190	150239	100	59512	43906	96	2218	1700	26	4173	2850	41	9559	6764	60	12535	9786	65	438470	329414	102	4.31885
79025	79977	80	37271	37244	76	906	919	0	1538	1850	17	4093	4152	33	5077	5122	38	191191	186401	82	4.31988
194576	152225	100	73855	57028	98	2602	2177	30	5906	4185	50	15053	11266	73	20406	16099	91	674476	520303	105	4.32092
128770	113535	88	59366	53070	87	1169	1100	9	3221	2817	33	6765	6108	45	8741	8530	48	312740	284333	92	4.32402
118083	107333	102	40141	36487	97	1629	1558	18	3461	3167	33	8152	7832	53	9481	9433	55	354690	323059	102	4.32402
82613	79671	86	31649	30888	77	901	893	0	1848	1838	24	4664	4568	38	5537	5569	37	193772	183869	81	4.32712
119188	115483	85	36194	35243	80	1651	1588	21	3341	3268	30	8362	7961	46	10006	9800	53	367682	341449	87	4.33435
75366	75976	77	22485	22266	65	489	754	0	1652	1771	18	3543	3174	35	4305	3951	39	165852	157972	80	4.33435
137488	120760	90	51961	45628	86	1444	1162	10	2796	2537	31	7304	6375	48	9261	8705	55	308223	279363	91	4.33642
89932	88085	79	25149	24706	70	829	967	0	1575	1363	24	4835	4603	37	6753	6451	43	233367	220115	83	4.33745
173757	148616	95	60886	52460	91	1695	1419	19	4665	4942	36	10768	9697	60	14553	12611	68	510157	458480	97	4.34572
104458	99926	86	40942	40234	80	926	798	0	2901	2467	35	6219	5792	44	7039	6688	47	272967	258062	83	4.34675
126814	120693	83	37830	36179	81	1558	1447	17	2676	2729	29	7194	6561	48	7853	7372	50	317188	296150	86	4.34985
154994	133352	91	50774	43258	89	1975	1704	22	3506	2836	32	8320	6880	53	10927	9814	60	384758	336410	94	4.34985
124850	109522	86	95140	86594	86	3014	2743	29	6758	6639	43	17190	16136	72	21012	18949	78	769044	704410	91	4.34985
209895	177809	102	77343	66916	98	2657	2710	26	6598	5741	48	14635	12935	67	17184	15081	72	628427	556778	101	4.34985
160113	135343	91	51671	43531	89	1977	1478	19	3392	2755	35	9159	7734	60	10754	9510	57	378726	329860	98	4.35398
110522	108593	81	47239	45375	80	1338	1219	11	3279	3236	32	7698	7585	48	9274	9229	57	335590	324954	87	4.35708
96000	95554	80	19037	18672	56	1652	1565	21	2971	2683	29	6949	6818	46	11092	10911	54	354874	339423	96	4.35708
163591	130595	95	53375	42218	93	1255	1103	8	3131	3052	32	8703	6651	53	11570	8780	69	390659	316711	93	4.36535
104793	97935	85	29205	28344	80	1038	1240	10	2585	2867	26	7426	7290	44	8711	8249	47	300167	287242	82	4.36638
104163	101966	81	28287	27444	78	1185	1138	12	2636	2388	31	6136	6290	41	7908	7693	47	273908	261470	82	4.36741
109187	104742	85	25559	24805	75	1296	1284	11	2094	2150	25	6331	5849	42	8411	8639	50	303942	288203	85	4.37051
104789	101047	86	39280	38291	81	938	1062	6	2282	2287	24	5599	4955	41	6549	5988	47	244327	238273	85	4.37464
104097	102610	84	33013	31694	79	1319	1074	11	2528	2483	25	6810	6245	45	8693	8115	57	290308	284768	84	4.37464
167813	143122	94	61073	52064	92	1777	1460	16	4133	2819	43	9636	8261	57	11998	10337	59	439499	394685	91	4.37774
107123	102375	87	31221	30640	78	1335	1405	14	2709	2616	26	6213	5738	45	7241	7319	46	280967	266538	85	4.37774
274164	220875	117	139643	117602	108	4181	3443	37	9740	7980	53	23612	19125	88	30892	26204	102	1.04858e+06	924888	112	4.37981
118383	113164	83	39349	37971	80	1337	1464	14	2578	2339	30	6822	6321	46	7691	7218	49	288213	274808	86	4.38394
96079	93488	87	35868	35709	78	1144	1096	9	1657	1750	20	4894	4710	41	6364	6881	43	235501	228823	83	4.38394
174973	138947	96	56968	45074	92	1804	1578	20	3994	2940	40	9251	7204	56	13325	10932	61	445902	359204	98	4.38704
90340	87405	80	37938	37535	79	1072	976	0	1684	1763	21	4030	3874	35	5240	4860	42	190088	182669	84	4.38911
165625	141755	97	62764	53883	91	1339	1424	15	3681	3360	31	8818	7471	52	10704	8946	58	398575	353043	93	4.38911
103963	99573	83	34523	33931	80	1102	1068	7	2186	1989	27	5151	4711	40	6260	5802	44	224145	214433	84	4.39428
339109	202902	142	119354	72522	140	4007	2291	41	8282	5777	58	22074	13027	86	25002	15329	100	927760	585534	141	4.39738
111069	106770	90	35816	35046	80	1194	1289	13	2612	2797	26	5459	5081	39	7986	7850	48	277781	260926	84	4.39944
90783	90327	82	32459	31677	77	811	915	0	1758	1796	22	4195	3886	36	6089	5847	45	217747	212018	78	4.39944
138155	119251	90	49774	43557	88	1345	1440	15	3487	3151	30	8579	7635	49	11524	9919	64	399077	359506	92	4.40254
80172	79329	82	21194	21043	60	744	722	0	1267	1329	17	4664	4513	41	5387	4847	40	184610	175389	83	4.40977
94470	92172	85	28706	27951	79	940	937	0	2184	2104	24	5525	5312	41	7676	7343	44	248534	239032	83	4.40977
110564	104568	87	43540	41830	80	1456	1726	17	2846	3009	28	8010	7504	51	9584	8878	53	368575	346390	86	4.41287
118101	115008	92	44117	42274	82	1296	1168	11	3188	3042	31	8487	8164	53	10450	10215	53	340932	312744	99	4.41287
90376	89267	80	23709	23344	75	1161	1045	6	2635	2210	25	5561	5337	40	7542	6945	50	270412	260744	84	4.41701
248503	201747	112	72034	56578	111	2949	2330	29	7378	6439	46	18893	15956	79	22426	17908	86	820536	690960	115	4.41701
139889	128626	88	43935	39090	85	1308	1010	4	3704	3392	34	9270	8422	52	11105	9820	65	418746	380067	89	4.41701
88460	87013	79	28100	27626	77	892	898	0	2317	2027	29	5146	5262	37	5665	6137	38	217626	206307	85	4.41804
192261	167729	97	75133	66039	93	2655	2207	26	6097	5195	47	13129	11883	64	15698	13821	66	559710	515671	97	4.41804
110590	105524	97	29773	28538	80	800	800	0	2540	2591	28	5184	5119	37	5661	5516	44	225395	213105	89	4.42011
158756	147272	92	54097	50675	87	1684	1886	19	4332	3275	41	9604	9231	53	11451	10290	56	425576	393679	93	4.42217
79474	77397	84	26864	26486	77	704	614	0	1812	1856	21	4323	4215	37	5550	5093	42	189165	179422	86	4.42321
126867	120883	83	27637	27177	80	846	797	0	3677	3575	35	6546	6140	43	6820	6560	46	257177	246628	86	4.43561
131159	124931	87	33822	32545	81	1119	975	0	3283	2546	32	7448	7095	48	9929	9704	55	321403	296089	88	4.43767
106728	103378	85	31055	30063	81	1621	1430	19	3045	2846	28	7621	7265	48	9542	9528	50	337347	320425	89	4.44077
95942	91725	88	25463	24943	74	1106	1144	8	2546	1750	31	5482	5141	39	7309	6907	50	261427	248652	86	4.44077
80247	79616	81	32396	31991	77	883	914	0	1449	1412	19	5016	4740	40	5833	5598	44	213413	209791	82	4.44594
205034	162991	99	54869	43271	96	2253	2181	26	4599	4079	41	12337	9477	63	15044	12468	71	542758	446604	102	4.44594
120938	116825	86	34798	33706	82	1964	1994	23	3689	3366	33	8990	8756	53	11195	10531	53	423615	396953	86	4.44594
166925	155551	90	42821	39862	86	2055	1869	21	4664	4387	38	11803	10884	62	14348	12851	68	497390	456076	92	4.44594
152488	123714	109	48647	39731	109	1472	1351	15	3437	2606	36	9074	7177	53	11696	9372	65	400076	325857	109	4.44594
148696	128066	91	54091	46351	90	1438	1148	12	3430	2978	34	8493	7009	52	10893	9196	55	396904	344015	107	4.44594
134955	114559	89	37196	31367	86	1242	1153	10	2703	2359	31	7643	6547	52	9418	8263	57	334047	294646	90	4.44697
152242	138698	90	63852	58901	87	1851	1822	21	3337	3310	32	10922	10103	63	12684	11660	67	460718	427286	95	4.4511
102338	99703	81	31132	30461	79	1067	971	0	2630	2465	28	6547	6591	45	8262	7654	52	282523	264077	83	4.45834
71152	71909	81	23640	23247	72	906	717	0	944	1272	14	3970	3881	35	5272	5585	38	173774	170877	79	4.4604
94126	93175	80	28571	28000	77	920	887	0	1950	1667	23	4568	4330	38	5924	5905	40	203780	197692	79	4.4604
181447	145250	99	56655	45016	95	1509	1137	16	3183	2792	34	9261	6936	60	11117	9221	57	403619	327999	97	4.46144
113109	108337	88	24659	24036	68	1216	1094	9	2666	2365	32	6553	6464	45	7374	6871	46	292366	277113	83	4.4635
83920	81464	79	31605	31105	77	1003	824	0	1899	2040	22	4893	4557	40	6869	6355	48	241000	231010	80	4.46453
91930	89227	81	27961	27110	77	1051	860	0	2675	2134	27	4946	4800	40	5771	6092	38	229765	219921	81	4.46763
116006	114439	85	47631	46462	81	1247	1237	12	2485	2356	30	7057	6899	46	8567	8289	61	312596	293404	87	4.4697
88309	87459	78	29461	28821	76	833	918	0	2082	1653	23	4702	4521	38	6843	6569	46	222156	216838	81	4.47177
90253	88244	83	19182	18980	55	909	918	0	1997	2104	23	5140	4941	38	6352	6455	41	221899	214667	84	4.47693
192713	162059	99	65380	55546	91	1921	1531	21	4299	4051	36	10978	9080	61	13250	10771	70	501185	441033	98	4.47693
145210	125767	90	43951	37186	88	1658	1336	21	3114	2551	31	7627	6642	49	9319	8267	51	352012	310307	94	4.48003
89474	88503	80	30588	30133	77	901	899	0	2185	2045	25	5303	5263	38	7314	6780	48	251179	237778	86	4.4852
208319	166136	98	84608	69510	97	2405	1956	27	5246	4298	43	12350	10175	67	17007	13740	78	577487	476433	103	4.4883
109779	106158	89	45906	44542	81	1368	1154	11	2735	2782	27	6780	6641	43	8494	7713	57	292867	277917	84	4.4914
186146	159628	101	63408	55314	93	2038	1901	21	4334	3661	37	11769	10450	63	13441	11747	64	503667	452768	96	4.4976
96027	91455	86	16911	16347	52	840	922	0	1451	1873	18	5344	5299	39	6570	6310	47	236032	228015	82	4.5007
137549	122640	90	47583	41579	88	1230	1190	12	3522	3151	38	8110	7377	48	10879	9184	59	353902	325857	89	4.5007
177150	141177	97	59321	47917	95	1655	1343	17	3690	2982	38	8508	6863	54	11248	9118	64	408069	345145	105	4.5038
114899	111356	81	36822	35988	81	1456	1422	15	3161	3038	31	8272	7493	52	9551	8817	58	367387	348158	87	4.5038
60775	59652	76	36664	36141	75	1860	1699	21	3665	3645	33	9758	9571	50	11344	11548	57	400932	385365	82	4.5038
128131	124082	84	39229	38101	82	1312	1245	13	3561	3347	33	8827	7855	52	10741	10079	55	389922	377018	90	4.51413
112873	109224	86	47698	46382	81	1279	1261	12	2683	2529	26	6215	5940	42	7214	6914	49	264451	251385	86	4.51413
100314	99469	84	22179	21902	65	901	877	0	2463	2510	25	6130	5692	43	7723	7990	45	281774	267341	85	4.51413
103541	100659	85	28489	27765	80	1228	1241	11	2784	2327	28	6803	6554	46	9609	8633	52	305971	286328	86	4.52033
89930	90325	79	23599	23131	69	1138	788	0	2806	2527	29	6075	6137	42	7055	6794	44	257774	247668	85	4.52136
107623	104778	82	32876	31305	80	1453	1131	15	2775	2191	29	6542	6681	40	8241	7583	48	305561	294782	82	4.52136
141469	134144	86	41376	38980	83	1832	1814	21	3804	3625	35	10302	9779	53	13010	11983	63	462299	440953	87	4.52343
135407	117733	91	38705	33155	86	1559	1339	18	3079	2724	31	8150	7295	50	9378	8449	52	347926	320527	86	4.52653
118368	113183	90	39168	37866	81	1313	1341	14	2634	2949	28	6838	6575	46	8824	8313	48	312759	299569	82	4.52859
110628	104749	97	32625	31647	79	1323	1534	16	2257	2591	25	6773	6611	46	8185	7141	55	292989	277253	84	4.53273
208638	157677	102	62997	47075	99	1957	1371	22	4327	3586	41	11178	8999	64	13788	9701	73	480209	374925	101	4.53996
96519	94486	85	24744	24149	75	986	825	0	1891	1755	20	5226	4657	39	6604	7178	40	235401	222083	83	4.54306
108062	102939	88	31025	29927	79	1191	1151	10	2695	2706	30	6892	6398	46	7324	7071	51	270977	253718	86	4.54409
141891	131866	90	46719	44257	85	1892	1624	23	4052	4052	34	9585	9125	52	11892	10616	59	454320	427066	91	4.54409
155711	140881	102	56460	51510	89	2044	1728	23	4174	3802	37	10091	9223	52	12439	11575	63	431252	410513	94	4.54616
158407	131063	91	50650	42319	90	1561	1287	16	3481	2893	37	9782	7628	61	12444	10134	64	433013	364494	96	4.54926
70528	70276	78	16729	16664	51	416	462	0	1447	1092	9	3843	3693	33	5611	5940	40	171860	168318	79	4.55029
170836	143641	110	50906	42915	92	1969	1725	23	4343	3977	37	10278	9176	55	13003	11157	57	448736	406614	95	4.55236
154654	132223	92	64946	57200	91	1598	1271	18	3970	3388	40	8799	7368	54	9803	8706	51	379546	340008	93	4.55856
170767	141902	103	56248	45557	94	1644	1358	19	3559	2675	35	8905	7636	55	10894	8838	61	391472	327494	93	4.56062
104181	99043	89	28085	27045	79	1000	1023	3	2375	2201	24	6055	5722	43	6861	6587	46	261531	242486	82	4.56166
207670	187022	104	127897	118525	95	2928	2421	30	7884	6777	51	18870	16863	81	22237	20209	80	813564	726301	96	4.56372
94602	94155	80	15307	14954	52	884	905	0	1789	1761	21	4931	4675	38	5986	5668	42	217462	208269	81	4.56786
117346	108173	85	43824	39671	83	1646	1522	17	2625	2485	30	8101	7001	53	11389	10762	57	384202	372500	86	4.56786
81331	81067	72	31901	31405	77	881	918	0	1763	1648	22	4048	4109	33	4950	4575	38	186728	183750	78	4.56786
198554	148086	101	59978	44329	99	2334	1806	24	4189	3282	40	11255	8568	65	15723	12087	84	536968	397746	101	4.56992
240109	180962	118	71655	53363	99	2741	2026	30	5645	4593	43	13543	9981	72	16405	12512	79	593751	457320	103	4.57302
127650	109503	88	42239	36248	86	1316	1153	9	2868	2573	31	7404	6400	48	9937	8955	60	349571	307562	94	4.58026
89233	85951	85	17947	17672	54	1071	933	0	2161	1818	25	5025	4952	39	5705	5790	40	232936	229757	85	4.58026
122743	116374	84	40780	38772	82	1787	1617	16	3527	3222	28	8558	8357	48	9887	9413	50	376809	356014	89	4.58129
209356	158549	102	74791	58025	97	2224	1612	27	4592	3394	38	10788	8212	65	13469	9777	67	444156	341424	101	4.58129
90905	88765	83	30640	29933	78	946	759	0	2018	2188	22	5089	4785	39	5659	5376	40	203172	194169	85	4.58335
165541	151048	95	47508	43105	89	2129	2169	23	5554	5377	40	13748	12755	65	15400	13971	67	586575	543836	95	4.58542
224906	185955	107	93461	78039	103	3452	2886	32	6717	6085	47	18055	15757	75	22946	20544	81	812649	728646	105	4.58645
91786	89395	83	32308	31415	77	1076	1087	8	2621	1948	30	5013	5112	37	6184	5938	42	226946	222319	81	4.58749
109772	106548	83	37012	36121	80	1041	889	0	2080	1937	24	5605	5777	39	7357	6725	48	266959	256565	82	4.58852
112666	109340	83	24102	23102	69	1113	1162	10	2870	2896	29	5976	5833	44	7825	7300	47	281301	273417	82	4.59265
77953	75572	81	28071	27497	76	981	977	0	1734	1609	16	4744	4403	37	5888	6116	37	216833	209557	81	4.59265
85056	81699	84	32507	31840	77	585	718	0	1308	1441	12	3739	3642	33	5401	4740	45	191492	181660	79	4.59575
142169	135042	92	47624	45393	83	1911	1680	21	3898	3540	34	8895	8387	53	11812	11418	59	411276	390721	88	4.59575
88117	87564	80	25609	25060	69	900	908	0	1748	2072	19	4202	3995	36	6481	6051	42	217229	204428	95	4.59575
286835	223083	122	114777	90684	120	4112	3156	35	8935	6970	52	21704	17611	85	29759	23289	109	978018	807632	126	4.60299
116745	110629	85	39536	37597	81	1247	951	0	2569	2795	26	7000	6526	45	8698	7974	56	310870	298761	87	4.60402
113861	110607	89	34328	33549	80	1264	1176	11	2584	2636	30	7447	7320	49	8166	7684	48	313356	298637	86	4.60402
84957	82104	81	31167	30311	78	771	647	0	1918	1788	20	4361	4345	35	4932	4801	37	190797	182396	84	4.60505
97015	94729	83	24806	24199	71	943	857	0	2126	2261	24	5929	5873	44	7110	6758	53	269551	264923	83	4.60815
118373	111000	96	41582	38856	84	1148	1314	11	2674	2242	25	6410	5717	47	7814	7130	52	275401	255940	91	4.61848
123398	119629	85	37211	36180	81	1429	1509	16	3611	3886	32	8060	7559	47	10000	9577	55	357937	339486	88	4.61952
254868	190019	122	74347	55639	114	2733	2036	29	5479	4390	50	14031	10475	67	17481	13311	82	623330	497274	117	4.62055
109115	102553	100	45963	42409	89	1174	1027	4	2589	2124	31	7022	6375	46	7339	6706	47	287338	256645	100	4.62055
97735	95796	80	33535	32786	78	828	838	0	2009	2129	26	5101	4998	39	6139	6151	42	233135	224090	81	4.62262
120678	114156	98	44799	43280	81	1100	1183	10	2787	3136	25	5943	5927	41	8243	7351	53	278346	262498	85	4.62262
178757	144755	112	59873	48742	96	1983	1531	23	4200	3334	36	9589	7713	51	13122	11157	69	450541	381225	97	4.62675
69908	70381	78	23951	23485	73	839	894	0	1623	1844	19	3595	3686	33	4872	4482	37	169475	163141	79	4.62778
131863	118255	88	48268	43340	85	1442	1227	16	2989	2600	31	8163	7582	50	8431	8300	50	344279	323160	88	4.62985
187929	148361	101	62230	48991	95	1768	1461	20	3244	3185	32	9952	7966	58	12731	9514	69	433701	350550	99	4.63398
111340	107178	87	37495	36530	80	1008	1010	3	2128	2429	26	6582	6725	45	7718	7311	52	290514	284138	85	4.63502
124726	118314	94	39681	38108	82	1240	1016	4	3019	3139	29	8161	8018	48	8943	8482	52	331255	311729	90	4.63708
114513	111114	84	36499	35236	80	1580	1873	17	2393	2528	26	7033	6749	44	8408	8264	55	295448	279031	86	4.63915
104716	104063	82	31858	30636	78	1278	1305	15	3487	2950	32	8242	7722	49	8652	7929	53	309616	295704	84	4.64018
130591	112887	88	40207	33684	87	1410	1156	13	2399	2424	27	6860	5733	49	8921	7381	54	332820	296920	93	4.64122
187336	138906	107	59155	44897	96	1651	1249	19	2991	2626	34	9008	6967	55	12772	9095	69	427489	323875	99	4.64225
224918	192433	98	94523	82020	96	3044	2910	29	7868	6956	48	19722	18006	77	23335	20891	88	845646	776225	102	4.64638
87615	86439	80	31362	30697	77	928	902	0	2357	2158	28	5687	5576	43	7496	6562	47	250168	237699	87	4.64741
115936	110769	84	41391	39905	80	1220	1401	14	2823	2854	29	7979	8020	45	7505	7037	44	293586	277264	89	4.64948
125923	120002	85	37060	35917	81	1702	1683	21	4050	3750	37	8454	7878	55	9409	9259	52	356825	346972	84	4.65465
156083	136798	90	60500	53751	88	1943	1777	20	3572	3380	35	9599	8576	60	12433	10907	61	429840	397206	90	4.65671
95158	95533	80	27334	26838	77	982	925	0	1922	1856	22	5426	5090	40	6703	6720	43	243352	237418	82	4.65981
182118	136292	106	58218	43194	96	1786	1269	24	3790	2754	37	9590	7358	59	12830	9782	75	445474	355191	98	4.66291
215777	168173	106	84046	67418	105	2218	1982	24	4519	3769	38	12881	10439	64	16766	14248	71	606336	506940	106	4.66395
108668	105042	84	34314	32995	80	1391	1194	14	2656	2205	31	6409	5683	45	9799	8827	50	314228	295223	85	4.66601
179393	141745	99	60344	48519	95	1732	1416	20	3448	2944	41	9509	8200	55	12364	10112	66	432402	360444	98	4.66911
210742	175619	115	93127	80916	98	3258	3058	30	7126	5944	45	16723	14316	70	22404	19849	80	760024	647177	102	4.66911
98217	94966	82	23209	23208	56	1064	1184	10	2026	1660	19	5272	5210	39	7785	7208	50	254626	245739	82	4.66911
143161	127494	92	45412	40221	86	1802	1577	20	3349	3004	34	9160	8442	50	12634	12083	60	431942	410413	86	4.66911
180459	154528	107	63028	54174	93	2049	1657	21	4133	3683	38	9389	8555	53	11228	10322	58	415250	370145	95	4.67015
192136	141266	114	54575	39087	96	2126	1402	28	4139	3126	40	10228	7435	63	14751	10481	74	491620	368997	114	4.67118
134758	128056	96	100859	98092	85	1482	1242	17	5213	4833	40	9906	9436	58	11609	11486	54	410780	388276	86	4.67118
178039	139670	105	59992	48434	94	1656	1389	19	4054	3514	39	10008	7588	54	12906	9487	65	447675	366716	98	4.67221
135457	126467	87	49333	46103	85	1203	1202	13	3561	3142	34	8052	7718	49	9948	9345	57	338360	307989	91	4.67428
83700	80138	85	28887	27904	78	818	749	0	1599	1916	20	4931	4753	39	6954	6576	49	228053	215347	96	4.67428
150831	130298	91	47450	40510	88	1481	1476	13	3753	3023	37	8567	7504	49	9527	8123	57	358359	325337	91	4.67428
143311	127505	89	47383	42127	87	1946	1595	21	3867	3532	34	9082	8429	49	10761	9960	52	390884	362422	90	4.67634
109246	105362	85	26348	25772	76	1250	1283	12	2938	2811	30	7004	6481	48	9031	8852	53	308673	299243	87	4.68254
182932	139549	100	57265	43943	95	1845	1426	20	3679	3155	36	9015	6903	58	11971	9693	69	421837	333723	95	4.68771
138924	130572	86	71755	66160	87	1847	1749	20	3855	3560	36	9737	9072	55	11945	10563	60	421720	399633	87	4.68874
69728	66003	85	22212	21923	63	745	695	0	1165	1407	11	3966	3650	35	4698	4361	39	159504	159760	77	4.68978
116303	110510	85	40713	38073	82	1194	1105	9	3026	2700	30	7842	7016	50	8847	8164	52	330355	322182	85	4.69184
270771	188193	112	93489	63512	108	3026	2211	31	6296	4697	49	16954	11898	77	18954	12951	80	712571	523967	110	4.69288
113316	108560	85	40439	38008	82	1507	1130	11	2422	2506	26	7349	7086	51	8824	8060	53	314378	297951	82	4.69391
142032	134103	87	36546	34978	83	1852	1807	20	3616	3217	32	9785	9349	53	11285	10434	61	404621	378956	90	4.69494
388542	255527	152	207205	143259	151	7306	5037	47	15742	10079	82	36586	25833	141	46082	32242	145	1.04858e+06	1.03913e+06	150	4.69598
99771	101788	80	30442	30651	70	1117	1164	9	1917	1688	23	4750	4456	36	6234	5985	44	225447	216878	80	4.69598
106468	103925	81	52023	51157	80	1499	1491	16	3020	2790	27	6788	6485	43	8209	7994	46	286834	273209	84	4.69701
242604	180393	109	87413	65542	109	3035	2302	31	6686	5016	51	17222	12155	79	20661	14388	84	729083	484813	115	4.69804
116552	109480	91	42165	39776	82	1096	1069	7	3046	2472	29	6925	6549	46	8334	7677	59	282447	270972	87	4.70011
160267	135606	94	41811	34459	90	1526	1151	15	3169	2922	35	8681	7716	53	10547	8908	65	407243	346870	93	4.70424
99679	96332	83	33584	32936	79	1064	859	0	2016	2240	21	4970	5014	36	7706	7728	50	249245	238049	86	4.70734
100884	96783	86	29995	29142	78	861	873	0	2253	2099	25	4983	4906	40	5975	6002	43	219003	209121	83	4.70734
98020	95303	84	28918	28048	79	808	1041	4	2332	2285	25	5564	5502	41	7430	6804	48	251475	242737	87	4.70941
125431	120068	86	43004	41233	83	1333	1341	17	3722	3809	35	9594	8820	62	11140	10276	56	406343	387246	101	4.70941
115735	109357	86	37551	36487	81	1207	1318	14	2970	3089	27	6987	6520	46	8694	8634	51	309845	293448	87	4.71251
77510	75913	78	18653	18398	52	645	621	0	1947	1758	22	4113	4002	35	5529	5097	40	191643	187644	82	4.71561
212224	157581	117	61778	45713	99	2152	1465	22	4951	3397	46	10927	8713	58	15248	11720	77	526245	399929	102	4.71871
212054	161679	101	75815	58307	98	2057	1680	24	4317	3287	39	11342	8676	60	14281	11324	66	509736	412498	101	4.71871
248036	175544	103	110173	85103	102	2440	1811	28	5319	3769	48	13212	9468	75	17220	12397	72	594776	438896	100	4.72387
214355	151188	107	78502	55337	102	1466	968	0	4702	3683	45	10888	7950	60	13529	9707	69	468659	339364	101	4.72491
135435	130522	91	41126	39178	82	1736	1699	21	4345	4265	35	11070	10315	54	13986	12771	61	453398	432881	84	4.72491
102736	98318	82	34278	33174	80	916	1023	3	1863	1865	23	4703	4778	38	6958	6533	45	249058	241242	81	4.72594
295332	219833	125	112958	84394	118	3114	2302	34	7559	5465	49	17691	13914	79	21377	16972	85	757886	594983	120	4.73214
194095	145118	98	71000	52299	96	2119	1346	27	4129	2979	41	10599	7824	60	13299	10028	63	474205	346129	103	4.73214
110810	107252	84	48331	46646	82	1193	1003	1	2750	2331	30	6502	6029	42	9342	8953	55	302180	275241	99	4.73214
221029	170157	98	73170	55474	97	2639	1980	31	5497	4309	43	13921	11406	62	16979	12783	91	625632	493141	99	4.73214
90227	88894	83	31879	31250	77	617	856	0	2004	2413	23	5747	5420	41	6148	5877	43	245582	243215	83	4.73524
105112	102493	83	25617	25350	78	1422	1324	12	2490	2861	25	6646	6500	44	8611	8333	49	309478	298671	85	4.73524
102301	100141	81	37820	36877	79	1231	1233	11	2156	2480	26	6864	6819	47	8468	7905	51	291983	278317	85	4.73524
184994	139641	96	63292	47308	95	1742	1394	19	3363	2873	39	9198	7364	53	11859	9162	60	442289	344263	100	4.7373
95679	93474	80	33751	32688	79	738	887	0	2053	1957	24	4969	4807	37	6280	5635	50	232595	221121	87	4.7404
180271	142777	103	58626	45768	96	2196	1719	23	3899	2921	38	9516	7389	58	11330	8293	61	404712	330373	103	4.74247
93893	92090	83	32131	31313	79	1032	939	0	1670	1460	21	4807	4553	36	5703	6136	38	211270	198180	83	4.74764
82996	80632	88	25433	24666	75	533	584	0	1839	1851	19	4574	4761	37	5287	5234	39	208634	203875	82	4.74867
98691	95556	81	35817	34489	79	1051	1032	5	1699	1583	23	4786	4559	38	6531	5837	43	235247	219862	97	4.74867
92149	91998	80	30413	30368	77	776	883	0	1277	1655	20	5172	4951	40	6479	6534	40	235247	224424	83	4.74867
212576	170545	100	62634	49699	95	1976	1662	21	5381	4132	45	11652	9611	58	14670	11386	74	507786	421146	100	4.74867
202120	160924	119	67085	53273	101	2105	1733	24	4488	3969	39	11895	10076	59	15487	12532	66	562960	471462	106	4.7497
198402	154262	96	58144	43066	95	2095	1531	26	4564	3564	45	11167	8819	60	13779	9639	65	497327	379803	97	4.7528
84985	83697	82	24534	24235	70	694	805	0	1569	1890	19	4986	4484	38	6498	6401	45	218271	209886	79	4.7528
106343	100303	84	40897	39751	80	916	920	0	2187	2405	24	4695	4660	36	6170	5951	44	209672	199083	81	4.75384
269316	200265	108	89609	65049	104	2843	2015	31	7276	5494	51	17952	13822	77	21011	16375	87	771718	597343	105	4.75384
103448	100381	84	41876	41291	80	1014	1059	5	2052	2019	23	5690	5330	41	7325	6763	43	245486	234363	80	4.75487
129251	117974	93	52052	47775	85	1443	1326	14	3196	3087	34	7768	7182	51	9656	8730	52	340091	324307	87	4.75797
125529	120865	86	34032	31109	83	1402	1193	10	3271	3334	31	8138	7557	48	9506	8898	56	354694	332213	84	4.75797
143005	134723	88	46063	43697	84	1474	1379	17	4076	4088	37	8899	8177	54	10384	9330	57	377674	351320	88	4.75797
148079	119450	93	43574	34964	91	1655	1199	15	2577	2418	30	7738	6424	48	10644	8765	59	382079	322912	93	4.76004
124449	117751	90	43256	41906	82	1264	1257	11	3177	2759	32	6267	6017	40	8304	7640	49	308174	289134	87	4.7652
325891	211527	134	109853	68298	132	3620	2206	38	8748	5490	56	21648	13568	102	26333	16351	103	935316	629099	134	4.76727
114621	111936	82	33574	32704	80	1132	1266	12	2468	2362	26	7450	7222	48	9780	9038	58	353777	330046	86	4.77243
102873	101806	84	28934	28349	79	1039	904	0	2372	2579	27	6833	6481	44	7394	7409	42	288592	280349	84	4.77243
234655	171439	112	108581	86812	102	2378	1610	31	5588	3842	49	12951	10462	61	15986	10910	76	560980	423873	104	4.77967
174048	141644	94	57336	45971	92	1514	1289	18	3613	2956	38	8801	7035	52	11945	9374	63	419178	337974	110	4.77967
123665	117545	89	36728	34839	81	1389	1311	15	2553	2618	27	6933	6861	43	7441	6445	50	301349	282561	88	4.7807
118204	111386	92	21738	21019	62	1111	883	0	2436	2171	28	6051	5686	42	6534	6899	44	273775	263343	82	4.78483
182834	147464	97	59135	46932	94	1858	1475	16	3714	3082	38	10186	8450	57	12044	9588	64	468905	383870	93	4.78483
146529	125944	95	38107	31173	89	1549	1379	19	3284	2995	31	8766	7149	56	10826	9481	58	374658	319450	92	4.7931
136348	122831	98	45894	41338	86	1476	1254	17	2716	2567	29	7652	7380	45	9537	9150	57	333199	304879	89	4.79826
84813	85260	78	24493	23871	67	845	889	0	1981	1869	22	4422	4679	34	5752	5705	40	226265	217296	80	4.8024
109845	103355	86	35875	34715	81	1516	1346	15	2443	2341	24	5939	6018	42	7747	7060	49	258356	242711	83	4.80343
111889	107383	83	30723	29191	80	1417	1355	15	2515	2572	24	6092	6304	41	7728	7003	47	276655	264338	84	4.80343
90100	86351	82	30419	29292	79	815	990	0	1955	1758	20	4169	4128	35	5608	5306	48	185003	178145	86	4.80756
130316	123584	86	36914	34897	82	1448	1567	17	3165	3223	30	8117	7554	52	9376	8916	51	358322	342309	88	4.8086
167429	158848	87	54852	52591	85	2442	2222	25	5111	4858	40	14166	13577	66	16476	15655	75	595079	553511	91	4.81273
242979	184512	110	61185	47114	106	2266	1856	27	5576	4493	43	13761	10831	64	17422	13466	73	609689	500737	108	4.81273
105303	101431	86	38681	37438	81	1103	1094	8	2495	2524	32	7152	6817	44	9359	8921	55	306709	293489	85	4.8148
103518	100467	85	20976	20267	65	1428	1250	14	1950	2049	22	5720	5459	43	7211	6827	48	257163	243482	97	4.8148
106392	100578	88	30608	29694	80	981	953	0	2546	1854	27	5777	5391	45	7379	7121	44	272937	261421	83	4.81686
131633	125841	84	38965	37787	81	1556	1428	16	2492	2860	25	8383	8058	47	8901	8712	50	330207	316061	84	4.81686
97839	94966	83	36912	36082	80	953	960	0	2430	2449	27	5922	5508	43	5934	5421	45	219473	212142	83	4.81686
148275	132487	95	68453	61028	89	1571	1548	17	2830	2922	31	7713	6821	52	9313	8550	61	348810	319890	86	4.81996
346087	222903	148	127131	82451	138	4459	3032	40	11904	7816	61	28939	19587	105	31745	21419	118	1.04858e+06	863055	141	4.82203
110864	103787	93	35972	34158	82	1179	1086	8	2357	2074	30	5698	5731	41	7169	6709	57	261370	245646	85	4.82616
112810	108619	86	45221	43595	81	1554	1446	17	2852	2781	31	7776	7377	47	9787	8858	58	340718	322342	84	4.82616
[truncated: 7,707 more rows]
