# Supplementary material for: Phenotypic heterogeneity follows a growth-viability tradeoff in response to amino acid identity
Source: Nat Commun. 2024 Aug 2;15:6515. doi: 10.1038/s41467-024-50602-8 (PMC11297284; doi:10.1038/s41467-024-50602-8)
Supplement: Supplementary file 6 — Source Data [file 41467_2024_50602_MOESM6_ESM.zip › source_data/fig6cde/240423/240423_1445_yATP_A12_LYS.csv]

FSC-A	FSC-H	FSC-W	SSC-A	SSC-H	SSC-W	BL1-A	BL1-H	BL1-W	VL1-A	VL1-H	VL1-W	VL2-A	VL2-H	VL2-W	VL3-A	VL3-H	VL3-W	YL2-A	YL2-H	YL2-W	Time
172193	152934	104	87319	78797	91	2769	2305	30	5200	4145	43	11665	10812	60	18369	17637	75	367793	336450	98	0.00211356
190710	140406	102	82601	62017	100	2087	1732	27	5082	3577	44	9132	6579	55	14383	11194	67	316916	236820	107	0.009511
119103	107144	86	34673	31005	83	1545	1366	19	3726	3045	40	6297	6096	42	11107	9603	63	216712	196927	93	0.009511
107332	104211	81	47807	47001	80	1261	1088	14	2446	2057	28	4651	4654	37	7924	8228	47	166336	159405	84	0.0105678
171108	142950	91	57015	47080	89	2144	1651	27	3130	2866	33	7570	6394	49	12963	10744	70	261191	229510	92	0.0137381
267755	202129	118	95191	71124	118	3241	2404	34	6936	5255	53	14766	12298	69	25981	20453	101	491376	398438	120	0.0169084
250975	184193	107	84411	62585	103	3552	2423	35	5955	4839	46	13872	10872	71	24665	18821	100	492902	382907	108	0.019022
178022	144245	111	94224	80665	93	4456	4139	35	8147	6224	53	16614	14251	74	25446	21193	85	524439	433705	92	0.0200788
173460	142033	95	66538	54915	94	2455	2098	25	4355	3938	37	9085	7643	55	15302	12125	75	305216	258990	100	0.0211356
177924	152241	101	78171	68123	92	2485	2342	27	5498	4757	43	10618	9256	60	17141	14719	72	346962	315127	95	0.0211356
127476	119709	86	62085	58377	83	2162	2062	24	4520	4021	42	8869	8263	49	13582	12666	64	289276	261938	87	0.0221923
347994	203455	149	176189	108453	145	4805	2810	48	9748	6089	61	20472	11933	81	34175	20416	129	738601	454117	153	0.0232491
170427	145858	95	63013	54513	92	2291	2003	27	3812	2911	35	8782	7691	53	14264	12306	70	271240	255937	97	0.0232491
167273	146955	92	51088	45028	89	2669	2309	28	4659	4215	36	10484	9919	56	17596	16584	75	335296	306245	93	0.0243059
125571	117720	86	40742	37698	84	1798	1428	20	3417	3349	34	7510	6975	44	12625	11784	70	249287	233955	92	0.028533
209784	163304	101	104789	84460	100	3381	2279	35	5385	4510	44	11894	9527	64	18593	15838	83	402868	332108	108	0.0295898
149380	139328	92	76245	73165	86	2616	2551	26	4479	3967	39	10313	9273	51	16868	16145	72	341819	310850	91	0.0306466
175366	155375	93	92273	84182	92	3721	3397	31	6584	5485	47	14160	12205	67	23498	19336	87	463663	394881	96	0.0317033
67952	66144	78	22099	21644	61	795	864	0	1779	1480	15	3081	2883	31	6013	6243	39	107449	104257	85	0.0348737
120827	111812	92	43842	41662	83	1816	1603	22	3783	3551	35	8478	7921	53	14888	13751	67	265200	239947	91	0.0359304
91637	89215	80	39256	38528	78	1267	1248	14	2285	2127	25	4774	4750	37	8135	7685	51	163343	155652	87	0.0359304
125993	114661	87	48631	42933	86	1564	1671	19	3980	3571	35	7521	6739	49	11721	10692	57	240162	227012	91	0.0359304
174190	144495	97	69190	57488	94	2297	1791	27	5601	4068	45	9879	8246	53	16908	14289	76	333826	285823	102	0.038044
95264	92154	91	24586	24138	67	1641	1578	20	2042	2342	23	4678	4358	40	7367	7310	40	164482	156895	85	0.038044
149561	131556	89	53561	46629	88	1912	1723	21	3777	3420	35	8294	7190	51	12888	11641	65	276347	249174	97	0.038044
155670	124504	93	59391	47390	91	2403	2007	28	3227	2541	37	8851	7305	58	13450	11160	63	275712	222771	103	0.0422711
151846	131481	92	53799	46943	89	2148	1835	24	3734	3189	35	7785	6904	47	14264	12216	70	283068	243347	99	0.0422711
125555	119087	91	73279	71567	84	2165	2232	23	4343	4167	35	8486	8402	45	14211	12946	70	285485	260314	89	0.0433279
105867	99486	88	24863	22796	80	1529	1405	16	2578	2728	29	6302	5898	44	11035	10092	61	210306	192783	98	0.0433279
190224	145956	99	77605	60264	97	2700	2088	29	4853	3958	40	10872	8343	58	17087	13392	77	349606	281090	102	0.0464982
215463	184174	97	112334	96956	96	3629	2873	33	7058	6209	45	16450	14123	74	26362	22190	92	539033	473073	102	0.0464982
114109	109425	85	66399	63174	82	1428	1596	17	2832	2951	31	7138	6582	47	11233	10653	53	225974	212386	85	0.0486118
242824	186254	123	110765	86870	106	3617	2714	35	5498	4858	42	12569	9968	62	20231	16935	75	395305	344781	105	0.0496686
96457	93337	82	42636	41201	80	1361	1465	15	2227	2368	26	6174	5976	43	10671	9668	58	195932	187370	85	0.0528389
123351	113526	87	48295	45904	83	2375	2175	24	3650	3445	34	9011	8386	50	15401	14033	72	306847	286900	91	0.0538957
98345	92545	81	38174	35847	79	1757	1566	18	2634	2795	25	5801	5745	41	9211	8672	49	187610	172345	85	0.0581228
116288	109693	85	44557	42707	81	1342	1202	11	2152	1813	27	5006	4853	39	8594	8251	49	177865	165969	94	0.0602363
99247	94255	83	42303	40701	81	1352	1404	17	3411	3245	32	6189	5481	45	10908	10367	61	218888	210044	92	0.0623499
125373	117257	88	42290	39568	82	1640	1724	19	3169	3163	30	6721	6046	44	10885	9809	58	217769	201221	95	0.0634067
101485	94969	85	28843	27610	80	1532	1541	17	3058	2889	30	7385	6880	46	12375	10946	57	235605	221420	86	0.0644634
158364	144263	89	97432	91117	87	3508	3156	31	6182	5876	40	13474	12577	63	22762	20940	79	470976	425368	90	0.0655202
116523	107359	86	30402	27749	82	1863	1742	24	3173	2914	32	6627	6777	43	11056	10072	57	225175	211985	93	0.066577
111455	106485	84	43459	41776	82	2449	2339	26	3110	2567	35	7262	6929	45	11272	10464	56	240805	225319	92	0.0686906
157525	133049	98	67765	57989	91	1868	1815	21	3855	3335	40	7559	6768	48	12820	10569	64	249722	221021	99	0.0697473
108289	102454	89	42489	40857	81	1498	1357	13	2923	2787	29	5393	5595	36	8428	8131	45	175057	169907	90	0.0729177
108918	103026	85	45891	43408	81	1871	1590	20	2768	2392	26	7045	6838	46	12138	11587	58	248169	232140	93	0.076088
144091	122051	94	47705	38799	90	2087	1792	21	3934	2761	40	7595	6291	50	13029	11214	62	260424	212547	100	0.0782016
141940	130275	91	55866	52061	88	1695	1666	19	2409	2249	29	6375	5651	45	10070	9116	57	198102	178476	95	0.0782016
169573	149959	91	86363	77743	90	2954	2724	28	5153	4663	41	11041	10293	58	18056	16888	69	367141	343649	96	0.0782016
168303	138014	105	56101	46633	91	1877	1586	21	3757	3060	35	8048	7074	52	13700	11566	68	282883	243989	98	0.0792583
113963	108037	85	37340	36013	82	1958	1725	23	2633	2821	30	6565	6327	43	11412	11054	52	227773	210901	93	0.0792583
140132	123103	104	46275	40650	88	1740	1629	21	3115	2860	32	6769	5865	47	11178	10289	57	242553	223574	96	0.0803151
194381	154646	102	65308	51413	96	2359	2116	24	4762	4003	40	10662	9354	56	16389	13738	78	355888	303522	101	0.0824287
108396	101824	86	29266	26760	80	1728	1623	21	2865	2696	31	6354	6101	44	10430	9525	59	220102	211374	86	0.0824287
174954	142626	98	71792	60531	94	2201	1573	27	4106	3336	38	8687	7221	51	15338	12995	68	309790	264546	97	0.0834854
112960	108540	84	39323	38099	80	1452	1373	18	3454	2701	31	6104	5696	44	10897	10368	57	199887	191742	87	0.0834854
151754	138741	92	71600	67513	88	2396	2326	26	3623	2819	35	7324	6875	47	12035	10767	70	223020	207008	94	0.0845422
145117	131061	89	68990	61672	88	2470	2466	23	4026	3517	39	9017	8722	50	14850	13716	62	297150	276710	92	0.0866558
190902	139508	103	135381	112290	100	4381	3287	38	7786	6903	49	17491	14290	74	30307	24435	99	545665	465837	109	0.0929964
136840	122691	102	45800	41015	85	1941	1859	24	3539	3246	32	8002	7663	50	12112	10557	62	249441	233230	98	0.0961668
86010	82998	94	33199	32508	77	1054	1059	5	2090	2159	22	4479	4300	37	5985	5927	43	152672	145273	89	0.0961668
108524	103837	81	38401	36890	80	1421	1420	17	2357	2531	27	5997	5603	46	9715	9567	56	191663	172487	94	0.0972236
183768	156013	105	82239	70120	93	1993	1644	24	4603	4019	38	9083	8208	49	14838	12814	74	304940	273742	101	0.0982803
181842	157436	95	83968	72308	94	3252	2852	30	5460	4687	41	11760	10281	57	19167	16355	79	390461	350919	105	0.0993371
103454	96879	84	38094	36229	80	1693	1478	18	2482	2209	28	5525	5249	39	9433	8637	56	185904	173461	92	0.101451
128094	117500	87	33712	30627	81	1753	1430	24	3932	3411	37	7443	6931	47	12673	12205	57	247773	222685	94	0.102507
114582	108180	83	46876	42538	84	1652	1576	18	4043	3613	32	7434	7339	47	11933	11483	63	247401	233144	94	0.103564
225389	197638	106	95417	83364	99	3440	2864	32	6937	6171	44	15090	12963	63	26678	23013	98	529142	478876	105	0.103564
137217	126450	97	42252	40242	84	1974	1841	22	3800	3094	32	7264	6441	47	12486	11593	65	253288	236668	98	0.105678
63209	62988	83	23855	23696	66	902	785	0	1050	1293	14	3084	2892	30	4995	5162	36	104049	103063	79	0.105678
258929	180038	116	84559	59036	110	4176	2847	40	6382	4522	48	14608	10416	72	24412	16664	105	466496	340487	118	0.106735
228324	166829	112	87852	64221	107	3382	2572	35	5192	3951	47	12306	8810	62	20109	15554	79	396572	293279	115	0.109905
129180	118151	87	55805	50901	86	2135	1897	23	3098	3099	30	6985	6475	47	11317	10624	54	238929	228818	91	0.109905
197543	156337	98	77410	60130	97	2976	2273	30	4583	4103	38	11033	8789	60	18533	15746	73	357449	294900	110	0.112018
239101	162443	110	87299	59271	106	3810	2467	38	5575	3709	50	12547	8564	64	20319	14538	85	419094	300111	112	0.113075
111335	104247	88	35998	33797	81	1263	1135	13	2969	2553	30	6246	5888	43	9852	9631	51	194921	183296	87	0.114132
124051	116534	84	59459	55971	84	2241	1927	24	4082	3908	35	8704	8062	53	15015	14072	64	300821	280435	87	0.114132
100494	94072	90	41317	39307	81	1691	1463	20	3383	3007	38	6549	6036	42	11667	10465	62	224887	210737	89	0.117302
94200	86422	82	41378	38558	81	1379	1205	15	2555	2019	31	5155	4826	41	9216	8246	53	167516	157928	83	0.1247
99059	95267	81	39324	37922	80	1567	1493	16	2829	2403	30	5012	4686	36	7408	7685	47	169281	162969	89	0.1247
99788	94143	82	42510	39733	81	1782	1695	18	2288	2143	30	5975	6254	38	9553	9294	55	198608	185063	80	0.126813
357263	267409	147	171001	128396	132	6111	4894	39	11648	9032	63	24206	18442	100	41320	32380	129	781833	597979	147	0.126813
168967	141958	98	56787	47013	91	2174	1844	24	4519	3553	38	9502	8413	57	15050	13640	68	322330	281209	101	0.126813
94812	92766	82	37837	36756	78	1239	1354	14	2928	2533	27	5184	5012	39	8037	8063	43	178171	171520	89	0.12787
109732	105134	94	36507	34672	81	1675	1759	20	3843	3326	35	7931	7489	47	12418	11628	57	263303	246965	94	0.128927
107179	105045	85	44803	43513	80	1603	1663	17	2911	2836	29	5368	5432	39	9021	8927	46	196442	176194	90	0.13104
102604	96314	93	38181	36751	80	1551	1492	15	2293	2085	26	5941	6112	41	9428	9168	51	201607	192527	93	0.132097
134773	118838	95	63212	56434	88	2117	1616	27	3739	3197	34	8115	7097	51	13293	11843	64	273723	244805	96	0.133154
49068	49409	74	19869	20108	55	542	738	0	1631	1442	16	2517	2598	25	4294	4614	36	87207	86364	84	0.136324
151691	135697	92	58192	54109	87	1650	1613	19	3541	3263	33	8320	8126	48	13762	12726	60	271026	239953	97	0.137381
99562	94274	87	37630	36302	78	1892	1722	19	2123	2066	25	5681	4986	41	8181	7660	49	185961	175671	85	0.139495
142654	125838	90	44452	39566	86	2149	1977	23	4307	3894	37	9589	9254	55	16352	15495	77	338260	313648	91	0.140551
104606	97922	84	34646	32406	81	1570	1632	17	2395	2716	25	6877	6582	44	9911	9342	52	217546	200439	82	0.141608
203865	158632	101	84363	65271	98	2942	1779	37	5430	4362	44	11611	9259	59	20273	15677	76	385012	309885	111	0.141608
164373	124709	103	63373	47933	94	2174	1881	24	4045	3090	37	8264	6686	50	13459	10380	69	278540	215863	103	0.142665
147159	123385	90	51685	42578	90	2290	1931	27	4305	3419	38	9308	8058	51	13655	11383	72	282822	256691	98	0.142665
129350	120835	96	35370	33210	83	2009	1965	21	3648	3095	37	8594	8113	50	14819	14229	67	288575	273312	94	0.143722
167387	140032	108	67302	57104	91	2504	2349	27	4723	3883	40	10168	8655	57	16272	14011	66	312608	278214	98	0.144779
100780	96048	88	51430	48967	82	855	1196	9	1978	1930	23	5424	5028	39	8006	8303	43	161959	150903	88	0.147949
222151	183323	102	118175	100987	100	3999	3469	33	8404	6879	53	18099	16003	74	29211	25588	95	568381	498499	108	0.147949
103846	99202	82	42950	40643	80	1544	1364	19	2666	2482	30	6991	6833	42	10752	9632	56	216453	208946	84	0.149006
145330	130497	93	57177	52082	86	1725	1722	19	3470	3098	31	6833	6191	49	10863	9905	58	233700	211431	89	0.151119
108716	107079	80	46794	45495	80	1681	1801	18	3206	2945	32	7219	6637	50	10747	10340	61	221122	204856	87	0.151119
144599	128429	99	40760	36635	86	2650	2648	26	4782	4596	40	9955	9388	52	16784	15179	76	312247	295775	93	0.152176
106416	101914	82	42829	40433	83	1512	1364	19	2874	2526	26	7098	7134	43	11746	10910	58	242053	223195	91	0.15746
82069	75411	96	29708	28720	78	1038	1074	8	1729	1624	22	4181	4270	36	7388	7025	43	153720	150570	91	0.158517
112334	108875	83	44281	42780	81	1722	1573	19	3003	2848	30	5842	5490	41	9339	8311	48	206291	196355	90	0.158517
221604	165250	114	60963	43468	100	2516	1965	26	4440	3607	44	9046	6462	56	14433	11317	70	318699	233832	109	0.161687
119379	114665	94	52686	51427	81	1730	1688	20	2930	3193	29	7036	6182	46	11175	9929	63	240183	222107	94	0.162744
137381	127110	96	57922	53853	84	2415	2449	27	4136	3761	33	8774	8005	49	14321	13468	72	285945	268027	94	0.164857
119326	110425	100	35080	33339	81	1563	1504	19	2395	2325	28	6519	5873	44	10108	8971	61	207707	193916	92	0.164857
90813	84213	83	36820	34625	80	1227	1029	6	1669	1827	22	4828	4984	36	8289	7825	51	165938	153882	91	0.166971
121767	105952	87	47679	41334	85	1523	1207	18	3181	2877	31	6557	5560	46	11480	9945	57	222800	195364	93	0.166971
323069	219161	132	131287	90110	129	5061	3330	42	9525	7103	65	21163	14533	90	36627	25980	127	691680	508085	139	0.166971
121309	112567	99	52629	50051	82	1609	1584	20	2647	2263	24	6386	6017	44	10585	9269	58	201952	183176	88	0.172255
355439	238940	145	190122	122590	143	6212	3672	47	12462	8037	65	27284	20033	110	45661	32650	139	889537	664429	150	0.172255
103071	98268	82	24140	23573	67	1609	1468	18	2476	2609	29	6507	5986	45	9858	9097	57	202925	193920	91	0.173312
138909	124836	91	52457	48141	85	1885	1927	21	2798	2939	32	7393	6939	45	11437	10096	54	236071	214829	88	0.175425
123822	118152	87	89139	86377	84	2481	2102	26	4361	3885	43	9291	8681	52	15234	14323	65	290588	263819	88	0.177539
159681	140194	95	65793	56788	91	2369	1808	26	3454	3364	34	8931	8184	52	14389	11992	64	283409	254367	97	0.177539
122568	111975	86	48814	44996	84	2038	1834	23	3266	3237	30	7394	7040	47	12249	11541	60	231795	212210	90	0.178595
175229	148079	95	69410	59228	92	2487	2428	27	5606	4644	43	9426	8666	56	16057	13759	76	330549	291003	99	0.178595
116507	108978	85	40520	38164	82	1576	1455	17	2985	2598	30	5947	5406	42	11578	10963	62	214802	202411	92	0.179652
219653	166136	111	78678	59409	99	2847	2121	31	5648	3999	44	10646	8153	58	17862	13436	72	380337	302081	104	0.180709
339691	218754	129	127084	82585	125	5405	3446	44	9972	7488	71	22397	15150	96	36398	26115	121	757681	530525	133	0.181766
287051	188675	122	113415	73623	120	3313	2321	33	5627	4146	45	13858	9814	64	22012	14774	84	447883	310179	126	0.182823
161949	126434	100	62061	48327	93	2412	1778	28	4142	3013	42	8263	6386	50	13760	11087	69	286856	225499	99	0.184936
140780	126697	93	33391	30899	83	2701	2666	28	4409	4295	38	9958	9694	53	16229	14722	66	319018	295255	83	0.185993
230873	180252	110	127175	104741	101	5479	4479	39	7909	6414	50	19850	17014	78	31651	26231	98	642613	533831	105	0.188106
168875	139136	93	62902	52315	92	2868	2457	28	3905	3763	33	9604	8826	57	15686	14616	69	317493	275502	95	0.188106
212034	176532	97	100401	86724	94	2374	2196	26	5783	4865	42	12076	10721	62	19668	17100	76	427871	374300	99	0.188106
110002	103053	85	32456	30181	83	1875	1813	22	3475	2999	32	7751	7109	49	13803	13265	60	257690	238147	92	0.19022
181405	157270	93	70511	61509	92	2634	2461	27	5887	5005	42	11021	9826	58	18856	16051	77	369822	340789	98	0.191277
176645	139395	97	76206	59528	95	2523	2164	24	4652	3779	46	10192	8146	55	17932	14450	80	322969	271469	99	0.194447
101105	96280	82	31154	30096	79	1588	1469	19	2080	2262	24	5622	5224	43	8961	8884	48	175663	166965	88	0.195504
144236	134701	87	48495	45977	85	1705	1319	23	3615	3492	35	8329	7389	50	12178	11899	54	268509	249091	94	0.195504
194996	154584	97	71309	57641	94	2166	1720	23	5174	4059	41	10341	8246	61	16512	12626	69	334225	270027	101	0.196561
216525	167213	100	66921	51184	96	3224	2386	34	5596	4514	45	14010	10764	75	20524	16358	87	439252	359388	104	0.196561
127526	117648	88	40559	37142	84	1868	1715	22	4314	3492	38	8834	8090	53	13588	12706	65	267626	256951	91	0.199731
107018	100910	83	32519	31081	80	1907	1686	21	3294	2907	32	7452	7259	44	12010	10812	63	233288	217326	88	0.199731
125748	115203	85	43179	39356	85	1981	1845	22	3236	3021	32	7570	7221	43	12833	11995	69	251015	235980	91	0.200788
229257	186743	112	132137	108873	101	3848	3105	35	5729	5382	39	13952	12321	64	23836	20277	85	462099	394701	108	0.201845
120351	112703	86	61582	58411	83	2167	1968	24	3988	3663	33	9788	9444	50	15673	14902	64	322683	300696	93	0.206072
120472	116032	84	69550	67047	81	2372	2191	24	3181	3557	32	8294	8061	50	14198	13693	64	258584	249054	85	0.207128
171076	141237	93	67315	54936	92	2474	2003	28	4939	3827	42	9014	7514	50	14243	11970	65	272358	238170	96	0.210299
87635	83795	88	22841	22333	68	1066	922	0	2295	2027	23	4869	4835	37	7430	7072	47	158637	153482	88	0.212412
132409	122526	87	49487	46707	83	1759	1682	21	3320	2722	32	6772	6230	44	11069	10639	59	221251	204437	92	0.212412
146698	132658	104	55372	49189	90	2283	2123	24	4421	4123	36	9615	9057	52	16932	15304	77	328580	304992	104	0.212412
170460	142355	96	63548	52641	93	2138	1820	24	3602	3056	35	8500	7272	50	12625	10720	59	262363	231234	95	0.214526
140805	126144	92	38673	35089	85	2316	2070	24	3609	3418	35	8602	7946	53	12787	11827	63	255731	238746	88	0.215583
184893	158733	93	90130	78356	94	2954	2479	31	4464	4309	39	10166	9003	55	16304	14524	71	346376	314079	95	0.216639
155213	142282	89	87515	80734	87	2858	2395	26	4517	4005	38	10088	9045	56	15464	14366	66	317720	284500	93	0.217696
94877	87574	81	27343	25451	79	1466	1248	16	2616	1981	31	4827	4960	38	8087	7442	51	164203	156250	73	0.218753
391157	284914	155	288000	222330	151	9670	7594	50	19781	14905	75	42429	31597	142	69955	50655	147	1.04858e+06	974981	160	0.21981
100954	94108	83	29336	28328	79	1775	1810	21	3583	3263	34	7023	7003	45	11283	10787	59	239645	222814	85	0.220867
124100	115887	86	58924	55172	83	2252	2150	23	3528	3346	35	7178	6933	43	12721	11817	62	249311	234314	87	0.220867
105998	99146	82	42851	40418	81	1599	1557	18	2740	2528	30	5870	5864	39	10106	9087	60	192323	184101	79	0.220867
179541	155648	95	72167	63074	94	3282	2931	32	5615	4426	41	12797	10768	62	21195	17460	90	420345	344432	95	0.224037
165683	133307	93	78722	64912	93	2113	1776	24	4092	3197	40	8835	7545	49	13999	10988	69	272938	231920	101	0.225094
109756	105838	81	54839	53377	82	1885	2026	20	2838	2669	30	6129	5478	43	9335	8528	50	203768	191293	89	0.22615
215184	165257	103	72417	55474	98	2596	1927	29	5364	4064	46	11178	9387	64	18876	14928	80	382458	307162	106	0.22615
130076	119627	87	83998	77993	87	2317	2010	26	4442	4271	36	9439	9365	50	15539	13840	65	305593	287541	90	0.227207
123130	116191	89	24899	23418	80	2362	2018	26	3768	3174	35	8035	7359	47	13156	12403	63	250713	226208	92	0.228264
177164	150932	95	60196	50767	91	2615	2137	26	4509	3576	40	9901	8987	57	16088	14320	78	321421	293849	97	0.230378
123684	117975	89	61578	59538	83	2600	2533	25	3502	3615	34	7913	7264	46	13042	12585	65	258829	237544	87	0.231434
111735	104737	84	38224	35583	82	1835	1554	19	3631	3244	34	7822	6870	48	12624	11803	67	240535	226951	91	0.231434
209402	154379	106	79734	57030	100	2701	1822	25	5130	3200	48	10065	7379	55	16132	11617	74	329134	244833	107	0.234605
168470	147235	90	62684	53488	90	2849	2302	29	4506	3489	40	9787	8826	54	15586	14500	70	316840	284309	94	0.234605
232792	171084	108	79754	58326	105	2624	1911	32	5859	4043	50	11547	9121	66	19596	14092	82	405372	320875	111	0.235661
111049	103659	85	38872	36315	80	1479	1549	16	3370	3076	36	5672	5347	41	9835	9394	54	200841	184052	85	0.238832
203239	161050	99	75750	58195	99	3137	2457	35	5773	4817	41	11943	9752	62	19144	15908	89	399308	344232	102	0.240945
95354	91082	83	30569	29055	79	1543	1337	14	2630	2272	29	5956	5416	43	11317	10333	60	212260	204700	85	0.240945
88999	84794	80	32338	31467	78	1392	1303	13	2312	2160	26	4943	5143	37	8853	8612	49	166258	159058	86	0.245172
176957	156420	93	82354	73394	90	3569	3485	33	6286	4849	45	13250	11984	67	22652	19782	84	441110	400645	94	0.245172
113284	107666	83	56489	53992	81	2008	1901	24	3652	3299	36	7698	7018	52	13154	12537	60	256075	239593	85	0.245172
118637	109896	86	52931	49431	83	2608	2378	27	4395	3714	38	8931	7863	54	14972	13684	73	300432	274414	88	0.246229
334432	219063	129	125435	83657	124	5184	3870	42	10344	6147	69	22964	15696	86	38306	25446	120	776250	532555	132	0.247286
239384	175745	119	77985	56616	104	3705	2769	34	6054	4390	53	14260	9992	73	23818	17027	97	455842	343059	119	0.247286
123544	118420	94	52043	49850	82	2141	1857	24	3493	3325	31	8140	7564	51	13869	13545	59	272435	262731	83	0.247286
98843	92225	93	30479	29041	79	1793	1592	22	2601	2545	27	6256	5779	43	9675	9234	57	190204	176673	77	0.248343
129192	119751	85	45274	42032	83	2132	2055	23	3445	3264	33	8135	7670	47	13446	11704	71	283277	262120	90	0.2494
130318	116212	88	50641	44361	86	2029	1974	22	3504	2769	33	7746	6778	50	12101	10807	67	238729	208397	85	0.2494
168767	140436	90	73604	59614	91	2009	1598	24	4145	3359	35	8715	7357	53	14819	12088	65	285967	240683	98	0.251513
137362	126021	94	52461	48363	85	2122	1936	23	3522	2792	40	8058	7318	47	14160	12438	68	255761	235177	92	0.25257
153046	132052	100	50491	43850	88	2043	1799	23	4578	3813	40	8634	7749	47	13853	12997	64	281173	262975	87	0.25574
172009	131871	99	76275	58831	96	2518	1921	29	3422	2602	38	8291	6685	51	13456	10225	65	277241	215379	100	0.25574
124585	115588	94	52814	49877	83	2319	2262	24	2997	3355	27	8323	7752	48	12412	11343	59	258145	241001	94	0.257854
113757	107149	91	49130	46856	81	1309	1200	12	2076	2476	26	5362	5223	40	8144	7038	48	177141	159816	90	0.258911
166174	143811	94	69048	57824	93	1787	1529	23	3282	3043	31	8245	6965	49	14419	12726	67	279160	248097	94	0.259967
203183	167028	113	77499	61240	103	2815	2046	33	5348	3963	42	10871	8842	63	18057	15607	83	363986	307506	113	0.259967
99403	95859	82	33257	31877	79	1625	1486	15	1678	1991	21	4995	4999	36	8651	7982	48	174317	163721	89	0.261024
233117	162455	105	90833	63940	103	3051	2163	35	5410	4504	45	12091	8850	61	18337	13900	75	398292	287125	113	0.263138
163189	154059	91	70909	68229	87	3407	3199	30	6410	5726	43	13476	12932	57	22015	19280	81	463075	418864	98	0.263138
151833	136913	88	62889	56198	87	2251	2031	23	4362	3821	39	8841	8498	51	14917	13071	63	288916	265089	96	0.265251
160289	131558	93	53417	43640	91	2031	1554	21	3872	3165	36	7328	6219	49	13288	11286	63	260005	219550	98	0.267365
127946	115594	91	43854	38765	86	2017	1752	22	3794	3707	27	8052	7474	47	13018	12217	59	263591	241801	89	0.268422
85387	83031	87	29075	28435	76	1105	1101	9	1888	2062	24	4075	3885	36	6255	5887	44	130573	120906	87	0.271592
96304	93039	81	22683	21374	62	1798	1640	21	2523	3036	26	7255	7163	43	11036	10530	59	226859	214396	90	0.272649
146396	136419	87	87120	82863	85	2360	2443	25	3845	3651	34	9060	8407	49	16590	15487	73	329680	300555	94	0.272649
163768	136689	94	62790	50943	93	2820	2446	28	3739	3181	32	8518	7690	53	13385	11792	61	278047	261961	90	0.275819
107279	100302	86	42257	40002	81	1242	1074	7	2187	2216	24	5363	5267	41	9447	8543	52	194010	181365	85	0.275819
105135	100219	87	64610	62579	82	1837	1774	19	2872	2575	28	6185	5803	43	9963	8832	56	199787	185978	86	0.275819
179090	137298	105	67380	51219	96	2414	1870	27	3913	2956	42	9268	7178	55	15588	12190	73	295705	228342	101	0.276876
146348	137595	85	64383	61509	84	2457	2128	26	6333	5638	49	9541	8869	56	13586	12899	70	336076	315846	90	0.276876
110888	104453	83	42799	40956	80	1595	1524	21	3530	3031	34	7510	7077	44	12079	11487	54	241747	235501	85	0.277933
101604	93546	85	39818	36976	82	1388	1176	12	2545	2414	26	4871	4605	37	7692	7211	47	158383	146783	84	0.278989
215674	169729	104	85184	66388	101	3004	2214	32	5500	4290	44	10910	8830	58	18164	14120	78	358948	294858	103	0.280046
138213	104691	93	58585	44084	92	2180	1610	26	3441	2665	34	6838	5276	49	12678	9222	69	249122	191296	96	0.281103
117790	110464	86	37142	35499	81	1823	1592	23	3220	2853	30	6941	6621	48	12354	11345	53	238295	226552	83	0.28216
224418	187645	121	174887	148715	109	4712	3831	37	8611	7296	49	20315	17949	74	32955	29702	101	635320	569203	109	0.284273
256142	200393	115	116445	94852	107	3509	2451	35	7117	5580	47	14143	11373	69	23772	18864	90	471651	394920	108	0.284273
183884	153337	95	53822	44683	93	2768	2497	30	4564	3574	42	10136	8677	61	15628	13224	81	313980	283839	95	0.28533
98722	91586	98	29065	27839	80	1778	1668	21	2974	2730	30	5912	5469	42	9921	9541	53	180713	167792	84	0.28533
205696	154265	101	81754	58943	99	2589	2161	26	4472	3490	44	10565	7979	61	17522	12436	77	341102	261258	100	0.286387
175015	144782	99	63334	51276	94	2510	1862	27	4605	3924	39	8591	7099	53	16478	13569	72	293771	258780	101	0.287444
110611	104773	84	44669	42241	80	1171	1158	11	2720	2481	28	5524	5266	39	9674	8646	59	178940	167153	87	0.289557
119109	108786	87	48675	45320	84	1645	1806	18	3202	2961	32	5784	5344	42	9250	8740	52	195981	180423	86	0.289557
147907	127864	91	52457	43460	89	2271	1737	28	4159	3748	35	8632	7711	54	14358	12496	65	282426	247329	96	0.293784
287647	204274	111	104705	75428	109	4153	3159	35	7816	6732	49	18114	13537	77	29422	23022	106	610747	470228	120	0.294841
160104	147572	90	72122	67004	88	2840	2616	28	4735	4228	38	10971	10147	59	17390	16420	83	350214	318557	97	0.294841
107531	103277	87	50517	49234	81	1269	1517	17	2575	2538	30	6215	5865	43	11367	10470	54	219358	203729	90	0.295898
103655	98955	83	40660	39226	80	1886	1745	22	3430	2881	28	6726	6468	44	11743	11404	62	218326	203818	90	0.296955
103338	97945	88	38811	37332	81	1366	1351	15	2503	2422	32	6240	6209	42	11083	10395	60	207353	197593	90	0.298011
101844	99077	81	31703	31103	79	1493	1494	17	2571	2288	25	5599	5328	42	9261	8572	55	187443	179562	87	0.298011
137226	126474	87	58676	54073	84	2526	2220	27	3247	3577	31	8990	8331	48	14572	13471	65	290349	267228	93	0.298011
120952	113142	84	44697	41909	82	1760	1776	21	2812	2394	30	5972	5493	44	9684	8942	49	201547	186122	90	0.299068
121229	116767	87	35325	33983	81	1649	1583	19	2962	2492	29	5735	5270	44	10358	10033	58	206929	197027	91	0.300125
133022	115055	89	45946	38995	86	1832	1279	23	3263	2562	36	7648	7391	49	12119	11507	52	240086	217732	93	0.300125
116453	108911	88	26701	25867	79	1672	1572	18	3629	3372	37	7113	6804	46	11196	10575	58	228982	211342	91	0.302238
256905	200813	123	107156	88164	110	3549	2884	33	6660	5139	48	13397	11037	65	22398	19217	90	421483	356497	115	0.302238
97538	91405	82	35888	33728	80	1634	1240	16	2790	2261	28	6081	5756	44	8601	8447	44	181904	168913	79	0.304352
288406	204395	117	95162	65779	115	3624	2565	33	7879	5464	55	15051	10855	70	25412	17945	85	497183	357063	123	0.304352
124497	115198	88	38595	35995	82	2440	2209	26	4127	3857	31	8223	7900	47	14855	14061	70	289720	273607	91	0.306466
111625	107650	82	32184	31080	80	2141	2048	25	3137	3036	31	7839	7178	49	12978	12024	66	247952	230838	91	0.307522
250201	191296	112	108253	82691	105	4083	3149	37	7095	5896	49	15356	13240	66	25929	21264	98	494640	416934	107	0.308579
95704	91221	85	36821	35217	79	1335	1355	14	2470	2177	29	4371	4020	38	7216	6919	47	158400	149309	86	0.310693
117355	109243	91	46787	44206	82	1873	1731	22	2623	2155	30	6496	6048	46	11224	10181	62	210603	192900	87	0.317033
232980	171372	105	83528	61962	103	2750	1869	32	6198	4517	51	11769	9100	67	18632	13787	91	366118	286623	104	0.319147
303519	247846	116	162719	137642	111	8464	7344	45	14907	12042	71	34097	28352	105	55106	46606	109	1.04858e+06	935772	114	0.319147
119077	111584	89	41567	39812	81	1750	1712	20	2566	2484	26	6397	6164	44	10407	9863	51	206305	187679	89	0.32126
182201	141653	96	67280	52182	94	2824	2083	32	4352	3980	37	10199	8272	54	16160	13308	70	328090	278546	97	0.32126
45253	44253	75	13825	13670	47	337	382	0	1114	817	0	1878	1922	22	3024	3142	29	58282	58840	76	0.32126
114131	107678	84	50866	49289	81	2320	2374	25	4003	3281	36	8742	8244	54	14131	13310	65	264602	246369	89	0.324431
136694	120097	93	62452	55527	86	2703	2156	28	3460	3271	30	7738	7151	47	12981	11194	63	247657	217751	90	0.325488
125683	120015	84	45122	42741	83	1818	1785	22	3091	2947	31	7618	7435	44	12167	11266	66	260599	248447	97	0.326544
252434	177169	116	107191	79425	116	3337	2743	34	5620	3812	47	13253	8894	69	21265	14563	82	455132	332974	120	0.328658
73131	72382	78	31578	31464	75	1041	952	0	1555	1575	20	3805	3604	36	6000	6228	39	129578	123934	79	0.328658
110554	104776	82	38645	37045	81	1885	1883	20	3158	3333	30	8039	7308	47	11585	10857	59	243288	229269	97	0.328658
78726	75368	90	31345	30985	76	1001	870	0	1430	1315	17	3758	3084	36	6066	5595	42	128472	123094	95	0.328658
89213	87458	81	32343	31744	77	1158	1107	12	1577	1680	23	4117	3943	36	6968	6428	49	143658	136765	88	0.328658
96757	96924	79	58602	57590	79	1813	1888	20	3459	2903	34	7375	7363	45	11507	10573	63	235444	222766	87	0.328658
233462	171697	107	80168	57627	101	3193	2590	34	5665	4395	45	13194	10405	69	20861	16124	89	433624	349593	107	0.329715
161171	148792	91	50477	47214	85	2401	2263	26	3603	3046	34	8226	7505	48	12156	11203	59	257613	241970	98	0.330771
204707	161765	114	76174	60610	96	3281	2598	32	5196	4290	45	11238	8858	57	18263	14657	74	357695	291187	109	0.331828
116264	109901	83	45279	42385	82	1689	1481	16	2701	3163	27	6229	6229	41	11158	10181	52	204954	196544	91	0.331828
115359	109014	82	46690	43816	83	2459	2049	25	3379	3412	29	7262	7071	44	12520	12426	60	247435	236588	90	0.334999
302726	227716	119	161342	127926	115	6531	5054	43	11163	8262	62	23614	18565	94	40143	32016	114	836413	632400	125	0.336055
107674	99368	84	38124	35915	81	1459	1489	17	1879	1964	24	5913	5671	42	9949	9704	50	207438	194241	90	0.337112
167543	138794	99	61246	50489	91	2351	1722	26	3667	2793	40	6815	6042	46	12420	10364	57	252260	213484	102	0.337112
101769	97473	84	36127	34796	80	1709	1733	17	3255	3286	30	7179	6720	46	10793	9909	56	224194	213188	91	0.337112
131046	120721	91	47941	44395	85	1696	1533	18	3450	3509	30	7621	6870	49	12593	11075	61	242620	220441	97	0.341339
111997	105991	84	33228	31270	81	2361	2323	27	3889	3467	36	8432	8273	52	14970	14317	76	283350	258621	90	0.341339
107377	100708	83	37774	34432	84	1593	1463	17	2975	2788	30	6022	5321	42	9671	9487	50	208768	188788	92	0.341339
258719	178858	120	114170	86090	110	3227	2139	37	6447	4372	52	14017	9491	72	23356	15240	94	465553	325265	120	0.345566
127821	114082	93	52400	47404	85	1849	1470	21	2492	2569	30	6647	6233	43	11846	10052	58	233896	211230	94	0.346623
188830	144867	100	67665	51217	98	2702	2089	29	4091	3029	40	8925	7156	54	15920	12391	74	342789	276091	104	0.34768
174806	153019	102	66582	59887	90	2972	2578	29	5467	4983	43	11878	10881	60	18980	17448	77	394355	368441	97	0.348737
92464	90808	79	24069	23316	77	1684	1447	19	2119	2263	24	5141	4792	38	8351	7843	49	180057	172633	85	0.349793
167282	145372	94	91942	82299	91	2396	2335	25	4042	3671	38	10335	9889	56	16153	14575	71	327772	307281	94	0.35085
109500	102077	88	50415	46906	83	2051	1887	22	3302	3136	33	6882	6594	44	12122	11350	65	235247	218576	82	0.35085
91646	86796	80	30857	29709	78	1307	1331	14	1744	1988	21	5285	4868	39	8463	8201	47	171389	159616	88	0.351907
83945	81425	81	40185	38736	79	1253	1326	12	1297	1693	17	3472	3523	32	7142	6844	42	136850	128714	87	0.355077
126490	115636	99	38558	35415	85	1642	1336	19	2908	2416	31	8044	7700	47	13608	12539	65	275973	241090	102	0.355077
126738	113825	87	43186	38412	84	1965	1688	21	3396	2882	30	7324	7149	44	11566	10408	53	234748	225201	90	0.356134
109521	107181	79	41168	40021	80	1740	1838	21	2733	2506	34	6483	6100	44	11497	11469	56	226567	212045	89	0.356134
105015	99245	83	33004	31686	80	1833	1876	21	3635	3245	35	7635	6984	46	13019	11513	60	248371	226859	89	0.357191
125318	113675	91	50934	46652	84	1420	1226	16	3391	3389	31	7244	6694	47	12004	11276	61	240429	224251	91	0.357191
113791	105628	87	33207	31112	81	2197	2018	25	3028	3051	31	8038	7843	50	13364	13543	60	260714	250225	90	0.357191
81272	77408	94	21239	20557	62	1063	1250	10	1904	1746	21	4192	4043	35	6529	6258	39	137088	129790	86	0.359304
149944	130468	93	57346	49010	91	2130	2149	22	4062	3755	35	7521	6662	48	14157	11703	66	278477	242937	98	0.366702
138162	115783	98	55156	46587	88	1492	1368	17	2239	2082	28	5485	4805	44	8749	7783	53	207071	176052	99	0.367759
122830	116563	89	49966	46704	82	1609	1580	19	3413	3289	30	7721	7234	48	12813	11599	67	242631	223004	92	0.370929
239696	130535	119	91060	51755	112	3254	2183	40	5887	3444	56	14565	8750	80	21479	12386	111	440214	252148	122	0.371986
83756	82535	78	20279	20045	54	1118	1025	5	2247	2281	21	4529	4263	36	7100	7184	44	153715	147072	87	0.373043
141904	126919	94	58782	52597	87	1965	1894	21	3902	3425	36	9585	8860	52	15868	14599	74	295215	268671	96	0.373043
149207	127608	90	60018	49769	90	2199	1675	26	3679	3160	34	8248	7039	50	14151	12543	66	271283	236397	97	0.373043
230390	168284	122	108577	82294	105	3796	2681	37	6224	4809	51	13889	10395	71	22749	16689	97	461813	343456	114	0.375156
146948	133078	88	54210	47380	88	2656	2243	30	4425	3636	40	9433	9084	56	15640	13557	68	324795	298985	96	0.378326
113725	106906	84	44750	42561	82	1992	1772	22	2815	2408	31	6293	6214	41	10697	9620	54	204390	191911	88	0.379383
192973	152675	101	68046	52824	97	2589	2124	28	3916	3523	39	9005	7212	62	14133	12114	67	288371	240688	102	0.38044
112383	106812	84	35828	33575	83	1772	1875	21	3178	2959	33	6684	6583	47	12436	11921	60	240034	229022	91	0.38044
253103	200790	110	169792	140530	107	5700	4735	39	9013	7107	62	20759	16937	76	30888	24567	101	666012	538073	112	0.381497
223447	166438	104	75774	56772	102	3114	2398	32	4569	3534	43	12559	9852	65	19959	15182	93	376495	309296	106	0.381497
96027	90308	91	37027	35139	80	1356	1123	11	2399	1900	27	4918	4793	39	8251	7944	54	164124	158697	85	0.382554
117480	110269	84	36920	34735	82	2041	1938	23	3140	3415	31	7268	7019	45	11427	10529	56	233407	221500	88	0.38361
180321	149234	99	54743	43869	96	2430	2178	25	3839	3361	37	8703	7630	51	14329	12517	73	292964	253875	100	0.38361
82782	80616	79	40625	39202	79	1167	1131	7	1988	1830	24	4696	4152	40	7614	7006	48	143867	137086	87	0.384667
131707	125275	93	47790	45640	82	2288	2099	24	3858	3702	34	8101	7892	46	13239	12688	57	260121	240664	90	0.385724
265095	202867	132	99850	74642	119	4071	3211	36	7754	5824	49	15763	12678	75	27277	22531	97	550656	458182	125	0.387837
103435	98902	81	39420	37858	80	1938	1905	22	4413	3957	38	7411	7225	44	11116	10285	64	259807	243063	86	0.388894
133945	114965	88	50555	43368	87	2036	1574	24	2882	2181	38	5938	4861	42	8997	7748	52	232735	206493	93	0.388894
147945	125238	96	45498	37174	88	2143	1649	24	3451	3299	33	9294	8599	50	13675	12641	59	288684	259786	95	0.389951
176921	146620	98	61206	50042	93	2598	2246	28	4356	3807	42	9453	7621	54	16116	14071	65	301568	253395	101	0.392065
139498	127291	90	50772	47921	84	2418	2134	27	4576	4679	37	9528	8452	55	17145	15314	77	310484	273224	93	0.394178
108696	105252	80	31076	29681	79	1964	1951	20	2860	2287	34	7572	6860	50	12368	11216	63	239650	226189	86	0.394178
128634	118883	91	62893	59515	83	2065	2079	22	4583	3936	40	9267	8750	51	15761	15066	63	306329	272504	93	0.396292
220400	161433	101	84397	61857	99	3399	2493	34	5524	4028	49	13192	9608	68	21523	15680	93	414853	322458	106	0.397348
157422	137162	101	58737	50231	90	2052	1816	22	3870	2979	35	7786	7403	49	13447	11371	68	259769	222099	100	0.398405
155463	137481	92	61739	53572	89	2516	2352	26	3928	3879	32	8902	8406	54	14880	13552	65	306923	291155	89	0.398405
189051	151768	97	66273	53147	93	2722	2340	27	4698	4030	40	10734	9179	61	18264	14722	71	353865	305362	111	0.398405
104078	101269	81	36352	35898	77	1454	1564	16	2949	2758	32	5891	5471	46	9036	8423	48	189516	180171	86	0.398405
131845	122383	86	59189	54032	86	1814	1661	20	4190	3776	35	9265	8510	56	13959	12580	64	281039	268246	91	0.400519
195391	154363	103	96346	78653	97	2762	2394	29	4647	3953	39	10760	8788	58	17163	14124	82	360227	311641	102	0.400519
361755	215763	148	144080	88934	141	4246	2608	44	9487	5945	64	18942	12014	84	33537	21079	125	626201	382222	153	0.401576
219794	172017	108	102438	80469	100	2977	2191	32	5667	4577	47	11814	9977	66	19536	16639	78	394543	322307	107	0.405803
107834	102153	82	38883	36561	80	1871	1880	20	2427	2607	24	6335	6025	42	11225	10367	57	203485	187990	90	0.406859
133582	122022	88	34324	31399	83	2528	2262	27	3947	3238	33	8608	8285	48	14410	13531	71	286931	267794	93	0.407916
143647	129405	89	47406	41930	88	2569	2238	26	3866	3473	35	7950	7119	46	14502	13451	65	270008	251281	98	0.408973
99621	93168	83	36181	32761	82	1619	1353	16	2922	2129	30	5374	4546	43	8215	7442	48	182582	171362	90	0.41003
93490	90135	81	34571	33377	79	2031	1764	23	3101	2910	32	6853	7028	41	12018	11432	62	221122	205565	90	0.41003
98917	95678	82	37609	36699	79	1318	1424	13	2166	2308	24	5690	5342	40	8815	9017	48	185067	173003	87	0.41003
104965	95546	87	37665	34119	87	1932	1900	19	2876	2600	35	6327	5620	43	10313	10061	59	203175	183746	83	0.412143
103199	99135	97	36885	35853	78	1844	1629	21	3408	2950	31	5948	5586	41	10506	9887	59	205741	195114	87	0.412143
80429	77347	82	40903	40097	78	1216	1080	8	1831	2103	21	4133	3975	38	6589	6648	41	137785	127653	86	0.4132
73947	73351	79	31450	30658	77	919	1092	6	1407	1657	16	3776	3771	33	6752	6844	41	138106	133314	84	0.4132
129859	122486	86	55748	52840	84	1596	1209	21	3120	3274	33	6398	5829	43	10535	9588	55	216859	201146	94	0.4132
259488	177534	112	101436	69384	109	3442	2091	38	5527	3935	49	14054	9318	70	24445	15131	102	463797	308769	114	0.414257
171332	139588	94	60823	50311	92	2152	1710	27	4288	3657	38	9545	8104	57	15706	13496	74	306326	267472	98	0.414257
115104	106223	83	38439	35607	82	1586	1615	20	3055	2716	32	6187	6101	42	11229	10627	61	216045	201251	87	0.415314
354990	232176	140	161315	108846	138	5777	3606	45	11220	6878	61	23015	15955	87	35990	24204	134	733325	530692	139	0.41637
198004	157216	102	66573	51169	97	2744	2209	29	4644	4164	39	11017	8931	66	18880	16459	71	358063	295983	100	0.419541
235890	169156	110	84263	59962	104	2799	1970	32	6129	4404	50	12211	8937	61	20079	14915	81	410666	303950	110	0.420598
116330	112616	84	61424	59435	82	2311	2076	25	4140	4248	36	8310	7968	48	12912	12671	61	255534	240747	85	0.421654
113008	104443	97	56196	53029	81	3401	3021	32	5659	4942	43	12867	12151	63	20800	19459	81	387880	354335	91	0.422711
127285	115726	92	41186	38791	85	1960	1614	21	3095	2751	32	6751	5986	48	11117	9888	60	215164	193465	90	0.423768
143797	123367	93	54893	45651	91	2154	1982	24	3503	3115	35	8401	7633	52	13867	11061	74	271569	230918	98	0.425881
150113	131551	90	50562	44662	87	1866	1680	22	4093	3914	35	8399	7304	48	14181	12310	65	263261	241837	96	0.425881
216930	172824	100	78601	60617	99	2862	2116	30	5526	4651	45	12528	10249	61	21406	16903	94	422978	347108	102	0.426938
111207	105892	85	36058	34354	80	1417	1276	17	2390	2278	24	5295	4758	40	8297	8153	51	169861	158937	86	0.429052
77995	75172	80	29278	28624	76	884	789	0	1572	1576	24	3632	3397	35	6385	5805	48	124834	119719	82	0.432222
110734	106256	82	41220	39767	81	1007	1092	7	2962	2275	30	5178	4826	38	8208	7558	49	179497	168613	88	0.432222
104986	99139	88	37738	35867	80	1839	1616	20	2460	2323	30	5464	5138	39	10247	9479	61	204630	185543	87	0.437506
83246	81500	80	24282	23144	73	1238	1227	12	2389	2126	27	5402	5085	41	9481	8802	57	178128	168773	83	0.43962
110149	104553	86	56255	54215	81	2051	1828	24	4398	3655	37	8235	7686	54	13502	12903	65	278435	261726	88	0.44279
116829	109448	92	41863	39017	81	1787	1810	18	3825	3911	35	7746	7482	49	13041	11770	66	247530	241054	92	0.44279
139614	124989	88	54150	47423	87	1842	1578	19	3942	3249	36	7824	7555	47	12324	11442	64	263480	248303	94	0.443847
286759	204686	119	114002	81693	113	4239	2973	40	7157	5555	51	16615	12247	75	27294	20160	91	555364	430724	120	0.444903
111464	106536	84	35848	33977	81	1604	1591	19	2649	2784	25	5877	6042	40	9548	9004	55	194074	183920	86	0.444903
187590	146273	102	69640	54065	98	2241	1647	27	4375	3796	37	8426	6467	52	14277	11449	73	300447	250417	102	0.447017
211443	168063	104	97404	78351	99	4835	3920	38	7409	6220	49	15609	13391	74	25395	21184	90	500402	425209	101	0.447017
263607	192991	112	80420	62328	106	3651	2722	37	6907	5578	48	15617	11878	73	22135	18096	82	510337	409661	110	0.448074
106449	98693	97	39964	37090	85	1897	1704	21	3100	2474	32	6457	5832	49	9987	9194	55	196599	176920	99	0.448074
177029	147863	93	60123	50466	90	2628	1892	30	4335	3742	46	9656	8385	56	15588	14279	71	305517	281308	89	0.449131
90839	83424	89	36467	34503	79	1095	959	0	2417	2066	27	5040	4860	39	7814	7034	51	150471	139200	83	0.450187
136204	123672	88	48937	44956	85	1827	1283	23	3047	2867	31	6847	6277	47	11899	10410	69	249360	235864	83	0.450187
125381	116240	86	62221	59599	84	1386	1349	18	2718	2405	28	5997	5494	42	9403	9077	51	194162	180572	89	0.452301
110704	105436	81	39397	37879	80	1701	1628	19	2911	2873	28	5800	5529	44	9676	9432	54	189707	181566	84	0.452301
221291	174441	105	87145	67545	104	2932	2268	32	4661	3868	43	11396	9645	59	18162	14708	78	384992	325053	104	0.453358
112821	106467	86	31331	30232	81	1454	1154	14	2772	2875	28	5655	5620	43	10213	9733	49	201972	188377	87	0.453358
95577	92104	86	31352	30946	78	1340	1391	14	2104	2080	24	4607	4659	36	8156	8119	46	164982	159319	84	0.454414
165127	136022	97	62539	51423	94	2336	1978	26	4009	3513	37	9561	8339	60	15281	13882	67	304745	275347	95	0.455471
115120	106802	89	31956	30320	81	1469	1324	16	2785	2541	30	5879	5569	43	9590	8932	50	191719	181727	86	0.456528
104035	98648	82	31692	29892	79	2195	2191	23	3198	3347	29	7197	7078	45	12551	11421	65	236717	220687	87	0.458642
95829	91597	80	40780	39190	79	1674	1616	20	2495	2036	36	5464	5395	42	8718	8538	45	181863	173287	87	0.460755
150024	121980	92	57826	46924	90	1924	1287	18	3108	2778	32	7889	6751	53	13363	11923	68	248567	215894	98	0.460755
116235	108028	88	44652	42688	82	1276	1219	12	2913	2802	32	6229	6337	39	11536	10737	55	209906	189687	90	0.461812
292763	193618	117	119393	79825	115	4137	2820	41	7825	5595	51	17334	12326	74	30801	21225	110	612344	444468	122	0.463925
117481	110975	84	44267	41922	81	2148	1997	21	3236	2687	37	7082	6670	43	12208	11696	61	231861	206517	92	0.466039
126476	119382	95	51169	48679	84	2254	2041	26	5106	4125	48	10118	9366	58	16215	14643	71	351914	318455	90	0.467096
127289	114277	90	39252	34188	87	2186	1650	24	3914	3508	35	7715	7108	48	13244	12026	67	241611	224133	91	0.468153
198738	147267	105	81478	62947	98	2976	2230	31	5010	4405	39	11962	8849	64	19452	14496	83	389009	302848	101	0.468153
113703	101821	90	35021	30818	84	1512	1260	20	2465	2417	29	5751	5060	46	8666	7451	58	193793	170819	93	0.468153
145023	130530	89	60610	55557	86	2813	2441	29	4626	4515	38	10349	9675	52	16951	15378	69	333795	307800	90	0.469209
91482	86322	81	36219	34510	80	1283	1080	10	2072	2269	23	4194	4069	36	7499	7185	49	154482	147689	86	0.474493
159500	144904	101	101076	94105	88	2609	2188	28	4338	4265	38	10771	9332	58	18183	16713	71	350433	318791	94	0.476607
125548	113960	85	39058	35527	83	2031	2007	23	3611	2865	40	8034	7413	53	13092	11886	67	266990	241919	85	0.477664
97783	91798	81	49488	45852	81	1129	1179	11	2117	1881	27	5190	5011	40	8902	8260	55	170142	158951	77	0.480834
157375	145854	88	40026	38476	82	2745	2674	26	4806	4608	37	10853	9833	53	17722	17131	74	355508	321743	91	0.481891
85353	80666	84	30446	28849	79	1574	1364	14	2258	2289	24	5696	5501	38	8748	8591	48	195247	183195	83	0.482947
152784	139327	90	66912	61940	86	2965	2822	30	5077	4441	43	10944	9769	61	19448	17647	80	362000	322495	87	0.485061
190641	145751	105	71417	55877	96	2313	1685	28	5210	3736	46	10557	8469	60	17907	13284	84	350710	284597	102	0.486118
135581	121599	89	52993	47935	86	2468	2082	24	4464	4283	40	9733	8826	54	16104	14253	68	301359	280306	92	0.487175
118905	111677	84	37540	35249	80	2005	1820	21	3906	3157	30	7679	7223	47	13051	12062	66	245629	224251	84	0.488231
112239	105553	85	39550	37394	81	1745	1579	20	3267	2605	35	6664	6293	43	11060	10141	55	242027	226724	89	0.489288
165530	141349	102	69223	59067	90	2182	1811	24	4231	3824	36	9591	8386	53	16097	14301	66	305351	268423	96	0.490345
340566	223634	138	137904	90944	136	4231	2519	43	8650	5684	56	19615	12041	81	32618	20779	122	608673	381931	145	0.491402
322622	225123	130	246510	186116	124	9001	6716	49	15860	12261	77	36510	27272	118	64287	49182	121	1.04858e+06	937512	129	0.491402
147658	129538	90	43754	37932	85	2223	1975	26	4135	3666	39	9069	7336	54	13476	11904	77	273799	238219	87	0.492458
88825	84101	89	31089	30236	76	1234	1037	6	2584	2471	26	4637	4496	41	7309	6664	44	146365	140269	84	0.494572
158671	136704	96	62248	53406	92	1965	1566	23	3927	3414	38	8124	7561	48	13427	10960	72	274066	240993	97	0.495629
145150	131422	89	43130	40524	84	2700	2309	28	4773	4457	38	10695	10045	54	17208	15767	79	353772	317332	90	0.497742
222284	180102	99	86862	71688	97	3343	2656	33	6673	5719	43	14917	12563	68	24013	20068	83	492893	426159	107	0.497742
134738	122992	89	51712	46828	85	1952	1826	23	4012	3439	36	8038	7647	46	14575	13260	67	298188	268566	94	0.498799
232782	181251	116	93302	73532	108	3648	2555	34	6331	5558	46	14566	12413	67	25077	20614	104	469131	393424	125	0.498799
126246	117615	84	45816	42891	82	1734	1761	19	3130	3195	30	7397	6788	47	12636	11882	57	266564	239812	87	0.498799
126722	115503	90	47833	44116	85	1639	1865	20	3001	2645	32	6559	5806	45	11537	9562	62	215152	192487	89	0.500913
132560	122819	93	61427	57710	84	2080	1921	26	4431	3790	39	8481	7795	55	13292	12675	58	283867	270045	91	0.504083
88471	85076	86	34757	33443	79	1087	1061	8	1725	1521	16	4176	3870	37	6027	5353	43	127020	121291	87	0.50514
102526	98663	86	45778	44389	79	988	994	0	2113	1831	23	5047	4701	36	8740	7845	53	182470	172102	87	0.506197
293040	196327	133	105983	69777	115	3766	2771	38	7683	5263	55	16046	11494	74	25771	18801	102	522620	369342	124	0.507253
223611	169530	109	92130	69694	100	2995	2015	35	5153	4154	42	11085	8671	59	21027	16646	80	401384	323823	106	0.50831
191860	155160	113	65941	52100	97	2957	2153	30	4477	3790	38	10535	8888	59	17416	15239	78	362216	307238	113	0.50831
162194	137650	103	53698	44446	94	1574	1391	19	3956	3276	35	8337	7114	52	13278	12166	62	258973	224805	98	0.509367
180408	139608	97	61510	47441	95	2318	1679	27	4307	3967	39	9550	7202	55	15121	11905	71	301932	238169	103	0.51148
115698	108164	86	38478	36278	81	2083	1907	23	2937	2706	30	6832	6360	44	11860	11178	62	236034	220224	88	0.512537
143078	128752	89	65035	58569	88	2075	1755	22	4407	4349	35	9174	8499	48	17130	15519	73	322337	304880	90	0.515708
96488	89613	88	35792	34239	80	1001	961	0	2578	2725	29	5397	5022	40	8045	7517	56	164743	156018	86	0.516764
98003	91352	92	32986	31845	79	1615	1531	17	2722	2306	27	5603	5201	42	7897	7867	44	163515	153370	80	0.516764
214632	162670	116	76960	57489	99	2910	2403	30	5081	4871	40	12312	10354	62	19662	15776	75	395324	334324	103	0.517821
238704	185538	112	83308	65214	108	3673	2930	34	5182	4381	41	12907	10466	61	22319	18025	84	453490	385593	111	0.517821
180453	156777	94	77144	65206	92	2584	2217	27	4329	3648	41	9247	7988	52	15544	13663	70	313567	272795	93	0.517821
158963	148487	88	73735	69101	87	2570	2350	25	4569	4565	35	9915	9132	53	15064	13225	66	297530	264630	90	0.518878
98812	91840	82	33376	31755	80	1750	1652	21	2629	2297	27	6153	6028	41	10297	9689	57	199730	188498	86	0.519935
110669	105664	85	50900	48126	82	2223	2127	24	3832	3593	32	8616	8126	51	12957	12211	61	261432	238824	89	0.520991
177517	141339	103	74044	60363	93	2382	1953	27	4663	3552	42	9446	7956	54	16591	13405	74	317850	273333	103	0.523105
151188	133818	92	61423	53936	87	2075	1986	22	4417	3791	42	8950	7698	52	14915	12323	71	297595	256862	87	0.524162
121078	115147	84	41920	40125	83	1855	1832	22	2996	2814	28	6600	6573	45	11326	10446	64	218474	204398	91	0.527332
136730	123364	85	51951	46974	86	1949	1778	20	3899	3493	33	8331	7858	47	13582	12333	64	286604	269439	96	0.527332
151598	140368	88	52890	47949	87	2033	1972	22	5031	4486	35	9751	8987	54	16084	15049	69	323495	302179	96	0.528389
156338	134717	93	63335	54409	91	2308	1674	28	3318	3385	34	8192	7117	54	14075	12246	70	255822	226240	98	0.530502
71607	70753	79	26385	25709	76	667	894	0	1546	1814	19	3788	3245	34	5475	5522	39	119593	113816	84	0.532616
222872	171539	106	83732	64077	100	2807	2315	28	5729	4781	45	12113	9527	61	20123	15604	81	371823	315190	105	0.533673
129098	118453	87	40107	36804	82	2345	1780	25	3934	3447	37	8084	7454	48	15546	13162	68	292827	252242	87	0.5379
262093	182906	129	84922	57370	129	3910	2775	40	7411	5149	57	15158	10216	74	25035	18013	97	498617	351946	134	0.542127
194280	165855	103	63186	54573	91	3435	2812	33	5612	5218	40	11510	10682	54	18240	16902	70	368608	340765	100	0.543184
117425	110132	87	51580	48554	84	1933	1906	22	2978	3137	28	6921	6754	43	11578	11699	61	217056	204878	90	0.544241
115385	107039	89	49779	47311	82	1516	1387	17	2642	2628	27	6030	5697	42	9315	8541	52	183603	169849	85	0.546354
114878	106781	86	39103	36256	84	1644	1340	20	2822	2994	26	6538	6250	45	11112	10430	54	213342	200410	87	0.548468
194822	160706	97	87390	72918	95	2358	2092	27	4344	4040	37	9970	8348	61	16595	13545	82	325551	287816	95	0.549524
122830	115214	93	44707	42430	82	1384	1425	14	2932	2541	35	6286	6124	43	10393	9580	56	201498	188983	85	0.549524
90794	89497	79	22451	22117	57	1066	982	0	2527	2432	23	5026	4881	38	7899	7253	53	157042	153823	81	0.549524
150096	127226	97	46949	39298	91	2050	1802	22	3478	3443	31	8241	7169	51	14947	12767	68	283837	251024	93	0.550581
139483	125111	91	51296	46046	88	1985	1729	22	3849	3591	36	8481	7891	51	13857	12863	65	287995	266564	91	0.551638
103921	100733	82	45323	43393	81	1591	1517	18	2823	2877	30	6110	5688	42	10264	9273	59	203256	191622	82	0.551638
100214	97465	81	25055	24665	64	1635	1565	21	2230	2504	23	6504	6361	42	10530	10324	56	203376	190578	85	0.551638
87513	82911	89	21203	20927	62	1040	1201	9	1902	2074	21	4408	4311	40	7133	6369	44	135005	129626	81	0.553752
156678	140593	93	48084	43021	87	2787	2416	28	4790	4049	41	9374	8727	51	16864	15732	67	323980	300542	93	0.554808
160454	140388	91	77484	67967	90	1968	2012	23	4197	4289	34	9223	8382	51	16009	14851	72	303084	279096	95	0.554808
151520	132921	105	61261	53316	105	2552	2202	28	3583	3178	38	8742	7915	50	14291	12567	72	286762	258843	105	0.554808
130325	120434	87	44928	41542	82	2100	1944	24	3852	3041	35	7964	7301	47	13494	12722	55	260864	227407	85	0.555865
180876	151449	94	77225	63771	92	3122	2488	31	5003	4467	46	12084	10688	59	19096	16271	86	372080	337702	97	0.555865
154365	129867	96	116102	102910	90	4738	3959	37	8289	7179	56	18582	15522	77	28938	24786	89	522780	452419	96	0.555865
171331	133369	94	72301	57152	94	2232	2052	25	3800	3256	38	8100	6449	52	13805	11067	61	270520	228739	97	0.555865
133687	116975	92	54293	46405	89	1730	1431	19	3422	2923	31	7722	6533	52	11530	9583	58	230565	205827	96	0.556922
115774	110498	88	36588	35507	80	2054	1826	22	2910	3374	28	7593	7496	46	14241	13468	68	261793	242217	96	0.559035
123405	115627	84	39954	38610	81	1651	1605	18	3773	3435	33	7345	6634	44	12329	11584	67	238721	222187	93	0.559035
203523	158436	111	70024	54463	97	3129	2602	32	6064	4618	46	11697	9616	62	19587	15577	78	388664	316406	107	0.561149
150612	117466	92	60373	47210	93	2009	1700	23	3048	2779	30	7356	5477	48	12042	9653	62	241419	184580	98	0.561149
158755	140280	91	77306	69135	91	2714	2435	28	4250	3925	39	10125	9386	54	16466	14753	63	321504	293792	101	0.564319
151166	127389	95	46304	39183	89	2084	1974	23	3690	3001	35	9214	7431	50	14397	12795	65	290565	257737	103	0.564319
120559	111792	85	33750	31313	81	1599	1713	18	2602	2570	25	6764	6677	44	10778	9486	57	216186	202037	90	0.564319
158281	135320	93	63022	51758	93	1809	1580	20	3999	3521	37	7489	6370	49	12546	10894	59	247506	211631	99	0.565376
78785	76709	87	29672	28858	77	996	1203	11	1215	1348	18	4188	3854	34	6959	7141	42	133379	127970	91	0.566433
109826	104214	83	38683	36219	81	1278	1307	14	2669	2461	32	6084	5930	40	10067	9545	54	199066	183014	91	0.56749
124247	116229	86	59707	56482	83	2280	2178	24	3940	3727	35	10064	9528	57	16602	15866	72	332114	307463	91	0.569603
117218	109181	85	41351	38218	83	1742	1603	21	3165	2934	36	7009	6028	46	10881	10044	61	222731	195487	88	0.57066
170432	138992	95	65975	53412	93	1803	1447	16	3906	3353	36	8342	6762	51	14266	11562	69	265118	218739	104	0.57066
199734	166639	102	76498	63806	99	2999	2649	29	5097	4300	43	12168	10296	61	20036	16706	85	380008	345327	107	0.571717
108773	103571	82	17157	16799	50	2196	1854	21	2427	2528	29	6092	5987	40	9620	9156	54	184360	173976	92	0.571717
311417	211170	129	94890	66182	126	4775	2855	42	8577	5323	60	18562	12774	78	30606	19561	116	592707	403831	139	0.571717
106706	100058	93	38385	36180	81	1495	1301	17	2502	2377	28	5874	5374	42	9380	8799	52	198952	187013	93	0.572774
92207	88584	84	26307	25547	76	1312	1235	11	2373	1670	32	4147	4072	34	7157	6767	49	136946	131313	87	0.57383
168371	134016	113	59712	47046	98	1974	1653	23	3683	3329	34	8616	7138	56	14031	11705	74	282964	239001	113	0.57383
100653	95086	91	39191	37490	79	1301	1503	14	3052	2725	30	5589	5496	41	10152	9028	60	192960	183646	87	0.575944
123791	117250	85	51564	47897	83	1776	1586	23	3098	3112	31	7593	7236	48	12349	11802	61	237538	221385	94	0.575944
94159	92732	81	29797	29290	78	852	1128	7	2322	2671	23	5237	5088	38	8611	8049	53	170043	159942	89	0.577001
64894	63861	80	13468	13151	47	448	567	0	1273	1615	15	3078	3019	30	4170	3774	39	119230	116179	82	0.580171
133238	124897	84	60892	57325	85	2363	2346	25	3645	3434	34	8584	8521	50	13712	12930	64	271302	249516	92	0.581228
101765	99192	83	54050	53215	80	1823	1523	19	2888	2905	32	6191	5958	44	10349	9307	62	219883	203554	87	0.583341
137522	127341	88	42321	39967	83	2063	1656	25	4556	3671	40	9214	8283	51	16008	15943	71	321326	299868	94	0.585455
139272	128096	93	34266	32249	84	1686	1542	18	3051	3045	31	6382	5557	46	11138	9924	74	206608	187133	93	0.586512
90803	85887	83	28912	27322	79	1087	973	0	1432	1939	20	3906	3981	35	6897	6083	43	133037	122935	81	0.587568
107283	102204	81	32251	30895	80	1911	1779	21	3519	3033	32	6767	6981	44	11526	10719	57	216847	204644	87	0.587568
151896	127488	94	67543	58514	90	2183	1659	26	3267	2676	37	7624	6779	49	13359	11741	66	253295	229856	96	0.587568
156736	143307	89	64593	59403	87	2707	2806	27	4612	4779	36	10648	10187	53	17609	15811	82	348633	317915	102	0.589682
138118	124745	90	64662	60356	87	2755	2454	27	3572	3171	37	9141	8202	53	14336	13217	66	308399	259315	95	0.591796
98558	95777	81	49205	47990	80	1528	1472	15	2128	2118	25	5601	5438	39	9219	8945	51	182059	169875	90	0.591796
104221	97082	87	45260	43433	81	1650	1609	19	2131	2437	23	4634	4366	40	8525	8435	44	174007	167360	88	0.592852
162556	144911	98	74649	67289	89	2463	2460	26	4497	4104	38	9544	8788	55	15530	14083	69	310298	286803	99	0.593909
81301	78749	80	27066	25890	79	1385	1257	12	1816	1871	25	4746	4576	37	7237	6583	49	162770	157384	89	0.596023
134136	117691	89	59626	51816	87	1965	1820	24	3283	2806	33	7449	6656	47	12302	11041	57	257591	229174	94	0.596023
152704	139528	93	58581	53870	87	2502	2292	26	4091	4197	34	10186	9094	57	17157	15824	80	309723	281799	101	0.597079
173327	136817	99	61311	48713	94	2497	1947	29	4055	3520	39	9580	7903	54	16580	13029	72	325934	273026	105	0.597079
154291	138170	94	62384	56396	89	2486	2196	27	4112	3930	38	10571	9636	59	16814	15474	83	325362	302173	99	0.599193
118427	111638	84	41711	39643	82	2131	2171	24	3828	3138	33	8495	8109	50	12869	11779	60	277872	247530	89	0.599193
192392	168041	94	47337	41471	90	2823	2222	31	5563	5189	44	12072	10913	60	20984	19402	82	419426	390359	98	0.60025
169440	141184	98	75525	62116	94	1775	1677	22	2900	2607	33	7654	6539	48	12810	10516	63	259608	216395	101	0.602363
142825	123991	92	56823	49695	88	2361	1938	25	4177	3466	39	7294	6765	47	13455	11667	67	246895	216266	99	0.60342
121003	114218	84	33689	32519	80	1935	1801	19	3554	3427	34	6784	6173	48	12017	11711	59	226461	211943	93	0.604477
116572	109593	86	42485	40080	81	1659	1295	20	2286	2651	30	6582	6567	44	9736	9025	53	214525	202222	92	0.604477
93951	89886	82	29499	28201	79	1817	1566	23	3064	2742	29	7573	7427	47	11523	11301	55	224040	209085	85	0.60659
107912	102928	86	24724	24309	67	1631	1440	19	2875	2668	34	6084	6000	41	10005	9488	54	198002	186195	89	0.608704
237980	171822	104	80854	58393	100	3279	2299	35	6552	4914	49	14135	10450	65	23746	16998	84	456165	347423	109	0.610818
241191	193740	105	130313	102948	105	5279	4068	41	8649	7080	47	19875	16597	74	34623	26981	101	651770	540577	111	0.610818
113472	106735	84	47098	44754	81	1569	1588	21	1996	2167	24	6062	5736	42	9249	8726	50	178324	170313	88	0.611874
132443	120451	88	59631	54961	84	2473	2542	26	3763	3021	36	8333	7765	55	14388	13698	60	264357	250030	90	0.612931
85622	81264	80	33860	32447	78	1329	1200	14	1503	1659	18	4420	4192	36	7765	7315	49	144138	141132	81	0.612931
140136	126108	93	70480	63886	87	2166	2096	23	3678	3190	39	8096	7424	51	13915	12116	65	261349	222218	87	0.613988
95723	90057	81	34983	33077	79	1841	1502	21	2844	2121	32	5837	5631	41	9365	9715	49	186833	183309	81	0.617158
149210	132783	87	60098	52548	89	2420	2165	27	3553	3532	31	9145	8380	53	15443	13931	68	299868	277429	92	0.618215
225046	177721	105	97478	76911	100	3392	2693	34	7047	5494	56	14522	12385	66	24933	21086	91	463131	403462	102	0.619272
173363	137673	95	67034	53097	93	2740	2071	31	4173	3527	36	9063	7270	55	14243	12147	64	303289	252717	101	0.620329
82884	82354	76	35943	34875	77	1264	1348	14	2056	2058	25	4832	4807	39	8814	8359	51	160319	156688	81	0.620329
159919	142132	105	59513	52170	90	2476	2080	25	3628	4016	34	9166	8665	51	14324	13551	65	297667	278217	94	0.624556
235368	177029	107	82199	60804	105	3138	2284	33	5160	3976	44	10538	7916	58	17113	13056	72	370516	282763	115	0.624556
117872	111264	85	50219	47694	82	1465	1508	17	3017	2731	35	6384	5949	43	9984	9750	52	200944	186586	90	0.627726
105651	101519	82	49330	47963	81	1384	1407	14	2511	2508	27	4946	4196	40	8806	8597	50	173452	161605	89	0.627726
225219	166687	109	100380	76790	107	2795	2115	32	4812	3699	43	10876	7881	61	17524	13551	71	341756	266280	114	0.62984
113968	109796	85	63686	62268	82	1473	1009	4	2236	2024	25	5353	4873	42	7950	7624	46	164225	156292	90	0.630896
116496	103881	95	39926	34754	84	2037	1718	24	3327	2838	34	6793	6234	45	11955	11057	59	237185	206091	86	0.630896
114922	108917	83	41913	39966	81	1466	1709	18	2702	2504	27	5854	5404	42	8087	8186	44	177654	163625	90	0.630896
109155	101135	86	45974	43398	82	1346	1121	13	2352	2450	25	5616	5165	40	8416	7682	46	179707	169375	90	0.631953
101933	97144	84	39692	38613	79	1521	1406	15	2892	2225	28	4602	4559	35	7604	7367	50	162916	155238	89	0.631953
147815	119984	92	58932	47942	91	2464	1910	29	3954	3036	36	8006	6528	50	13423	10481	67	271511	232605	100	0.63301
279609	190951	120	100852	68311	119	3939	2553	41	7837	5008	50	16862	11803	72	28768	20470	107	562307	408441	137	0.63301
94402	90294	82	34259	33075	79	1172	1269	14	2246	2282	25	4797	4467	37	8594	8132	45	170908	159856	87	0.63618
99947	95878	83	57385	55475	80	1734	1560	20	3274	3037	31	7220	7002	45	11949	11596	55	222545	213646	90	0.63618
125396	113543	88	58371	52904	85	2102	1875	24	3551	2983	32	7280	6674	45	11359	10613	54	223159	199818	88	0.637237
171313	142540	102	75268	63700	93	2720	2311	30	4830	4075	39	10177	8644	56	16495	14077	69	330672	301617	99	0.638294
138674	127013	88	44822	42162	84	1329	1279	16	3465	2924	33	7210	6587	47	11756	11143	61	222521	203279	91	0.639351
110448	101695	86	49418	44691	84	1814	1492	19	2676	2407	29	6503	5728	44	10413	9582	54	211317	187709	85	0.639351
237917	170320	117	72129	53195	107	3490	2859	35	6763	4754	47	12719	9340	63	20802	14823	105	466023	340701	120	0.642521
166688	127646	100	71521	55136	100	2329	1959	23	3204	2569	38	8245	6923	52	14024	11328	69	296340	236331	103	0.647805
189425	147521	107	79679	62506	98	2614	2003	30	4440	3656	41	10778	9310	57	17525	13844	81	357698	293500	99	0.648862
119094	108415	94	32269	29332	82	1485	1441	17	3361	3483	33	6969	6527	42	11362	9620	67	234184	220331	96	0.648862
202250	174603	93	72223	61112	93	3204	2783	30	6602	5650	46	15265	13551	68	24210	21416	88	460617	416289	99	0.650975
86905	88237	78	46893	45309	78	1091	1173	11	2410	2142	28	4171	3863	35	7557	7003	49	148427	141852	95	0.650975
228628	174186	114	99794	76358	107	2856	2114	32	5007	3770	41	10055	7941	55	16374	12887	74	365175	293258	111	0.652032
164067	149782	89	38918	36455	86	3010	2782	29	4660	4358	37	11380	10105	56	19544	17610	80	396752	345589	92	0.652032
119416	110483	84	49307	45974	83	1488	1460	19	2973	2422	30	5881	5065	44	10816	10123	53	199586	184619	88	0.654145
190519	171609	108	68798	63694	89	3277	2876	30	5899	5467	41	14314	13256	62	24254	21406	89	480204	429130	100	0.655202
110834	104391	87	48641	45975	82	1602	1460	17	2552	2349	29	5261	4990	41	9733	8309	54	183752	169718	89	0.655202
126258	118485	84	55029	52626	83	1766	1532	23	2890	2736	30	6667	6380	43	10912	10735	56	222227	210130	93	0.658373
159645	141979	88	64953	58877	87	2585	2168	26	4026	4050	34	9425	8092	52	15411	13039	68	314865	263937	96	0.659429
143458	123903	94	51393	44233	88	2125	2107	22	3323	3244	31	8950	7846	51	14394	12755	68	267478	250155	92	0.660486
53404	57224	61	17871	17416	54	3629	3429	31	8413	7651	53	4849	4992	36	4792	4540	36	210142	202034	80	0.661543
114290	106475	85	46101	43432	82	1614	1479	18	3475	3261	32	6203	6028	43	11788	10363	63	224942	206959	90	0.6626
195898	162636	99	63769	52432	97	2679	2238	30	4380	4091	38	11873	10912	58	19595	17202	85	427460	395749	99	0.663656
127671	115885	93	33543	31486	83	1815	2014	19	3059	3074	31	8617	8146	50	13538	12297	68	276255	249174	92	0.664713
184334	140682	102	167356	141023	99	5492	4473	42	9466	7669	58	20565	17332	79	36085	29889	93	666248	546027	103	0.664713
153161	128807	97	61225	51639	91	2535	2273	25	4639	4625	37	9974	8925	57	14667	12657	64	316087	284734	95	0.66577
245125	166479	107	86511	61349	105	4826	3374	40	12742	10206	81	30072	22564	98	22619	17514	92	1.04858e+06	873157	113	0.666827
120207	112828	85	37737	34987	81	2102	2056	23	3450	3365	31	8216	7888	47	14043	13184	66	269042	257547	88	0.666827
206001	156660	106	82952	64347	101	3034	2425	33	5525	4529	44	12088	9314	63	20433	16333	78	423701	341340	119	0.667884
127121	117940	86	41539	38415	84	2257	1880	27	4178	4424	33	9073	9133	51	14897	14536	64	293345	283665	88	0.667884
152614	131048	94	49439	41893	90	2153	1884	25	3720	3087	37	8507	7328	52	14373	12658	65	285016	256286	95	0.667884
83322	77775	81	29820	28362	78	1332	1365	15	1724	1606	25	4320	4053	37	7209	6919	52	127532	123238	78	0.66894
176771	142343	97	68855	56113	94	1901	1728	25	3818	3623	37	9273	7892	54	15962	14030	69	302888	266780	105	0.66894
70263	68966	81	26156	25579	74	1167	1196	12	493	1167	9	3358	3280	31	5771	5727	40	128301	125198	82	0.671054
198949	159802	101	88125	71973	96	2573	2144	27	4280	3883	42	9644	8277	59	16011	11889	78	321288	264113	101	0.672111
156210	141889	88	59441	52635	89	2530	2282	28	4402	3941	34	9496	8372	53	16414	14538	72	321836	288637	96	0.672111
100338	92197	88	34402	32283	81	1861	1620	20	3171	2777	33	6388	5799	42	10343	9966	51	202325	187179	84	0.676338
144239	131094	90	67008	60961	88	2449	2070	29	3978	3707	38	8359	7948	46	12260	11164	60	285416	266300	97	0.676338
245069	175174	111	101356	72058	110	3274	2329	35	5543	4214	51	11769	7851	67	19560	13874	95	372586	272159	112	0.678451
363588	225400	137	146412	95224	134	6326	4106	49	12563	8009	70	25796	16594	101	46102	29480	130	902120	611684	140	0.678451
104440	97415	97	56417	54422	80	1820	1888	21	2799	3029	28	7414	7013	45	11854	10910	62	236469	220744	84	0.679508
97587	93439	81	28457	27484	78	1469	1513	18	1840	1966	21	4425	4510	36	8936	8134	56	159665	154815	83	0.679508
197547	156302	113	74833	57693	97	3033	2301	33	4817	3528	41	11927	9730	60	18729	14903	78	369026	305178	97	0.681622
134434	121346	87	56772	50493	87	1575	1402	19	4139	3398	38	7717	7479	50	12192	10989	56	247922	229200	87	0.681622
149711	133528	90	51393	43617	88	2527	2180	24	3812	3786	35	9361	7961	56	14873	12552	67	289574	256545	90	0.685849
206355	156562	117	89443	70343	117	2783	2229	31	5345	3504	47	10693	8133	68	16690	13241	81	342106	268991	117	0.685849
123440	113703	86	33840	31701	82	1283	1190	13	3285	3167	33	6612	6021	47	11663	10754	60	219338	198377	87	0.685849
121932	112345	87	40469	38619	81	1459	1370	14	2753	2893	30	5941	5417	41	10408	9870	57	208424	192067	87	0.690076
113240	102351	92	50216	46910	82	1810	1593	22	2978	2945	30	6411	5851	46	10546	10134	53	200527	185073	83	0.691133
161437	135728	95	62953	52589	93	2204	1868	25	4611	4243	39	9463	8272	56	16099	13397	79	308210	270236	100	0.692189
133557	122719	88	43325	39538	84	2228	2004	24	4035	3725	41	8932	8485	52	14530	13861	62	279366	272988	91	0.692189
173796	132827	101	60450	46739	94	2593	2299	30	4266	3695	38	10433	8245	56	17247	13623	78	323838	264865	99	0.694303
179501	148446	93	81174	66944	93	2895	2218	31	3990	3450	36	9841	7948	55	15405	12776	68	312361	265051	95	0.694303
94470	90338	86	37387	36245	79	1443	1227	13	2244	2123	26	5106	4846	38	9622	8542	53	175227	165617	88	0.694303
235539	178566	107	84911	64785	99	3590	2727	36	5926	4689	41	13077	10217	65	20909	17621	80	431979	363880	104	0.69536
130317	120414	85	80096	75009	85	1997	1753	24	3616	3815	36	8062	7634	48	12574	12288	70	237776	227625	89	0.697473
148442	134040	90	46559	40875	87	1992	1877	22	3225	2972	35	8308	7160	50	13552	12057	63	263933	240350	93	0.697473
152418	124000	98	56868	46273	91	1645	1489	16	4326	2622	38	7077	5809	48	11324	9999	62	242477	194874	100	0.699587
104954	100351	87	38228	36957	80	1521	1205	18	2476	2160	26	5336	5057	40	7734	7503	47	162726	153433	87	0.699587
206953	158033	101	65271	50132	97	2800	2379	28	5403	4231	42	10583	7800	61	16965	12902	75	339496	258066	104	0.700644
125152	117106	85	37090	34503	82	1839	1573	23	3803	3275	35	8798	8426	52	15401	14555	72	297101	274701	88	0.7017
218468	181241	99	70741	59049	97	3113	3070	29	4883	4295	40	11934	10158	57	19135	15033	77	377313	308589	105	0.702757
111846	105320	91	43272	41174	82	1201	1274	12	2473	2216	26	5546	4815	45	9313	9291	47	173148	160839	89	0.703814
172453	137436	97	65710	54099	94	2628	2013	31	3691	3080	38	9180	7877	57	14347	11369	70	300549	251497	100	0.703814
126154	111850	99	49429	43668	86	1939	1673	22	3821	3388	36	7564	6784	50	12875	11370	65	272282	244930	104	0.703814
125265	115486	85	57626	54496	83	1611	1665	20	4315	3993	34	8023	7613	49	13684	12771	55	261995	243300	91	0.703814
200130	143767	110	75124	54484	97	2180	1761	26	4595	3344	43	9572	6944	62	15463	11027	77	300294	215775	102	0.704871
195199	154040	104	82918	66142	102	3167	2511	30	4790	3932	42	10490	8086	61	15885	12453	73	342643	280085	105	0.705928
165489	142686	94	74456	64480	92	2164	2216	24	4235	3831	38	9907	9206	52	15722	14658	65	309485	286127	97	0.708041
102062	97395	81	34921	33098	80	1510	1352	15	2526	2579	23	4996	4542	40	7866	7823	47	170232	167526	89	0.709098
127774	116955	90	66515	62483	85	2457	2050	26	4323	4366	35	9318	8192	56	15614	14458	70	318114	294326	90	0.710155
305012	192147	129	125632	78256	126	4293	2845	41	7688	5586	52	17598	11404	84	29971	19321	120	577333	392161	125	0.712268
100581	97608	81	49636	47614	81	1860	1452	19	2903	2683	28	5607	5196	42	9309	8953	53	181546	175692	85	0.712268
333820	221715	133	161932	114624	130	5225	3887	42	10707	7936	60	23191	16944	89	37950	28488	125	791893	603868	134	0.712268
110930	99712	85	43207	38165	84	2209	1778	26	2966	2599	31	7139	6692	46	11906	10952	64	246073	224451	101	0.712268
161552	133942	92	57817	48148	90	2186	1847	27	4351	3722	37	8873	7912	50	14510	12712	66	285798	256625	94	0.714382
108366	104338	82	60075	57665	83	1397	1418	17	3350	2745	29	7006	6563	48	11191	10963	60	232152	217697	87	0.716495
190726	144163	105	68988	52623	94	2657	2162	33	4970	3764	41	9827	7831	54	16102	12216	77	309324	245063	94	0.716495
95944	89466	83	44062	41883	80	1613	1206	17	2269	2090	25	5448	5126	40	8166	8090	52	173649	169423	75	0.717552
143089	127279	95	43348	36944	88	2782	2633	26	3484	3495	35	9823	8747	61	17668	15266	68	353280	340566	85	0.718609
227424	184360	98	101546	83267	98	3509	2912	34	5165	4741	43	12235	10101	62	21074	19079	79	399369	348596	95	0.718609
164470	146851	93	60437	54845	88	2692	2349	28	5303	4760	42	11101	9562	59	18135	17026	69	347852	308997	90	0.719666
223734	185740	101	133922	115313	99	3922	3251	35	7082	5834	51	16326	14097	70	25589	22020	88	496005	445452	101	0.720722
105880	100722	81	36018	34924	80	2331	2084	26	3648	3400	30	8041	8007	50	14250	13399	67	267538	245357	85	0.721779
163139	139278	93	64673	54531	92	2053	1628	25	3151	3028	31	8044	6706	56	13798	12181	62	279969	241956	97	0.722836
114453	108546	83	28114	26758	79	2020	1893	23	3918	3415	34	6841	6152	47	12271	11209	59	233740	214000	89	0.723893
133813	121731	90	61448	57352	86	2385	2260	25	3999	3709	35	8628	7852	48	14029	13048	67	266437	249312	89	0.72495
131293	118745	92	59785	55271	86	2439	2046	27	4082	3692	36	8797	8103	49	15271	14198	67	312610	292469	92	0.726006
173134	153133	97	50117	45992	88	2610	2223	25	4890	4615	40	10594	9999	54	18268	16899	74	350268	318552	98	0.727063
205383	156882	105	78361	58869	101	2866	2251	30	4364	3806	40	10798	8443	57	19078	15298	74	371620	299981	108	0.730233
96217	92833	81	41493	40287	78	1311	1202	10	2183	1896	25	4086	4039	37	7936	8029	45	147370	139497	88	0.734461
144857	129051	96	71753	65379	89	2658	2321	29	4245	3735	37	9302	8685	50	15962	14901	70	309867	291466	90	0.735517
164454	137425	100	61729	51658	92	2583	2134	28	4054	3861	33	8514	7321	51	14801	12749	66	281346	259009	98	0.737631
210902	149627	114	80139	56270	102	3136	2540	31	4971	3620	49	11352	8687	61	18507	14501	79	364213	276738	107	0.738688
139770	126285	88	67355	60216	88	2228	2150	22	3651	3535	33	9252	8482	53	15844	14419	73	308569	286204	93	0.738688
83558	82015	82	36415	36102	77	1024	991	0	2247	1908	25	3241	3268	32	5888	5843	40	125132	120860	80	0.739744
120118	112409	88	32405	31107	81	1768	1774	20	3300	3056	30	6508	6009	45	9744	9390	61	205616	198804	89	0.740801
176191	150064	109	60335	51706	91	2651	2344	28	5250	4562	40	11063	10111	61	18043	16158	78	356930	332366	97	0.740801
76730	74731	80	27903	27385	77	890	846	0	1761	2259	22	3801	4000	34	6483	6043	43	130036	123884	85	0.741858
188104	156503	96	67727	55800	95	3088	2553	30	4625	3878	44	11059	9895	59	17398	16214	67	348755	319611	97	0.741858
149640	137374	90	58148	53966	86	2756	2347	29	4790	4624	37	10033	9035	53	18164	15989	76	345918	320123	94	0.745028
127892	119488	86	46670	44431	83	1599	1680	18	3203	2750	34	7079	6232	48	11823	11241	60	223748	209049	89	0.745028
149130	124886	95	62844	51674	93	1656	1572	19	3726	3198	38	8600	7539	55	13016	11254	69	272743	239945	97	0.746085
213081	175271	98	89607	74245	97	4258	3228	38	6191	4947	47	13202	11575	64	22162	18866	87	443463	395591	102	0.747142
94260	88498	86	34337	32758	79	1243	1208	12	2064	2336	22	5437	5602	40	8490	7749	51	164192	154168	80	0.747142
193101	146366	100	78306	60579	97	2726	2068	31	4525	3516	39	10651	7358	62	17531	13361	74	321098	253517	98	0.747142
114679	109654	83	45377	43686	81	1653	1303	21	3223	3159	31	6804	6578	42	11656	11334	55	219390	206515	87	0.748199
110734	101632	86	45988	42000	83	1481	1309	18	3066	2988	33	6769	6367	43	10940	9966	55	221915	211788	80	0.748199
198758	156604	109	81282	64466	99	2328	2003	25	4120	3128	39	9578	8053	52	15442	12731	79	297669	261813	102	0.751369
239381	196219	102	148761	126606	101	5305	4590	38	10741	9511	55	22761	20138	97	39385	33471	101	756454	654017	106	0.752426
180687	142631	98	74456	58800	93	2335	1823	29	4331	3561	46	8723	7054	54	14258	11367	63	297797	247273	100	0.752426
120744	110490	95	37019	34545	82	2711	2386	29	3628	3845	32	10031	9198	59	16428	14899	69	319267	301924	89	0.752426
277258	160380	125	96504	55492	115	3746	2219	42	6754	4210	62	15538	8485	76	26010	15109	106	504928	271809	125	0.754539
119911	115569	85	50586	48011	82	2176	1904	24	3745	2987	41	7175	6370	46	12464	11857	79	230424	216326	91	0.756653
147984	130490	91	54605	47703	90	2232	1889	24	3804	3903	34	8124	7613	47	13085	12256	68	278289	255963	98	0.75771
102267	98351	81	30024	28211	80	1689	1924	20	3702	3192	38	7521	7465	45	12589	11783	57	246066	229082	86	0.758766
282534	157099	145	105554	59569	143	4196	2336	45	7101	4035	69	15229	8722	103	24917	12823	123	493890	296927	156	0.758766
124373	116314	92	71836	67874	85	1881	1978	21	3953	3386	32	7803	7658	44	14078	13639	64	248164	232624	93	0.758766
106741	100353	93	37412	35884	80	1557	1483	17	2555	2208	29	5331	5145	40	9613	8766	55	170530	164050	86	0.759823
83252	80618	82	27328	26450	77	1486	1236	13	1769	1520	17	3636	3620	32	7117	6310	47	132426	122735	94	0.759823
192033	162808	95	66251	55173	93	2722	2474	29	5052	4182	43	9828	8411	55	15540	13138	77	344986	313736	100	0.761937
135115	124331	92	61033	57051	85	2576	2273	26	3964	3847	34	8152	8058	50	14798	14239	60	272343	248782	87	0.762994
92078	89514	80	32353	31876	77	1267	1211	13	2201	2269	22	4629	4279	37	7539	7212	42	150970	143156	88	0.762994
175336	140683	98	69973	57841	94	2729	1903	32	4491	3769	39	10010	8512	57	16069	13103	72	321970	271932	102	0.762994
260360	192640	115	97775	72903	112	3344	2437	34	6405	4969	46	15115	11652	65	24230	18197	89	474854	380000	119	0.765107
116541	109972	86	37033	35532	81	1943	1936	22	3634	3211	33	7031	6623	47	11342	10912	55	244422	229697	92	0.767221
103128	96463	85	37357	35816	79	1153	1303	10	2569	2673	25	4957	4334	40	8630	7897	51	165227	152561	88	0.768277
96097	94476	81	44475	42689	81	1256	950	0	2296	2349	21	5141	4799	39	7533	6777	56	153828	144570	88	0.769334
112630	106409	82	34056	31881	81	2086	1723	24	3088	2760	30	6956	6526	42	11965	11825	54	229542	218572	91	0.771448
143988	126549	89	49985	42731	89	1928	1597	22	3873	3821	34	8288	7499	50	13022	12113	61	265595	245263	96	0.771448
128276	117082	99	46922	44005	85	1971	1837	20	2807	2655	28	6750	6277	44	12328	11096	59	247276	227772	94	0.772505
102153	97176	83	38515	37214	80	1299	1245	9	2700	2704	26	5408	4728	41	8624	7994	57	175770	164502	89	0.774618
215870	162038	111	76954	56971	103	2557	2073	28	5255	3864	43	11285	8621	62	19285	14661	80	367170	279919	108	0.775675
133286	123113	90	58816	55975	84	2607	2467	26	3675	3454	33	9599	8988	54	15018	13058	72	317150	293830	89	0.776732
204876	158972	106	92106	70758	98	2530	1833	32	5452	3448	51	10069	8253	52	17050	13148	80	350904	282796	102	0.777788
195977	137355	100	70875	50625	98	2392	1557	28	4649	3011	44	10275	6997	66	15527	10902	72	302577	212367	103	0.779902
107753	100800	94	31666	29963	80	1870	2019	21	3987	3943	33	7795	7412	49	12391	11868	59	242031	227721	85	0.780959
160580	138779	93	66245	56141	92	2150	1841	25	4044	3187	37	8487	7718	51	14002	11720	72	261983	228661	97	0.785186
125436	115625	90	46158	41748	85	1777	1754	20	2950	2941	29	8037	7461	49	12616	11582	66	242103	227275	92	0.786243
87593	85661	78	19686	19644	54	859	985	0	1830	1673	22	4096	3763	38	7034	6714	42	131754	129172	81	0.786243
89378	87151	79	36014	35028	78	1499	1421	17	2471	2326	29	5044	4986	38	8214	7722	52	165888	158513	84	0.786243
203916	163256	98	90799	73779	96	2883	2297	31	4389	4068	38	11130	9660	58	19140	16071	71	376153	327302	101	0.788356
171120	142173	94	63032	51923	92	1941	1722	23	4490	3566	38	8808	7334	54	13959	11738	64	286388	240903	99	0.788356
128788	120755	84	52527	49349	84	2312	2261	27	4707	4010	43	9325	8494	54	16305	14341	73	312721	282045	94	0.788356
109092	104282	91	34615	33518	80	1750	1838	19	2912	2540	33	6441	6062	44	10537	9401	60	199250	186409	89	0.79047
122681	114620	86	45285	41440	84	1678	1443	20	2756	2304	29	7695	7293	48	12581	12297	59	256904	244855	91	0.79047
91147	86702	85	40614	38855	79	909	970	0	1450	1939	19	4111	3824	35	6123	5672	41	148029	145360	88	0.79364
156308	134777	97	56532	48271	91	2332	2043	24	4781	3637	39	10537	9615	58	15724	13432	68	319915	276862	102	0.79364
110690	103705	89	44278	42198	80	1907	1857	21	3909	3472	36	8070	7985	49	13033	12668	59	285148	259154	90	0.794697
103455	99051	85	41060	39173	80	1225	1296	13	2533	2863	27	4936	4528	38	8744	8456	51	177108	168277	91	0.79681
133078	119842	93	53395	48349	85	1575	1479	18	3286	2782	35	7081	6580	47	11400	9749	53	248232	222320	95	0.797867
208626	167756	99	84609	68347	97	3125	2386	33	5152	4605	45	11418	9263	62	19352	16880	79	352034	305039	104	0.797867
49099	46745	79	8336	7976	42	1073	932	0	2874	2374	34	4597	4449	40	2988	2934	32	83408	80866	71	0.798924
182708	148876	94	74732	61347	93	2742	2079	30	4739	3978	41	9555	8566	53	15362	12825	63	310434	267279	104	0.799981
161349	138955	92	64455	55661	90	2329	1935	27	4001	3655	33	9095	7895	54	14464	12881	66	279235	250827	105	0.801038
171795	135598	94	72781	56167	94	2232	1775	25	3819	2732	38	8973	6719	55	13077	11111	62	270336	213354	101	0.802094
105264	99881	85	19548	19058	55	1273	1186	11	1793	1757	23	5626	5441	38	9690	9649	53	192900	178899	93	0.802094
170034	144694	110	58535	49303	93	2426	2218	25	4004	3713	35	8846	7528	53	15399	13833	69	308431	275689	102	0.803151
202430	155242	102	72791	54786	99	2491	2133	27	4546	4150	40	10484	8258	56	17969	13630	78	353390	279045	109	0.804208
201860	156170	102	76727	59147	98	2939	2256	33	4695	4126	39	11201	8910	59	18065	13579	76	355764	291899	108	0.805265
154808	131505	92	71528	60140	90	2042	1752	22	4662	3837	40	8448	6951	49	13620	11588	66	255804	227617	103	0.806321
153403	137152	95	50131	43499	88	2080	1606	22	3300	2959	33	7704	6867	46	11571	10615	55	230570	208695	94	0.807378
173657	143607	93	61498	50253	92	2488	1985	29	3826	3625	34	9142	7437	56	14770	12853	74	299433	251347	107	0.807378
252301	172134	112	96372	66240	112	3833	2711	36	7593	4545	54	15440	10636	72	26255	17215	103	509471	343929	120	0.807378
125889	119656	91	55014	52955	83	2184	2307	23	4240	3979	34	8459	8138	45	14760	13361	68	291695	270862	94	0.810549
126766	113142	97	50684	44689	87	2119	1785	23	3659	3382	31	7735	6977	51	13056	11645	69	255779	235989	95	0.811605
187512	139229	106	71922	53802	98	2418	1740	24	4214	3661	36	9548	7094	59	16342	12170	74	311731	240910	111	0.811605
157848	140564	88	60936	50485	90	2063	1751	24	4312	3658	40	9511	8283	57	15450	13014	68	302435	260026	95	0.812662
127827	120048	85	47267	43457	85	1838	1686	22	3803	3617	32	8343	7717	51	14671	12914	66	278609	263074	92	0.813719
85236	82292	81	31897	31201	77	948	902	0	1877	1763	20	3508	3750	31	6925	6919	44	132644	130149	78	0.814776
105325	100290	83	29208	27939	80	1368	1410	16	2131	2222	24	5343	4946	40	8770	8042	50	167700	153649	89	0.815832
129543	120937	92	30510	28890	80	2095	1808	21	3169	2917	33	6758	6602	44	11059	9997	61	227569	205320	89	0.816889
93947	91067	82	32091	31505	78	1423	1202	16	2892	2785	28	6050	5631	42	9661	9665	51	196639	191027	88	0.82006
98213	93602	86	35940	34978	80	1164	1161	10	2426	2631	27	4715	4487	37	8274	7801	50	146466	138591	88	0.821116
190385	162781	101	96356	84059	93	2787	2204	29	4404	4115	40	10430	8647	62	17088	15215	72	336143	297655	103	0.822173
415918	297827	160	216043	158232	156	8737	6601	47	18911	13095	78	40405	28975	145	66855	46738	158	1.04858e+06	991794	171	0.824287
153371	121347	96	54897	43824	90	2118	1939	22	4064	3215	39	9318	7469	56	15421	12556	77	281445	224568	103	0.8264
155219	129720	102	65972	55391	91	2049	1706	24	4360	3405	37	8083	7422	51	13098	12032	61	275890	248329	99	0.8264
162962	150949	89	64939	60266	86	2755	2696	25	4183	4144	38	10487	9740	57	16310	14106	74	329250	296819	99	0.827457
101140	97177	81	34688	34083	79	1892	1600	20	2848	2820	29	6513	6425	43	11459	11002	56	224345	212134	93	0.827457
281018	204559	137	101026	71289	127	3863	2968	37	8469	5972	51	17099	13538	73	29921	25019	102	580854	482548	138	0.828514
96177	91746	84	26843	26192	76	1574	1672	18	2664	2323	24	6084	5695	43	10260	9875	53	203583	195662	92	0.828514
105205	101160	83	40319	39434	80	1172	1083	8	2331	2604	25	5931	5233	46	9658	9016	51	186066	172272	92	0.829571
128096	119936	86	60825	57609	84	2570	2415	26	4948	4715	37	9746	9207	52	17406	16103	71	312743	286694	96	0.830627
111708	105231	86	36853	33816	83	2081	1746	23	2955	2709	33	7255	7113	44	12450	11748	62	225906	218420	92	0.832741
80214	79997	78	35813	35129	77	1336	1117	14	1734	1792	20	4320	3857	37	6878	6673	51	136082	127961	88	0.833798
144341	130764	104	56456	52551	85	1714	1619	21	4132	3389	38	7258	6493	48	13022	12009	57	267488	237509	95	0.834854
151942	131529	94	59558	50212	90	2010	1673	24	4041	3318	37	8581	7358	53	15146	13518	67	286898	252149	100	0.834854
176757	129035	103	66485	48437	96	2370	2010	25	3658	2724	36	8964	6373	56	14723	10931	74	298250	227842	107	0.836968
94320	90887	82	26983	26197	77	1590	1536	19	2146	2362	24	4749	4503	36	8115	7355	46	151767	143091	88	0.839082
108769	105873	82	44874	43525	80	1573	1402	15	2586	2189	30	6149	5869	43	9375	8626	53	199289	184630	91	0.840138
190893	143774	109	85647	65251	97	2515	1921	30	3727	2451	40	9930	7455	59	17027	12439	79	306312	223261	106	0.840138
147565	135725	91	53789	49431	86	2487	2158	26	4282	3924	35	9102	8075	53	14121	13065	66	291771	263399	94	0.840138
162145	139467	94	72454	62336	91	1968	1797	21	4152	3853	38	9454	8760	51	16358	14513	72	311579	285035	98	0.840138
101973	98186	82	35761	34140	79	1634	1642	17	2310	1989	26	5385	5196	39	8828	8795	49	167140	159834	90	0.842252
117525	112079	85	36931	34886	83	2055	1857	25	3962	3980	31	8248	7864	48	13118	12357	58	257209	248126	90	0.842252
107855	104956	81	28123	27215	80	1991	1990	22	3451	3196	34	6447	6194	43	11487	11488	64	220896	208520	88	0.843309
191715	154794	97	62989	49954	94	2691	2026	31	4235	3534	44	10768	8927	55	18094	15018	81	337867	285885	102	0.843309
117897	107092	86	41296	36466	83	2232	1909	24	2604	2587	34	7055	6394	46	12131	10516	60	244287	228529	89	0.845422
107624	104022	81	45716	44117	80	1703	1620	21	2488	2259	31	5946	5674	40	9211	8784	48	183090	171520	86	0.846479
138778	125344	90	48569	43545	85	1930	1937	23	4054	3386	33	8653	7854	51	13663	12682	66	275087	254907	91	0.847536
149013	134500	89	33979	31815	84	1867	1735	22	3588	3212	36	8622	7460	52	15351	14032	68	277852	253468	91	0.851763
244292	193286	114	92938	72967	109	3419	2811	32	7119	5921	50	15761	13353	69	26634	22214	94	512823	445450	116	0.85282
212911	155965	123	85693	62482	105	2604	1826	30	5026	3389	44	10069	7191	57	18768	14343	84	357263	269730	109	0.854933
99064	96516	82	29354	28337	78	1493	1542	20	2932	2569	27	7062	6710	44	11562	10802	59	217740	201045	84	0.854933
150502	134297	90	91336	82223	90	1945	1641	22	3681	3229	34	8143	7113	48	12829	11560	63	253456	240899	96	0.854933
180061	155486	92	84609	73528	92	2985	2247	30	4476	4184	37	10689	8851	60	18246	15885	73	349033	312496	98	0.854933
109342	103963	81	38960	36891	81	1945	1796	22	3418	3646	29	7248	7537	41	12202	11852	67	247703	237940	86	0.854933
172801	143933	100	56404	46725	93	2527	2143	27	4354	4138	37	9722	8786	51	16988	14599	71	324526	297849	98	0.85599
263009	185366	119	123088	85883	118	3340	2539	32	7163	5344	51	13873	9695	65	23846	17732	94	446889	328767	122	0.857047
181136	103755	135	71047	41315	129	2165	1243	11	3758	2038	40	9872	5672	87	15933	10096	99	311968	181988	137	0.858104
192658	156789	106	65453	53638	95	2348	2012	28	5624	5094	42	9577	8125	56	14579	11363	68	341771	294969	107	0.85916
138049	120826	92	58464	51221	87	2167	2081	23	3109	3144	30	7858	7371	47	11608	10245	58	262934	234811	96	0.861274
186967	157350	103	72896	60042	94	2610	2176	29	4548	3405	41	11350	9609	56	20019	16198	82	384838	324840	102	0.861274
127680	117190	90	52473	49446	85	2062	2048	21	3858	3508	33	9022	7821	52	15094	13662	69	293338	263089	94	0.862331
265025	188617	129	101320	71925	115	3097	2294	34	6235	4495	43	14229	10582	71	22112	15472	91	466024	345824	121	0.863387
120050	113663	86	35679	34170	80	1651	1440	17	2975	2792	34	5833	5698	42	10278	10199	60	197801	185356	89	0.863387
139517	125777	96	46300	41718	86	2465	2251	27	3752	3688	35	9141	8621	54	14706	13356	69	294914	276812	94	0.865501
195158	143751	110	74867	56510	98	2940	2201	32	4831	3763	43	10456	7994	58	17348	12823	70	339626	256657	109	0.867615
243915	161810	111	101613	66756	106	3118	2077	35	6900	4487	56	12726	8726	65	22190	14426	81	433672	305895	113	0.869728
114125	105398	100	37633	35955	80	1327	1316	13	2527	2277	28	5556	5198	42	9785	8884	49	181057	170334	91	0.870785
83124	77930	78	32049	30806	78	1111	1009	3	1936	2091	21	4124	4212	35	7743	7289	46	148777	146528	79	0.870785
194732	156877	103	82477	67245	96	2281	2046	25	4585	3245	43	9827	8156	52	17217	14666	75	321879	277122	101	0.870785
91172	88695	83	27988	27267	76	1207	1174	9	2314	1849	33	4505	4449	39	8170	8022	47	154006	147038	88	0.873955
143751	126349	89	53490	46649	88	2256	1816	26	4533	3415	36	8529	7696	51	13790	12675	65	265364	245400	92	0.876069
129100	121581	85	30030	28681	81	1592	1583	19	3511	3452	30	7259	7017	42	12858	11812	61	252222	238644	89	0.876069
104495	98231	89	30522	29203	78	1163	1321	14	2403	2400	26	5696	5473	40	9630	8906	52	182541	169972	85	0.877126
154509	137765	93	107791	99240	88	2224	1818	26	4109	3154	39	9340	8942	50	15196	13600	63	290154	276860	93	0.878182
168274	139969	98	86742	74801	91	2554	2175	28	4343	3486	43	8720	7997	52	14040	12010	70	274684	238886	95	0.878182
120161	112834	93	48261	45106	82	1364	1513	16	3095	2653	31	6040	5750	41	10451	9974	58	213552	201677	89	0.878182
152978	138179	93	71588	65966	89	3130	2813	30	4449	4356	38	10707	9624	59	17958	16187	72	344401	311039	93	0.879239
144276	125317	91	59897	51686	89	1910	1830	22	3387	2942	37	8489	7685	54	13034	12047	61	267938	243716	91	0.880296
133480	122556	87	47319	44170	84	1516	1521	20	3816	3319	36	8284	7451	48	13568	12268	68	255150	235765	91	0.882409
127054	119087	84	63332	60057	84	2482	2219	27	4033	3574	35	8670	8132	50	12459	12208	56	260872	238070	91	0.883466
120237	111760	100	43879	41486	81	2317	2205	26	3459	2972	35	8204	7706	49	13553	12895	71	259643	234253	86	0.886637
131947	119700	93	34704	32558	84	2451	2468	25	3719	3561	37	7904	7304	49	13655	12004	62	256008	231946	89	0.886637
168448	154130	91	36257	34096	87	2832	2497	29	4595	3933	39	10304	9526	52	17597	15210	69	355851	318785	100	0.889807
115327	108352	83	49595	46616	81	1994	2015	21	4254	3608	38	8372	7306	50	14783	13756	69	261664	230967	87	0.89192
104001	99070	94	33025	31923	79	1564	1392	17	1860	1640	26	5152	4613	38	8650	8095	53	160637	150162	89	0.892977
195988	173456	96	96146	86881	92	4908	4285	37	8321	7756	52	18947	17287	74	30980	28596	89	605397	549335	101	0.892977
115740	107026	87	36926	34287	81	1945	1691	23	2608	2772	28	5529	5030	41	9028	8660	49	203836	188028	84	0.895091
148026	130103	94	62447	54194	89	2510	2246	25	3866	3595	37	8725	8244	53	14852	13445	69	286259	264467	92	0.896148
101130	95255	91	36471	35056	79	1608	1532	17	2403	2387	27	4949	4570	38	8232	7621	51	177830	170265	85	0.899318
198711	157219	108	76556	59116	97	2241	1688	27	3862	3453	39	10044	8084	57	16062	13067	78	327966	265445	107	0.901431
275036	192153	128	108264	73869	126	3728	2419	34	6380	4692	49	14861	10845	71	24925	17612	104	494127	351702	136	0.903545
113405	109400	86	50281	48102	82	2119	1947	21	2601	2806	30	5749	5718	41	9836	9024	56	194663	177321	90	0.904602
98098	95211	81	37740	36601	80	1152	1165	12	2412	2423	30	4607	4629	37	8382	7756	49	162163	153165	87	0.906715
204848	162148	101	67128	51655	98	2540	2006	31	5163	4015	39	11047	9081	55	18954	15205	77	358405	298616	104	0.907772
124054	115074	86	59947	57054	82	2535	2061	26	4939	3961	40	9539	9156	51	15133	14113	65	303356	276583	86	0.908829
211185	147032	105	80344	56470	100	2882	1923	32	4238	3489	42	11191	7359	64	18220	11804	92	359138	244551	107	0.908829
149877	131370	97	84149	73233	90	2205	1945	24	3565	3212	34	8521	7930	48	13570	11853	68	263578	238321	90	0.909886
151645	129924	91	38892	31786	90	1858	1864	23	3960	3433	37	7919	6937	51	12818	11559	67	261111	224855	97	0.909886
107051	101517	90	34073	32726	80	1585	1706	18	2471	2342	28	5370	5441	40	8766	8346	52	180264	172051	86	0.910942
101121	97055	82	26782	25964	78	1846	1628	20	2746	2783	29	6384	6246	41	10857	10753	53	206182	191434	84	0.910942
206901	162641	106	92772	74617	104	2841	2293	29	4431	4297	39	11042	9245	58	17579	14094	73	351686	294927	104	0.911999
160604	137861	97	61686	51725	91	2393	2031	25	3699	3309	34	8529	7387	51	14072	11673	76	283183	250180	94	0.913056
103960	99134	83	32524	31181	79	1319	1279	14	2131	2004	27	4792	4610	36	8190	7665	53	166994	161800	83	0.914113
177783	144138	95	80015	66313	94	2020	1517	21	4218	3558	39	9016	7695	52	13985	11004	61	290309	247194	98	0.91517
120557	110774	88	40178	36400	84	2245	2116	25	3874	3475	30	8064	7629	51	14416	13751	69	253328	239717	87	0.917283
188785	145077	102	85507	65025	97	2328	1754	26	4944	3795	43	9905	7717	58	16893	12067	71	311310	245294	99	0.91834
135880	122812	94	50168	46140	86	2313	2066	27	3756	3280	34	7876	7474	46	11273	9824	56	226451	213159	93	0.91834
107963	103756	82	34757	33195	79	2183	1931	23	3282	3233	34	8101	7880	49	13575	13415	62	264093	242417	86	0.919397
200742	153495	100	86272	66617	98	2502	1676	31	4085	3307	41	10260	7555	60	16929	12771	66	316397	249710	103	0.920453
120290	114042	85	43830	41674	82	1664	1481	21	2401	2734	27	7029	6264	45	9783	9254	51	201337	184420	89	0.92151
122720	112854	98	40504	37742	82	1890	1698	23	3891	3658	35	8518	7795	53	13456	12583	59	272549	259928	87	0.922567
105606	99234	85	40550	38391	81	1615	1495	18	3105	2869	31	6568	6371	41	10745	10631	52	204101	187448	88	0.925737
90528	86256	82	37767	36020	79	1233	1276	10	2031	1594	19	4550	4309	38	7837	7772	50	142156	135800	83	0.927851
105697	96750	87	39255	36979	81	1493	1046	10	2088	2042	26	5387	4846	42	9348	8785	50	173045	160142	87	0.928908
127460	119752	96	43922	41873	83	2400	2348	25	4471	3894	37	9252	9032	52	14984	13508	68	298746	271449	92	0.929964
144231	122748	98	51427	42856	92	2141	1732	26	3626	3685	32	8753	7486	54	12870	10843	74	275018	252159	95	0.929964
139253	122724	97	68620	60986	88	2308	1880	25	3986	3147	39	8200	7311	49	12374	11271	63	261774	243236	97	0.933135
113862	109817	81	24408	23992	66	1646	1502	16	3418	3336	29	7147	6865	46	11881	11388	58	233256	219229	87	0.933135
83836	81881	81	26922	26023	76	899	908	0	1963	2110	24	4102	3875	35	5847	5368	46	118055	113437	82	0.937362
105485	95143	99	31284	27772	82	1649	1577	20	2779	2482	28	5678	5144	42	10424	9378	53	196381	175299	81	0.939475
95784	92346	79	27669	27148	77	1275	1109	9	2332	1681	30	4485	4340	37	8141	8100	45	148229	140874	87	0.940532
173605	142799	94	60550	48634	93	2347	2031	26	3805	3470	35	9670	7930	55	16040	12701	72	334192	289769	96	0.940532
110651	106982	84	33750	32834	79	1692	1695	18	3994	3556	34	7886	7176	50	12368	11442	66	242266	226288	87	0.940532
89207	88691	79	35283	34776	77	1415	1465	15	2094	2009	21	4805	4745	35	7697	6913	48	150709	143777	83	0.940532
133739	115182	91	56293	48899	89	1880	1545	19	2918	2592	29	7111	6719	44	10928	9685	63	235814	212845	95	0.941589
187970	153120	97	61020	49495	93	2589	2309	26	4591	3929	38	11295	9532	61	17490	15151	83	334659	290855	101	0.941589
169907	144168	96	68468	59510	90	2501	2036	27	3897	3438	42	10018	8725	55	16295	14270	74	311530	288907	91	0.942646
161667	135994	96	58595	49338	89	2510	2005	27	4460	3813	38	9265	8161	53	15348	13866	69	290936	272970	87	0.944759
107624	100643	85	36959	34906	81	2143	2192	23	3014	2871	30	7302	6749	47	12441	11243	66	236740	217380	85	0.945816
168302	138201	96	65596	53581	94	2279	2107	26	3788	3416	32	8984	7823	50	16067	13444	75	291577	257470	92	0.946873
206259	151384	102	90844	67818	100	2857	2204	31	4654	3541	38	11099	8371	61	18109	13285	76	358818	280639	101	0.948986
80342	77729	91	35150	33902	76	1057	1057	5	2102	1822	26	4064	4253	35	7434	7291	48	135618	131323	79	0.948986
148975	125249	91	47972	38792	89	2558	2172	28	3651	2891	39	8167	6749	52	14292	11642	71	256006	221352	92	0.953214
141656	118348	91	61902	50970	90	2145	1735	24	2613	2619	28	7150	6501	44	11704	8972	69	238807	214619	94	0.955327
120234	113503	85	67442	64583	82	1388	1482	17	3771	3363	34	7829	7335	49	13268	12789	62	250463	237275	88	0.955327
174746	138070	96	64333	50719	93	2586	2108	29	4363	3247	42	9044	7002	53	15164	11298	68	306381	248679	99	0.955327
95436	90997	81	40636	39766	79	1166	890	0	1556	1637	19	4354	4047	36	8000	7385	51	154325	148169	86	0.956384
224135	167517	105	86609	65775	101	2890	2223	32	5415	4335	45	11386	8783	59	19389	15483	74	359338	279019	106	0.956384
185240	153090	104	100794	85708	94	2887	2191	32	4757	4256	40	10506	8726	59	16660	14301	73	350648	309429	96	0.957441
168367	153624	89	55213	51469	88	2621	2362	27	6078	4791	46	11585	10389	64	20267	18386	80	436431	387830	95	0.957441
225713	177441	110	92569	72189	106	3003	2131	31	5678	4600	48	11949	9792	66	20795	17690	79	375325	313980	109	0.959554
167633	143573	94	70654	59430	92	2558	2278	26	4717	3817	41	9129	7904	55	16447	13754	80	315461	284803	98	0.968008
163028	136843	99	72146	61737	91	2134	1775	24	3518	3460	31	8284	7621	51	13023	11947	63	266165	240493	95	0.970122
120026	113237	87	63598	60472	84	1418	1513	17	2414	2313	31	6481	6181	43	10851	10187	54	216366	203931	93	0.971179
84263	80094	86	30462	29507	77	1134	1140	11	1767	1719	20	4362	3681	39	7013	6736	43	143551	137415	85	0.973292
105289	98349	84	45120	42604	82	1970	1746	21	3882	3180	37	6775	6234	45	11908	11089	56	233085	221348	84	0.973292
105772	99676	84	45841	43796	80	1620	1441	16	2170	2094	25	6234	6060	41	8868	8498	52	193442	180278	86	0.973292
329981	209237	132	133045	83039	132	5426	3253	46	10224	6614	63	22255	13632	93	35774	22961	123	696518	452592	138	0.973292
118713	112297	83	36233	34382	81	1737	1757	20	2842	2625	30	6969	6594	43	11185	10791	60	231376	217907	91	0.974349
126729	117995	86	111795	106211	87	2943	2704	30	4728	4032	39	9878	9794	51	18697	16619	82	340083	317768	93	0.974349
77964	75546	81	29211	28999	76	713	813	0	1638	1274	22	3304	3255	33	5089	5095	40	114583	111120	81	0.974349
149720	122313	92	52310	41960	91	2393	1949	25	3520	2763	36	7974	6677	51	13546	11470	67	275481	234943	92	0.977519
166188	140242	94	66691	56697	91	2353	2100	23	4697	3545	38	9544	8648	60	16228	14405	69	309288	279243	93	0.98069
304893	197814	121	104132	65461	118	4368	3058	41	7916	5726	57	16620	11415	78	29268	20220	110	568161	387658	120	0.981747
116151	100837	97	51249	44320	87	1549	1474	15	2645	2420	31	5957	5169	44	9907	8886	55	196913	176974	89	0.982803
176835	145681	102	67821	56548	95	2266	1771	23	4559	4185	39	9561	8096	55	15360	13837	72	342478	305202	95	0.982803
170836	147987	93	55121	45841	92	2288	2077	24	3905	3260	34	8871	8019	52	14828	12907	75	292479	259777	94	0.98386
115311	108979	88	45541	42787	83	1522	1308	18	3095	2929	30	6927	6614	46	12036	11406	62	226641	210383	92	0.98703
95742	91888	82	42868	41724	80	1475	1518	15	3140	2376	26	5947	5594	43	8921	8869	50	185328	178272	87	0.98703
104416	98225	87	31938	30646	79	1186	1052	5	2227	2075	23	4960	4818	38	8384	7511	47	157377	145794	88	0.988087
111910	103021	85	41369	38135	84	1721	1522	18	2594	2679	25	5872	5950	38	9737	9525	51	209426	198984	91	0.989144
205599	143743	104	70908	49716	99	2653	2020	30	5001	3784	44	10953	7892	61	17886	12917	84	360005	254458	105	0.989144
103996	100610	82	44158	42561	81	1393	1449	16	2423	2458	32	5245	4967	39	8043	7149	53	206433	192099	91	0.989144
166418	131793	101	56278	44287	95	2035	1545	25	3297	3400	34	9514	7603	53	14851	12666	71	280779	236031	101	0.991258
157144	137844	92	63603	54769	90	1952	1789	24	3930	3332	32	8831	8159	49	14383	12970	69	274149	245877	96	0.993371
100967	96666	88	38862	37847	79	1606	1675	18	2245	1998	26	5473	5340	39	9924	9509	46	191863	184802	89	0.994428
229494	192781	104	155904	129777	103	5885	4888	40	10039	8090	58	22943	18200	86	37381	32407	98	802992	641716	113	0.995485
167259	150762	93	59211	53843	85	1997	2063	23	4496	4272	38	8875	8134	51	15708	13806	68	285857	263072	93	0.995485
155577	137799	89	58803	51075	88	2488	1972	27	3726	3512	34	9607	8178	55	15219	13613	71	289083	261895	91	0.996541
289414	209839	127	143378	109920	125	3526	2790	35	7431	5964	51	15949	11977	72	27448	20404	109	526101	421210	129	0.997598
102665	99960	80	39037	38038	79	1213	1098	7	2165	2022	23	4648	4457	40	7894	7929	48	157733	149439	88	0.999712
168573	144993	97	73584	65605	91	2620	2248	28	4470	4511	37	11258	9845	61	18901	17287	73	372103	348303	97	1.00077
113952	107688	83	54287	52351	81	1661	1559	20	3070	2812	34	6939	6638	43	12460	11711	61	215808	202383	89	1.00077
99493	91917	90	31129	29580	79	1201	1078	9	1719	1781	25	4801	4473	38	8325	7687	54	165292	154270	89	1.00394
97333	92156	93	38905	37632	79	1613	1597	16	2432	2412	26	5612	5315	42	8826	9461	48	177269	168097	86	1.005
101690	93536	99	28212	27300	79	1599	1533	19	2620	2504	29	5989	5860	40	9642	9286	54	205739	198777	89	1.005
139570	129118	86	69895	65168	85	2581	2265	26	4050	4051	35	10021	9549	51	17947	16676	80	334907	319080	91	1.00605
115989	109706	87	34352	32399	83	1739	1836	22	3708	3101	34	8692	8081	53	13836	13131	62	264309	252906	90	1.00711
102176	98477	81	36390	34788	79	1358	1359	14	2241	2626	27	4717	4699	36	9413	8701	53	175532	171095	85	1.01239
195062	158029	97	73528	58614	95	2784	2115	31	5718	4708	44	10709	9106	62	18651	15503	77	369912	320054	95	1.01239
121929	107662	87	60338	53729	86	1588	1379	14	3048	2857	33	6867	5975	47	9917	8548	53	214651	192237	95	1.01979
129601	120220	90	57825	54429	84	1999	1832	23	2891	2758	29	7659	7420	48	12102	10990	66	250672	234837	93	1.0219
124422	116603	84	58083	53554	84	2601	2357	28	4170	4159	33	8562	7964	50	13892	12683	64	291487	272863	91	1.02402
152813	137229	105	62723	56306	88	2429	2038	27	4006	3973	34	9336	8259	53	16260	14602	76	311554	285743	100	1.02402
158047	143344	89	52131	47323	88	2181	2151	23	4040	3682	35	8604	7528	52	15481	13996	70	278798	257786	97	1.02507
86437	85030	83	31127	30219	77	1146	1296	13	1584	1653	17	3897	3650	34	6643	6375	44	129582	126850	95	1.02507
106512	101741	85	36915	34950	80	1370	1325	15	2644	2500	28	6058	5703	44	10006	9343	59	195377	182546	91	1.02613
98267	94350	86	31675	30156	79	1388	1444	16	2306	2564	24	6419	6333	40	10635	11171	56	203358	191793	89	1.02719
99289	92958	97	31215	29673	79	1456	1423	16	2624	2672	32	6121	5999	41	9575	8689	56	194021	179545	85	1.02719
371706	218887	141	127019	76136	137	4835	2741	48	9582	6194	60	22349	12327	98	35192	19786	134	723902	437602	146	1.02824
188206	141388	114	68278	50643	97	2184	1615	26	4235	3382	45	9928	7574	57	17199	13369	80	314519	248688	104	1.03036
167179	139991	93	66856	55827	92	2753	2189	29	4805	4098	42	9671	7902	58	16265	13245	74	310696	264557	100	1.03142
144122	130953	89	45553	42058	85	2566	2291	27	3879	3558	39	9472	8903	55	17117	16414	69	328166	307544	95	1.03353
82674	79206	81	39140	37664	79	1453	1326	15	2091	1613	24	4165	3975	36	7496	7726	44	135833	125457	86	1.03564
103795	97559	81	46778	44085	81	1458	1298	15	2487	2013	28	4806	4830	37	8614	8418	52	173979	160061	89	1.03987
184577	140187	99	71485	53905	95	2641	1971	29	4669	3530	44	10349	8272	59	18684	14797	86	346440	270430	104	1.03987
111466	102089	90	38649	34462	100	1834	1548	20	2335	2559	25	6610	6206	41	10960	10018	55	202406	179004	100	1.03987
157330	139364	91	40875	34339	89	2428	2160	28	3466	3258	34	8958	8263	50	14214	12629	67	298578	265735	95	1.04198
137431	114670	93	57217	47431	89	1410	1142	13	3364	3083	33	7167	6129	47	13480	11013	62	250036	223365	94	1.04198
140306	126515	91	46719	41913	86	2250	1790	26	3854	3563	36	9508	9082	53	14088	13255	72	279439	266026	92	1.04198
94347	89910	83	34142	32722	79	1373	1343	15	2279	2461	29	4682	4786	37	8702	7885	55	162612	149140	87	1.0441
91384	88137	83	37037	35926	78	922	1112	6	2238	1899	24	4446	4324	35	7159	7609	42	147540	139063	84	1.0441
123896	114584	89	41934	39113	84	2075	2091	20	2848	3348	29	7632	7382	47	12448	11688	65	246323	231095	89	1.04515
207059	161801	107	83013	63884	102	2668	1942	29	5280	4135	43	11733	9126	61	19065	14667	82	384306	301562	106	1.04621
149055	125956	90	79130	68346	92	1957	1878	22	3589	3300	35	8371	6834	52	13163	10982	68	275050	237414	107	1.04621
99537	95671	82	53783	52312	80	1636	1389	17	3253	2813	29	5255	4985	39	8364	7961	48	169627	163454	83	1.04621
137722	126219	86	51353	48049	84	1691	1638	20	3745	3578	34	7494	7134	45	14451	12973	71	255684	228585	92	1.04727
186257	152614	99	65875	54994	93	3057	2428	30	5840	4582	46	11749	10626	58	20333	16875	83	385644	352890	97	1.04832
145562	133627	86	63467	58924	87	2813	2577	27	4312	3650	38	10726	9941	52	17282	16027	68	333646	307189	92	1.04938
98853	94050	82	39476	37981	80	1588	1336	18	2903	2282	29	5930	5341	44	9454	8797	56	187690	181847	86	1.04938
144891	121573	97	43741	35706	88	2047	1758	23	3730	3371	37	7314	6290	49	12981	11006	65	257146	219930	95	1.05044
123142	116483	85	44697	42555	82	1831	1893	22	2301	2092	24	6592	6338	43	11270	11299	54	212509	201184	86	1.05044
231164	167395	129	75981	55300	110	2378	1978	27	4880	3636	38	10416	7735	59	18476	13928	82	346231	249344	118	1.05149
118111	111854	84	43539	41252	83	1965	1753	23	3532	3941	28	7941	7557	46	15257	14355	79	273170	255033	89	1.05149
102403	96910	82	31671	30279	79	1870	2031	20	3279	2833	33	6815	6837	43	12724	12156	70	235636	226847	91	1.05255
107690	102784	82	26420	25383	79	1383	1180	18	2188	2124	28	6167	6261	41	10649	9931	59	196399	184276	89	1.05466
188444	159759	97	87838	75800	93	2974	2489	30	4747	3729	40	10562	9217	56	18743	16093	73	348540	321017	97	1.05572
129459	116483	102	79926	74317	87	2513	2363	26	4053	4156	35	9334	8569	52	16367	16473	76	327889	305470	93	1.05678
156103	133217	95	57407	48806	90	2279	2132	25	3464	3540	33	9640	8704	54	15450	14032	71	319222	285759	99	1.061
180395	134867	113	74123	55770	96	2081	1402	29	3548	2782	38	8267	6407	52	14579	11202	68	289303	220202	103	1.06206
113415	107643	83	48601	45934	83	1863	1701	17	2802	2798	32	6714	6502	45	9563	9270	47	214179	191730	93	1.06206
285207	223791	113	154269	125544	112	4919	4053	37	8347	6909	51	18604	14313	75	29161	23332	100	611046	463784	121	1.06206
267264	188139	120	126425	93277	114	3636	2612	38	8045	5996	53	16872	13137	75	29053	22213	96	550565	439742	122	1.06206
102530	99521	82	36419	35011	79	1425	1152	16	2154	2060	30	5063	4705	40	7981	8379	46	178645	171035	86	1.06312
235442	172609	104	87265	63479	101	2854	2061	32	5466	3802	45	12770	9375	68	20886	15043	91	410709	308276	112	1.06312
172944	139857	94	59953	47024	93	2415	2136	28	4751	4188	38	10860	8689	62	18475	15067	82	342858	286170	98	1.06312
144725	133539	86	55712	52238	86	1992	1671	24	3296	2991	33	7669	6844	49	12565	11636	62	262394	233823	95	1.06418
104224	100240	82	27456	26524	79	1367	1355	16	1871	1890	23	5694	5481	41	9639	8978	50	191416	176310	90	1.06523
144718	127660	102	39400	35130	86	2787	2425	29	3933	3821	36	9278	8543	55	14967	13829	66	290731	269341	92	1.06735
110488	106870	83	27452	26480	80	1278	1352	16	2925	2312	29	6107	5814	45	10454	9972	59	207334	202071	90	1.0684
203342	162487	98	76363	61460	96	2853	1964	34	5408	4146	43	11160	9090	58	17501	13872	80	351124	285957	105	1.0684
133835	119490	93	43784	39246	87	2376	2016	26	3701	3327	32	8105	7661	48	13539	12135	66	250150	241170	91	1.07474
102457	97099	89	41438	39985	80	1278	1337	14	2185	1981	25	5904	5437	45	8698	7988	51	196707	188333	88	1.07474
96486	94982	79	35847	34803	79	1276	1408	16	2078	1864	24	4955	4533	40	8206	7655	49	176554	161601	84	1.0758
117509	112696	86	46607	44511	81	1333	1257	13	2640	2168	31	5530	5196	41	8641	8030	53	175572	164197	90	1.07686
137682	125614	86	48506	42685	87	1972	1955	22	3528	2865	39	8096	7490	51	12311	10891	63	260530	244466	91	1.07791
139084	126443	102	63660	57538	86	2113	2056	22	4087	3831	36	8603	8444	52	12761	12420	61	261632	249712	91	1.07897
217011	149993	106	85649	60781	102	2916	2129	32	5193	3610	49	12056	7977	62	21046	13966	90	400779	283905	106	1.07897
208167	163619	99	78644	59242	99	3363	2373	34	5781	4789	46	13049	10721	67	20525	15740	89	401955	322751	101	1.08003
93574	88951	82	37961	36673	79	1031	1076	8	2102	1824	22	5384	4859	40	8308	8451	52	165446	157434	82	1.08003
201430	172289	106	93637	80210	98	4379	4119	36	7998	6776	51	16527	14823	73	27100	24758	91	526388	458987	102	1.08108
174689	147689	95	71857	59914	91	2277	2095	27	3748	3405	34	8417	7336	58	14406	12095	73	277035	245229	93	1.08108
108441	104661	82	29731	28780	79	1427	1280	16	3137	2862	32	6332	6325	42	12406	11621	64	213240	206765	85	1.08108
203719	167186	104	76320	61908	97	2084	1790	24	4441	3708	39	8853	7561	54	14867	12282	70	300724	262496	102	1.08637
204678	161304	102	47385	37905	96	2909	2293	32	5611	4592	44	11385	8396	58	18961	15679	72	350376	296417	109	1.08742
354180	203550	147	150344	85128	144	4898	3011	46	9065	5410	65	20942	12145	84	35235	20029	122	684564	393066	153	1.08742
101143	94105	98	24061	23403	65	1340	1208	10	1891	1409	22	4126	3869	35	6934	6409	45	144716	133821	88	1.08848
111217	103462	85	31070	29029	81	1345	1429	15	3016	2366	36	6505	6297	41	10139	8996	58	202070	185740	88	1.08848
222109	166849	111	86345	66408	106	2906	1995	32	5504	4072	47	12316	9812	59	19684	14743	84	403208	314747	114	1.08954
142995	119148	93	56878	48124	90	2574	2208	24	3875	3046	39	8008	6930	53	13979	11288	68	267166	237439	97	1.08954
108436	102958	84	39505	38390	79	1133	1201	13	2329	1688	21	5264	5078	38	8268	8102	47	168180	158720	87	1.09059
137126	125288	88	69971	65434	86	1992	1714	24	3337	3295	35	7342	6712	42	13067	12194	60	262682	247787	95	1.09165
203515	148321	102	76544	56567	100	2925	1902	32	5539	3771	47	11787	8196	66	21245	15490	92	403966	294290	108	1.09165
136609	116765	93	51766	44228	88	1773	1437	20	3645	2859	37	7179	6353	44	11968	11760	54	242613	220037	96	1.10116
155580	142331	92	63748	59038	88	2996	2869	29	4999	4754	40	10869	9924	59	19063	17826	80	346225	320850	97	1.10116
90697	87659	80	35721	33935	77	1249	1160	10	1785	1673	20	4629	4496	36	7939	7534	47	154962	149685	83	1.10645
202357	147668	108	81891	60479	100	3226	2128	37	5000	3771	45	10782	7749	62	17616	13646	75	349051	259969	105	1.10856
112039	106704	84	36956	35731	81	1430	1573	17	3503	3490	31	7354	7279	47	12548	11611	63	234106	224306	88	1.10962
183565	141568	105	65777	49719	96	2802	2243	31	3550	3106	37	10373	8203	58	15865	12652	68	309307	255995	98	1.11173
92382	87037	83	35295	33585	79	844	760	0	2102	2018	23	4293	4522	36	8080	7514	46	143623	131724	81	1.11279
228589	172064	103	86220	65008	100	2751	2155	34	5512	4096	41	12213	9483	62	19638	13954	82	391853	294626	105	1.11279
76721	73887	80	32652	31336	77	1186	990	0	1864	1931	21	3967	3709	35	6616	6314	42	121073	115332	80	1.11384
205010	151486	101	83041	61913	98	3014	2131	31	4934	3992	39	10742	7403	65	17768	13158	86	343856	267182	102	1.11384
151800	137012	87	88178	82006	87	2740	2385	26	4820	4295	42	9684	9240	51	15341	14705	72	294073	258220	89	1.11596
144082	132222	93	68802	64315	85	2333	2417	25	4138	3034	40	9802	9199	53	16235	14418	71	318971	292812	90	1.11596
368233	238934	162	141240	91546	154	5553	3818	45	10466	7344	57	21561	15307	80	35968	24622	138	734219	519040	160	1.11596
110050	105889	82	44356	42537	80	2020	1839	24	3849	3662	32	7576	7380	51	12730	11877	63	240492	233004	85	1.11596
148753	119186	99	55108	43178	93	1979	1715	26	3355	2844	34	8206	6888	52	13632	10940	69	262569	214086	98	1.11913
106598	101532	85	31713	30487	79	1827	1658	20	2003	2122	24	5291	4967	41	7953	6882	50	176412	160544	87	1.12018
101652	95763	95	26666	25665	77	1757	1841	21	4003	3426	38	7147	6968	45	12411	11852	63	250938	238495	90	1.12124
287423	189352	127	109453	71104	126	3897	2524	37	7683	5173	51	16966	11278	79	29300	21087	117	589580	412631	132	1.1223
208606	155109	104	80597	60274	98	2895	1951	34	4755	3349	44	10536	7712	60	17319	12508	68	370104	278800	107	1.1223
91548	90048	79	24490	24275	60	1375	1250	14	1799	1848	22	4715	4483	39	7843	7351	47	162441	159183	87	1.1223
95906	91926	81	19483	18737	61	1419	1162	14	2870	3117	29	5747	5478	42	8915	8428	53	180888	170201	87	1.12547
215878	155804	107	93184	69047	107	2605	1808	32	5142	4045	42	11886	8892	64	18426	14005	76	363192	270748	111	1.12547
127905	119220	102	37361	35721	83	2259	2338	24	3966	3816	33	8063	7594	47	14638	13375	64	262038	237394	94	1.12653
157434	134259	95	57905	48841	91	2476	1895	27	4426	3853	38	9362	8182	61	14500	12884	62	309082	287676	95	1.12758
154890	136660	92	67429	59494	89	2576	2271	26	4606	3973	39	10114	9426	51	17321	16310	69	341892	319168	93	1.12758
96979	92296	89	33537	31945	79	1346	1328	13	2770	2108	31	5041	4645	40	8486	7841	53	162169	153425	88	1.13287
66139	63110	79	38688	37867	76	1071	750	0	782	943	0	2981	2949	32	4491	4261	37	103882	103612	80	1.13287
127399	119225	95	41393	39191	82	1662	1590	19	2779	2697	26	6627	5995	43	10683	10434	55	214188	203563	89	1.13392
205317	174804	102	93706	79894	99	2851	2348	32	4866	4744	36	10975	9215	59	18820	16259	83	358198	318357	106	1.13604
165256	142835	92	55327	45964	92	2579	1960	28	4209	3815	39	9032	7708	52	16319	13639	72	291026	258392	99	1.13604
211842	164820	101	105746	84828	99	3060	2482	31	5426	4147	44	12204	9889	59	20078	15615	78	399490	326517	102	1.14026
179123	143882	94	71880	56852	93	2750	2224	29	3859	3594	36	9740	7692	58	16286	13120	72	320155	271435	97	1.14026
183499	150483	98	81224	65654	93	2462	2088	26	4004	3298	41	8439	6911	53	12925	10775	66	278155	237620	98	1.14132
95203	89760	83	32911	31944	80	1359	1292	14	1982	1652	23	4905	4622	37	8833	8198	51	151390	140909	86	1.14238
225705	173490	103	86115	66382	101	2790	1876	33	5634	4217	46	12090	9331	61	19513	15815	79	390426	315127	104	1.14238
132608	115462	92	43194	38142	86	2188	1800	25	4227	3608	37	7706	7277	48	12736	11217	68	254542	238156	86	1.14449
179531	142738	102	69705	55014	97	2803	2058	29	4837	3715	43	10411	8592	58	16485	13885	87	340710	302416	95	1.14766
103510	95851	84	31356	29511	80	1602	1442	15	2229	2385	26	6149	5932	42	8932	9245	47	187839	176489	80	1.14872
91018	84981	85	41850	39196	81	1479	1361	15	2371	2280	22	5057	4956	38	8605	8006	51	168722	159623	79	1.14977
152816	120798	99	63598	51500	93	2088	1780	23	4305	3397	38	8786	7372	52	15411	12791	73	286835	235409	98	1.15189
219393	167455	104	74444	55104	103	3392	2290	35	5983	4520	50	12146	9800	63	22412	17851	89	419162	332751	106	1.15189
135635	123427	89	45974	42104	85	1919	1620	22	4106	3557	35	9099	8544	51	14708	13337	69	303138	284505	93	1.15611
120891	113874	85	49003	46251	84	1943	1917	21	3375	3075	33	7642	6955	48	12500	11437	59	231408	221534	91	1.15611
120839	113152	85	35225	32363	84	1858	1773	22	2885	2763	30	7590	7342	54	11665	11010	58	234190	222824	85	1.15717
204044	157725	104	78163	60726	98	2253	1752	25	4414	3165	41	8951	7174	55	14336	11712	65	296542	240261	105	1.15717
59820	59542	71	18444	18417	51	780	540	0	1359	1470	15	3083	2700	30	5269	5143	39	95382	95734	78	1.15717
162355	145920	100	60929	56149	89	2554	2269	28	4567	4368	36	9174	8663	49	16252	14636	62	308794	286521	94	1.15823
109971	105284	84	50301	47632	81	1821	1957	21	2986	2973	26	6595	6191	43	11726	11057	59	223929	214365	88	1.15929
117432	107715	93	41803	38843	82	2263	2115	25	4348	3935	35	9322	9184	52	16210	15448	71	311250	291842	87	1.16034
117595	108037	85	52129	48046	84	1972	1750	23	2951	3106	31	6620	5812	50	11135	9893	57	222378	212189	88	1.1614
214353	179275	96	91155	76521	95	3024	2670	29	5710	5153	43	13113	11628	65	22735	19910	84	452394	407977	100	1.16351
115698	112183	84	36483	35510	80	1633	1592	21	2396	2358	28	6137	5828	43	10410	9602	53	197016	189245	90	1.16351
157186	137644	91	52794	46126	88	2610	2378	28	4016	4161	35	9155	8644	51	15304	14196	72	295112	274082	94	1.16457
124717	115746	90	32574	30945	82	1697	1266	21	3138	2943	31	6930	6347	43	10569	9667	57	222705	199322	88	1.16457
223982	171206	103	76245	57582	101	3125	2416	35	5249	4191	42	11143	8601	60	18998	14459	77	364225	285585	103	1.16457
206977	159354	103	89794	71602	99	3283	2401	32	4463	3326	42	9882	7727	55	17028	13737	74	338215	277977	104	1.16563
124961	114059	92	47209	44162	82	2014	2359	21	2918	3124	31	7220	6687	46	12874	12752	62	239695	222919	88	1.16563
130423	116644	88	51294	44957	88	2037	1751	23	3544	3484	32	7968	7707	47	13604	11918	64	267241	247040	91	1.16668
112187	104319	83	49259	46338	81	1586	1702	19	2451	2455	32	7602	6627	50	11937	11317	54	234756	218250	85	1.16774
134150	118660	90	96099	89108	88	2393	2255	26	3852	3571	34	9077	7980	52	14871	13687	67	281402	250897	95	1.16985
335260	234730	150	147364	107664	133	6582	4912	44	10510	8353	57	24001	17596	78	39558	29813	130	786894	608367	140	1.17091
202969	164220	95	71049	56850	95	2228	1883	27	4789	4295	37	11214	9161	61	18895	15837	76	379052	323585	102	1.17091
120024	114949	84	52266	49944	82	1416	1463	17	2868	3152	32	6334	5983	41	10126	9417	58	200761	188273	88	1.17197
100428	95114	83	27211	26040	79	1806	1628	22	2380	2146	30	4981	4537	40	8853	8879	49	169191	160867	84	1.17197
165028	137967	98	61246	50947	91	2363	1998	27	3195	3092	34	8053	6736	52	13708	11465	67	263588	230563	96	1.17197
107500	99221	87	34640	32313	81	2044	1927	20	3284	2895	32	7062	6932	48	11048	10613	52	226561	215204	85	1.17197
91990	85292	95	38349	36498	80	1224	1076	9	2323	1985	31	5031	4873	37	7849	7140	51	159502	151625	82	1.17408
189906	152692	99	77677	63117	97	2299	1907	25	4966	3814	41	9873	8430	57	16603	13870	68	309308	264795	101	1.17408
240792	175319	115	111433	82336	112	3444	2465	36	7012	5265	47	11511	8290	61	17767	13832	83	436823	339766	115	1.17514
81985	76182	86	33609	32148	79	1355	1466	15	1600	1745	19	4435	4303	36	7186	7165	45	139833	136461	76	1.17514
119911	108617	87	53354	49264	84	1727	1360	18	2828	2859	29	7070	6418	44	11720	10620	60	220918	208001	83	1.17725
109981	102594	82	46354	44334	81	1738	1356	14	2334	2272	26	5071	4956	39	8755	8367	57	166436	163232	86	1.17725
231435	177653	105	97476	78031	100	3096	2576	31	6516	4765	49	13444	11178	65	22603	18406	91	431684	357512	102	1.17831
110785	104934	83	53233	51086	82	1357	1265	15	2434	2326	25	5358	5157	39	8828	8706	47	171278	163007	87	1.17831
248660	187375	135	91296	70014	117	3150	2525	30	5861	5051	46	13249	10990	61	22649	17369	87	460629	376611	118	1.17936
110150	103154	83	43566	41869	81	1346	1110	12	3335	2917	32	6837	6711	43	11639	11374	58	235783	228663	82	1.17936
246169	193159	115	94423	73169	100	4014	3182	36	7186	5344	55	15692	12416	68	24820	20035	91	505038	425780	103	1.18042
100152	93930	91	41462	39658	80	1740	1773	20	2440	2775	26	5885	5761	41	9915	9128	55	194601	184083	84	1.18148
91549	85416	82	34283	32142	80	1187	1109	8	2089	1783	26	4288	4183	36	8143	7568	48	171055	160335	84	1.18465
114582	108064	84	40348	38944	81	1302	1133	13	2659	2312	28	5640	5608	41	9121	8568	56	175838	167889	90	1.18887
121964	115315	87	38562	37169	81	1550	1234	15	3387	2771	34	6402	6233	42	11685	10663	57	230297	211347	86	1.18993
103695	98582	82	42344	40454	80	1200	1136	11	2211	1907	23	4133	4268	34	7315	6814	47	144903	136130	85	1.18993
145885	125629	92	48306	40716	90	1999	1792	24	4020	3592	38	8217	6666	53	14336	11935	66	260859	235223	94	1.19099
133269	123325	90	69817	65428	87	2740	2221	28	3944	3498	39	8842	8473	50	14789	14209	64	273926	255038	97	1.19627
144284	119038	91	51784	42051	90	1949	1661	20	3243	2912	32	6776	5967	45	12218	10292	57	212814	179402	96	1.19627
123053	118117	83	49424	46863	81	1595	1517	18	4001	3776	35	7197	6653	47	12154	11098	63	228486	216222	89	1.19733
92566	89448	93	33739	33106	77	1369	1300	12	2011	2198	24	4920	4848	36	7788	8249	42	157008	147646	87	1.19733
170432	146224	92	75780	64672	91	2340	2094	26	4407	3969	35	9550	8299	54	16628	14215	71	306608	283463	94	1.19944
183053	154470	96	86191	73712	95	2764	2141	30	4794	3974	40	10046	8203	53	16303	14267	69	322706	299643	100	1.2005
108120	99288	92	24873	23650	74	2041	2024	22	3722	3283	32	6746	6009	46	13067	12122	66	227177	214013	90	1.20156
223097	171918	102	79593	62148	100	3523	2322	39	6287	4562	52	12663	10457	63	21586	17159	86	414225	338215	112	1.20156
97725	93261	82	36970	35825	80	1320	1271	14	2064	1885	24	4243	4094	34	7075	6843	47	149998	144010	88	1.20261
183220	140738	97	77834	61541	95	2309	1580	26	4691	3679	41	8919	7341	56	15026	12035	72	304217	255733	99	1.20261
323509	198394	152	128360	78473	139	4567	2933	43	8684	5459	60	17003	10765	82	32740	20257	122	608937	400741	147	1.20367
109567	103394	90	32249	30870	80	1925	1896	21	2943	2735	31	7217	6622	45	12132	11475	58	220127	210444	89	1.20367
162303	140402	100	53907	48073	89	2369	1727	24	4109	4176	36	10203	8917	58	15952	13792	70	340611	303125	96	1.20473
188481	137558	117	79417	58215	109	3065	2079	36	4095	3075	36	10396	7294	63	16639	11796	89	337013	235836	122	1.20473
106644	99078	94	22925	22080	69	1920	1960	22	3116	2677	30	6929	6588	47	10822	10072	52	214281	201983	87	1.20578
146176	126328	98	53522	46293	88	2024	1728	25	3008	3236	32	7823	6688	52	12881	11801	65	266717	240095	93	1.20578
115714	111369	86	28309	27687	79	1469	1718	18	2991	2773	30	6387	5878	44	11363	10280	60	202643	191223	85	1.20578
175879	141698	102	65669	52538	93	2297	1861	27	4874	3796	42	9929	7997	59	15617	12951	70	312691	271591	95	1.20684
139818	128032	94	57992	53877	84	1728	1711	22	2804	2546	33	6660	5976	43	10602	9632	56	210215	189451	89	1.20895
86589	83684	83	25542	25149	76	1173	1145	8	1461	1512	17	3967	3907	35	8097	7648	44	168130	162419	82	1.20895
151406	130792	106	59957	52757	89	2186	2203	21	4345	4318	34	8606	7727	52	15478	12951	68	283515	258171	93	1.21001
184467	149641	95	68886	52712	96	2942	2674	30	5549	4280	48	10584	8384	61	17417	14291	79	330625	276778	97	1.21212
204201	164607	101	86549	70181	99	2684	2147	30	4963	3391	46	10027	8616	56	18087	14575	74	347763	305181	103	1.21318
180447	145579	96	71473	56769	93	1851	1382	21	4252	3165	43	9770	8173	59	14838	12183	68	298379	250752	94	1.21635
95783	90464	84	29400	28035	79	1008	1019	4	2733	2582	29	5576	5045	42	8991	9025	47	168704	161477	85	1.21741
99280	94837	81	36517	35404	79	1626	1486	18	3198	2361	32	5681	5346	40	9814	10026	52	201356	192508	86	1.21741
131109	121703	92	50602	47520	83	1836	1561	20	2879	2666	30	7312	7167	45	12108	11210	64	232627	214366	91	1.21741
194796	172022	92	90915	81369	91	3283	2872	34	5653	5457	44	13301	11967	63	21457	19062	82	407700	377759	96	1.21741
259347	176259	114	113279	75922	112	3421	2311	37	7534	4781	58	14235	10177	70	23528	16334	91	461001	327582	115	1.21846
142434	127095	89	51993	46211	87	2116	1986	25	3571	3558	34	8618	8012	51	14661	13924	65	277666	263711	92	1.21952
103185	96556	85	40810	39164	80	1642	1528	18	2872	2963	28	7590	7041	51	13235	12889	65	241462	231479	87	1.21952
111545	103304	97	32189	29169	93	1452	1270	17	2942	2539	31	6238	5111	46	10023	9134	59	216923	196116	99	1.21952
272869	216707	117	115370	91045	114	3865	2961	36	7280	6192	48	14600	11642	70	23795	20010	89	462278	388375	118	1.21952
239991	193596	98	120513	97227	98	4422	3667	37	6864	5925	43	17525	14969	75	29315	25564	94	559419	493921	102	1.21952
82079	82871	76	35171	34576	74	1279	1270	16	2176	1863	26	4697	4889	36	7757	7351	44	160362	150707	81	1.22058
158239	135987	90	76796	66409	90	1890	1824	22	3662	3287	36	7361	6784	47	12559	11310	59	248082	228734	91	1.22058
186021	157993	110	56607	49791	91	2862	2429	29	5584	4706	43	11847	10405	61	19503	17437	85	378738	347301	98	1.22164
88005	83611	86	33928	32735	78	1014	1086	6	1983	1749	24	4772	4579	38	8262	7990	55	161721	151988	83	1.22375
114880	103954	99	44014	40783	83	1730	1554	20	2576	2884	27	6004	5770	42	9807	8774	57	199204	183739	86	1.22481
92078	87952	83	37907	35493	80	1464	1490	17	2057	1816	27	5398	5145	39	8689	7939	51	168968	160020	85	1.22586
262631	189913	118	117250	86065	117	3622	2558	40	6466	5094	44	14639	10858	68	24118	17223	86	479758	367360	125	1.22692
116789	109847	85	50936	48677	82	1655	1732	20	2008	2248	24	6238	5938	41	10983	10049	59	209828	197506	91	1.22903
87192	83526	81	27632	26699	76	1472	1410	17	2528	2024	27	4902	4797	39	8124	8072	47	161002	155598	81	1.22903
190438	159363	97	64198	53483	93	2798	2226	31	4800	4245	40	10505	9343	55	17752	15007	72	375251	326709	102	1.23009
137049	128207	89	34518	32811	83	1882	1995	23	3556	3500	31	7675	7167	48	14034	13318	75	253865	232238	93	1.23115
176665	140626	96	82633	67095	94	2440	2056	27	3939	3306	36	9153	7533	55	15884	12695	80	301455	254005	102	1.2322
101519	95371	89	32077	30943	80	1590	1587	19	2828	2908	26	7530	7045	46	12984	12744	61	243609	229324	90	1.23432
98351	91763	98	35117	33932	79	952	1050	5	2084	1790	21	4348	4159	36	6806	6881	49	150866	141670	87	1.23643
101748	97626	82	31588	30701	80	1699	1630	20	2499	2694	29	6530	6509	43	11070	10269	59	219784	205176	91	1.23749
115669	109351	86	31327	29534	80	1773	1539	20	3736	3395	39	6677	6305	45	11402	10554	69	230965	209110	91	1.23749
89604	86543	88	26423	25921	72	1478	1256	16	2659	2824	27	5725	5644	39	8846	8703	49	188066	169999	87	1.23854
95951	90988	81	40041	38308	79	1477	1364	15	2358	1849	29	5259	4842	42	9726	9180	52	187776	174062	89	1.23854
109124	101897	85	45178	42637	82	2160	2403	22	3448	3027	34	8400	7813	48	12894	12205	63	251881	230755	91	1.24066
200314	166004	107	90639	75703	94	3152	2367	30	5346	5170	46	12128	10428	65	20238	17270	79	430798	371719	101	1.24171
164742	133595	96	64221	51398	93	2330	2179	25	3848	3069	37	8571	7346	55	14800	12549	65	300626	252318	98	1.24171
97464	90991	86	41961	39659	80	1451	1437	16	2144	2315	25	5270	5236	37	9097	8021	53	181739	175113	81	1.24594
126559	108764	97	45327	40105	87	2012	1818	23	3493	3343	32	8032	7347	47	11625	11361	56	255621	235229	91	1.247
91218	87894	80	28694	27572	78	1051	1002	2	3543	3140	31	6764	6403	43	10712	9651	63	197087	188134	81	1.247
104820	99722	89	38963	37507	81	1690	1617	19	3124	2644	34	5556	5423	40	9808	9418	57	182660	172870	86	1.24805
298452	206943	135	110656	75260	118	4151	2817	40	8343	5769	55	17596	12154	83	29549	22084	107	578375	442476	135	1.24805
227283	175586	107	97355	74836	105	3177	2563	31	5678	4776	43	12601	10080	67	22518	17069	85	418127	326054	111	1.2544
99108	95649	83	37304	35930	79	1339	1227	11	2278	1970	23	5189	4726	37	7602	7733	43	167600	159013	88	1.2544
201141	159955	100	67469	54801	95	2828	2322	30	4235	3475	40	10285	8477	56	17094	14299	77	339866	295293	102	1.2544
141976	122674	91	54158	46574	88	2302	1833	24	3998	4008	35	8248	7325	48	14523	12449	84	268403	242453	96	1.25757
167547	135618	94	69786	54446	96	2982	2121	31	4216	3632	36	9904	7824	56	14169	11034	72	300529	233487	107	1.25757
178618	160874	91	60753	55902	89	2524	2414	26	4458	4718	36	9466	8005	60	17314	15147	70	336317	295224	98	1.25968
158657	135957	103	66424	56745	91	2200	1969	24	3227	2526	37	7725	7054	51	13289	12008	71	260074	239218	96	1.25968
189499	149144	101	100769	82239	96	2366	2027	28	4313	4028	36	9598	8108	51	15561	12365	69	319017	262535	104	1.26179
116633	108373	88	39037	37165	82	1421	1160	13	1698	1660	23	5606	5340	38	9002	8252	55	180005	166227	93	1.26285
151437	125491	95	62982	51730	92	2414	1894	28	4099	3448	42	8699	7527	49	14643	12624	69	288675	239817	100	1.26391
99410	93948	82	40985	39849	80	1262	1250	14	2196	2153	25	4733	4265	40	7623	6865	49	147131	137805	89	1.26391
242591	171848	110	95483	66535	107	2975	2116	34	5312	3855	46	12473	8397	64	20323	14489	82	397690	286543	115	1.26602
192817	155062	112	75993	59307	96	3424	2497	35	5010	4055	44	11451	9353	64	19133	16415	91	375833	312620	103	1.26602
150359	137182	93	67334	62189	88	2586	2592	27	5454	5063	38	10337	9614	56	17587	15629	75	341628	310132	96	1.26708
79540	76583	80	32184	30777	77	1030	973	0	1936	1739	29	4376	4492	34	7639	7574	44	144794	139083	79	1.26813
107855	101012	87	52378	49957	82	1650	1530	17	3048	2772	31	6230	5951	43	9998	9339	53	222807	208950	90	1.26813
162516	143232	91	60086	52012	89	2468	2095	29	4028	3563	39	10365	9217	56	17559	15543	81	341074	302545	96	1.26919
176255	143801	112	72951	58988	94	1914	1745	24	4046	3316	36	9337	7578	59	15098	11801	70	296559	263937	104	1.26919
97477	91772	81	34293	33499	79	1544	1288	18	2466	2113	31	6183	6112	43	9628	8713	55	194857	193904	83	1.27025
100078	93845	93	43859	41098	80	1361	1165	11	2673	2723	30	5397	5236	39	8810	8063	49	178586	166664	86	1.27025
207255	163555	107	88360	70662	102	3184	2545	33	5958	5324	43	12297	10248	60	19644	15596	97	410598	345107	108	1.2713
204904	147838	118	79911	59305	101	2515	1902	30	5383	3922	48	10765	8162	60	16705	11886	85	358551	266582	111	1.27236
136096	121780	90	48328	43142	85	1792	1905	20	4397	3510	41	9319	8446	54	13645	12503	61	271304	252844	92	1.27553
77524	76159	83	24890	23825	75	1057	1080	7	1981	1649	21	3853	3802	33	6092	5914	42	121877	116750	81	1.27764
107875	102042	83	41495	38305	81	1547	1538	18	3261	2769	31	6487	5670	48	10440	9386	57	211702	196686	82	1.2787
167678	150464	91	86607	79757	90	3072	2572	31	5688	4815	44	12133	11253	58	18428	17379	70	390763	370558	95	1.27976
126466	118653	87	46055	42727	85	2101	1782	24	3601	3354	31	8102	7594	47	13361	12325	64	260055	238429	90	1.27976
109267	100486	82	47546	45015	81	1696	1494	19	2937	2751	32	5981	6036	40	9811	9743	57	194284	185068	81	1.27976
103433	96411	93	18799	17881	57	1192	1276	15	1933	2301	24	5277	5224	36	8162	8046	46	162479	152677	85	1.28081
110110	105188	83	46316	44363	81	1961	1982	22	3011	2524	32	6926	6611	48	11965	11211	57	228108	207378	87	1.28293
161745	139800	95	57325	49595	90	2198	1990	26	3656	3925	37	8670	7892	49	13784	12521	59	304558	273969	96	1.28293
91961	87628	83	35458	34527	78	1053	1060	6	2320	2064	30	4664	4650	35	8400	7778	57	167087	156887	89	1.28399
182508	147758	98	72183	58223	96	2899	2096	29	4914	3968	46	11009	9207	57	18137	15757	72	356008	302936	101	1.28399
94627	91866	79	35407	34403	79	1275	1216	11	2207	1577	21	5135	4905	41	7889	7354	49	156502	147004	88	1.28504
103153	96845	97	42814	40740	80	1555	1546	16	2189	2319	27	5347	5004	41	8459	7616	54	174508	161709	87	1.28504
115502	109546	85	33392	32218	80	1545	1402	19	2745	2383	28	7049	6741	42	11821	11408	52	214886	198060	90	1.28504
255466	182115	111	82757	57004	106	3982	2785	39	6401	5340	45	13663	10690	68	23593	18101	90	471478	364650	112	1.2861
199518	166885	103	76509	65058	98	3125	2657	30	5802	4872	47	11614	10189	59	18351	15448	83	354454	313409	105	1.2861
84393	80542	81	27779	26929	77	880	690	0	1799	1623	22	4025	3884	33	6658	6222	44	132896	129593	87	1.28821
91821	86811	85	23411	22754	71	989	1078	7	2418	2326	25	3914	3943	34	7123	6834	41	131389	125769	89	1.29033
105065	99549	82	25243	24069	73	2016	2058	21	3330	2909	31	6364	5982	42	11591	11070	62	229083	213093	92	1.29033
206816	167119	97	96001	78107	95	4233	3612	37	6583	5657	45	17115	13941	75	27733	22530	95	554910	451841	106	1.29244
200250	163404	103	105306	87709	98	2260	2025	25	4393	4227	37	11446	9357	62	17141	13628	69	356276	299913	109	1.2935
190655	154668	100	77362	62416	95	3428	2806	33	4191	3684	38	10846	9238	62	16767	13667	70	346922	296677	105	1.2935
144725	133183	90	45647	42230	85	2779	2497	27	4656	4107	37	9493	8914	57	17667	16065	79	337639	311731	94	1.29455
199126	173254	107	98011	87933	94	3487	2833	33	5641	4855	39	12958	11184	65	20571	18755	79	416134	373297	112	1.29455
213642	165762	103	73563	56787	99	3302	2762	33	6021	5222	42	12110	10086	59	21834	17385	83	426341	355889	107	1.29561
97983	91784	83	66041	63239	81	1344	1116	11	2273	1879	23	4844	4666	37	7611	7408	51	174992	169388	84	1.29772
166724	137739	96	65856	52742	94	2287	1982	26	3783	3288	39	8710	7159	53	14373	11887	75	281580	240144	101	1.29878
70207	67835	78	18063	18147	52	790	793	0	1415	1312	19	3071	3428	29	5664	5432	41	104399	99863	88	1.29878
92667	89507	81	39883	38784	79	1360	1227	15	2862	2445	29	5681	5446	39	9225	8512	49	192623	176008	87	1.30406
110674	105881	83	39381	37585	80	1574	1395	19	2842	2669	29	6457	5876	45	11069	10112	60	192986	179079	91	1.30512
183128	148702	95	61295	49307	94	2361	1695	28	4035	2798	40	10124	7728	62	15293	12226	63	317845	261538	102	1.30723
103639	97838	89	35083	33517	80	1327	1211	13	2938	2506	34	6461	6192	43	11646	10669	60	226961	210048	88	1.30723
62745	62854	76	24749	24444	66	735	996	0	1321	1086	6	2786	2798	26	4970	4608	40	94106	95764	81	1.30829
105803	101656	82	30209	28879	79	1827	1592	18	2031	2376	26	6086	5965	42	10123	9395	53	199928	189536	87	1.30829
200439	154140	99	70546	55861	97	2907	2299	32	5302	4466	43	10544	8623	61	18580	14615	78	356127	280447	104	1.30829
107576	101538	85	24320	23064	64	1663	1616	20	2968	2977	31	6812	6289	43	11375	10448	63	228774	212793	89	1.30935
104419	96851	88	22981	22140	71	1709	1625	18	2889	2834	31	6830	6367	42	10744	11064	53	221328	209679	88	1.3104
82809	78241	83	33910	32908	80	809	801	0	1502	1310	15	4125	3713	37	6257	5625	48	125636	117030	88	1.31146
108892	102859	82	36403	34805	81	1566	1245	15	2072	2284	22	5096	4833	39	8488	7811	51	161336	151202	87	1.31463
207500	152604	102	79766	57245	101	2502	1753	28	4376	3797	39	11120	8419	64	17066	12815	71	362724	275432	110	1.31569
93986	89575	83	34615	33191	79	1498	1596	17	2359	2056	24	5894	5362	43	9906	9622	60	202266	197302	85	1.3178
153273	138590	94	51097	46505	86	3077	2648	29	4444	4124	37	10041	9451	55	16119	14170	71	327690	310560	94	1.3178
117719	111013	84	51168	48788	81	2118	2212	23	3510	3241	27	7533	7233	50	12744	11832	61	238355	224389	88	1.31886
96950	91057	97	36133	34954	79	1283	1275	12	2213	1840	25	5007	4752	38	7739	6937	48	157699	148207	86	1.31886
161504	139929	93	80692	71062	91	2475	2229	26	3661	2983	36	8497	7501	53	14029	12181	69	268000	241756	96	1.32203
82247	82616	76	36777	35512	77	953	953	0	2376	2272	25	4796	4563	36	7097	6250	45	146475	144423	83	1.32203
207882	153256	109	91380	67183	106	2926	2348	31	5306	3854	44	10823	8540	56	18230	13301	84	359472	284335	113	1.32309
115788	106583	84	40138	36163	82	1561	1521	18	3199	3193	34	7799	6675	53	13074	11993	62	260088	240454	92	1.32309
252684	188446	124	139901	109848	110	4154	3000	37	7488	5584	49	16163	12291	74	25363	19660	104	506336	396043	117	1.32414
237125	180510	122	86304	66772	103	3454	2511	37	5366	4489	43	12683	10286	58	22570	17349	85	427169	342084	112	1.32626
101534	97810	82	39691	38484	79	1820	1711	20	3148	2449	31	6704	6373	45	11249	10866	59	214468	204534	86	1.32731
235521	181694	108	90809	70046	105	3389	2561	35	6521	5281	45	12706	10181	60	22862	18211	82	451644	366348	112	1.32731
95288	92530	93	30728	30073	78	1252	1177	11	2512	2361	28	5065	5171	38	8474	7851	49	169434	164150	84	1.32837
161446	146491	93	76116	70141	88	2440	2356	24	4602	4025	37	8428	7611	47	15271	13972	67	301739	280310	95	1.3326
314309	213829	122	99023	66619	122	4510	3174	40	7107	4872	50	17004	11789	75	28214	19350	106	531704	361492	131	1.33365
102515	97498	83	31507	30387	79	1486	1342	17	2517	2044	25	5778	5626	41	9294	8864	54	196277	189745	94	1.33471
93391	89083	84	28525	27465	78	1013	1069	8	2111	1839	23	4798	4585	39	7775	7314	47	150500	145780	89	1.33577
150383	131832	94	60378	53355	87	1945	2027	22	4561	4528	36	9562	8306	53	15759	14675	78	310411	287394	95	1.33577
97638	93804	82	31248	30000	79	1799	1682	20	2458	2577	28	6226	6182	42	10598	10198	57	232012	220365	93	1.33682
137899	122489	89	57640	52143	88	1380	1313	15	2756	2360	34	6352	5337	45	9608	8772	52	206048	190420	95	1.33894
202720	176839	96	95885	83748	95	3776	3619	32	7098	5716	46	15094	12471	69	24376	20347	93	464191	385784	106	1.33894
82820	80043	87	27100	26335	76	1152	1113	8	1674	1851	22	4257	4206	34	6667	6311	42	136037	131476	90	1.33999
206235	157112	102	79418	60553	100	2505	1870	27	4389	3625	40	9831	7461	57	16850	13269	83	319628	256255	107	1.34105
172201	144382	105	73242	63419	101	2931	2651	29	5324	4563	39	12604	11703	58	21668	20474	85	400486	367284	101	1.34211
124225	117102	84	58937	55581	84	1628	1810	19	3296	3313	34	7665	7347	50	12453	11692	61	264930	248059	88	1.34528
95110	90282	80	34977	33814	78	1454	1232	19	1902	1872	23	4196	3940	34	7496	7813	42	160847	157413	86	1.34528
190678	166462	95	63967	56021	91	2743	2217	30	4782	4300	44	11323	9875	62	18888	16230	76	349526	311923	97	1.34528
105756	100984	81	43774	41427	80	1321	1339	12	2410	2476	25	5087	4936	41	8648	7914	50	177058	168692	84	1.34633
105330	100028	82	35987	34584	80	1643	1329	19	3073	2446	33	6383	6047	43	9566	9182	60	190860	179457	89	1.34845
107104	101436	85	52503	50147	81	1172	1126	10	2897	2605	30	5174	5087	37	9064	8478	59	176008	176144	86	1.35268
196902	169388	98	118959	103889	97	2910	2743	28	5340	4791	40	12960	11379	62	20260	18606	84	408908	377057	103	1.35479
114538	108291	86	40724	38285	81	1726	1714	22	2949	2978	30	6483	5962	41	10500	10075	55	206823	194876	88	1.35479
93873	90556	81	42261	40648	78	1425	1304	16	1976	2369	20	5756	5117	42	8919	8171	56	176854	169689	86	1.35585
94597	93711	79	26645	25967	77	1204	1161	10	2429	2449	24	4681	4447	36	7663	6990	47	151868	150966	85	1.3569
131474	120532	89	46458	42085	86	1964	1871	22	3723	3336	35	7601	7828	44	14003	12969	67	271656	253214	92	1.35796
269228	202279	113	112950	82952	107	4199	3403	36	8743	6517	58	17145	13711	81	29054	24243	102	589586	496412	109	1.35902
177199	147771	99	58568	46627	95	2291	1707	28	4859	3979	41	10254	8319	60	17117	14771	72	350197	292813	99	1.35902
105941	100215	88	52530	49888	81	1613	1588	17	3286	2851	31	7073	7240	46	11897	11526	56	236716	221995	88	1.35902
156069	144890	92	60289	56016	86	3075	2886	31	4641	4452	35	10413	9509	62	16717	15614	70	333451	307648	104	1.35902
129075	118443	92	46839	42519	83	1916	1903	19	3567	3040	31	7592	6813	50	11985	11196	58	238329	217525	92	1.36007
119706	110868	85	27157	25691	81	2080	1868	22	2940	3040	29	7450	6743	53	13352	12816	66	238462	216940	86	1.36219
134366	122616	87	53497	47675	87	2181	1912	26	3690	3395	35	8234	7838	48	14421	13080	61	262451	243190	93	1.36324
131419	115726	89	65542	57887	88	1564	1281	15	2960	2487	29	6980	5854	48	11380	10337	56	232030	215587	90	1.3643
158656	143924	92	42203	38363	87	2247	2221	24	3934	3539	42	7265	6917	46	13424	11890	69	234484	207184	94	1.36536
59990	59019	77	24319	24126	68	634	595	0	1582	1233	11	2444	2493	25	4599	4280	37	97053	92237	77	1.37275
126444	110525	86	43309	36469	86	1663	1511	17	3105	2556	30	6298	5479	44	9980	8790	54	190041	171916	90	1.37381
125049	112121	90	49047	43862	86	1567	1540	19	3998	3150	34	7159	6542	47	13232	12497	69	237997	220265	89	1.37381
168884	138470	103	48390	39256	95	2324	2005	25	3892	3227	38	8758	7190	51	13879	12040	62	281629	242200	96	1.37487
304463	199476	131	114630	76040	125	4005	2455	40	8553	5715	58	18179	12053	84	31321	20425	119	585864	384408	140	1.37487
189014	154056	113	64729	50609	113	2065	1612	25	4744	3429	40	10477	8223	67	16823	13488	88	322930	258789	113	1.37487
122089	116126	86	40167	36354	83	1354	1397	17	4185	3532	44	7386	6882	46	11576	10380	63	243673	231186	89	1.37592
128693	116625	87	50624	45624	86	2072	1879	23	3172	2905	35	7620	6800	49	12684	11825	65	244426	234890	90	1.37592
112469	106994	83	38158	36564	80	1255	1197	10	2437	2544	27	5803	5354	46	8445	8576	43	198495	192317	87	1.37592
135437	112789	93	50704	43314	88	1823	1564	23	3462	2953	36	6953	5918	47	11570	9647	63	246795	206947	92	1.37698
145689	133204	95	71389	65137	88	2822	2516	29	5052	4566	39	10707	10057	59	18411	17033	76	354301	333312	91	1.37804
156012	139935	95	63867	58802	88	2359	2272	25	4639	4369	38	9696	9035	50	16100	14822	67	318176	299822	92	1.37909
171538	149290	94	57548	49424	94	2623	2086	27	4342	3732	43	10085	9520	52	17660	15854	74	336279	305809	94	1.38227
89808	85077	80	35686	34481	78	979	1043	5	1849	2143	20	4595	4236	38	7473	7797	45	154256	144588	79	1.38332
151151	119267	100	55257	43410	92	1960	1536	23	3136	2664	36	7052	5990	45	10604	8750	61	228862	189169	95	1.38755
240956	182154	108	94139	70068	105	3600	2691	36	6235	4976	44	14810	12113	69	25623	20694	92	485147	405605	110	1.38861
226934	173078	104	89671	69060	100	4093	3367	35	6791	5154	58	14639	11409	68	23482	18777	90	458304	350851	107	1.39072
148555	122492	108	57877	47009	108	2040	1506	21	3450	2943	30	7470	5953	49	11566	9188	63	245228	205427	108	1.39072
119317	109581	87	59690	56443	86	1493	1358	20	3401	3040	33	7394	6767	47	12733	11980	63	238010	221522	92	1.396
147772	124923	94	58812	49542	89	2392	1856	24	3479	3034	34	9493	8338	56	13727	11773	68	286585	262901	94	1.396
164490	136656	93	66972	54426	92	2322	2036	27	4065	3039	39	9087	7690	52	15352	12890	70	298314	253393	94	1.396
172302	144697	110	43413	36265	90	1886	1796	23	4284	3899	37	9669	8940	57	16429	14536	74	327619	299683	98	1.39706
89859	85123	84	31807	30275	79	1038	1032	4	2260	2174	29	4910	4682	38	8847	8155	51	169629	160820	86	1.39917
124140	115011	86	44205	41913	83	1565	1646	18	2536	2430	30	6466	6206	44	10201	9599	51	205598	189452	86	1.40129
112019	106106	86	36560	34751	81	1957	1942	20	2961	3137	28	7274	6893	45	11422	10928	56	237795	217066	88	1.40129
118557	112471	83	52880	50693	83	1840	1885	21	2982	2777	32	6889	6193	46	11893	11227	67	235995	222161	90	1.40446
179365	144076	94	65025	49776	94	2497	2014	30	3848	3305	38	9386	7796	58	14973	12461	64	301514	249773	97	1.40551
99002	94386	98	37254	35983	80	1230	1226	15	2459	2090	28	5657	5473	42	9274	8776	53	177890	169530	85	1.40763
112083	105087	85	56407	53670	82	1856	1800	21	3878	3402	38	6687	6684	42	11524	10940	59	230981	221731	86	1.40763
106362	98722	86	31448	30068	80	1842	1682	23	3360	3168	32	6986	6714	50	10653	9816	59	216288	203267	87	1.40868
110113	103533	99	39494	38046	81	1275	1164	12	2816	2552	31	5777	5372	41	8933	8645	53	172809	166409	84	1.41186
83061	79578	80	28706	27849	77	1490	1324	17	1711	1440	23	4007	3948	37	6670	6757	45	124122	117927	80	1.41291
223782	188349	113	72364	60930	97	3414	2938	33	6693	5815	44	15909	13704	71	26838	23529	88	532973	468662	99	1.41291
287474	203650	125	103719	73860	122	4562	3369	39	7722	5574	54	18023	13779	78	29726	22554	104	581195	437805	131	1.42031
112146	108052	81	42244	40440	80	1304	1311	12	3098	2708	30	5851	5695	39	8917	8138	49	193200	180533	87	1.42137
104014	99378	81	39844	38294	79	2310	2153	25	3313	3349	33	7972	7585	51	13353	12120	69	256547	237516	87	1.42242
177236	148329	101	69314	59595	95	3184	2530	29	5483	4377	45	12288	10712	56	19711	18014	78	399880	356744	102	1.42454
93229	90321	82	26255	25276	70	1676	1623	18	2762	2513	25	6516	5795	43	10445	9766	54	211344	200274	86	1.42454
130353	115481	90	41117	34513	87	1997	1776	21	2997	2638	30	6587	5678	44	11491	10423	58	237744	210784	94	1.42559
102818	97676	84	30849	29908	80	1788	1487	23	2881	2714	27	6481	5916	45	10791	10581	58	207193	193237	87	1.42982
122558	117879	88	50833	48168	82	1878	1748	23	3320	2674	34	6897	7027	43	11986	11502	59	251089	236913	91	1.43299
152851	133294	91	54480	46100	90	2209	1980	26	4083	3056	41	8539	7611	51	14375	12631	70	282448	243574	96	1.43299
124063	117692	86	48483	46450	83	1639	1567	19	3000	2776	31	6383	6071	43	10016	9249	53	214156	196935	93	1.4351
110379	104535	84	61232	58426	83	1890	1717	25	3388	3644	29	9325	9036	49	14617	13266	64	280241	261544	89	1.43616
211861	166877	100	87058	69135	98	3035	2517	31	5179	3851	40	11301	9175	59	17848	14520	78	371329	315653	104	1.43616
113100	107285	84	28006	27084	72	1612	1713	17	3064	3010	30	6756	6052	44	11319	10906	59	230533	209793	87	1.43616
177530	156160	91	77286	68049	91	2634	2512	28	4296	4019	37	10863	9730	63	18416	17143	71	359456	325169	95	1.43722
187849	146432	96	67673	52547	95	2459	1793	30	4508	3774	37	9480	7709	58	16955	12978	84	329948	258937	101	1.43722
96922	95101	79	32008	31698	77	1577	1559	17	2407	2968	25	6593	6606	45	10578	10936	55	197863	186576	85	1.43722
97800	89645	85	39392	37227	80	1094	1054	8	2506	2506	28	4692	4571	37	8055	7798	48	155665	144439	84	1.43827
122812	111586	88	45361	41594	84	1395	1432	14	2892	2697	31	7725	7343	45	11172	9583	58	257937	244069	90	1.43933
184441	149146	100	73062	60150	93	2473	1875	28	4318	3136	40	9985	8144	58	15367	12682	68	311951	264893	95	1.43933
135174	118789	88	49991	43104	87	1742	1643	22	4161	2949	43	8051	7245	50	12211	10862	66	245818	218986	91	1.44039
113519	107624	81	60748	57793	81	1779	1883	21	4263	3539	39	7949	7451	48	12922	11777	61	253448	232377	85	1.44144
135020	119644	90	50328	43808	87	1782	1692	19	3600	3097	35	7068	6403	45	11531	9669	67	242476	220924	90	1.44144
103091	97197	84	40578	37790	80	2052	1949	23	3075	2789	32	7537	6933	49	12751	10931	66	237866	216730	84	1.4425
116704	105934	92	41320	37876	84	1556	1349	16	3028	2853	29	6486	6016	48	11247	10405	54	222533	207692	88	1.4425
93409	89045	81	19332	18738	56	1283	1255	14	2929	2298	30	5851	5812	40	8968	8917	52	181027	168959	84	1.44462
93117	87651	96	32592	31468	80	1212	1289	11	2256	1824	22	3723	3432	33	6151	5419	42	114038	109622	83	1.44779
121609	114963	88	64492	61804	84	2392	2202	27	4212	4115	35	10022	9352	57	16916	16178	66	329613	312030	92	1.44779
192603	148394	96	68551	51856	96	2228	1699	26	3757	3180	37	9601	7444	56	15778	11322	75	314107	242353	99	1.44884
177923	144641	94	82648	67524	93	2833	2209	32	5165	4196	45	10527	8505	59	17887	14622	77	353702	303958	96	1.44884
97159	94389	83	40028	38363	81	1894	1686	19	3087	2839	30	7368	6926	46	11698	10884	60	237425	225690	98	1.44884
211061	144857	108	91661	63046	100	3297	2397	36	5021	3494	45	11691	8155	65	18656	12439	82	369191	257529	102	1.44884
169482	134034	108	62962	50545	96	3063	2179	31	4974	3991	46	10066	7961	59	16107	12398	70	326420	270884	103	1.45096
165625	136359	99	62374	50900	93	2171	1752	24	3957	3535	35	8472	7215	52	13652	11880	58	285961	250239	98	1.45201
127751	119656	92	53107	50464	83	1436	1389	15	3509	3198	31	6348	5959	44	10804	10091	69	221272	205943	93	1.45413
100230	94325	83	37420	35829	80	1333	1272	16	2871	2762	28	5991	4866	43	9108	8141	48	191399	177991	88	1.45518
76808	72412	84	30665	29529	77	922	933	0	2515	2335	28	3878	3660	35	7142	6702	44	137776	133720	79	1.4573
108708	103516	83	40744	38602	82	1331	1341	13	2358	2498	22	5420	5583	41	9310	8725	54	194602	184319	99	1.4573
92415	88958	88	27457	27149	77	1132	1070	8	1919	1768	19	4270	4067	37	7541	7357	45	164807	159413	84	1.4573
180279	148031	95	78371	63206	94	2179	1868	23	3936	3400	40	9672	8263	56	15031	13095	66	311301	266737	98	1.4573
119901	113734	88	47982	45124	82	1747	1737	21	3435	3123	36	7733	6885	50	12819	12045	65	243992	229639	89	1.45941
178226	151925	93	71559	60771	92	2510	2091	26	4480	3970	38	10559	9199	54	17298	14160	78	357423	321669	96	1.45941
81519	78180	81	32664	31664	77	1043	1068	7	1915	1999	20	4612	4348	36	7333	7290	46	155407	149139	86	1.46152
196432	158152	99	76666	62706	96	3055	2575	30	5843	4903	46	11518	9867	60	19135	15063	74	388307	336404	101	1.46469
108310	102955	91	28636	27542	80	2137	1965	24	3131	3026	30	7380	7021	49	12607	12213	62	239963	227607	89	1.46575
143220	129241	97	46638	43321	85	2773	2577	28	4417	4035	39	9540	9129	50	16179	15002	75	319316	288182	95	1.46575
119388	113833	82	39966	36871	81	1992	1836	21	3102	3140	34	7380	7483	47	12549	12421	61	260922	248968	90	1.46681
99223	94538	83	26723	25764	78	1646	1364	18	2509	2518	28	7297	6848	46	9988	9250	51	227742	214479	89	1.46681
165379	127787	95	72280	57068	95	1947	1654	20	4361	3890	39	8594	6635	54	13754	11330	61	279612	220064	101	1.46786
106890	99901	86	32569	31442	80	1560	1547	17	2792	2800	27	6268	5976	39	11037	9961	59	209714	197289	88	1.46786
336098	218203	129	151612	97348	127	5026	3148	45	10106	6486	66	21095	13926	82	35827	22047	124	693070	439055	138	1.46998
122519	114272	94	30008	28752	81	1839	1600	22	2961	2857	31	7138	6393	45	11616	10711	56	231541	212012	91	1.47103
132606	116186	92	37051	32325	85	1992	1969	22	4411	4038	40	8559	7681	51	14066	12257	64	290465	266290	93	1.47315
170437	141112	111	78384	65374	94	2330	1841	24	4377	3881	40	9156	7622	57	14864	12809	69	292603	249312	99	1.47421
113094	104994	92	39634	38497	80	1672	1593	22	3313	3270	31	6625	6219	43	11285	10794	59	219671	207330	88	1.47421
149796	135967	97	64376	59028	90	3006	2709	28	3623	3447	32	9435	8969	50	15591	14085	71	306571	285975	93	1.47526
100200	93388	83	28751	28086	79	1207	1242	12	2445	1945	28	5012	4594	40	7507	7097	45	164932	155849	88	1.47526
222128	164791	104	79029	57719	101	2894	2049	34	5069	3784	45	11888	9269	61	19958	15470	85	405184	324960	104	1.47632
134054	124253	85	60709	55389	85	2023	1978	22	3494	2967	34	7670	7462	50	12294	11624	63	244457	231021	87	1.47949
116629	112704	83	31816	30226	79	1395	1353	15	2837	2499	29	6126	5933	42	10363	10163	53	198439	189565	84	1.48055
171042	144458	100	85572	72732	93	2346	1906	26	4181	3500	37	9072	8003	57	15110	13307	69	309280	277565	94	1.4816
116812	108820	87	43222	40426	82	1544	1297	15	2845	2561	32	6127	5657	41	10605	9197	53	213610	195236	89	1.48266
348375	239595	149	144739	103508	141	5890	3939	45	11607	9323	57	25987	19385	96	42505	31377	137	864536	674256	146	1.48372
181906	146569	96	80141	62473	95	2301	1999	26	5321	4259	41	10214	8307	59	17906	14617	79	344172	288339	95	1.48372
182530	139179	99	74898	57606	97	2060	1588	24	3772	3013	41	8947	7207	55	14108	10538	69	290255	228024	102	1.48583
97079	93965	85	32305	31417	79	1218	1216	11	2142	2028	24	4189	4023	34	7863	7789	56	156765	147021	87	1.48583
181325	145427	99	81384	64525	96	2062	2034	21	4378	3609	39	9635	8003	60	15200	13017	73	320710	262102	103	1.48583
258664	193843	112	142655	112898	110	6208	4986	40	10928	8897	56	23111	18381	89	37911	28872	109	744584	595536	118	1.49111
192638	158853	101	123859	107408	97	3434	3009	33	6687	5220	50	14577	12412	65	22769	18067	95	479772	413905	104	1.49217
271748	200918	109	149933	122599	107	4393	3353	40	8419	6402	50	18173	14258	67	31995	25164	107	608200	474297	126	1.49217
110322	103778	82	50466	47770	82	1315	1561	16	2695	2622	31	5764	5584	41	10029	9100	58	198701	186647	88	1.49745
224632	166674	110	82678	61935	105	3261	2494	35	5592	4214	42	11385	8713	62	17950	13620	78	381389	292115	115	1.49745
101449	96532	87	33337	31353	80	1605	1684	19	3468	3150	35	7703	7580	46	13018	12670	61	252706	236286	91	1.50062
196245	156593	98	108232	89320	97	4732	3770	37	8558	7690	58	18708	15419	73	29249	25154	93	602006	494345	106	1.50168
108304	104342	80	37697	35951	81	1715	1608	19	3565	3323	32	7375	7032	45	11943	12131	62	237008	225521	87	1.50485
106871	99830	84	40966	38965	81	1394	1272	14	2122	2231	25	6167	5881	41	10075	9579	57	189927	171873	85	1.50802
164132	144713	92	103861	95132	91	2802	2514	27	5181	4620	37	10451	9211	57	17714	16361	72	355119	329737	95	1.50908
97193	93486	82	43405	41224	80	1560	1617	17	2095	1844	25	4636	4658	36	7965	7431	47	152687	141053	82	1.51225
75826	71192	89	21210	20736	63	1058	951	0	1732	1320	23	2718	2490	27	4157	4157	37	92647	87341	81	1.51436
145528	126186	91	52945	45884	89	2093	1867	23	3598	3138	34	7629	7099	44	12778	10721	57	260635	235590	95	1.51436
119687	109075	89	40624	36365	85	1818	1766	18	3267	2904	33	6974	6545	45	10798	10278	55	224192	205453	91	1.51542
182758	163756	93	66571	59250	90	2627	2374	27	4344	4146	36	11559	10529	61	20356	16916	77	415740	352206	96	1.51542
78668	75211	92	27927	27506	77	1071	1160	11	1262	1531	20	3516	3488	34	5409	5476	41	116799	110296	82	1.51542
176997	134333	101	72061	55788	95	2429	1971	27	4428	3413	40	9678	7713	52	15618	11841	76	312367	238890	100	1.51648
105990	100377	86	24701	23882	76	1378	1159	15	1861	1960	23	4782	4799	37	8689	8195	51	168599	156204	90	1.51859
111317	106643	84	35935	34214	80	1476	1445	18	2781	3105	29	7438	6724	48	11799	10851	60	228876	213585	92	1.52176
236575	165805	124	93597	64550	113	3483	2174	36	6007	4054	50	13291	9455	70	21869	15581	89	444475	323100	121	1.52493
129012	112899	92	50002	43873	87	1740	1733	20	2813	2757	28	7188	6429	44	11453	10130	59	239287	212954	100	1.52704
181727	140993	100	68653	53165	96	2167	1738	25	4451	3685	40	8803	6921	56	14770	12350	64	304309	252118	103	1.53021
100054	95000	80	42095	40994	80	1602	1417	17	1963	2195	24	5687	5395	40	8403	8254	50	178927	167448	92	1.53021
117121	106976	86	38221	34350	85	1392	1249	14	3125	2527	32	6232	5735	42	10305	9999	50	205847	190527	94	1.53127
136590	122145	89	53818	48410	87	2018	1692	23	3960	3583	36	8021	7746	46	13867	12938	67	263287	245089	93	1.53338
166617	147744	103	70119	63138	90	2737	2398	27	4175	3872	38	9137	8782	50	14474	13775	76	291841	268658	98	1.53761
129618	119926	88	41054	38604	82	1874	1691	20	3418	2590	36	7674	6606	51	11671	9920	71	235818	216612	92	1.53867
202276	151786	100	75949	55811	97	2684	1958	31	4717	3643	39	9601	7714	54	16808	11721	78	344959	263380	102	1.53867
104270	99314	85	57715	55571	81	1563	1483	18	2753	2484	29	5557	5126	41	8532	7766	47	181258	173348	87	1.54184
197935	155916	107	74779	59584	97	2454	1864	25	4506	3549	40	9196	7513	55	15355	12630	71	302405	246434	100	1.54501
124285	111160	88	37221	33331	83	1725	1661	18	3252	2592	32	7934	7212	46	11794	10419	58	245129	231563	89	1.54924
120290	110489	85	43070	39332	84	2060	1869	27	4325	3678	40	8456	7125	53	13799	12217	64	278094	269674	90	1.54924
237869	182507	116	92023	70354	110	3193	2211	34	6356	4906	45	12851	10039	66	23380	18773	85	452638	372469	117	1.55029
199529	152853	110	79462	60962	102	2869	2410	30	4754	3610	44	10626	8094	59	16913	13748	72	345683	274616	107	1.55241
207409	173359	99	126814	108425	98	3636	3170	34	5487	4868	41	13037	11797	59	21332	17615	84	416174	379473	104	1.55241
119057	107143	86	40767	36399	83	1858	1534	20	3317	2981	31	7350	6620	49	12271	10887	60	250905	233755	92	1.55241
230519	171068	101	90888	68972	99	3059	2116	35	5403	4104	47	12922	10119	69	21189	16399	80	395457	307863	107	1.55241
175921	136739	95	71813	55945	95	2665	2112	31	3065	2369	36	9332	7472	53	14709	11068	66	296416	232023	102	1.55346
87182	84522	82	38218	37733	77	1137	1355	13	1610	1669	21	4376	4152	37	7120	6969	50	134192	131618	84	1.55346
213004	153839	113	82077	59516	102	2738	2185	30	5175	3722	46	10529	8165	58	17658	13619	81	350585	267743	109	1.55663
191888	157044	103	60681	49210	100	3376	2693	33	4825	4520	41	11598	9967	63	18981	16059	77	393636	344306	108	1.55769
167668	137211	95	66219	53789	94	2516	2023	27	4280	3432	37	9573	7870	59	15186	13152	67	291759	246013	105	1.5598
114734	107744	84	33337	31705	81	1845	1777	21	3413	3012	33	6243	5722	43	10958	10396	56	209747	193497	91	1.56086
112662	105498	85	43287	41138	81	1262	1339	15	2408	2019	30	5713	5551	42	10903	10043	58	208897	198406	93	1.56403
184155	144888	107	67720	51901	94	2680	2219	29	4135	3818	36	9917	8454	53	17620	14120	80	348555	290130	102	1.56509
155595	126710	99	54416	43580	91	2056	1643	22	3769	3043	37	8255	6281	57	13246	10142	61	269387	217569	100	1.56614
146378	123704	91	62034	52699	91	1999	1568	25	4147	3221	38	8290	6939	51	14076	11707	72	267054	230209	98	1.57037
186816	146473	102	65982	52310	94	2635	2216	31	4344	3573	36	10450	8587	54	17309	13999	77	338472	288263	103	1.57143
183961	143855	113	73429	56915	99	2501	2184	26	5128	4077	42	10014	8127	63	16355	13185	74	318370	253498	106	1.57249
97135	93436	83	23015	22817	65	1330	1360	15	2017	1487	21	5566	4911	44	8362	8297	46	165627	153767	85	1.57249
77615	73632	85	18011	18013	52	1100	1084	7	1877	2050	24	4211	3782	36	6542	6178	48	134036	130481	82	1.57354
147809	137633	90	70254	65937	86	2535	2487	26	4151	3695	38	10080	9482	54	15464	14479	68	323024	301180	94	1.57566
101772	95882	83	36998	35244	79	1544	1587	17	2476	2745	26	5626	5160	40	8897	8537	51	193797	183486	86	1.57671
177957	138955	96	65432	49395	95	2598	1910	31	4735	3245	44	10329	8211	62	16738	13375	76	325330	259653	98	1.57883
87171	84831	80	33897	32922	77	908	996	0	1848	1577	25	3734	3455	34	5846	5297	44	116115	106277	81	1.57883
160103	129969	101	62134	51341	92	2050	1773	24	4803	4107	39	8420	7047	51	14482	11941	70	309212	269020	98	1.57988
101526	97934	83	32283	31004	79	1516	1473	19	2573	2804	26	6053	5985	41	9014	8926	50	180751	170866	84	1.58094
151715	130027	92	77812	68011	90	2096	2118	22	3286	2581	29	7988	7058	47	12185	10843	60	260242	233922	93	1.582
100507	95920	89	34265	32962	80	1854	1667	19	1640	1648	23	5672	5154	41	9872	8989	58	194490	186811	88	1.582
126841	121907	85	45587	43049	83	2261	1866	26	3977	3922	34	8358	7163	53	14817	13565	71	287898	269646	89	1.582
143826	128140	88	71595	64722	87	2396	2237	26	4098	3703	39	9717	9125	49	16687	15700	68	336466	309900	93	1.582
200625	153433	101	74395	57245	96	3034	2391	33	4496	3959	44	11249	9034	56	18421	14442	78	361889	290470	103	1.58411
137550	124610	102	39163	35954	86	1620	1697	18	3411	3256	32	6555	5855	44	11218	10329	52	226502	210139	95	1.58622
189955	154007	101	53212	42714	97	2421	2178	26	3900	3660	37	10346	8973	53	16552	12628	76	333780	281249	105	1.58834
164850	135869	94	59189	46868	93	2009	1606	23	3848	3271	38	8324	7313	49	14322	11393	68	276755	232552	99	1.58834
141220	128535	86	52240	48266	85	2072	2083	24	3570	3683	32	8276	7626	54	13568	12705	58	266953	253762	91	1.59362
247484	183510	110	76112	55440	106	3735	2445	36	6510	4917	50	14015	11304	68	23834	18703	90	474365	384719	109	1.59362
105291	101565	82	20865	20095	60	1267	1066	7	2837	2875	28	6161	5621	42	10148	9565	55	198953	180773	88	1.59573
103154	99002	83	51030	49214	79	1404	1435	16	2570	2206	28	6001	5711	41	10318	9501	59	201314	190524	84	1.59573
110762	104794	82	34413	32691	81	2228	2256	23	3494	3300	33	7172	6581	47	11356	10603	54	248787	231666	91	1.59679
136142	115275	88	54853	45791	88	1801	1430	15	2521	2336	32	7193	6251	50	10102	8869	55	234632	204526	95	1.59785
160886	142134	90	78482	68675	90	2012	1848	24	3372	3309	35	8029	7288	47	13914	13458	62	282114	258807	93	1.59785
101044	96167	83	32045	30699	79	1541	1512	19	3555	3306	35	7326	7331	50	11727	10983	65	231331	221207	85	1.60313
188369	135347	102	67820	49963	98	2751	2195	28	4786	3700	45	9674	7383	60	15481	11030	74	318457	239426	104	1.60419
110892	85557	89	113913	89847	93	840	857	0	2951	1933	36	3522	2958	37	1479	1004	3	28462	22186	77	1.60419
93051	91389	80	31724	31143	78	1466	1441	15	2728	2419	32	4933	4381	40	8122	7452	50	168592	166890	85	1.60419
99283	96570	82	30453	29472	79	1194	1261	15	2757	2550	26	5094	4882	39	8344	7821	48	180673	170437	87	1.60525
110013	105100	80	37430	35288	80	1196	1164	11	2598	2634	31	6680	6561	44	11028	10467	56	217539	205887	83	1.6137
145260	127794	91	53552	46252	88	2157	1833	24	3780	3258	35	8853	7680	54	13847	12370	67	279075	248311	105	1.6137
249794	181221	106	106577	77266	105	3273	2348	34	6249	4284	53	13177	9991	66	20188	16144	82	418714	322157	109	1.61581
84166	79858	79	31561	29962	78	1332	1182	13	1284	1855	19	4451	4509	35	6701	5694	52	132856	122825	80	1.61581
111434	105874	84	30064	29061	81	1536	1424	14	2593	2406	25	5575	5663	39	9308	8288	53	195963	185881	89	1.61793
131808	114446	89	50198	42534	90	1762	1632	21	3518	3379	32	7169	6330	46	11400	10715	52	255838	230810	92	1.61898
96128	93019	78	30540	29541	78	1368	1178	12	2750	3016	28	5502	5154	40	9841	9153	59	193064	180007	86	1.61898
120414	113124	88	47215	44438	82	1834	1687	20	2665	2555	32	6717	6381	45	10589	9950	53	223736	203605	89	1.62004
192892	153936	98	90345	71034	95	3282	2384	35	4826	3905	38	10687	8676	60	17769	14232	78	362863	298769	98	1.62004
150876	125975	92	57240	46710	89	1995	1702	25	3165	2566	33	7868	6768	50	11777	10487	60	260252	225572	93	1.62004
113631	110765	82	37707	36406	80	2286	1981	25	3313	2817	39	7582	7525	46	12482	11932	60	258705	243528	87	1.62004
104309	100190	85	31491	30519	79	1522	1509	17	3298	2941	31	6473	6340	47	10686	10608	53	214525	202569	88	1.6211
85613	82210	80	25379	24713	76	1573	1394	16	1823	2390	26	5197	5068	37	9046	8449	58	180831	171225	83	1.6211
193281	151779	101	73605	58436	97	2234	1714	26	4196	3339	40	9771	8047	57	15838	12615	69	313694	258960	101	1.6211
185031	148302	100	73405	58065	94	1929	1404	23	3779	3587	36	8936	7427	51	15588	13124	69	303918	254114	99	1.6211
126333	114937	87	39315	35660	83	2048	1888	25	3863	3406	35	7446	6804	46	12736	11720	66	267684	254405	91	1.62321
107307	101345	86	32601	31165	80	1631	1691	20	2106	2150	23	5028	4792	41	8870	8708	50	163541	152356	87	1.62321
167453	144903	101	53873	44856	90	2848	2335	31	4648	4492	35	10794	9641	54	17544	15524	74	344124	306510	97	1.62321
73307	70874	84	29778	28992	76	804	702	0	1510	1302	13	3099	3160	31	5514	5505	39	115386	110981	81	1.62321
117056	111405	82	34767	32937	81	1606	1691	20	2858	2473	33	6919	6690	44	10573	9539	56	223829	204924	90	1.62427
101577	95927	81	43588	41842	80	1082	1066	8	2006	1989	28	4543	4595	36	6898	7012	43	153999	146483	87	1.62427
74781	73439	78	27999	27325	76	1036	878	0	1885	1553	26	3777	3488	34	6878	6699	46	131161	128917	80	1.62532
122652	113891	88	44687	41734	85	2235	2001	24	4069	3645	38	8426	8077	48	13790	12946	62	266453	249027	91	1.62532
90942	87618	81	36689	35461	79	1309	1210	12	2465	2051	24	4514	4309	37	8053	8131	44	156466	153305	87	1.62638
97323	92341	83	42181	40056	80	1250	1013	4	2317	2360	27	4832	4478	40	8367	8075	44	165003	155887	84	1.62638
133979	126429	85	49939	47726	83	2297	2069	27	5156	4362	43	10132	9698	51	16978	15518	75	312873	293700	90	1.62744
146389	122061	92	55615	45874	88	2184	1772	25	3779	3304	38	8144	6929	53	14149	12177	67	259523	226160	92	1.62744
160018	133979	91	68008	57508	89	2541	1995	27	4143	3773	35	9219	8036	54	15439	13852	67	298636	273003	94	1.62744
174831	138864	99	65415	50453	97	2803	2117	30	5011	3831	43	10462	8499	59	16798	13152	76	341980	278016	102	1.62955
116574	109218	95	51914	49363	82	1435	1227	14	2769	2495	28	5944	5522	41	9751	8771	59	192285	179917	90	1.63378
197343	152305	98	83520	63694	97	2654	2171	29	3930	3000	40	9779	7918	56	16901	13125	77	307508	239365	103	1.63484
85103	84088	82	21406	20536	69	1445	1347	16	2213	2423	25	4527	4071	37	7806	7223	48	158557	150468	95	1.63484
102050	97444	80	38947	37533	80	1036	984	0	1912	2165	25	4366	4012	36	8058	7344	45	146303	136867	86	1.63589
199513	152962	101	80854	61243	97	2490	1746	30	4416	3210	43	10679	8792	59	17772	13885	77	326211	260337	103	1.63589
97598	94980	80	44384	42330	79	1306	1454	16	2940	3320	24	6586	5982	44	11076	10748	55	215898	204940	85	1.64118
146809	127334	95	55314	47569	88	2056	1867	22	3488	3095	35	8165	7317	53	13124	11615	66	254108	228257	93	1.64118
117790	110224	85	32967	31466	83	1472	1584	17	2790	2887	28	6010	5640	42	10230	8989	56	210479	190517	90	1.64223
258164	188495	122	119986	88172	104	3619	2602	37	6267	4727	47	14164	10735	68	23299	17069	88	468971	357583	106	1.64329
204053	158958	102	66432	51268	98	2377	2060	27	5413	4266	45	10545	8812	55	18114	13799	81	361508	299260	99	1.6454
111953	104484	87	46893	44706	83	1517	1363	17	2854	2831	28	6068	5583	42	9578	9163	54	189910	173485	87	1.64857
103570	99463	83	43447	41262	80	1976	1814	22	3255	2953	29	6223	5809	44	10540	9676	54	203838	198027	84	1.65069
132328	120708	86	55837	50502	85	1946	1728	21	3442	3087	34	8001	7227	52	13893	13087	67	256528	245513	92	1.65491
118972	112054	88	37093	36033	82	1875	1918	22	3664	3554	39	7042	6929	43	11675	10576	63	242983	228304	91	1.65597
198676	156971	100	87681	70092	97	2465	2024	26	4889	4165	38	10525	8784	60	18145	15060	75	345375	299556	103	1.65597
209160	157306	101	95470	71171	98	2405	1845	27	5261	3926	44	10626	8202	59	18204	13325	77	346899	257869	106	1.65597
211122	172689	99	103488	84723	97	3338	2746	30	5398	4488	45	12744	10383	67	21914	18341	78	427268	366594	109	1.65703
98400	93268	82	37660	35340	81	1281	1609	16	2825	2489	28	5315	4897	39	8304	7648	51	169003	160055	84	1.65808
93101	88436	84	34706	33359	78	1570	1489	16	1995	1770	25	4810	4733	37	7871	8238	49	171404	160343	88	1.6602
85176	82587	81	31508	30722	77	1120	1000	1	1328	1346	14	3880	3696	34	6485	7164	40	131796	126353	84	1.66125
104713	100185	85	53248	50368	83	1817	1781	21	3323	2602	34	7164	6694	49	12395	11106	57	240408	227065	89	1.66125
82773	82158	79	36705	35637	78	1385	1460	15	2059	2073	26	4795	4344	38	7974	8136	49	163515	158482	84	1.66125
124752	114866	93	44496	41995	83	1362	1493	16	2666	2426	30	5844	5434	43	11406	10226	61	208414	193875	89	1.66231
213632	167461	110	77211	62087	97	3037	2776	28	5079	4070	45	11033	9020	61	18192	15006	84	343120	283187	103	1.66231
123247	105665	105	42207	33417	105	1859	1480	19	3049	2371	32	6849	5420	50	11616	8531	91	231145	182318	105	1.66337
195451	143795	108	73981	54436	95	2402	1632	30	4052	3522	43	9533	7200	59	16094	12384	72	332122	249925	103	1.66337
111616	105018	83	36961	35276	80	1990	1871	22	3274	3212	33	7712	7763	46	13077	12847	63	260882	241295	92	1.6676
123787	115100	98	24660	23690	71	1846	1733	19	2884	2748	29	6640	6270	43	11476	10894	60	231379	215779	90	1.66971
174664	147091	93	62360	51523	93	2744	2178	28	4929	3928	40	10393	8941	56	17138	14617	77	344939	305239	98	1.67077
122403	112921	86	37319	33938	82	1582	1602	19	3013	2612	32	6627	6371	43	10942	10098	57	214859	193705	90	1.67077
79770	76827	80	29470	28362	76	1085	1017	4	2208	2043	25	4461	4233	38	8089	7911	52	149238	145045	82	1.67711
176952	150060	98	63100	52693	97	2640	1945	28	4602	3911	41	10253	8583	54	16734	14072	89	333491	288852	96	1.67816
99188	93788	91	30560	29216	80	1862	1730	19	2185	2158	23	5788	6004	40	9225	8728	51	189313	178318	87	1.68133
101167	96580	97	21042	20178	64	1445	1382	18	2565	2494	26	5975	5426	43	8560	8180	48	188039	180199	88	1.68133
93673	88448	83	34511	32950	80	1313	1374	14	2509	2079	25	5155	5115	36	8419	8100	46	170174	163608	88	1.6845
98571	93445	95	29773	28679	78	1481	1169	15	3180	2644	29	5576	5552	39	8968	8837	55	177173	163280	88	1.68556
142951	119775	107	53699	45051	92	1764	1681	21	3600	2864	35	7781	6360	55	13536	11416	65	277826	241638	107	1.68556
200914	163105	99	110694	91922	98	2911	2375	32	5448	4359	45	11763	10093	60	19440	15669	78	372358	325099	105	1.68556
182704	147398	110	63862	50563	96	2268	1999	27	4002	3550	35	9894	8152	59	15447	12890	70	311203	262712	103	1.68662
163224	142902	95	64353	56438	90	2337	2009	25	4790	3986	46	9697	8652	52	15655	13795	64	325399	299532	99	1.68873
120075	113233	86	38148	36966	82	2065	1811	22	2806	2875	28	6223	5707	44	10834	10120	61	196254	185275	92	1.69084
121101	113484	87	33831	32128	81	1498	1265	18	3262	2868	36	7014	6471	45	11952	11327	62	227447	211127	89	1.6919
231936	176029	109	107455	83874	103	3482	2650	34	5796	4184	48	12302	10290	58	21161	16718	83	397774	318140	108	1.6919
83422	79457	80	28045	27141	77	1465	1352	15	2196	1855	23	4626	4450	37	6959	6677	53	147700	142190	85	1.69507
99495	97620	80	41099	39517	80	1502	1297	17	2825	2866	23	6179	5495	43	9820	9854	55	191120	178273	91	1.69507
125038	115553	85	55845	52048	84	1924	1745	20	3778	3756	31	7930	7339	48	13600	12289	61	269593	247356	92	1.69613
149323	128883	100	54227	47393	88	2067	1723	22	3715	3783	34	8240	7304	47	13730	12702	65	280656	266001	94	1.69719
105330	99565	83	32984	31457	80	1766	1697	21	3729	3251	36	6881	6291	44	11834	10379	68	242217	228197	92	1.69824
116776	109512	93	29493	28263	79	1455	1338	15	2318	1765	27	4880	4829	37	8571	8161	48	172419	163849	90	1.70036
118651	111001	86	36003	34104	82	1515	1581	18	3433	3040	33	6340	5609	48	10886	10580	55	208262	191557	92	1.70141
194158	160456	96	68894	57818	95	2726	2065	32	5487	4934	39	10809	8916	56	17035	13854	78	353962	307333	102	1.70458
293275	211695	117	116057	83775	114	3849	2878	39	7471	5587	53	16925	11967	79	27772	18820	108	559410	406719	120	1.70458
187453	152695	94	56730	45183	91	2345	1994	28	3655	3327	36	8716	7426	55	15042	12414	70	287623	238047	98	1.70458
147101	130692	90	62909	55212	88	2557	2274	26	4861	4177	40	10479	9340	60	16144	14530	65	321732	303906	92	1.7067
45688	39861	89	17128	15401	82	365	339	0	671	801	0	2173	1911	22	3449	3025	31	78248	65880	89	1.7067
182546	148077	100	87356	72069	98	2674	2233	27	4349	3803	42	9543	8144	56	16278	13366	79	323203	278058	98	1.71092
124366	110931	88	45535	39730	88	1786	1859	20	2956	2570	32	6581	5719	49	10600	9079	61	214900	191360	89	1.71092
172077	132852	97	72157	56221	97	2296	1676	25	4485	3105	42	8337	6396	53	12935	10538	61	287129	231459	97	1.71198
110458	105071	83	36721	35300	80	1637	1549	18	3019	2800	28	6432	5915	44	9716	9599	51	197627	187971	84	1.71304
129227	112920	88	50400	44210	86	2072	1714	28	3277	3116	36	8116	7034	50	12827	10979	64	253462	226172	96	1.72043
257098	189074	109	89054	65933	106	3613	2868	35	5754	4760	47	15060	11290	76	24320	19043	91	528819	409515	115	1.72043
131786	113637	104	55127	47369	89	2494	1943	25	3949	3407	37	8290	7008	51	14170	12356	68	270121	239586	104	1.72043
100816	97920	80	33730	32356	78	1205	1231	11	2059	2042	27	4658	4358	36	7986	8030	49	160347	149949	89	1.72149
107172	99887	91	23987	23099	72	1484	1543	16	2670	2074	31	6114	5449	43	10023	9884	54	209934	202304	91	1.72255
205218	151393	100	83336	60711	99	2351	1867	27	4441	3334	40	9723	7319	58	17146	13056	76	325226	245014	106	1.7236
210951	154388	102	86182	61496	102	2781	1994	32	5394	3380	53	11351	8525	60	20425	14584	85	393086	281794	109	1.7236
82723	83478	78	20573	20681	53	845	805	0	1712	1926	20	4672	4398	37	7529	7327	49	151025	147589	84	1.7236
143138	131040	101	55630	51738	87	2959	2684	30	4243	3955	40	9770	9527	56	14886	14064	61	304668	280793	98	1.7236
139712	118145	106	57744	49841	89	1429	1385	19	4009	3287	35	8203	7159	49	13410	11330	70	267821	239003	97	1.72466
246725	149790	114	79377	50778	109	3210	1904	36	6393	4211	54	14914	8584	70	24148	13880	89	486171	272684	122	1.72466
132939	123408	86	37992	36447	83	2020	1737	21	2701	2446	31	7141	6790	50	12374	12290	68	241224	218159	92	1.72572
101217	96566	82	45526	44128	80	1573	1518	19	2449	2362	29	5803	5651	43	8708	8501	48	185603	179170	89	1.72889
95034	89577	83	35883	34460	79	1387	1307	14	2359	1755	23	5270	4896	42	8416	7488	50	154454	142204	89	1.731
74576	73420	78	33149	32631	76	885	895	0	1720	1563	15	4316	3986	37	6428	6473	41	125425	120781	84	1.731
157602	132757	92	57256	48296	91	2356	1967	27	4741	4452	39	9039	7586	56	15121	12649	64	305312	261359	99	1.73734
127583	114246	89	47422	42494	86	2155	1981	22	4024	3674	33	8900	7641	53	12839	12010	70	273258	249539	95	1.73946
172653	148095	100	48021	40948	89	2514	2415	27	4925	4529	37	11207	10111	57	17947	15555	85	366017	329826	98	1.74263
194625	161034	105	65805	53442	94	2286	2089	26	4322	3636	39	9576	7568	56	16230	13070	71	340755	291844	96	1.74263
300505	233789	111	146710	118760	108	6555	5536	43	11837	9558	59	28525	23739	102	43429	36561	104	894355	738280	112	1.74263
129585	108094	102	62646	52144	90	1895	1632	22	3315	3208	32	7395	6311	48	12206	10597	59	230356	197771	93	1.74368
95923	90829	81	36586	35269	79	1666	1556	18	3106	3069	30	6591	6467	43	12480	11730	65	234122	226199	85	1.7458
135367	119936	91	55223	49747	86	1845	1405	24	3404	3049	36	8397	7849	51	13632	12467	60	258211	238300	88	1.7458
101484	97897	84	30890	29900	78	1574	1267	15	2318	2319	26	6187	5601	42	9551	8625	59	199397	189960	89	1.74897
195910	154221	107	77530	59610	102	2311	2066	28	4866	4216	40	11716	9407	66	18425	14859	73	364220	298106	109	1.75108
151509	135036	96	50513	43360	88	2378	2161	25	3793	3344	35	8741	7543	51	14136	12214	65	295774	271852	98	1.75636
107237	101168	84	28950	28311	80	1484	1532	19	3215	2763	34	6114	5760	42	9880	9777	50	191279	179931	95	1.75953
135633	125747	89	70042	65620	86	2419	2482	24	3806	4524	36	10770	10131	56	18569	17701	77	358854	340170	97	1.75953
101855	95610	84	34137	33097	80	1450	1358	17	1896	2130	26	5964	6102	39	10065	9504	61	207077	197405	91	1.76059
150492	121497	91	59507	48448	90	2341	1945	25	3791	3094	35	8522	7034	51	13719	11883	61	257097	216167	99	1.76165
60159	59047	78	22452	22076	67	434	479	0	1694	1358	17	3321	3194	31	5098	5001	37	108049	101013	83	1.76271
192790	153803	102	79350	62529	100	2401	1736	29	5249	4132	41	11199	9105	55	18958	14626	76	358445	296614	106	1.76271
149824	137271	87	48853	43429	88	2241	1986	25	4612	4019	37	10263	9271	57	15165	14417	66	310254	287606	95	1.76271
234394	180542	101	104369	80078	101	3791	2517	37	5672	4188	49	13380	10955	63	22005	17125	81	457740	359550	106	1.76376
79067	77495	78	28110	28166	67	1102	993	0	1589	1512	21	4356	4022	36	6496	6409	42	134300	128300	87	1.76376
204254	167479	98	76742	62480	96	3057	2540	30	5650	5108	46	13510	11937	60	20472	16958	89	417113	361728	113	1.76376
109562	103233	87	48221	45886	82	1703	1686	21	2519	2443	29	5691	5610	39	11461	9885	53	212694	201142	91	1.7701
108883	102299	83	41562	39495	81	1216	1065	8	2873	2551	32	7155	6983	49	10410	10300	52	222342	203949	91	1.7701
175901	139605	97	62770	49550	95	2056	1515	26	4442	3500	41	8966	7407	55	14581	11522	74	291363	238546	99	1.7701
147437	136606	86	69140	64567	87	2368	2299	25	4770	4039	46	9936	9524	53	17806	16147	79	332687	306317	94	1.77116
120451	114207	82	30298	29437	80	1801	1908	21	3007	2889	31	6460	6213	42	10885	9784	63	225597	213947	90	1.77222
126586	116994	89	47177	43248	85	1964	1814	22	3421	2988	31	7357	6721	46	11692	10937	54	224751	214847	91	1.77539
108848	103577	82	35555	33918	81	1398	1536	17	2467	2457	28	5640	5491	39	9031	8378	50	177074	164605	86	1.77644
164267	148240	91	85127	77896	90	4356	4051	34	6060	4682	48	13853	11883	64	23060	20672	81	461538	403594	96	1.77644
153789	128409	99	58948	49406	91	2381	2096	25	4185	3546	38	9012	7286	53	13779	11858	73	263846	220798	96	1.78067
113193	105931	92	49490	47583	82	1722	1463	20	3164	2680	31	6508	5894	44	11188	10768	58	224734	208888	87	1.78173
179210	153658	93	62036	52850	93	2770	2526	27	4532	3717	40	10207	9299	54	18293	15937	73	355421	318685	99	1.78173
111031	104581	82	50028	47693	81	1770	1642	21	3000	2802	29	6846	6274	44	11171	10511	50	220981	205579	88	1.78384
283648	217314	120	148354	119647	117	6030	4582	43	10162	8084	63	21954	18480	93	36168	27572	114	759494	606854	126	1.7849
106141	99434	83	42473	40788	81	1651	1664	19	2996	2808	34	7121	6551	45	11053	10460	59	219470	205671	91	1.78807
183567	154545	100	80774	68705	94	2764	2382	28	5000	4310	42	10090	8978	55	16620	14835	80	329779	300571	102	1.79018
191728	152290	97	83931	66145	95	2991	2603	30	4896	3956	45	11002	8723	62	16486	12727	74	332292	261605	103	1.79018
128832	118516	85	49887	45353	84	1795	1532	16	3279	3117	32	8004	7566	49	12617	12110	60	262242	243570	92	1.79124
131447	117620	91	47946	42198	85	2415	2295	25	4173	3462	36	9395	8618	52	14552	12639	66	289959	266627	103	1.79124
79572	78148	79	27071	26326	76	987	967	0	1656	1763	20	4010	3888	35	6336	6000	45	129281	128078	87	1.7923
109492	103437	85	28493	27218	80	1724	1700	17	2264	3014	26	6234	5546	43	10257	8667	54	209428	194265	92	1.79441
156629	141015	91	45973	40955	88	2272	2120	26	4239	3558	36	8368	7568	49	13836	12741	70	275478	249302	96	1.79547
110823	105119	82	54757	52747	81	1939	1632	22	2740	2527	28	5539	5677	39	10470	9463	61	197559	190169	90	1.79547
113474	106343	85	42474	40360	83	1401	1268	14	2371	2555	29	6046	5572	40	9810	8640	54	191596	173184	91	1.80286
134328	123184	86	55142	49383	86	2406	1764	27	3415	3414	32	8443	8173	49	13259	11416	62	263573	247088	92	1.80286
143410	131111	93	53740	48254	89	2033	2045	23	3815	3629	39	8513	7849	54	14037	12881	59	273321	253608	96	1.80603
88190	86305	81	23202	22800	63	1145	1207	9	1829	1721	21	4896	4593	38	7768	7185	50	159947	153241	85	1.80603
106471	100889	87	37482	35370	80	2011	1693	21	2721	2755	27	6480	5757	43	10934	10661	61	214928	206017	86	1.80709
98967	93372	92	34053	32749	78	1236	1131	12	2555	2381	26	5338	5096	41	8091	8037	47	171869	165991	83	1.80815
224676	166468	107	90496	66486	103	2826	2405	29	5586	4270	45	11562	9199	60	19687	16024	76	389995	307808	104	1.81132
111254	104865	88	42769	40256	82	1733	1808	18	3235	2718	29	7483	7289	47	12293	11703	63	247590	231949	87	1.81237
138220	127249	90	48605	45805	85	2246	2189	24	4148	3493	39	8695	8313	48	14977	13202	74	290215	268721	91	1.81449
81484	77150	88	27837	27020	77	983	1039	6	2249	2189	27	3878	3858	33	6215	6507	40	134552	127594	83	1.81449
121921	109736	90	46189	42852	83	2056	2064	23	3257	3238	32	7192	6724	46	11785	10725	55	236312	219694	91	1.81977
152598	136493	91	59268	52038	87	2185	2106	23	4314	3549	38	9009	8204	53	15520	14118	66	297150	276474	91	1.82188
94655	92280	81	29764	29123	77	1178	1058	8	2482	2373	27	5090	4886	36	8867	8350	53	149970	142764	84	1.82188
247126	165319	110	100155	66823	108	3219	2152	36	6806	4825	53	13062	9077	72	23616	16400	97	455274	325043	113	1.82294
307197	213205	124	107611	73185	125	4956	3462	42	8745	6698	62	18521	12926	83	31387	22590	118	646869	484462	126	1.824
188436	149559	100	71708	58064	98	2177	1749	25	5069	3993	43	9939	8434	55	16762	14246	75	346517	297787	104	1.82611
86207	82089	90	32332	31221	78	1226	1220	11	1246	1449	17	4666	4795	35	7565	7321	48	154082	140951	85	1.82717
116125	110238	85	49345	46496	82	1544	1381	17	2638	2881	28	5187	4967	38	7804	7633	49	174835	169912	86	1.82823
180454	127044	108	73343	50963	99	2051	1593	24	4582	3124	39	8608	6043	58	14523	9960	73	300498	218608	103	1.8314
143794	125224	98	51569	44722	89	2170	1987	24	3513	3402	35	7907	6621	52	12316	10643	65	258959	230269	97	1.8314
91626	87145	87	28548	27951	77	1210	1373	12	1807	1743	17	4173	4043	34	6477	5287	47	134475	128364	85	1.83245
93822	89433	83	52142	50443	80	1288	1306	15	2258	2392	24	5310	5116	40	8737	8198	50	180820	175015	86	1.83562
183894	152291	105	65026	55694	94	2784	2332	30	4427	4106	36	10106	8406	59	15509	13256	72	337009	285763	101	1.83668
157338	133777	108	66568	55042	95	2161	1712	26	3681	2722	37	8310	7122	48	12914	10718	69	257062	215523	108	1.83668
170585	140050	93	58795	46598	93	2476	1874	28	4345	3528	43	9573	7747	57	16493	12738	73	314093	252105	110	1.83668
197916	168397	93	99208	85933	93	3683	3384	34	6284	5354	50	15400	13452	67	23233	20788	82	495323	445592	98	1.83774
223604	182793	101	86398	69991	98	4825	3890	37	8810	7407	57	18198	15245	84	32579	27024	95	597194	504021	114	1.83774
173306	139068	95	65103	51350	94	2465	2231	28	3831	3160	36	8828	6818	56	13943	11793	64	277429	227784	96	1.83774
107579	102199	83	33515	31333	81	1421	1458	15	2727	2573	27	5325	4912	41	9832	9126	52	195494	189539	83	1.84302
114707	108416	83	43694	41314	82	1666	1675	20	3892	3352	34	6761	6536	45	12482	12174	58	236751	222951	82	1.84302
109271	102993	92	39356	37427	81	1344	1276	16	2559	2618	28	6049	5697	41	9288	8520	51	195792	182027	87	1.8483
163310	144918	96	65277	57512	89	2661	2287	26	3942	3878	34	9180	8663	54	14401	12690	62	291262	272671	92	1.84936
229455	163364	107	82037	58283	103	3158	2005	35	5674	4360	44	13712	9628	73	21491	16249	84	424968	315396	106	1.84936
118756	102326	88	50034	43123	86	1646	1669	21	3533	3013	33	7725	6847	52	13068	11322	72	241988	219778	90	1.85253
96069	90162	83	32585	31064	79	1409	1299	17	2319	2558	24	4535	4055	39	7106	7005	43	159394	151570	86	1.85465
123992	118394	91	37384	35127	82	1957	1981	23	2541	2955	28	8041	7195	49	12897	11668	62	271511	257988	87	1.8557
172166	144481	95	70752	60329	92	2765	2389	30	3660	3273	34	9472	8269	53	15812	13728	71	300948	260720	95	1.8557
148482	132298	91	54715	49250	88	2401	2009	26	3969	3466	38	9375	8450	54	14884	14769	67	304197	285790	93	1.85782
102948	96628	90	27888	26725	80	1795	1690	19	2609	2168	31	5058	5124	40	8038	7539	54	158711	151883	89	1.85993
230209	174836	116	118872	91155	103	3878	3262	37	7246	6225	44	16846	13517	77	28783	23783	99	571287	487029	105	1.85993
92721	88004	90	19890	19330	56	1340	1452	17	2819	2363	31	5957	5977	39	10764	10355	59	209164	197961	84	1.86099
144048	127026	91	53234	45709	89	2297	1996	26	3872	2843	39	8215	6995	55	14587	13056	68	294604	264502	95	1.86416
115222	109835	85	51071	48736	81	2057	1919	22	3586	3303	33	7064	6861	47	11282	11144	58	220728	210195	88	1.86416
182351	165399	92	67442	62178	89	2170	1954	22	4455	4290	40	9361	7986	53	15149	14326	67	307336	277785	94	1.86416
253082	194345	111	168288	135394	109	4363	3351	39	7773	6047	50	17126	13167	76	27765	21890	103	541511	439291	114	1.86416
154841	128515	98	56061	46372	91	1805	1527	22	4211	2652	42	8034	6325	54	13126	10435	65	265027	218657	99	1.86521
188346	151512	102	68186	53746	95	2223	1816	27	4083	3278	35	9757	7761	56	14959	12011	70	304688	258709	100	1.86627
119162	110443	85	45309	43120	82	2211	1789	24	3908	3670	34	8728	8803	50	14864	13324	66	296460	269239	91	1.86733
154651	130703	106	78632	68999	90	1748	1667	20	4470	3253	43	7747	6567	48	13089	11756	64	240002	215865	94	1.86838
196857	153099	99	77318	60659	98	2941	2142	31	4704	3541	42	10274	7749	59	17249	13143	75	350656	281308	104	1.8705
100899	95749	80	37332	35572	79	1191	1031	4	2309	2243	26	5075	4559	41	8452	7791	64	169477	162779	87	1.8705
132334	121793	86	43713	40067	86	2372	1873	27	4061	3491	39	8484	7651	50	13689	12964	62	262712	242595	88	1.87472
116771	110736	85	36186	34770	81	1741	1550	19	2527	2520	25	5919	5567	45	11108	10291	59	208048	194641	87	1.87895
158829	139147	93	82942	73669	90	2102	1803	24	3742	2995	38	7967	7089	47	13711	11698	67	266532	240677	94	1.88952
357167	263656	136	165654	123404	132	7687	5787	46	14593	11320	72	32392	24648	125	52788	39889	129	1.04858e+06	787377	137	1.88952
137149	117751	101	57043	48647	89	1974	1637	21	3435	2968	33	6856	5996	46	12727	11397	61	248644	216861	94	1.89163
193404	149463	100	63358	49007	96	2997	2295	31	4514	3556	39	10232	8014	61	16107	12666	76	341650	266583	103	1.89163
102196	95899	83	30528	29197	79	1334	1047	5	2994	2379	39	6125	5739	43	10508	9762	57	216808	209105	88	1.89269
137438	119085	94	50946	44644	88	2161	1704	24	3981	3447	34	8167	7480	50	12558	10350	59	256483	234587	93	1.89375
196882	168212	96	84078	72104	93	3852	3568	34	6738	5424	48	14075	12141	65	23390	19539	84	479232	405637	98	1.90009
100499	95724	86	33375	31051	80	1913	2032	21	2784	2639	27	6420	6089	42	10629	9701	55	219312	209400	97	1.90009
93238	89791	86	48551	47253	81	916	1038	4	1730	1391	21	4492	4280	38	7854	7119	45	152483	147815	84	1.90537
242179	191514	106	116787	96268	102	4676	3529	38	9005	7596	51	18796	15904	79	31465	26117	98	617144	518342	106	1.90748
200943	159598	112	62965	50189	95	3095	2547	31	4933	4462	40	10697	8682	59	19262	16197	76	388424	329666	97	1.90854
134817	127428	87	65865	61235	86	2480	2087	28	4238	4007	40	9714	9112	50	15508	13858	72	328161	299679	86	1.90854
217617	171001	102	80323	63755	100	3178	2265	34	5407	4581	46	12388	10398	60	21381	18088	79	400422	339699	101	1.91171
126794	117467	99	77152	72695	84	3137	2708	32	5153	5018	39	11238	10779	59	20198	18323	75	387005	348896	88	1.91382
212614	152569	109	87626	65396	104	3022	2084	31	4540	3314	42	10931	7794	59	17215	11904	84	349924	262730	109	1.91805
160358	123508	97	61745	47267	94	2007	1474	26	4056	3476	39	9181	7493	56	15077	11851	73	292225	237965	101	1.91911
121830	111236	85	45071	41040	83	2133	1995	24	3914	3638	34	8197	7725	48	13561	11768	63	265946	238536	90	1.91911
82935	80060	81	32193	30982	77	995	1085	7	1619	1788	21	4192	3907	37	6829	6839	42	155220	150628	83	1.92017
108756	100450	85	39822	38029	81	1165	1071	7	2101	1760	22	4931	4472	39	7216	6552	47	152114	139510	88	1.92122
118571	111495	85	40639	38214	82	1912	1768	24	2861	2929	31	6379	6160	44	11494	10357	61	223250	204185	88	1.92228
116208	109801	85	43625	40077	82	1998	1612	23	2612	3183	27	6821	6179	44	10671	10356	58	214983	199524	89	1.92228
177328	152638	93	79206	67889	92	2599	2154	27	4559	4298	37	10317	9277	54	17355	14829	83	334226	304235	95	1.92334
129575	119151	92	54425	51628	85	2469	2118	25	4479	3807	37	8400	7710	48	13799	12309	67	282987	258645	92	1.92439
219472	166228	106	81037	59514	103	2838	2160	32	4580	3847	44	12029	9806	64	19719	15141	81	408127	323674	110	1.92439
110766	104707	82	45869	43920	80	1578	1410	17	3837	2921	36	6868	6087	46	10627	9628	62	208455	189195	88	1.92862
160203	140131	96	56372	48835	91	2783	2381	29	4082	3951	36	9433	8409	51	15786	13334	74	297105	275559	96	1.92862
125095	115054	90	38315	35138	83	2332	2327	25	3256	3133	34	8884	8457	51	14013	12125	65	289990	273388	91	1.92968
161358	125197	98	64986	50978	93	2524	2094	27	4051	3099	38	8504	6662	52	14215	11206	71	270526	213809	99	1.92968
99569	95170	82	37650	36275	80	1206	1006	3	2049	2483	21	5236	4776	38	8012	7962	44	162555	149647	87	1.93073
114803	109387	82	29137	27531	79	1970	2004	23	3095	3216	30	8167	7867	49	12557	11777	57	275242	259887	92	1.93179
119112	109667	84	51989	47400	84	1658	1800	20	3351	3463	27	6315	5623	44	10938	10677	56	225072	209967	88	1.93285
105922	99705	87	43005	40263	82	1555	1583	19	3090	2780	31	6185	6082	41	11459	9664	63	221668	209332	88	1.9339
130210	122193	86	44452	41572	83	2407	2113	26	4907	4300	39	10129	9330	54	17939	16499	75	365816	333605	93	1.93496
122326	106986	103	49790	43561	87	2078	1725	21	3794	2823	37	7006	6041	48	11524	10122	65	238020	211139	93	1.93707
113493	107633	87	47867	44330	84	1694	1560	19	2007	1977	23	5366	4754	40	9155	8537	50	193573	179612	95	1.93707
199277	163798	99	97476	82037	96	2899	2528	29	6437	5289	51	13262	11169	62	21751	18733	79	446452	378893	101	1.93813
232625	162643	113	93417	65874	109	3048	2147	33	5553	3921	48	12157	8992	61	20383	14605	81	412479	295555	112	1.93919
89171	85103	81	23452	23114	61	849	789	0	2293	1964	24	4625	4352	36	8459	7542	54	160556	152320	86	1.93919
377562	213197	155	154616	89429	146	5563	3087	50	9687	5726	61	23113	13462	96	38408	20688	141	757148	427360	154	1.94236
145780	135606	87	54861	51233	84	2070	1918	25	4120	3634	35	9250	8227	54	15033	13262	67	302768	280698	90	1.94236
103388	98062	85	42062	40031	80	1833	1597	21	2605	2687	27	6597	6465	42	10840	11212	52	207277	197157	83	1.94447
151890	122510	96	55523	45192	91	2110	1498	27	4013	3489	36	7308	6002	47	12905	11112	72	237037	203459	95	1.94658
147087	126528	91	48535	41523	89	2001	1808	23	3836	3242	33	7963	6961	48	13916	11943	64	271164	236095	95	1.94764
302035	198615	120	101366	66056	119	4408	2998	41	8194	5173	58	16858	11190	81	28135	17827	111	558210	379035	122	1.94764
177859	133899	96	70716	53567	95	2516	1985	27	4379	3497	38	10396	7791	55	16513	11942	73	350233	271245	102	1.94764
326915	209888	130	127160	80611	127	5008	2901	49	8445	5534	51	19253	12754	92	31902	20704	123	625685	418417	132	1.9487
130199	119817	96	57133	53192	85	1902	1855	21	3547	3136	38	7758	7312	47	13765	12363	67	256464	244805	93	1.94975
87474	84403	88	40224	38635	78	1177	1077	8	2143	2390	26	4607	4065	40	7887	8035	45	158232	146884	87	1.95187
211401	163062	104	79289	61947	97	2390	2014	24	4540	3105	42	10906	8535	63	17109	13418	78	351270	285128	104	1.95187
102342	97332	85	37557	35728	80	1447	1307	16	2564	2472	31	6398	6205	43	8692	8482	56	187117	172876	89	1.95398
143209	130895	103	62437	58872	86	1812	1655	21	3485	3401	29	8022	7183	48	12020	11570	62	238055	218458	95	1.95398
195040	144294	103	67938	50094	100	2599	2036	32	4305	3367	38	11752	8679	66	18359	14379	75	371364	280246	108	1.9561
144809	121325	98	52457	44415	88	1988	1884	23	3809	3309	34	8633	8041	47	13987	12257	62	285384	253841	95	1.95821
176811	147633	102	67521	56371	92	2907	2531	29	4698	4080	42	9734	8105	53	15998	13628	70	325639	286495	100	1.95821
213760	171329	101	92077	72667	97	2336	2012	26	4827	3823	42	11086	9303	59	18471	15521	76	371505	315278	104	1.95821
151026	131998	92	64795	56537	89	2337	1999	28	4381	3555	42	9591	8548	50	15577	14170	80	290758	265570	96	1.96032
85117	82450	86	17049	16815	54	898	1007	2	1615	1592	20	3903	3814	34	6437	6361	42	154189	147532	88	1.96244
90515	85352	83	30501	29400	80	1195	1327	13	1594	1636	21	4394	4136	37	6849	6544	45	139344	130156	95	1.96244
108053	103842	85	38093	36517	80	1472	1541	17	2195	2304	23	5417	5204	40	8683	8430	51	179384	170832	91	1.96349
89306	85356	82	27466	26452	79	1228	1301	12	2367	2058	22	4493	4266	35	7294	6602	47	153213	145425	93	1.96561
150580	134193	90	55128	49592	87	2283	1725	26	3821	3860	32	8253	7495	46	14484	13421	59	292371	270140	97	1.96561
302326	209206	135	111125	75002	129	4236	2765	42	7846	5584	56	16719	12273	71	28631	19845	119	574444	413053	136	1.96772
120852	114104	88	24552	23676	67	1372	1417	14	2849	2551	30	6630	6231	47	10484	10004	54	208565	197471	94	1.96878
114375	109636	82	27692	26822	79	1703	1563	20	2008	2062	26	6210	5775	42	10488	9812	57	212186	198512	90	1.96983
106654	95782	89	43209	38589	85	1835	1506	23	2731	2846	27	6405	5780	45	10159	9124	53	208362	193025	90	1.97406
167051	133730	98	59863	47306	95	2377	1850	27	4296	3355	38	8727	6861	56	14588	11209	69	282144	226273	111	1.97406
107744	102183	86	40767	38371	81	1867	1770	22	2818	2632	30	6060	5703	43	10640	9616	59	198049	178259	87	1.97406
165466	149608	93	46950	41289	89	1768	1626	18	4100	3748	44	9096	8158	50	14685	13078	71	306977	287011	93	1.97617
127185	116158	89	43967	39846	86	1931	1729	23	3096	2788	31	6894	7011	46	11199	10291	59	239762	220226	91	1.97934
103524	98640	82	31076	29449	79	1353	1344	16	3101	2717	33	5454	5331	41	10082	9483	57	197254	186304	87	1.9804
144831	134231	86	67625	62881	87	2768	2470	28	5234	4388	43	10494	9585	54	16561	15108	74	363558	332562	96	1.98357
139718	126112	87	51333	46673	85	2357	1917	26	4566	4190	35	9553	8482	53	15548	14098	66	308477	290133	90	1.98357
174127	144706	111	54190	45096	93	2519	2096	28	4405	4209	39	10287	8994	53	16767	14897	70	344757	310613	99	1.98463
157577	132318	91	51656	42725	90	2344	1895	27	4168	3670	36	8880	7724	52	15184	13930	76	286876	252637	99	1.98674
111114	103831	86	58528	55426	84	2326	1962	25	3771	3849	35	8662	7939	52	13978	12921	63	291318	266851	94	1.98886
102267	98402	83	28525	27498	79	1318	1345	16	2734	2482	31	5906	5601	42	10646	9907	67	201329	183639	91	1.98886
133507	116374	104	56198	50028	91	2184	1671	28	4154	3348	36	8062	6757	48	13169	12048	62	280417	250545	104	1.98886
129847	123812	87	28174	27346	74	2259	2058	23	3403	3181	33	7992	7624	48	12762	11705	64	301351	283075	93	1.98991
137510	119114	92	53422	45891	87	1877	1808	23	3671	3294	32	8346	7332	53	13625	12657	62	262294	237139	94	1.98991
156524	145212	88	80742	75131	87	2917	2774	29	5552	5108	45	11162	10725	55	19506	18912	74	354800	338122	94	1.98991
133441	122624	93	51562	49120	83	1918	1633	21	3215	2514	34	7163	6493	45	11552	10547	56	247281	222835	94	1.98991
271195	200795	135	115106	84757	134	4268	3173	37	8171	5893	57	17278	13965	69	28845	22225	114	577610	460298	139	1.98991
60791	60812	75	20023	19943	56	515	527	0	1037	1076	6	2313	2490	25	3708	3512	33	91176	88795	83	1.99414
132084	122002	88	48560	45934	84	2624	2253	27	4399	4435	37	9411	8579	54	15027	14376	60	313838	287461	94	1.9952
162475	129887	95	62698	49696	94	1809	1452	20	3955	2896	40	7677	6077	51	13722	11501	66	272389	223513	103	1.99625
111388	108094	82	54842	52392	81	1684	1776	19	2397	2566	23	7314	6950	47	12276	11534	57	232438	222531	91	1.99625
130807	124161	85	58983	56692	84	1857	1531	20	3334	2943	36	7101	6543	50	11792	11117	62	250109	234361	94	1.99731
63410	60247	88	26449	25441	75	606	683	0	1703	1441	18	2607	2422	28	4703	4587	37	103026	97897	80	2.00154
148887	125312	97	69458	58246	90	2038	1696	23	3562	2816	37	8554	7210	53	13731	12555	62	260699	224121	96	2.00259
302471	188638	130	111393	70233	121	4746	3001	45	8664	5387	60	17673	11536	86	29457	18912	109	612815	397655	129	2.00365
126520	115412	96	46091	42954	85	2026	1738	24	3080	2694	33	7064	6704	47	12200	11342	64	241372	222311	89	2.00471
130259	115900	98	54306	48667	85	1994	1665	22	2970	2823	29	7664	7246	44	12213	10605	65	254461	237508	90	2.00893
137094	120966	91	43097	37332	88	2096	1865	25	3165	3162	29	8428	7529	49	13660	11922	71	264291	249465	90	2.00999
177632	148358	96	110115	93811	95	2033	1901	22	4860	3723	45	9289	8330	49	15937	12600	70	311861	267704	97	2.0121
90252	86106	81	26009	25215	75	1323	1221	11	2239	2107	22	4340	4424	39	7169	6780	49	147380	138552	90	2.01316
176321	135511	99	75051	58024	95	2316	1796	25	4111	3454	35	8463	6371	53	14710	11375	71	280939	226355	103	2.01528
130443	123386	87	45077	41806	83	1855	2099	21	3691	3034	36	7900	7329	49	12274	11928	63	237831	226997	89	2.01633
258812	172690	111	96061	62279	109	3333	2397	37	6021	4378	48	14488	9657	75	24025	15757	108	471888	323822	117	2.01633
178778	152017	90	84989	72182	92	3365	2523	32	4369	4163	38	10249	8546	55	18440	15700	74	337697	308762	99	2.01633
127962	120429	86	47888	44908	84	1517	1578	18	3151	2987	30	7083	6271	47	11249	10381	56	221162	209876	93	2.01739
95565	91148	82	32135	31290	79	1706	1827	19	3163	2752	32	6489	6217	42	11229	10446	60	197337	184519	90	2.0195
173832	139614	106	70559	57048	94	2020	1859	24	4254	3779	38	8583	7207	54	13796	11385	64	289823	247786	101	2.02056
172300	138195	101	70712	57238	94	2519	1987	27	3982	2962	37	8635	6951	51	13990	11544	61	303231	248752	99	2.02056
213374	176161	98	85586	71211	97	3179	2712	30	5677	4828	46	11210	9418	60	18688	15641	76	375293	317223	105	2.02056
370980	239874	145	135016	89081	134	5739	3512	46	11413	7388	63	25354	17378	109	41292	27793	131	826762	609269	142	2.02056
119176	108857	89	33659	31960	82	1600	1665	17	2344	2739	26	6394	6070	41	11124	10224	54	220849	203471	93	2.02162
206247	164642	103	133111	110428	104	2709	2225	30	5938	4549	41	11850	10191	59	20328	16408	74	382367	330706	108	2.02267
137084	124477	93	59094	53622	87	1911	1799	22	3596	3024	37	7612	7012	46	12020	11552	60	240268	223014	93	2.02373
193616	157848	96	118781	100451	96	3957	3304	36	7571	6718	50	15788	14236	74	27153	23718	96	542315	485163	101	2.02373
113003	109039	83	30996	30505	73	2079	2110	20	3241	3068	33	7500	7115	48	12386	11983	61	243182	228954	90	2.02373
94886	91057	85	33633	32521	80	1672	1511	17	2706	2847	25	6436	5960	43	11151	10456	58	205302	194414	91	2.02901
113367	106586	85	43013	40796	81	2109	1740	25	3806	3323	32	7716	7084	47	11489	10875	61	245316	235237	93	2.03007
105924	99770	87	25734	24761	70	1460	1613	15	2106	2391	26	5068	4795	41	7911	7375	46	174620	168880	90	2.03007
197713	166407	100	86775	72680	94	3113	2509	31	5501	4400	42	11741	9757	64	18644	15395	81	389283	325421	104	2.03113
104446	97795	97	21506	21003	60	1977	1892	20	2622	2799	27	6776	6463	43	10877	10256	62	211373	206133	88	2.03324
108021	104218	83	43262	41361	80	1349	1316	14	2592	2551	29	5808	5514	39	9344	8936	52	194007	188212	88	2.03324
140585	130876	87	69461	64832	85	2003	1860	23	4039	3872	33	9020	8013	53	14498	13628	71	294654	274565	93	2.03324
129691	121048	83	51020	46675	84	1877	1679	23	3930	3857	34	8389	8057	44	15476	14672	73	297425	281048	91	2.03324
293351	205836	118	121973	85573	115	3923	3013	38	7608	5208	54	17074	12324	75	29664	21360	108	603604	452924	123	2.03852
114614	106745	84	45666	42622	83	1729	1695	20	3049	2782	31	7503	7281	47	11564	10918	57	247426	230950	87	2.03852
246705	180198	111	86606	62543	105	3594	2653	36	6432	4992	47	13690	10066	72	20902	15431	87	441183	319113	122	2.03852
130535	120650	96	44937	41849	84	2646	2412	28	4319	4683	34	9762	9471	55	17107	16420	68	329091	310191	91	2.03958
145881	122281	101	42218	34137	91	2108	1532	25	3901	3092	39	8172	7286	47	14577	12436	75	267913	226618	96	2.04064
147178	135504	89	74663	69956	88	2837	2596	27	4455	3950	36	10617	9652	57	18120	16897	75	338876	302540	95	2.04064
218047	106002	131	86642	47103	128	3273	1703	36	5899	2560	74	12455	5926	89	21506	10275	105	412666	205180	130	2.04169
78757	76260	84	32650	32213	76	1073	969	0	1327	1174	16	3727	3500	34	5409	5244	39	117402	111803	81	2.04381
215064	162517	101	90162	68699	100	3157	2295	33	5741	4784	45	12454	10204	65	20604	16510	84	413267	330303	103	2.04486
96987	93987	81	25611	24658	78	1561	1197	14	2088	2102	24	5577	5439	41	8320	7822	51	177282	168565	84	2.04804
173064	141151	100	74652	60951	93	2457	1927	28	4400	3922	42	9012	7688	55	14791	11907	63	306756	266792	97	2.04804
98779	92588	84	40104	38285	82	1383	1217	12	1574	1910	21	5018	4687	37	7418	7259	43	160710	144091	88	2.05015
109201	104387	83	39309	37573	81	1161	1195	12	2778	2817	30	5711	5511	41	10548	9793	57	207328	193806	91	2.05226
136126	122434	95	56986	51668	86	2210	2161	24	3781	3790	34	8694	8380	49	14793	13949	66	287201	270956	93	2.05332
81708	78528	83	27236	26340	78	1181	1205	10	1456	1393	18	3886	4090	34	6355	5664	44	136707	135021	83	2.0586
122431	112504	86	44465	40897	82	2038	1936	20	3959	3301	34	7505	6909	50	10925	10419	52	246615	233487	89	2.066
152900	139371	89	54180	50332	87	1883	1537	21	4486	4171	37	8919	8364	52	13955	12774	64	282458	259270	91	2.0734
97385	92592	82	38074	36353	79	1571	1471	16	2681	2865	29	6345	6094	43	10348	10523	53	191269	181453	84	2.0734
126316	115925	88	48855	46014	83	1734	1556	20	3718	3214	34	6946	6652	43	11392	10126	60	233245	211553	88	2.0734
225615	154973	129	87404	60811	129	3461	2389	34	5751	3920	45	12379	8620	66	19626	13747	86	415707	297428	129	2.0734
94124	90418	81	22485	22199	57	1593	1571	19	2355	2295	29	4875	4748	40	8541	8255	49	174758	166370	82	2.07445
94859	93455	81	27614	26884	72	1471	1300	16	2045	2295	22	5250	4869	40	8323	7984	52	163288	159918	81	2.07445
90095	88327	82	22165	21190	67	1410	1307	14	1825	1835	21	4915	4819	38	9293	8104	59	177924	168988	84	2.07657
155345	120718	93	62539	48903	93	2242	1645	26	4020	2880	41	8021	6131	53	13067	9992	69	250350	199917	96	2.07763
200690	159083	105	62257	48120	99	2341	1688	28	5029	4345	42	11218	9535	61	18475	15721	77	348045	308131	101	2.07868
163020	139179	101	74491	64755	92	2290	1902	26	4222	3740	37	8862	7866	53	15084	13300	69	296223	270043	93	2.08185
165596	147132	97	52275	46203	91	3317	2884	30	5188	5127	42	13274	12335	67	22439	20157	85	471503	421352	99	2.08925
184766	150622	105	66066	54414	97	2753	2359	26	4457	3990	40	10178	8287	57	17207	14621	76	331141	276957	104	2.09031
106603	99798	99	21474	20172	59	1760	1256	21	2331	2704	23	5959	5140	45	9399	8741	53	190765	177415	91	2.09665
172683	136417	99	72483	57046	94	2099	1913	24	3874	3423	38	8365	6588	52	14060	11525	69	268500	219304	102	2.09665
193743	143847	97	77075	56696	98	2581	1652	29	4278	2547	42	9048	7080	55	15580	11478	67	318443	233756	103	2.09665
151205	139235	88	68525	62807	86	2072	1781	22	3699	3699	35	8770	8124	57	14151	12366	80	302592	278039	91	2.09665
200804	177153	93	99322	87924	92	4057	3380	34	6515	5645	44	16004	13906	70	25033	21329	80	521695	431773	99	2.0977
164384	146229	93	65966	59121	91	2440	2241	26	3660	3537	35	9426	8568	52	16564	15315	66	315483	296689	97	2.0977
91296	87605	80	37028	35715	79	1150	1129	9	2045	2043	24	4681	4373	39	8391	7839	56	159753	146585	84	2.0977
205015	167153	104	66140	54087	103	2954	2434	31	5232	4692	40	11275	9632	62	18593	16549	79	373300	330918	108	2.10087
133532	122174	88	50334	44777	85	1880	1872	22	4033	3696	35	7515	6989	48	12881	11690	69	252567	232476	88	2.10087
154268	125383	108	56611	47041	91	1951	1562	23	3147	3026	35	6991	6387	47	11242	9528	57	237707	205168	94	2.10087
99544	94690	84	38119	35024	82	1597	1254	17	2893	2460	33	6170	5629	42	9753	8833	60	191696	181882	84	2.1051
109487	101261	84	35052	32696	82	1909	1680	22	3338	3175	35	7323	6919	47	11996	11482	59	234430	226310	86	2.10721
226945	185631	103	95264	79741	96	4018	3277	38	7486	5949	47	16892	13079	76	26607	20993	91	532179	423129	102	2.10827
254262	175438	132	99123	68283	114	3426	2182	36	6410	4407	48	13037	9881	67	22106	15895	86	428629	315825	115	2.11039
108374	101574	90	31385	29714	79	1658	1557	17	2979	3153	28	7399	6697	49	12105	11867	61	241467	224238	87	2.11039
108481	105161	84	26953	26140	78	969	1183	10	2992	2553	29	4594	4373	36	7962	8116	49	161895	153686	83	2.1125
115236	108146	85	44155	40474	83	1699	1439	18	3134	2871	30	7166	6497	46	12102	10903	62	242047	223749	85	2.1125
179459	138357	99	76124	59805	97	2511	1791	28	3837	3055	39	8641	6552	53	14824	12238	66	311799	254964	101	2.11356
83688	78632	88	28226	27236	76	1066	968	0	1802	1912	22	3714	3868	32	5604	5783	39	118195	114703	81	2.11356
143687	131158	87	62259	56837	85	2064	1701	21	3432	2950	38	8901	7916	52	13738	12411	65	271073	251435	89	2.11356
337448	222060	152	166162	110845	135	5011	3326	46	8916	6480	55	19032	12859	78	30772	21026	127	647833	459327	144	2.11778
121239	112390	85	45671	41852	83	1875	1711	21	3060	2871	29	8437	7894	54	13285	12209	67	262024	247872	87	2.11778
112781	98526	102	39262	35010	87	1721	1374	19	3277	2831	29	6911	6469	46	11606	9862	72	229872	208991	102	2.11778
228939	191856	102	94981	80628	96	3570	2961	33	7073	6125	47	14627	13186	66	25254	21668	89	486850	445207	100	2.11778
185307	158065	98	62542	53468	94	2488	2189	26	4734	4126	36	10560	9194	53	17642	15570	75	366252	322163	97	2.11884
152586	139280	94	58767	53960	86	2195	1910	28	4540	4590	35	9566	8851	58	16868	15221	77	333735	316408	92	2.11884
188588	161135	98	87723	75872	96	2658	2287	29	5144	4901	41	11342	10257	58	18108	16541	70	366531	336413	101	2.12307
109426	100803	86	46034	41843	83	1642	1560	20	3023	2507	31	6289	5644	44	9739	8676	54	208697	193282	89	2.12624
75927	72345	95	22029	21280	69	958	889	0	1189	1791	18	3497	3554	32	6440	6303	43	145538	137293	84	2.12835
91127	86018	88	25956	24980	78	1156	1013	4	2236	2034	26	4921	4380	40	7305	7029	44	151671	141460	87	2.12941
180075	139585	97	63084	47842	95	2830	2022	31	4911	3678	41	10168	8370	56	16516	12867	77	324707	262824	102	2.13152
173468	156112	104	91520	85291	91	3012	2775	29	4692	4833	40	10555	9888	52	17542	15812	71	359504	322737	102	2.13469
199819	163077	98	69436	56149	93	3037	2460	31	5177	4852	40	12432	10281	64	20849	17731	84	419834	362991	99	2.13469
141264	124175	89	53795	45908	88	1760	1751	22	3874	3085	37	7611	6852	47	12788	12462	63	241779	214756	90	2.1368
151022	139059	90	58530	53689	86	2655	2377	29	4791	4317	37	10459	9747	61	17527	16131	77	346732	323975	90	2.13786
228319	116806	120	78808	40784	117	3150	1896	38	5257	2720	61	11995	5924	77	20798	10393	104	417062	209688	123	2.13786
159457	130841	95	49619	39804	91	2533	2020	25	3881	3100	41	8666	7068	52	14928	11389	68	284112	233123	110	2.13786
105932	105078	81	36465	34947	80	1996	1706	23	3115	2919	33	7103	6717	45	12909	12070	61	239864	225955	83	2.13786
198746	159728	95	84261	66825	93	2704	2189	29	4582	3637	38	9945	8036	59	15330	12098	71	331818	273243	96	2.13786
112100	102235	87	48280	44888	83	1720	1583	19	3178	2855	31	7043	6749	44	10895	10454	52	232613	224732	88	2.13892
181370	148277	97	72350	59723	94	2348	1934	24	5086	3610	47	9441	7796	53	15757	12650	70	305647	267901	97	2.1442
232656	170694	127	110481	80506	127	3233	2442	33	6497	5167	50	14023	10748	73	23832	17947	104	455588	349189	127	2.1442
160481	149585	85	56279	51912	85	3097	2612	30	5019	4141	42	11321	10750	51	16991	15936	76	318814	290900	88	2.1442
84584	80801	82	18068	17528	53	1268	1038	8	1681	1602	18	4513	4265	38	7871	7598	47	147087	139080	82	2.14632
112372	106012	84	62102	58783	83	1751	1694	22	3243	3204	31	6976	6920	44	12583	11805	66	251452	235560	92	2.15371
161565	137140	98	74008	64609	91	2800	2241	29	5008	3854	40	11037	9665	63	18597	15541	78	385571	333703	102	2.15583
146338	137638	87	29629	28495	82	2801	2403	27	5020	4953	38	12180	10834	54	20101	19526	74	403262	373700	95	2.15583
112540	109832	81	36249	35380	78	1414	1516	16	2654	2906	26	5524	5456	40	9865	8881	57	206161	189506	87	2.15583
101331	97263	84	18294	18040	54	1189	1175	9	2234	2277	29	5367	5268	40	9035	8970	48	177040	167693	88	2.16005
106822	104027	81	32033	30904	78	1738	1669	21	2790	2525	27	5220	5111	40	9585	8895	53	192335	185897	87	2.16005
239850	156434	119	86704	56861	107	3706	2804	39	6997	4653	56	16127	10567	75	25795	16788	102	506507	319742	115	2.16005
191930	145098	108	85424	66047	99	2720	2244	32	4872	3804	47	10763	8333	60	16981	13871	68	341463	274222	103	2.16111
208046	168123	102	84592	68976	98	2956	2174	31	5587	4605	47	10749	9294	61	19159	16436	91	368266	317500	106	2.16217
99662	94255	84	39077	37027	81	1103	1170	10	2577	2526	25	4946	4703	39	8704	8334	52	170192	161166	86	2.17062
135741	121235	94	46391	42483	85	2051	1921	22	4132	4006	37	8862	8178	50	14097	12879	64	285235	263677	94	2.17274
106266	100498	85	37529	36157	80	1536	1645	17	3338	2869	27	5252	5188	40	9456	8604	59	172008	160700	84	2.17274
74267	72586	74	23031	22292	58	1033	891	0	1762	1596	20	4099	3632	35	6458	6372	43	146965	144599	81	2.17379
155111	139714	87	56465	51232	85	2692	2358	29	4367	3887	40	9257	8303	56	14995	12617	68	306680	271023	90	2.17379
95039	91497	82	39514	37600	80	1202	1051	6	2214	2008	27	5138	4713	42	9137	8546	59	179332	167785	83	2.17379
144356	130491	89	77851	70340	88	2270	1949	24	3703	3641	33	8421	7647	52	14524	13830	62	271046	251257	90	2.17696
167946	152943	90	61889	56966	87	2476	2255	27	4316	4093	35	10804	9860	53	18531	17386	79	341063	312156	97	2.18119
127844	118032	86	52347	48192	85	2407	2170	24	3006	2729	31	7580	7060	49	12878	13267	61	244894	234569	89	2.18119
172099	141258	91	69371	56506	92	2996	2497	29	4572	4042	42	10093	8632	55	16022	14367	77	312063	267870	96	2.18119
111910	100503	99	39143	34341	99	2047	1912	23	4302	4167	36	7845	7203	51	12629	11136	70	271309	234089	99	2.18119
145175	117395	96	53549	43300	91	2557	2309	28	3563	3298	32	8377	6804	51	13628	10919	70	253304	213971	96	2.18225
179383	138892	101	76856	60174	96	2429	2112	29	4362	3657	40	9579	7936	57	16374	12968	69	317115	259267	102	2.1833
103828	97312	96	41909	40380	80	1066	887	0	2129	2347	22	4523	4489	35	8164	7993	49	154325	145162	88	2.18436
107782	103154	80	34456	32885	80	1263	1127	9	1415	1577	18	4735	4621	38	8178	8095	46	161614	151877	89	2.18647
153308	127795	99	61982	49913	91	2484	1829	28	3956	3575	36	8340	6996	51	14806	12202	80	289444	243082	102	2.18647
201061	157857	99	78300	63276	95	2703	2143	31	4150	3496	37	9387	7325	57	15228	12128	71	310064	248065	102	2.18647
73316	71998	79	16785	16563	51	1231	1248	12	1814	1760	24	4187	4005	35	7048	6919	45	153110	149442	83	2.18964
335666	227248	133	122974	84274	130	5009	3324	43	9847	6201	62	20113	13832	78	33798	22467	130	665597	479073	136	2.19176
104209	97960	86	39457	37486	80	1564	1417	18	2009	2468	24	5770	5363	41	8883	8321	55	181810	175514	88	2.19704
213056	176478	100	85431	72260	97	4053	3118	36	6930	6050	46	15253	12790	67	25649	21419	94	498969	406646	106	2.1981
223378	156489	104	89255	62462	101	3199	2279	34	5745	4031	50	11404	8354	63	19448	14419	86	382943	278856	107	2.1981
73947	71622	80	32215	31087	77	944	971	0	1982	1293	18	3694	3647	31	5870	5631	44	125582	119901	85	2.19915
124313	109796	90	46313	41241	85	1304	1281	14	2839	2594	29	6964	6057	49	12040	10870	59	236240	213944	92	2.20021
319550	197616	134	129660	79558	133	4317	2681	45	8388	4647	65	18800	11903	78	33296	20505	132	650996	402404	142	2.20021
96617	91683	83	32791	31312	79	1491	1545	15	2830	2980	30	7026	6949	42	11918	10925	58	231928	219729	89	2.20232
171862	141190	97	66661	54655	93	2492	1969	28	3942	3228	37	9319	7969	57	14233	12132	69	284535	246275	98	2.20338
154103	137211	89	52182	46017	88	2490	2177	29	3584	3211	36	8746	8340	48	14036	11806	68	297753	276597	92	2.20338
225144	169167	101	82864	60060	99	3367	2446	36	5370	4148	42	12570	9778	69	21160	15435	90	408617	312248	104	2.20444
102510	100007	80	40230	38934	79	1232	1192	13	2416	2403	25	4735	4571	38	8411	7343	61	160852	155134	82	2.20444
341775	207842	154	189367	134895	144	6889	4345	48	11510	8532	60	25630	18167	109	41389	29569	138	783803	570859	147	2.20444
145576	130421	90	51276	45355	87	2078	1908	25	3997	3306	36	8990	8084	50	14699	12670	67	308079	273125	95	2.21289
105490	100167	81	39828	37303	80	1810	1538	20	3065	2707	31	7217	6873	47	9755	9422	52	235325	226202	87	2.21289
85118	80131	80	30223	29305	77	977	1012	2	2256	1981	25	4396	4354	35	7108	6674	45	146118	139155	86	2.21395
114319	108077	85	28357	27206	79	1372	1570	16	3238	3136	33	6856	6219	48	12252	11854	60	249337	231060	89	2.21395
339489	236430	147	266173	182979	129	11767	7860	54	19782	14304	93	44538	32690	121	73943	52151	126	1.04858e+06	1.02906e+06	137	2.21606
110139	104014	88	49413	46982	82	2264	1915	25	3188	3053	34	6228	6131	40	9570	10001	54	219392	208551	92	2.21923
116091	106689	87	40415	38502	81	2023	2174	20	2821	2940	27	6646	6358	43	10263	9225	60	213798	196883	90	2.22135
311027	227487	131	148064	105946	130	4314	3078	38	8857	6852	63	19300	15137	77	31682	26001	125	675076	552337	136	2.22346
153973	133885	106	67104	59935	88	2059	2041	23	3583	3514	34	7940	7160	49	13074	12377	60	244280	222543	95	2.22663
74817	72408	78	21162	20799	55	1361	1476	16	1791	1502	22	4002	3745	34	5712	5226	41	124417	124311	85	2.22663
366335	244016	134	191662	132131	132	6836	4731	47	12392	8647	67	26809	18367	94	42690	30317	129	854965	609252	139	2.22769
154875	136188	94	54233	47903	88	1960	1807	24	3167	2820	32	7979	6805	52	13495	11884	64	287885	258030	97	2.22769
110936	107138	83	80633	78379	82	2203	2188	24	3359	3185	33	7243	6881	48	11401	10277	61	217219	203400	89	2.22769
102253	99743	80	33265	32423	79	1184	1341	13	2485	2314	24	5651	5372	43	9232	8922	53	184453	170315	88	2.22874
144660	125733	97	60214	53180	87	1718	1567	21	2827	2339	37	7115	6233	46	11568	10028	58	235289	207481	92	2.22874
222946	184898	103	79428	64918	99	3855	3057	36	5943	5178	46	14710	12616	68	23376	18837	89	466890	401940	106	2.22874
216685	178128	107	84620	70109	96	3358	2781	34	6079	4755	49	13111	11145	71	22683	19692	83	454606	394387	104	2.23297
187739	153705	95	82908	66690	95	2581	2229	29	4900	3849	41	9967	8054	57	15683	13358	71	326241	275245	103	2.23297
186365	173744	90	53931	50447	87	3197	2587	31	5734	4963	44	12331	11479	60	21247	18475	88	430954	390767	99	2.23297
101809	97764	84	20458	19739	57	2158	1967	24	2830	2917	30	6964	6749	43	12059	11254	56	225444	209979	89	2.23403
94026	90038	89	28431	27327	78	1068	993	0	2045	2055	29	5335	5009	41	8521	8029	53	159258	145084	86	2.23403
105973	99324	85	50742	47420	82	1303	1185	14	1998	2204	25	5862	5530	42	9756	9146	64	195827	186717	90	2.23614
129710	119980	89	70186	64969	85	2297	2156	26	3672	3625	37	9588	9109	55	14589	14116	62	290984	265296	91	2.23614
157366	130271	91	65727	53193	91	2214	1836	26	4366	3366	38	8408	7300	49	14237	12051	60	283305	234366	93	2.23614
115369	110960	83	39461	37971	80	1914	1640	20	2482	2353	25	6601	6190	41	10849	9961	56	202926	193434	88	2.23931
126451	113273	95	44796	40340	85	1923	1857	21	2349	2930	28	7331	6726	46	12156	10972	64	239988	221071	91	2.24037
111451	105285	83	44546	42423	82	1497	1343	16	2500	2075	31	6079	5560	41	9995	9870	59	206747	193272	87	2.24037
138158	126326	93	66069	60762	86	1845	1987	22	3551	3339	33	8155	7338	50	13090	11732	58	262960	243116	88	2.24037
112193	105415	83	47194	44235	82	1922	1696	23	3239	2990	33	8167	7519	50	13306	12098	67	254741	235605	85	2.24037
160693	141601	92	52355	46212	87	1953	1739	22	3113	3200	30	7616	6901	50	11370	9665	61	234885	211238	91	2.24143
86294	82784	82	34896	33218	79	1370	1130	10	1583	1897	21	4587	4272	35	6372	5988	46	131998	129605	79	2.24143
143210	128574	106	45366	40936	93	1781	1640	19	3908	3815	34	7986	7241	47	13796	12178	69	258459	224776	106	2.24143
171372	133375	98	64727	51478	94	2483	1964	29	3347	3350	33	8090	6184	53	13828	11375	61	283167	233051	97	2.24248
159950	140941	92	66593	58709	89	2054	1912	21	4176	3892	33	8779	8103	46	13333	12350	63	283345	255957	92	2.24354
305274	204264	130	123949	81988	128	3824	2575	38	7253	4999	50	16988	12041	73	28892	20896	112	568645	413437	144	2.24354
195764	147755	106	97302	74802	99	2670	1669	31	4614	3633	42	9793	7602	54	16191	11989	77	307812	236628	100	2.24354
78139	73478	94	30306	29245	77	952	897	0	2239	1955	24	3954	3634	35	7104	6459	50	130402	121409	82	2.2446
116791	109460	88	44158	41705	83	1570	1340	17	2926	2680	28	7196	6699	46	11663	11415	57	220961	198801	91	2.24988
155983	132159	93	61539	51555	90	2512	1860	29	3927	3215	40	8732	7633	52	14839	13249	70	290082	253887	97	2.24988
127475	120177	100	78148	73931	88	2114	1867	23	3351	2489	32	8133	6900	49	13865	12619	77	270051	238992	100	2.24988
185788	149080	98	76525	60891	96	2071	1588	24	4442	3223	38	8534	6689	52	14341	11760	64	304119	248763	104	2.24988
130725	121925	85	56134	52159	84	1782	1629	20	2805	2740	30	6789	6178	51	11365	10157	58	212835	192319	90	2.24988
162466	128239	95	215360	186462	97	3555	3217	33	7658	6554	46	16114	13699	74	26164	22117	91	527470	454025	101	2.25516
139107	119291	97	41974	36430	87	1752	1888	20	4112	3249	36	7707	6909	50	13561	11746	66	267248	230364	94	2.25516
130954	116327	93	35862	31772	84	2260	1968	24	3629	3022	33	7216	6178	48	12562	11692	59	247670	227117	95	2.25939
87099	85707	92	32381	31517	76	1307	1366	16	1737	1740	20	4356	3936	38	6957	6321	45	148326	134555	88	2.26467
139543	130812	86	39549	37456	83	2298	2256	23	3622	3991	35	7840	7608	45	13084	12194	57	261272	242709	92	2.26573
196016	163133	99	68832	57161	96	3047	2322	33	5267	4037	45	11036	9520	63	17473	14604	76	338429	293483	106	2.26573
103644	97274	84	33065	32358	80	1164	1201	8	2072	2457	22	5699	5278	39	8233	7887	52	173652	166014	86	2.26679
120639	110482	96	47804	44650	84	1883	2052	22	3999	4042	36	8483	8059	50	13636	13092	56	280442	260524	93	2.26785
102303	96491	84	38319	36920	80	1526	1198	14	2724	2552	31	5962	5644	42	10501	10082	66	194969	186175	87	2.2689
166539	138103	90	59302	47660	92	2709	2103	29	3727	2924	32	9022	7495	53	15695	12256	75	298391	249515	99	2.2689
113271	105928	87	37926	35178	82	1936	1722	21	3319	3277	34	7128	6934	46	12423	12039	51	247938	238402	85	2.27313
169625	138407	96	67515	52973	93	2015	1986	24	4431	3529	40	9267	7723	55	15384	12622	74	312468	265137	101	2.27313
107230	104182	81	28139	27754	68	1818	1643	21	3279	2698	32	5696	5619	39	10498	9951	56	207241	198441	82	2.27313
121457	114634	89	32372	31539	80	1667	1848	19	3474	3381	31	7052	6835	46	12426	11666	67	234981	215763	87	2.27313
104706	97844	86	39518	37816	81	1193	1166	11	2172	2125	25	5055	4645	38	8081	7028	51	169560	158954	90	2.28053
124789	114261	87	44700	40820	85	2081	1770	25	3548	3072	32	7845	7340	49	13194	11549	60	281701	264321	92	2.28158
173136	144682	107	76941	66426	92	2780	2301	29	4585	3808	38	10064	8911	55	15024	13257	73	328485	295052	97	2.28264
110714	106160	83	39889	38173	81	2008	1793	21	3643	3896	31	8299	7463	48	15556	15014	73	285095	264195	90	2.28264
96565	92353	80	34661	33361	79	1248	1327	14	2174	2707	25	5658	5534	39	9362	9253	51	185719	171858	87	2.28264
158872	143726	88	68709	62215	88	2318	1860	27	3755	3566	35	8291	7536	47	13583	12728	64	270681	252870	95	2.28687
115615	109588	85	28165	27187	80	2025	1944	24	3559	3237	32	7934	7545	44	12540	11172	71	243590	228880	89	2.28792
78085	72764	87	25010	24210	76	859	1005	2	1835	1794	23	3832	4010	32	6468	6039	44	138929	134210	85	2.29109
101991	97966	81	30421	28968	79	1468	1446	15	3294	3191	29	6058	5946	43	8805	8442	49	183677	173942	86	2.29215
164018	138268	93	64885	53837	90	2150	1544	25	3329	3249	31	8119	7008	55	13675	11018	63	264174	226160	96	2.29426
123008	112550	94	58214	51790	88	1841	1680	21	2751	2776	27	6400	5914	44	11311	9936	57	231311	209610	101	2.29426
124576	117910	85	33868	32473	80	1812	1519	21	3353	2780	36	6590	6145	45	10729	9412	58	213762	199017	88	2.29532
146185	129266	90	38377	33754	86	1903	1747	21	3324	2370	39	8226	6940	53	12998	11611	58	258051	234392	95	2.29532
126494	118017	95	35645	33339	82	1627	1385	20	3098	3089	28	6926	6708	44	11191	10270	58	227910	214001	88	2.29638
144447	129542	93	44853	39015	87	1921	1850	23	4240	3946	36	8744	7815	53	14384	13344	61	284976	267056	93	2.29638
164490	144404	98	42115	37415	89	2385	2218	27	4332	3959	36	10066	8999	57	17104	15092	79	328348	305235	101	2.29743
73755	73804	77	30261	28897	77	943	961	0	1684	1491	18	3312	3342	32	5894	5760	47	127921	123136	82	2.30061
85922	85352	78	25339	24778	70	1272	985	0	2286	2022	24	5264	5474	38	8851	8096	54	172095	163331	86	2.30061
226662	117502	114	82413	41730	111	3323	1827	45	6111	3232	63	12897	7500	71	21196	11634	94	416271	225497	119	2.30166
178319	153659	95	64530	54592	91	2808	2473	30	5815	5193	40	11213	10471	56	18508	16893	71	383120	355014	95	2.30272
113254	106256	86	35885	33858	82	2121	1870	22	3268	2901	32	6280	5867	46	10963	10138	61	219800	201849	87	2.30589
179775	147992	96	65085	54674	95	2604	2215	26	4858	4071	39	10215	8804	60	14658	12168	65	300748	264385	96	2.308
263844	193090	126	121112	89874	110	4209	2837	38	7088	5745	49	16418	12290	80	27855	21284	105	534106	402357	112	2.30906
112071	107523	82	27183	26768	70	2153	1910	23	2932	2731	32	7478	6990	49	12340	11588	62	236419	222952	85	2.30906
103138	100585	83	17936	17791	50	1317	1459	16	2448	2758	25	6225	5750	44	10252	9968	57	194812	186004	83	2.30906
112580	105690	89	50697	47860	82	2051	1721	24	3354	3170	29	7175	6676	46	12195	11192	66	226867	213642	84	2.31012
143498	124648	94	51159	43515	90	1850	1657	23	2910	2657	32	6976	6436	48	11879	10668	61	230049	207659	94	2.31434
105542	101124	80	46311	43418	80	1559	1639	18	3506	3426	29	7646	7262	47	13328	12462	63	257124	240554	88	2.31434
117238	110047	86	37159	34954	81	1964	1928	21	3387	3536	29	7733	6883	50	13336	11980	71	280803	261270	89	2.31434
228083	169889	108	102055	75263	106	3212	2400	33	4487	2835	49	10144	7622	57	15833	11840	77	365548	274438	109	2.31434
159884	125338	95	57430	46304	90	1898	1737	24	4081	3180	41	8340	7033	51	14742	11582	67	293234	241981	95	2.31434
127575	120732	83	75281	71586	84	2248	2370	24	4131	3842	34	8662	8207	48	14886	14548	69	299708	279026	87	2.3154
143417	124104	92	52105	44383	90	2030	1681	25	3483	3475	32	8326	7639	48	13185	11142	59	282755	251945	94	2.31963
107165	100222	89	34649	32435	80	1486	1516	15	2442	2173	30	5716	5526	40	10416	10011	57	192669	184231	86	2.32174
141500	124001	89	51919	45437	87	2333	2156	24	4317	4211	35	9243	8784	54	15969	14780	70	328098	311954	93	2.32174
77641	76436	79	26867	26758	74	1065	1199	10	1618	1670	18	4308	4079	35	7078	6652	43	131502	129900	83	2.3228
146496	131472	90	49032	42933	87	2075	1754	22	3550	2783	33	7417	6568	47	11527	10297	56	243015	220488	89	2.32597
174065	137816	111	75025	61827	95	2337	2004	25	3975	3011	39	7264	6196	50	12665	9901	72	259617	212402	111	2.32597
126156	116600	94	41902	38993	84	2209	2017	24	3382	3485	32	7546	6823	46	12472	11499	60	253026	239302	89	2.32702
110099	102505	86	44635	41934	82	1968	1730	20	3272	2687	35	6037	5609	43	10192	10240	55	197450	190350	86	2.32702
109401	102804	83	36467	34634	81	1307	1182	11	2320	2135	22	4631	4290	38	6525	5856	45	144986	131707	86	2.33231
114473	106736	84	43940	41735	81	1806	1932	21	4542	3839	41	7549	7057	50	13322	11972	66	263025	240847	90	2.33337
168083	142801	95	37898	30918	91	2185	1940	24	4253	3610	35	7965	6981	48	12735	10794	72	261368	223547	95	2.33442
101658	99385	81	34134	32822	79	1373	1243	16	2725	2852	29	5291	5320	40	8845	8272	54	182854	170335	86	2.33442
108159	98453	87	46297	42588	83	1787	1708	19	2520	2753	28	6271	6057	42	11193	10403	60	216990	203898	87	2.33442
215593	177495	117	96182	81469	100	3589	2814	33	5457	4814	41	13135	11145	64	21748	18456	84	426167	380162	103	2.33548
182759	148382	96	67124	52693	94	2208	1941	27	4887	3704	39	10579	8782	58	16647	13661	80	351865	301816	93	2.34288
141314	127556	89	57102	50804	87	2075	2088	23	3951	3419	37	7425	6870	47	13047	12144	59	251763	234752	88	2.34393
162921	132035	111	71819	57464	99	2193	1486	28	4447	3559	36	9181	7476	52	15191	12167	69	315377	260303	111	2.34393
176112	145212	94	70135	59180	91	2707	2167	28	4490	4083	37	9076	7780	51	16878	13875	79	329174	291802	92	2.34393
114217	108525	83	42031	40068	81	1418	1164	12	2240	2407	24	5783	5571	41	8271	7907	46	173656	158006	89	2.34605
167765	140676	95	65525	55100	93	2521	2026	28	3904	3012	44	8813	7442	56	15210	12208	71	291202	251009	95	2.34605
85101	81265	85	34543	33319	78	1077	1222	10	1960	1858	21	3757	3768	34	6575	6371	44	136501	131335	81	2.34605
213755	171297	99	104559	87137	100	5298	4415	40	8908	7885	56	22799	18488	89	33694	27815	98	680543	576857	106	2.35239
104381	101466	80	36630	35543	79	1557	1242	19	3200	2833	28	7351	6764	47	11530	10730	61	219905	199981	86	2.35239
153538	129187	94	58837	49634	90	1927	1485	23	3072	2683	33	7894	6968	47	12128	9967	67	250740	222989	94	2.35239
138579	127517	88	48097	45040	85	2046	1732	24	4481	3816	40	9064	8214	52	16102	14953	77	308412	278800	92	2.35556
229681	169121	116	94380	68196	112	2537	1988	30	5737	4521	47	12794	9885	65	20398	15432	86	395494	301415	116	2.35661
110903	103801	83	42593	40333	82	1704	1827	18	2915	2764	27	6202	5791	43	10664	9686	55	198423	183666	92	2.35978
240107	174015	125	97684	70819	107	3136	2395	31	4801	4058	41	11985	9434	67	18895	14064	83	403357	307996	111	2.3619
146734	135844	90	52232	48184	86	2580	2238	26	4939	4346	42	10385	10234	52	17423	16336	76	345540	317757	95	2.36507
99266	93756	85	33037	31512	79	1338	1010	4	2520	2214	30	5794	5188	44	9573	8936	53	185843	173736	86	2.36507
99908	97329	80	32262	31004	79	1924	1591	23	2407	2621	26	6791	6253	50	11224	10588	54	215260	203640	86	2.36824
210018	183267	95	67186	58180	94	3276	2958	31	5757	5024	43	13062	11913	68	21459	19176	87	391828	355563	101	2.36824
210058	174541	99	95680	79931	97	3722	3085	34	6259	5310	41	13543	11854	61	21352	18799	90	441534	398080	101	2.37247
103132	100648	80	48805	47272	80	1641	1564	21	3188	2592	30	6629	6190	46	9710	9250	50	210737	198169	82	2.37247
119970	108794	86	39703	34831	85	1884	1388	24	3389	3123	34	6700	5843	46	10593	10199	55	206737	187069	86	2.37247
104626	100734	81	46044	43769	81	1355	1393	16	2724	2476	27	5459	5087	42	8835	8328	49	179669	168600	80	2.37247
278121	193592	109	111493	77286	108	4185	3039	38	7391	5516	50	17944	12681	80	30083	21776	103	636823	481543	110	2.37247
157369	133426	95	62367	51424	92	2577	2173	27	3767	3122	36	8154	6962	50	13321	11007	73	287482	248611	93	2.37247
120427	106791	86	47770	42052	86	1759	1444	21	3526	3401	31	8020	6685	53	12166	10879	64	243186	219083	87	2.37247
121861	115199	84	46571	43172	82	1851	1719	23	3773	3649	32	8153	7755	53	13066	12141	62	265399	251842	85	2.37564
211953	167520	103	88974	68516	103	2993	2324	32	5164	3974	41	10385	8493	57	17641	14200	73	346455	282357	108	2.38092
165673	134808	92	67838	54523	92	2466	2029	29	4522	3795	39	9759	8124	54	16330	13799	77	323933	256083	97	2.38092
90177	87559	93	30285	29400	77	1286	1276	13	1531	1897	21	4339	4184	36	7462	7580	46	133008	125958	83	2.3862
89827	85273	87	38095	36532	79	1171	1198	12	2190	2112	26	4412	4120	38	7788	7468	49	139771	132053	83	2.38726
116056	110419	85	39603	37073	82	2294	2075	22	3105	3336	32	7774	7179	48	13108	12724	61	270346	253714	91	2.38726
113174	106227	92	45808	42985	82	2256	1868	25	3609	3787	33	7353	6550	47	13366	12628	65	257308	237259	95	2.38937
168233	146388	95	99801	86546	93	2321	1931	25	4476	4003	36	8270	7135	48	13978	12150	66	281282	250348	97	2.39254
96391	95737	80	42911	42046	78	1441	1190	14	1855	1848	22	4503	4299	37	7730	7354	46	148097	141369	85	2.39254
160277	146008	95	40319	38211	85	1700	1678	20	3189	3285	33	7720	7089	47	14283	13573	63	276769	244049	96	2.39254
98568	93247	84	38512	36959	80	1385	1203	13	2169	1901	30	4638	4680	38	7567	7538	43	158936	156308	87	2.3936
121469	114555	91	51280	48759	83	1768	1560	18	2210	2030	28	5928	5575	42	9060	8333	51	184603	176278	91	2.39572
172838	142812	94	74680	61646	93	2521	2131	29	3802	3430	36	9634	8156	51	15234	12462	68	302699	256523	98	2.39677
155276	146575	87	103390	95626	88	2878	2688	29	4956	4766	36	10812	9838	59	18092	16400	72	379189	342044	95	2.39677
98150	91525	83	46711	44371	81	1440	1310	15	2986	2982	27	5944	5394	41	9549	9544	53	199781	189008	89	2.401
110867	103744	88	45835	43949	81	1205	1136	9	2479	2156	33	4980	5013	36	9004	7922	50	179873	167360	89	2.40206
104058	93589	85	50798	45595	84	1232	931	0	2116	2255	24	5652	4998	43	9398	7752	55	187515	170527	86	2.40523
100268	97045	80	32587	31676	78	1647	1484	18	2538	2534	29	6019	5883	40	9691	9189	49	196968	181035	85	2.40523
108958	103214	84	33637	31299	82	1903	1799	21	2760	2617	29	6710	6349	44	10410	9254	55	242107	235880	88	2.41051
150842	136246	90	91600	82640	90	3036	2444	33	5049	4889	39	10810	9950	56	19306	16678	84	373386	338111	94	2.41051
149924	124230	92	58521	48054	92	1910	1430	16	3478	2689	37	7276	5965	47	11390	10035	55	240816	209011	94	2.41157
169505	140964	95	62014	51990	91	2598	2344	29	4636	3761	39	9810	8549	54	15957	13018	70	329030	287333	98	2.41685
104167	95923	86	40572	38849	80	1133	1043	5	2339	2361	25	5166	4993	38	8598	8633	50	173848	162319	90	2.41896
135285	116553	88	55225	47684	87	1861	1736	21	3049	3016	31	7965	7295	51	13308	11833	64	254346	231137	93	2.42002
116838	108031	87	43342	41178	83	2095	1968	24	3423	3064	30	6890	6642	43	11425	10739	56	224117	204261	91	2.42108
220160	164729	112	85493	65446	100	3314	2543	34	6087	4043	54	11644	8859	62	19815	14192	94	398832	309715	107	2.42213
210370	164035	98	75895	60617	96	3250	2067	33	3892	3905	37	10245	8254	61	16428	13167	69	335853	272191	103	2.42213
99769	96127	83	38530	36494	79	1217	1124	9	1644	2003	22	4150	4002	34	6394	6046	42	146329	136072	88	2.42742
102993	98811	82	33039	31568	80	1618	1697	20	3020	3056	29	6849	6410	46	9719	9334	54	242943	235020	89	2.42848
177790	150091	94	72566	62397	91	2392	2035	27	4570	3763	38	10205	8916	55	16649	15216	72	324778	286888	97	2.4327
99204	95648	82	35985	35040	80	1477	1346	15	2725	2570	32	5785	5419	40	9046	8459	48	193060	186438	87	2.4327
111704	105832	87	27027	26006	72	1852	1751	23	3332	2574	37	5972	5900	40	10095	9274	55	196666	185745	85	2.4327
154887	130201	97	57903	47214	89	2358	1935	28	3306	2739	36	9039	7869	53	14575	12494	69	294167	250836	97	2.43587
139675	128612	86	76669	72076	87	2673	2351	25	3758	3867	34	10038	9092	53	15572	14686	65	343907	313164	92	2.43587
98467	94183	86	38300	37002	79	1467	1265	14	2292	2035	22	5089	4744	41	7771	7678	47	167678	157150	88	2.43587
185839	147578	107	67935	55531	99	2759	2435	28	4938	4593	41	11106	9054	58	19260	15807	80	369469	319993	100	2.44116
160093	148223	90	32860	30848	84	2846	2617	29	5130	4760	44	11012	10293	57	18615	17034	72	383098	355751	93	2.44221
246143	166898	114	82533	56351	111	2343	1693	30	5438	3662	45	12670	8067	66	19520	13600	95	413233	276549	129	2.44221
156759	141031	92	53045	47310	91	2454	2232	27	3822	3452	34	9246	8355	49	16314	15240	68	312918	294959	94	2.44327
80958	78423	79	35777	34545	78	1361	1373	17	2059	1785	22	4226	3920	34	8160	8645	44	160556	152377	82	2.44327
167913	148530	97	51796	46999	87	3020	2580	30	4907	4450	38	10725	10338	52	18526	16900	71	357218	331863	92	2.44327
189878	154059	98	74617	60345	96	2687	2272	28	4710	3987	35	10056	8444	54	16368	13523	69	318291	273614	96	2.44327
166720	135373	105	64122	51048	92	2287	1880	27	4080	3220	38	8849	7182	53	13742	11079	69	283639	240569	98	2.44855
109083	104364	81	41631	39917	80	1622	1473	18	2366	2247	29	6369	6015	42	9568	8995	55	215960	203557	89	2.45595
138387	131242	87	41854	40258	82	1663	1638	18	3457	2991	36	8359	7891	48	13965	13834	64	277426	260029	93	2.46124
139885	130566	88	34040	32134	83	2334	2112	25	4408	3874	38	9454	8741	52	16372	15449	76	338498	309052	95	2.46229
130831	122033	94	43008	39898	83	1804	1613	20	3521	3705	32	7943	7759	47	13089	11648	59	266885	249438	91	2.46229
202775	149326	102	82417	60194	98	2334	1609	27	3607	2999	43	9426	6927	54	15098	10656	71	309304	227273	107	2.46229
132870	117808	87	46832	41340	85	1735	1514	18	3134	3264	31	7850	6820	52	13630	12046	69	258883	234612	91	2.46229
81740	82569	78	32028	31727	76	925	874	0	2147	1931	24	4193	4009	34	6735	7231	42	150797	148951	84	2.46335
136628	126971	90	61058	57193	85	1886	2085	21	3765	3611	33	8545	8117	50	14267	13117	67	285697	264280	91	2.46969
94458	90255	80	29302	27894	78	1967	1790	24	2714	2742	30	6609	6434	44	10408	10227	50	203769	201053	84	2.47075
78716	77357	80	18315	17990	54	1278	1377	13	1771	1996	20	3888	4020	34	6534	6632	41	134905	130518	81	2.47075
114263	107173	87	34066	32746	80	1782	1629	23	2192	2820	28	7022	6599	46	10688	10220	62	229293	216142	89	2.47075
110378	105370	85	40421	38762	81	2020	1926	22	3860	3339	32	6256	5661	43	9797	9118	49	198646	183939	87	2.47075
96231	91721	82	35184	33701	79	1425	1239	14	2593	2243	29	4696	4556	37	7822	7064	48	159479	149190	84	2.47392
235813	172985	106	90779	66892	102	3300	2214	34	5962	4933	47	11888	8731	67	19303	13785	78	413002	309191	105	2.47392
94488	91864	79	25818	25791	65	1374	1616	14	3015	2901	33	7451	6861	51	10211	10658	47	197473	190342	83	2.47392
94530	93265	80	30653	30239	70	1220	1348	14	2110	1839	23	4831	4955	37	7854	7547	49	159179	151418	80	2.47392
164226	130275	96	71627	57162	94	2208	1826	24	4624	3522	43	9067	7478	58	13970	10744	69	285147	233056	97	2.47603
166673	138669	109	49108	41365	90	2579	2212	27	4047	3320	37	8529	7018	50	13532	11212	58	285473	250043	96	2.47814
166448	147633	108	91427	83656	92	3572	3172	34	5230	5162	40	12273	11160	62	19594	17456	77	380999	341758	99	2.48026
140123	125745	88	50772	45697	87	2071	1795	20	3476	2956	32	8143	7338	49	13648	11749	64	290037	260286	95	2.48237
202877	156180	103	85555	64416	98	2892	2495	30	5031	3657	43	11430	8543	66	18017	14378	81	359063	288445	104	2.48448
84555	83826	78	27136	26199	76	1276	1303	13	2171	2234	24	5283	4667	40	8984	8464	57	164462	152353	94	2.48448
105714	99913	85	36328	34753	81	1281	1308	13	2400	2099	26	5954	5591	43	8496	7868	59	188063	176642	88	2.48554
92228	84561	94	37562	35872	79	1365	1177	12	1809	1937	21	4553	4101	40	7417	6880	45	157259	148713	85	2.48765
126429	112508	94	36295	31999	84	1813	1613	18	3223	2938	30	7193	6546	46	11415	10180	63	237067	214638	93	2.48977
112273	106612	92	19906	19446	55	1645	1415	19	3467	2886	34	7499	7328	48	13355	12581	67	271286	258041	88	2.48977
141049	123233	90	61066	53291	88	1699	1674	19	3117	2992	33	8428	7368	56	13524	11641	66	275366	244360	93	2.48977
192184	161847	96	70394	57839	94	3019	2482	29	4775	3876	41	10400	8899	57	16013	13755	78	325997	285777	100	2.49188
100253	94003	90	27589	26345	78	1540	1511	19	2641	2151	29	6452	6040	44	9472	9058	50	205504	189712	91	2.49717
133251	122417	86	77111	71572	87	3032	2545	28	5027	4318	41	10621	9661	61	18601	17479	74	363271	335629	95	2.49822
201835	161525	101	89093	73197	98	3245	2708	30	6784	5322	50	13756	11625	63	21033	18408	73	435206	370004	104	2.49928
201164	151967	103	86278	65035	99	2897	2370	31	5662	4458	44	10962	8707	64	17317	13761	73	333591	261857	105	2.49928
93486	89942	82	26785	26360	71	1079	1177	11	2920	2824	29	4935	5101	36	8972	8396	47	171600	160217	89	2.49928
244409	175514	111	82407	58983	108	3272	2723	32	6329	4588	45	13302	9832	64	21070	15586	95	457821	340478	114	2.50139
150855	124733	91	63474	52271	91	1961	1821	22	3347	3370	33	8164	7207	51	13410	11628	61	276264	240007	95	2.50456
102065	97172	82	44211	42444	79	1376	1262	15	2915	2817	28	5772	5368	42	8779	8469	49	177670	166631	86	2.50773
91817	88322	79	38587	37066	79	1362	1250	13	1947	2433	23	4914	4854	37	7626	7542	55	165044	162099	82	2.50773
140408	127495	99	72370	66628	87	1739	1679	20	4062	3330	39	8494	7787	51	13877	12805	70	272534	254317	93	2.50985
101115	98730	82	37766	36564	79	1530	1278	17	2407	2189	29	5319	5188	38	8783	8498	53	172325	163318	85	2.50985
127363	115941	89	53030	48944	85	1752	1720	22	3488	3594	33	8485	7821	53	14127	13596	60	283577	272705	89	2.5109
201862	159557	105	76988	59727	98	2282	1834	25	4422	3676	45	9865	7802	61	16015	13336	69	346029	286212	104	2.51302
192357	158787	94	76223	62011	93	2851	2063	31	4663	4603	40	10648	8896	56	16778	14366	75	326827	273045	99	2.51302
100393	97766	85	36000	34592	80	1351	1346	14	3180	2983	31	6310	5726	42	10358	9330	52	211266	189785	97	2.51302
177692	143505	95	75737	60494	94	2352	1945	28	4048	3595	39	10414	8672	59	16358	12788	68	324772	263402	97	2.51407
171279	140681	95	61251	49525	94	2487	1732	31	4242	3655	39	9362	7229	56	15289	12728	73	303790	254173	99	2.51936
91874	86702	83	43421	41792	81	1536	1449	18	3263	2486	32	6624	6242	45	10790	10379	58	206160	194714	91	2.52147
148721	128063	90	56702	47568	91	1706	1441	20	3435	3034	31	7977	7190	51	13858	11827	67	267152	232053	96	2.52253
183089	151801	96	71740	61697	92	2619	2174	30	5469	4611	43	12400	11181	62	19829	17502	80	397470	359405	98	2.52464
104365	99297	82	41204	39490	80	1187	1167	13	2684	2732	27	4989	4535	38	7712	7743	45	166606	156533	83	2.52464
104499	98885	85	33048	30864	79	1438	1354	14	3264	3210	30	6653	6322	43	11541	10478	63	222118	206819	84	2.52676
90992	88902	79	31115	29823	77	1209	1194	11	2391	2146	25	4601	4328	37	7032	7023	41	144987	134807	82	2.52781
135038	125066	88	60286	56596	83	1699	1610	21	3873	3800	34	6977	6281	43	12611	10916	57	229822	209277	91	2.52993
123661	117867	83	41375	39786	80	1544	1884	20	2865	2595	29	6093	5481	44	10388	9633	55	199051	190677	86	2.53521
[truncated: 7,553 more rows]
