# Supplementary material for: Phenotypic heterogeneity follows a growth-viability tradeoff in response to amino acid identity
Source: Nat Commun. 2024 Aug 2;15:6515. doi: 10.1038/s41467-024-50602-8 (PMC11297284; doi:10.1038/s41467-024-50602-8)
Supplement: Supplementary file 6 — Source Data [file 41467_2024_50602_MOESM6_ESM.zip › source_data/fig6cde/240423/240423_1645_yATP_C7_ASP.csv]

FSC-A	FSC-H	FSC-W	SSC-A	SSC-H	SSC-W	BL1-A	BL1-H	BL1-W	VL1-A	VL1-H	VL1-W	VL2-A	VL2-H	VL2-W	VL3-A	VL3-H	VL3-W	YL2-A	YL2-H	YL2-W	Time
30178	31066	63	24339	22890	72	602	567	0	1000	933	0	1855	1976	22	3672	3523	35	76601	79505	59	0.00104357
93428	77654	93	52560	43890	86	1512	1223	18	2205	2093	24	5199	4482	43	6864	5605	49	169188	137536	77	0.00208714
122177	116255	85	92057	88059	84	2513	2573	26	4807	4297	38	10187	9477	56	15149	12698	69	406487	353045	88	0.00313071
107848	90145	89	58775	48186	87	2063	1679	24	3377	2889	38	7774	6452	51	11218	9426	60	306994	252363	81	0.00313071
89247	79524	88	46890	41792	83	1766	1495	20	2549	2131	28	5778	5214	42	8090	7017	52	197142	171693	84	0.00417428
111304	98900	90	63777	55647	86	1873	1778	21	3137	2925	34	7082	6298	50	9794	8500	54	279156	251196	83	0.00521785
186242	142794	109	94751	74039	98	3352	2469	34	5256	4645	42	13417	10888	65	18155	15372	75	498598	440292	84	0.00834855
96233	87961	84	70310	64966	84	1839	1726	21	2656	2236	29	6049	5286	42	8882	7739	54	191680	163489	87	0.0104357
137885	121228	90	60708	54587	87	2795	2357	30	4778	4250	39	10212	8602	63	14830	12631	67	421035	371121	93	0.0114793
114393	101711	89	50757	45303	84	2237	2137	25	3930	2806	36	7157	5924	50	10890	9360	63	251516	203142	84	0.0125228
70223	64361	80	52324	47881	80	1577	1318	16	2063	1901	26	5043	4309	41	6845	5536	46	197314	175167	79	0.0125228
99757	91941	84	65507	59543	83	1582	1455	17	2536	2796	26	6164	5524	44	8643	8128	50	234763	212771	83	0.0125228
146662	121170	96	76075	63360	91	2761	2383	28	4484	3467	40	8537	6807	56	11704	9176	63	283546	231157	91	0.01461
82327	77376	91	56947	54142	81	1981	1999	23	2962	3340	29	7113	6948	46	10348	9444	56	233365	213711	87	0.0156535
201180	138777	114	140513	102797	104	5554	4236	42	8885	6226	59	17484	13592	77	23030	17399	92	500974	379946	97	0.0156535
53778	51307	77	27290	26465	75	848	928	0	1328	1086	11	2718	2814	28	4178	4031	36	98777	95592	74	0.0166971
70156	64875	85	41613	37670	78	1509	1326	13	1622	1512	18	4236	4021	36	5878	5617	42	131231	118504	80	0.0166971
125181	106942	91	60183	48269	89	1595	1389	19	4431	3705	40	6877	5570	48	8661	7124	54	270320	212627	87	0.0177407
46772	46952	73	27429	27308	71	826	775	0	1045	1142	7	2169	1986	25	4001	4071	34	85232	87589	71	0.0177407
60485	56610	83	29201	28689	76	919	771	0	1603	1052	6	2937	3178	28	5192	4940	39	124220	122632	79	0.0187842
67833	64469	79	29104	28286	77	1349	1268	12	1738	1924	20	3842	3733	33	4950	4566	40	118500	113240	77	0.0187842
129935	108375	91	93093	77864	90	2130	1802	25	4905	3820	43	8689	7311	51	13177	11217	64	315433	259129	90	0.0198278
79232	76367	85	43380	41587	78	1361	1076	12	2226	2290	27	5963	5510	44	7646	7276	45	220923	212985	80	0.0198278
39885	38918	64	25966	25305	71	768	658	0	1308	1135	11	2416	2640	27	4842	4772	40	100116	95620	74	0.0208714
136584	113585	97	61276	50227	91	2285	1996	24	3919	3346	39	7869	6778	48	10737	8869	60	238186	201312	89	0.0208714
120051	94691	106	59843	48562	89	2348	2008	27	3169	2791	35	7321	5649	54	10182	8609	59	239166	189534	87	0.0219149
111278	97622	89	50371	43836	86	1762	1514	19	3536	2800	40	7137	6290	49	9549	8867	54	281286	244626	88	0.0229585
162168	120043	98	83571	62380	95	3282	2383	32	4529	3296	45	8316	6136	55	12464	9493	64	257366	188289	85	0.0260892
109097	100008	89	71115	64684	83	2059	1964	26	3296	3187	32	7158	6183	47	10154	8659	63	266588	220076	85	0.0271328
78712	71944	94	44540	40126	81	1183	1050	5	1367	1365	18	4166	3775	37	5457	4707	40	149545	141358	80	0.0281764
82196	74375	81	53396	46491	83	1257	1188	10	2147	1769	30	4764	4229	39	7300	6223	52	170988	149375	83	0.0323506
153997	124065	95	81455	65450	91	3407	2579	35	4888	3694	45	9435	7131	54	12262	9747	64	307377	239877	93	0.0333942
92403	64549	92	36938	25968	88	1980	1416	19	2683	1757	34	5312	3623	49	8348	5804	60	166425	111290	87	0.0344378
56105	52693	91	27423	26198	76	1360	1092	9	1222	1258	12	2933	2566	32	3912	3883	32	87379	82791	72	0.0354813
86705	79731	84	51142	47532	81	2204	2115	24	2716	2406	31	5563	4835	43	7823	6993	46	180549	155703	80	0.0386121
227411	179259	107	130272	99893	105	5114	4182	41	9375	7258	56	19745	15015	81	25445	19834	94	635533	489188	103	0.0396556
78672	73182	85	47023	44910	80	1455	1209	16	2655	2440	30	5281	5458	38	8610	7974	49	237477	231063	77	0.0417428
88830	84287	85	52018	49484	81	1551	1591	22	2901	2598	31	4433	4153	37	7171	6719	44	168254	160202	81	0.0417428
130171	108658	94	67197	55455	91	2026	1632	24	3507	2718	37	6784	5212	47	8600	6592	56	225030	183243	85	0.0427863
49419	47431	82	19355	18398	58	1282	1114	11	1473	1211	13	2813	2808	30	3812	3599	36	81564	80372	70	0.0438299
75316	69770	82	32176	29823	80	1563	1500	18	2251	2486	23	5109	4908	39	7104	6356	50	195990	183727	79	0.0438299
98714	89129	84	43658	37537	82	1844	1378	22	3947	3904	36	8071	7426	52	12351	10275	67	332401	292772	88	0.045917
126424	112562	101	63099	56358	86	2666	2269	28	4456	4165	39	9933	8824	52	14761	12717	67	394683	340601	88	0.0469606
129829	100209	101	81576	65549	91	3603	2602	35	4870	3261	44	9173	7621	55	12464	10485	63	296313	238887	93	0.0480042
41665	40056	74	21641	21169	64	924	817	0	921	618	0	2214	2063	22	3391	2803	37	78974	76432	73	0.0490477
54700	52904	73	27398	25183	77	1012	1143	8	786	1046	5	2721	2449	31	3874	3795	35	97876	91562	79	0.0490477
30410	31436	52	19025	18709	56	638	519	0	888	949	0	1551	1509	17	2349	2497	26	60632	59714	67	0.0500913
46470	42596	89	26892	26878	74	1474	1425	14	2337	2069	27	4368	4168	36	5976	5460	42	136058	124649	78	0.0500913
34518	34136	65	20118	19852	59	539	481	0	804	621	0	1828	1803	22	2943	2720	30	79084	78728	68	0.0511349
48866	48365	74	26810	26236	75	677	697	0	611	926	0	2342	2394	24	3747	3438	35	84050	83973	65	0.0511349
186754	150905	103	73749	58311	96	3214	2458	33	5956	4538	48	11703	8776	66	15831	12314	72	365876	295509	99	0.0521785
93343	75481	88	51244	42764	86	1796	1443	20	2305	2066	29	4986	4226	43	6608	5786	45	160967	134496	88	0.0542656
106662	98527	85	82264	77509	85	2968	2713	29	4049	3830	35	7600	6740	50	10548	9849	58	255796	240031	84	0.0542656
75616	73697	77	39280	38306	77	1438	1451	19	2619	2573	26	5347	4926	42	7843	8068	48	213841	206555	79	0.0553092
113643	95621	94	63581	54354	89	2021	1650	22	2659	2437	33	6465	5165	45	8492	7072	56	246804	215193	89	0.0553092
50244	47684	86	28688	28134	74	694	743	0	663	1095	6	2576	2785	26	3656	3685	32	98938	99038	78	0.0573963
125313	111229	90	60216	53045	86	2093	1794	25	3929	3300	37	9390	8239	52	13886	12679	63	381566	335559	92	0.0594834
122809	99388	106	94707	81472	94	4545	3881	36	5843	4935	46	12463	11001	67	16563	14263	83	413385	351576	106	0.0594834
119143	113428	84	68680	66250	82	4941	4871	35	6526	5789	45	12336	11301	64	17019	15230	71	386775	340431	86	0.0594834
44045	44477	72	22873	22501	70	774	686	0	621	848	0	2378	2378	27	3184	2993	30	79784	76333	71	0.060527
122926	102430	93	58212	48568	88	2479	2174	27	3640	2854	39	7566	6196	51	11094	9090	61	245012	198149	86	0.0636577
83758	79727	81	49595	45450	81	1338	1200	15	2049	1576	24	4942	4410	45	6144	5615	42	178866	166531	78	0.0647013
55536	51651	80	26693	25558	75	1006	972	0	1360	1355	15	3065	3083	30	4595	4869	35	119830	118144	78	0.0657449
87666	82410	86	30892	29380	78	1428	1095	12	2246	2281	27	4527	4321	36	7065	7224	43	155170	152425	77	0.0667884
106640	92385	89	40070	34135	85	2516	2099	26	3092	2901	33	6646	5785	45	10174	8836	60	230949	196801	85	0.067832
158949	121284	99	118445	93809	98	3397	2467	37	5421	3981	49	10981	8467	65	15546	12741	80	399867	315446	90	0.0709627
16890	19637	40	13562	13692	46	373	454	0	385	520	0	907	1012	3	1953	2030	21	44248	44453	58	0.0720063
49122	46631	77	28516	27604	75	713	702	0	1651	1346	14	2658	2578	29	3511	3283	33	84696	83285	73	0.0720063
171866	141464	104	87502	70345	94	3997	3184	36	6504	5563	44	12498	9950	64	17433	14078	76	403273	339052	91	0.0730498
178680	135739	100	94064	72018	96	2799	2227	31	4821	3681	42	9553	7266	57	13361	9486	71	305907	229756	94	0.0730498
158082	134368	100	104614	90700	91	3113	2865	31	5885	5158	47	11356	10059	59	15698	13196	70	464212	397619	90	0.0740934
39080	37264	73	26266	25813	74	928	1086	7	1714	1438	21	3498	3267	34	4362	4692	35	113047	103065	73	0.075137
66314	64391	77	15267	14816	50	1212	1130	11	1613	1345	17	3713	3765	33	5145	5248	42	125912	124692	75	0.0761805
82251	77388	87	62548	58779	81	1676	1443	20	3303	3119	30	6522	6674	42	9151	8803	51	268900	260231	82	0.0772241
121973	114999	86	59939	57221	84	2164	1823	25	3964	3506	33	9704	9239	52	13907	13660	72	391392	364176	85	0.0782677
36526	36967	63	24685	24622	68	923	1081	6	994	1006	2	2126	2404	23	3036	3202	27	60270	60195	66	0.0782677
62445	60801	77	24966	23989	75	984	1021	3	1418	1584	15	3224	3078	30	4756	4462	44	100217	101355	75	0.0803548
59329	55809	80	32803	31860	76	994	1008	2	1422	1686	14	3021	2851	31	4432	4259	37	95015	92838	75	0.082442
110204	101507	86	44783	41516	83	2493	2515	24	3968	3413	35	6571	5981	45	9675	9262	54	209639	197982	87	0.0834855
86536	82301	82	46613	43552	81	1448	1381	15	2436	1715	29	5070	4883	40	6646	6495	45	187184	168077	85	0.0845291
77520	73510	79	33250	32081	77	954	960	0	2236	1973	25	5296	5387	39	6776	6981	41	207946	201245	80	0.0876598
24654	25797	53	15493	15785	47	260	230	0	935	897	0	1278	1318	16	1858	1827	25	53679	53781	73	0.0876598
99203	96297	81	35761	34313	79	2519	2414	26	3211	3223	32	6957	6424	49	10399	9717	53	229546	218709	84	0.0876598
82675	80826	80	34161	32995	78	1382	1455	18	2444	2358	25	5490	4922	40	6819	6749	40	204235	199009	81	0.0887034
187972	144341	96	91176	70985	96	4789	3291	42	6269	4910	49	12265	8725	68	18561	13347	79	396946	297358	99	0.0887034
23443	24539	60	12037	12291	43	529	688	0	816	696	0	1375	1196	14	2071	2123	23	51449	52904	65	0.0887034
213649	168708	104	185182	153897	104	5867	4980	40	8468	6712	54	17633	13830	73	24869	19638	94	548573	435601	107	0.0897469
98468	79613	90	51101	43072	86	1381	1495	15	2918	2200	37	6072	4541	48	7871	5918	56	164908	132007	82	0.0897469
34937	32740	81	19831	19691	61	471	396	0	645	1010	2	1572	1571	17	2741	2666	32	60100	60017	72	0.0907905
18692	20276	47	13835	13571	49	506	456	0	734	472	0	1080	1400	12	1878	1969	22	44438	44478	67	0.0928776
151878	139883	91	86300	79182	86	3213	3124	29	5476	4760	39	12512	10681	57	16589	14678	69	472418	401626	94	0.0939212
84146	76546	83	43898	40928	81	1741	1507	20	3135	2604	33	6936	6279	47	10456	9650	54	284451	262489	87	0.0970519
99445	89387	85	52397	46316	84	1906	1683	22	3675	3261	35	6141	5143	45	9157	7984	53	219455	193278	87	0.0980955
172938	133213	100	95632	72375	97	3182	2497	34	5823	4243	48	13283	9731	70	19839	14417	85	462612	341366	97	0.0991391
103995	93661	84	59325	52338	85	1620	1353	20	2897	2079	35	5756	4800	44	7810	6785	48	194663	168075	84	0.0991391
37388	37186	65	18635	18355	56	821	551	0	1270	1391	15	2333	2373	25	3159	3596	30	70054	69813	63	0.100183
120455	103838	91	81790	71283	88	2517	2178	28	4841	3735	42	8956	8372	49	13675	11657	76	355871	325114	86	0.10227
86830	81050	84	40537	38923	79	1353	1375	16	2964	2516	31	6106	5836	42	8385	8215	51	219653	218086	76	0.103313
67709	59699	85	38629	34915	81	1647	1194	15	1853	1608	23	3928	3400	37	5680	4803	47	144571	126785	81	0.103313
34807	38316	50	22986	23082	54	826	690	0	1177	1150	8	2272	2268	26	3957	3565	34	73259	70165	85	0.108531
113497	104647	84	47841	42621	82	2775	2287	32	3729	3405	32	8180	7504	53	10195	8979	55	241960	217686	84	0.108531
100813	84862	88	49149	41595	85	2093	1769	23	3054	2042	33	4974	4194	44	7382	6224	51	169873	137315	79	0.108531
72268	67339	81	43193	39082	79	1211	1173	15	2355	1880	30	4194	3921	37	6904	6302	46	150760	142367	75	0.108531
115560	109008	85	103655	99709	84	3604	3664	32	6149	5700	40	14430	13737	69	21880	20092	78	563859	507070	88	0.109575
107260	94704	91	76195	67008	87	2618	2229	29	3879	3539	37	7499	6554	51	10273	9145	57	246639	208476	86	0.110618
156885	135313	94	95158	83392	90	3789	3353	32	5907	5139	44	11606	9618	58	16903	14559	75	425423	344301	96	0.113749
83728	80818	80	32454	31966	76	1703	1575	21	2584	2434	30	5868	5744	43	10029	9437	50	257121	254689	83	0.117923
65826	65283	76	27870	27526	75	908	1016	3	1461	1528	15	3388	3273	30	4924	5418	37	142952	140460	80	0.118967
251970	176592	114	121495	86568	108	5878	4312	43	8904	6913	54	19115	13794	84	26300	19832	94	562794	391703	113	0.12001
107420	99371	86	52341	48960	82	1499	1320	19	3071	2858	32	7426	6798	49	11118	10253	61	308096	286395	89	0.121054
38067	38011	72	20300	20230	59	762	772	0	720	760	0	2173	2015	25	3009	3001	31	65175	63747	68	0.122098
130585	109555	90	76201	64377	88	2731	2256	30	3745	2831	39	8026	6778	51	9857	8274	56	268425	224174	93	0.122098
34560	34153	61	18061	17751	57	422	350	0	777	781	0	1550	1822	18	3186	3013	32	74263	75005	74	0.124185
75204	70065	89	33101	29373	82	1272	1269	13	1902	1597	20	3496	3408	32	6282	6206	40	142457	131256	85	0.126272
123372	104576	99	91717	80118	89	2776	2490	27	3454	2717	36	6916	5805	48	10040	8151	60	238798	193500	89	0.127315
74863	71549	79	56024	53749	79	1449	1387	15	2493	2552	27	5296	5298	42	8695	8338	57	230935	223527	80	0.127315
258624	173104	112	207037	158316	105	15336	10928	58	20694	15170	82	42676	31280	97	59678	43595	100	1.04858e+06	983205	104	0.128359
60356	55549	75	35266	33281	73	1071	1128	8	1583	1387	15	2881	2649	33	4339	4150	39	110054	99280	77	0.128359
101851	90973	89	57774	52462	84	1421	1440	17	2145	2622	28	6260	5539	45	9739	9051	56	269430	241585	87	0.128359
46219	43565	83	26484	25655	73	1124	1220	9	1547	1542	13	2214	2045	24	3502	3722	34	84807	82754	72	0.129403
92068	80170	86	43005	37049	83	1900	1734	19	2269	1699	30	4866	4101	43	7098	6147	52	162894	139168	81	0.130446
125251	99123	93	70264	54368	92	2742	1896	29	3917	3076	43	7618	5953	51	10045	7965	55	243776	188633	93	0.13149
163329	139253	93	80286	68462	91	2604	2292	29	5046	4403	40	10723	9716	53	16038	14143	68	437216	418917	92	0.132533
33723	33778	55	21147	20750	63	588	604	0	773	716	0	1399	1283	15	2752	2356	28	66658	68148	71	0.133577
205610	161134	100	93855	74078	96	3658	3042	35	6315	4730	46	13361	10377	72	22752	17260	91	590508	438421	97	0.135664
62499	60613	78	34761	33542	76	878	1018	3	1269	1538	18	2943	2898	29	4877	5152	37	120979	118240	75	0.136708
55674	52980	91	15736	15415	50	823	813	0	1485	1136	9	2871	2979	30	4468	4041	38	104595	102506	71	0.139838
93746	89395	81	65239	63506	80	2405	2104	27	3734	4066	29	9607	8876	54	14290	13749	68	401473	359702	84	0.140882
110594	101048	86	49070	44755	83	2850	2543	29	3275	3179	35	7499	6737	48	9343	8468	55	231075	211944	87	0.141925
42370	40142	81	20109	19774	57	1021	862	0	1283	1172	12	2549	2665	27	3119	3214	31	77485	76082	72	0.142969
165628	149295	94	100205	90288	91	4178	3740	33	6879	5752	47	16005	13478	73	24678	20804	87	668379	549744	99	0.142969
128464	113921	104	69822	63229	86	3012	2951	30	4317	3820	41	8818	7552	50	12129	11421	58	274781	228982	91	0.145056
78665	75269	79	36164	34897	77	1035	913	0	2302	2032	30	4532	4560	35	7699	6817	48	195165	188911	78	0.145056
53637	49719	77	29930	27902	78	1062	1001	1	1597	1087	9	2669	2499	29	4603	4226	37	95341	88105	78	0.1461
43771	43756	74	25283	24738	72	758	816	0	553	854	0	2464	2333	29	3708	3554	32	82441	78596	76	0.148187
94902	83692	86	58176	51055	83	2248	2068	25	3095	2595	28	5701	5044	44	8418	7092	53	191274	161635	87	0.14923
34261	34741	71	15201	15579	48	749	807	0	1272	1130	7	1864	1988	22	2808	2816	30	72824	74101	66	0.14923
158370	130577	92	91687	78366	92	3019	2443	31	4519	3957	42	9775	7921	54	12722	10896	60	352733	285258	99	0.14923
48746	47494	74	16962	16856	53	888	1090	7	1400	1360	16	2618	2345	28	3251	3556	30	75283	76142	80	0.153405
64024	60764	78	30131	28587	76	1302	1283	13	2028	2051	24	3450	3297	31	4691	4607	37	113663	104874	82	0.153405
164484	136124	96	78755	65825	91	4097	3409	36	6142	4811	47	11583	9061	61	14717	11874	68	379681	288864	98	0.153405
131135	115803	89	62196	55314	86	2908	2785	27	4997	4419	42	10200	8871	56	14179	11691	61	399757	335852	96	0.154448
85777	78150	85	43393	38187	83	1648	1451	21	2940	2597	28	4953	4476	38	6876	6327	45	162908	154192	85	0.156535
36709	35877	67	20333	20107	60	759	742	0	718	918	0	1786	1743	20	3159	3244	31	70151	69638	76	0.157579
239271	175348	113	140902	106487	107	5595	4236	42	9004	6758	58	18809	16047	71	25512	21652	97	583438	532052	106	0.157579
216584	151206	113	100491	72890	105	4796	3464	41	5626	4225	45	14119	9910	73	18572	12955	79	443357	303217	105	0.159666
113857	102961	85	57227	50409	84	2156	1833	22	3733	3198	37	7922	6565	50	11754	10601	56	310900	274398	91	0.159666
51712	47955	75	25225	23639	75	1301	1123	12	1559	1515	23	3828	3566	35	5564	5157	41	122815	114057	79	0.162797
107881	101662	86	88156	84030	84	2225	2100	22	3839	3597	35	9005	8438	50	11808	10848	65	363534	325060	88	0.16384
60342	57576	86	39535	37311	77	1121	1033	4	2079	2092	23	4353	4007	38	6672	6231	43	153563	137649	80	0.16384
103566	92412	83	53686	47347	84	1738	1573	21	3278	2949	32	7219	6496	52	9636	8546	53	285938	246096	84	0.164884
36892	35656	72	24637	24365	72	738	766	0	1325	1102	8	2015	2168	23	3148	2694	33	79359	76648	73	0.165927
81042	76096	81	45021	43177	79	1516	1595	16	2856	2375	28	6018	6080	41	8878	8267	50	232103	222207	81	0.168015
235812	181849	103	88559	69033	102	5997	4536	42	9312	6424	65	15753	11768	69	23312	16835	94	524418	370346	119	0.168015
49190	48927	73	27632	27311	73	1118	832	0	1539	1721	22	3094	3017	31	4211	4035	33	96163	96835	71	0.168015
45854	45236	72	25202	24613	72	484	800	0	961	1002	1	2408	2267	25	3404	3602	31	84143	83306	67	0.169058
125326	103223	102	48782	40938	88	1805	1437	21	3051	2927	33	6685	6140	46	10166	8366	59	285435	249627	89	0.170102
81941	75924	81	55504	51239	81	1652	1627	19	3132	2739	33	5590	4890	43	7084	6272	47	182596	159127	85	0.170102
111643	102327	88	100905	94216	87	3860	3562	32	5189	5118	41	12145	11125	61	17143	16154	66	382668	333441	88	0.171145
74383	70068	80	56910	53952	81	943	1026	3	1848	1546	27	4208	3923	36	5911	5108	43	152971	138990	77	0.171145
154823	132393	97	63083	55995	88	3821	3508	33	4472	3649	43	10341	8321	55	14270	12470	64	349064	289227	91	0.171145
97992	86120	88	48779	42659	86	2465	2122	26	3936	3836	36	8252	8005	53	12137	11565	65	338806	327656	69	0.172189
166943	142391	101	108171	94035	94	3324	2775	32	4731	4135	46	9879	8647	57	14748	12550	65	343258	281757	90	0.172189
42168	39237	73	21724	21644	56	810	820	0	891	945	0	2098	2040	25	2840	2936	31	76193	74819	66	0.172189
36346	35897	69	18441	18333	55	445	362	0	578	992	0	1841	1936	22	2781	2751	28	69408	70059	70	0.173232
48398	46377	74	27550	26912	74	914	967	0	1055	1346	12	2860	3092	29	3605	3503	34	95502	94598	67	0.17532
45604	42862	73	21274	19866	59	1041	815	0	1350	1221	15	3028	2940	31	4662	4462	41	101663	92260	76	0.176363
120383	112029	86	72208	68080	84	2577	2635	25	4285	3359	39	10081	9129	58	14627	12676	65	426993	362447	92	0.176363
35761	36434	60	28631	28406	72	676	715	0	1117	1017	3	2399	2419	26	3857	3660	36	80200	81008	66	0.176363
51974	48150	80	30634	29321	76	860	782	0	1234	1447	15	2526	2650	28	3847	3766	33	101725	99260	78	0.177407
170566	140621	97	102543	85097	94	3145	2529	32	4712	3817	46	11039	8787	61	13964	11416	64	416489	331363	100	0.17845
64147	59313	88	35660	34639	78	1835	1504	19	3117	2927	35	5085	4768	38	7680	7492	45	171640	155276	87	0.179494
137189	123953	92	86052	80212	87	3236	2907	32	5113	4682	41	12359	10831	61	18293	16117	78	513671	421888	100	0.182625
139262	122916	101	68533	62982	87	2600	2159	26	4953	4320	42	9263	8170	54	12472	10221	64	370057	305258	96	0.183668
57101	53271	88	32243	31673	75	1517	1570	15	2097	1973	24	3997	4137	33	6239	6293	46	143562	145344	80	0.183668
73186	67298	89	36523	32150	83	1346	1241	12	2249	2063	22	4217	3735	38	6027	5201	44	124615	113218	83	0.183668
71681	69554	79	41400	38768	79	1401	1298	15	2228	2438	23	4324	4129	37	6123	5782	44	139772	133482	84	0.185755
130554	113060	90	60704	53295	88	2786	2098	30	4181	3508	40	8020	6806	54	10882	9088	61	275417	223991	97	0.186799
125033	107992	104	52844	44640	85	2704	2267	28	2819	2263	34	7169	6009	51	9379	6998	61	222393	179194	95	0.187842
63045	61428	79	34954	33074	78	980	900	0	1442	1290	11	3327	3285	33	5404	4772	44	127677	127574	83	0.188886
132255	102793	97	78039	60637	94	3389	2363	36	3867	3200	39	9206	6954	57	12557	10103	60	285600	217083	109	0.188886
127316	111192	91	53612	46459	87	2483	2281	26	4310	3781	38	8912	7521	50	12787	11140	63	358525	321190	94	0.18993
49454	49790	61	25580	24922	72	946	959	0	1551	1562	22	2700	2735	29	4043	4168	34	92126	94009	77	0.190973
108943	92296	90	60234	50695	86	1547	1441	15	2407	2429	28	7173	5752	49	9118	7491	56	245557	201769	83	0.190973
127102	98570	101	87839	71143	93	2425	1764	29	3710	2663	36	7543	5914	54	10170	8010	59	246756	199806	86	0.190973
46507	44397	78	24989	24665	73	951	838	0	1399	1250	15	2581	2687	27	3543	3561	34	91906	89559	65	0.192017
46954	48944	51	27102	25575	76	1214	1051	5	1923	1473	25	3239	2832	31	5038	4833	40	114569	107503	78	0.192017
58460	55851	82	18128	17813	52	1066	1054	6	1535	1840	20	3242	2982	33	3772	3445	35	88643	90108	79	0.19306
83648	78857	82	41122	37998	80	1380	1228	13	1805	1603	24	4011	3923	36	5891	5725	42	162750	156878	80	0.194104
144280	114996	98	95875	74308	93	2697	2120	29	4598	3375	40	9092	7150	55	12555	9708	65	303693	234093	95	0.194104
179917	139523	97	96894	80003	94	4936	4137	38	6093	4867	50	12896	10227	64	18037	13870	87	393564	299179	98	0.195147
89136	80348	90	50764	45322	80	1678	1467	17	2688	2650	31	6481	5712	47	8671	7500	51	249675	227390	87	0.196191
136662	126907	88	89835	85418	86	3139	3003	29	6440	5704	46	12711	11309	61	18141	17052	79	489804	420051	92	0.197235
68198	63384	82	37044	35820	78	1211	1081	7	1470	1647	14	3738	3530	35	5216	5130	38	137753	140448	62	0.199322
65774	63810	79	26944	25883	76	1285	1066	8	2041	1608	22	3283	3298	31	4497	4574	37	129791	123850	78	0.200365
61815	60345	76	35254	34527	76	980	975	0	2048	1947	21	3512	3515	32	5101	5124	39	131269	125952	77	0.201409
100600	93588	86	66548	62160	84	2031	1658	24	3061	2445	33	7020	6723	43	9778	8975	54	242937	220325	85	0.20454
47888	48728	72	23980	23352	73	532	812	0	1527	1292	14	2426	2378	26	3590	3891	33	87646	85291	73	0.205583
52022	52016	75	29886	28827	74	656	802	0	803	785	0	2869	2956	29	3472	3463	34	100803	98099	74	0.205583
37499	34925	76	24248	23723	71	587	604	0	659	900	0	1874	1869	23	2658	2752	27	74129	71610	67	0.205583
57063	54819	82	27250	25136	77	1416	1410	13	1541	1375	13	3734	3429	34	5318	5156	42	121929	114123	76	0.206627
87977	82094	81	44918	40198	80	1614	1538	18	2003	1926	28	4902	4373	41	6903	6186	46	167315	153512	84	0.208714
184615	143542	106	104767	82015	95	2893	2121	31	5858	4626	49	13027	10419	69	19940	15943	82	544537	424883	96	0.208714
204990	162250	99	130724	104993	96	3953	3008	38	6855	4826	55	16328	12352	75	22426	17795	87	625588	465551	101	0.209757
126935	110295	92	66322	58812	86	2447	2179	27	4173	3836	37	9143	7848	54	12562	11263	59	365634	312962	94	0.209757
44307	43738	72	17386	16695	52	1022	754	0	1442	970	0	2490	2351	27	3308	3146	34	82616	81648	78	0.210801
174768	130401	101	117021	90287	97	4810	3499	40	6450	4859	52	13263	9661	70	18862	14692	81	432239	321771	105	0.212888
87954	84157	80	65452	60816	81	1222	1380	14	2325	2212	28	6124	5756	42	8918	8956	52	259541	241047	86	0.212888
47417	45702	77	31749	30558	74	942	879	0	1633	1491	16	2302	2366	26	3624	3273	31	79929	75890	78	0.214975
87069	82239	85	51413	47422	80	1865	1774	19	3623	3189	32	7468	6923	46	11254	10246	58	292672	268994	91	0.214975
60042	51907	85	32998	29490	78	1227	984	0	1370	1342	16	3220	2816	33	4813	4361	38	110224	98239	82	0.214975
92180	82626	85	42503	37347	81	1475	1308	15	2601	2587	28	6109	5745	42	8651	7716	49	255758	241282	76	0.216019
38307	33998	69	27112	25073	74	905	945	0	1295	1123	10	2178	2075	24	3050	3235	30	84034	76755	78	0.216019
26326	26803	63	14837	15058	47	560	589	0	795	895	0	1125	1362	13	2507	2460	28	51164	54937	54	0.217062
82175	70961	90	50707	45857	83	1375	1250	15	2149	2192	24	5293	4642	42	8167	7049	54	180681	156736	85	0.218106
96605	88236	83	55890	51977	82	1938	1773	23	3048	2591	34	7968	7005	49	11469	10569	58	312200	274435	88	0.218106
28969	28420	71	19750	19987	57	456	482	0	452	710	0	1523	1691	19	2626	2775	28	63171	64925	56	0.218106
81672	67444	99	47805	40079	85	1810	1410	22	2598	2032	26	4778	4317	39	7057	5530	53	150594	130561	73	0.21915
112831	96946	89	74399	62291	89	2626	2100	28	3284	2599	36	6476	5396	47	9536	7925	57	215130	176442	92	0.22228
165449	121248	101	93359	67787	98	3980	3068	39	4704	3069	47	9946	7083	61	13821	9965	71	326828	231055	93	0.223324
98573	79697	94	49857	40357	86	1675	1376	21	3014	2639	31	5598	5098	42	7571	5809	48	185610	150684	86	0.224367
118570	104694	88	38439	33579	86	2569	2279	27	4182	2855	37	7511	6602	52	10994	9683	54	238993	208199	91	0.225411
133149	120541	99	73972	69855	86	3085	2987	29	5055	4808	41	12078	11442	60	17792	15996	74	503032	471772	91	0.225411
36874	36676	72	21215	20868	59	714	792	0	273	745	0	1767	1907	20	2918	2752	30	73692	72524	74	0.226454
96119	87282	91	48986	45132	82	1754	1690	21	2708	3045	27	6205	5738	41	8655	7852	50	228839	197426	89	0.227498
65553	60866	81	40371	38168	77	1747	1566	22	2454	2145	30	5631	5175	41	8062	6752	52	191339	163631	83	0.229585
40559	40426	70	12999	12799	46	758	669	0	1151	984	0	1755	1828	19	2455	2084	28	73787	73390	72	0.229585
120323	106201	89	63832	55720	85	2149	1828	25	3994	3572	37	8349	7441	50	11743	10053	65	342896	301801	91	0.230629
93701	84450	85	55391	48326	83	2015	1541	22	3031	2264	34	5593	5029	43	7705	6107	51	190266	170279	76	0.230629
89657	81253	90	52864	47544	82	1396	1345	13	2196	2079	27	5584	4457	44	8332	7807	52	235694	210117	83	0.233759
77679	76446	78	40159	38939	78	1349	1082	11	2275	1936	24	4863	5033	39	6717	6380	46	196237	188066	76	0.234803
143213	122141	91	109710	93796	91	3125	2486	32	5435	4525	44	10278	8588	55	14821	12660	70	385248	322416	89	0.235847
91409	82059	85	58345	54372	82	1485	1228	16	2864	2654	33	6148	5974	42	7868	6710	50	225393	206324	84	0.237934
68472	64954	94	40749	38944	78	1047	1044	5	1717	1551	17	3340	3220	32	4555	4832	35	123213	119664	76	0.237934
99203	91615	91	54961	51287	83	2282	2269	25	2906	2592	33	6108	6217	40	9044	8133	51	206475	200285	73	0.240021
62534	60469	80	28974	28367	76	1009	1061	6	1179	916	0	2837	2797	29	5160	5190	38	124101	121742	79	0.242108
46464	45521	71	19883	19687	56	762	731	0	709	834	0	2308	2199	24	3279	3080	29	78466	78135	73	0.243152
27239	28298	58	16349	16277	51	232	199	0	868	857	0	1408	1695	15	2424	2528	28	60509	63877	62	0.243152
36225	35855	73	21678	21475	59	744	726	0	747	891	0	1956	1788	23	2444	2194	30	69720	69877	69	0.245239
93150	85929	84	52452	48702	83	1385	1285	12	2358	2063	27	5800	5245	43	7753	7338	53	227998	218492	85	0.245239
73800	69229	79	36376	35162	78	1352	1332	12	2086	2044	22	5071	4928	39	8445	7600	52	211926	198679	84	0.245239
122656	104809	90	53918	46592	86	2854	2288	28	4043	3275	42	8420	6954	54	11316	9215	59	249733	201727	90	0.246282
56249	53807	81	32050	29536	75	668	628	0	1238	1172	11	2442	2347	28	3647	3586	33	100269	93438	72	0.248369
68267	67350	79	39553	37750	78	1081	1252	10	2439	2429	25	5104	4957	38	7329	6948	45	197532	185554	81	0.248369
130711	109464	89	73856	62200	89	1923	1521	20	3419	2777	38	7883	6595	51	12900	10744	65	343347	277861	88	0.249413
120051	99981	93	130734	112337	89	3087	2207	35	6097	4814	48	11981	10350	64	17409	14453	70	450312	378047	90	0.250457
133278	111916	97	81205	70217	90	2571	2174	28	3477	3013	33	7099	5859	49	10016	7919	62	249010	207395	92	0.250457
128545	112508	91	54161	48229	87	3163	2711	30	3989	3203	37	7486	6513	49	11523	10026	61	281030	233340	89	0.2515
83306	75227	84	50700	46314	82	1329	1210	14	2471	1851	23	4931	4389	41	6830	5885	46	179281	156697	85	0.252544
61764	56772	82	31776	29367	76	1475	1258	15	2155	2074	22	3968	3540	38	5001	4974	36	117809	108444	78	0.252544
41704	40175	73	24479	23681	73	804	750	0	739	895	0	1973	2027	22	3027	2670	31	71407	70874	74	0.253587
59196	58956	76	30005	29497	75	1128	1222	11	1727	1864	22	4591	4251	38	5790	5081	46	127963	134357	64	0.253587
149299	131746	91	79569	70783	88	2921	2581	30	5279	4342	45	10939	8670	59	16004	13305	74	462816	367214	93	0.254631
43851	41304	81	29926	29465	73	1133	1238	10	1129	1272	13	2569	3008	27	3823	3715	36	90684	91701	58	0.255674
74599	69672	74	51146	47027	79	1290	1097	9	2399	2063	25	5262	4442	41	7620	6346	51	154811	129541	80	0.255674
321295	214637	134	167875	112512	130	8943	5798	53	13301	8657	74	26120	17700	111	35368	24859	123	820109	518450	135	0.256718
118538	101023	90	59850	51022	87	2483	2212	26	2884	2591	32	6723	5746	45	10423	8697	58	247316	195038	86	0.256718
84562	72262	91	63082	55645	85	2049	1729	24	2916	2413	31	5343	4799	43	8098	6782	58	205091	177083	83	0.257762
50862	48710	76	25629	24300	74	933	1115	9	820	1102	7	2919	3086	27	3207	3257	31	82956	82370	72	0.258805
171480	148639	93	95013	82412	91	3444	3162	30	5896	4642	47	13964	11109	71	19446	15918	77	555482	452163	96	0.258805
73571	65470	88	33007	29556	80	1379	1286	15	1963	1941	21	4961	4603	40	7198	6253	52	161069	149712	79	0.259849
31992	31731	69	12917	12895	47	482	565	0	574	831	0	1587	1462	20	2541	2237	30	58662	61236	66	0.260892
144948	116941	98	68841	55569	91	3205	2536	32	5114	3969	43	10488	7922	60	14032	11344	70	336997	261612	97	0.260892
81155	72187	92	46408	41078	82	1693	1571	20	2443	2246	30	4937	4329	40	7320	5982	48	162639	140122	83	0.261936
110487	103640	83	68816	64379	83	2872	2622	28	4399	3840	42	8364	7606	52	10742	9420	54	249683	208792	85	0.261936
120293	99970	89	47131	38229	87	1808	1506	23	4091	3528	40	8067	7116	50	11946	9781	62	331893	285433	88	0.264023
83093	79354	80	56424	54124	80	1924	1979	21	2503	2566	25	6857	5921	52	10041	9109	55	299944	265731	83	0.264023
47653	48165	59	25937	25585	69	736	789	0	1078	1242	13	2414	2308	29	4122	4196	34	89198	87961	65	0.264023
123233	108997	91	65039	57280	87	1868	1858	20	3056	2338	34	6900	5952	48	8882	7763	52	246125	214794	85	0.264023
117354	102990	89	57045	48878	87	1886	1580	22	3319	2865	35	7908	6963	47	11578	9873	60	311965	278412	84	0.270284
93462	83489	84	58520	53406	84	2224	1760	26	2477	2161	29	5390	5017	41	7502	7313	45	174132	164051	81	0.270284
70078	68578	79	26871	26132	76	1243	1106	9	1819	1849	20	4721	4634	37	6762	6572	42	195819	190594	68	0.272372
87949	83356	86	46871	44741	79	1404	1569	16	2438	2244	28	5844	5464	44	8404	8175	50	231147	220083	79	0.273415
285177	167860	122	213525	136530	120	8344	4606	53	13531	8057	68	27379	16692	106	37339	22384	111	861986	521556	119	0.273415
43432	44281	62	23556	24178	52	897	1014	2	1197	1085	6	2720	2808	29	3714	3402	35	91368	89234	70	0.273415
38721	36765	71	29628	28781	73	755	601	0	790	1260	12	1995	1852	20	2743	2661	28	71639	73276	67	0.274459
40000	36164	79	20977	20504	60	506	583	0	1177	1079	6	1717	2037	21	2298	2715	24	68252	68711	73	0.275502
91281	84866	89	55747	53869	80	1633	1695	19	4001	3363	33	6125	5841	42	9672	9241	56	268953	259928	82	0.276546
96677	88929	84	56267	51484	84	1785	1513	18	2794	2466	29	5828	5445	39	7847	7919	45	211433	209322	80	0.28072
119060	105577	101	53341	47342	85	1845	1623	22	3612	2989	34	7471	6680	48	11345	10155	61	289338	257991	91	0.282807
125265	110970	90	64230	56407	86	1884	1889	22	3329	3207	34	8068	6908	50	10782	9788	52	284737	244050	90	0.282807
38521	37207	71	23715	23194	64	541	656	0	819	886	0	1787	1716	21	2751	2655	30	66916	68326	70	0.285938
106910	101710	85	66318	62978	83	2632	2672	27	5740	4967	44	10310	9483	55	14260	12631	66	425556	369664	88	0.286981
58895	56982	76	40388	39087	77	2133	1992	23	3206	2989	32	6076	5964	41	9562	8572	52	216899	193256	82	0.288025
87157	79864	85	62862	58244	84	2175	1735	25	2726	2479	28	5260	4908	39	7915	7235	48	189711	168533	83	0.290112
51715	52947	74	13822	14001	46	706	815	0	1313	1392	14	2480	2718	26	3779	3684	34	98776	100693	74	0.290112
25805	26491	53	16043	16047	49	587	604	0	822	688	0	1662	1568	18	2715	2797	29	53560	52731	66	0.290112
125037	118315	93	61188	58273	83	4220	4086	34	6401	5743	45	12098	11116	60	18016	17102	74	434783	381723	88	0.292199
69764	69036	76	31856	31643	76	1090	1131	11	2094	2232	22	4557	4546	36	6838	6644	43	189607	180624	78	0.292199
112907	87478	92	62013	47623	90	2296	1703	27	3394	2852	38	7374	5722	53	9608	7407	60	255499	205957	77	0.293243
150625	128809	91	80531	69265	90	2640	1994	28	4760	3806	42	11148	9426	57	16322	13080	70	471121	373386	92	0.293243
23561	23824	56	14862	14994	48	501	419	0	290	664	0	1163	1295	12	2212	2151	28	46872	51253	55	0.294286
39087	38790	85	20269	20215	57	344	457	0	742	983	0	1850	1963	21	2601	2667	27	74883	76803	65	0.294286
41261	40716	65	16191	16208	51	656	722	0	904	1065	6	2360	2352	27	2879	2989	28	71503	71310	67	0.294286
39856	39872	69	18047	17809	54	774	681	0	883	1174	11	2394	2442	29	3268	3553	30	72404	74533	67	0.294286
93553	87827	88	50663	47363	80	1764	1667	21	2810	2422	28	5876	5900	40	9444	9167	52	262690	248369	79	0.29533
112836	100364	86	80618	73311	87	1865	1729	22	4120	3471	38	8141	7049	51	11574	9927	62	328224	291413	84	0.29533
108635	93773	92	59402	50911	88	1553	1317	17	2730	2800	30	6455	5666	45	10574	8950	58	276505	249838	76	0.29533
121401	109297	87	64719	59157	84	2292	2096	24	3708	3461	35	9063	7909	53	13159	11535	66	364191	310207	86	0.29533
90968	76282	100	64145	55774	87	1445	1087	11	2841	2160	37	4329	3629	40	6990	5951	52	164734	155185	69	0.296374
95254	88982	86	42916	40434	79	1604	1489	19	3543	3158	34	5997	5926	41	9179	9013	53	266984	253833	79	0.297417
109661	90868	91	57911	47193	88	2296	1693	27	2313	1888	30	6532	5060	50	9290	7910	54	209752	168654	80	0.299504
95552	84993	93	49893	44011	84	1682	1445	17	2576	2520	29	5428	5056	43	7622	6983	47	207807	181251	99	0.299504
131966	108753	93	69259	55819	90	1775	1541	23	3079	2530	35	7347	6177	46	10065	8534	58	263938	224616	83	0.301591
122059	108075	97	56617	50671	85	2965	2734	30	3679	3006	36	8987	7802	55	10582	9649	55	264486	218653	84	0.301591
104782	97006	85	57559	54175	83	1701	1755	20	3584	3655	32	7168	6399	46	11604	10659	58	296650	282750	83	0.302635
53118	51585	70	30024	28640	75	1075	948	0	1787	1760	22	3108	2923	33	4642	4903	39	102771	96890	68	0.302635
41272	39842	73	23381	22686	72	634	632	0	877	1016	3	2056	2048	24	3280	3426	33	81659	81214	70	0.304722
25467	22761	74	12099	11915	46	349	343	0	824	627	0	1015	1029	4	1647	1756	18	47671	46761	60	0.305766
145888	122974	90	77373	66061	89	2929	2561	30	4461	3454	43	9583	7757	59	12238	10026	60	309570	254237	90	0.305766
140907	120746	92	70597	60291	88	3322	2877	32	4652	3782	42	10181	8561	60	14206	11909	70	363275	280576	88	0.306809
45057	42368	80	26729	25765	74	752	738	0	1437	1007	7	2382	2461	27	3577	3730	34	85543	83189	68	0.307853
84108	77316	88	43663	40756	81	1268	1112	11	2685	2264	28	4459	4349	37	6590	6009	43	162708	159838	74	0.308896
134669	116869	93	76192	66654	89	2414	2066	26	3831	3296	38	9178	7807	59	12831	11020	62	374779	325365	90	0.310984
117738	95954	100	38102	30697	85	2716	2104	31	3341	2772	35	6548	5208	48	9786	7709	58	222026	184889	85	0.310984
122344	115259	83	124192	118412	85	3076	2861	31	5368	5093	39	12205	11278	67	16188	14714	76	464583	407751	89	0.312027
34352	32718	72	19137	19088	52	872	637	0	873	1256	9	1596	1527	19	2885	2874	28	69793	69359	71	0.312027
117256	105829	89	62170	56359	83	2169	2347	23	3885	3384	42	8951	7711	50	14063	12009	64	392388	337445	89	0.313071
67370	62223	77	44594	42109	78	1549	1333	15	1980	1787	23	4844	4248	40	6911	5701	51	170590	151685	80	0.313071
279198	182790	130	185754	120845	131	8609	6387	49	12969	9636	73	24094	17951	107	36029	26217	121	813572	569306	131	0.315158
113252	99940	94	43192	38806	82	1873	1757	20	2646	2444	29	6374	5444	45	8349	7316	47	249196	226776	87	0.316201
66101	63732	84	64951	63167	79	1764	1688	20	2432	2412	26	4742	4478	37	8320	7964	48	174583	167512	79	0.316201
46869	43934	80	24225	23576	73	898	904	0	1302	1421	14	2647	2773	28	3682	3494	34	82770	82234	73	0.316201
180793	148380	96	102198	85389	95	3295	2711	34	5825	4593	47	11566	9428	57	16644	14128	72	421367	361116	97	0.317245
53498	49547	85	31284	29783	76	1105	1094	8	1871	1558	19	2727	2700	29	4259	4147	38	99596	98807	75	0.317245
135747	106919	92	56214	44371	90	2237	1682	27	3254	2605	38	7215	5751	50	10934	8855	66	237242	188265	83	0.319332
112830	101177	88	61610	55662	85	2010	2157	23	3527	3602	29	9033	8055	52	11608	9609	57	347360	303900	89	0.319332
75952	69906	82	36494	33591	80	1595	1359	18	2453	1967	25	5004	4668	42	5999	5286	43	180915	165718	83	0.320376
138269	123486	89	98776	90462	88	2790	2355	30	5437	4264	41	11532	10242	60	14661	12604	69	415438	363050	90	0.320376
97052	83076	89	43026	37037	85	1842	1548	20	2989	2287	30	6061	5348	42	7754	7093	51	195775	168041	83	0.321419
167717	139433	100	70082	58772	92	3918	3403	35	5868	4487	44	11425	8815	61	15646	12440	71	373833	290885	98	0.322463
107147	96702	101	48810	44377	82	2267	2004	24	2807	2692	32	6412	5780	47	9576	8528	55	218044	198773	85	0.323506
112252	90770	91	60596	49005	88	2129	1846	24	2758	2371	35	5398	4776	44	8445	6482	54	205317	168659	84	0.323506
164543	142900	90	83054	72947	89	4216	3848	35	5800	4792	44	12394	10636	66	15942	12073	81	422431	347340	97	0.32455
130999	108667	89	117283	101920	89	3751	3358	33	5882	4599	48	11591	9821	62	16760	13474	71	429078	345841	92	0.325594
50500	48084	78	29594	28422	75	977	1043	5	1290	1205	10	2619	2500	28	3657	3123	35	84184	79467	73	0.326637
42985	42821	73	22983	22330	67	749	800	0	772	1028	3	2575	2751	27	3523	3781	33	78086	73905	76	0.327681
118329	108198	89	62023	56230	87	2623	2372	28	4541	3947	39	8313	7833	49	12156	11818	58	281097	271166	85	0.327681
38638	40378	57	20912	20842	58	668	724	0	932	865	0	2261	2073	24	2848	2784	28	75993	75360	70	0.328724
41202	39127	83	16903	16344	51	547	800	0	1234	1008	2	2540	2342	27	3069	3007	31	79001	78822	69	0.329768
130396	115846	88	83006	74078	87	2347	2315	24	3937	3817	37	8515	7994	50	11726	10267	57	338182	290203	95	0.329768
92046	85490	83	57198	53244	82	2018	1775	23	3139	2424	31	5702	5253	40	8790	7693	52	197920	175807	82	0.330811
58130	54816	88	38477	36883	78	1297	1407	14	2005	2496	22	4414	4524	35	6703	7238	44	161914	153800	78	0.333942
29683	28774	81	19459	19246	54	559	521	0	652	753	0	1704	1695	22	2317	2415	27	73840	73200	71	0.333942
128203	117524	88	86031	82144	85	3655	3401	33	5930	5647	41	13882	12393	67	20157	18380	78	587515	491911	89	0.333942
152421	126114	99	102569	88835	91	3571	2787	33	4651	3643	43	9799	7652	55	14063	11477	67	311337	249486	88	0.334986
70334	65639	78	58272	55872	80	1782	1879	20	3131	2960	33	5397	5340	41	8437	7381	52	194044	173365	79	0.336029
157712	117337	108	74000	55104	94	3252	2388	35	4978	3511	42	10585	8035	61	14354	10702	69	325628	239959	89	0.338116
35460	32567	78	21578	21429	63	538	545	0	694	733	0	1796	1829	22	2367	2588	27	60271	63914	71	0.33916
94684	87088	85	53626	48634	84	1518	1226	17	2425	2044	25	4443	4291	38	7273	6597	51	179046	157480	87	0.340204
59486	56814	91	35571	34673	76	845	840	0	1198	1383	15	3661	3715	34	4336	4335	35	133559	137406	59	0.341247
30179	30476	62	18797	18905	60	487	399	0	819	929	0	2083	2019	25	3174	3391	30	80837	82660	56	0.342291
79280	75982	83	46703	45629	79	1599	1290	19	2229	2561	26	5651	5368	40	7721	7600	46	206279	203828	82	0.343334
39070	38409	79	19249	18966	59	479	621	0	859	1039	5	2338	2487	27	2837	3079	29	70471	70260	74	0.343334
249058	171625	115	148278	98639	107	5921	3968	46	9409	6464	58	18753	13688	82	27606	20615	99	650843	466621	112	0.344378
55041	50297	78	27509	24821	76	1296	1384	13	1772	1823	20	3392	2986	36	5056	5015	41	100587	88034	75	0.345421
177858	138289	99	106242	82993	95	4661	3729	38	7128	5653	51	14290	10891	71	19669	15018	87	448199	356980	97	0.347508
24142	24967	49	15407	15419	48	321	442	0	487	487	0	1199	1351	16	2457	2098	26	55413	58666	76	0.347508
97390	84395	84	42760	37499	84	1702	1463	21	3048	2247	32	5742	4798	44	7026	6000	46	171810	139148	85	0.347508
56435	55162	76	37523	35930	76	1012	993	0	1435	1628	20	3669	3371	34	5543	5294	40	123553	117388	80	0.348552
58699	57017	81	30567	30042	76	635	835	0	1448	1376	17	3625	3634	33	3953	4444	33	137488	136866	79	0.348552
103061	90778	90	62652	56114	84	1900	1506	20	2711	1968	32	5540	4511	44	8301	6629	51	182625	151800	84	0.349596
55347	54692	70	33018	31931	75	967	829	0	814	1097	8	2870	2507	27	3893	4128	33	99730	96913	78	0.350639
116071	106815	85	70516	63737	84	2351	1964	25	3422	3293	36	7332	6371	49	11042	9697	61	262444	219498	89	0.350639
88860	83940	82	37712	36236	78	1621	1492	18	2881	2321	31	6550	6167	46	9455	9517	52	274286	266192	84	0.351683
142905	124778	89	59514	51053	87	2209	1926	24	4036	3711	38	8871	7505	54	13138	11940	66	333850	285973	102	0.351683
41529	42832	70	24976	24871	70	684	538	0	1151	926	0	2166	2226	25	3256	3189	31	81419	82148	71	0.351683
46090	45639	54	31535	28611	75	963	875	0	1318	1297	12	2978	2421	34	3501	3561	33	91253	80321	71	0.351683
67586	65631	79	27393	26917	76	1113	1118	9	2354	2281	25	4296	4247	36	6540	6139	45	194052	189111	80	0.352726
27762	26610	67	15685	15863	48	119	245	0	556	425	0	1187	1258	11	2239	1994	26	55572	54468	69	0.352726
102540	92477	86	40363	37168	83	2200	1891	26	3559	3278	31	7832	6633	52	12449	10268	73	326210	289604	91	0.352726
139232	109859	105	62062	49228	92	3357	2874	32	4792	4330	38	9707	8179	54	12107	9995	65	271921	223585	100	0.354813
163768	128845	99	113251	87958	97	4642	3627	40	7607	6198	60	14076	11489	67	20847	15560	81	471676	359021	94	0.356901
83594	75359	82	48186	44022	82	1422	1228	12	2291	2481	26	5211	4856	40	7125	6496	48	188219	174411	84	0.358988
35849	35481	72	17106	17163	50	744	730	0	1089	968	0	1971	1854	23	3405	2942	35	74107	74876	71	0.358988
100330	86242	89	52111	43874	85	1530	1396	15	2700	2132	35	6228	5072	46	7753	7462	47	236338	204807	86	0.362118
134212	110237	100	59125	48009	106	2121	1685	22	3100	2673	32	8253	6759	54	11180	9378	62	317366	256962	106	0.362118
70229	63057	85	36995	33746	78	1076	1280	11	1452	1626	15	3374	3255	34	5703	5096	43	129053	119953	79	0.363162
199543	154724	98	110583	88512	97	3895	3065	37	5606	4861	42	11976	9915	60	15683	12390	71	384475	303224	95	0.364206
106546	87453	88	62406	50269	91	2072	1660	22	2644	2348	31	6142	5098	47	9729	7844	55	244775	211493	103	0.364206
148647	130291	94	63166	54931	87	2274	1758	26	4536	3484	41	9620	8023	54	15143	13123	73	408119	333798	88	0.366293
50383	47613	76	27758	26450	76	1025	835	0	813	1227	8	2535	2580	27	3615	3671	34	80938	76279	74	0.366293
78496	74294	94	36102	35224	77	1206	1119	12	2323	2757	24	5856	5790	40	8672	8292	48	234144	230309	75	0.367336
142734	120726	94	84302	73559	89	2198	1679	24	3476	3185	35	8141	7009	53	10784	8720	59	321955	278097	87	0.36838
138965	117861	92	67571	58214	90	2352	2064	27	4404	3011	42	9802	8590	58	14226	10827	71	381029	309079	88	0.36838
101738	85124	88	46927	39354	86	1754	1270	17	2388	2164	32	5626	4795	43	8198	6748	55	194864	162947	86	0.369423
100018	89520	97	55262	49933	83	1456	1428	16	2627	2482	27	6273	5818	44	8828	8591	55	252623	233590	83	0.370467
79131	70652	84	47629	44088	81	1876	2036	23	2743	2443	30	5115	4270	41	7156	6589	46	177104	146666	79	0.370467
117909	102827	91	61279	55177	86	1924	1835	22	2923	2305	37	6891	5734	48	9909	8586	57	258848	224552	90	0.372554
102011	95885	97	61224	58374	81	1707	1692	22	2613	2555	29	6647	6437	43	9248	8899	55	274996	266654	84	0.373598
81217	76484	80	52973	50881	80	1830	1507	21	3266	3510	32	7643	6715	49	12497	11172	61	345437	310445	86	0.374641
91670	79174	97	48056	43276	84	1813	1501	20	2686	2147	29	6120	5490	44	8903	7616	52	195623	164387	85	0.374641
60062	56205	90	28258	27359	77	989	838	0	1142	1454	12	2778	2798	28	4436	4432	37	121795	117405	83	0.375685
192023	145410	101	138117	107917	99	6392	5151	43	9239	7268	59	18599	14367	81	26664	19873	92	585341	452833	104	0.376728
125758	116637	90	79078	74461	84	3641	3425	32	5246	4707	42	11276	9673	57	17556	15859	73	376662	307825	92	0.376728
89463	82210	88	63002	59901	82	1470	1429	15	2843	2533	31	5075	4528	42	7095	6497	47	204492	182713	86	0.376728
46594	44288	74	32650	30980	75	797	799	0	1343	1154	10	2774	2543	32	3660	3675	33	95845	85557	79	0.379859
24586	24457	60	13647	13926	46	413	400	0	490	733	0	1363	1405	16	2011	2228	25	54410	55258	73	0.379859
60106	56770	77	38495	37627	77	1701	1777	21	2822	2548	35	5674	5281	40	8187	8016	44	187267	175447	86	0.379859
85639	80318	82	57526	54272	81	1585	1180	15	2462	2306	29	5822	5054	44	7507	7230	51	204719	188505	89	0.380903
48587	48035	63	24198	24019	72	887	930	0	1029	1000	2	2847	2799	28	3715	3668	34	86331	83827	76	0.381946
58918	56832	79	26087	25720	75	789	779	0	1434	1145	16	2786	2787	28	3787	3537	35	92111	91310	80	0.38299
68710	65561	81	57468	55007	80	2254	1755	27	2722	2735	25	5366	5181	38	7521	7135	45	193954	181022	85	0.384033
35886	35672	73	17966	17779	55	642	522	0	531	956	0	2090	2008	25	2642	2477	29	74377	73273	75	0.385077
269548	193433	116	141528	106061	113	6455	4543	44	9518	6854	62	18557	13424	86	26548	18774	98	613550	433436	118	0.386121
213187	187402	93	158867	140940	94	5867	5229	38	8380	7678	60	16349	13465	78	22295	18724	89	543662	428538	102	0.387164
107030	99769	83	55827	53472	83	2129	2305	24	3934	3650	35	9359	8418	55	13108	11740	69	373876	328317	89	0.387164
29255	27705	68	13866	14232	46	419	392	0	483	690	0	1836	1914	20	2779	2580	30	53807	53218	72	0.388208
148441	118010	100	82296	68040	91	2389	1915	28	3832	2977	42	9727	7620	58	14530	12229	64	387689	313766	90	0.388208
90516	86350	82	48671	46676	80	1689	1626	20	2886	2760	31	6716	6176	44	9155	8970	55	257869	248797	87	0.389251
133028	112823	94	71091	59719	89	2409	2120	26	5637	4672	42	12351	10273	62	16658	13482	72	458767	378241	89	0.389251
69270	62251	95	67784	64387	82	1801	1688	20	3290	3151	33	5965	5928	42	9360	8957	47	227546	215069	85	0.389251
24883	25862	63	17642	17552	54	249	262	0	1025	1179	8	1543	1593	19	2072	2019	24	54899	57817	72	0.392382
134098	102814	97	86649	67595	93	3311	2627	34	4453	3371	42	8947	6539	54	11571	8635	64	286224	224774	96	0.392382
168733	128017	110	64078	48725	92	3664	2554	38	4443	3658	46	10127	7678	56	14178	10827	69	293291	221638	87	0.393426
97864	89040	85	74451	68184	86	1868	1626	23	2006	1794	28	4825	3991	41	6708	5934	45	168573	142562	86	0.394469
110437	99465	93	50013	45019	84	1844	1630	22	3072	2725	32	7969	7436	49	9911	8595	59	305208	264031	88	0.394469
108213	92556	86	47157	39998	85	2793	2213	30	3468	2701	36	7328	5908	48	10127	8374	57	232463	198682	87	0.395513
73362	69704	80	40413	39079	78	1680	1698	18	3648	3287	35	7871	7169	50	11041	9943	57	319609	292735	86	0.395513
115953	105263	87	57466	52336	86	2107	1873	23	2910	2820	31	8161	7234	48	11723	10730	53	318224	294958	89	0.396556
133692	113145	94	56845	47301	87	2154	1871	27	4087	3520	36	9419	8061	53	14686	12518	68	375841	312414	91	0.3976
130596	97726	96	57009	41942	95	3083	2450	31	4261	3340	44	8791	6660	55	12068	8702	63	290878	229914	79	0.398643
64332	57849	79	28707	25979	79	1685	1377	17	1824	1894	22	4835	4429	40	7531	6586	50	166112	148370	81	0.398643
200111	151256	106	119558	91751	100	5651	4125	43	8196	6238	56	17184	12844	75	23411	17278	88	529556	388184	100	0.399687
151625	123923	99	73797	61800	92	2074	1960	25	3577	2659	39	8603	7081	52	14224	11577	69	381374	306795	91	0.401774
147670	132431	89	83176	75629	87	3011	2857	27	5823	5226	40	13413	11830	57	18216	15229	82	516528	421450	91	0.401774
105787	98592	84	74425	71517	83	3151	3101	29	5563	5101	44	9622	8737	56	13476	12093	63	307894	267621	86	0.402818
47562	47887	73	22004	21820	62	613	710	0	681	886	0	2269	2389	25	3884	4118	32	85931	84797	70	0.403861
43980	40987	81	18850	18417	57	662	722	0	1126	792	0	2105	1944	25	3317	3599	31	83186	84061	70	0.403861
73214	59598	87	49051	41096	84	1181	899	0	1782	1597	20	4140	3571	39	6240	4926	48	143296	124290	72	0.405948
259523	206116	108	186017	150731	106	8010	6279	46	11594	9305	62	22328	18815	80	33310	26694	101	719996	602421	108	0.405948
46605	45820	67	20465	20101	57	888	899	0	962	1129	6	2052	2140	25	3555	3494	32	64808	64653	75	0.406992
114025	86234	93	57700	44288	91	1984	1590	24	3288	2781	33	7056	5416	52	9600	7173	57	214871	170368	92	0.413253
81610	78491	79	36350	34951	78	1786	1416	21	2367	2013	21	5283	5499	39	8800	8596	49	233350	226965	87	0.413253
26421	24556	77	12478	12305	46	490	582	0	718	753	0	1151	1280	15	1762	1902	22	52307	53412	70	0.416384
137400	122645	88	67569	62278	88	2224	1857	27	3866	3254	35	7867	7533	45	10630	8674	65	302637	279925	93	0.417428
98007	78274	91	52185	42352	87	1937	1696	22	3036	3179	31	6347	5442	46	9110	7494	57	194758	174591	90	0.418471
77410	69937	82	53409	46601	84	1601	1442	18	2643	2694	32	5888	5287	45	8054	7135	53	203324	184390	87	0.418471
106195	100232	82	42354	39558	82	2468	2120	26	2744	2550	29	6481	6187	46	8352	7891	48	200997	186710	86	0.419515
141162	113354	95	75127	61197	92	2727	2294	30	3976	3297	40	8128	6311	55	10919	8397	60	259879	205604	93	0.420558
47121	44733	89	19716	18473	65	841	864	0	1124	1393	10	2318	2126	24	3500	3506	31	74584	70661	89	0.420558
126756	106491	92	57637	49303	87	1802	1576	21	3372	2863	33	8272	7154	52	11945	10308	64	333005	281147	92	0.422645
143281	120839	95	71636	61646	91	2280	1836	28	4196	3435	37	10038	8296	57	13620	11517	62	362306	296428	94	0.423689
85456	79770	82	36870	35381	78	1520	1240	16	2661	2703	29	6120	5764	43	10667	9548	60	264612	256048	86	0.424733
103713	95196	90	53912	49417	84	2066	1904	23	3404	2887	36	5797	5440	42	7623	7187	51	186675	168951	84	0.425776
34153	33421	72	15670	15643	50	522	512	0	571	809	0	1309	1243	13	2076	2358	23	47138	51116	61	0.42682
84306	77830	84	42876	39304	79	1809	1582	20	1871	1932	23	4461	4088	36	6011	5507	41	146888	135938	79	0.427863
101447	89599	86	44252	37584	83	2100	1836	23	2351	2249	25	5865	4861	45	7383	6082	48	196764	179202	82	0.427863
142693	127689	90	62829	56051	87	3061	2648	29	4659	4026	38	9037	7708	52	13509	11169	69	290320	234712	91	0.427863
61075	56289	90	29662	27794	77	1700	1784	21	2543	2432	26	5629	5466	41	7875	7053	51	191529	173536	79	0.42995
88816	83078	83	44311	42646	81	1960	1942	20	3765	3031	38	6902	7095	42	9119	8359	62	254790	245167	79	0.42995
228899	149768	117	149567	108999	111	6490	4541	45	8668	6582	55	17754	13061	84	25448	18378	103	552848	400891	109	0.430994
89998	83616	82	54870	51801	81	1252	1117	13	1965	2097	26	5685	5123	44	7714	6738	47	198056	173978	81	0.430994
65243	62794	80	35683	34487	77	1002	919	0	1878	2386	22	4363	4440	36	5608	5498	43	168027	162967	76	0.433081
73781	68038	81	42157	39544	81	1064	1239	12	2125	2070	23	3748	3478	36	6445	5321	48	144924	134176	79	0.433081
57187	53186	77	36316	33063	78	1461	1247	14	2314	1888	28	3542	3375	34	4995	5205	39	114670	107994	69	0.434125
104725	94902	84	63757	56481	84	2261	1767	24	3313	2727	32	7151	6062	48	11375	9817	57	310999	274908	85	0.434125
134338	112213	95	64500	53808	91	3448	2643	32	5394	4797	43	10127	9219	58	15105	13626	64	329828	310147	88	0.436212
121992	110121	87	78763	73176	85	2345	2112	24	4691	4103	40	8977	7767	53	12715	10752	62	348333	299008	87	0.436212
113785	91494	90	58130	47748	88	2354	1964	28	3440	2687	33	6348	5261	48	8839	7566	53	204986	157373	86	0.439343
42241	41194	74	43203	41552	75	1199	1044	5	1282	1615	18	3373	3152	33	4516	4093	39	105302	104395	88	0.439343
59108	53142	86	25881	23453	78	1125	1060	5	2059	1419	25	3913	3797	33	6435	5425	45	154619	135852	84	0.440386
188464	154898	94	116487	94477	95	4820	3872	39	6814	5273	49	13396	10098	69	18751	14452	85	400273	306768	97	0.440386
106843	98399	85	55351	50458	82	1913	1742	21	3901	3220	37	8216	7361	53	13707	12443	61	346717	304408	89	0.440386
67721	65778	67	52635	50908	78	1701	1820	19	2282	2243	25	5455	5280	42	8593	8012	53	201555	186641	81	0.440386
64558	61876	80	38025	36095	78	1388	1316	15	1659	1874	20	3926	3683	34	5385	4942	41	118944	112060	81	0.44456
112116	95149	88	68879	58984	88	1868	1733	22	3683	2803	38	7730	6834	50	10519	9098	60	293334	256503	86	0.44456
76269	67735	84	40613	35507	81	1528	1311	12	1994	1750	20	4190	3683	38	5393	4650	40	136277	115091	82	0.446648
40200	38491	72	23203	22656	66	910	826	0	997	928	0	2089	2204	23	3088	3199	31	82299	81144	77	0.446648
127006	111209	103	55942	50509	87	3183	3050	32	4410	3859	40	10035	8245	52	15362	12462	72	344767	283177	96	0.448735
174895	136538	96	88356	68076	95	3180	2592	31	5624	4829	44	11724	8789	65	16182	12218	81	410218	333240	99	0.448735
87028	81465	81	45391	43689	80	1348	1448	14	1839	1560	21	4679	4267	39	6105	5956	42	169384	163743	77	0.451865
85469	79132	81	43777	40716	80	3002	2751	29	4389	4562	35	8598	7629	52	11068	10291	61	260964	231189	87	0.452909
83080	77152	81	34351	30172	79	1649	1392	18	2619	2667	28	6478	6010	46	9377	8278	55	246451	224392	86	0.453953
73529	69679	80	35457	32491	81	1758	1595	19	2173	1863	23	4404	3940	37	6232	5756	41	135230	122900	82	0.45604
46002	45387	68	23686	23149	73	1216	958	0	810	1312	14	2985	2593	31	4098	3966	36	102881	104088	75	0.45604
102205	90826	84	50910	44957	84	2057	1659	23	3536	3364	39	7953	7185	50	12422	10503	63	369730	322884	89	0.45604
184813	152768	98	85737	71521	94	4488	3563	37	5696	4810	46	11983	9690	62	17333	13604	79	364063	287290	96	0.457083
94557	78453	101	54418	45598	101	1833	1401	19	3001	2336	29	5701	4473	47	8465	6398	56	198576	151778	101	0.457083
24282	24109	63	18872	19249	52	750	673	0	756	852	0	1370	1437	15	1739	1739	22	49652	52526	50	0.457083
117582	107280	100	64756	59727	83	2369	2216	26	4175	3682	38	9874	8941	54	13880	11891	70	377049	320733	88	0.45917
158673	138439	96	123887	113179	90	5243	4763	37	8169	6631	53	16315	13201	75	21957	17996	84	542144	424721	95	0.461258
223515	143445	113	135760	89400	107	5259	3882	43	8713	6553	54	16535	11819	80	22346	15049	94	549725	401446	106	0.461258
144817	126090	98	77294	67204	89	2592	2354	28	5311	4631	42	11544	9609	63	15224	12546	74	436154	372483	93	0.463345
63714	63121	75	38848	36867	76	1245	1178	13	2139	2017	28	4144	3749	39	5646	5142	44	142631	131137	75	0.463345
94080	85512	87	55802	51532	83	1900	1553	24	2816	2464	30	6620	6400	42	9586	9100	57	286387	255841	84	0.464388
101005	91678	83	69162	65156	84	1668	1772	20	2582	2616	29	5969	5682	41	8010	7748	48	236545	234194	78	0.465432
78361	74265	82	61883	60216	80	1291	1453	15	2635	2465	29	5789	5927	41	9959	10071	57	242923	239181	61	0.465432
56409	52350	80	33146	29957	78	1286	1351	14	1911	1454	20	3346	3133	35	5077	4360	41	108369	99741	76	0.47065
219417	160364	102	106724	82810	101	5247	3832	43	8759	5786	56	15543	10765	71	21740	15928	87	511345	380727	102	0.471693
43905	41959	75	25229	24704	73	921	931	0	1521	1408	13	2689	2602	28	3490	3673	30	89307	88590	71	0.472737
81887	74078	93	35894	31983	79	1389	1174	14	2108	1944	26	4708	4339	41	7182	6415	47	173287	155907	83	0.475867
200128	169619	98	138097	116225	98	5371	4018	39	7896	6658	48	16243	14083	73	22338	18590	84	527344	430760	98	0.476911
43702	45125	53	29012	28185	66	984	934	0	1110	1288	12	2756	2664	29	3575	3523	34	81503	79484	70	0.476911
109112	98100	86	55339	49801	84	2074	1981	24	2997	2210	35	6856	5656	47	10349	9167	59	236773	205263	88	0.477955
139008	124752	91	55465	50748	86	2641	2443	27	3795	3868	32	7872	7509	49	11376	10347	58	276490	256439	84	0.477955
83520	75191	89	44595	42358	82	2310	2202	25	2894	3030	28	6596	6537	43	9797	9133	57	213739	204121	84	0.478998
148602	119415	97	85408	70576	95	2766	2295	29	4348	4052	35	8403	7488	51	13201	11478	70	298744	261628	90	0.482129
61245	58471	76	25088	24131	74	1454	1448	15	2005	1947	24	4250	3974	35	6042	6462	41	137433	139377	70	0.483172
55574	52609	84	23564	22760	74	917	1082	6	1389	1402	17	2858	2820	28	4008	3802	34	102690	103363	76	0.483172
65440	63027	79	28559	27190	75	937	894	0	1886	1579	22	3442	3354	31	4846	5154	36	131059	125143	75	0.484216
103205	95498	82	57952	53041	82	1990	1889	22	3455	3437	34	6955	6342	43	9539	9312	57	279344	264919	80	0.48526
108993	100744	85	60315	54588	85	2265	1794	27	3082	2616	32	8063	7208	50	13054	12906	66	337042	308503	87	0.48526
47224	43777	80	40073	39688	75	1233	1385	12	1884	1667	23	3918	3727	37	5675	5482	41	130299	123496	75	0.48526
201043	158300	100	122121	101547	98	5392	4211	41	6157	4959	48	13603	10506	70	20198	16125	82	437864	316781	99	0.487347
89815	82010	83	40624	35616	83	1603	1556	18	3093	2817	33	6975	6475	46	10926	10118	56	278902	256887	72	0.487347
108099	96032	89	52504	47655	85	2308	1821	27	3390	2614	32	7327	6556	50	9598	7722	60	229171	195873	87	0.487347
122161	103249	94	76842	66662	88	2581	2196	28	3671	3273	36	8127	6916	48	11155	9775	59	259536	226756	87	0.48839
69650	66933	82	42620	42142	77	1421	1262	15	1964	1781	24	4411	4720	34	5731	5791	39	176824	179831	78	0.48839
84241	76949	92	35282	33243	81	1466	1219	12	2337	2338	25	4702	4532	36	7377	6971	47	187104	172279	83	0.489434
164648	125685	98	84078	66098	94	3538	2829	33	4157	3381	38	8957	6532	59	14199	11299	69	313981	241067	90	0.492565
124494	114615	87	68859	65493	84	3024	2809	30	5539	5295	41	13157	11934	61	19104	17266	77	527683	454995	89	0.494652
39316	39586	74	22660	22347	65	866	896	0	772	591	0	1953	2126	23	3278	3396	30	92090	95452	70	0.498826
42034	43151	71	15904	15573	52	485	581	0	950	1123	8	2113	2081	26	3268	3289	33	84136	84712	68	0.49987
130863	110031	98	81429	70196	90	2302	1796	24	3806	3271	35	8993	8077	52	13493	11298	72	360918	304972	85	0.500913
132654	113778	93	79413	67292	90	2299	1850	27	3806	3449	36	7409	6455	50	9583	8732	56	267938	221207	90	0.501957
106845	93382	88	56496	49552	85	1959	1838	20	3299	2769	33	7730	6817	48	10617	10157	58	319415	287774	87	0.501957
59405	56838	77	36690	34619	78	697	652	0	1419	1031	5	3239	3333	31	4499	3999	42	105987	104781	71	0.504044
128102	113765	103	61683	56496	85	2870	2695	28	4070	3720	41	8507	7149	52	11947	9927	62	275123	233613	85	0.504044
101139	86999	91	70035	61391	87	1781	1521	20	2905	2357	30	7041	6275	48	9992	9120	56	280225	244343	83	0.504044
157656	133693	104	88853	74657	91	3151	2765	31	5372	4374	43	12461	10251	65	18185	14869	80	484814	392867	91	0.505087
145824	133948	93	97870	93114	87	4791	4040	37	5844	5619	40	13522	11985	60	19840	17697	79	451969	369480	90	0.506131
77193	72108	80	32742	28461	80	1964	1673	21	2044	2292	23	4909	4678	40	7887	7281	48	161649	150517	80	0.507175
62939	62225	78	33384	32690	75	1060	1019	3	1807	1354	18	4228	4372	35	6159	6586	40	162897	159700	73	0.507175
51538	47549	82	28619	27672	75	792	691	0	1284	1312	14	2476	2411	27	3299	3180	32	86492	80450	75	0.508218
56592	53158	79	33484	31515	77	1275	1016	4	1365	1530	18	3397	3276	32	4823	4795	37	106665	102698	74	0.509262
87645	75247	84	48679	41224	84	1553	1473	18	2367	2212	30	5962	4861	45	7479	6556	51	200611	163745	87	0.510305
137777	116800	90	62632	52934	91	2555	2026	27	5043	4146	40	10632	9938	57	14250	12250	72	407867	365118	91	0.510305
61917	58526	83	35335	33889	77	1170	1047	8	1858	1774	21	4023	3623	36	6346	5695	45	135251	127365	78	0.511349
178409	138200	99	131473	105999	97	6109	4718	42	7220	6009	50	16714	13440	78	23050	19060	86	549857	462958	93	0.511349
261062	170734	114	140896	91727	111	6829	4444	50	8794	6023	58	18621	12514	88	24502	16356	94	567074	380216	107	0.512392
92784	84961	83	80449	77738	82	2255	2108	25	5009	4815	39	8838	8462	51	12209	10846	58	284821	244323	85	0.513436
83350	79435	85	54322	49452	80	1785	1622	23	2881	2819	29	6659	6226	43	10089	8849	60	276924	255992	82	0.513436
169714	125846	101	124897	102387	99	3063	2047	33	5094	3846	48	9255	6771	59	12369	9037	63	282441	208020	92	0.513436
194095	160605	97	85004	73267	94	4858	3882	39	5500	4419	48	13044	10458	69	17415	13493	73	378977	293395	94	0.513436
55384	50942	86	34063	30377	79	692	600	0	1170	1123	13	3185	2886	32	4959	4375	40	116026	100555	74	0.516567
91448	85300	83	45553	42616	80	1922	1964	21	3141	2970	33	6254	5745	46	8297	7388	54	189840	170281	85	0.516567
101343	87286	89	56110	47682	86	1996	1661	22	3277	2589	33	7298	6086	54	9497	8767	51	274322	226081	82	0.516567
85229	77246	87	52251	46885	83	1831	1827	22	3492	2460	35	5972	5730	44	8122	6936	52	185210	168777	83	0.516567
141294	120487	93	66126	56177	88	2639	2463	28	4020	3659	37	9821	7571	58	14000	11193	68	405438	324943	93	0.516567
121571	99905	92	82035	68511	91	2480	1940	27	4565	3659	41	9373	7762	60	13089	11234	68	346222	300295	84	0.51761
112244	98620	101	82236	73551	86	1930	1754	22	3148	2826	35	6408	5375	47	9209	8392	50	249509	215675	87	0.518654
217211	142422	111	111162	70531	110	4176	2289	46	6087	4056	50	11844	8340	65	17904	12014	78	465847	311967	108	0.520741
62213	62010	76	34150	32912	75	1767	1763	22	2639	2386	34	5021	4860	39	7055	5870	50	164475	141106	76	0.520741
56175	53546	78	29772	28697	75	996	849	0	1573	1212	16	2573	2520	28	3864	3632	35	88052	85820	75	0.522828
44750	45583	66	21939	21591	63	1058	837	0	1244	1274	11	2576	2584	27	3387	3434	32	80591	79141	71	0.523872
41676	39243	81	23161	22950	72	734	722	0	1270	1137	8	2071	2088	24	3267	3274	31	76709	79012	55	0.523872
63506	59332	87	50637	49167	77	1321	1379	14	1947	1678	20	4401	4306	36	5740	5584	40	142981	135299	76	0.524915
83135	77071	82	46378	42110	82	1592	1758	18	2034	1693	24	4914	4381	37	6838	6205	47	186933	169790	80	0.524915
104136	95967	85	72250	68430	82	3413	3310	31	4682	4139	38	10390	9241	60	13333	11944	61	316257	260776	84	0.525959
164911	131300	97	86905	69204	94	3085	2778	30	4967	3612	42	9643	7865	56	14228	11665	70	340610	266261	94	0.525959
73339	63568	83	42836	37027	82	1385	1257	14	2180	1834	21	4393	3646	44	6325	5558	46	163844	144582	70	0.528046
167037	134921	107	72073	58805	92	3254	2343	35	4763	3789	45	10710	8544	60	14803	12192	61	329337	259471	89	0.52909
53251	51219	76	30870	29735	75	636	632	0	790	1221	8	2549	2530	27	4173	3908	37	88762	86648	73	0.530133
76293	69663	82	43325	40575	79	1502	1340	15	1360	1566	22	3463	3288	33	5916	4964	44	122661	118574	76	0.531177
155741	129535	95	81612	70318	91	3672	2899	36	4618	3742	40	10486	9309	55	14419	11869	73	339115	283670	89	0.53222
115709	104523	85	68041	60812	86	2043	2038	20	3996	3216	38	7638	7410	50	11267	10017	64	305774	272887	83	0.53222
151353	122140	99	127391	101129	94	4057	3233	35	6067	4868	50	13134	10491	70	18236	14524	75	442323	347472	91	0.533264
29708	28663	72	17239	17320	52	474	437	0	947	843	0	1115	1282	12	2160	2039	26	60034	64486	64	0.533264
105693	99123	90	55775	53645	81	1740	1677	20	3386	3049	33	7760	7224	46	11213	10627	61	307055	273233	83	0.533264
32718	32662	71	18651	18767	53	787	938	0	1229	1343	11	1654	1629	23	2160	2398	24	56934	59589	56	0.533264
94810	87033	96	54543	51657	81	1848	1790	20	2619	2542	32	6697	6042	46	9916	9911	51	265290	251746	80	0.534307
185380	151404	99	82305	66418	95	4125	3705	35	6654	5255	50	12609	9932	63	17910	14189	75	387739	296933	95	0.535351
47470	46738	77	26341	25821	67	902	885	0	1330	1464	14	2814	2806	29	2935	3058	30	87421	88077	69	0.535351
99999	86296	93	51656	45823	83	1354	1202	9	2404	2105	26	5570	4704	44	7188	6098	46	201988	186960	69	0.535351
167822	130711	98	116837	90138	93	3901	3084	38	5285	3975	46	9605	7594	57	13145	10250	68	315199	236887	90	0.535351
56040	55474	60	36173	34739	75	858	829	0	1907	1640	18	2956	2902	30	3857	3916	35	106057	101189	75	0.535351
67533	62904	83	29451	27202	77	1241	1181	11	1328	1538	18	3472	3251	34	5252	4920	40	123736	114558	79	0.537438
131539	99324	94	83629	63856	93	2692	1927	33	3807	3055	37	9347	7191	55	13233	10514	71	304647	234785	93	0.537438
111444	97252	89	83507	73898	88	1892	1629	21	3127	2936	34	6601	5796	47	8372	7909	52	237358	216765	78	0.538482
109950	86048	105	75688	60451	105	2567	1897	28	3795	2898	40	7209	5586	51	9213	7236	62	229666	179686	105	0.538482
172488	138398	97	99362	81678	93	3033	2503	32	5320	4543	39	10516	8564	58	13733	11294	62	393811	316236	96	0.539525
56178	53506	80	31184	29366	76	1263	1098	7	1690	1710	20	3344	3166	33	4155	4062	39	106800	95555	75	0.540569
69020	62504	80	44053	39384	80	1390	1097	9	2035	2091	24	4548	4060	39	7078	6275	47	145612	132969	78	0.541612
46853	43606	75	20427	19990	58	904	820	0	1849	1370	20	2364	2318	28	3377	3349	31	84638	82249	77	0.542656
73558	61381	85	46251	39259	82	1001	1127	8	1675	1313	24	4531	3827	43	6432	5121	48	156199	143626	68	0.5437
83494	77920	81	45641	42079	82	1066	990	0	2724	2523	31	6470	5785	43	9625	9207	48	264949	250778	85	0.545787
212854	156350	103	152230	110739	105	6757	5063	47	8836	6424	54	19015	14147	82	26568	19735	96	587445	465212	99	0.545787
22475	23788	55	16732	17046	50	243	351	0	338	505	0	1392	1504	17	1882	2187	22	52225	53326	65	0.545787
185856	143340	114	116264	89458	98	4626	3160	40	6910	4943	52	13442	10205	64	20268	16073	89	485221	368210	101	0.54683
148535	115049	99	80083	62961	92	2542	1908	29	4993	3506	47	10725	8323	60	15047	11946	68	406001	321881	91	0.54683
64084	62488	79	35041	33973	76	1010	1096	7	1687	1901	17	4020	3838	36	6040	5654	42	163081	158820	75	0.547874
105234	93935	85	61738	55278	86	2214	2041	26	3184	2775	34	7365	6148	52	11075	9388	62	251232	206937	81	0.549961
88171	74415	88	50588	43602	84	1785	1615	20	2238	1895	28	5456	4575	47	7474	6094	53	167194	138659	83	0.549961
190126	141895	101	153797	119092	98	6343	4973	44	10197	7865	60	20216	16177	79	28694	22753	90	642166	514605	97	0.553092
80379	71182	89	43792	38781	84	1137	1126	7	1844	1877	21	4009	3275	39	5435	4867	42	159415	145086	76	0.555179
180118	134973	101	93756	71565	97	4021	2860	40	5792	4226	49	12201	9173	64	17106	11633	84	377589	267782	98	0.556222
108132	100323	83	65450	59544	83	1942	1829	21	3595	3004	35	8590	7323	51	12913	10683	67	360258	316039	86	0.556222
57680	55823	76	27349	26690	69	825	833	0	1349	1652	17	3209	3378	30	4765	4790	36	127149	128576	73	0.556222
88692	78749	82	45990	41686	83	1669	1646	18	2339	2031	29	5418	4808	41	7145	7071	49	170327	153428	81	0.556222
179580	132396	98	138589	103950	100	5540	4341	42	8801	6268	58	16333	12012	74	21742	16771	92	529399	388373	101	0.557266
127633	119171	87	79685	73755	85	2013	1817	22	4382	3984	36	9890	9005	53	13783	12655	64	356469	321061	102	0.557266
88225	83556	91	45897	44088	79	1552	1535	15	2603	2475	26	5517	5269	39	9060	9006	48	254271	250075	81	0.557266
152261	123198	103	114952	95274	93	3306	2796	33	5493	4532	44	12468	10460	63	17893	14779	80	467076	406739	93	0.559353
91449	82278	90	52498	46647	83	1607	1593	17	2257	2499	27	5649	5055	43	8646	7614	55	239471	212530	82	0.560397
79539	73760	80	44585	42273	80	2186	1963	26	3784	3241	36	6390	5549	46	8742	7977	50	214099	191024	80	0.56144
31588	30723	73	19511	19192	61	523	599	0	513	634	0	1454	1585	19	2549	2337	30	60727	62766	64	0.562484
185226	153314	97	136838	117018	96	5598	4989	39	8815	7462	57	16582	12785	71	22876	18639	85	499407	407922	94	0.563527
59663	57188	78	42092	41077	78	2483	2355	27	3084	3030	31	6088	5732	43	9237	8691	49	215349	199875	77	0.564571
90852	77507	85	48878	42534	85	1391	1284	16	2443	2305	28	5456	4553	42	8974	7546	53	261832	228064	82	0.564571
38122	34819	86	28364	26236	86	642	706	0	1144	830	0	2135	1894	23	3196	2645	32	80546	68195	86	0.564571
150703	119790	99	69051	55850	92	2753	1942	31	3835	3027	39	7297	5982	53	10708	8031	60	244427	194443	84	0.564571
153398	130538	90	74489	60888	90	3958	3101	36	6185	5431	49	11782	9059	66	16224	12757	74	379081	298671	90	0.564571
20245	18903	69	14887	15335	47	213	450	0	120	516	0	964	1109	9	1743	1928	23	46682	51254	48	0.565614
148428	112937	95	112566	85301	96	3210	2408	34	4197	3224	43	9998	7745	57	15133	11741	75	357818	289894	91	0.565614
167998	141240	95	75892	64509	91	3537	2934	33	4808	3950	45	11955	9799	59	17816	13339	77	506112	395673	94	0.566658
73023	63594	96	41410	37470	82	1076	859	0	1433	1542	15	3524	3356	34	5325	5086	42	139583	123191	80	0.567702
105377	93571	90	58588	52188	83	1985	1727	23	4029	3447	43	7683	6634	48	11006	9681	60	320075	290540	86	0.567702
49027	48131	75	29654	28871	73	991	1023	4	955	1186	10	2295	2236	27	3604	3551	30	95576	92583	74	0.569789
84596	76145	92	53747	48334	82	1802	1617	21	2451	2077	32	5331	4937	42	7123	6410	48	172882	148818	82	0.570832
193249	156619	110	134276	111731	100	4960	4172	38	7287	6004	55	14787	12254	70	20639	16861	87	489260	395771	101	0.570832
80493	75986	80	57721	55327	80	2372	2119	26	2654	2455	31	5750	5646	41	7979	6689	53	185736	165178	82	0.571876
98919	81429	93	48831	40362	86	2286	1471	28	3016	2456	34	6299	4892	49	8655	7414	51	210939	171399	89	0.572919
66246	60000	79	37635	34420	79	1204	1082	9	1733	1460	25	3984	3773	35	5706	4648	46	135576	121461	83	0.573963
101601	90569	88	61466	56434	85	2872	2417	30	4775	4555	37	9398	9009	56	13261	12799	77	304026	290243	90	0.575007
111960	96148	89	56844	48648	87	1597	1430	16	3292	2866	32	5712	4901	44	8808	7419	50	244158	214883	85	0.575007
113911	99229	101	51335	44670	86	2052	2078	21	4246	3957	36	8339	7279	52	13332	11877	70	354190	315405	89	0.57605
140461	123766	94	74377	67243	88	3334	2906	31	5319	4688	41	12192	10552	63	18187	15992	75	482096	402404	97	0.577094
186579	145325	95	109603	91010	95	4451	3534	38	5702	4249	45	11242	8633	63	15904	11633	70	352786	269012	99	0.580224
128588	110358	90	75206	65362	87	3184	2631	32	3872	3783	40	8647	7298	52	12546	11283	64	273413	221397	88	0.581268
131422	107800	93	90227	75279	90	3145	2728	32	4498	4054	40	9145	7670	51	13172	11213	68	313243	259080	93	0.581268
91591	82898	85	52581	47301	81	1532	1463	17	2564	2327	28	5595	4981	44	8245	7168	48	234116	212842	86	0.581268
151764	123680	96	97250	83579	93	5147	4377	37	7173	6523	46	15096	14185	62	20677	18344	79	481683	444447	95	0.582312
94749	82986	85	54489	47359	84	2063	1920	24	3139	2158	36	6774	5447	48	9209	7896	52	219440	178080	88	0.583355
84310	78003	90	41298	38627	80	998	951	0	1925	1971	24	4628	4518	36	6382	6002	40	188130	180907	84	0.585442
57743	54969	78	30701	28285	76	1335	1375	13	1798	1476	20	3567	3132	34	5044	4524	41	116072	101076	77	0.585442
96408	88304	82	49525	44539	83	2099	1946	24	2854	2613	31	6501	5616	44	8756	7687	50	225987	194637	87	0.585442
100302	90111	99	36519	33303	83	2437	2339	25	3797	3120	42	7223	6195	50	10247	8273	70	230500	192246	87	0.586486
89107	78606	82	48180	43357	83	1609	1676	21	2891	2252	30	6067	5338	46	8395	7532	55	224001	194095	89	0.586486
37751	35004	86	19763	19347	60	463	594	0	1058	683	0	1535	1406	18	2389	2019	28	61138	61872	74	0.587529
124757	104365	89	97195	86592	89	5600	5085	37	8309	7145	51	16772	14968	72	22906	20195	83	516573	428776	93	0.587529
76491	72037	81	47112	45928	78	1671	1200	17	3488	3050	33	7674	7435	47	10284	9406	55	302356	284059	84	0.587529
94003	83674	84	49360	44996	83	1710	1349	21	2340	2421	28	7158	6365	50	9433	8247	58	278320	257488	78	0.588573
106159	99057	88	68764	65115	81	2415	2259	25	4846	4107	40	10729	9547	58	14054	12202	71	404468	352254	84	0.592747
106966	96211	89	56511	50055	86	2061	1761	24	3236	3078	32	8892	8171	50	12205	10839	68	351732	319709	83	0.593791
107374	92514	90	68153	58817	88	2256	1599	26	3589	3002	35	6323	5303	45	8569	7054	51	192145	163890	86	0.593791
51865	47490	78	31860	31534	75	1523	1460	18	2359	1757	29	5113	5010	38	6531	6056	43	141584	127254	76	0.593791
124613	108441	88	60683	52344	86	2118	1700	23	2722	2533	33	6922	5868	49	9524	7516	57	249426	203760	84	0.593791
110293	96915	92	71356	63690	86	1817	1868	20	3559	3323	32	7444	6529	48	11120	9866	57	298637	274331	83	0.594834
197710	169723	98	123882	109215	93	4672	3812	38	8048	6138	51	14302	11834	71	20917	17007	84	461296	363259	94	0.595878
62832	57417	85	38990	35596	79	1014	822	0	1624	1680	19	3597	3385	33	5545	4968	41	141230	129540	80	0.597965
56672	52325	79	30880	28716	76	1014	851	0	1978	1636	19	2872	2572	31	4454	4037	41	100022	90531	72	0.597965
172601	135705	98	72714	53572	94	3535	2676	34	5236	4163	46	10807	8410	60	16346	12567	68	348135	276674	90	0.599009
59856	57174	78	33694	32571	76	1573	1551	16	1994	2050	22	4597	4672	38	6698	6723	45	145108	148507	59	0.599009
145574	130853	90	85727	77372	87	2766	2327	28	4793	4064	43	10349	8751	56	15576	13187	76	422930	348149	87	0.599009
65320	65473	70	36728	36785	75	1073	994	0	1887	1742	26	3951	3878	35	4857	4942	40	149077	149198	73	0.599009
119617	105927	87	63857	57773	85	2792	2290	30	4489	3499	39	8404	7041	50	12468	10348	62	280931	232519	83	0.599009
164436	132119	93	108806	88795	95	4250	3515	36	7526	6484	47	17070	14035	74	22737	19310	85	600908	515281	90	0.599009
54704	51171	79	37284	36320	76	1507	1307	14	2505	2081	30	4779	4505	39	6873	6701	46	163136	147697	76	0.600052
70391	67835	82	38574	37318	77	1229	1171	12	2444	2546	27	5169	5265	37	7906	7482	47	194654	193691	65	0.601096
88254	83666	83	45516	44051	80	2177	2036	24	3392	2847	33	7787	7485	46	13094	12272	62	342632	309593	83	0.601096
126072	116103	101	85220	80001	84	2657	2298	28	4493	4428	39	10366	9110	55	15034	12810	75	430085	369762	88	0.603183
62553	59553	77	28047	26720	70	1651	1441	17	2068	1916	26	3729	3448	33	5339	4822	42	119205	116119	73	0.604226
146902	124466	92	98357	84034	91	2940	2620	30	5946	3860	48	10607	8159	62	15492	13179	70	345290	276737	95	0.60527
107818	96500	98	58218	53081	85	2413	2201	25	3645	3369	32	6357	6092	45	8686	8750	50	200865	186298	82	0.60527
206050	154149	100	114610	88535	98	4381	3513	40	5762	4360	49	12247	9504	62	17304	13548	78	379610	284862	95	0.606314
41316	40051	73	24186	23514	68	721	797	0	1238	1140	10	1941	1869	25	2647	2589	27	65209	65122	75	0.607357
79438	75836	81	39907	38520	77	1753	1667	21	2263	1981	29	6292	5967	44	8349	7743	54	229912	207891	84	0.608401
57263	51056	81	42494	38638	78	1534	1274	18	2130	1784	29	3672	3297	35	5818	5680	43	127981	110554	82	0.608401
120732	101664	92	70654	60374	90	2059	1739	23	3953	3534	37	8923	7648	54	12714	10596	60	361192	316684	90	0.609444
86991	80606	88	46378	43738	80	1234	1012	5	2254	2057	24	4652	4507	40	6473	6369	46	178026	164600	86	0.609444
81824	76626	91	36819	34261	81	1090	1210	9	2285	1879	30	5063	4757	41	6827	5803	45	200269	174224	87	0.611531
114261	103624	83	57888	52430	85	2105	2120	23	3329	3674	37	8560	7304	53	12414	10677	61	349011	305386	92	0.613619
41579	39788	71	20742	20516	61	647	730	0	1113	1198	8	2109	2162	25	3290	3293	29	79176	76161	76	0.614662
85891	77277	84	52932	47087	82	1566	1544	17	2574	2491	30	6194	5546	44	9103	7700	55	239778	209949	87	0.614662
49858	48780	66	15823	15870	49	1043	1005	2	1405	1377	11	2604	2347	29	3381	3129	35	92508	92940	76	0.615706
92351	85303	98	41474	37992	80	1861	1782	17	2657	2341	28	5271	4732	41	7319	6800	44	172610	158504	88	0.616749
98365	89763	84	54904	49124	82	1735	1623	21	2203	2259	28	6349	5119	47	8378	7146	52	205234	171570	87	0.616749
119138	111472	87	72361	68382	84	2480	2169	26	3830	3593	34	7929	7412	47	11522	11126	56	344058	323372	90	0.616749
83544	81386	83	48445	46887	79	1420	1258	15	3223	2914	31	5855	5686	43	8736	8396	50	243439	233530	84	0.616749
38541	37494	67	21183	20797	61	955	977	0	874	1095	6	2222	2135	25	2700	2665	27	70875	67666	73	0.617793
49160	46473	75	28407	26529	74	964	1072	6	1055	1156	15	2725	2339	30	3736	3358	36	95481	89172	76	0.618836
74816	69072	82	50126	47619	80	1967	1919	20	2605	2865	26	5925	5851	41	9154	8898	51	210663	200766	83	0.61988
135432	109584	94	69872	57501	92	2487	2084	29	3758	2747	40	9020	7224	56	12194	9591	68	305491	238524	107	0.61988
69189	69940	77	38671	37757	76	1325	1306	14	2005	2009	25	4457	4404	37	6306	5952	42	194391	195303	79	0.620924
104669	88949	89	60939	51663	86	2032	1648	24	2939	2554	32	5879	4754	45	7726	6052	51	207107	175884	88	0.623011
189964	154908	100	92191	73128	96	3923	3487	34	7350	6024	56	12866	10084	63	19505	15572	79	442657	349682	99	0.624054
112281	107562	82	74280	70001	85	2681	2619	26	3660	3464	35	7442	6718	51	9703	8727	50	218898	203920	85	0.624054
120209	105004	88	70637	60788	87	1877	1785	23	3855	3207	40	7890	6837	50	9854	7990	58	280230	247712	83	0.624054
268699	195455	116	134901	104095	108	6027	4588	42	9512	6897	65	20499	15422	86	30499	22551	103	749642	556826	112	0.624054
99430	88333	88	72633	64601	86	2020	1693	21	2692	2849	32	5377	4645	41	7099	6322	49	158757	140384	87	0.627185
131251	115612	98	74783	64611	86	2754	2317	29	3886	3203	38	8686	7185	54	11917	10636	60	283088	226198	88	0.627185
78943	74728	87	36656	35302	80	1211	1121	11	1964	1910	20	4947	4852	36	7539	7012	46	203485	201353	81	0.628229
74443	68778	81	44585	41319	79	1396	1352	14	2051	1878	25	4056	4114	36	6311	5844	44	147489	142526	75	0.628229
214941	166929	99	92825	71157	97	4740	3623	39	7076	5539	53	14438	10900	73	20719	15429	82	450864	342224	102	0.631359
49306	47016	80	22812	21846	64	931	837	0	1124	1109	9	3032	2853	30	4695	4525	35	93536	96103	71	0.631359
45754	43833	75	17344	17021	51	778	648	0	1267	1312	14	2087	2260	22	3686	3355	32	82413	79893	75	0.632403
140317	120634	93	59999	51473	87	2497	2089	27	3590	3524	33	9277	7581	56	13885	11989	69	380018	326315	92	0.632403
86406	78222	86	41608	37037	83	1396	1418	14	2104	1760	24	6198	5318	43	8646	7528	52	257513	231845	85	0.632403
204416	151102	101	88475	64592	98	5021	3742	41	7337	5123	55	14119	10447	75	20139	14860	78	432831	312425	100	0.633446
48655	46643	80	26845	26038	74	714	792	0	851	872	0	2688	2619	28	4083	4437	30	93632	92792	77	0.63449
148295	119956	104	75357	61516	91	2954	2149	32	4525	3754	42	8816	7128	59	13098	9714	67	306543	234017	93	0.63449
113282	102862	94	65619	60639	84	2131	1826	24	3738	3517	35	9098	7924	52	12015	11247	56	356380	311638	89	0.63449
157344	143658	92	97112	91284	89	6106	5566	39	7982	6881	53	15904	13955	69	22394	20765	85	505861	406917	93	0.63449
35961	34570	64	18822	18768	54	489	519	0	637	1058	6	1771	1701	21	2371	2320	25	60670	60757	74	0.635534
82602	77414	82	46014	43012	80	1543	1648	17	2469	2566	29	5997	5455	42	7477	7225	46	239717	231236	86	0.637621
230194	169123	106	149637	115528	103	4189	2880	39	7278	5566	57	16784	12473	80	24437	18052	95	672421	494172	106	0.638664
158160	133131	90	79763	65867	91	2539	2226	26	4643	3467	40	9809	7638	55	14166	11354	61	382395	300681	93	0.639708
121112	108004	89	98538	89202	90	3572	3245	32	4592	4632	37	9688	9488	51	13745	13343	62	337484	309516	103	0.639708
87067	83186	84	33793	32804	79	1671	1605	19	2945	2475	35	6669	6554	44	9751	9417	51	260822	255965	80	0.640751
80189	76146	80	42187	40695	78	1173	1414	14	1897	2090	23	5061	4775	40	6637	6709	46	185995	187741	71	0.641795
54776	53188	75	29204	28187	75	936	657	0	1561	1602	18	2739	2305	31	4015	3658	33	98025	94349	75	0.642839
63036	58268	84	35017	32546	80	1493	1399	14	2045	1903	23	3857	3404	34	5706	5344	44	120385	110138	93	0.642839
35120	33480	75	23219	22695	64	818	713	0	635	771	0	1922	1906	22	2635	2583	25	68460	66500	75	0.643882
67587	63655	84	39023	36622	77	1506	1414	18	2178	1609	21	5668	4966	43	7772	6690	48	179394	155669	86	0.645969
40017	39075	80	25280	25174	66	426	437	0	925	820	0	1738	1927	20	2757	2862	29	72791	74005	76	0.645969
93566	81163	85	43242	38014	82	1584	1407	18	2086	1758	28	4813	4146	40	6842	5814	50	151355	126228	87	0.645969
157329	130428	93	115497	96874	92	3252	2626	34	4373	4191	38	9393	7540	51	12768	10491	62	342330	284414	99	0.650144
49764	47473	75	24254	22829	69	1058	1135	10	1724	1535	23	3207	3182	33	4941	4860	39	121957	107988	81	0.650144
95568	85539	83	55463	49145	85	1923	1596	23	3648	3568	33	6991	6609	46	11431	10431	59	309797	278277	89	0.650144
100236	92043	89	61405	56560	81	1638	1529	19	3185	2504	37	7532	6919	45	11606	10348	57	322014	276332	88	0.651187
53331	49369	76	31545	28779	75	945	898	0	1718	1527	22	3053	2992	32	4697	4372	37	106132	98700	77	0.653274
191152	157785	98	129651	106597	96	4344	3233	38	6786	5026	51	14352	10771	67	19035	14673	81	468472	354472	98	0.654318
40174	40959	55	19277	19234	52	847	783	0	655	814	0	1871	1870	23	3446	3340	30	71454	71224	70	0.654318
52731	49989	79	21207	20187	59	1078	1072	8	2072	1652	25	3583	3480	32	4984	4569	41	120884	110319	79	0.658492
85597	78054	82	58300	53065	84	2193	2017	24	2274	2329	26	4905	4519	38	7426	6527	49	153942	144424	82	0.659536
107628	92350	92	50980	43417	85	2005	1595	24	2902	3029	33	7901	7093	49	11336	9648	60	329381	291283	89	0.661623
70280	66923	78	35536	33590	77	1900	1551	22	3071	2751	32	5496	4917	44	8193	7129	55	206435	179675	77	0.661623
131350	118464	87	62763	58019	86	2279	2175	26	4096	3358	37	10320	9112	53	13915	12012	65	405678	335811	92	0.664753
60938	53749	93	44100	40090	93	965	989	0	1862	1740	21	3822	3184	32	5452	4761	42	138434	112922	93	0.664753
55036	52547	84	32691	31536	76	1087	975	0	1308	1443	15	2695	2588	30	4450	4288	38	106331	105635	67	0.664753
36512	36394	73	17775	17515	52	836	645	0	1570	1104	8	1975	1938	23	3067	3126	29	70495	71360	71	0.665797
73945	71392	78	40216	38879	77	1188	1276	11	2709	2338	28	5667	5660	40	6452	6192	47	211238	205808	77	0.665797
97720	90463	84	52792	49788	81	2432	2072	27	4102	3617	40	8583	7727	51	12751	11551	57	279368	233085	83	0.665797
69845	66737	80	34980	34388	77	853	1077	5	1674	1645	20	4032	3972	34	4963	5213	39	148212	148209	75	0.666841
108199	100496	89	57784	55272	83	2873	2733	28	5686	5244	41	12253	11794	62	16785	15536	70	482052	456911	86	0.667884
43235	42180	65	23280	23220	71	887	911	0	1150	1049	6	2464	2459	25	3316	3389	32	80805	79866	75	0.668928
116005	106659	93	86257	81888	86	4647	4246	37	6128	5220	43	13066	11932	61	20638	19523	73	428516	362969	101	0.668928
142394	119671	91	72414	63084	88	2518	2255	24	4420	3574	39	9629	7814	55	12096	10403	56	331605	276330	92	0.669971
100848	89459	85	52486	45390	86	2325	1861	25	2447	2253	28	6066	5051	46	7649	6738	46	227659	196998	87	0.669971
44105	42536	78	25509	24706	73	650	731	0	822	646	0	1886	1888	20	3291	3559	31	69463	69175	75	0.671015
210998	175436	114	112183	97922	98	6017	4986	42	8061	6820	49	16534	13260	76	24134	19542	93	508092	391935	103	0.672058
70827	65370	81	41128	37175	81	1382	1200	11	2070	1659	21	3975	3773	35	5316	4893	43	126979	116597	85	0.673102
49034	50494	68	22483	22275	68	376	536	0	1126	1205	12	2660	2733	28	3719	3980	32	104080	103639	72	0.673102
26581	26111	59	16649	16540	50	352	413	0	595	774	0	1825	1706	21	2308	2243	25	57112	57363	69	0.674146
49638	47056	74	22731	22408	64	1034	926	0	1227	1514	15	2958	3004	30	4424	4147	37	101377	101796	75	0.674146
127247	114532	88	60982	54686	86	2155	2130	21	3505	3364	35	8128	6943	49	10226	8163	59	312123	264739	88	0.674146
105679	92926	91	57780	50386	84	1919	1791	20	3944	3201	35	6954	6226	47	9938	7980	54	296665	252758	88	0.675189
131768	116151	91	66581	59375	86	2547	2525	28	3748	3486	34	9711	8609	52	13016	11386	63	366980	307902	94	0.676233
99279	91266	84	41735	37963	82	1693	1697	19	3146	2511	29	6843	6181	47	9651	8118	52	266491	240987	87	0.679363
38014	37956	71	18589	18358	53	730	753	0	947	696	0	1635	1690	18	3493	3144	36	66524	65542	72	0.680407
24615	24335	61	15219	15245	49	94	311	0	472	518	0	1189	1384	14	1770	1712	21	57484	60273	68	0.681451
79887	71073	87	37194	33684	81	1700	1695	18	2272	1930	24	5402	4647	44	7302	6690	48	182812	155805	86	0.681451
45158	41781	88	29321	26736	88	995	856	0	1067	943	0	2622	2645	28	3891	3403	35	92141	78941	88	0.681451
116016	95870	104	83502	73630	88	3357	3039	31	4867	4539	41	9316	7900	55	13522	11804	68	307436	257271	88	0.682494
94200	81797	92	43756	38702	83	1848	1584	22	2937	2153	35	5539	4531	44	8103	6587	60	188298	155750	88	0.683538
150016	118905	93	62501	50077	92	3109	2277	33	4639	3447	40	10958	8836	57	15202	12830	67	371841	296193	94	0.684581
149242	138436	88	105851	99509	87	4256	4006	32	7214	6329	46	13542	11426	67	18377	15851	80	426534	354186	94	0.686668
41133	39588	74	29120	27361	74	944	939	0	1656	1386	19	2445	2147	29	3584	3585	34	86008	76929	73	0.686668
156262	130002	93	70582	59082	90	2799	2277	29	4668	3982	40	10295	8710	55	15984	12635	82	414074	322179	93	0.687712
139150	108492	93	67765	51969	93	2362	1837	27	4149	3356	41	8831	6695	57	13109	10457	62	370535	285128	89	0.688756
47281	48847	64	38673	38157	74	838	842	0	1100	1360	14	2612	2744	26	4391	4286	37	92369	92450	70	0.688756
86960	81126	81	74225	69798	83	2803	2513	28	4240	3951	34	8111	7575	49	12057	12044	52	262531	246391	81	0.689799
81739	76361	89	40383	37058	80	1816	1566	20	2501	2147	28	4813	4440	38	7504	6971	48	170520	156061	83	0.689799
61493	58891	76	39770	38540	76	2094	1907	22	2324	2529	25	5645	5254	40	7984	7187	53	168241	151229	79	0.691886
69246	65157	78	40392	37392	79	1573	1469	18	2165	2401	24	5607	5179	44	8087	7886	47	235692	216623	80	0.691886
90431	75574	87	57820	46568	87	2212	1845	23	3010	2398	35	5849	4840	47	8264	6419	54	189936	165187	76	0.69293
44280	42797	68	26185	25193	73	1036	1006	2	1382	1142	15	2983	3058	30	4128	4088	36	95978	94499	72	0.69293
104499	92829	87	51609	46279	84	1764	1592	20	3198	2965	35	6260	5465	46	9636	8211	52	205998	181949	83	0.693973
147251	124683	99	72263	63279	90	2301	2167	25	4387	3681	41	9475	8112	55	12680	10556	60	361530	300984	92	0.695017
25218	25358	63	16895	16824	51	371	537	0	601	835	0	1460	1589	17	2153	2007	25	47289	48915	65	0.698148
32390	31717	76	14866	14901	48	611	456	0	1046	698	0	1637	1571	20	2526	2471	26	60269	63122	68	0.698148
75203	69644	82	44209	40182	78	1337	1417	14	2025	1822	22	4286	4019	38	6245	6012	43	143815	128034	79	0.699191
85738	76692	83	54570	47651	85	1116	1007	3	2373	2315	28	5268	4443	45	7026	6206	46	179402	168347	69	0.699191
102506	91334	86	52525	46365	86	1655	1564	19	2795	2571	31	5927	5072	47	8242	7333	51	198855	186017	85	0.701278
35086	35303	70	22826	22795	61	886	872	0	738	980	0	2579	2569	29	3404	3595	33	79008	81458	59	0.701278
161410	142149	95	96778	86478	89	3716	3288	32	6189	4827	48	11080	9207	60	16185	13123	78	360611	286134	93	0.703366
45796	46340	60	29400	28687	71	844	896	0	966	1189	9	2484	2440	28	4051	3962	36	93340	95836	72	0.703366
110328	93673	92	92303	80077	88	1967	1885	22	2794	2594	31	6441	5458	47	8843	7648	58	219887	192267	82	0.704409
94758	83685	86	69977	61972	87	1995	1660	23	3044	2446	32	6525	5512	49	9525	8034	55	215123	183005	87	0.705453
101907	86497	96	63665	53628	88	1516	1391	14	2557	2483	30	6370	5590	46	8969	7630	52	253200	207789	85	0.706496
163730	142556	107	96350	85589	88	3751	3327	34	5446	5034	40	10522	8817	56	14952	12855	69	365777	300410	91	0.710671
205181	150591	102	120911	92579	99	5461	4317	41	8617	6384	59	16147	11893	73	22778	17395	91	534455	410444	116	0.710671
72684	65370	88	37239	33608	77	1889	1635	22	2262	2036	25	4588	4096	39	6275	5617	46	166947	159625	78	0.711714
136608	119666	95	74791	67070	87	2073	1674	27	3662	3611	33	9546	8143	52	12656	11430	62	373812	327980	88	0.711714
78024	70957	95	37120	33373	81	1269	1199	11	2646	2295	28	6010	5875	40	8881	8241	53	252528	232714	81	0.712758
63877	60677	92	31074	30081	76	1348	1078	7	2023	1741	26	3252	3194	33	5032	4498	40	123308	119520	77	0.713801
94739	84443	98	57939	51819	85	1784	1291	24	3528	3034	35	5885	5298	44	8950	7380	51	241982	215857	86	0.714845
126690	113500	86	75338	68516	86	2445	2198	26	3386	2641	39	9527	8101	56	12367	10247	61	346555	291361	90	0.715888
94441	81068	100	49092	41841	100	1393	1265	13	2671	2347	27	6497	5899	43	9862	8581	69	280865	248443	100	0.715888
93510	84786	86	61993	56374	85	1929	1515	22	2781	2875	30	5027	4335	39	7337	6392	49	173587	157221	81	0.715888
34134	33297	60	15765	15337	51	482	520	0	727	857	0	1572	1802	18	2392	2468	24	57496	57108	67	0.717975
95017	90728	88	57063	54491	80	2215	2095	23	3435	3191	34	8372	7716	53	12569	11909	61	349941	319910	82	0.720063
86692	76262	84	56796	48308	86	1578	1283	17	3123	2010	33	4910	4141	41	7149	6169	48	156167	142262	71	0.723193
112557	98997	91	68597	59955	87	2223	1724	25	3671	3210	35	8047	7114	51	12075	9981	67	338941	293502	86	0.723193
172234	143943	96	75937	63643	93	3904	3393	33	5152	4781	41	10765	8981	59	15459	12398	70	350667	280768	91	0.723193
113126	92103	104	68739	56731	104	2319	1972	25	3226	2309	38	7336	5996	52	10144	8497	59	259334	214633	104	0.724237
247186	174548	109	143470	102843	110	6551	4582	47	9908	7316	60	18571	13134	88	25636	17713	99	577246	414630	108	0.726324
124227	109180	87	78578	69519	86	2877	2447	30	4721	3533	43	7744	6932	48	11427	8807	65	245237	201192	85	0.727368
40530	39846	71	23571	23149	65	921	788	0	900	1113	7	2194	2160	27	3452	3198	35	76063	74917	68	0.728411
86802	80480	87	39183	37388	80	1435	1232	15	1981	2062	22	5572	5012	43	7965	7544	52	211486	209067	74	0.728411
39858	36384	73	27024	25633	74	735	746	0	1156	1091	6	2326	2227	26	3488	3211	33	91269	83943	71	0.729455
59315	58872	79	31074	30573	75	661	556	0	1481	1511	19	3005	2858	30	4070	3987	36	100507	102410	69	0.731542
77762	72917	83	49051	45324	81	1437	1216	12	2037	1950	24	4636	3895	41	6816	6100	43	174274	159123	78	0.731542
132688	109896	107	65935	54106	107	2249	2190	25	4335	4000	35	10225	7999	60	15880	12424	72	428315	337174	107	0.731542
102132	85374	90	58503	49634	86	1943	1807	22	3421	2794	36	6918	5897	48	9579	8626	58	288394	261985	70	0.732585
115174	100643	90	57099	51057	84	2883	2528	30	5246	3993	44	8735	7861	52	11901	10505	59	261277	217371	85	0.733629
56067	55007	75	27480	26007	77	1386	1139	8	2077	1872	24	3636	3637	31	5250	5680	38	102431	102227	70	0.733629
227718	156948	114	126793	91523	109	5238	3660	42	7661	5371	55	13783	9434	71	21067	15156	91	460513	326027	106	0.733629
69323	66098	90	62474	59902	79	2136	1944	26	3377	3183	33	6694	6385	45	10586	9825	62	271045	252870	80	0.734673
42315	40573	74	20144	19488	64	522	628	0	1294	1213	12	2031	1833	25	3819	3469	33	82608	83262	68	0.735716
178009	131116	102	82801	64062	97	3655	2910	35	5352	4355	46	9899	7875	58	14493	10609	68	311202	237193	98	0.73676
109995	98522	86	59954	52607	85	2059	2040	20	3210	2821	32	7166	6230	49	10059	8848	55	252088	228693	82	0.737803
124192	105432	98	65523	55525	87	2069	1691	24	3732	3552	37	9102	7738	52	11970	10625	56	354613	302566	85	0.737803
92391	84609	86	39358	36476	81	2061	1738	23	2919	2931	29	5401	5130	40	7439	7101	47	165498	158224	81	0.738847
90996	78656	92	50208	42925	84	2045	1662	24	3172	2330	33	5590	4457	46	7913	7028	50	208952	180417	83	0.738847
152677	131688	90	89868	78644	90	3013	2748	28	5063	3913	46	11682	9367	66	17058	14992	71	475957	381397	91	0.738847
36750	35847	70	19807	19328	58	735	614	0	749	779	0	1677	1532	20	3094	3607	29	72756	73598	71	0.740934
125925	117056	93	72003	67456	87	2544	2413	27	4971	4008	40	11675	10333	62	17641	15365	76	474380	409299	91	0.741978
74392	69396	80	45201	42511	81	1175	1100	8	2118	2121	24	4295	4026	35	6657	6316	48	145325	140365	72	0.743021
61927	56069	80	37615	33550	77	1288	1082	7	2237	2055	23	4373	4168	38	6222	5203	46	147299	127222	81	0.743021
145137	117204	94	66643	54858	92	2744	2120	31	4477	4085	39	9299	8343	53	12132	10958	62	286642	262231	87	0.743021
13397	14950	46	12675	12988	45	180	263	0	469	496	0	916	908	0	1478	1545	17	38271	40794	58	0.743021
96325	87890	87	41308	38268	81	1389	1280	16	2807	2550	31	6103	5561	44	8770	7809	55	246655	218141	83	0.744065
194292	151418	98	146880	116606	98	4959	3778	43	6768	5482	50	15258	11647	71	21155	16328	83	492938	370073	99	0.744065
65824	60426	78	38407	35106	78	1135	1133	9	2109	1543	23	3571	3287	34	4620	4349	39	121540	113705	74	0.746152
101140	92213	91	65953	60633	85	1580	1741	19	2545	2786	26	6363	6041	45	8517	7931	54	224577	206243	85	0.747195
158602	134121	96	72464	61685	90	3813	3397	33	5731	4086	49	11570	9342	61	15547	12048	73	346158	267559	95	0.749283
28373	27650	63	19257	19449	56	571	462	0	779	861	0	1284	1504	17	2384	2421	23	50747	51150	64	0.750326
114234	101192	94	69200	61626	85	1961	1721	23	3717	3251	38	6214	5477	46	8885	8624	52	223149	195318	84	0.75137
104435	92083	86	53499	46224	86	1470	1274	17	2612	2384	32	5529	4484	41	8053	6662	53	196873	160160	85	0.753457
64345	61774	78	36998	34540	80	772	688	0	1152	1551	15	3577	3354	34	5339	4971	40	129162	123418	94	0.753457
102893	93175	87	55677	51122	83	2772	2522	29	3595	3198	37	7727	6947	49	11506	10336	57	248652	212750	82	0.7545
19034	18343	72	15105	14600	50	211	167	0	302	282	0	1160	1038	6	1275	1309	14	42373	43517	60	0.756588
95570	82385	97	44486	39210	83	1290	1245	11	2363	2325	28	5338	4477	44	7738	7035	50	194976	168565	82	0.756588
186582	144835	103	187619	149917	96	8145	6420	47	12373	9828	65	24323	19353	84	35458	27756	87	766290	603791	93	0.757631
56427	55299	82	28210	27967	75	834	737	0	744	901	0	3044	3143	32	3632	3477	35	114081	114130	72	0.757631
80289	71743	84	49716	44479	82	1380	1519	15	2557	2374	29	4871	4545	40	7570	6407	49	167522	148833	79	0.757631
54714	52640	76	24466	23877	71	1250	1158	8	1642	1494	20	3230	3201	33	5451	4746	40	127392	126928	71	0.758675
77162	71046	83	43303	40941	79	2393	2089	27	2609	2668	31	6625	5902	46	8807	8199	54	206376	179298	82	0.758675
119802	92940	91	69313	54906	89	2579	2074	29	3530	3064	33	7168	5308	51	9924	7193	65	225139	179191	85	0.759718
30997	28470	71	21716	21021	66	591	682	0	576	681	0	1744	1925	20	2277	2584	24	55661	57133	65	0.759718
126595	111305	94	88238	81015	88	3238	3028	30	5371	4933	40	13998	12033	74	19787	17330	74	557775	467050	92	0.759718
20159	20418	54	14368	14529	47	439	492	0	439	822	0	1263	1407	13	2021	1935	27	47244	50631	50	0.760762
85237	81478	80	46736	44469	80	1420	1511	18	2718	2144	29	5868	5582	44	9005	8789	47	246137	242937	78	0.760762
23630	23390	68	18466	18216	56	130	363	0	559	610	0	1149	1061	6	2227	2229	27	44212	45745	61	0.762849
163587	132530	95	92162	74149	94	4199	3667	35	7375	6284	49	17105	14199	71	24370	20427	86	588089	487506	93	0.767023
96774	90607	83	48876	45774	82	2050	1879	22	2851	2694	34	6933	6319	44	9649	9021	52	294277	282324	84	0.768067
125063	105899	90	58161	49043	88	2409	1941	26	3571	2641	38	6952	5590	49	9943	7332	60	237632	195311	91	0.770154
94922	88338	83	51564	48172	82	1819	1835	21	3024	3386	29	7146	6727	45	10096	9408	57	291860	280089	84	0.770154
32906	31532	79	20858	20810	58	909	952	0	1099	1054	5	2188	2550	23	3260	3174	31	64804	65139	55	0.770154
154007	118904	97	72379	56002	94	2350	1726	27	4354	3352	39	11113	7976	61	17321	13085	85	469809	354438	93	0.771198
85563	77644	83	46458	42374	83	1829	1776	22	3002	2538	36	4443	4141	37	6864	6072	48	157336	144850	83	0.772241
37361	36814	76	21079	21090	61	626	439	0	721	736	0	1783	1869	23	2414	2648	26	59358	61352	67	0.773285
81471	75084	94	39560	36348	81	1573	1443	17	2074	1702	28	5612	5292	42	7387	6584	53	217523	200439	83	0.773285
29887	28673	64	18647	18332	57	440	359	0	642	673	0	1500	1594	17	2324	2076	28	52731	53386	67	0.774328
136287	114917	89	81940	70003	88	2359	1821	26	4659	3386	47	9970	7909	57	13922	12378	68	378429	307565	90	0.774328
41168	40271	72	23685	23628	62	750	823	0	1226	1340	13	2675	2596	27	3121	3427	29	75820	75187	72	0.774328
85411	81670	80	75828	73319	81	2491	2549	25	3840	3835	33	7483	6991	49	10969	10546	50	266245	237739	85	0.776415
33030	32283	72	17146	17466	52	560	513	0	765	666	0	2008	1966	23	2509	2352	28	73068	73656	64	0.776415
82900	78594	84	44511	43226	79	1816	1972	21	3400	3666	29	8324	8446	47	12529	12511	62	353443	327783	85	0.777459
156630	131509	91	79442	66802	90	3766	3085	34	4869	3609	42	9202	7449	53	14174	10925	64	328594	253355	91	0.779546
156464	124829	96	76838	62131	92	3120	2538	32	5283	5168	43	12215	10493	64	18172	15441	83	479520	436409	92	0.781633
72388	65749	85	40862	38047	79	1580	1236	14	1816	1664	20	3903	3710	36	6277	5697	46	146312	141725	76	0.782677
43882	38596	89	25987	23875	89	815	711	0	1449	1014	4	2225	1909	24	3489	3084	31	77924	69250	89	0.782677
72662	69780	82	70785	68849	80	2191	2122	24	3727	3547	32	7108	6498	49	10496	9566	61	249005	220921	81	0.782677
37175	35517	71	15414	15314	51	725	768	0	639	801	0	1820	1688	21	3301	3103	34	65364	64184	62	0.78372
49791	47612	78	33686	32923	74	817	723	0	710	1118	9	3097	3039	30	3900	3958	36	99308	102678	61	0.785807
41820	40766	67	23341	22328	69	803	915	0	887	1012	2	2744	2730	30	3289	3406	30	80009	80132	71	0.785807
61240	59900	75	21998	21690	61	896	869	0	1879	1829	25	4559	4576	36	6111	6507	45	166135	166137	77	0.786851
50085	49779	67	27594	26732	74	770	860	0	1324	1308	14	2721	3143	27	4556	3924	39	104538	99469	75	0.786851
54810	53762	74	26347	25417	75	948	1120	8	1841	2001	18	2734	2785	29	3856	3991	32	98458	97942	71	0.787895
78247	73612	79	36215	32150	79	2075	1699	25	2844	2418	31	5340	4894	43	7175	6763	49	175905	160177	82	0.788938
121582	101584	98	50946	41667	87	2003	1677	20	3642	2827	35	8562	7576	52	10945	9383	70	294037	252393	82	0.788938
111921	100212	87	52693	45705	85	2186	1916	25	4433	3944	42	8224	7067	49	13301	11062	65	331106	285326	84	0.788938
49713	49295	73	19880	19746	55	887	861	0	1066	945	0	2718	2451	30	3433	3360	33	77492	77834	70	0.788938
87858	73926	87	54437	45644	86	1948	1579	21	2846	2333	35	5272	5012	43	7743	6479	52	180313	169195	81	0.789982
99067	89380	98	49550	44634	85	2196	1758	27	2681	2173	29	6394	6013	45	9619	8772	55	225824	211047	81	0.791025
136043	102442	93	91583	70229	93	2659	2033	31	3911	3133	41	8090	5984	53	12363	9022	65	296050	220222	89	0.792069
58046	53256	79	32948	30575	77	1084	1177	10	1881	1605	25	3871	3508	34	4962	4730	40	130198	112587	73	0.792069
89819	78450	88	43613	39441	81	1740	1572	20	1736	2263	24	5188	4336	41	8617	7065	57	176503	149418	82	0.793113
78088	65555	84	47591	39635	84	1317	933	0	2349	2193	26	4666	3646	42	6493	5561	48	160167	133640	76	0.793113
21264	22264	59	15269	15524	48	370	459	0	467	622	0	963	1208	10	1760	1944	20	41780	42834	61	0.793113
124537	111209	94	76530	69579	87	2046	1825	23	4063	3438	35	9421	8875	54	10776	10889	51	329303	309893	80	0.793113
131994	115578	93	74529	66355	87	2419	2054	26	4711	4026	42	10219	9573	56	14031	13324	62	404133	363857	86	0.793113
177231	137869	99	92783	72403	97	4025	2838	39	5760	4478	51	10217	7709	59	15728	13026	69	362623	293972	91	0.794156
42730	41901	77	16420	16138	50	652	696	0	1416	1159	13	2522	2337	27	3779	3645	37	84711	83362	72	0.794156
135129	107189	94	100576	82989	93	3126	2277	32	4758	4098	43	10795	9116	60	14683	11568	70	359629	303812	87	0.7952
45056	45369	75	29910	29044	74	1065	980	0	1325	1504	14	2704	2530	30	4611	4727	36	80424	77931	69	0.7952
100731	86697	88	45622	39297	83	1712	1640	20	2919	2406	38	5101	4269	43	7971	6644	53	177203	154138	82	0.796243
163189	122385	103	102667	77621	95	2696	2146	30	4665	3837	41	10653	7917	58	16473	12486	77	450331	346091	89	0.797287
146752	114451	93	83723	66768	94	2355	1962	26	3599	3142	37	9341	7787	57	13482	10639	67	349069	290618	93	0.79833
60212	57622	83	33422	31880	76	1351	1202	12	1320	1007	2	2962	3048	30	4810	4535	38	104284	98540	75	0.79833
206906	162639	103	132814	107491	99	3937	3086	35	6477	4670	48	12039	8797	63	17599	12986	78	398449	288101	99	0.79833
130194	109070	105	81643	71214	90	2219	1920	24	5025	4399	41	9582	8374	59	13902	11817	65	376891	332252	91	0.799374
69924	67564	79	44368	43421	77	1636	1499	19	3448	3471	34	7831	7280	48	10423	9814	55	322621	282673	82	0.799374
23414	24222	58	11482	11990	43	403	350	0	445	494	0	1098	1273	12	1750	1953	22	52255	56948	54	0.799374
85686	72902	89	36269	30997	82	1777	1578	16	2259	1900	19	4953	4455	40	7177	6571	45	181191	163558	81	0.799374
237457	169519	106	257735	203108	105	11365	8778	51	15412	12662	72	30245	24319	93	42994	34406	95	951826	747452	102	0.800417
96008	88926	93	48404	46135	80	2065	1760	23	2246	2225	25	6042	5862	41	7987	7716	49	195926	189355	79	0.800417
43424	40510	78	24621	23839	73	888	793	0	1656	1577	21	2952	2850	29	4007	3698	33	89964	89255	76	0.802505
110792	90379	95	63429	51140	89	2360	1855	26	3369	2576	39	6865	5500	49	9732	8069	59	237936	185263	85	0.803548
120222	104035	89	63891	56259	86	1985	1808	21	3626	3114	36	8055	6937	53	11452	9799	61	322610	278106	88	0.803548
262875	214003	103	227009	189750	103	8799	7097	46	13727	10603	68	27209	21373	94	37842	30829	96	883604	695155	102	0.803548
26640	27360	54	17329	17095	54	371	386	0	682	835	0	1375	1324	15	2077	2441	21	56706	58265	68	0.804592
26726	26313	67	14651	14705	50	474	582	0	176	379	0	1498	1505	17	2153	2254	29	54083	53235	62	0.807722
68791	67320	78	36144	35102	77	1244	1024	6	1997	2122	27	4425	4459	39	6501	6654	40	199620	194690	79	0.808766
156578	129612	95	96694	81844	93	2816	2489	30	4793	4598	40	11701	10297	67	16950	15413	68	467760	431589	95	0.80981
203849	150673	106	160704	132560	100	5460	4061	43	8000	5786	53	15294	11633	72	21293	17339	90	501419	389076	100	0.80981
42915	40591	76	24962	24721	59	946	911	0	1007	1065	7	2063	2147	24	3041	3200	29	64924	65886	72	0.810853
33020	30867	82	26753	26907	70	537	616	0	609	630	0	1898	1744	22	2376	2304	26	70083	70272	71	0.811897
82153	74888	97	39709	36589	82	2085	2065	22	2754	2644	31	5802	5291	41	8302	7630	52	196460	173837	86	0.811897
61082	58817	77	32795	32068	76	1380	1154	12	1365	1742	17	3632	3604	33	5110	4769	40	135035	130652	75	0.81294
101030	83450	103	44993	34713	85	2636	2047	31	3403	3041	35	7340	6371	49	9987	7949	57	233356	197114	76	0.81294
24014	24130	57	13449	13512	47	234	492	0	563	856	0	1252	1314	15	2027	1950	21	46939	47783	68	0.81294
122981	100157	97	68240	56362	93	1982	1768	21	3807	3779	34	10647	8988	65	13424	11005	65	383296	320067	108	0.81294
140220	124420	87	76935	68721	87	2900	2645	30	4030	3072	40	9122	7853	54	12638	10197	74	306342	254446	88	0.813984
89022	80001	84	57780	52433	83	1335	1201	12	1836	1750	29	5187	4369	43	7653	6926	50	174022	155262	85	0.815027
133348	116387	88	67539	58005	87	3088	2856	29	4963	3944	41	10619	8284	60	12592	10586	69	300829	235617	92	0.816071
31121	31253	68	15197	14955	50	620	639	0	658	817	0	1833	1881	22	2823	2593	29	66067	62479	83	0.816071
160633	137951	92	67918	58003	90	3510	3129	32	4392	3756	39	9624	7749	62	13005	10691	63	294950	232298	90	0.816071
92359	84469	90	51502	46545	82	1604	1495	19	2415	2079	29	5600	5542	39	8460	7299	53	230402	207764	84	0.818158
108093	87979	92	89003	72042	90	2421	2235	26	3694	2951	35	6526	5284	47	9959	8398	57	219475	179128	90	0.818158
147575	131307	94	76231	68294	87	2771	2470	29	4530	3981	40	11007	9624	56	14940	13409	67	423567	356645	92	0.818158
95067	87389	83	44352	39819	80	1642	1542	18	2833	2431	32	5406	4621	45	7955	6738	51	196686	163903	84	0.819202
72550	71926	78	38120	37262	77	1420	1580	18	2946	2596	28	5207	4776	40	7629	7363	45	199065	174650	80	0.819202
135735	115751	91	91162	75699	91	2898	2530	32	4586	3753	39	10076	8593	61	14096	12143	69	353830	287709	91	0.819202
133391	115292	89	90766	78418	89	3371	2842	31	4361	3310	38	8793	7337	51	12038	10220	65	286456	227148	89	0.820245
56087	55350	69	30288	29469	76	918	1023	5	1684	1822	18	3273	3024	33	5288	5400	37	130881	115230	78	0.820245
95310	77088	102	46290	37635	86	1751	1603	16	2466	2089	35	5495	4357	45	7423	6422	52	168900	140440	76	0.821289
175552	140800	98	149942	120985	98	4657	3593	39	7312	5544	52	15341	11788	69	20222	14956	79	442690	337640	96	0.822332
106140	88579	89	53487	45598	86	1098	999	0	2413	2023	31	4612	3699	41	7449	5802	52	179243	149539	79	0.822332
98672	81862	94	51503	42817	86	1718	1348	22	2673	1992	36	5226	4169	46	7714	6605	51	174145	146737	78	0.823376
42961	40632	83	23572	22827	66	758	632	0	1381	1208	14	2293	2340	25	3512	3193	32	80679	80226	67	0.82442
108656	99105	84	48438	44049	83	2296	2509	24	3699	2907	38	7057	6266	43	10290	9512	55	215410	201284	76	0.825463
96547	85159	85	59974	51252	85	1875	1582	21	2898	2353	30	6561	5862	47	9292	8340	56	262789	231365	78	0.825463
110358	98465	95	61376	55494	85	2197	1822	25	4109	3515	37	7382	6454	49	10556	8907	60	250442	211464	83	0.825463
28686	27827	65	17067	16299	54	598	482	0	584	932	0	1630	1589	19	2535	2392	27	65815	67083	65	0.826507
121476	108182	92	66822	60817	85	2181	1938	24	3830	3750	34	9067	7997	51	13292	11672	59	372229	325444	86	0.826507
83081	71713	92	48097	42022	84	1278	1271	14	2059	2164	22	5868	5275	45	7489	7037	48	236614	221647	74	0.828594
49531	48151	73	24873	24218	72	793	825	0	965	1233	10	2830	2838	29	4563	4380	36	109528	103487	72	0.829637
113381	93781	90	52113	43766	88	2296	1908	24	3037	2541	32	7933	6668	51	11464	10116	65	310927	268117	89	0.830681
118989	106201	91	68020	62072	85	3118	2693	30	3600	2778	39	8265	6972	54	11563	9952	67	263957	216855	85	0.830681
66486	65296	71	23041	22920	64	1194	1237	11	1780	1951	22	4839	5046	36	6044	6021	42	179887	182412	78	0.830681
77731	71584	92	52996	51210	80	1402	1294	14	1977	2079	25	4546	4178	36	6028	5780	41	147617	138770	80	0.831725
32327	31133	71	28809	28243	70	440	605	0	938	672	0	1962	1711	22	2474	2388	26	67068	65865	63	0.833812
108888	88388	95	82281	70808	89	2199	1863	25	3030	2690	29	6799	5638	53	8836	7070	60	214144	177562	88	0.834855
91435	84537	89	45172	39498	85	1891	1740	20	2852	2539	32	4782	4346	39	7600	6485	53	169188	148611	98	0.834855
49000	48390	69	36727	36469	74	1178	1109	9	1987	2128	24	4711	4643	35	6318	6298	39	149592	139211	77	0.835899
109820	91171	88	53879	44073	86	2055	1606	26	3559	2765	38	7561	6156	53	10576	8355	61	236239	182647	83	0.835899
232659	181388	111	156734	126514	102	6205	5190	43	11467	8804	59	25326	20146	95	37222	29705	98	1.01497e+06	820263	108	0.837986
102427	89571	95	51567	44045	86	1836	1648	21	3505	2953	35	6769	5635	46	11385	9308	66	276470	240846	93	0.837986
79931	77680	78	41203	40470	77	902	961	0	1869	2080	24	4275	4474	36	5733	5609	41	173239	171801	81	0.837986
161075	130151	94	119025	98029	92	3476	2578	35	6587	4620	60	11394	8633	62	16805	13023	77	390010	284605	98	0.837986
53454	51270	77	32332	30533	77	996	1079	6	1661	1350	18	3002	2697	32	4349	4583	34	98288	93858	79	0.83903
63384	61482	78	35155	33717	76	1157	1132	8	2625	2126	24	4504	4150	38	6720	6877	41	159661	146753	83	0.840073
55780	52420	88	30849	29851	76	873	846	0	1882	1601	22	2642	2799	28	3693	3886	31	104982	102673	81	0.841117
72949	66540	80	44277	39348	81	1063	1066	7	1911	2114	25	3857	3781	37	5240	4628	40	145675	128350	84	0.841117
141027	122916	88	64997	54515	88	2779	2430	29	3953	3301	37	8382	6502	55	12377	10160	61	266939	206576	91	0.84216
59406	58032	67	28166	26187	78	1326	1357	16	1723	1871	21	3892	3456	36	5942	5299	41	123386	117368	88	0.84216
91867	79162	87	51315	43865	84	1740	1550	22	2497	2161	33	5233	4461	44	8225	6856	51	204022	177920	83	0.843204
136467	113936	102	80972	67829	90	2209	1926	25	4978	3494	43	8718	7635	51	12355	10892	63	346608	292011	96	0.843204
77520	70061	83	40153	35662	81	1294	1146	12	2090	1823	26	4417	4109	37	6606	5672	44	142881	126739	85	0.845291
90538	87097	81	39025	37493	79	1143	1083	9	2266	2266	22	5791	5305	40	7621	7524	47	226638	219362	82	0.849465
277791	203857	117	167800	120531	114	8751	6211	50	11954	8531	66	25251	16852	96	34144	23448	106	791092	523243	117	0.849465
81118	77739	84	49470	47893	79	1543	1661	15	2359	2051	29	5722	5689	40	7480	7540	44	223668	220739	84	0.849465
53581	49593	76	30258	29639	75	1025	992	0	1292	1060	5	2209	2082	27	3307	3405	31	86372	86377	74	0.850509
117403	102848	87	58296	50326	87	1389	1335	17	2304	2131	31	5915	4658	46	8310	7198	50	222248	194751	89	0.850509
46264	44404	88	17796	17502	52	1003	821	0	1360	1194	10	2439	2312	27	3275	3391	33	83005	78980	75	0.851552
65139	63921	76	39857	39098	76	855	817	0	1697	2115	22	4002	3887	35	4476	4520	37	150044	154945	63	0.851552
160474	130619	95	70845	57174	93	2638	2081	28	3986	3218	37	8424	6551	53	12942	10003	67	328143	252582	95	0.851552
97986	81340	102	54994	45838	87	1347	1233	15	3515	2713	35	7272	6024	50	9613	7941	59	276901	238261	85	0.854683
34281	34220	71	17105	17152	51	363	464	0	954	906	0	1712	1682	18	2713	2888	29	58813	62589	63	0.854683
90842	84085	82	42116	39766	80	2142	1979	22	2949	2786	31	5263	5397	38	7047	6804	41	172462	167733	81	0.855727
148279	105774	102	91809	67820	98	2983	2087	33	4216	3450	41	9106	7018	58	12472	9343	60	312152	229221	97	0.855727
123017	109507	90	60867	53872	86	2274	2034	24	4183	3703	41	8769	7263	57	12476	10932	57	358930	304702	89	0.857814
100960	90547	89	56772	51670	83	2485	2282	26	3174	2980	32	6605	5695	48	8734	7764	50	212530	183407	85	0.857814
73203	69212	81	74453	71136	80	2547	2464	28	2784	2607	28	6554	6119	44	8513	7517	58	203313	175238	78	0.857814
211378	151109	103	144148	112754	102	6619	4719	48	8993	7076	54	17594	12636	73	24550	17595	93	579298	416526	100	0.858857
117819	93559	105	51941	41276	87	1855	1719	23	2999	2605	34	6264	4950	49	8642	6906	54	222832	176094	87	0.859901
40362	39936	77	17427	17135	55	513	533	0	854	774	0	1763	1739	22	3078	3176	30	65028	65856	69	0.859901
281281	201982	120	213888	157995	122	7610	5699	48	11703	8002	74	22916	16375	84	32457	23418	112	733308	547881	119	0.861988
106721	93985	89	46406	40150	84	2511	2187	28	3836	3037	36	7460	6830	48	11337	10222	61	254408	219836	86	0.863032
62022	59200	82	23449	22818	67	1193	1124	11	1564	1450	19	3561	3351	34	5109	5327	36	146742	142492	77	0.864075
102579	93706	84	55987	53699	81	2976	2830	30	5290	5358	38	10183	9726	54	13482	12895	62	337614	314684	88	0.864075
108484	101494	84	58574	56231	83	2725	2693	29	4852	4118	42	11015	10664	54	15926	14160	67	461239	404433	90	0.865119
97188	83903	84	47537	41109	84	2224	2038	24	2717	2453	26	5574	5076	41	8209	6826	51	181569	143537	86	0.866162
285587	190936	119	282768	210983	121	9276	6268	51	14503	10442	70	29006	20738	110	41790	30372	112	951767	697658	136	0.866162
54579	52238	76	41555	40256	76	1412	1504	19	2736	2202	29	4728	4564	38	6607	6130	47	166550	148818	79	0.867206
59614	55316	91	38021	37360	76	1612	1601	19	2552	3208	27	5570	5461	41	8239	8021	47	173490	157943	79	0.867206
58334	54770	77	39374	36275	78	1299	1165	9	2188	1495	25	4294	3626	39	5474	4493	48	132196	113210	81	0.868249
32970	31970	68	21198	20786	61	622	658	0	995	629	0	1959	2024	25	2535	2464	29	59253	57028	78	0.868249
138194	107513	96	70724	53287	93	3022	2284	31	4653	3454	42	8766	6554	55	12035	8904	62	264349	198739	91	0.868249
52981	49154	90	32998	30578	76	1242	1154	9	1434	1487	16	3150	2985	31	4618	3727	45	112893	103671	81	0.870337
123341	102591	90	64684	54975	89	2553	1937	26	4085	2987	41	7798	6709	52	10545	9035	55	265950	223020	92	0.870337
33192	31282	72	19794	19112	58	940	616	0	877	930	0	1543	1709	19	2767	2838	28	71198	68717	72	0.870337
64642	58581	86	31121	27839	79	1051	903	0	1314	1583	19	3918	3501	38	4875	4410	40	128563	115737	82	0.87138
60391	57063	87	30686	30147	76	822	864	0	1341	1461	16	3153	3532	30	4770	4706	39	115225	113817	79	0.872424
69280	65790	81	51020	49010	80	2608	2179	27	3924	3824	36	7467	7385	45	10677	10192	56	248963	226793	87	0.872424
58611	56463	79	31338	30569	75	894	883	0	2188	2068	22	4376	4259	35	5358	5412	42	168313	165620	80	0.872424
31893	32048	54	21947	21723	61	513	447	0	859	957	0	2229	1942	27	2819	2915	29	60621	59794	73	0.873467
58641	55085	77	26693	25967	74	1187	997	0	1654	1509	21	3386	3412	32	4898	5006	38	125969	126154	75	0.873467
86340	81859	83	81593	79637	81	2699	2707	27	4224	3456	39	8651	8119	48	11642	10672	59	267279	230614	86	0.876598
97780	87055	84	63273	55998	84	2165	1955	24	3389	2783	34	5660	4842	46	8510	7242	53	197555	165282	88	0.876598
100993	86655	88	58842	50210	86	2348	2104	25	2732	2141	31	6026	4748	45	8250	6770	53	203272	168490	101	0.876598
123635	108326	94	60962	53879	86	2506	2309	26	4114	3019	39	8149	6963	51	11472	9422	60	269020	212492	91	0.877642
73414	70457	79	44092	41898	79	1300	1312	16	2416	1779	30	5094	4923	39	8264	7717	50	233726	229787	86	0.878685
55549	54658	76	29009	27728	75	1034	1117	8	1607	1370	22	3002	3123	30	4717	4406	38	107601	105349	78	0.878685
58228	53812	84	32249	30665	75	695	678	0	928	1026	4	2976	2972	30	4571	4563	39	136924	134326	78	0.880772
101868	94615	86	47038	45104	81	3440	3111	32	4839	4229	41	9813	9109	51	15511	14197	69	347938	314925	88	0.880772
106450	95462	85	75293	67041	85	1961	1833	23	3811	3529	36	8703	7641	51	12566	10982	58	355994	306180	89	0.881816
105906	92371	95	60285	53962	85	2153	1942	23	2834	2636	35	6766	6065	48	9508	8156	53	234584	195130	87	0.883903
45097	43383	72	21092	20689	61	760	780	0	1451	1569	15	2144	2217	24	3068	3173	31	72564	70988	60	0.883903
246184	177297	126	230144	177858	114	8668	6390	49	12284	9166	67	24814	19270	92	33820	26048	103	740394	570958	109	0.887034
76219	68529	89	41693	37948	79	1233	1180	10	2384	2022	24	4589	4044	42	7100	6220	47	159986	144141	79	0.887034
99800	90632	84	45222	40676	83	1647	1538	19	3056	2421	34	6310	5471	46	9530	8502	55	274682	239844	86	0.888077
108289	89516	90	64348	53468	88	1811	1513	23	2473	2467	30	5958	4702	46	8337	6999	51	221126	185653	81	0.889121
53010	52935	74	32663	31840	75	1097	1182	10	1447	1567	21	3533	3457	32	4859	4893	38	111297	111465	72	0.891208
126163	110030	92	64083	55432	87	2405	1932	26	3356	3296	33	8979	7845	55	12947	11416	65	384017	340322	87	0.891208
63336	57155	79	36744	34104	80	991	1003	1	1771	1663	21	4217	3844	36	5355	5385	39	151394	136545	76	0.892252
191517	136732	118	87630	64557	101	4216	2811	40	6244	4257	51	12726	8768	64	17335	12364	78	417605	300107	97	0.893295
99565	91150	89	38601	36783	80	1891	1832	19	2775	2863	27	5492	5218	40	8166	8083	48	188150	184902	71	0.893295
169416	130802	101	65794	51725	92	4198	3305	37	4895	3532	45	10460	7496	63	13072	9643	62	302915	226276	92	0.895382
74349	69561	81	44616	40411	80	1132	1130	8	2179	1989	25	5563	5387	43	9021	8376	62	238404	226555	76	0.895382
186551	133901	108	144035	102452	102	4934	3727	41	6919	5432	47	15294	12163	69	23318	18339	91	527718	416677	100	0.896426
71641	63686	90	40745	36898	80	1599	1299	14	1793	1753	22	4413	3906	40	6974	6492	43	153260	134608	80	0.897469
39452	39583	73	25383	24060	73	906	945	0	1402	1237	13	2514	2393	26	3323	3065	33	76830	72896	75	0.897469
108878	100589	84	65667	62978	82	2938	2831	28	4612	4347	35	10895	9352	53	15136	12997	77	442848	377341	89	0.898513
41252	41629	71	22074	21937	64	988	960	0	907	1040	5	2262	2448	25	3875	4402	33	89519	88827	66	0.899557
28801	28265	69	17372	17476	49	408	346	0	490	676	0	1302	1315	14	2620	2644	28	60603	60099	68	0.899557
117746	108497	88	67256	64475	86	3260	2972	31	4503	3975	37	9034	8436	53	12050	12104	69	291505	270135	88	0.899557
104744	94187	87	53788	46370	87	1991	1607	25	2932	2563	35	6057	5496	45	7428	6122	47	174857	154505	76	0.899557
68543	59854	88	36580	30953	80	1125	1087	7	2288	1912	27	4589	3987	40	7292	6846	46	170621	145669	82	0.9006
96353	89634	87	77943	73512	84	1808	1529	19	3318	2830	31	6870	6054	48	8950	8363	50	253869	224562	89	0.902687
118532	102998	88	69449	61366	87	2067	2040	24	3648	3226	34	7994	7213	50	12114	10600	61	320727	282018	90	0.903731
117270	101908	88	52904	46110	87	2137	1776	25	3770	3048	39	7599	6661	49	11631	9878	56	328076	290393	96	0.904774
55974	55035	65	35526	32740	76	1592	1481	18	1926	1932	29	4595	4083	38	5498	5146	42	130578	118232	79	0.905818
170082	146900	104	107272	95856	90	3927	3411	34	5875	4978	50	12676	10495	63	18663	15276	75	524200	428515	95	0.906862
115903	100255	87	65491	56992	86	2859	2375	29	4596	3423	45	9276	7310	59	12275	10016	60	287186	217395	93	0.906862
45257	42258	88	26690	25688	75	730	721	0	1206	1040	4	2336	1898	26	3810	3333	36	81916	76488	88	0.906862
146419	126446	90	71342	62850	89	2537	2232	27	4462	3724	43	9961	7990	56	15492	13247	69	413936	330601	96	0.907905
76153	71429	81	107392	103251	82	1754	1751	19	2732	2361	29	6050	5747	44	8897	8338	49	235169	219305	82	0.909992
99121	88160	90	52356	45919	83	2011	1700	24	3091	2794	30	6885	6463	46	9109	8456	60	202335	185238	80	0.909992
48820	48733	73	27107	26508	74	1009	1077	6	1287	1318	20	2894	3112	29	4129	4036	37	89314	87863	77	0.909992
80761	73864	87	56116	51895	81	1639	1697	17	2668	2021	29	4270	3920	36	5957	5828	41	155340	146984	84	0.911036
87701	84478	80	45056	43034	79	1480	1503	13	2798	2780	28	5831	5616	41	7768	7523	48	236427	227696	81	0.912079
62360	58302	79	31087	27568	78	1296	996	0	1893	1714	27	4124	3751	36	5655	4916	47	167499	149594	81	0.913123
293795	201472	128	166947	119255	113	10224	7482	53	15413	10849	80	31398	22399	106	45283	32737	113	1.04858e+06	768471	117	0.913123
105946	99243	98	58418	54050	81	2059	1884	24	4705	4000	39	8667	7805	51	12477	10772	59	335811	295707	85	0.914167
60953	57297	78	29502	28598	77	1417	1384	18	2239	2435	26	4806	4517	39	6608	5870	47	149729	131032	80	0.914167
55901	51809	79	38570	35237	79	1112	1061	8	2331	1743	27	3445	3302	32	5288	4946	41	110696	104678	79	0.91521
140576	117164	93	87316	71889	92	2825	2377	30	3955	3618	35	9982	8032	56	12934	10611	63	323176	272184	91	0.916254
120784	102255	88	62296	52178	87	1836	1330	23	3072	3056	31	6478	5053	50	9778	7419	58	257305	219013	83	0.916254
95316	85717	83	51506	45418	85	2459	2167	28	3528	3575	36	6814	6391	46	9780	8118	56	241639	208408	84	0.916254
45340	46106	73	29124	28293	74	583	664	0	1366	990	0	2345	2431	26	3323	3619	28	88973	86444	74	0.918341
308129	204638	127	224116	162808	123	10738	7589	54	14554	9350	74	28802	19858	105	41207	28195	115	924187	624717	124	0.919384
270557	177577	114	146771	98858	112	7362	4877	49	10248	6707	56	21984	14614	87	32031	21306	106	686659	458359	112	0.919384
88432	82532	81	46533	41579	80	2235	1956	25	3301	3086	32	5745	5249	39	7802	7050	49	180275	165920	72	0.919384
24069	23861	49	15946	16353	48	208	302	0	512	688	0	1178	1310	13	1320	1496	18	45716	46111	64	0.920428
78355	72811	81	83741	79778	82	2572	2495	28	3900	3876	31	8512	8528	52	13026	12528	61	298560	283312	82	0.921471
150005	117215	95	71989	56784	92	2986	2318	33	4591	3724	44	10279	8272	60	15091	11326	68	422258	326078	91	0.923559
127625	108826	89	93077	79123	89	2147	1907	24	4006	4042	33	7990	6920	51	11464	10116	57	278820	238414	86	0.926689
88006	83391	81	52990	49133	81	1491	1372	16	2262	2026	25	5522	5269	41	7246	6829	45	210548	196816	79	0.927733
70465	63198	89	35322	31776	79	1182	1111	10	1790	1833	22	3943	3550	35	6102	5837	44	143101	127233	76	0.927733
42271	41692	72	25588	25636	69	682	667	0	1148	902	0	2423	2387	27	3432	3563	28	77608	80522	71	0.928776
139699	124612	89	100193	90414	88	3890	3434	33	6187	5355	47	14163	12552	66	19230	16434	80	494952	400967	91	0.928776
210294	162414	104	126004	98025	101	3935	3259	35	7449	5301	54	16101	12396	73	23522	17858	90	670607	518802	101	0.928776
90344	77317	87	48253	40690	85	1905	1802	21	2416	1730	31	4560	3826	41	7613	6479	53	172703	141681	79	0.931907
106753	98950	84	60795	57220	82	1955	1723	22	3680	3182	38	8558	7457	52	12448	11199	62	339081	294571	85	0.932951
45629	42357	79	27479	26250	73	1101	983	0	1622	1314	14	2609	2501	30	3424	3758	31	79127	77028	71	0.933994
82104	76868	81	50052	48362	81	2972	3020	27	3872	3645	41	7489	6956	49	11177	10511	58	241305	223087	84	0.933994
109527	101997	83	83844	79411	84	2260	1951	25	4578	3545	41	9810	8644	54	12968	11346	67	366272	316948	90	0.933994
35372	34266	62	15710	15532	50	859	942	0	922	937	0	2071	1859	24	2842	2581	30	63418	63371	68	0.933994
85142	72560	84	42605	35662	82	2274	1873	27	3603	3052	36	6564	5808	46	9364	7771	56	248926	214918	83	0.933994
212304	177023	97	108180	95326	95	7765	7008	42	11378	10171	60	22006	19312	87	31348	28355	89	730331	595607	97	0.935038
179567	127242	119	80924	55849	119	5276	3578	43	6349	3901	50	14347	9970	86	20119	13932	119	451524	296898	119	0.935038
98042	88121	87	46590	40153	86	1425	1236	14	2755	2231	29	5919	5191	44	9566	8952	57	232769	208629	85	0.935038
17867	17182	60	13198	13219	47	239	419	0	312	765	0	989	1231	10	1537	1741	19	39403	47821	40	0.935038
108517	88206	100	62691	53632	87	1658	1397	20	2440	2036	30	6028	5234	44	8059	6884	51	201332	166356	87	0.935038
86637	76139	87	57755	51211	85	1324	1318	13	2883	2492	33	6367	6200	42	8427	7406	53	256774	232978	84	0.936081
31916	30443	83	17175	17342	52	518	594	0	1104	1069	6	1452	1490	19	2579	2754	27	58266	61138	60	0.936081
153143	126932	95	63907	53733	92	3177	2486	32	4271	3559	38	9203	7771	56	14196	10734	68	326317	266527	92	0.936081
95433	87949	84	39448	37755	81	1614	1637	17	3019	2616	31	6892	6697	44	9395	8714	50	268053	259537	83	0.937125
94923	84702	89	45591	40131	82	1227	1075	7	2088	2192	28	5534	4926	43	6869	6234	43	206434	185521	84	0.938169
50303	46267	76	28880	27818	74	794	849	0	462	926	0	2243	2329	24	3352	3396	33	71676	71438	71	0.938169
194148	145996	104	78760	60574	98	3141	2459	33	6331	4868	51	12952	9525	68	19673	15460	83	522608	397217	102	0.938169
62892	61593	78	35279	34458	76	1250	1155	11	1607	1788	16	3998	3942	33	5903	5557	39	167295	164467	78	0.939212
105676	92205	86	63606	54960	86	1697	1383	19	2347	2434	29	6320	4989	46	7862	7078	51	249828	216198	84	0.939212
166050	134333	103	68900	55040	92	3743	3025	35	5142	4201	45	10854	8450	57	15651	12125	73	364617	281735	93	0.939212
46322	45357	65	23743	23420	63	611	735	0	724	643	0	2527	2492	29	3791	3872	32	84853	85978	57	0.940256
68651	63765	90	40845	36939	79	1673	1609	17	2026	1680	22	4628	3920	41	6554	5457	47	159026	136956	80	0.940256
152283	130508	94	79243	69405	90	3169	2946	29	5013	3992	46	10162	8193	56	13656	11184	69	306206	243985	89	0.940256
139760	118893	93	80968	69306	91	3053	2450	31	5166	4030	43	8872	6951	57	12139	9424	61	281201	219273	89	0.942343
182236	149716	97	131280	112558	95	6182	5000	41	8644	6807	58	17124	14707	71	22617	19109	89	538072	458665	105	0.943386
124765	105807	89	56753	48192	87	2091	1602	25	2864	2321	37	6451	5337	48	9819	7616	58	230319	189837	85	0.943386
149711	122823	93	111207	92110	94	4144	3034	38	5503	4458	47	11495	9153	57	16116	12858	73	335747	272040	93	0.943386
81459	78616	80	40192	37239	81	1900	1649	22	2368	2409	27	4726	4408	36	8183	8363	47	160970	151289	77	0.943386
83382	79007	90	36984	35976	79	1397	1316	15	2702	2358	29	5867	5706	44	7640	7647	54	227472	225722	73	0.94443
25204	23775	67	19194	18851	60	406	590	0	753	664	0	1737	1582	20	2103	2195	22	55514	56711	67	0.94443
145985	127743	89	75470	66829	88	3573	2784	35	5265	4559	41	9894	8606	55	13544	11787	65	315234	259793	90	0.945474
89547	80317	84	45651	40079	81	1707	1513	19	2545	2150	29	4996	4230	44	6960	6115	46	163382	148901	79	0.945474
39516	37536	80	22181	21531	67	934	823	0	1381	1402	17	3074	3214	30	3545	3426	33	86453	88461	55	0.946517
34096	33513	76	12081	11929	47	582	472	0	760	966	0	1717	1842	20	2628	2558	28	72557	70948	73	0.947561
98318	89360	85	46591	41612	83	2145	1936	23	2899	2380	34	6317	5318	49	8785	8166	53	241432	212661	84	0.947561
46809	44614	76	26483	25507	75	1011	995	0	1391	1176	14	2641	2650	26	4228	4110	35	87379	86729	73	0.947561
111385	97717	84	55191	48668	84	3131	2634	32	4371	3467	46	7469	6195	49	10842	8503	60	236648	194920	84	0.948604
123912	106348	90	58136	49992	87	2111	1612	27	3709	3190	35	9072	8264	55	11882	10206	62	340487	300115	87	0.948604
78102	74003	86	38638	36035	80	1704	1688	19	2358	2050	26	4308	4244	35	5727	5107	42	134161	127855	75	0.949648
121820	100116	91	68830	58694	90	1380	1173	13	2717	2304	31	6868	6063	47	9911	8775	62	265023	229515	86	0.950691
56746	54858	77	25456	23571	75	752	585	0	1446	1343	15	3025	2830	30	4804	4062	41	108100	98419	75	0.951735
30810	29982	71	16708	16310	52	635	626	0	574	561	0	1708	1505	19	2677	2723	28	57606	58717	68	0.951735
42623	40926	73	27009	26127	73	910	905	0	1046	1066	4	2261	2190	26	3226	3241	31	83695	88730	67	0.952779
154991	129795	94	76848	64050	91	2665	2450	27	3798	3375	39	10227	8475	57	14364	11523	66	430680	351717	91	0.953822
301200	198212	132	189578	129322	124	9399	6470	54	13754	9654	73	28930	20228	105	41409	29099	116	934155	653197	119	0.956953
73395	65643	86	41112	36340	79	1441	1280	17	1952	1917	27	4338	3771	39	7077	6190	48	156864	135938	77	0.95904
31074	29102	67	16091	15976	50	342	311	0	637	664	0	1662	1631	19	2811	2702	28	65905	68224	63	0.960084
111949	97377	87	70820	62784	86	2781	2615	28	4459	3700	40	7816	6953	51	11506	10078	61	266316	222685	83	0.960084
121768	97782	92	56283	45226	89	2621	2061	28	3016	2619	36	6697	5301	50	9015	7221	56	208068	161166	81	0.961127
129628	114640	87	68335	62343	85	2583	2099	30	4464	4069	39	10239	9125	59	14866	12540	73	423214	359172	87	0.962171
87716	78179	87	56078	49598	84	1896	1683	22	2968	2389	29	6805	5802	47	9366	8463	60	270779	242931	98	0.962171
135022	113772	89	59790	49715	87	3346	2888	33	4131	3511	39	9047	7450	53	13419	10944	66	309890	263161	88	0.965301
26947	26216	60	15102	14907	49	585	454	0	953	637	0	1064	1184	12	1744	1834	19	51979	51576	68	0.968432
76183	68278	84	46954	41497	83	1015	976	0	1966	1571	21	4839	4180	39	5879	5293	42	188090	168299	81	0.969476
49788	49117	76	26283	25651	73	1112	1259	10	1181	1223	12	2540	2456	26	4385	4315	36	94227	95715	74	0.970519
39782	38864	71	23321	22852	68	523	621	0	656	896	0	2116	1902	25	3076	2983	31	73111	72566	71	0.972606
169622	138613	94	63559	52104	92	2594	2072	29	5593	4234	45	12333	10178	68	17624	14694	75	484017	389037	110	0.972606
82494	71202	98	45295	39523	82	1466	1516	15	1967	1770	27	4755	4073	41	6362	5503	48	154659	135297	82	0.974693
53434	50931	81	29306	28270	74	1273	1134	8	1730	1857	19	2822	2787	29	4668	4667	39	105108	103046	76	0.974693
135184	101822	100	95391	74555	95	3243	2459	35	4126	3096	43	9284	7427	57	13422	10811	67	309678	239972	94	0.975737
82183	68664	87	53665	44840	84	1605	1324	14	2071	2117	24	4205	3388	40	6572	5519	48	145486	119760	77	0.976781
109553	96169	88	62958	54950	85	2001	2118	22	3531	2921	38	7756	6860	49	12286	10694	67	329566	302000	84	0.976781
87833	83336	81	56377	52819	82	1686	1709	20	3034	2431	32	6850	6201	51	9160	8727	52	270006	248634	84	0.977824
84342	81685	80	37025	35935	78	1411	1481	18	2549	2223	28	6637	6275	43	9564	9656	56	261825	252401	78	0.979911
192731	141071	104	107470	83085	100	4199	3227	38	5426	4118	51	13250	9902	67	17545	13132	77	389550	295668	98	0.979911
170481	141626	96	83722	70304	92	3690	3090	36	6277	4914	46	14299	11186	69	22308	17810	81	586727	471675	92	0.979911
132640	112829	94	101647	87508	89	2971	2589	28	5086	4119	41	10645	8896	57	14895	12479	74	360979	309123	86	0.980955
185598	143368	100	104910	81487	96	3766	2961	35	5065	3678	46	10850	7653	60	15896	10953	74	396351	283043	94	0.980955
160243	120639	95	143109	113980	95	6501	4975	46	10419	8416	54	24004	19394	84	35020	28339	89	955549	779953	96	0.980955
37758	38095	59	26421	26986	55	765	841	0	1326	1132	8	2264	1978	27	2914	2699	31	67712	73397	66	0.980955
122084	99039	106	57060	46828	90	2330	1746	26	3422	3031	36	6498	5371	46	8580	6743	51	229883	192902	83	0.981999
118544	104413	98	55738	49673	85	2056	1918	22	4423	4352	38	9157	7693	57	12474	10775	61	362556	316546	85	0.983042
132916	111105	93	87837	74394	91	2709	2258	30	3719	2808	40	9178	6960	57	12498	9543	63	284067	229872	91	0.984086
63494	59244	87	30356	29151	76	1131	1160	9	1881	1930	25	3948	3765	39	5219	5031	41	112018	113181	65	0.985129
47362	46786	74	27889	26346	76	1084	970	0	1253	1100	6	2899	2460	33	3693	3194	39	85050	83188	72	0.986173
95685	88713	89	45715	41611	83	1446	1225	13	2542	2465	26	5842	5573	43	7800	7186	46	218183	208297	79	0.987216
43206	41535	84	22405	21917	62	918	1023	3	1481	1181	10	2154	2120	26	3864	3938	35	77444	77885	68	0.987216
93191	87729	86	34272	33329	80	1699	1594	19	2966	3129	29	7678	7895	44	10722	10087	57	304343	297054	77	0.987216
103806	92362	91	58650	51229	85	2228	1779	27	3048	2661	36	6316	5411	46	8991	7760	52	196526	174868	82	0.987216
97739	89333	86	79299	73680	83	2459	2068	26	4284	4373	34	9830	9316	53	13099	12152	60	418357	387086	78	0.989303
124383	107679	89	58037	50980	86	2908	2757	29	4854	4562	40	9565	8113	58	13173	10497	67	290644	240306	86	0.989303
98463	92641	88	50022	47709	80	1622	1490	17	2870	2923	30	6971	6906	41	11052	10059	57	299866	288398	79	0.989303
81104	75196	95	39488	36794	79	1665	1456	20	1749	2090	24	4270	4123	36	6742	6311	44	152517	147691	69	0.991391
134337	99167	98	97763	79609	94	2963	2612	32	4770	3934	44	9269	6996	59	13881	10598	71	300191	255922	90	0.992434
37728	38078	72	21884	21339	63	871	866	0	1522	1316	14	2926	3046	28	3916	4070	35	101803	96592	73	0.995565
54742	51280	85	28653	27423	75	1365	1220	14	1114	1471	13	3141	3097	33	4158	4331	34	93829	92521	70	0.995565
42792	41810	74	17936	17632	53	854	952	0	1290	1203	17	2754	2855	27	3276	2939	31	87637	88720	73	0.995565
59288	54915	78	37795	34347	79	1256	1070	8	1966	1786	23	4114	3736	38	5644	4832	45	124060	111827	75	0.996608
48550	45405	79	30132	28397	76	965	870	0	1437	1255	16	2911	2667	30	3818	3490	35	78562	76446	72	0.996608
85267	80919	82	23696	22828	69	2857	2651	28	4045	3864	34	7218	6791	46	10510	10156	53	236777	219537	82	0.997652
337911	209366	151	276211	188013	142	11130	7804	54	18045	12500	74	33798	23199	129	48037	34952	133	1.04858e+06	757506	139	0.997652
129060	114140	91	70407	64195	88	4511	4475	34	5627	5314	41	10721	10263	56	15816	14955	74	360159	329343	91	0.997652
116149	109266	85	77352	73799	84	2203	2113	25	4212	3712	40	10672	9786	57	16206	14254	77	429166	366334	88	0.998696
138927	111794	109	76219	59167	109	2888	2246	30	4228	2666	40	9491	6899	61	14864	10986	74	344454	246277	109	0.998696
121490	107323	89	64954	58177	86	2150	1877	23	3767	2927	37	8758	7899	52	12962	11325	61	371582	316743	90	0.998696
127368	109160	103	57768	49748	89	1838	1515	16	3448	3067	33	8652	7083	55	13153	10584	69	356009	299092	103	0.998696
20829	23646	42	14088	14822	45	371	328	0	804	922	0	1492	1411	15	2239	1975	26	52527	54339	61	0.998696
97708	86534	86	49167	43834	82	1802	1601	23	2768	2422	32	5783	5308	43	8510	7674	46	184974	156522	82	0.998696
51647	47960	76	25392	23933	76	777	687	0	1247	1009	2	2697	2650	28	4422	3916	36	98232	95531	90	0.999739
265507	165462	125	275872	191811	119	8608	5582	57	11340	7400	69	24395	16651	94	34425	22884	109	878491	606047	116	0.999739
46936	45762	76	24311	24079	73	806	887	0	1152	1074	6	2284	1933	27	3544	3570	30	76243	77811	70	1.00078
162502	133274	107	66375	54421	92	2402	2049	27	3607	3174	36	8445	6800	52	11560	9516	59	345290	282751	93	1.00078
148989	122215	98	95547	78919	91	3268	2585	32	4839	3976	42	8691	7307	52	12368	10216	66	319185	265513	89	1.00078
118604	103509	89	53875	46746	85	2002	1818	21	2944	2933	30	7731	6718	50	9625	8414	52	280323	236752	88	1.00183
34305	37561	47	22826	22891	59	496	584	0	778	791	0	2224	2215	24	3133	3662	29	70054	72717	64	1.00183
126107	109361	95	71531	64243	87	3594	3507	32	4824	3850	45	9925	8170	55	14106	11917	67	295832	236693	90	1.00287
118760	99834	91	63207	53594	88	2309	1990	27	3635	2970	32	7481	6449	47	11166	9913	59	327786	289107	92	1.00287
88689	85490	82	46665	44930	80	1979	1745	22	3305	3008	34	6198	5844	45	9112	8789	56	269044	263328	85	1.00391
23368	23229	64	12093	12308	45	500	428	0	481	597	0	1232	1373	13	2214	2218	27	45810	45818	64	1.00391
44528	43637	76	24896	24570	73	1194	1042	6	1182	1062	5	2473	2400	27	4251	4144	37	82352	83718	65	1.00496
394213	251448	164	291335	194736	159	13996	9029	61	21741	13834	93	42203	27600	147	59083	37016	151	1.04858e+06	880349	157	1.00496
116411	101851	100	56799	51122	85	3261	3062	31	3711	3366	37	9178	8268	53	12410	10687	59	303877	252593	92	1.006
123283	106504	90	55163	47627	86	2501	2368	27	3565	2961	40	7348	5857	51	9989	8305	63	221552	182694	88	1.006
103216	94106	83	58994	54448	82	2523	2261	25	4292	3561	38	8879	7916	54	12975	11791	60	368258	319379	88	1.006
92265	84789	82	79170	72548	83	2047	1870	24	2827	2211	35	5004	4390	40	7256	6694	47	181049	164350	81	1.00704
199454	149424	106	156253	123459	100	4498	3298	40	6455	5666	44	14795	11084	65	21722	17212	85	495531	388661	99	1.00809
49228	49154	74	24935	25014	62	904	853	0	908	1151	8	2493	2690	28	4515	4085	39	101408	99964	75	1.00809
89435	85080	80	46301	44379	79	1619	1568	18	2749	2673	26	5707	5630	43	8406	7544	46	254166	246764	83	1.00809
123211	105966	98	72073	62570	88	2215	1832	24	3569	3519	38	8800	8263	49	12902	10865	75	355524	309556	89	1.00809
108154	98811	84	49315	44637	85	2253	2040	26	4487	3936	38	7345	6622	51	9698	9021	55	222340	206328	84	1.00809
180507	132397	102	123842	91441	98	3939	3011	38	5752	4090	45	12212	8722	67	16793	12117	69	391124	288016	96	1.00913
39565	38940	72	24103	23504	72	702	602	0	687	657	0	2395	2417	26	3275	3443	28	66561	68115	73	1.01122
26886	25854	69	15973	15945	50	457	645	0	704	950	0	1726	1903	21	1916	1774	24	56084	56685	68	1.01226
84903	82103	79	36141	33580	80	1611	1569	17	1986	1760	24	5110	5025	39	7303	7233	48	171785	162998	78	1.01226
36738	36027	70	21160	21071	58	658	579	0	571	555	0	1749	1494	21	2571	2557	27	66607	67752	72	1.01226
93005	87704	82	41040	38264	79	1754	1493	20	3041	2614	32	7774	7194	51	10658	9721	57	298992	269360	85	1.01331
81259	73465	87	54052	48876	81	1655	1438	15	1813	1587	20	4481	3730	38	6676	6270	42	164435	144481	80	1.01435
212982	158228	109	176302	134483	105	5972	4681	41	8746	6591	61	16565	12851	75	23176	18306	93	566947	437044	104	1.01435
55929	54536	80	27098	26663	73	1104	1038	4	1370	1409	17	3236	3136	31	5184	5361	40	125884	125219	77	1.01435
166891	139230	93	67415	57350	91	3375	2989	33	4892	3951	45	9775	8096	56	14357	11349	69	311046	241941	91	1.01539
191333	157503	99	106208	89022	95	4667	3690	39	6949	4896	51	14100	11300	67	20340	15974	82	455147	347041	96	1.01539
68704	65014	80	43559	42548	78	2381	2141	26	3511	3269	36	7041	6565	44	9332	7902	51	208661	188368	78	1.01644
43132	41520	77	23162	22425	72	1161	1209	9	1573	1274	17	2770	2796	27	4041	4062	35	90811	86469	69	1.01644
158652	144357	89	91613	85455	89	3921	3712	33	6560	5737	45	12166	10703	63	17538	15041	75	387815	317609	87	1.01644
110230	101779	87	53186	47549	83	1722	1673	21	2664	2571	31	7172	6564	47	9307	8666	58	270504	247231	80	1.01748
104630	99245	84	53065	50974	81	2967	2716	28	4745	4312	38	8955	8377	50	12839	11253	61	312321	274442	83	1.01748
121487	110571	92	51164	47915	83	2526	2177	26	4538	4290	39	8245	7635	49	11139	10650	60	258809	246269	81	1.01852
45643	45840	75	27544	26933	73	641	527	0	1086	988	0	2237	2176	28	3422	3294	33	70764	73418	53	1.01957
181607	145386	97	85203	67152	94	3400	2764	34	5177	3949	43	12525	9957	61	17112	13646	70	511101	401559	91	1.01957
153202	109344	98	107158	78715	98	3791	2857	35	5849	3959	49	11727	8962	61	17564	13325	78	423270	322944	93	1.01957
103865	90827	91	85108	74258	87	1917	2031	22	2773	2378	28	5950	5277	44	8179	6894	55	216482	195597	79	1.02061
103461	92993	86	60262	54942	85	1737	1426	18	3257	3200	34	7214	6585	46	10442	9632	53	285631	253497	83	1.02061
93019	76526	87	51697	43275	86	2262	1759	23	2834	2336	34	5887	5197	44	8977	7949	61	211328	178258	83	1.02061
44841	42601	73	21995	21475	64	859	682	0	1353	1058	11	2958	3047	29	3907	3899	34	87262	88980	67	1.02061
87982	80031	85	43726	40042	82	2400	2077	28	3302	3077	35	7186	6309	47	10055	9021	62	225260	199167	80	1.02165
82167	71979	85	36552	32840	82	1965	1763	22	3451	2642	33	6248	5466	45	8041	6995	51	199508	179465	79	1.02165
40684	36631	87	24234	22028	87	560	518	0	1082	695	0	2296	1974	22	3484	3095	32	96277	85106	87	1.02165
146745	124078	91	73523	62703	90	2736	2314	28	4562	3584	45	9523	7837	55	12806	10631	63	359171	294956	88	1.0227
124957	110056	95	92149	81679	87	2018	1746	26	3931	3227	39	8718	7609	50	13157	10836	64	342678	292191	86	1.02374
112768	96836	101	58199	50712	85	2313	1831	26	3666	2901	37	7195	6036	49	10799	8935	57	264122	217335	81	1.02583
130005	109884	94	65185	54738	88	2661	2374	27	3064	2877	35	8336	6618	51	10124	8693	53	284418	237608	85	1.02583
44598	41905	75	30355	29911	73	1398	1381	14	2264	1488	31	4871	4809	37	6761	6329	48	152356	140841	73	1.02583
77151	67741	97	41459	37269	81	1777	1543	19	2498	2071	30	5068	4670	40	7226	6269	51	167791	144832	79	1.02687
23413	23649	64	17001	16896	51	466	414	0	491	799	0	1402	1714	17	2639	2502	30	68195	64907	65	1.02687
151839	126466	100	76053	64726	91	2739	2253	28	4363	4023	40	10584	8545	56	16935	13706	78	458315	369674	91	1.02792
78891	72181	81	62357	57819	81	1816	1259	22	2503	1746	31	4793	4359	38	6935	6594	45	151438	133473	79	1.02896
222708	173138	103	150839	117894	99	5183	4242	38	8579	6584	71	19141	13538	89	28394	19807	92	674015	474584	97	1.02896
74844	71555	80	37958	37221	77	1051	1049	6	1843	1605	23	4439	4641	37	7568	7662	46	198532	198375	72	1.03
237958	172743	105	170095	138584	103	8071	6341	47	11828	8619	66	24086	17735	90	32002	23608	98	742169	531345	109	1.03
88695	78912	89	55362	48749	83	1643	1530	20	3125	2913	33	6220	5640	43	9264	8054	55	243856	218787	83	1.03
106455	102076	81	70058	66204	82	1998	1791	23	3829	3149	33	8351	8283	49	13904	12584	71	352020	320958	88	1.03
54485	55077	68	30887	31333	64	956	1040	4	2065	2292	23	4897	4884	37	6773	6842	43	178239	170270	75	1.03
70579	66757	93	31190	30233	77	791	823	0	2424	2057	28	3999	3716	36	5998	5849	41	181733	177896	75	1.03105
137934	122399	90	80692	70852	88	2279	2309	26	4403	3804	40	9126	8219	55	13492	11226	69	389507	327163	90	1.03105
39448	36973	75	14961	14975	49	706	740	0	1049	1076	6	1895	2101	23	2913	2886	28	70302	69931	73	1.03105
93430	88445	82	69959	66054	83	3318	3101	31	4747	4202	41	9299	9147	49	14821	13814	75	339077	315547	84	1.03209
49062	46567	79	20667	20128	65	837	895	0	910	886	0	2400	2373	28	3483	3469	35	81135	81101	78	1.03313
69581	67912	78	58129	56394	79	1285	1297	15	2774	2679	31	5530	5326	41	7620	6993	53	214870	201388	81	1.03313
62011	58493	86	38016	37442	76	943	1018	3	2593	2300	27	4843	4800	38	7775	6911	56	195689	182933	80	1.03313
52363	49994	78	31326	29718	76	1027	1006	2	1986	1534	19	2963	2906	31	3833	3908	33	106788	103478	75	1.03313
153491	123817	108	66389	55713	90	2658	2055	30	5213	4407	43	12272	10086	65	17170	14263	82	465341	395513	91	1.03418
29049	29138	62	19266	18993	53	861	734	0	787	842	0	1927	2020	23	2244	2304	26	63391	64159	70	1.03418
55879	53540	87	25558	24764	75	797	742	0	1732	2096	20	3819	3623	35	6223	6179	44	157746	156622	78	1.03418
39720	38150	76	23385	23323	63	592	685	0	877	789	0	1907	1979	21	2893	3126	26	74041	75450	74	1.03522
118190	109699	87	56315	53113	85	2538	2491	27	4916	4064	40	12002	10900	58	17734	16323	72	472809	418060	93	1.03626
141415	122966	90	76534	68172	90	3866	3299	35	5640	4490	48	11236	9335	65	15810	12783	68	362770	293096	93	1.03731
45494	43911	73	21999	21861	69	924	799	0	960	1065	6	2673	2575	28	4036	3919	35	84808	88939	77	1.03835
55672	50624	85	30703	29098	76	1129	1051	6	1647	1603	20	3199	2933	33	4564	4291	41	93870	88140	77	1.04044
93419	80491	90	43708	36830	83	1591	1437	16	2641	1907	31	5615	4674	45	8204	7415	50	198997	169370	83	1.04148
42729	42278	72	25736	24673	74	1198	931	0	1403	1392	12	3282	2974	32	4228	4081	37	105814	98942	77	1.04148
36450	35573	71	22058	21430	62	240	310	0	781	817	0	1778	1673	20	2802	2674	29	76113	76506	72	1.04253
122784	107351	101	89732	81174	86	2566	2477	26	3491	2619	40	7552	6583	52	11086	9764	60	261901	220930	88	1.04253
75834	70162	86	46982	43841	80	1610	1605	18	1707	1926	20	4047	3798	36	6362	5242	46	157721	138194	81	1.04253
143642	114410	95	53410	43133	89	2105	1886	22	3904	3057	41	8828	6861	55	11672	9225	64	321037	247585	94	1.04357
47779	41306	89	24662	21968	89	1047	1039	4	1159	1117	7	2942	2565	28	3915	3143	37	93493	78101	89	1.04357
102892	92909	87	38565	33223	83	1789	1781	20	2760	2671	30	7624	6996	47	10644	9750	64	302065	278100	90	1.04461
163000	129018	94	75563	61404	92	3330	2685	33	5363	4065	45	10274	7818	62	13076	10144	69	315008	247391	92	1.04461
21535	20603	63	13560	13642	48	411	338	0	582	744	0	979	1014	3	1760	2000	22	42714	41157	66	1.04566
51491	48672	79	28972	27294	76	873	797	0	1292	1084	8	2714	2692	30	3989	4004	37	107375	101756	78	1.04566
44739	42832	79	24578	23189	74	1261	1195	10	1568	1571	19	3595	3522	33	5648	5646	40	111817	106666	82	1.04566
181500	147715	98	96586	80810	95	3660	3045	32	6547	5005	58	11569	8930	63	15927	12332	70	358123	271919	98	1.0467
34664	34415	59	22356	22014	58	853	838	0	998	1142	10	2085	2305	24	3240	3446	29	67777	67661	71	1.04774
216580	171243	99	104027	80509	99	5003	3740	40	7224	5393	53	15380	11538	71	21173	15391	86	456060	328453	101	1.04774
134385	115407	92	49270	41193	88	2225	1848	24	4285	3391	39	8509	7396	50	13149	11597	67	359211	305162	89	1.04774
51928	52234	74	32096	30775	76	1111	1027	6	1356	1231	14	3444	3233	34	4279	4070	40	113425	107999	74	1.04774
70064	68300	79	38185	37779	76	1281	1250	12	2373	1756	22	4764	4745	38	7178	7200	45	204010	201677	67	1.04879
147537	114402	100	72730	59172	94	3648	2855	36	5664	5082	42	12031	10509	64	17362	14936	79	395213	377033	90	1.04983
71722	67330	79	40100	37385	78	1574	1362	19	1677	1794	22	4390	3807	39	5566	5104	43	134900	119302	80	1.05087
174982	141890	106	94237	77494	93	3357	2565	34	5424	4203	49	13077	10609	61	19881	15905	78	562792	436174	96	1.05192
127130	114101	87	74511	64813	87	2251	1972	26	3648	3071	33	7884	7045	53	9772	8893	56	301909	260465	84	1.05296
37803	37393	68	20812	20413	65	1094	1015	3	682	763	0	1989	2068	23	2931	2783	32	70176	73919	62	1.05505
70022	68785	79	47627	46592	77	1414	1285	14	2332	2312	23	5006	4937	38	7272	6858	45	218019	216934	76	1.05609
83603	78246	79	57188	54304	79	1800	1619	23	2698	2657	28	5534	4710	42	8481	7667	53	184859	165007	78	1.05609
112037	94768	89	80781	69115	88	1835	1633	18	2373	2210	28	5640	4509	45	8192	7417	48	225409	199538	84	1.05609
216023	175035	101	140050	113944	100	4959	4002	38	7693	5985	47	14724	11435	68	21013	17807	85	506165	402729	97	1.05714
158967	138710	89	74591	63727	88	2886	2629	29	3870	3523	35	8219	7009	51	12354	9889	67	305920	256937	87	1.05714
195108	148867	101	136476	104244	100	6312	5561	41	10251	7577	58	18814	14009	75	25808	19709	93	607543	464381	95	1.05714
63240	58242	81	30016	27956	78	1332	1239	16	1630	1912	19	4031	3794	37	6213	5690	44	144936	129889	78	1.05818
219858	154066	107	112446	81138	104	5143	4008	41	7364	4912	60	15610	10742	71	22659	15985	95	495604	341327	104	1.05922
81413	74243	81	49120	44177	82	1245	1063	7	2962	2320	30	4659	4519	39	6538	6234	48	169127	146699	80	1.05922
187532	147360	102	122747	99138	96	3230	2228	34	4817	4098	38	11785	9497	61	15809	12177	68	443410	350915	93	1.05922
17914	17491	52	12003	12087	45	394	356	0	644	601	0	956	970	0	1304	1616	14	36679	38013	61	1.06027
110392	97414	89	64711	56307	87	1795	1490	21	3268	2963	33	7479	6544	49	10571	9497	59	297739	260719	87	1.06027
97926	89966	98	44761	40137	83	2705	2209	29	2773	2424	31	6139	5784	42	8989	7928	54	196750	183467	82	1.06131
198358	162414	101	98459	81303	96	4516	3456	38	7293	5311	57	14180	10994	70	19860	15082	85	429107	323068	98	1.06131
45380	44420	73	28547	28557	73	789	687	0	968	1207	14	2503	2539	29	4155	4311	35	93156	99486	55	1.06131
96684	85234	86	45636	40061	85	1510	1220	13	2402	1998	28	5735	4746	43	7944	6893	51	215275	191133	85	1.06444
142192	118288	92	82333	70500	89	2424	2060	29	3722	3314	34	7785	6083	51	11714	9377	62	250261	196846	91	1.06548
39004	35252	87	18359	17990	54	706	665	0	820	1042	4	1945	1885	21	3253	3160	27	84091	82625	76	1.06548
87194	81397	96	37199	34353	79	1388	1141	14	2822	2696	31	6817	6383	49	9010	8396	51	278963	247853	85	1.06653
49896	46754	74	33817	31940	76	759	727	0	1183	1337	14	2812	2706	31	4236	3963	37	90609	84472	81	1.06653
98663	87104	86	72474	66856	83	1962	1963	23	2940	2831	32	7034	5968	47	10647	9178	56	242954	199512	92	1.06861
60959	58269	78	43415	43142	76	2276	2310	24	3775	3383	35	7275	7020	46	11351	10627	62	248576	222137	82	1.06966
83041	77770	84	44449	42642	79	1272	1299	12	2600	2394	30	5560	5457	39	8324	7845	47	226062	217205	86	1.06966
93772	85535	85	52830	48446	82	2351	1848	27	2482	2532	28	5385	4714	44	7589	6601	51	193920	163435	88	1.0707
44353	42111	74	23367	23389	58	679	637	0	683	993	0	2225	2247	25	3262	3460	30	84691	86017	76	1.0707
142122	123153	91	67125	57976	89	2119	2056	23	3799	3233	36	8748	7473	56	12778	10687	64	357049	296204	94	1.0707
41528	40192	69	29444	28872	73	1041	910	0	967	813	0	2416	2149	29	3345	3195	34	86604	87086	61	1.07175
64889	60523	85	31619	29338	77	1525	1199	17	2264	1845	26	4108	3825	36	6677	6528	43	138993	120213	82	1.07383
192489	162633	103	118975	102539	94	4879	4034	40	7250	5678	50	13674	10834	62	17998	14306	79	443052	337852	101	1.07488
166646	140992	93	100536	86676	91	2834	2384	30	4823	4272	43	9390	7605	58	13931	11832	69	367143	302385	95	1.07488
53288	53927	59	37645	35826	76	713	671	0	1044	1356	17	4075	3596	34	4869	4513	40	113810	106177	76	1.07488
136628	121481	88	49672	43478	87	1989	1875	23	3567	3114	39	8273	7471	50	11182	9829	61	326501	275895	94	1.07488
55382	52813	77	25801	24169	76	970	857	0	2031	1888	21	3561	3180	32	5103	4575	42	123691	117740	79	1.07905
62722	59725	77	33417	30898	75	1225	1280	14	1831	1731	23	3904	3515	38	5702	5132	43	129554	117337	79	1.08114
165805	130841	95	94686	74453	94	2854	1988	31	5742	4236	46	12584	9823	64	17682	13689	80	511434	394462	96	1.08114
117177	109725	87	59857	57519	84	2876	2713	26	5235	4556	40	11516	10186	59	17459	15950	72	458947	395888	91	1.08218
48963	45123	81	28254	26066	75	719	609	0	1745	1577	16	3287	3081	32	4206	3822	36	100179	89648	91	1.08218
87182	76996	90	48588	43703	84	1281	1341	12	1683	1843	22	5088	4714	41	7340	6154	50	185571	167762	81	1.08322
132708	102223	97	67464	52484	92	2979	2414	31	4052	3235	39	8716	6867	54	12927	9912	64	281716	221908	90	1.08322
74521	64885	97	37417	30968	97	1372	1148	10	1886	1608	23	3915	3542	33	6615	5384	46	181020	153066	97	1.08427
162891	120507	98	84945	61355	96	4098	3057	37	5043	3237	46	11537	8967	62	14684	11152	69	344070	253742	95	1.08427
162374	138218	98	83499	70504	92	3058	2538	32	4795	3358	44	11323	9351	56	15676	12944	65	405321	317613	95	1.08427
339796	203004	147	340779	216528	130	14695	10142	61	22720	16245	92	46368	30513	119	64259	42473	123	1.04858e+06	954114	132	1.08531
35617	34729	67	19247	19178	54	519	582	0	1295	1278	12	2516	2225	27	2587	2793	28	63242	62331	69	1.08531
38844	38723	74	21506	21326	64	302	273	0	1408	1273	12	2791	2644	29	3991	3910	34	122829	124376	75	1.08949
102670	96964	81	57569	54454	82	1804	1823	21	3522	3164	32	6656	6236	45	9922	9736	56	281866	262720	83	1.08949
52067	49130	75	38755	36920	76	1245	1148	11	1681	1314	16	3391	3361	32	4626	4660	38	131595	116607	77	1.08949
70537	66081	85	33915	31473	78	1194	1358	12	2347	1977	25	3999	3801	36	6115	6155	41	141775	132939	77	1.09053
58303	53861	89	33491	31199	77	1330	1136	15	1872	1645	28	4027	3757	35	4876	3778	41	110621	102369	79	1.09157
98156	90342	83	53442	48463	82	1800	1339	22	2890	2450	30	7750	6937	52	11064	9517	62	314880	286226	86	1.09157
116513	103315	89	68058	58724	86	1966	1819	20	2763	2686	33	8201	7057	49	11725	9627	70	326668	274811	89	1.09262
109190	91603	95	57255	47497	87	1760	1644	21	2595	2588	28	5685	4542	47	8054	6843	53	180601	149580	83	1.09262
33584	33416	63	18998	18328	55	395	496	0	934	1102	7	1806	1601	20	2934	3360	27	62709	63219	71	1.09366
69013	66528	83	40274	38793	78	921	766	0	1938	1698	24	3360	3114	33	4914	4750	39	131586	128948	72	1.09575
95286	90233	80	47465	45327	81	1887	1688	23	2716	2669	29	5874	6037	40	8649	8008	56	258799	248326	83	1.09575
133541	122830	87	77418	72179	86	2673	2672	27	4875	4299	40	10627	9515	55	14014	11958	62	431309	363530	94	1.09992
176675	129378	101	129526	94045	100	3799	2777	39	5848	4480	47	13856	9959	66	19578	13545	81	491075	345328	103	1.10097
42158	41772	70	21400	21442	61	839	722	0	1554	1479	16	2259	2348	25	2767	2764	31	78303	78873	62	1.10305
99170	88657	90	52688	46603	86	1979	1892	23	2938	2817	30	5017	4467	41	8162	6875	53	185984	162339	84	1.10305
108082	99165	87	59766	53839	83	1978	1720	21	3468	3075	36	6855	5906	48	9213	7838	56	215930	190440	89	1.10514
101934	89335	88	52498	46684	86	2182	1897	24	3000	2477	32	6047	5300	44	7670	6324	52	184682	152838	91	1.10618
118565	97947	90	65490	54084	89	1779	1360	20	3433	3263	34	8084	7042	51	12735	10829	63	339775	290560	94	1.10723
132117	119653	87	55916	51148	86	2765	2480	28	4826	4296	37	12051	11124	60	17515	15880	72	483078	428279	92	1.10723
52603	49871	75	24575	23784	73	1069	1204	10	1609	1508	18	3160	3231	31	4452	4485	36	102456	100262	76	1.10827
193442	138653	102	166166	128489	104	5723	4395	40	7725	6689	51	15418	11893	70	21596	16502	86	557998	441239	107	1.11036
101968	90651	84	59408	51635	83	1908	1731	22	2405	2536	28	5743	4792	47	8695	7326	56	192016	157963	86	1.1114
64190	62802	78	38186	37275	77	1124	1085	8	1606	1823	21	4520	4443	38	6786	6474	44	186795	183138	82	1.11244
97219	84156	88	56633	49353	85	1607	1416	19	2576	2078	31	5458	4675	45	6999	6007	50	177922	153631	85	1.11349
94342	84658	84	51673	46247	83	2116	1942	24	2308	2130	29	4728	4161	42	7445	6453	49	168096	145472	79	1.11349
76738	70059	90	44350	39770	82	1387	1248	15	2676	2220	27	4316	4027	38	7254	6089	49	151831	140352	81	1.11453
31154	31154	68	18296	18497	53	566	593	0	519	959	0	1857	1874	22	3053	3217	26	66698	70415	63	1.11453
68382	62951	79	41136	37129	79	1532	1378	13	2191	1768	26	3846	3735	34	4830	4375	41	117644	104232	79	1.11453
131409	110148	91	52790	42844	88	2390	1773	28	3397	2975	36	6989	5991	47	11032	9183	55	263831	222071	88	1.11766
72824	69598	79	34789	34128	76	1039	1114	8	2671	2369	28	5278	5144	38	7090	7249	46	206151	204978	78	1.11871
105342	94147	87	63907	59235	83	2681	2478	24	4020	3458	36	8047	6980	49	11051	9450	58	240670	203995	84	1.11975
105739	89547	88	57595	50516	85	2600	2660	26	3861	3570	35	7131	6129	50	11015	8862	59	261996	223823	85	1.11975
69283	57622	96	37101	30831	96	1110	1103	7	1516	1549	18	4233	3658	38	6545	5351	52	153152	127749	96	1.11975
52214	43637	86	35885	31634	79	910	704	0	1117	1196	13	3227	2780	36	4646	4310	39	110550	99323	64	1.12079
198717	160308	103	114338	94219	98	5563	4408	41	7647	6011	50	15631	12316	70	21850	16631	85	497427	368542	98	1.12288
45940	43795	74	23441	22920	65	736	784	0	1004	959	0	2230	2178	26	4003	3291	39	87374	85995	74	1.12392
67686	61544	93	40719	36962	79	1389	1312	14	1635	1607	22	4665	3743	41	6083	5838	45	143861	128607	80	1.12392
33874	34597	69	24170	23757	65	666	712	0	469	618	0	1835	1668	22	2506	2522	27	60178	60284	68	1.12392
46804	44421	77	19038	18693	52	562	781	0	1628	1392	14	2154	2058	25	3031	2537	32	81928	80162	71	1.12392
44011	43016	74	26250	25921	70	417	479	0	600	575	0	1977	2007	23	3327	3332	30	82557	82845	71	1.12392
79566	74186	80	40533	38309	79	1266	1144	10	2354	2053	29	4651	4695	36	6906	6984	45	196824	190054	87	1.12601
52730	50567	76	28546	28080	75	923	824	0	1605	1511	19	2799	2536	29	4617	4312	36	97807	95701	76	1.12705
121800	108471	91	94679	88676	87	2859	2789	29	4400	3539	38	7929	6693	48	11188	9562	59	249293	206141	89	1.1281
131947	104736	98	99570	84628	92	3215	2432	35	4657	3756	40	8562	7413	52	12925	10995	63	296309	247130	98	1.13019
44367	43083	79	21438	21101	64	699	567	0	1379	1284	15	2548	2505	28	3761	3885	32	86034	84387	77	1.13123
178158	141828	105	115822	91249	97	5490	4439	40	9363	8022	52	19557	17255	83	26744	23647	91	694511	584627	98	1.13227
84273	80203	81	36965	35808	79	1330	1141	15	2652	2490	28	6467	5937	46	8996	8535	49	258255	251175	84	1.13332
123326	109538	90	65570	59343	88	3146	2898	30	4155	4137	34	7933	7374	50	10546	9474	54	243395	222983	88	1.13332
39272	38530	75	21478	21101	64	626	469	0	1553	1237	9	1770	1649	21	3139	3105	30	69939	68608	73	1.1354
219064	155946	114	150117	111748	105	6566	4575	47	9295	7448	57	19330	13827	84	27250	19784	98	613749	455217	106	1.13645
108865	100486	84	64594	60497	83	2620	2261	26	4368	3694	41	10252	9297	55	13592	11362	70	402797	358240	89	1.13645
116642	102068	92	72221	64719	85	2248	2132	26	3916	3216	36	7086	5965	47	10474	9888	60	235650	198436	92	1.13645
181514	149068	98	92888	78301	93	4337	3450	37	6619	5050	46	13633	10682	68	18681	14838	78	410720	312387	98	1.13749
102968	95260	87	55770	51715	83	2065	1805	22	2562	2790	27	5595	5545	42	9094	9250	50	227145	212586	82	1.13853
56547	53006	79	31176	30214	77	1226	1075	8	1658	1616	17	2967	3249	28	4356	4309	36	105236	99438	78	1.13958
62832	60471	77	42108	40812	78	1131	927	0	1379	1345	16	3136	3145	31	4768	4078	38	109777	107976	80	1.14166
35043	33810	71	21233	20724	58	750	762	0	970	1027	4	1991	2004	22	2866	2442	30	65430	64564	72	1.1448
66703	64112	89	19181	18721	55	1357	1217	13	1618	1590	17	3519	3743	30	4904	4360	38	121902	118526	78	1.1448
128688	115967	85	69119	61843	87	2224	2054	26	3148	3159	32	7880	6928	49	11120	9419	56	311311	267245	89	1.14688
138533	122809	94	86318	76336	88	2597	2303	27	3301	3424	32	8192	7048	52	10287	8962	61	298481	256347	89	1.14688
43333	43324	73	26149	25844	73	901	867	0	919	1026	5	2502	2418	27	3457	3339	36	87262	86520	70	1.14897
49222	46343	90	30821	28907	74	845	921	0	1759	1971	19	2888	2694	30	3996	3902	33	98479	96301	70	1.15106
165619	131978	96	99553	78354	93	3895	2961	39	5422	4307	45	11451	8447	65	17612	13743	72	390985	287704	91	1.1521
99845	87245	85	57295	49384	84	1916	1444	24	2879	2267	36	7387	6811	47	10167	9211	54	308532	275196	86	1.15314
56692	52742	77	42007	39657	77	674	640	0	1934	1348	28	3542	3256	33	4866	4545	40	122769	109564	74	1.15419
48212	44034	84	31075	28490	76	830	868	0	673	814	0	2425	2235	28	3642	3070	36	88173	77349	70	1.15419
47535	46040	76	28383	27670	74	682	920	0	1333	1269	10	2799	2559	30	4043	3436	42	89243	88067	71	1.15627
102342	91908	84	79565	71749	85	1560	1499	20	3070	2672	29	6112	5604	46	8902	7657	50	233196	206030	85	1.15732
129089	108072	92	53151	44219	86	1852	1602	19	3453	2702	36	8076	7005	50	10891	8993	57	311394	264207	89	1.15836
118884	106469	86	65185	58739	85	2620	1978	29	3728	3291	36	9366	8350	51	13414	10636	65	381560	325380	88	1.15941
99604	92066	98	40475	37333	84	1902	1936	21	3003	2881	29	5867	5362	41	8623	7749	48	202900	186546	98	1.15941
329722	214772	146	236240	159293	135	10097	5913	57	14243	9411	72	30017	19639	122	43150	27272	125	937153	607799	136	1.16045
270848	191095	110	188675	144741	105	7619	5234	48	11633	8285	60	22149	16330	87	29950	21177	97	738610	539788	104	1.16045
113570	95428	86	88644	76754	87	1983	1801	23	3405	2589	37	7440	6064	49	10012	8419	56	245188	205375	86	1.16149
65212	59379	84	38603	35239	79	1076	875	0	1924	1856	25	3666	3251	35	5033	4407	41	129048	113768	94	1.16149
130890	111797	90	70472	61423	89	2174	2054	24	4057	2966	45	7210	5827	50	10895	9117	57	260818	213911	91	1.16149
29207	28400	60	14559	14527	48	460	520	0	783	895	0	1608	1645	16	2039	1990	23	50354	51748	65	1.16254
204120	165359	100	90281	72771	97	4717	3950	39	6956	5498	49	14301	10906	61	19860	14666	80	462431	357279	100	1.16358
78081	65756	83	43926	36632	84	1282	1049	9	2246	1612	24	4257	3566	41	6722	5835	48	141466	116015	84	1.16358
102077	91667	96	49292	43740	83	2557	2382	26	3281	3111	35	6575	5556	46	10037	8553	58	218012	180449	100	1.16358
39923	38908	74	24741	24110	73	325	351	0	1077	661	0	1568	1616	21	2358	2558	26	60982	60290	72	1.16358
139337	117964	97	66599	57209	88	2933	2534	29	4625	3369	42	8843	7155	56	11854	9749	62	271865	226786	87	1.16462
46264	45012	75	26523	25534	74	692	687	0	800	775	0	2556	2389	27	3234	3337	32	78449	74157	73	1.16567
90806	86036	84	46264	45055	78	1564	1461	16	3021	2604	32	7018	6991	44	9477	8720	53	273023	265540	81	1.16567
67952	63700	79	34044	30972	78	1550	1154	16	2333	1631	20	4090	3433	38	5820	5657	43	149598	138055	80	1.16567
38353	40317	68	16706	16918	50	416	569	0	1091	730	0	2089	1921	23	2419	2612	28	77456	81849	68	1.16567
121919	95397	97	64530	51281	90	2573	2135	31	3610	2932	39	7631	5641	54	10139	7866	57	230914	176771	84	1.16671
14567	15382	43	11430	11434	45	316	246	0	-55	450	0	1107	1121	9	1544	1428	19	36770	38345	60	1.17193
105402	92984	93	59304	53578	84	2512	2516	25	3930	3307	39	6586	5451	47	9036	7810	59	226616	184988	87	1.17193
30346	30376	57	18683	18528	54	560	617	0	511	571	0	1985	1843	23	2750	3059	24	64678	62942	68	1.17297
55507	51629	87	28018	26697	77	1138	1195	12	2128	1911	22	3950	3821	35	5227	4616	45	122747	115109	77	1.17402
152305	132253	91	105590	92496	89	3321	3085	32	5245	4367	44	11407	9526	59	16202	13332	69	434021	349992	92	1.17402
83754	77959	79	49418	45152	81	1286	1046	7	2520	2040	31	4402	4181	38	6267	5648	44	181939	167608	82	1.17402
104618	101138	81	75160	71999	83	3940	3888	32	5356	5078	44	11397	10659	56	15786	14199	70	355178	299539	84	1.17402
48710	47000	75	23151	22542	69	557	683	0	1359	1419	11	2578	2614	29	4157	4006	35	91885	93068	74	1.17506
100290	94248	84	68732	65871	82	1965	1840	22	4379	4157	38	9351	8839	52	14857	14617	63	402830	385842	85	1.17715
171590	134716	98	98855	78395	95	3264	2470	34	5372	3508	45	10991	8097	59	15450	11247	81	380044	289124	97	1.17923
83646	82459	79	58293	56666	80	2084	1837	22	2863	2973	29	7475	7273	47	10790	10116	55	298643	290590	82	1.17923
161268	124114	96	105468	85872	94	3809	2756	35	4575	3392	43	10658	8411	58	14938	11466	76	383995	289729	93	1.18028
135626	106096	95	54657	43193	92	2297	1648	28	4224	3402	42	8487	6185	54	12800	9839	65	367923	296072	93	1.18132
27403	28242	54	16586	16423	51	438	443	0	612	689	0	1339	1477	16	2133	2118	26	58259	57828	62	1.18341
39926	36837	76	21270	20886	61	841	861	0	725	939	0	1871	2041	21	3075	3153	31	75053	74913	68	1.18341
119940	109776	85	67440	60446	85	2241	2095	25	4089	3403	43	8727	7406	54	13393	11478	64	361547	302150	84	1.18341
35607	34459	72	23799	23239	67	420	636	0	897	1005	2	1687	1774	19	3031	2887	29	64856	66918	54	1.18654
40806	39520	75	25066	23636	74	618	554	0	1049	967	0	2382	2158	25	3213	3221	32	80251	79375	66	1.18758
78447	75256	82	40457	39059	79	1662	1741	19	3166	2706	28	5773	5789	41	8390	8814	49	233185	225953	81	1.18758
104963	85641	94	62527	53168	87	1952	1704	20	2763	2457	31	5462	4395	43	8156	6695	50	193319	158272	77	1.18863
59710	58952	76	35861	34647	77	888	869	0	1097	1322	13	3154	3142	32	4505	4173	38	111854	111394	73	1.18863
70446	66983	81	43863	41193	79	1541	1368	17	2225	1769	29	4575	4016	41	6236	5649	46	160733	138371	79	1.18967
64511	61433	79	34719	33585	76	2371	2202	27	9043	8960	52	8757	8175	53	7225	6581	50	187725	184547	69	1.18967
32562	32123	71	17734	17818	54	614	701	0	758	911	0	1767	1876	20	2332	2488	28	60509	62572	56	1.19071
133319	114819	89	81711	70445	89	2392	1894	28	3617	3223	35	8530	6886	53	11239	9312	58	324410	270232	87	1.19071
130578	108000	95	67982	58446	88	3551	3169	34	5763	5361	42	10429	9619	55	14292	13959	62	302312	293983	85	1.19071
69863	64371	76	44680	41803	80	1480	1378	16	1963	2046	24	4514	4217	41	6549	5675	46	152834	132127	78	1.19176
97372	85220	89	50436	44339	86	1770	1668	21	3273	2922	33	7741	7202	50	11789	10614	61	306954	286813	84	1.1928
89092	81787	85	53169	48049	83	1662	1400	19	2784	2224	30	5458	5088	42	9522	8513	52	258416	231764	85	1.1928
140722	119455	97	79549	67915	90	2421	2064	26	3696	3076	39	8412	7169	55	11003	9744	60	319037	264657	89	1.19384
104347	93622	88	76508	71477	83	2699	2261	28	3106	2725	35	6703	6081	46	10206	9677	54	204632	174698	83	1.19384
94219	85861	84	53327	47576	81	1831	1758	20	2955	2327	29	7871	7136	51	11743	10059	61	317266	287258	83	1.19489
213280	167600	104	172790	139063	104	4904	3861	41	7127	5953	48	17316	13609	79	24995	20147	94	611954	494146	101	1.19489
117635	106171	88	50895	44996	85	1861	1542	23	3610	3158	34	8213	7240	50	11298	9871	60	335062	301536	85	1.19593
152739	124487	93	97488	80291	94	3255	2835	33	4287	3531	42	9756	8100	54	13691	11543	66	338846	284022	93	1.19697
36453	34918	71	22218	21814	64	594	526	0	1087	1074	8	1785	1906	22	2161	2407	23	61052	61245	70	1.19697
201171	162749	98	102657	83434	96	4968	3648	41	5390	4453	45	13091	9535	66	18493	13658	78	397980	299015	97	1.19802
94327	89902	79	55024	52348	80	1737	1456	21	3027	2858	30	6946	6624	44	10634	10279	61	286677	275030	81	1.19802
94843	83665	85	43443	37505	84	2080	1933	21	2899	2467	31	6097	5323	45	8921	7973	50	206754	180788	85	1.19906
89073	79020	87	70431	63431	84	2109	2004	24	2714	2654	30	5574	4868	43	7885	7279	50	170224	153669	82	1.2001
46810	45531	75	27426	26462	74	606	663	0	1441	1254	10	2631	2771	27	3569	3646	31	83669	80307	76	1.2001
103594	92676	87	49477	43853	87	1726	1490	16	2209	2157	24	6342	6122	45	9173	8688	52	223008	209374	87	1.20115
309333	214874	122	245698	173453	120	12370	8197	57	17354	12053	71	34845	24552	111	48879	35165	111	1.04858e+06	775112	116	1.20219
93032	84316	82	55120	51362	82	2002	1753	23	2927	2295	36	5728	4701	46	8241	7199	52	186328	164193	80	1.20219
134734	113444	96	64000	52105	89	2534	2261	27	4385	3834	42	7877	6662	55	10899	8954	55	257157	214302	87	1.20324
54583	49793	78	33137	30869	78	987	662	0	1833	1539	20	3322	3003	33	4129	3762	36	112318	102253	81	1.20428
135989	105238	93	69568	55621	93	2257	1913	24	3741	2901	42	8394	6589	53	12169	9893	62	257585	204687	92	1.20532
79592	76404	83	32243	31584	77	1530	1513	17	1769	1821	25	5365	5145	40	8339	8533	46	219255	215735	79	1.20532
93642	84308	82	86656	81010	84	2071	1761	24	3180	2715	35	6838	6038	47	10204	8999	66	296329	271855	83	1.20637
115891	103338	93	58300	53078	84	3280	3106	30	4340	3668	38	8791	7408	56	13888	11572	72	325923	280157	88	1.20741
124956	110690	86	60556	53393	85	1866	1656	22	3353	2766	33	8373	7319	50	9971	8233	65	299305	261088	87	1.20741
88017	82966	83	42980	41028	80	2077	1937	23	3064	2819	30	7320	6761	48	11674	11489	59	320496	289075	83	1.20741
167985	124330	100	116692	92764	96	6283	4831	42	8735	7203	60	17109	13173	78	25373	19372	89	550501	400327	95	1.20741
30521	30195	54	18429	18675	51	771	638	0	1034	1218	13	1905	1550	25	2130	2511	24	59914	62787	66	1.20845
200166	172672	101	146425	133075	96	6601	6066	40	10854	9174	55	21287	17710	88	28455	23575	89	679342	511648	97	1.20845
102608	96951	86	62518	60173	81	2705	2692	27	4675	4771	37	10981	10871	53	17500	16851	71	471043	434288	84	1.20845
82015	75772	85	47777	44534	81	2054	2086	19	2156	2554	25	5064	4766	40	7769	6675	53	210502	187720	78	1.20845
179280	144921	97	111006	91910	95	3447	2972	31	5284	4114	47	11114	8956	66	15909	13024	65	375093	303198	93	1.2095
82293	78671	84	32075	30874	78	1357	1660	17	2504	2420	25	6042	6113	39	8206	8369	47	236613	236797	78	1.2095
98796	92576	82	62728	59414	81	2596	2435	28	3967	2982	40	10256	9478	56	12734	11932	66	379463	337535	86	1.21054
185663	147113	97	72756	59045	94	4348	3457	37	6953	4823	55	13640	10628	65	19048	14342	86	417972	307935	97	1.21158
35807	35783	63	17520	17220	54	819	914	0	961	985	0	2119	2008	26	2781	2650	27	67261	65507	68	1.21158
150871	127694	91	96751	83943	91	3020	2454	33	4949	4216	41	11578	9815	59	16435	14031	70	429343	369400	90	1.21158
53033	49574	82	23261	22882	66	661	612	0	1100	1241	12	2303	2138	25	3143	2905	32	82341	81157	71	1.21263
85599	75053	89	85439	79807	83	2604	2553	26	3601	3200	36	8088	7310	54	11999	11195	58	290804	263750	81	1.21263
135816	118257	89	67927	60068	87	3245	2985	30	4124	3527	40	9085	7973	55	12176	10106	64	269610	222249	87	1.21471
96873	90862	80	70933	63556	84	2031	1795	23	3429	2722	35	5271	4594	42	7061	5926	46	181337	152400	81	1.21471
101288	93334	84	62506	58216	82	3803	3394	32	5255	4403	44	10649	9169	58	15116	13345	71	325854	271800	82	1.21576
41140	40815	69	24130	23717	67	732	590	0	641	776	0	2022	1918	26	3766	3879	34	78306	79546	56	1.21576
106170	95474	86	75649	68915	86	1916	1502	23	2545	2284	26	6548	5578	44	9327	7662	59	231526	198782	83	1.21785
110632	96953	87	62740	54349	86	1680	1647	20	3220	3126	36	7983	6564	49	11984	10240	60	318137	269931	83	1.21993
50126	48259	76	26805	25911	75	1403	1478	16	2022	1728	25	3671	3383	34	4880	4757	40	111841	107176	71	1.21993
59985	55688	77	35611	32004	78	1289	1190	13	1716	1722	19	3270	3067	32	4756	4434	38	109748	101408	73	1.21993
30854	30317	64	17907	17720	54	610	644	0	516	857	0	1523	1831	17	2639	2771	29	58653	60499	66	1.22098
88949	79666	97	44072	41879	80	1773	1638	22	2964	2624	31	5879	5105	43	8944	8508	49	256128	248073	77	1.22098
50763	48206	76	30214	28516	75	1092	1072	6	1435	1382	16	2693	2751	28	3400	3473	32	86635	82463	71	1.22306
60574	56706	78	35624	33390	77	1343	1333	15	1335	1549	19	3266	3375	31	4428	4037	36	102087	100547	72	1.22411
30949	29616	75	19116	19244	53	473	557	0	864	861	0	1732	1711	22	2463	2671	28	62961	64275	65	1.22411
45471	42212	75	23654	22882	70	841	687	0	1226	1198	15	2118	2045	24	2859	2714	32	74813	73238	70	1.22724
62887	60734	89	36910	35431	77	1363	1247	14	1500	1717	17	3591	3228	34	6050	5394	45	135908	119133	76	1.22828
93167	84240	83	41276	36803	83	1734	1638	18	3062	2813	30	7091	6032	48	9523	8053	61	276975	244826	88	1.22828
118289	93116	93	77946	63946	90	2366	2026	27	3460	2857	38	7317	6359	49	9936	8161	58	252071	210152	87	1.22828
46618	46999	70	25642	24905	74	1038	945	0	1317	1173	11	2254	2196	27	3243	3441	31	79044	76477	72	1.22932
48714	47865	74	48250	47797	74	1391	1568	14	1500	1657	19	4635	4966	37	6479	6887	44	159281	148292	78	1.23037
121428	102422	92	53898	45397	87	2346	2007	27	3852	2845	39	9251	8133	57	12157	11033	60	346629	295506	90	1.23037
40809	39510	82	20909	20568	61	860	750	0	1519	1522	17	2734	2713	27	3217	3306	32	88418	87605	73	1.23141
22314	22845	66	15270	15439	48	271	277	0	387	505	0	1014	1194	12	2048	2052	25	50106	51402	66	1.23141
80498	76225	78	38786	37710	78	1497	1260	15	2443	2015	28	5566	5622	40	8118	7558	49	236654	231754	81	1.23246
118305	102477	95	72193	63432	87	2143	1625	26	3710	3208	36	7452	6528	50	11115	9587	57	250439	220452	88	1.23246
75239	71890	84	37531	36552	78	1588	1670	16	2230	2045	24	4210	3762	36	6007	6028	41	136270	133347	79	1.2335
32382	32537	61	18632	18652	54	302	352	0	763	530	0	1642	1737	21	2399	2110	27	64924	65631	69	1.23454
142847	114478	94	76845	61328	92	2827	2185	31	4177	3153	43	7943	6118	53	11603	8804	66	247256	195754	93	1.23454
26769	21502	81	18058	14994	81	736	467	0	962	733	0	1645	1427	17	2908	2482	26	64321	51487	81	1.23454
55944	54375	75	36860	35058	77	1107	958	0	1616	1694	19	3501	3419	33	5129	5519	35	127212	116163	79	1.23559
80134	75299	83	44976	43201	80	1488	1532	18	2706	2777	27	5614	5750	40	8800	8664	49	245781	241571	84	1.23663
44623	42824	74	25931	25246	74	749	695	0	786	791	0	2402	2354	26	3056	2755	28	82641	80207	76	1.23767
98134	91405	83	49090	45805	82	2155	1832	24	2712	2832	28	7169	6953	45	10295	9722	51	280420	262179	85	1.23767
188977	129884	101	102437	72934	99	4016	2669	37	5804	3542	50	12388	8119	70	16052	11447	75	375791	250057	99	1.23767
91676	84012	83	41657	36730	83	1880	1844	20	2963	2298	29	5795	5279	43	6740	5899	45	178146	158887	83	1.23872
46009	44432	76	29655	28450	74	735	777	0	1086	1165	10	2360	2408	25	3976	3704	35	85827	82169	76	1.23976
145697	119238	91	96806	76127	95	4570	3775	39	6328	5690	47	13359	11554	67	19479	16196	83	412745	352296	92	1.23976
112850	96634	88	84671	74681	87	2398	2051	25	2932	2579	36	7647	6313	47	11709	9707	64	258860	216775	87	1.2408
57704	53997	76	23888	21921	63	1030	976	0	1821	1418	24	3908	3699	35	5957	5558	42	132274	124911	77	1.2408
137558	119165	103	84888	76138	89	3381	2969	33	4816	4363	38	10180	9212	54	14599	13574	70	340067	301129	88	1.2408
64915	65036	74	35242	34645	76	1069	920	0	1510	1743	17	4476	4526	37	6543	6844	42	172065	170462	76	1.2408
28479	28235	55	18119	18283	53	425	456	0	342	595	0	1596	1696	17	2601	2722	27	58079	54527	64	1.24185
59317	55185	80	30760	28924	78	1352	1286	13	1347	1297	16	3061	3199	30	4666	4175	42	104124	99953	75	1.24289
91023	82148	83	49347	43948	83	1065	806	0	2403	1921	26	4497	4005	38	6881	6079	45	193325	173514	84	1.24289
183252	151971	99	74503	62260	94	3145	2678	31	6443	4971	49	14220	11330	67	21063	16780	89	565200	443597	97	1.24393
38114	37286	78	19283	18784	57	593	469	0	703	571	0	2135	1860	22	2419	2513	23	72675	73566	70	1.24602
125368	112913	97	76902	71341	86	2734	2578	28	4666	4447	40	10991	9668	63	14292	12494	67	425932	354432	88	1.24602
37633	37150	64	22861	22830	66	515	486	0	1092	930	0	1735	2022	19	2366	2552	24	63727	65792	71	1.24707
95531	89424	83	51412	49161	81	1355	1535	15	3245	3140	29	7053	6675	45	10999	10194	58	299443	291947	81	1.24915
55996	48855	89	41456	37352	80	898	633	0	1704	1410	23	3442	3082	34	4568	3760	41	121873	110588	78	1.25333
74987	66600	94	35850	32554	80	1722	1700	21	2662	2342	29	5638	5180	40	7076	5832	53	161325	140006	81	1.25437
80753	73601	82	53724	47044	84	1437	1292	13	2661	2521	28	5731	5259	44	6886	6138	46	195000	178699	81	1.2575
77569	70468	90	48309	44002	82	968	1070	6	1811	1634	22	4488	4150	38	6420	5780	42	166696	148475	83	1.25854
124966	113460	88	87241	81564	86	2221	2339	23	4249	3615	40	8858	7924	51	12948	11114	59	353014	307616	88	1.25959
49332	48397	73	30308	29510	75	823	715	0	867	1124	8	2681	2739	30	4239	4327	34	114638	112997	75	1.26063
104205	94825	85	57611	53082	83	2355	2091	26	3510	3286	34	6582	6018	47	10573	9505	57	224829	192329	86	1.26063
39989	38689	75	26099	24830	73	913	863	0	905	1106	7	2441	2196	28	3879	3234	36	82744	80606	74	1.26168
87517	82349	80	53032	50240	81	2471	2261	26	3183	2901	34	6845	6049	45	9739	9010	59	227655	193071	85	1.26168
214934	139126	113	89391	57829	105	4424	2672	42	7723	4679	56	17960	11822	77	25991	17122	98	702410	471746	108	1.26272
85588	76980	87	47574	41136	82	1451	1277	14	2459	2297	26	5827	5122	47	7662	6333	53	201482	176575	80	1.26272
80646	78940	83	43543	42442	79	1410	1465	18	2389	2583	29	4901	4984	37	8343	8196	46	226926	229288	81	1.26272
143986	122758	89	89450	78349	89	3667	3059	34	4665	3579	40	8585	6717	54	13274	10302	75	307488	237365	89	1.26272
107382	93549	89	59263	51574	85	2306	2042	26	2962	2593	35	6613	5212	48	9416	8002	63	185451	153056	86	1.26272
40164	38134	75	18928	18416	54	598	804	0	1250	1382	12	1846	1710	25	3143	2843	31	79371	78416	70	1.26376
38798	36117	79	24977	24559	68	1128	1205	11	1507	1622	19	3737	3773	33	5373	4926	39	120634	110548	77	1.26376
41429	40930	71	19839	19495	57	580	607	0	1245	1333	12	2261	2068	29	3557	3176	34	91738	88402	73	1.26689
35507	34468	66	12152	12166	44	593	492	0	1005	774	0	2003	2018	23	3105	2828	32	70874	70067	71	1.26794
30737	32278	49	21195	21089	61	503	426	0	938	601	0	1444	1533	19	2292	2221	25	63515	66158	72	1.26794
54878	50563	80	34988	32046	78	1016	987	0	2021	1647	22	3699	3158	36	4679	4254	39	115162	102640	77	1.26898
95884	83949	85	56302	49419	85	1541	1362	16	2273	2084	27	6398	6084	45	9731	9083	59	270217	248350	87	1.27211
37989	35114	86	19219	18312	59	623	621	0	1192	954	0	2400	2428	24	3256	3113	32	86054	81620	86	1.27211
136544	119020	94	79053	70009	88	2305	2078	23	4379	3260	44	9424	8003	55	13053	11313	65	383188	321728	91	1.27211
88344	74540	86	43647	37400	83	1824	1464	18	2479	2141	33	5113	4374	42	7762	6423	50	187024	153726	84	1.27211
116572	107125	91	92488	86208	85	1933	1960	21	3671	3095	37	7440	6944	46	10197	9550	52	290727	271682	86	1.2742
91823	82725	96	53157	48040	83	1465	1359	15	2479	2289	26	5430	4806	41	8527	8040	50	219685	198656	85	1.2742
150034	126237	99	86188	74478	91	2890	2448	31	4979	4035	42	11289	9482	56	17644	15587	78	474550	403548	95	1.27524
90381	74863	94	61009	51882	86	2068	1690	25	2161	2208	26	5496	4970	41	7814	6714	59	196412	161319	84	1.27837
208308	161612	107	111456	88119	101	3492	2757	34	6079	4344	52	11336	8881	61	16915	13925	77	432463	348610	98	1.2815
21000	23288	47	16406	16633	48	171	276	0	659	644	0	1345	1248	15	1739	1689	20	43746	46243	62	1.2815
105195	92682	87	58419	50945	85	2332	2176	24	3284	3135	31	6632	5620	46	9588	7912	56	214459	175061	82	1.28359
39191	39832	57	26818	25972	72	769	589	0	1343	1139	11	2376	2350	25	2936	3104	29	84941	82799	71	1.28359
85855	76464	84	49926	45412	82	1510	1147	12	2182	2002	25	4710	4293	41	6476	5802	48	173152	152080	80	1.28568
45011	45303	73	17122	16701	51	901	818	0	1264	1323	13	2537	2741	26	3548	3446	31	84744	86669	71	1.28568
95089	88203	81	59366	55824	83	2923	2583	31	4190	4042	36	7506	6372	50	10600	8973	61	242413	204630	85	1.28568
179757	153127	95	73510	65453	92	4974	4381	36	6046	4998	44	12734	10578	63	18315	15247	76	385689	305357	92	1.28672
90285	83116	89	43492	39694	81	1398	1127	14	2700	2124	31	5151	5060	38	8428	7421	54	206688	180852	80	1.28776
101004	92056	90	50343	46115	82	3029	2565	30	3834	3279	37	7959	6950	51	10757	9067	65	247965	212483	80	1.28776
77550	69900	81	42279	37950	81	1313	1338	14	1662	1332	25	4001	3331	38	6299	5174	48	136999	118934	80	1.28881
65541	62863	81	36930	36063	76	921	826	0	1946	1403	28	3539	3297	33	4722	4909	36	131638	123911	78	1.28985
100926	91661	90	55214	49489	85	1210	1100	11	2696	2571	29	6434	5479	45	8806	8103	52	244545	220011	87	1.29089
38289	36037	74	17724	17317	54	891	1034	4	1381	1481	15	2385	2212	27	3728	4102	32	83631	87100	73	1.29194
37312	37822	58	23760	22037	71	694	669	0	1161	1367	14	2222	2153	24	3701	3579	36	84801	82333	75	1.29194
177049	139292	98	67873	54099	94	3616	2741	33	4712	3189	53	8861	6918	52	12578	9530	65	280416	214056	96	1.29298
83564	74293	84	39717	35586	81	1339	1244	13	2170	1984	28	5084	4405	39	7537	6965	46	198706	174665	86	1.29507
180495	132121	107	127058	95277	102	4160	3252	39	7326	5546	51	14143	11502	66	19063	15744	79	512858	433748	101	1.29611
45401	46685	72	26496	26186	69	612	569	0	1190	960	0	2249	2228	25	3853	3444	33	96643	90864	88	1.29611
43195	41828	76	18729	18690	55	583	659	0	928	1065	6	2408	2616	24	3873	3487	37	84392	80985	72	1.29716
36561	35623	70	19569	19377	54	639	576	0	510	715	0	2127	2139	24	3136	3033	32	89052	91433	76	1.29716
55847	54618	79	25534	24974	74	1023	1049	7	1730	1689	21	3451	3336	32	5368	5541	41	147558	142992	79	1.2982
31647	31393	63	16444	16481	51	744	712	0	952	775	0	1835	1963	20	2190	2242	27	52322	51822	72	1.2982
123366	109160	92	58971	51676	86	2834	2385	28	4252	3427	45	7470	6747	47	10701	9312	52	244768	211543	92	1.29924
57955	55377	82	30786	30298	76	899	805	0	1345	1146	11	2555	2639	27	3728	3471	33	93607	90327	78	1.29924
98961	90805	92	59344	56164	82	2081	1849	23	3357	3359	31	8660	7599	48	13376	12071	63	360590	318417	92	1.30029
85177	81618	81	41916	39425	80	1750	1373	19	2648	2669	29	5454	4600	45	6596	5993	42	150838	137415	85	1.30029
71358	66997	88	39079	37033	78	1118	921	0	1868	1478	25	3965	3781	35	6037	5596	43	162965	162591	78	1.30029
21168	19889	68	12367	12395	46	248	256	0	637	497	0	1030	1119	8	1638	1757	21	44557	47400	60	1.30237
64324	57360	82	41602	38273	81	1025	995	0	2044	1864	18	3641	3402	34	5484	4896	44	123417	108995	83	1.30237
105162	94934	91	80397	75444	83	2015	1765	23	3497	2820	32	6085	5669	44	8164	7638	53	220487	197086	87	1.30446
133402	113886	87	63458	55289	88	2675	2342	29	4522	3377	45	9388	7428	61	12671	10259	61	290266	228253	95	1.30446
95199	90422	84	37291	36246	79	1938	1606	23	2498	2033	31	6135	5993	42	8756	8278	52	265586	257120	87	1.30655
89631	81222	84	56984	52280	81	2104	1812	27	3763	3460	38	6359	5785	47	9619	8162	60	215793	182462	85	1.30759
67866	64781	79	28048	26170	76	1421	1132	13	1389	1261	14	3544	3399	36	5640	5214	41	122718	120317	79	1.30759
43103	41631	77	22132	21688	63	621	621	0	1211	1191	10	2249	2047	27	3672	3632	33	80565	80630	72	1.30864
52263	49787	74	31754	29274	77	1080	1049	7	1237	1206	13	2746	2674	28	3893	3602	37	100748	90201	77	1.30864
92124	78676	83	42361	35519	84	2107	1772	24	2563	2742	32	5518	5158	40	8760	7946	53	201789	169804	84	1.30968
94330	86526	91	56497	51757	83	1534	1482	15	2872	2102	33	6755	5778	49	11271	9314	62	301890	265797	87	1.30968
57230	54538	79	35657	34594	76	1502	1584	16	1136	1718	14	3103	2979	31	4364	4405	35	110915	109669	79	1.31072
18156	18816	52	11858	11714	46	398	324	0	233	493	0	1134	1069	6	1598	1762	20	47232	48856	62	1.31072
92207	78861	100	60689	54431	85	1482	1306	14	2200	1942	28	4930	4462	38	7054	6889	46	190524	161668	86	1.31072
112712	97044	89	57591	49935	86	1769	1365	22	3342	2784	37	5868	5272	44	8647	7915	52	213233	172710	88	1.31072
127619	113636	92	66507	60307	86	2433	2125	26	4373	3591	41	8793	7240	54	13085	11270	62	366349	307912	88	1.31177
103613	90585	88	55692	47197	87	1778	1593	19	2690	2479	30	7357	6658	49	11200	9446	61	293048	256931	83	1.31177
94125	87126	88	61437	57723	82	2603	2670	27	3799	3464	37	8594	8056	53	11828	11397	62	281422	242518	84	1.31281
41165	39691	80	22428	21798	71	670	623	0	792	940	0	2220	2414	26	3721	3432	38	82635	83032	64	1.3149
113477	96870	93	95030	79785	89	2877	2702	28	3694	3173	38	8531	6811	53	12604	9815	65	290875	236222	88	1.3149
112170	99935	95	45656	39703	83	2392	2302	26	3905	3231	39	7361	6217	49	10105	9393	56	221706	198129	85	1.31594
86634	74729	85	46773	40650	82	1612	1480	17	2246	2023	26	5358	4758	44	8145	7145	52	243950	215436	79	1.31698
88022	75769	86	63130	54637	85	1723	1523	19	2692	2086	34	5566	4948	45	8186	6773	54	210592	185238	82	1.31698
77852	73402	81	36362	33643	80	1193	1240	14	2284	2040	30	4646	4403	38	6351	5868	45	155999	147722	80	1.31803
143151	125539	89	86328	77779	87	2830	2426	30	4677	4270	40	9536	8136	53	13505	11912	59	337453	271457	88	1.31803
140949	121205	94	72565	63070	89	2447	2250	27	4070	3719	37	9402	7794	54	14228	12313	71	382116	316117	91	1.31803
64415	59773	80	38701	35538	78	898	827	0	1490	1487	19	3504	3571	33	5025	4432	44	132010	125915	71	1.31907
63645	63132	73	55609	53155	78	1057	953	0	1805	1744	22	4143	3582	37	6408	5453	47	152787	136453	77	1.31907
103302	97442	81	62072	59193	82	2072	1949	24	4126	3632	36	8081	7375	49	11388	10476	60	285500	253370	83	1.31907
123019	115498	85	58789	55782	83	1855	1830	23	3266	3021	31	7693	7050	46	10072	9304	49	293281	282758	83	1.31907
190015	149666	100	131966	104285	98	4667	3681	41	6397	5105	47	12819	10269	64	19196	15119	79	438390	350237	95	1.32011
81033	75674	82	48129	45297	81	2141	2182	24	4517	4071	39	8183	7954	52	11693	11215	55	268851	255152	81	1.32011
44856	43659	72	26995	26358	73	628	824	0	1251	1210	11	2596	2635	26	3201	3243	32	93539	94192	72	1.32116
136262	120835	93	87810	78767	87	2796	2194	31	5070	3983	42	11069	9237	53	14430	12502	67	419720	351075	90	1.3222
95542	87873	84	84780	81838	82	3273	2841	31	4575	3970	38	8442	8073	47	11971	11495	58	288259	254574	83	1.32325
52818	51566	73	26700	26444	73	734	869	0	1260	1182	14	2616	2900	27	3576	3711	32	103362	107034	72	1.32325
173887	148970	96	111189	98754	92	4544	4201	36	7021	5316	50	13217	10907	72	18595	15092	75	459282	356375	96	1.32325
42255	41837	74	22285	21868	69	500	573	0	1077	984	0	1920	2212	23	2744	3000	27	84220	85288	71	1.32533
137392	112261	93	70823	57282	90	2493	2205	29	4280	2943	43	8610	6788	53	11453	8925	62	262638	205081	93	1.32533
26284	26396	60	15911	15956	50	362	471	0	822	894	0	1281	1464	15	2212	2108	24	59196	61738	54	1.32533
19527	19622	69	11469	11430	45	163	295	0	757	492	0	1117	1292	13	1725	1665	22	43281	45920	62	1.32742
55700	52487	79	32450	31653	76	1034	1010	3	1548	1639	17	2869	2629	29	4202	3736	35	91434	88679	77	1.32742
152050	114200	111	100182	75408	96	3588	2437	37	5093	3680	48	10829	8108	59	15170	10556	71	342665	246594	99	1.32846
150260	125269	94	66377	56567	90	2997	2216	32	5287	4528	43	11551	9687	62	16643	13072	72	441058	348351	97	1.32951
104690	92293	86	64124	55909	85	1778	1633	21	3189	2924	31	7603	6807	49	10407	8864	56	307335	275292	88	1.33159
107609	88194	86	66866	54018	88	2288	1792	28	3534	3252	37	6704	5204	50	9643	7340	59	220182	173236	87	1.33264
176011	161092	92	100754	91721	90	4798	4405	35	8386	7111	53	17462	14769	75	25445	22256	85	557048	436129	98	1.33264
91920	83658	87	51738	47523	83	1890	1635	21	2555	2207	29	4963	4667	38	7213	6713	46	182135	168650	85	1.33264
49554	47083	66	29907	27994	76	1262	1135	9	1760	1811	21	3294	2909	34	4929	4408	39	111405	99434	78	1.33368
90455	84702	84	68840	65641	83	2879	2622	28	3725	3579	33	8069	8001	46	12155	12078	61	275344	251282	86	1.33472
233823	173329	116	142013	110527	109	5748	4223	41	8813	6461	57	16953	12083	77	24478	18307	101	546745	404783	113	1.33577
50056	46805	79	30611	29488	76	840	811	0	1409	940	0	2786	2758	29	3727	3417	34	85487	82068	79	1.33577
34613	34078	66	16426	16161	50	602	582	0	1314	1402	14	2004	2166	22	3103	3119	30	61762	59131	83	1.33681
47204	45231	80	22710	22240	72	778	985	0	926	1069	6	2458	2527	27	3691	3985	29	93656	95692	68	1.33786
67057	65499	78	41878	41290	77	1198	1292	14	1989	2175	20	3903	4138	34	5119	4795	37	148327	147549	79	1.33786
40221	40334	63	19852	18894	65	540	629	0	1271	1067	8	2083	2178	24	2763	2651	29	68556	69412	74	1.3389
98595	88642	85	58983	55179	83	3163	2677	30	4533	3819	35	7094	6851	45	8936	8786	49	228867	223093	83	1.3389
132547	119436	87	86275	77763	87	2397	2273	26	5238	4282	41	10899	9561	62	16899	14827	80	446379	373801	90	1.33994
31483	30369	70	20060	20123	58	616	578	0	1357	1255	12	1553	1870	19	2522	2627	29	62180	61677	62	1.33994
159601	126870	95	93935	72273	95	3771	3137	36	5598	4385	44	11227	8589	60	15387	12336	65	349460	277229	95	1.33994
267514	141613	255	155063	80419	258	4990	3054	31	8511	4565	81	19211	10976	127	26540	14740	148	717697	422171	251	1.34307
39669	38459	73	23257	22734	70	682	586	0	1033	972	0	2442	2212	28	3381	3107	31	97948	99491	73	1.34412
40030	39916	64	25119	25010	72	943	977	0	1396	1599	16	2302	2104	25	3388	3295	31	82117	84864	67	1.34516
51240	49195	77	33435	30251	75	1211	1087	10	1540	1636	19	2964	2863	30	4617	4267	36	112601	105616	72	1.34725
67113	62649	79	40528	37148	79	1332	1431	14	2079	1987	24	3934	3577	37	4811	4728	37	118336	111695	79	1.34829
66238	65035	78	74741	72794	78	2181	2054	24	3595	3282	32	6164	5883	44	8711	8382	52	207396	186349	76	1.34933
108712	97104	85	62721	55646	85	1810	1706	23	3510	2775	36	8651	7590	52	12659	11796	59	344895	299555	88	1.35038
136612	116951	93	63034	54611	89	2374	1976	26	4433	3714	38	9946	8319	55	13455	11386	65	364823	302368	88	1.35038
65374	60039	85	49838	48083	78	2349	2155	27	3270	2843	34	7521	7101	47	10864	9815	60	244909	216819	80	1.35038
93511	89466	80	73826	70504	82	1651	1505	19	3011	2864	29	7023	6477	46	9858	9461	52	265515	263317	83	1.35247
178226	146298	97	109209	90739	96	6242	4650	43	8090	6514	55	17777	13954	74	24159	18941	88	533971	427729	96	1.35351
85819	79508	82	44387	40784	82	1519	1650	17	3673	2905	37	8263	7576	53	10913	9989	53	307395	285547	84	1.35351
90326	77564	90	59029	51684	86	1671	1590	19	3176	2462	35	5481	4819	40	7429	6399	48	175521	154357	84	1.35455
101073	91701	92	46174	40316	84	1864	1919	19	3118	2928	29	7297	6963	44	11267	10575	59	295238	271775	86	1.3556
60908	57927	85	31432	30506	76	820	736	0	1737	1739	19	4123	4201	36	5781	5686	42	169478	166318	92	1.35664
86954	83892	82	43724	41943	79	1190	1365	15	1849	2234	23	4261	4284	35	5817	5351	45	170893	167726	80	1.35664
62832	56690	93	37058	34064	79	857	1079	6	1401	1449	16	3640	3439	36	4406	4516	34	143142	133550	80	1.35664
141451	110809	108	67765	53708	91	2480	2212	29	4291	3163	43	8406	6488	55	11048	8492	61	252625	196950	91	1.35768
244638	187560	109	174766	138087	110	6939	5823	43	10125	7811	60	20394	15900	79	27548	21295	100	618989	498403	110	1.35873
307387	187768	141	186700	122616	131	10167	6694	56	15582	9717	70	31148	20045	123	43944	27340	128	938907	614705	134	1.35977
158998	116687	108	102523	81986	98	3734	2882	34	5886	4409	46	11450	9110	58	16139	12749	72	376923	295558	97	1.36081
82282	78473	94	40308	38508	79	1213	1251	11	2232	2044	25	4881	4706	42	5450	5348	44	170151	166638	83	1.3629
149684	130423	92	68337	60951	89	2779	2223	31	4291	3394	37	10263	8793	56	14363	11847	68	411626	341363	94	1.3629
63448	60274	85	41400	41145	76	1858	1849	22	3068	2787	31	6631	6337	43	9452	8592	52	243408	237978	79	1.3629
126641	115633	88	72307	65543	86	1996	1987	21	3950	3158	37	8742	7242	52	12725	10265	63	365826	314260	88	1.36394
35442	35192	72	21016	20626	58	654	742	0	1201	886	0	2045	1844	24	2799	2951	28	65141	64015	68	1.36394
46347	46282	58	30709	28409	74	855	745	0	1974	1711	26	2688	2927	27	4216	4267	38	101417	95327	74	1.36394
43970	42467	72	23409	22993	67	583	641	0	889	1149	9	2079	2248	24	3189	3052	32	89251	90974	75	1.36499
92362	88478	80	63288	60931	82	1879	1771	22	2965	2889	31	7410	7190	45	10207	9761	55	276461	254129	89	1.36499
97975	90198	86	73744	68354	84	1505	1513	16	3511	3059	38	6987	6413	47	11014	9649	61	314427	285571	90	1.36499
29089	30925	50	14304	14963	45	463	406	0	632	788	0	1564	1580	18	2680	2857	28	62746	66111	70	1.36603
53994	51026	76	32216	30446	75	1183	1149	10	1811	1816	21	3513	3345	33	5416	4953	40	127791	114968	78	1.36603
147319	128225	99	105126	95133	88	2952	2614	30	5829	5369	43	12989	10460	62	17685	14873	76	476424	397327	92	1.36603
135477	109036	102	72419	59204	92	2783	2116	30	4810	4056	42	8756	7005	54	12226	10096	64	279863	211311	96	1.36708
52713	50524	76	29943	29389	73	1018	1025	4	1907	1433	23	2780	2679	28	3430	3375	34	82722	81335	77	1.36812
76541	74062	81	39845	38111	79	1077	1118	10	2079	2158	23	5278	5026	42	7948	7491	49	213195	209609	81	1.36812
95143	87865	91	53155	50444	81	3070	2603	30	3571	3682	36	8335	8211	47	11303	11050	58	269348	253888	87	1.36812
145999	126967	96	99626	89094	89	2613	2358	26	4451	3995	45	10327	8887	56	14758	12654	70	398777	353689	93	1.36916
43404	42037	75	20819	20394	59	835	594	0	864	1087	6	1762	1959	21	3249	3200	30	73644	68884	75	1.37021
69089	65314	91	58954	56514	80	1456	1389	16	2718	2292	32	5992	5507	43	8378	7508	53	191276	170845	81	1.37125
114789	103803	88	62689	55720	85	1739	1597	20	3587	3162	36	7761	6899	48	10017	8771	52	263681	230678	88	1.37438
107575	95079	93	102032	92350	86	2684	2140	29	3965	3721	35	9314	8259	54	12891	11485	62	332067	280629	90	1.37438
53329	51785	75	25169	24459	74	1009	985	0	1192	1375	16	3447	3467	31	4636	4804	34	113919	111614	74	1.37542
170042	141740	100	115819	97672	95	3812	3645	32	6041	5037	47	13415	11374	65	18124	15573	85	448371	372277	93	1.37542
127523	106847	96	71327	59017	88	2900	2629	31	4252	3428	38	8067	6695	53	12278	9759	62	280645	234784	89	1.37647
36367	37030	52	24417	23609	65	835	751	0	1480	1137	10	2150	2104	25	2842	2932	29	79885	78980	76	1.37647
146705	128828	93	68477	60106	89	2731	2596	28	5463	4166	46	10965	9363	56	16670	13356	70	466978	381876	92	1.37855
31075	31215	62	17703	17212	53	481	730	0	936	849	0	2123	2003	25	2451	2222	29	65434	68057	63	1.38064
161943	127824	96	109523	86731	95	3250	2243	36	4662	3629	45	9617	7164	56	13084	9870	65	354135	274848	91	1.38064
34536	33027	70	24938	25042	58	584	640	0	439	593	0	1753	1622	20	2557	2418	29	61306	63490	66	1.38064
100295	88922	93	68782	63390	84	2138	2142	22	3725	2904	40	7473	5997	52	10883	9646	62	263406	217775	82	1.38169
44095	42066	74	24674	24015	64	835	732	0	1314	1226	11	2654	2385	28	3511	3628	32	84265	82626	68	1.38169
183562	150749	98	85156	71658	94	4043	3296	35	6755	4979	48	11982	9214	65	16978	13449	71	378041	283214	94	1.38169
120954	109038	86	62749	55844	86	2346	2158	26	3667	2916	38	6851	5623	46	10467	8915	59	222379	191093	85	1.38482
130622	112370	88	73452	64653	88	2003	1792	22	3472	3347	35	8519	7222	54	12769	11404	61	352032	291372	89	1.38586
58112	55691	82	39002	38800	76	1648	1286	19	2080	2399	24	4854	4863	37	7828	7549	47	175868	163538	77	1.38586
136013	116843	101	80932	69981	89	2867	2364	30	4964	4098	43	12556	10370	66	17897	15027	73	487735	390872	87	1.3869
79676	74949	92	45847	43587	79	1505	1258	17	2468	2121	30	5675	5176	41	7916	7394	50	225635	214068	95	1.3869
100502	86101	86	61192	52511	87	1648	1400	17	2937	2996	29	7024	6113	50	10620	9173	65	295419	252036	81	1.3869
18848	20432	45	17350	17468	49	275	345	0	522	527	0	1179	1100	10	1644	1740	17	40435	42352	60	1.3869
96772	72456	92	49644	38249	89	2005	1490	25	2718	2259	31	5549	4220	45	9276	6915	58	214194	178156	89	1.38795
43760	43200	67	32602	32796	73	1009	930	0	961	1228	11	2171	2267	24	2657	3282	27	68422	70204	70	1.38795
90160	81788	83	51117	45413	82	1617	1618	23	2815	2539	26	5377	4408	43	7391	6214	47	179913	154956	82	1.38899
54944	50232	70	34116	30709	78	1011	780	0	1122	1127	10	3461	3253	32	5226	5037	38	113139	101522	75	1.38899
166380	133321	97	93795	75873	95	4202	3378	39	5841	4951	45	11239	8593	63	17951	14250	81	401293	320287	96	1.39003
117846	104874	95	79848	73066	86	1992	1939	22	3964	3362	36	7060	6057	48	11977	9890	69	279266	232979	90	1.39108
107730	96841	86	62110	55630	84	2576	2270	27	3612	3255	32	7777	6455	50	11762	10297	57	231931	189733	84	1.39108
78919	76307	80	62164	60511	79	2570	2426	28	4273	3857	39	8942	8278	53	11663	10533	62	273173	242644	79	1.39108
72409	67435	84	49826	47440	79	2534	2298	28	3555	3297	32	6809	6189	47	9831	9140	53	223928	194136	80	1.39108
121424	106637	92	52261	45004	85	1853	1497	17	3815	3592	31	8048	7080	54	11812	10886	62	322707	285790	89	1.39316
118999	97204	97	68182	55866	88	2581	2178	27	3490	2831	36	6528	5424	47	8646	6906	53	211494	174013	88	1.39316
167094	144516	92	78019	69670	90	3032	2503	29	5571	4143	51	9921	7996	58	13919	11630	65	331911	260157	94	1.39316
61808	56476	80	33299	30769	76	1227	913	0	1290	1098	20	3449	3461	32	4716	3892	42	116361	106383	72	1.39316
120341	112304	83	56918	53313	83	3298	3190	30	4417	4321	39	9230	8898	50	12967	12318	64	321823	297449	84	1.39421
124355	115135	91	84485	79736	85	3092	2888	30	4272	3642	42	11601	10540	61	15968	13942	65	447305	382190	87	1.39421
104930	94428	94	51814	47322	83	2269	2088	26	3119	2899	35	6305	5431	45	9606	8670	51	196583	166283	82	1.39421
142994	124418	96	52356	46322	85	3179	3140	30	4145	3371	40	9430	7841	56	14232	11903	64	317872	256830	91	1.3963
178563	135894	99	103517	80213	96	3247	2563	34	5110	4043	44	11172	8897	62	15618	12966	66	397139	331912	94	1.3963
66513	62002	79	41194	38541	80	1278	1365	14	1518	1707	23	3765	3640	34	5381	5328	38	123798	118378	73	1.39734
125654	103050	90	81111	69088	89	2778	2152	29	4239	3675	39	7937	6640	53	12018	9220	62	280197	221067	87	1.39734
111242	100672	86	64544	58116	85	2276	2008	25	4352	3941	44	7814	7069	51	11143	10129	59	248269	217774	86	1.39943
87858	84090	86	74643	72133	81	2057	2014	23	3522	3206	32	8605	7965	50	12609	11701	64	336952	299392	84	1.40151
164043	136785	92	70961	57917	91	4218	3323	38	4623	3422	43	11176	8651	63	16383	13030	73	385881	306816	91	1.40151
24768	25582	51	10011	10385	42	215	373	0	453	553	0	1793	1922	21	2218	2469	25	60399	61998	66	1.40151
84775	72665	89	44573	38942	84	2008	1773	24	2901	2546	31	5627	4660	45	8351	7650	52	191089	165907	81	1.40151
76235	67988	80	46915	41952	81	1432	1400	14	2529	2038	29	4388	3626	42	6924	6332	45	152007	126518	80	1.40256
64299	62490	78	36362	35140	77	1045	1156	8	1448	1366	18	3553	3524	32	4197	3678	39	112899	106991	77	1.40256
52136	48546	76	31288	29475	75	1143	987	0	1336	1232	14	2597	2340	32	4049	3750	35	94055	88724	74	1.40256
117454	99107	89	64605	53565	89	3033	2695	32	4131	3424	39	8765	7190	52	12218	11076	57	294675	250059	90	1.40256
163186	134812	92	95982	80552	93	3891	3004	36	5823	4238	52	11074	8970	59	14858	11850	76	337299	277144	94	1.4036
102160	90314	93	67887	60099	86	969	1191	10	2208	1931	26	5329	4880	41	7862	7617	46	225347	205608	84	1.40464
150433	119673	109	63473	48702	109	2736	2190	30	4114	2902	39	9294	6849	61	13189	9802	72	304218	232391	109	1.40464
275943	169577	128	141630	92198	120	7215	4888	51	10609	6757	60	21166	13696	93	33473	22586	112	691419	435490	120	1.40673
85411	76269	96	54621	49025	84	1512	1260	15	2086	1923	28	5872	5245	44	8667	7898	51	243631	219256	82	1.40777
48358	46481	74	28571	27771	75	911	992	0	1421	1327	17	2423	2630	26	3812	3744	34	84495	82821	70	1.40882
109735	97753	97	47592	41570	84	1593	1464	16	2907	2230	33	5999	5441	43	9508	8346	55	218097	187232	84	1.40986
138385	122381	86	75165	65733	87	3176	2501	32	4647	3640	39	11117	8764	60	16132	12543	71	438732	344869	87	1.41091
62508	59457	82	32055	31117	76	1107	1046	6	1043	1491	13	3342	3212	32	5038	4915	38	146237	144295	74	1.41195
97994	90818	85	44807	42709	80	1859	1642	22	2923	2579	30	7187	7031	48	10495	9746	66	285446	279380	79	1.41299
99428	85559	87	53358	46328	86	1825	1513	23	3337	2843	35	7796	6848	52	11597	10446	59	292529	260961	81	1.41404
26825	26253	62	20911	21009	58	555	488	0	836	889	0	1445	1599	18	2126	2291	25	59361	63363	58	1.41404
60417	58331	79	43688	41961	78	1057	991	0	2097	1982	25	4078	3808	37	5505	4969	43	147863	136120	74	1.41508
98795	86014	88	61264	53499	86	1275	1217	12	2650	2636	29	5636	4718	43	7869	6726	53	215583	184295	83	1.41717
104695	92129	86	56189	49494	84	1972	1827	23	3024	2389	33	6017	5042	45	8180	6673	55	158914	135815	79	1.41821
48776	46522	69	31910	29844	77	987	917	0	1328	1427	16	2363	2403	27	4021	4220	34	94728	89965	70	1.41925
72802	68946	80	35187	32503	77	1290	1199	12	1713	1548	22	3650	3326	35	5316	5070	43	113802	109514	71	1.41925
83992	74015	86	42015	37191	84	1580	1534	17	2880	2595	35	5577	4657	44	7952	7661	48	199828	175820	85	1.4203
125511	112806	94	81558	75637	86	2689	2389	29	4220	3723	38	10705	9353	58	16807	14840	77	471951	398791	86	1.42134
50131	48775	72	12785	12768	47	894	959	0	1543	1634	19	3285	2989	33	4122	4076	34	87635	86920	71	1.42134
57324	55401	78	30092	29217	76	1235	1291	14	2206	2048	25	4450	4177	37	6135	6458	40	147517	135745	74	1.42134
88739	76665	83	62427	55402	85	1457	1412	14	2444	2416	28	5229	5090	41	8642	7241	53	199609	175627	81	1.42238
68614	63436	80	46573	42337	80	1201	1187	11	2002	1805	20	4651	4151	38	7522	6374	53	193794	174014	78	1.42343
51679	48817	82	26832	26122	75	1071	968	0	1317	1198	11	2948	2802	30	4010	4035	34	89464	90331	66	1.42343
78181	68908	82	42591	37799	80	1290	1286	14	2035	1715	25	4864	4179	44	7272	6508	48	156624	134720	80	1.42343
57628	52235	82	41473	39178	78	1464	1262	15	1757	1624	26	3194	3126	33	4732	4303	40	108776	99706	75	1.42343
38155	38592	61	20730	20073	66	698	612	0	1045	1341	12	2369	2108	28	3288	3264	31	80495	78806	71	1.42447
49302	46751	73	26110	25627	75	970	1008	2	1191	1101	8	3077	3146	30	3990	3982	35	101953	99789	73	1.42656
93454	82562	98	48284	44493	83	1671	1681	19	2669	2739	27	5337	5007	41	7405	7276	45	192880	184968	84	1.4276
68834	67120	78	36450	35396	77	1190	1176	11	2034	2055	21	4577	4508	37	7318	7358	44	196521	190504	78	1.43073
43885	40353	78	25224	22684	71	699	781	0	1363	1431	17	1923	2061	24	4036	3619	41	96265	89368	72	1.43595
34516	33193	74	16389	16199	52	376	452	0	541	658	0	1525	1309	14	2457	2688	26	57734	59246	68	1.43699
86917	72885	89	56740	48046	85	1964	1748	21	1972	1692	25	5166	4803	41	7290	6102	53	165581	138247	79	1.43804
97920	91458	82	53258	48904	81	2273	2112	23	2708	2306	34	6466	5776	45	9123	8261	54	199997	170711	82	1.43804
175138	144178	97	91989	76757	95	2888	2264	31	5941	4298	53	12175	9859	64	17452	13239	75	476925	367665	98	1.43908
32314	32129	66	17781	17994	49	534	694	0	1174	953	0	1718	1765	22	2596	2630	28	66572	68079	58	1.43908
130782	114252	90	84360	75538	88	2315	2102	26	4490	3992	39	8431	7681	49	13238	11715	60	385559	327555	91	1.43908
39170	38009	72	22393	21760	67	662	577	0	870	1130	8	2223	2286	24	2873	2955	29	67811	67012	67	1.44013
151973	131444	93	81517	71569	90	2985	2916	29	5415	4125	44	11489	9778	59	17183	14133	71	466241	382573	93	1.44117
66736	62226	78	44574	40922	80	1354	1241	11	1836	2054	23	4574	3921	42	5536	5371	42	140197	126421	78	1.44117
111652	97904	90	66550	57152	85	1958	1751	21	2584	3001	30	8130	6560	53	11310	10160	67	313910	273475	82	1.44117
103764	91496	89	59895	52687	85	2393	1806	27	3310	2510	39	6485	5315	48	9396	7506	62	206870	172659	80	1.44117
38297	38566	62	13925	14312	45	793	772	0	1356	1381	14	1995	1892	26	3172	3176	32	76879	79435	67	1.44117
57258	56057	64	37920	36547	76	1556	1351	13	1698	1530	24	3882	3175	36	5533	5088	38	119267	107805	74	1.44221
128189	110282	89	71292	62558	87	1919	1573	21	4207	3267	37	8644	7397	51	12559	11190	60	342324	288834	87	1.44221
98865	92906	82	67123	63342	83	2147	1997	25	3231	3754	31	7919	7730	48	12019	11074	61	308397	298119	82	1.44326
83629	72013	83	63457	54313	85	1987	1706	22	2523	2224	29	5603	4833	42	6783	5983	47	169694	143767	82	1.44326
49456	48240	77	23308	22280	60	1101	1159	10	1499	1647	18	2726	2466	29	3924	3447	37	91773	84907	69	1.44326
120378	102657	87	46388	39651	85	2652	2254	28	2836	3006	32	6707	5850	46	9929	8130	56	225564	190137	84	1.44326
66472	60784	93	42897	40198	78	1202	1263	11	2242	1906	25	4033	3610	35	5495	4868	44	126615	109666	77	1.4443
46017	46369	73	23944	23033	73	899	693	0	669	979	0	2529	2459	27	3308	3260	31	83731	80116	69	1.4443
58358	53931	79	39418	37927	77	1968	1912	21	2748	2769	30	5242	4765	41	8400	6837	57	192818	172863	76	1.4443
68758	64144	80	40354	37302	78	1927	1786	23	1441	1508	17	3879	3470	37	6061	5442	48	133840	121899	77	1.44534
50848	49656	82	21325	20959	65	1041	1144	9	1021	1056	6	2347	2415	26	4056	3999	36	90803	89189	70	1.44639
46408	45992	60	19518	19182	58	1204	822	0	1315	1167	10	3057	2921	29	3543	3878	31	86104	86935	67	1.44847
147802	115327	103	68867	52740	92	3590	2773	36	4610	3669	43	8480	6728	54	11179	8239	59	267781	204532	88	1.44847
146191	121999	95	81238	68029	93	3075	2366	31	4492	3715	42	10627	8726	58	14772	12340	69	382455	326079	88	1.44952
171762	145485	92	104175	87838	92	2468	2218	27	4596	4159	38	10953	9363	55	16458	14588	68	423282	366979	88	1.44952
46921	46761	69	15770	15504	49	780	904	0	1099	1332	10	2740	2584	29	3083	3156	32	85073	86914	68	1.45056
101559	89426	86	45020	37837	87	2385	2090	27	3309	3119	34	6678	5993	52	9781	8725	55	227264	200579	82	1.4516
124336	107143	87	78223	68392	87	3299	2693	32	4938	4325	44	9197	7612	54	14058	11562	73	303792	253954	86	1.4516
95953	84163	90	51479	43925	86	2189	1956	24	2578	2218	31	7156	5892	49	12320	11011	60	301386	270519	82	1.45474
78814	73994	83	43152	41734	79	1393	1292	13	2339	2204	23	5055	5186	37	7519	7059	48	220244	216346	79	1.45474
57058	55095	77	35704	34063	77	909	836	0	1465	1427	17	3084	2746	32	4943	4602	38	113446	108152	73	1.45474
107813	91293	88	53644	45618	85	2044	1595	25	2921	2534	34	6124	5177	46	7708	6745	47	191002	163754	79	1.45578
32739	32542	72	12464	12415	46	779	725	0	954	1097	8	2004	2061	24	3166	3389	31	76119	77411	71	1.45787
81350	74693	82	43653	38185	81	1926	1493	23	2266	1714	27	5137	4523	40	7364	6171	52	166022	150367	80	1.45995
102974	91538	83	40329	34893	82	1464	1302	15	2917	2066	34	6746	5965	44	9600	8690	55	261089	239183	86	1.45995
79301	74510	82	41308	39798	78	1283	1061	7	2691	2568	27	5225	5300	38	7430	7156	46	208674	204696	81	1.461
19304	19338	66	14024	13965	48	204	362	0	514	730	0	974	1238	11	1615	1638	19	47204	48447	66	1.46204
46502	44651	76	29067	27978	75	620	803	0	1187	975	0	2685	2668	30	4067	4095	34	95331	96816	60	1.46204
154204	119991	109	71683	55276	92	3021	2374	31	4961	4342	41	11855	9678	59	16647	13656	78	443955	357968	95	1.46308
129438	107493	92	57758	48730	89	2680	2221	28	3720	3391	39	7490	6179	50	10417	7980	59	224457	183922	90	1.46413
80482	71572	96	39238	34707	96	1576	1441	16	1663	1637	19	4899	4255	38	7099	6013	49	161788	142526	96	1.46413
139029	123112	99	67988	61078	86	3149	3260	29	4579	3723	38	9822	8425	55	13743	11986	71	325915	262537	90	1.46413
71293	67306	80	35820	33725	76	1802	1687	20	1987	1945	23	4360	3962	40	6661	5669	46	136099	122166	80	1.46517
177982	138923	98	114482	91906	98	2878	2272	31	5137	4234	43	11987	8842	63	19427	14637	81	502657	380234	99	1.46621
65576	60675	87	47234	44803	79	1237	1151	10	2349	1465	30	3531	3480	32	5696	5345	44	128507	125168	75	1.46726
109499	91500	89	63460	53153	87	2149	1675	26	4304	3115	43	6880	5625	50	9162	7719	57	227822	184843	89	1.46726
78540	74448	88	45795	44572	78	1241	1029	8	2697	2228	27	4814	4895	37	7164	7209	48	187722	177432	78	1.47143
112601	97155	86	75798	67709	87	2543	2038	27	3425	2822	35	6986	6295	48	9831	7863	56	224885	191852	84	1.47248
40782	38006	75	22895	22136	64	783	751	0	1131	1071	9	2364	2372	27	3461	3288	33	83976	80017	73	1.47456
84779	80547	86	43123	41336	80	1437	1591	16	2230	1839	26	5875	5904	40	8728	8429	49	249423	246160	77	1.47665
116473	99346	93	66427	57883	87	2346	1830	26	3482	2934	36	6599	5504	47	9314	8022	56	218926	176248	84	1.47665
98044	85853	87	67750	59190	86	2272	2140	24	2793	2788	28	6156	5451	47	8479	7756	48	189479	171976	83	1.47769
39499	39348	66	17781	17512	52	851	776	0	910	1410	14	2401	2190	28	3206	3586	32	74927	73687	68	1.47769
112345	96713	88	63190	56221	86	2302	2010	25	3423	2701	34	6888	6284	45	8932	7462	49	214640	176663	85	1.47769
201120	157111	103	116741	94293	98	5924	4494	43	7921	6009	57	16462	12664	83	23955	18845	89	517123	380139	94	1.47874
18203	18813	50	16366	16039	53	430	392	0	373	676	0	1208	1460	15	1365	1345	14	44054	46648	59	1.48187
83794	77964	85	47009	45263	82	2114	1999	25	3333	3212	34	7417	6413	49	9457	8924	52	224721	200224	81	1.48291
237590	170447	112	150303	112913	112	6080	4765	44	8803	6726	54	17921	12951	72	26422	19280	102	566816	439785	108	1.48604
86505	82216	81	62134	58503	80	1935	1822	22	3947	2876	42	7445	6683	49	11116	10778	56	325784	286756	82	1.48709
111517	98762	87	61781	54434	85	1661	1646	20	3551	2767	35	7640	6996	49	10937	9373	60	329916	290980	89	1.48813
53240	48514	74	31822	29767	77	1028	1062	6	1607	1639	19	3068	2979	31	4571	4201	39	95342	91373	73	1.48813
50356	49133	74	18602	18684	52	1193	1230	10	1313	1165	11	3162	3381	30	4858	4436	41	114564	116118	70	1.48813
80375	79292	78	43006	41742	78	1240	1276	13	2672	2769	26	5924	5816	45	8004	7545	47	237259	228561	78	1.48813
75628	69315	81	39363	35138	83	1245	1346	14	1725	1850	23	4335	4018	40	5881	5478	42	151220	138836	79	1.49126
48637	48700	67	32001	31964	74	1010	832	0	1654	1443	21	2968	2803	31	3751	3888	32	87911	86563	75	1.49126
160344	139042	97	83648	73847	90	3333	3042	31	4709	4200	43	12417	10159	70	18134	14778	78	508925	403257	96	1.49439
159705	125748	94	124982	103250	93	3666	2577	36	5030	4036	42	9470	7253	56	12071	9923	61	283705	220025	92	1.49439
93935	87779	84	43304	40521	81	1004	1034	5	2026	2137	26	5353	5251	40	6756	6369	48	201250	198055	83	1.49543
95990	85596	85	43671	38866	84	1753	1473	21	2788	2734	32	5461	4898	41	8277	7209	50	230237	205851	85	1.49648
106350	94780	87	67870	59705	86	1867	2117	22	3719	3362	35	7988	7416	50	11454	10044	57	324655	298136	85	1.49752
56111	50146	82	29790	27771	78	1136	1076	9	1588	1477	20	3411	3192	33	5287	5069	42	118620	105736	83	1.49752
32538	30217	77	20839	20657	59	450	440	0	596	459	0	1750	1905	21	2715	3103	28	68420	70013	63	1.49857
38928	37954	82	19266	18496	56	710	749	0	1096	1230	11	2454	2195	26	2776	2957	29	75341	72851	72	1.49961
140823	116548	101	92064	80406	90	3044	2522	29	3434	2907	34	9040	7582	57	12904	10928	59	300798	251278	89	1.49961
102296	90507	87	53400	45287	84	1435	1425	15	2917	2234	35	5826	4853	43	8502	6924	51	211270	177423	86	1.49961
114967	102917	86	57522	50406	84	1465	1264	20	3403	2840	35	7096	6376	48	8474	7555	50	253888	222863	86	1.49961
103549	95554	84	50223	44703	84	1539	1514	17	2875	2360	32	7116	6715	45	10042	9770	51	282825	256890	84	1.50065
76093	71806	82	32242	31476	76	1544	1657	17	2225	2161	28	5539	5017	41	7151	6881	46	173848	167803	79	1.5017
43212	39566	80	20124	18950	74	628	698	0	835	1012	3	2625	2567	27	3616	3823	30	86912	82355	89	1.5017
46577	42102	76	32900	30164	76	718	605	0	1391	1033	4	2400	2275	28	4251	4003	38	100197	92746	73	1.5017
37701	37044	63	21089	20789	60	491	514	0	1194	1195	15	2213	1946	26	2728	2994	28	66664	69840	72	1.5017
80585	76036	81	44021	39350	82	1991	1764	25	2550	2655	28	6399	5906	43	9746	8670	57	276692	256230	82	1.50274
105385	93565	98	49904	43904	85	2254	2009	23	3330	3135	33	6512	5573	47	8082	7232	50	205087	184124	84	1.50274
103860	88407	86	53255	45353	85	2147	1941	23	3116	2321	36	5633	4747	42	7693	6783	49	191691	162145	86	1.50274
33044	33993	69	19907	19756	61	531	591	0	1010	720	0	1403	1416	16	2544	2577	27	69458	70502	71	1.50378
80333	73590	81	44282	40729	80	1662	1551	19	3111	2108	35	5709	5385	42	8557	7612	49	241816	220244	82	1.50378
114044	104859	88	43211	39238	85	1839	1735	22	3245	3019	33	8365	7322	50	12219	10598	59	354098	311764	88	1.50378
262055	165658	116	217013	150548	112	9281	6112	56	11768	8313	64	25278	17675	96	33212	22260	101	771954	535244	107	1.50378
187026	145221	110	94345	73732	98	3578	2954	32	5402	4208	49	10742	7866	64	14395	11191	74	343921	257204	99	1.50691
38134	36429	74	24264	23993	72	419	447	0	1111	1151	10	2081	2148	22	3160	2925	29	67190	68361	72	1.509
241649	177039	114	199756	155401	108	7179	5725	46	9786	7510	59	19493	14381	77	26508	19351	98	596268	442595	105	1.509
228805	124700	249	116776	62390	222	4784	2822	40	7795	4669	72	17722	9716	118	26679	16561	150	681024	409303	232	1.51213
116332	104840	89	71253	65434	85	2009	1698	22	3285	3040	35	7735	6883	49	11132	9501	55	312712	275050	84	1.51213
94711	79088	97	54116	45708	87	1617	1367	16	2872	2918	31	6671	5501	48	9514	7778	56	245477	201399	86	1.51318
60594	58978	72	30203	28675	75	1191	1273	11	1788	1313	23	3442	3524	33	4012	3986	37	105912	104043	66	1.51318
62184	59202	80	42843	41054	78	1462	1347	17	2225	1950	24	4299	4240	36	7161	6968	43	151417	147961	75	1.51422
44864	45021	73	20696	20214	63	489	518	0	680	889	0	2204	2228	23	3088	3186	33	83921	84367	66	1.51422
117344	108802	87	59562	55476	84	2180	1932	26	4545	3931	39	9121	8251	54	12105	10758	71	342071	297803	84	1.51631
84528	73874	85	42448	36093	83	1857	1632	19	2154	1980	27	4789	4187	42	6661	5772	45	160787	140132	81	1.51735
114169	88487	90	87904	70324	92	2445	2054	27	4022	3511	40	8523	6428	52	12351	9824	65	291888	227566	90	1.51735
75862	71166	82	55005	52486	80	1695	1572	18	2982	2606	31	6745	6092	46	9552	9205	52	264338	237774	80	1.51839
45299	44695	65	25490	25261	72	954	1004	2	2201	1818	24	2468	2492	28	3536	3403	32	79742	78318	72	1.51944
104669	93107	85	60058	52551	85	1610	1479	21	4266	3729	37	8403	7655	49	12672	11318	67	347620	312673	86	1.52048
79150	78349	78	40229	38834	77	1027	1263	11	2518	2477	27	5208	5198	37	5699	5320	43	178749	172161	80	1.52152
106672	97342	91	54148	49889	83	2207	2028	24	3472	2976	36	7698	6592	49	10605	8592	58	254830	214763	85	1.52152
135761	126398	88	65588	62189	84	4062	3733	32	5324	4379	41	10884	9710	55	15449	13603	70	329405	275581	90	1.52257
93673	86296	84	50450	46899	82	1300	1200	15	2847	2454	31	6295	5864	44	9701	8685	57	268567	239833	86	1.52257
94085	83826	83	49968	45239	83	1584	1547	20	2900	2589	31	7796	7242	47	10403	9169	58	304748	267318	88	1.52257
59936	58446	80	43625	41831	78	952	1037	5	1219	1281	14	3366	3094	33	4815	4718	37	121951	111370	78	1.52257
51541	48103	81	30307	28840	76	960	1091	6	1358	1343	16	2788	2679	30	3964	3754	34	95446	91969	74	1.52361
40452	40621	70	25090	24922	72	494	646	0	1075	985	0	2195	2307	24	3160	3293	30	71808	74383	66	1.52674
145191	126061	90	102808	90035	92	3177	2659	31	5587	4483	43	11079	9545	60	16882	14384	80	432860	384332	96	1.52779
91510	82050	84	39178	34458	82	1924	1795	23	2652	2588	29	5859	5117	45	8013	7195	50	221203	185981	88	1.52883
122699	110115	96	54749	47324	84	2224	1946	26	3724	3278	35	8666	7721	49	13120	11328	68	352998	310441	92	1.53092
62493	59015	78	33525	30921	78	1605	1310	18	1918	1398	20	3731	3154	36	5316	5252	38	117721	108194	80	1.533
46526	44794	74	24321	23866	71	993	751	0	1347	996	0	2424	2527	24	3626	3521	33	86585	85353	78	1.53405
62508	56663	80	38126	35476	79	1166	1083	8	1728	1840	22	3795	3688	35	4860	4373	38	117419	112822	82	1.53509
20937	21344	60	14680	14770	48	384	346	0	531	469	0	1379	1565	18	2419	2337	30	50544	55059	49	1.53822
30780	30916	69	15620	15642	50	522	638	0	1119	1286	13	2032	2111	23	2918	2854	29	66575	68105	58	1.53822
49358	49821	73	28281	27610	74	692	819	0	1437	1496	16	2562	2402	29	3660	3514	34	89356	89758	73	1.54031
141010	122427	98	97261	83248	90	2347	1967	27	3912	3232	38	8282	7336	51	12596	11275	67	309486	269567	92	1.54135
28994	28743	59	19514	19407	57	195	189	0	419	372	0	1396	1342	15	1918	2286	18	49619	49287	68	1.5424
109000	100070	84	49670	44018	82	2824	2494	29	3078	2755	34	6908	6177	45	11230	9901	59	239279	207160	85	1.5424
56729	55731	73	25742	25421	70	757	862	0	1182	1596	15	3286	3192	32	3976	3732	33	95111	92501	74	1.54448
164936	136488	105	99960	81886	92	3821	3072	36	6250	4810	50	11632	8617	62	15808	11769	71	369264	282117	93	1.55074
44039	43731	73	21616	21214	64	708	618	0	1325	1428	14	2206	2188	25	3211	3585	29	91510	94082	76	1.55074
20943	20497	64	7077	7142	39	289	439	0	548	586	0	971	1155	8	1792	1551	21	45239	47258	63	1.55283
85623	82707	82	42855	41688	78	2359	2159	26	3620	3418	37	8490	8243	49	13379	11963	63	350435	317915	84	1.55283
63788	60399	92	36477	35299	77	864	881	0	1644	1790	18	3566	3664	32	4377	4520	36	150524	146761	76	1.55387
126941	108338	89	84001	71122	90	3038	2694	29	4456	3317	44	9153	7737	55	13542	12168	61	309921	258537	93	1.55492
114206	98615	87	60084	52205	87	1780	1539	21	3720	3132	35	8229	7055	52	12075	10731	64	323914	268530	94	1.55492
68812	64979	82	37558	35235	79	1271	1287	13	1763	1658	22	3744	3265	35	5531	4809	41	140484	126057	94	1.55492
176050	141689	109	76155	61466	94	2791	2384	30	5216	4440	40	11470	9234	63	16085	12315	73	461025	371347	96	1.55596
119730	108820	86	73062	64197	86	2422	2315	25	4394	3288	42	9429	8466	53	13490	11825	65	390761	353265	87	1.55596
139080	120330	93	78375	69118	89	2925	2436	30	4022	3237	37	8167	6949	51	13434	10897	63	292919	238171	93	1.55701
124125	102677	103	99564	86534	90	2994	2531	29	5130	4004	43	9464	8576	50	13193	11234	63	304629	268562	96	1.55701
107358	101518	82	51087	49055	80	3120	2703	31	3698	3585	34	8430	7453	52	10846	9859	57	254239	212292	86	1.55701
39886	39031	73	20079	19532	63	698	756	0	816	1054	5	1963	2058	23	3155	3147	32	68223	67722	69	1.55701
104580	94808	92	39959	35326	85	2182	2010	24	3398	3261	31	6627	6229	47	9254	8032	53	210842	198604	86	1.55909
160380	122040	96	83540	63361	96	2517	1933	27	4490	3613	45	10992	8631	60	15164	12208	71	404441	312458	100	1.55909
37710	38891	57	19058	19587	49	608	559	0	1564	1806	16	2296	2289	26	3488	3780	31	82438	84941	74	1.56014
43698	43603	67	26650	26657	70	704	1001	1	1455	1537	15	2190	2341	24	2994	2990	30	71418	70229	72	1.56014
50141	47279	89	26004	24991	74	1148	991	0	1451	1389	14	2677	2342	30	3600	4119	29	82055	78606	76	1.56014
91221	80462	96	38872	32967	84	1543	1383	14	2183	2100	24	5275	4545	43	7545	5708	55	187265	162317	99	1.56014
44545	45222	67	24474	24559	68	575	620	0	1028	981	0	1853	1988	23	2630	2713	27	78058	77901	75	1.56118
157535	130243	95	80835	67696	93	3108	2635	31	4855	4385	42	11556	9302	60	16201	13695	73	450897	355365	98	1.56118
69926	63753	85	35971	32556	79	1496	1250	17	2133	1594	28	4357	3457	40	6370	6396	44	137728	117485	82	1.56327
92864	83778	86	45357	39263	83	1910	1723	22	2635	2425	27	5253	4809	40	7176	6058	47	169027	153459	82	1.56744
42721	40943	73	23545	22958	69	890	677	0	729	1005	2	2170	2280	24	3157	2781	32	72691	73169	75	1.56848
64155	62811	78	29944	29402	76	1270	1173	11	1334	1357	17	3324	3489	30	5315	5501	38	119054	116766	79	1.56848
42348	41878	60	22781	22423	66	1160	1038	6	1254	715	0	2731	2602	27	3739	3179	35	91170	90981	74	1.56848
101917	90981	91	61646	56107	84	2233	2000	25	3758	2958	39	8157	7276	48	12682	11218	63	342367	305486	87	1.56953
61885	58764	77	35144	31825	79	1315	1038	5	2404	2082	23	3962	3520	37	5030	4499	39	118256	106672	79	1.57057
155708	127771	93	70161	52457	91	2893	2516	30	5021	3704	48	9075	7309	55	13457	9845	72	289669	223992	92	1.57266
49962	46099	76	32286	30069	75	830	765	0	1414	1321	13	2586	2791	28	4086	3917	35	91542	87226	76	1.5737
181963	114312	103	102530	65632	101	3475	2260	38	6111	3715	52	13374	8646	72	18470	11548	84	471290	304155	102	1.5737
96119	89335	84	47861	43241	83	1692	1782	17	2632	2489	28	6425	5904	45	9235	8914	46	259407	238316	84	1.5737
45604	43063	75	26886	26532	74	1215	1217	11	1437	1406	16	2886	2720	29	3828	3314	36	84730	84632	71	1.57475
31907	31839	69	30623	30424	71	697	749	0	922	920	0	1841	1835	23	3426	3289	36	57982	59652	50	1.57475
64275	65856	74	39272	37636	77	1005	1140	9	1675	1925	18	4428	4544	37	5877	5280	43	187699	185960	77	1.57683
85237	77223	81	47371	42426	81	1534	1494	15	2609	2319	29	5317	4662	43	8199	7005	53	168300	150493	80	1.57892
95894	85116	95	58562	53170	83	1736	1438	20	2230	2077	30	5418	4670	43	7702	6865	46	181847	152890	82	1.57892
46920	44306	76	30733	29122	74	1069	1079	6	1783	1539	18	3128	2921	31	4215	4098	36	110255	102044	71	1.57996
86936	77944	85	33838	30074	80	1999	1788	22	2598	2439	28	5402	4790	42	8257	6706	54	176646	153663	79	1.58101
84019	80994	78	43871	42441	78	1404	1353	18	2048	1973	21	5585	5280	38	8924	8478	47	251602	246347	78	1.58101
125628	109190	89	66315	57586	88	2973	2944	27	4511	3686	39	8709	7384	55	12383	10456	66	270433	234891	86	1.58205
52815	51910	75	24583	24171	68	561	629	0	1122	1419	12	2874	2707	31	3586	3463	33	103696	102121	71	1.58205
90423	84942	82	45556	42977	80	1647	1244	18	2574	2006	26	6143	5638	47	7972	7603	51	234713	227221	80	1.58205
146052	121290	94	95922	80361	92	2781	2244	29	4558	3780	41	9631	7840	57	13563	10966	70	386685	319495	95	1.58309
77630	72727	81	43985	41666	79	1630	1324	20	1647	1759	20	4762	4559	37	6969	6396	43	171521	162157	78	1.58309
38565	38349	66	16501	16477	49	764	640	0	570	750	0	2135	2182	24	2740	2799	31	71812	73663	67	1.58309
101903	93297	84	51739	48790	82	1823	1902	21	3245	2512	32	5790	5693	40	8473	7501	50	224826	215356	82	1.58414
41596	40709	74	22041	21881	58	628	590	0	935	982	0	1983	1763	21	2551	2367	31	62904	61444	70	1.58414
126116	107324	90	61958	52073	88	2278	1725	28	3978	3254	38	9837	8907	59	14213	12882	73	396175	356991	90	1.58414
215886	162375	101	106409	80913	99	4552	3546	40	8939	7041	66	15080	11199	68	19461	15291	81	449432	327288	98	1.58518
76016	73624	82	38820	37586	78	1227	1182	14	2175	2075	25	5838	6139	37	7937	7386	50	228787	221960	80	1.58518
73481	68215	83	49158	46338	80	1245	1315	12	2306	1649	36	4949	4405	38	6450	6246	46	188783	173172	80	1.58623
34549	33008	60	17267	16935	53	409	522	0	1245	1177	9	2157	2237	25	3210	2863	31	81865	81499	72	1.58623
45716	43613	85	28711	28702	73	707	751	0	1118	1262	9	2459	2510	28	3402	3701	30	81700	81660	72	1.58623
76521	70643	82	48851	46978	80	2424	2478	24	3470	3556	31	6779	5772	47	9335	8870	50	213660	182008	84	1.58831
54202	51607	76	29665	29127	75	1183	1110	9	1303	1043	5	2797	2978	29	4671	4573	37	97900	94021	76	1.58936
112925	102067	86	83215	75807	86	2165	2002	23	3375	3184	36	7886	7591	48	11728	10852	53	310248	284390	89	1.5904
132824	112167	96	61035	53207	89	2137	1725	24	4298	3457	39	8590	7321	54	12852	10129	62	337998	290525	94	1.59249
118024	96580	92	53756	44723	90	2344	1851	27	3570	2801	38	6974	5802	50	9622	7722	57	249683	202994	95	1.59249
121980	107671	91	59079	52729	86	2059	1618	27	3665	3349	39	8579	7323	49	11233	9611	58	329159	281794	91	1.59353
35719	35385	75	17675	17270	52	410	484	0	769	926	0	2032	2319	22	2838	3069	29	75484	73108	73	1.59457
86950	80634	82	52099	49806	79	2539	2292	28	3892	3447	39	8973	7870	53	12845	11870	66	279977	239396	86	1.59457
160480	131894	93	93355	76701	92	3051	2552	31	4830	3778	41	10681	8370	59	13887	10766	68	363596	272466	97	1.59457
83715	78032	93	38726	37403	78	1790	1558	23	2171	2357	27	6545	6376	42	9120	8614	59	255252	243542	83	1.59666
61626	57506	78	36040	33360	78	1046	1224	9	1725	1774	22	3943	3515	36	5193	4285	42	134480	127630	78	1.59666
66283	61484	80	39772	36487	78	1425	1201	12	1620	1529	23	3967	3376	37	5475	4777	42	141356	125123	81	1.5977
71281	68429	84	35039	33675	78	1191	1138	9	1898	1751	23	4925	4489	38	6742	7093	43	209303	205785	77	1.59979
95652	85578	86	50884	46366	84	1776	1795	18	2463	2335	24	6856	6086	46	10364	9395	54	299805	261610	86	1.59979
118587	95165	91	74157	60998	90	3194	2346	34	3807	2960	38	8889	7311	56	12972	10891	61	278885	225937	94	1.59979
90469	80544	85	42291	37532	82	1458	1433	17	2643	2207	32	4947	3978	44	6695	5708	54	164272	143056	85	1.59979
90575	80290	84	54735	49174	82	1681	1521	18	2891	2455	32	5770	5074	44	7636	6853	50	189898	164066	86	1.60083
94608	81580	92	48360	41661	86	2050	1818	22	2987	2798	32	6935	5930	47	9353	7917	54	257653	219632	86	1.60397
76234	71288	80	45857	41516	82	1285	1112	11	2670	2441	31	6546	6245	44	8879	7990	53	248102	227491	82	1.60501
55568	53264	79	34024	33660	75	906	835	0	2030	1902	21	2851	3094	28	4378	4456	38	106626	107302	73	1.60501
137880	115267	92	68228	58270	88	2832	2270	30	4321	3776	38	8958	7240	53	12046	10136	60	321361	255564	89	1.60501
100797	90586	86	56960	50502	83	1625	1589	19	3020	2745	31	6790	6162	48	9427	8141	54	267657	240789	82	1.6071
54896	49872	85	34096	32762	77	1013	978	0	1234	1288	16	3295	3200	33	4196	4092	38	119125	115570	74	1.6071
159950	130716	95	80552	66158	93	2945	2553	30	4977	3942	41	11756	9562	65	18229	14434	76	478573	379974	94	1.60814
49108	48292	77	25888	25288	73	934	827	0	1374	1018	3	2832	2639	28	3968	4098	34	92367	87203	72	1.60918
204866	158896	103	109492	85768	105	4715	3533	39	6055	4479	51	13052	9710	64	18597	14120	79	424675	310823	116	1.60918
45439	40021	88	27872	23664	88	943	818	0	1020	1195	8	2798	2260	27	4325	3875	36	108319	88986	88	1.60918
116708	98924	104	58198	50498	87	1869	1800	20	3395	2821	40	7953	6930	50	12036	9753	63	335337	288229	88	1.60918
73135	65662	85	43638	40078	80	908	987	0	2103	1843	23	4534	4019	40	6306	5191	46	151143	136259	76	1.61023
129671	101841	96	69735	56032	92	3218	2668	33	4765	3640	45	8186	6332	53	11367	8695	66	262718	203774	90	1.61127
60404	56617	83	30335	28239	77	1461	1322	13	1843	1726	19	3868	3830	34	5854	5476	40	118138	116559	76	1.61231
26706	26161	51	18998	18703	54	610	585	0	727	1109	6	1320	1331	14	2557	2858	26	56833	55905	66	1.61231
104704	92229	90	50638	45804	84	2163	1985	23	3944	3194	38	6489	5245	50	9861	8378	57	224859	192115	81	1.61336
93197	82025	90	62418	54609	85	2558	2306	27	3784	3233	34	7134	5929	49	10419	10039	53	246321	211498	82	1.61336
103629	91961	85	45121	39984	85	2474	1974	27	3234	2300	36	6015	5001	43	8590	7086	51	212509	177234	87	1.6144
145494	114502	97	73235	59019	92	2231	1984	24	4013	3541	35	8681	6647	54	11564	9964	54	325844	264135	89	1.61544
130599	109432	106	60786	50678	88	2615	2015	27	3780	3422	38	9068	7565	52	12050	10069	59	334715	277652	87	1.61544
99260	88095	90	47775	41766	83	2253	1875	24	2476	2202	27	5225	4530	41	7269	5414	52	171776	145606	81	1.61753
56917	51053	79	36078	32430	79	1478	1210	13	1760	1537	22	3975	3525	37	5559	4781	43	136345	118816	73	1.61753
86966	76771	91	48893	45104	83	1599	1650	18	3093	2505	28	5660	5386	40	8148	7248	52	193408	176983	83	1.61753
73138	67598	80	43665	40565	80	1527	1337	17	2196	2027	23	4123	3861	35	7013	6492	47	162710	154840	79	1.62066
86547	82571	80	45745	43796	79	1401	1296	15	3061	2928	30	6469	6291	42	8905	7850	49	238035	227611	79	1.62275
67175	61439	81	46968	43908	80	1442	1181	13	1814	1557	20	4278	3684	39	5280	4522	42	129870	111378	81	1.62379
107676	91823	88	56468	49056	87	2292	2062	23	2937	2534	29	6499	5770	45	8399	7088	56	215464	180372	87	1.62484
107802	87127	93	78696	66281	88	1932	1727	22	2602	2361	30	6291	5002	52	9225	7928	51	219066	180702	89	1.62588
86921	78166	96	68827	61672	83	1687	1468	18	2891	2631	32	6691	6097	46	11122	9486	62	295167	265578	86	1.62588
59478	53821	81	43587	41346	77	1494	1438	14	2468	1850	23	4108	4109	35	5608	4811	45	123819	113093	76	1.62588
60641	56341	84	27409	25697	76	739	682	0	1258	1201	12	3334	3192	32	4762	4852	41	104551	100331	74	1.62692
45457	44943	75	21982	21876	64	599	463	0	735	1074	6	2095	2389	23	3243	3262	32	91078	89954	70	1.62797
114764	108045	94	70816	67417	83	2671	2586	26	4614	4225	40	11511	10023	60	14844	13897	63	435342	373903	85	1.62901
32174	32503	60	18597	18474	58	369	464	0	716	631	0	1682	1652	18	2439	2726	28	58220	60628	58	1.63005
113296	103688	89	64227	59145	84	2036	2062	21	3760	3360	37	8605	7807	49	13187	11376	63	363401	302296	88	1.63005
114562	92366	88	81279	69622	89	2118	1928	22	2850	2556	34	6147	5185	47	9882	7897	59	223169	178053	89	1.6311
101880	89286	87	82313	74419	87	1921	1893	19	3250	2749	28	6925	6540	47	10425	9326	55	289005	261063	86	1.63214
119561	104011	94	69025	60384	86	2087	1483	24	3047	2537	32	6889	5859	49	10799	9126	58	279874	239463	87	1.63214
26310	27003	66	13016	13113	46	591	676	0	923	1059	5	1537	1339	15	2246	2196	28	52422	54760	66	1.63319
99764	88461	88	47845	41468	84	1748	1631	21	2094	2398	24	4956	4217	40	7984	7079	47	173481	156608	82	1.63319
153952	129886	92	83714	71629	91	2833	2166	30	5000	4192	43	12091	9803	61	18063	14765	76	478703	381617	92	1.63527
84046	72327	89	42389	37023	82	1835	1458	24	2507	2373	29	4636	4119	40	6833	5790	46	161396	137863	81	1.63527
35055	34620	71	22565	22228	70	513	578	0	1455	1080	11	1616	1679	18	2075	2259	23	68050	67341	70	1.6384
67534	64011	92	19668	19413	52	1101	1186	10	1676	1628	21	4549	4417	37	5521	5033	40	178484	177772	74	1.6384
41676	40743	73	23128	23137	67	421	458	0	1174	946	0	1648	1623	20	2866	2612	28	71943	70817	68	1.63945
65209	63234	77	37878	36737	76	1218	1069	9	1638	1664	19	4522	4744	38	5840	5734	43	186370	187143	73	1.63945
217055	146301	111	149415	106435	109	5604	3979	43	8399	5832	59	17307	12184	81	24413	17131	99	610961	442010	106	1.64049
67466	62213	84	37811	35373	78	1504	1422	17	2634	2356	29	4896	4690	39	6696	5814	47	156627	137687	74	1.64258
37291	37786	56	25127	24739	69	727	709	0	821	1057	5	1955	2262	20	3613	3385	33	77931	76091	65	1.64258
116854	100605	90	72407	63619	87	2311	2042	27	3808	3220	38	8039	6504	50	11849	9813	60	267047	211837	84	1.64362
68788	61515	86	45702	41668	80	1587	1292	15	1846	1931	20	4692	4447	40	6181	5786	47	149144	140475	76	1.64466
32825	32235	70	21670	21288	66	603	603	0	919	581	0	1611	1464	19	2555	2361	30	56266	54483	66	1.64571
68150	65786	77	39630	37995	77	1089	1010	4	2349	2304	25	4938	4867	40	7286	7394	45	200804	198597	74	1.64571
93104	85450	82	80630	74565	84	1419	1377	16	2669	2292	29	5195	4511	42	7118	6293	50	177126	153785	79	1.64675
94671	87619	82	63159	58641	82	2068	1791	24	3174	2744	31	5444	5306	40	7097	6825	46	186253	180648	75	1.64675
46710	43817	81	28207	27364	74	897	827	0	1432	1170	14	2211	2180	23	3578	3387	35	85640	82010	67	1.64675
121535	98005	92	60911	50007	91	2627	2301	27	3362	2849	36	6683	4943	47	9558	7520	55	226787	181220	87	1.64675
115502	110228	84	64552	62293	82	2626	2637	26	4144	3518	38	11019	9735	55	16254	14225	69	431214	372443	82	1.6478
120216	97625	90	71051	58356	92	2618	2177	30	3664	3618	34	8214	6995	57	10041	7880	59	237764	198062	84	1.6478
56577	52428	78	25951	23414	77	1045	1101	7	1387	1613	19	3979	3518	39	6601	6194	44	157564	146608	75	1.64884
69616	64365	88	42174	38729	78	1449	1406	14	1997	1730	20	4111	3959	36	6238	5665	46	147676	141877	77	1.64884
[truncated: 7,816 more rows]
