# Supplementary material for: Phenotypic heterogeneity follows a growth-viability tradeoff in response to amino acid identity
Source: Nat Commun. 2024 Aug 2;15:6515. doi: 10.1038/s41467-024-50602-8 (PMC11297284; doi:10.1038/s41467-024-50602-8)
Supplement: Supplementary file 6 — Source Data [file 41467_2024_50602_MOESM6_ESM.zip › source_data/fig6cde/240423/240423_1645_yATP_D3_GLY.csv]

FSC-A	FSC-H	FSC-W	SSC-A	SSC-H	SSC-W	BL1-A	BL1-H	BL1-W	VL1-A	VL1-H	VL1-W	VL2-A	VL2-H	VL2-W	VL3-A	VL3-H	VL3-W	YL2-A	YL2-H	YL2-W	Time
92683	88172	81	51384	49738	80	1930	1800	23	3284	3389	30	5774	5709	41	7993	7589	50	232427	224026	84	0.00486204
65544	61958	75	33478	30699	79	1301	1100	8	1458	1871	17	3732	3278	33	5708	5407	41	142722	138124	78	0.00583445
148158	121678	107	96799	79964	92	2206	1905	25	4294	3579	40	8929	7461	56	13876	10932	70	345220	285175	90	0.0116689
90778	87205	81	64983	62412	80	1739	1743	20	3471	2923	33	6725	6596	45	11071	10235	58	278724	258867	83	0.0155585
110400	105501	84	85446	81351	84	1738	1646	19	2906	2573	32	6695	6390	42	9204	8037	51	248349	224431	88	0.0155585
171208	134340	99	105625	83737	97	2616	1980	27	4564	4002	38	10760	8546	56	13639	10538	72	389058	304510	98	0.0175033
82948	78022	81	51655	49974	79	1912	1714	21	2659	2279	27	6437	6495	41	8030	7571	48	224120	201910	84	0.0243102
119045	107641	86	59106	53055	85	2067	1887	24	2894	2873	29	6347	5051	49	9954	8533	58	247095	211954	88	0.026255
235641	182803	110	147658	111979	111	4087	3046	38	7414	5840	50	15701	12113	71	23472	17933	93	581942	461201	114	0.0291722
123625	111829	86	77735	72177	84	2239	1636	27	4020	3773	36	7792	6603	52	13124	11477	69	333115	286756	86	0.0291722
47226	44792	74	26268	26205	74	571	600	0	834	844	0	2118	2040	27	3279	3175	31	86429	84539	75	0.0320895
162911	131093	94	115402	94765	93	2810	2182	32	4161	3072	41	9260	7358	56	15042	11541	71	380289	296724	93	0.0320895
118773	102165	101	70403	61460	87	1535	1405	17	2821	2401	31	6808	5912	46	9351	7550	56	249907	212526	85	0.0340343
85877	82535	79	47202	45271	79	863	823	0	2276	2352	21	4473	4935	34	6410	6151	43	169362	166597	82	0.0350067
178069	160560	90	95713	86499	89	3354	3167	30	6379	5283	46	13826	11615	66	20623	17627	82	513544	417097	93	0.0398687
267078	201317	118	130699	103843	112	6029	5002	40	9740	7342	61	22263	17520	86	29995	24280	105	871663	708339	111	0.0408411
115787	100407	102	58850	52516	86	2310	2207	26	3597	3138	32	7210	6192	47	13013	11116	76	340347	292717	88	0.0418135
106813	100535	84	57615	55044	81	1745	1796	19	2717	2418	31	6294	5941	45	7342	6547	46	230288	223432	81	0.0437584
236768	164936	119	108698	76897	115	4794	3320	41	8410	5634	66	18341	13313	81	24051	16625	87	660715	485034	117	0.0447308
124117	110261	86	57483	50242	85	2065	1785	24	3215	2687	33	7833	6952	50	12050	9658	69	330463	284537	89	0.0495928
122382	114197	87	81107	77965	84	2479	2395	26	4199	4310	34	8968	8534	51	12480	11931	59	358862	326098	91	0.0534824
107144	96403	87	58339	53557	83	1599	1487	17	2410	2385	27	6286	5747	43	8635	8007	50	242310	213927	87	0.0554273
222782	163073	110	184866	150886	105	5008	3857	40	8057	6182	53	17571	13209	76	26109	19403	90	668640	480801	107	0.0612617
194857	152564	104	98570	82071	98	3511	2709	35	5239	4100	42	12514	9193	67	17162	12347	79	455978	337521	97	0.0622341
47758	49253	73	33824	33478	73	797	653	0	1215	1231	10	2606	2492	27	3643	3914	32	100601	99650	63	0.0622341
107096	102536	85	38409	37267	79	2056	1937	21	2503	2394	26	5809	5439	44	8201	7736	48	208570	198065	83	0.0622341
93639	89146	83	61742	59983	80	1499	1518	17	2467	2300	23	5811	5389	42	9088	8702	52	238211	228649	81	0.0651513
87846	81907	84	77923	75571	81	1917	2014	22	2956	2620	35	6076	5498	43	9463	9103	51	238980	214793	81	0.0680686
256280	181181	125	159391	119494	109	4718	3193	41	7038	5186	50	16413	12152	77	23530	17356	91	606305	450145	106	0.069041
102542	97194	83	78106	75231	82	2852	2627	29	4692	4556	38	11228	10553	58	15155	14482	68	407426	380922	84	0.069041
59675	56705	81	31695	30814	75	961	1074	6	875	1113	11	2832	2625	30	3627	3315	35	104289	103043	75	0.0729306
106343	99586	84	60710	57807	83	1376	1263	11	2465	2328	27	6032	5880	41	8430	8319	44	211010	203652	86	0.0768202
45132	42201	84	20328	20133	56	615	565	0	1037	836	0	1822	1954	23	2683	2541	29	84359	87345	73	0.0797374
159738	139066	91	104627	93333	89	3383	3131	31	5453	4717	42	11418	9729	59	16330	14289	71	420301	357506	94	0.0797374
94282	90277	87	47132	45344	79	1957	1696	22	2407	2588	27	6008	5661	41	8723	8287	53	254317	244233	85	0.0816823
201340	151880	113	172689	140935	100	4229	3240	38	6031	4907	49	14549	11671	70	20427	16403	83	540266	433241	91	0.0855719
133354	118782	90	79182	70938	87	2393	2166	26	4111	3615	37	9499	8245	50	14410	12358	67	375844	316144	91	0.0875167
145525	128301	91	91841	83833	90	3389	2811	32	5886	5771	41	13207	12239	68	18927	18714	65	492308	461455	91	0.0923788
113934	106240	86	67252	62860	84	1442	1346	15	2854	2963	28	6977	6843	46	10326	9453	60	305696	287310	88	0.0943236
107049	98049	86	61530	58803	82	2399	2517	25	3975	3583	36	8452	7665	53	11795	10808	58	339468	306094	87	0.095296
93394	82461	90	59718	53573	84	1692	1455	20	2645	1920	24	4733	4127	40	7331	6609	52	188951	167161	87	0.100158
103900	93851	84	56244	51590	84	1771	1643	20	2358	2637	27	5637	5021	41	9174	8780	58	224460	195831	83	0.102103
85176	80350	83	58540	53799	82	1139	1288	13	2115	1846	24	4391	3975	36	6755	6711	40	172838	164073	81	0.102103
115145	102708	92	65433	58808	85	2162	1878	24	3160	3145	31	7783	6967	47	11771	10389	61	325625	284190	87	0.104048
114104	101257	92	72067	65602	84	1511	1443	15	2815	2409	34	6577	5722	45	8664	7431	54	246846	219154	87	0.10502
99969	90022	83	61407	54328	85	2023	1882	23	2601	2458	27	7450	6286	51	9882	8676	58	293055	247872	85	0.10502
162340	134848	93	90472	75873	92	2195	1786	24	3478	2738	38	9229	7465	57	13560	10913	61	360048	288514	96	0.111827
43411	42483	72	17471	17679	50	643	647	0	776	1200	9	1914	1943	23	3285	3450	28	91067	90288	75	0.115717
110843	103634	83	63266	60590	83	2026	2016	21	3017	2735	34	6239	5917	45	8996	8783	50	242568	233140	75	0.116689
98083	93949	81	51434	49892	81	2742	2431	30	4767	4671	35	9973	9730	56	14247	13273	66	400141	368765	90	0.117661
187751	137242	102	115214	87427	101	3263	2299	35	5152	3678	46	10408	8078	57	14239	9811	72	413848	310422	103	0.118634
186769	146988	97	116723	93943	97	3193	2506	32	5026	3548	47	11207	9162	63	17291	13547	72	422270	324203	100	0.123496
82985	81771	79	37357	37155	76	1860	1917	21	2153	2175	24	5834	5694	41	7815	7525	49	229585	223707	82	0.123496
109743	91779	93	66499	56159	89	1910	1621	22	3041	2360	29	6644	5805	47	8634	7470	52	231603	194450	84	0.125441
242569	184289	106	114011	89043	105	5157	3914	42	8874	6396	52	18155	13527	81	28546	21903	96	674486	495977	107	0.126413
66610	64250	77	33049	32724	76	1324	1037	6	1438	1495	18	3422	3079	36	4831	4602	42	135666	133914	75	0.132247
87772	83835	80	57308	54746	80	1682	1555	21	2893	2809	31	7161	6725	49	11266	9884	60	305866	275108	82	0.13322
115323	102055	88	71991	65351	85	1854	1699	21	2753	2603	29	6870	6652	43	9800	8731	54	287156	265402	84	0.135165
130322	118966	88	65507	60887	88	2674	2598	26	4932	4068	44	10602	9606	58	14710	13562	66	390080	349236	91	0.139054
238670	180708	106	149280	116413	103	5237	4096	40	8904	6437	62	19153	14188	85	28480	20436	98	737542	520531	110	0.141972
88494	81998	94	39745	37955	80	1780	1566	21	2595	2644	31	6035	5226	45	8106	7391	48	228860	223945	84	0.144889
158639	130963	93	87731	72892	92	2918	2581	30	5214	4053	46	11158	9068	64	15445	12139	77	427287	339557	94	0.144889
138848	125452	88	89471	80292	86	2181	1904	25	4052	3444	37	8392	7242	50	12274	10727	68	332224	289791	90	0.156558
121198	109696	83	84893	77101	87	2234	1827	24	3781	3206	37	7901	6601	56	11898	10088	61	298256	249293	86	0.162392
46744	46517	74	26659	26325	73	516	582	0	1094	1330	13	2114	2420	23	4105	4283	35	92437	96228	59	0.163365
215100	149872	107	125331	85860	104	3079	2070	34	5564	3523	51	12639	8397	65	18135	12576	85	451296	315202	98	0.167254
110960	100288	91	70850	65521	85	1617	1347	19	2662	2542	27	6048	5495	42	7953	7245	49	218371	202434	86	0.170171
82805	76668	81	50124	46141	82	1297	1321	13	2789	2709	30	5563	5075	44	8650	7775	54	217178	202184	85	0.171144
186530	145567	100	103756	81741	97	3080	2455	32	4810	3714	42	11308	8588	65	15228	11854	69	430371	332301	93	0.176006
109160	96525	91	45362	40588	85	1882	1622	18	2687	2482	28	6506	6094	45	8042	7315	48	233825	210092	87	0.176978
78252	75756	78	32956	32111	77	1151	1076	7	1596	1586	22	5026	4731	41	6020	6337	36	199460	195866	79	0.178923
171512	137388	99	114697	96258	95	2453	2140	27	4183	3473	38	9421	7426	61	14298	11496	68	358002	289796	96	0.18184
88815	85028	79	48192	45839	79	1669	1409	20	2339	2461	26	5610	5363	40	7801	7472	54	232479	229172	80	0.183785
71530	69765	79	18127	17497	54	1198	1226	10	1897	1741	20	4028	3804	34	5740	5810	39	172086	167139	76	0.186702
119200	103757	89	65810	56906	89	1858	1676	22	3300	3111	33	7125	6437	48	10518	8993	59	306200	271018	85	0.190592
255949	195924	110	138813	105307	106	4246	3278	35	6781	4944	52	15885	11619	72	23323	15985	93	584151	427008	106	0.190592
90943	81714	86	48958	44818	83	1534	1479	16	2002	1957	23	4784	4532	37	6850	6539	45	188508	181168	80	0.194482
78042	73768	81	55724	52661	81	1695	1699	19	2295	2170	27	5632	5199	42	8770	8090	47	209634	187846	83	0.201288
103940	90694	91	53396	45431	85	1552	1283	17	2565	2397	26	4977	4293	41	7358	6461	47	201111	175459	85	0.204206
129136	117803	88	71034	65505	86	2324	1750	26	3714	3055	39	7025	6530	43	9558	8690	66	285928	265291	86	0.209068
24075	25442	62	13771	13602	54	197	248	0	1065	882	0	1579	1815	20	2553	2545	28	71594	72220	68	0.21393
89061	82934	89	40483	38688	80	1424	1331	18	2543	2286	29	6046	5724	43	7948	7895	46	238463	234352	82	0.215875
110089	102841	98	56578	54293	81	1710	1491	17	2626	2764	25	6479	6159	44	7595	6779	52	240779	226517	79	0.218792
131578	106266	91	79247	64131	90	2563	2047	27	3756	2919	39	8403	7258	53	10623	8712	57	307908	268322	75	0.219764
78129	76269	80	44416	43362	78	899	973	0	1943	1571	19	4024	4051	36	6313	6234	42	156638	153948	75	0.220737
39554	39060	71	25179	24930	72	561	692	0	1406	908	0	1998	1971	24	2900	2718	32	79905	80845	64	0.221709
132602	111709	98	73249	62476	88	2593	2326	28	3678	2987	37	8144	6466	56	11163	9432	63	274766	237383	84	0.223654
86416	82294	88	45527	43543	79	1692	1790	19	2299	2549	26	5111	4784	41	7110	6931	48	204101	193921	79	0.224626
115169	103407	101	70904	66243	84	2411	2265	25	3586	3043	33	8656	7835	47	11817	11122	60	339165	292990	90	0.227543
117958	106541	87	65140	58760	85	2385	2330	25	3593	2933	38	8198	6967	53	9783	8521	53	293864	242657	86	0.227543
50270	47953	79	26608	26328	73	1019	1004	1	895	1037	5	1809	1898	22	3851	3818	33	83379	82412	70	0.228516
120460	108061	86	57146	52455	85	2249	2231	22	3777	3197	40	8940	8090	52	11260	10781	57	355031	300462	92	0.230461
96052	86313	85	58226	52516	82	1876	1584	20	2362	2492	28	6075	5284	44	9606	9133	55	240173	212372	85	0.233378
156715	141112	89	100942	92075	88	4569	4074	37	7719	7033	51	16913	15862	65	25459	23467	82	667548	584818	97	0.241157
83893	78825	86	58203	56392	80	1901	1865	25	3025	2910	28	6784	6426	44	9655	9000	54	250211	227701	85	0.243102
106777	94792	100	64251	59673	82	2353	2040	25	3714	3210	39	7153	6692	49	11329	10031	60	291040	251149	87	0.244074
129875	115440	91	70219	61395	86	2245	1859	25	3524	2757	31	7489	6462	51	11209	9856	66	276427	231753	87	0.246019
152619	128608	95	75879	65512	89	3147	2612	29	4497	3447	40	10386	8598	59	14270	12684	62	391533	312859	92	0.246992
87658	84335	83	44000	42196	80	2292	2069	25	3873	3426	36	8430	8295	45	12489	11931	58	354519	340794	83	0.246992
234916	157272	119	151927	103013	111	4322	2972	41	7771	4912	55	16153	10716	76	22031	14603	94	578020	382368	109	0.250881
119130	104609	90	79695	70963	88	2156	1796	25	2540	2334	27	6663	6051	46	9457	8513	56	242516	207467	84	0.255743
86469	81411	80	34708	33128	78	1838	1825	23	2456	2640	27	6395	5581	46	8884	8128	53	254468	231783	80	0.256716
184123	145756	99	133023	110080	99	2735	2185	31	4292	3531	39	9685	7694	56	16489	13129	76	410368	308024	101	0.265467
113488	108641	82	81050	77691	82	2785	2429	29	3640	3281	32	9045	8016	50	13310	11821	66	361025	322606	91	0.267412
196372	143864	106	135694	105613	100	2948	2224	31	4897	4254	41	11509	8149	60	17209	12864	85	447671	327760	102	0.270329
77361	76085	78	35182	34641	78	1385	1567	16	1829	1710	20	3960	3899	37	5806	5390	43	156492	147473	83	0.271302
105005	98187	93	64372	61656	82	2092	1865	21	3298	3149	30	7559	6744	48	11105	10079	57	278438	243488	88	0.272274
34490	33775	71	17440	17852	50	503	510	0	583	809	0	1774	1782	19	2587	2407	29	75214	76464	65	0.272274
161445	127794	100	91542	73242	94	3021	2212	32	3819	2795	40	8818	6708	56	13387	10210	67	341330	273617	90	0.277136
113231	102210	85	85589	78363	86	2164	1943	22	2720	2634	30	6868	6356	45	9646	8607	50	237124	212721	85	0.278109
137160	120928	92	64859	58037	88	2706	2435	27	4118	3716	35	9395	8257	53	12489	10850	68	356936	310491	91	0.280053
222436	173815	104	178901	147250	101	4146	2862	41	6552	5640	49	14451	11437	74	21058	17057	84	534238	426297	99	0.281026
81960	75012	82	46130	41745	80	1074	1204	11	2076	1969	22	5344	4884	41	7584	6898	51	212934	194429	81	0.287833
259284	173085	126	239083	150424	124	4616	2991	41	9193	6818	58	20515	15153	88	25264	17776	106	689016	552706	115	0.287833
88121	83441	82	46053	43039	80	1388	1202	13	2266	2459	22	6440	5374	49	7447	6881	48	213481	201559	82	0.287833
93374	88747	83	49681	46252	82	1366	1191	12	2101	2044	27	5287	4885	37	7843	7766	47	201291	188043	82	0.289778
74425	71798	80	36474	35233	77	1298	1087	6	2291	2207	23	4207	4286	35	6050	5665	40	167658	165486	82	0.29464
85131	76106	85	58009	50096	83	1813	1680	21	2126	2224	25	5772	5163	43	7615	6252	49	207195	188070	72	0.296584
58656	57424	75	37889	37367	75	740	893	0	1022	1270	10	2883	2706	30	3941	4256	33	110165	105158	79	0.301446
154127	129724	92	137639	123461	91	2871	2503	30	4779	3567	41	9649	7930	56	15273	12546	81	393563	319506	97	0.302419
221252	150770	111	130034	93241	101	4454	2986	43	6847	5080	55	15362	10803	70	21700	15566	84	569010	394865	104	0.302419
79261	74868	84	30779	29992	77	1075	1289	12	2600	1879	26	4727	4393	39	7348	7385	45	182791	176926	76	0.303391
109532	101006	85	58549	55359	84	1808	1623	21	3278	3256	35	7881	7617	50	10454	10595	54	321179	301867	88	0.304364
54278	53915	74	28561	28196	74	535	580	0	1041	953	0	2786	2618	31	3816	3757	35	100430	102974	64	0.308253
119498	107766	88	75684	68250	85	2110	1943	23	3047	2711	31	7155	6114	50	9398	8012	55	250874	209492	88	0.309226
129157	112447	88	61862	54380	87	2586	2113	27	4467	3829	40	9371	8467	53	14090	11700	71	373559	323108	91	0.312143
88453	84806	80	48124	46612	80	1414	1238	14	2281	2610	23	5948	5854	39	8599	8542	53	251013	249240	75	0.314088
168643	140433	95	68814	55427	91	2476	1939	30	4342	3045	41	8640	7322	51	13613	10963	67	325663	273494	85	0.31506
83924	80883	82	53223	51462	79	1042	1139	10	2381	2798	21	4995	4746	39	7445	7173	44	195850	187962	80	0.317977
135144	119468	91	131144	117335	87	2705	2432	30	5169	4338	42	10828	9109	55	16200	14049	73	389208	329477	89	0.31895
167764	142922	90	78020	65941	91	3365	2546	34	4599	3965	37	10639	8874	56	15263	12184	80	418586	338073	93	0.323812
166605	140949	93	88102	75253	91	2868	2286	30	4960	4553	41	12339	10039	60	16268	12974	76	428559	344300	97	0.326729
43341	40867	80	24761	24396	71	758	807	0	811	853	0	2223	2171	25	2709	2815	27	77063	75518	74	0.327701
51056	51743	62	31403	30871	74	763	814	0	893	1176	8	2813	2575	31	4726	4141	38	115771	111419	77	0.329646
164134	138447	94	66126	56402	90	2826	2151	30	4440	3598	43	9657	8252	53	14676	12029	65	371174	305047	97	0.336453
95033	86575	84	58868	53460	85	1193	1041	6	2240	1922	29	5248	5039	40	6948	6202	47	217913	203845	84	0.338398
66227	63329	85	38635	37853	76	1144	1007	3	1362	1629	18	3231	3176	32	4365	4088	38	128956	125358	68	0.338398
236923	170772	121	175653	130836	107	5611	4050	44	8289	6793	58	18261	13441	78	26794	19308	94	688198	493919	107	0.340343
113034	102988	85	76215	71681	84	2270	2317	23	3811	3601	39	7800	7678	45	9475	8595	55	297461	276681	86	0.341315
30583	30224	61	21327	21071	64	389	584	0	803	540	0	1283	1284	12	2241	2281	24	57888	57528	68	0.350067
122920	105396	87	90200	74325	88	2047	1854	22	4357	3365	40	8413	6797	59	12282	10397	66	316017	259726	90	0.352012
128085	116971	86	105521	99541	86	2404	2412	26	4220	3133	38	9029	8449	51	12154	11017	61	356618	301809	90	0.355901
107910	93948	102	79090	70907	86	1437	1322	15	2317	2125	26	5196	4542	44	7003	5920	47	196185	168796	90	0.357846
87849	81433	97	45933	41671	79	1641	1611	17	2358	1928	27	5393	5150	41	8046	7122	50	193571	175800	80	0.358819
148386	120895	92	92349	76525	91	2757	2151	28	3979	3769	39	9061	7311	55	15001	12431	70	378761	316111	89	0.359791
205384	160339	102	148666	117048	101	5310	4036	43	8166	6651	53	18957	15013	81	27937	22431	93	731801	595756	102	0.361736
103850	96099	86	50618	46045	82	1582	1545	18	2813	3024	26	5676	5285	43	7924	7400	49	214678	190617	83	0.362708
52027	50221	75	39270	38004	74	401	429	0	1175	978	0	2567	2536	28	3446	3228	34	90532	91133	71	0.366598
129842	110821	90	74340	64536	88	1740	1527	18	3014	2675	32	7067	6016	48	9309	7067	56	287994	246993	90	0.366598
119721	111061	89	62553	58465	84	2531	2509	26	4518	4019	37	9842	9186	53	13624	11984	64	386350	340822	89	0.36757
133272	121469	87	90426	83730	87	2907	2464	31	4224	3678	41	8402	7674	51	11766	10797	61	323436	284754	85	0.370487
130462	113109	90	65203	56509	87	1593	1230	13	3188	2602	35	7086	6310	47	10795	9379	53	269708	226205	85	0.375349
149190	123395	95	74612	61931	90	1837	1568	25	4741	3410	43	8430	6779	55	12017	9889	64	318409	266406	91	0.379239
99754	86975	85	47135	39852	87	1951	1704	24	2664	2611	30	6877	6249	46	9082	8041	53	267098	235845	82	0.381184
116121	102325	87	67565	60243	86	1818	1493	22	3331	3194	34	7708	6305	51	11564	10049	58	320853	280704	86	0.382156
51256	50929	76	16984	16753	53	760	696	0	1124	1049	7	2571	2738	27	3649	3699	33	106681	108835	73	0.384101
172569	139294	95	95542	76218	94	2568	2061	31	4546	3558	41	8385	6808	52	11938	9315	67	329712	265787	91	0.387018
149917	122474	97	91179	74659	92	2211	1780	25	3306	2877	34	7876	6550	52	11446	9559	62	307723	256797	85	0.388963
91792	86529	85	43325	41196	80	2052	1856	23	3112	3150	32	6383	6155	44	9364	9018	54	257836	254699	71	0.390908
79788	74857	82	47637	44742	80	1329	1208	14	1851	1358	19	4268	3780	39	5992	5906	38	173592	171768	78	0.393825
103345	88557	87	54385	45535	85	1935	1539	20	3438	2566	36	5762	5320	43	9785	8250	59	267157	236928	77	0.397715
139414	110172	96	71151	55299	92	3027	2398	31	4729	3552	41	9782	7928	63	13128	9834	77	367529	298354	81	0.39966
171134	151731	107	82832	76548	89	3343	3061	30	5441	4270	41	11987	10449	59	18759	16040	76	489231	406278	92	0.401604
148511	127409	91	90752	78544	90	2762	2546	29	4782	3834	42	9929	8324	53	14043	12054	65	354085	289553	91	0.401604
143897	119962	92	102459	86628	90	2039	1715	23	4307	3134	44	8588	7159	56	12487	9822	61	336515	269219	90	0.406467
140307	118614	92	82255	69751	90	2669	2272	28	3935	3416	38	9407	7817	61	11860	9623	67	329293	274976	88	0.406467
220087	157096	114	144462	105896	104	4532	3211	41	6611	5193	50	17172	12861	79	23360	17788	94	633075	486351	101	0.407439
57596	53769	81	30706	29705	75	940	971	0	617	868	0	2432	2404	26	4090	3768	36	112292	112817	71	0.408411
59185	57021	80	34171	33025	75	794	715	0	1309	1460	20	3548	3243	31	4745	4568	39	132592	132864	72	0.409384
129065	116879	94	64372	59940	85	2434	2231	25	4637	3646	42	8795	7728	54	13259	11756	65	331757	278766	90	0.415218
120454	104286	89	62636	54306	86	2250	1966	24	3327	2899	33	7469	6324	50	9722	8360	54	285109	240601	84	0.415218
18806	18704	52	13760	13608	48	424	398	0	495	645	0	1187	1265	11	938	1149	9	41365	42063	60	0.416191
55297	55203	77	28823	28690	74	622	566	0	1378	1171	10	2463	2535	27	4355	4635	34	106361	106424	75	0.419108
111511	105944	87	69101	66670	82	1997	2005	22	3973	3461	38	8040	8003	48	10481	9664	56	313058	303865	81	0.421053
106239	98189	85	58768	53603	82	1753	1416	18	2813	2220	35	6120	5525	44	8957	7799	51	243930	209709	84	0.421053
86043	82128	86	37280	36358	79	1028	947	0	1661	1711	22	4101	3908	36	6075	5701	39	165777	160483	81	0.422997
80094	78006	81	48759	48023	78	1671	1842	17	3449	3149	34	6603	6188	45	9551	9730	50	249431	235835	86	0.422997
118805	110910	85	68342	63291	84	1977	2054	20	3630	3519	33	7742	7178	49	11004	9811	56	280090	258031	87	0.422997
136150	110094	92	91293	73219	92	2872	2221	31	4068	2980	46	9064	7277	55	14606	11047	76	355527	280923	95	0.432722
143855	127922	89	91746	81928	91	2004	1948	19	3770	3515	34	7812	6971	49	11637	11251	59	277761	250834	84	0.432722
121079	110810	87	69328	61654	87	2670	2471	28	3634	3545	34	8869	8392	55	13543	11946	70	352879	338031	67	0.432722
127240	116910	96	75822	72122	84	3382	3297	30	5340	4853	41	11950	10452	62	17062	14989	77	448352	380047	86	0.432722
115575	103141	93	65813	57548	86	2004	1675	23	3115	3233	32	7012	6544	47	10156	8686	59	278299	251744	85	0.434666
107474	97789	90	85358	79536	84	1358	1086	8	2443	2139	26	5769	5227	41	8465	7539	51	227415	204477	83	0.437584
27073	25829	70	19497	19350	57	650	679	0	555	569	0	1204	1342	13	1773	1928	21	45297	46221	63	0.439528
96159	90263	84	66126	62573	81	1489	1526	17	2063	2160	23	4945	4826	39	7991	7771	43	209970	198438	78	0.441473
69826	66885	83	38535	37415	76	1300	1065	11	1682	1821	17	4068	4060	35	5381	5677	41	162345	161043	77	0.442446
88907	81981	83	47830	43602	81	1448	1257	17	1826	1833	22	5522	4559	44	7216	6710	48	205512	178298	87	0.44439
155817	138940	91	100765	92818	89	3830	3764	32	6252	5417	45	12988	11296	62	18836	16248	85	452042	374534	94	0.447308
130666	116645	87	91952	82450	87	2649	2511	27	3565	2870	35	7637	6274	50	11023	9263	61	286093	251220	91	0.447308
55918	54037	80	33783	33722	75	878	859	0	1370	1361	13	2893	2916	28	4477	4485	36	112189	114158	67	0.44828
167366	142720	97	68721	60181	93	3359	2878	32	5890	5294	39	13291	12425	62	18983	17399	77	547974	531525	94	0.450225
156936	126744	102	78339	65161	94	3258	2735	31	4880	4166	49	10487	8400	59	16278	12887	72	407356	330463	98	0.451197
146121	121777	102	82816	68539	91	2491	2116	25	3841	2862	39	7748	6557	49	12096	10291	65	300739	242502	94	0.451197
107395	101815	83	64635	61133	83	2306	2084	26	3309	3287	34	8063	7188	52	11081	10041	61	316965	287295	87	0.451197
232653	170855	112	130263	97983	104	5035	3887	42	7971	5274	59	17631	11887	83	25132	17847	99	638565	440414	110	0.45217
123574	109427	86	54484	46610	84	2348	2078	24	3712	3210	37	8789	7616	52	12808	10705	64	367612	324397	94	0.45217
94575	86184	98	85976	82487	83	1374	1557	17	2723	2397	28	6437	6696	39	8101	7910	45	235399	229016	85	0.454114
176891	146735	97	160074	138049	95	3338	2505	32	5031	4149	42	12048	10044	63	17232	14091	72	444590	363004	98	0.460921
80479	76360	81	37681	36588	78	1445	1273	16	1956	1921	23	4561	4284	37	6689	6742	44	186027	186084	80	0.460921
66664	64731	77	24221	23858	75	846	1018	3	1680	1806	21	3534	3567	31	4838	5017	38	138373	135011	76	0.462866
110672	100065	87	61609	56371	83	2008	2038	23	3260	2836	33	7832	6836	48	11727	9994	64	308029	266918	87	0.463839
129848	103233	93	71344	57099	92	2257	2091	26	3903	2996	42	7908	6891	51	11527	9157	63	301881	249537	87	0.466756
123198	115371	88	89787	85806	84	2914	2741	28	4309	4188	35	10150	9009	59	15745	14785	69	407426	353385	85	0.466756
93278	89665	80	47377	45558	79	1829	1726	22	3203	2912	33	6861	6698	47	8709	8010	54	248699	242647	76	0.467728
155338	121589	97	78621	62422	94	2783	2268	30	4851	3254	43	9917	7355	59	15412	11399	77	401184	304411	88	0.468701
123319	102010	93	82198	69938	89	1919	1530	21	3562	2973	34	7599	6641	48	10140	8675	54	288684	244943	85	0.469673
138233	125280	92	95259	88671	87	3379	3298	31	5795	5051	49	12277	10884	63	18561	15989	79	470455	386723	89	0.469673
200728	155164	105	165899	132929	101	4052	3088	36	6327	5513	45	14064	11523	63	21470	16688	91	529464	408390	99	0.470645
103948	96682	84	53808	49707	82	1722	1761	20	3241	2947	35	6987	6270	45	9549	8907	55	264934	230108	84	0.471618
125717	117679	92	81244	77372	83	2004	1776	24	4118	3577	38	7783	7814	44	12040	11811	61	306684	288650	83	0.47259
68099	65767	80	31120	30243	77	1032	984	0	2036	1984	23	4323	3892	36	6555	6310	45	167871	166260	77	0.474535
92656	84019	84	38766	35755	81	1615	1342	16	2376	2133	25	5781	5350	43	7828	7247	50	221260	199013	86	0.475507
64465	61417	78	34624	34026	76	1147	997	0	1357	1411	16	3763	4017	32	5875	5628	40	156544	155108	77	0.475507
70536	68834	78	39627	38385	78	1507	1172	12	2171	2352	25	4485	4536	36	7047	6628	46	189943	195508	81	0.477452
88448	83990	80	51774	48950	81	1856	1833	21	3085	2209	33	5732	5034	42	8574	8388	44	233377	201257	84	0.477452
120762	103560	99	86170	74891	88	2148	1873	24	3520	2991	38	7492	6718	47	10559	10048	54	284501	246395	87	0.479397
35763	37142	64	19381	19453	55	451	513	0	980	914	0	1789	1776	25	2724	2510	32	72604	73309	59	0.479397
114273	102444	83	73224	65871	85	1956	1783	23	3391	2458	36	6701	5986	45	9863	7940	61	270349	229966	88	0.486204
126102	115229	86	83637	77494	85	2399	2304	25	3983	3579	37	8987	7950	50	11986	10795	62	323478	277407	89	0.487176
76284	76257	80	29570	28632	76	1490	1241	18	1684	2161	22	5003	5033	38	6890	6675	43	179082	176290	80	0.491066
100855	94690	85	54735	52058	83	1575	1670	18	2985	3100	29	7495	7262	47	10195	10099	50	291410	281232	85	0.491066
130365	101604	104	74556	58941	92	2319	1834	25	3212	2794	35	7318	5657	52	10782	9259	62	275442	226792	79	0.493983
41737	40591	72	25572	25079	72	550	414	0	1015	898	0	1702	1688	20	2637	2934	28	73344	75308	70	0.497873
52975	52744	75	27800	27319	74	1029	1052	5	1116	1202	13	2763	2673	28	4826	4732	37	103425	105284	74	0.497873
54401	52911	77	21183	20832	58	833	859	0	1300	1130	13	3388	3386	33	5211	5279	39	129931	130347	69	0.498845
75735	71927	82	40752	38331	80	1127	1108	8	2316	1909	26	4221	3925	36	6832	7126	42	172714	165341	77	0.499818
109981	91134	102	65637	54975	88	1602	1399	18	2939	2722	30	6375	5264	48	9546	8297	52	224173	200612	76	0.503707
146590	127186	91	79629	69430	88	2720	2316	28	4732	3742	40	9630	7870	58	13854	11716	66	392611	319229	96	0.506625
143621	122759	92	84853	73831	89	2472	1856	29	4647	3448	43	8514	7214	52	13504	10861	71	338738	278631	92	0.506625
160681	126095	106	117349	96571	94	2396	1755	27	4042	3346	38	9337	7109	59	14910	12283	66	376501	296485	95	0.507597
108641	96238	85	38179	33973	83	2040	2020	23	2105	2070	25	6454	5576	47	10295	9495	58	273657	242892	87	0.507597
132392	120554	87	78502	75022	84	3877	3415	33	5454	4634	42	12209	10564	60	16889	15468	75	432168	360449	89	0.507597
133795	109478	91	85497	71209	91	2748	2459	26	4461	4327	36	10250	8828	56	14521	12183	65	397575	352503	82	0.511487
144097	128941	90	111678	103301	88	3078	3039	29	5111	4075	40	11917	10605	58	17220	15514	81	453048	383412	94	0.512459
154555	137817	96	68617	61355	88	2753	2421	30	4952	3875	44	11305	9263	59	14889	12718	72	452077	359406	90	0.514404
75059	72831	82	29176	28775	75	931	942	0	1609	1842	21	3757	3845	33	5556	5325	42	143322	143268	80	0.515376
97487	86921	88	65592	57850	87	1835	1566	20	2065	2246	24	6206	5439	45	9120	7898	54	225285	203873	78	0.517321
63788	63265	76	48963	48254	77	1049	847	0	1234	1612	18	3826	4070	33	5561	5758	40	156838	154585	80	0.518293
144205	118907	99	91196	76141	91	2630	2334	25	3361	3465	31	8557	7169	52	12033	9412	68	349427	287980	95	0.519266
176934	138583	109	93212	74700	95	3933	3251	35	5042	3856	44	12207	9587	67	18076	14060	77	496744	378073	99	0.520238
146934	129334	88	82922	71871	88	2539	2328	28	3998	3263	39	8872	7318	53	13465	10885	62	337998	281875	87	0.523155
107634	98699	85	94855	88397	85	3176	2882	30	5182	4663	38	11532	10266	58	15303	13645	65	433003	359164	86	0.526073
128533	106581	95	88764	73256	91	2380	2101	25	3768	3000	41	8157	6805	49	13061	10591	67	311159	247979	91	0.531907
139545	119763	93	105866	91588	92	2620	2271	27	4336	3207	43	10540	8570	58	12794	10536	60	388909	313920	93	0.531907
104244	96390	84	50804	48877	82	2266	2134	26	3070	2934	33	8042	7252	48	10490	10188	60	285825	258905	84	0.53288
87863	83861	80	46321	43369	81	1301	1183	12	1985	1950	28	4426	3940	38	7519	7029	44	182657	172940	80	0.533852
99283	88361	89	54287	48146	84	1969	1716	21	2900	3009	30	7074	6349	47	9278	8358	54	272000	239070	90	0.536769
122328	115016	100	71583	68750	83	2374	2287	25	3836	3651	33	8709	7840	50	12170	11256	68	319436	279182	88	0.537742
171529	151559	94	156554	145592	91	6547	6077	39	10080	9441	65	21980	19882	80	32866	29881	89	823881	701343	96	0.537742
131399	115222	102	68861	61045	86	2137	1802	24	3008	2897	33	8278	7264	53	10883	9738	56	309894	271433	91	0.541631
184377	152571	99	110301	92168	94	2794	2154	30	4786	4080	40	10851	8879	58	15148	12664	68	376290	299967	98	0.542604
111541	105117	84	50129	47517	80	1633	1803	21	3349	3356	31	8280	7833	49	10411	9481	57	313931	275697	85	0.542604
57142	55879	80	35235	34444	75	868	712	0	1027	959	0	2901	2859	29	3315	3418	31	100525	100894	78	0.543576
105556	96323	90	45991	41168	82	1719	1278	18	2506	2806	26	7250	6770	50	9031	8324	53	262364	240712	87	0.546493
150419	136354	87	89583	82313	86	2638	2300	27	3950	3571	36	9326	7699	52	13668	12169	70	375806	315222	91	0.550383
65822	62046	80	41640	40433	78	1197	1230	12	1318	1471	19	4380	3995	37	6047	5848	42	148305	150804	60	0.552328
115962	102241	89	66600	58829	87	2307	1859	26	2971	2759	34	7652	6337	49	11391	9687	58	301788	259478	87	0.5533
113957	103736	86	64141	60456	83	2798	2651	27	4684	4020	40	10636	9904	55	15723	14793	66	424933	372804	86	0.556217
136669	118738	89	84053	74119	88	2586	2196	29	4093	3150	42	9670	8164	57	13596	11838	65	354665	300598	87	0.55719
59575	57734	78	31572	31294	75	621	630	0	1253	1314	18	3272	3112	32	3114	3168	32	115951	115568	68	0.560107
211749	146141	109	134143	95487	102	4154	2840	40	6390	4696	45	15374	10693	78	20953	13864	86	538154	390507	101	0.568859
92539	89876	80	50768	48731	81	1326	1185	12	2830	2164	27	5884	5728	43	7969	7745	47	212553	205208	81	0.569831
94622	87274	90	52569	48496	83	1510	1466	16	2909	2841	28	5375	5042	41	8379	7586	51	206222	194395	85	0.573721
151803	134377	91	87457	79233	90	3058	2919	28	4780	4293	40	11279	10047	59	13738	11513	69	414524	345676	91	0.57761
80188	71963	96	45795	39726	96	1153	1046	6	1991	1689	19	4703	4097	37	7115	5806	49	183796	156081	96	0.57761
125948	115179	84	73827	69229	84	2171	1920	24	3350	3202	34	7028	6873	46	9738	9333	52	255046	242276	85	0.57761
42312	43268	71	26928	26859	72	364	454	0	662	984	0	1788	1801	21	3050	3306	31	80683	80768	65	0.580528
89819	83070	86	50873	47866	82	1036	1106	8	2096	2260	23	5481	5505	41	6989	6657	51	191516	188546	77	0.580528
89579	85072	83	24390	23130	63	2654	2740	27	9456	8837	52	12413	11463	64	9515	8437	50	341296	311751	84	0.580528
97607	91141	82	36887	33484	80	1580	1592	18	2842	2922	28	6018	5658	43	8644	7759	51	248101	231147	83	0.593169
40428	40333	73	24460	24161	71	456	600	0	693	705	0	2093	1967	23	2896	3010	29	85644	84697	71	0.598031
226494	160666	111	181287	128695	110	4600	3324	41	7928	5616	52	17089	12324	75	24706	18631	99	638970	473111	108	0.60192
132800	109620	95	73447	61054	89	2030	1406	22	2916	2104	31	7165	5518	50	10162	8562	54	266990	229074	83	0.606783
29832	28663	71	17945	18141	51	294	385	0	657	760	0	1841	1608	20	2323	2362	26	65192	63198	65	0.606783
29340	29488	61	15189	15101	48	367	313	0	961	732	0	1535	1718	20	2764	2610	31	67444	65851	65	0.618451
124486	116837	90	78403	74797	84	2507	2311	25	4012	4087	36	9651	9010	53	13045	12227	56	360895	329599	84	0.621369
95395	84125	91	50978	45199	84	2034	1706	22	2804	2933	27	6854	6445	44	11017	9651	61	305575	277299	83	0.624286
127107	112081	99	87917	78856	87	2607	2172	27	3129	2014	35	7198	6282	47	11081	9675	66	288173	246401	87	0.625258
96209	91902	82	81467	79217	82	1746	1931	20	3235	3482	29	7725	7174	51	10320	9646	53	288259	269707	81	0.625258
32104	32585	70	30693	30698	70	387	488	0	529	931	0	1959	1966	24	2796	2528	33	73621	79351	52	0.626231
114900	103299	88	83915	76860	86	2011	1785	21	2670	2659	27	6775	6267	47	10703	9855	59	262739	238053	91	0.63012
136713	114841	92	83725	70554	89	1836	1569	22	3649	2816	34	7250	6029	49	10477	8998	56	290257	244383	92	0.632065
147641	77399	122	84030	43282	107	1974	1151	24	3598	1839	48	8361	4675	66	12687	7179	82	331713	164000	106	0.632065
156207	134398	95	113900	101114	91	2168	1690	28	4380	3771	39	9781	8672	53	13038	11486	67	382058	322407	93	0.633038
47380	46138	73	30279	29363	74	616	568	0	668	983	0	1964	1986	22	2843	2386	31	77225	76671	71	0.634982
39260	36301	82	21494	21172	60	434	443	0	694	710	0	1606	1676	19	2571	2323	26	72878	70465	71	0.640817
119477	104737	87	60243	52189	87	2158	1757	25	2880	2382	38	7455	6465	47	10471	8832	56	298675	259086	83	0.640817
165121	133696	94	107077	88652	93	2596	2073	29	4800	4093	40	11739	9238	61	16618	14243	69	435168	347572	110	0.640817
180070	134390	101	104702	79210	96	3275	2464	33	5489	3586	53	12117	8656	63	16400	11881	79	449759	338708	96	0.642762
59423	58487	77	43331	42397	75	774	771	0	1745	1580	23	2942	2855	30	5748	6003	40	147221	149285	74	0.643734
112762	104448	83	72957	66589	84	2119	1970	23	3130	2873	33	6694	5772	46	10144	9813	56	275085	252258	84	0.643734
122912	104138	91	79605	69238	87	1963	1759	22	3067	3076	32	7629	6451	48	11564	9920	60	280207	246802	86	0.645679
103516	97419	89	61558	58387	82	1845	1886	21	3224	3506	34	7895	7303	47	11505	10586	57	321841	300243	83	0.646651
124917	114752	94	64696	59538	84	2598	2295	28	3560	3055	33	8924	8080	51	12524	10635	68	319069	279846	82	0.649568
124056	115888	85	95522	90582	85	2878	2725	29	4179	4038	35	10421	9633	60	16366	14730	73	386228	336792	82	0.650541
139368	124483	95	61995	54077	86	2690	2430	27	4890	4334	42	11058	9329	62	14512	12282	64	413981	361873	88	0.652486
131315	115070	92	62499	55633	88	3145	2417	33	4153	3815	38	10541	9112	55	16215	13851	74	441421	388266	85	0.653458
110703	100712	90	54707	51237	83	1851	1823	22	3212	2989	28	6006	5582	43	7504	6986	47	225086	212339	83	0.657348
185309	153730	94	109382	92010	94	2938	2324	31	5008	4303	44	11691	9464	67	16914	12951	82	415251	321509	96	0.660265
115569	105641	86	72177	67023	83	2106	2158	22	3331	3074	34	7292	6309	46	10199	8869	63	277980	234033	87	0.66221
231914	180452	106	161250	135635	104	4551	3650	37	6996	5361	57	13570	10883	61	19222	15238	78	517492	390052	107	0.663182
94612	86642	91	46875	43662	81	1312	1167	9	1913	1991	24	4905	4261	40	6317	6113	42	180574	159955	84	0.664155
94612	84524	86	62098	56944	84	1540	1409	18	2549	2543	27	5752	5373	44	8215	7151	51	220748	195247	89	0.670961
77915	74761	83	45115	44131	78	1229	1009	3	1398	1649	17	3260	3117	32	4646	4590	36	119904	117486	75	0.677768
106877	95810	87	52547	46979	85	1690	1601	19	2550	2249	30	5790	5644	41	8905	7633	57	246221	215370	84	0.678741
123540	104737	92	60613	51429	88	1821	1539	21	2653	2344	35	6391	5138	48	8936	7670	57	250036	208055	81	0.679713
94781	89694	81	98688	95837	82	2320	2401	25	3709	3824	32	8419	7615	52	11302	10487	60	314626	292851	83	0.679713
148978	123618	93	97054	82606	90	3011	2590	29	4953	4305	41	11242	9603	63	15501	12505	70	445406	377968	91	0.681658
100725	94141	83	60230	54407	82	1970	1887	20	2878	2816	31	7148	6179	49	9939	9208	52	300438	270053	81	0.681658
133706	114816	89	84281	74249	89	2673	2101	27	4075	3333	43	8189	7697	50	13241	11602	69	346979	299817	89	0.68263
101487	98936	84	48657	46708	81	1861	1723	19	3607	3434	32	6971	6887	43	10870	10380	54	280501	269775	79	0.685548
105162	89748	94	75989	66859	86	1963	1765	20	2624	2352	32	7125	6043	52	10078	8968	54	291723	255221	83	0.68652
55496	54711	73	30720	30547	74	979	911	0	878	1015	3	2711	2537	29	3208	3349	31	96796	95715	71	0.687492
182222	133134	104	117691	87979	101	3627	3018	36	5344	3818	45	12072	9013	61	18123	13730	80	484022	374394	101	0.687492
44111	42001	79	22547	22167	63	575	591	0	1067	1068	5	2191	2042	26	2842	2742	30	80198	83154	72	0.688465
28485	28868	66	18278	18214	54	371	334	0	475	596	0	1460	1347	18	2311	2333	27	65716	63049	70	0.69041
52079	50311	78	31243	30394	75	782	683	0	1356	1170	13	2428	2184	26	4230	4221	35	97060	93699	75	0.691382
96888	83482	100	38644	34039	83	1701	1497	21	2591	2374	27	5797	5204	45	8393	7147	57	226382	200673	79	0.691382
44045	42702	75	24097	23908	71	673	576	0	1093	929	0	2061	2419	24	2723	2654	29	77605	75947	73	0.693327
34105	34017	59	22565	22457	70	531	519	0	843	778	0	1903	1712	23	2142	1872	26	61831	62266	70	0.694299
44872	43230	78	29577	29389	73	592	675	0	781	618	0	2276	2349	23	3508	3710	32	82978	84601	58	0.695272
85354	81520	80	37077	36048	79	1176	1109	8	1514	1426	20	5323	4805	40	6622	6035	46	207092	201821	82	0.697217
112458	105191	87	62439	59253	83	2155	2145	23	3063	2774	28	5727	5027	41	9094	8783	52	251603	234528	85	0.697217
136506	120230	88	91867	80786	89	2379	2113	26	4784	3807	46	10145	8797	52	15529	12403	67	385971	314244	92	0.700134
127606	109120	91	75509	66034	88	2309	2218	24	4445	3500	40	9079	7562	53	12923	11602	58	359656	303879	92	0.701106
172174	138579	102	80630	65354	96	3511	2980	33	5085	4225	45	11611	9150	65	15671	13120	69	442361	356290	97	0.704996
135424	116115	90	130594	114860	90	3208	2676	30	4773	4535	40	10717	9666	56	14722	12852	73	411794	329573	91	0.708885
110338	99512	100	58902	53557	85	2552	2320	27	2894	2715	31	7860	6891	48	11612	10762	58	322155	291553	85	0.71472
85227	82364	81	44848	43134	78	1592	1661	18	3123	2985	31	6903	6359	49	9400	8314	58	264314	247653	83	0.716665
109826	104142	84	63988	61802	82	3172	3007	28	4241	3876	40	9017	7875	54	13457	13142	59	344852	315434	86	0.718609
45114	43424	74	27680	27140	74	382	418	0	699	1003	1	1834	1801	18	2622	2747	26	74843	72968	74	0.719582
287800	212195	117	260386	194735	116	7574	5671	48	12839	8846	68	28191	18733	108	37344	24244	109	999760	673521	122	0.720554
130616	118160	87	70714	64265	85	3008	2973	27	4007	3487	42	10055	8943	53	14287	12204	65	392520	325695	91	0.731251
214331	167892	103	200272	154805	103	5406	4525	41	8190	6895	50	19936	15918	78	28757	23313	94	749448	615870	102	0.732223
119973	100811	89	65276	55962	87	1791	1714	19	3072	2913	33	7965	6872	52	9260	8376	49	307593	259035	89	0.732223
113390	106716	94	93058	88778	84	2173	2206	24	4045	3883	40	8293	7512	44	10902	10287	53	291223	253578	91	0.734168
65372	61983	78	63036	61861	79	1599	1494	17	2178	2144	24	4943	4974	36	6540	6196	42	178499	167271	83	0.736113
98432	92653	88	56929	54365	81	1370	1283	14	2124	2059	25	5134	5117	38	6601	5910	51	199068	193916	79	0.740975
67592	63063	80	47117	43601	79	1184	1115	8	1361	1606	16	4078	3434	38	5413	5160	39	151347	142711	81	0.743892
71359	68933	79	47062	46035	77	2190	1977	26	3609	3659	35	7649	7425	49	11444	10877	67	343733	316531	83	0.747782
85644	77150	82	57845	51661	82	1367	1276	15	1903	1819	27	5627	4950	42	7027	6235	47	188229	169827	81	0.750699
119397	104162	90	78759	68182	87	2246	1830	26	3063	2559	32	6731	5710	50	9501	7689	57	248074	216055	87	0.752644
113926	103253	85	66918	62632	83	2346	2075	24	3747	3816	33	8512	8157	51	12293	12170	64	321330	299748	87	0.756533
104710	95448	83	68093	62344	84	1671	1430	17	2327	2219	26	5340	4721	41	7957	7126	47	220561	199360	85	0.756533
114863	105873	89	66893	62615	84	1912	1882	21	4046	3323	38	8443	7230	54	12426	10741	59	290056	250083	88	0.757506
71219	69850	77	39359	38548	76	1413	1607	16	2138	2052	26	4579	4559	35	7154	6626	45	193391	186739	82	0.759451
302538	194555	143	392102	275859	129	12006	7929	54	19040	13515	84	41474	29275	117	61762	43438	121	1.04858e+06	1.03451e+06	135	0.759451
50810	49403	66	28418	27551	74	688	635	0	500	741	0	2111	2343	24	3677	3465	35	92279	90640	74	0.762368
80904	78005	89	48689	47569	79	1116	1323	11	1451	1418	17	4055	3898	32	5917	5974	38	168282	165769	82	0.76334
72943	69285	80	62260	59488	80	1766	1618	21	2828	2219	32	5155	4707	40	7383	6954	46	210340	196828	81	0.766257
81363	73380	84	37597	32727	82	1476	1383	16	2031	2131	21	5424	4557	44	7772	7023	51	200052	176437	83	0.76723
88500	83461	85	51855	49167	80	1559	1514	18	2629	2213	30	5355	5397	38	7136	6722	45	217166	211230	80	0.769175
57161	55832	75	43060	40819	78	854	794	0	1016	1062	8	3590	3315	34	4598	4300	38	132976	122893	76	0.770147
88348	83364	85	35683	34412	79	3860	3848	32	5828	5522	41	10523	10333	58	7541	7041	48	544508	513741	86	0.771119
64637	61124	91	50757	48937	77	1275	1364	12	2132	1655	25	3672	3868	33	5456	5480	36	167732	161424	74	0.773064
125468	113942	89	65945	59224	85	2216	2087	24	3742	3558	36	8391	7638	52	12672	11479	61	347641	310168	86	0.773064
92232	87513	82	40476	39080	80	1805	1723	21	2530	2746	26	6654	6614	42	9158	8570	51	275331	267566	80	0.774037
292676	203453	125	219370	165762	119	7026	5318	45	11437	8996	64	25911	20341	96	40545	32008	111	987917	802164	113	0.774037
193339	159810	98	121690	107652	96	3910	3431	33	5984	4571	51	13080	10810	65	20609	16955	89	515221	402790	99	0.775009
101521	92558	83	56704	50124	82	1772	1677	19	3104	2624	32	6362	5810	45	9263	8685	53	247475	230516	79	0.775009
181029	137199	99	130759	100975	99	2815	2174	31	5200	3746	49	12198	8674	67	18901	13866	79	488847	363470	100	0.777926
106756	94780	93	62565	55449	84	2268	2228	25	2644	2345	29	6927	5930	45	9640	8807	54	267248	229918	86	0.781816
82624	82114	76	50208	49343	78	2086	1999	22	3037	2689	30	7536	7299	46	10621	10261	60	288967	266564	82	0.781816
106853	94976	87	73698	65341	85	2042	1988	23	2764	2445	31	6500	5528	44	10071	9397	55	252858	221664	84	0.78765
75647	73356	78	39418	38429	77	1083	952	0	1426	1782	17	3850	3714	34	5871	5576	44	139338	136755	79	0.788623
52071	49766	77	29265	28513	75	884	887	0	1577	1147	11	2678	2479	29	3443	3590	33	101626	99786	74	0.789595
94953	91284	82	95852	91426	83	1844	1629	23	2731	2009	30	6138	5572	42	7861	7080	49	219745	200764	84	0.790568
66069	62860	83	37850	37041	77	707	829	0	1217	1232	17	2986	3208	29	4668	4679	36	123153	119586	78	0.790568
34682	34959	61	17212	17204	51	649	521	0	846	712	0	1223	1366	16	3054	3125	32	68182	68036	68	0.79154
131283	116205	102	109466	100893	87	2887	2474	30	3727	3649	37	9054	8180	50	14109	11661	71	364499	309295	89	0.793485
174927	145536	96	105725	89450	94	3049	2450	33	4661	4111	39	10774	8759	68	15665	12071	69	397939	319323	95	0.794457
27510	28970	54	15926	16567	46	402	561	0	637	627	0	1650	1396	21	2371	2523	26	63697	64455	66	0.794457
86467	78986	81	56819	52635	80	1438	1316	15	1927	1999	22	5005	4528	41	7078	6530	48	183772	173011	81	0.79543
61031	58000	87	30725	30063	74	691	648	0	1132	1215	9	2471	2381	27	3726	3858	35	93376	95034	63	0.798347
50669	48125	70	36808	35082	76	566	511	0	1000	1249	10	2439	2337	26	4351	4020	36	107409	101026	75	0.799319
26925	25626	71	17070	16691	53	621	483	0	481	713	0	1606	1706	19	2778	2561	30	64491	64281	68	0.800292
128331	119035	90	67636	63977	86	3031	3056	28	4232	4336	35	10028	9513	52	13580	12491	59	393891	350448	91	0.801264
63721	60888	82	33707	32739	76	913	1066	6	1727	1746	20	3778	3761	34	4956	4867	37	148337	148350	61	0.807099
208141	163850	103	104094	82380	100	4594	3741	38	6867	6349	44	15827	14285	69	22651	20257	81	605623	576697	97	0.809043
137840	114400	93	62839	52680	90	2554	1979	27	3938	3460	38	8773	7330	53	10996	9498	64	311277	257482	89	0.810988
113834	103977	87	80243	75114	83	2658	2348	29	3149	2945	32	9368	8509	56	13190	12013	63	334218	290857	84	0.810988
138594	123463	89	87435	78547	88	2501	2254	26	4442	4026	38	9172	8059	56	12498	11959	59	352564	317901	87	0.810988
101424	92160	90	57116	52238	85	1931	1666	24	2929	2692	29	6421	5913	46	10731	10029	56	288913	263784	84	0.811961
108884	100013	86	72436	66559	84	1477	1321	17	2839	2394	28	6807	5995	46	10557	9448	58	255721	232202	83	0.812933
98059	92640	81	68573	66342	82	2166	2185	24	3884	3608	39	8794	7664	54	12627	12204	56	348994	321668	83	0.812933
48979	47352	80	31196	30090	75	873	706	0	1370	1234	10	2233	2376	26	3307	3310	32	87601	89766	70	0.813905
89410	84664	84	43994	41951	80	1534	1430	18	3290	2867	35	5994	5356	42	8904	8090	51	236361	230684	80	0.81585
98575	90313	85	57586	54343	82	2004	1987	22	3330	2881	34	6236	5952	44	9260	8462	55	233209	207426	84	0.81585
44519	44772	72	20741	20537	72	386	561	0	1271	1197	14	2263	2434	25	2671	2789	29	84076	83477	67	0.816823
96635	91624	82	56082	52270	82	1445	1565	18	2770	2993	29	6192	5949	45	8518	8617	47	241177	226956	85	0.817795
92799	90032	80	21663	20553	63	1735	1670	19	2287	2323	26	5929	5799	39	8312	8058	47	233583	226523	76	0.818767
342391	219313	134	280627	188059	135	9624	6825	52	16130	11230	73	34505	24212	122	53458	37362	124	1.04858e+06	945747	133	0.818767
111923	107140	84	84387	81315	83	3426	3276	31	4902	4334	40	12160	11043	65	17645	16286	71	471202	414000	86	0.818767
59747	59631	83	31937	32071	74	535	641	0	1563	1250	11	2943	2828	30	4300	4252	32	116529	117888	72	0.81974
109539	98949	90	79887	72435	86	1376	1268	16	2183	2019	29	5591	4960	44	7790	7209	54	188688	174709	80	0.81974
71159	67560	84	49608	48160	78	1646	1595	16	2253	2063	26	5040	4577	40	7554	7339	44	189240	183199	79	0.821685
157096	134073	93	68278	57070	90	2340	1795	27	4030	3214	38	8813	6942	59	12149	9692	59	334192	270322	91	0.823629
79288	74603	80	28933	27981	77	1307	1345	15	2563	2601	28	5342	5117	39	7415	7054	47	208239	204913	78	0.825574
80021	78598	78	28232	27554	77	1728	1713	21	3027	2801	32	5843	5827	44	8345	8049	46	236970	237847	70	0.829464
94824	85038	92	59494	51722	84	1410	1157	12	2144	2017	26	5497	4964	42	7777	6745	48	216614	185061	85	0.830436
128047	116011	87	72735	67319	84	2042	1984	24	3355	3534	33	7930	7692	46	11084	9743	64	285960	268595	84	0.831409
158958	136418	107	75224	66247	89	3240	2837	30	4886	3628	41	12303	10369	59	17211	13924	83	475408	387076	90	0.832381
171209	132665	104	93825	74149	95	2671	2146	30	5171	4487	40	9971	8744	56	14667	12970	63	369685	331559	90	0.833354
42952	42304	68	26067	25919	70	861	951	0	854	1104	11	2152	2060	24	3520	3510	33	83341	84357	61	0.833354
117991	110024	86	95328	88979	86	3031	2758	31	4456	3671	41	9174	8900	50	14440	12243	69	364731	317016	85	0.834326
109196	100807	85	53614	50354	83	2181	2191	24	3657	3443	38	7588	7422	46	11063	10328	59	302273	292068	99	0.834326
179923	127277	101	102137	78149	100	2981	2399	31	5088	3909	43	10820	8468	58	15919	12555	76	406708	347082	95	0.837243
82057	75810	90	61925	58283	82	1507	1453	18	2359	2369	27	5324	5174	41	7189	7020	46	185412	173395	81	0.839188
58895	58865	74	44609	43970	75	919	859	0	1084	935	0	3034	3133	30	4011	3692	35	103990	107510	69	0.839188
61449	58656	76	28700	27755	75	1078	1023	6	1265	1094	10	3232	3257	31	4732	4966	35	134843	132466	77	0.841133
77114	75035	79	31209	30230	77	1122	1169	12	1981	2554	25	4979	4805	38	6508	6640	43	207125	205091	78	0.841133
158468	142096	89	134148	124050	90	4209	3863	34	7707	6644	54	15690	13649	67	22483	19229	82	580303	459928	94	0.841133
50699	49373	74	32454	31547	74	862	867	0	1375	1080	14	2979	2709	30	4103	4236	35	112481	111300	74	0.845995
237895	180758	111	191134	148239	106	5826	3976	44	8500	6520	58	18374	13521	79	25517	18647	97	693256	545316	106	0.846967
109713	98762	86	57186	51939	84	1919	1495	23	2326	2319	25	6443	5466	45	9479	7690	56	246359	211847	86	0.848912
80035	76908	80	45230	44361	79	1387	1318	16	2238	2046	26	4122	4265	36	7093	7108	45	190689	186620	78	0.849885
80405	73702	81	57668	52690	83	1297	1100	10	2850	2380	29	6020	5516	42	6639	6185	46	226778	203315	83	0.855719
119478	112750	84	62398	57414	84	2169	2107	24	3486	2718	36	7161	6221	47	9711	8866	50	278086	244053	85	0.855719
114450	104451	88	45493	41926	82	2366	2284	26	3968	3460	36	8497	7779	48	11901	10517	58	338458	299096	85	0.856691
77410	73289	84	45266	43637	78	652	781	0	1716	1948	24	4372	4320	37	5954	6138	38	167655	162585	77	0.862526
41511	41352	73	22899	22545	64	686	705	0	828	966	0	2111	2210	24	2395	2613	27	73685	75641	67	0.863498
37123	37277	69	19074	18903	54	573	623	0	680	759	0	1899	1907	22	3037	3346	29	72275	69809	70	0.863498
97354	90582	91	45170	43167	80	1862	1614	21	2610	2373	27	5809	5683	41	8661	8500	48	243208	232813	78	0.864471
166791	136737	96	74136	60781	93	2332	1850	25	4660	3539	42	9513	7649	54	12590	9730	63	360214	280623	91	0.865443
40358	37838	79	16229	16235	49	778	749	0	462	673	0	1969	2210	24	3156	3226	30	83817	82762	70	0.86836
90224	81791	84	73031	66437	85	1432	1323	19	2937	2523	34	5302	5039	41	7569	7053	46	221088	212389	85	0.870305
91823	88543	81	49581	47343	81	1669	1477	17	2099	2235	26	4886	4826	37	6469	6291	41	189862	184304	77	0.871278
87211	78734	81	49791	45001	81	1419	1413	17	2760	2348	28	5810	5354	43	7659	6893	46	225462	202815	82	0.87225
176036	145108	105	115971	98793	94	4073	3468	36	6142	4704	52	14743	11915	75	20394	17214	78	570390	465421	97	0.873222
121063	112900	85	66786	60865	82	2612	2362	27	4267	3834	36	9431	8316	55	12285	10618	65	355621	308166	86	0.873222
115159	108428	92	67074	63463	84	2976	2693	29	4650	4529	39	11993	10813	63	16370	14377	67	479576	414427	99	0.873222
103874	99048	82	60118	57096	83	1860	1955	23	3750	3421	35	8079	7779	49	11881	10498	58	318990	314859	85	0.877112
108684	99758	86	65819	60037	91	1821	1696	20	3313	2588	33	7046	6016	49	9555	8354	53	268210	229505	100	0.877112
59484	58931	74	26712	26307	74	763	772	0	1065	1016	4	2639	2658	29	4127	3777	36	102860	101175	77	0.878084
74664	71366	79	30715	29922	77	1176	1110	9	1850	1846	22	3981	3946	35	4978	5345	35	154945	152857	80	0.879057
122374	114237	85	86546	80536	85	2253	1843	25	3800	3698	37	8431	7496	49	11821	10473	61	329549	279192	87	0.880029
116472	101077	87	75410	67512	87	1746	1540	20	2760	2816	27	6343	5679	44	8396	7054	54	235473	209754	87	0.881002
122814	111367	88	56961	51171	85	2340	2227	24	4248	3529	36	8865	7738	53	12990	11302	64	373988	330040	89	0.881974
135948	124878	85	86303	80543	86	2259	2047	23	2914	2541	31	7414	6487	46	10854	9275	59	282149	265123	87	0.886836
93728	88285	83	50958	48987	81	1632	1552	18	2449	2241	25	6021	5908	42	9338	8809	51	252714	246066	84	0.887808
33198	32623	63	24944	24897	70	738	652	0	783	556	0	1574	1620	18	1828	2177	23	69855	67770	69	0.889753
115393	103234	84	70941	62941	85	1984	1580	23	2391	2556	30	6369	5902	46	8537	7564	52	236879	204204	81	0.890726
104521	92903	84	65466	58669	85	2140	2108	21	3353	2873	34	7287	6501	48	10585	9578	55	281794	255623	79	0.890726
113859	109350	84	79703	76239	83	2367	1996	28	4190	3380	37	8803	8449	54	12787	12062	59	328007	294661	87	0.893643
60695	58645	77	34103	33109	76	872	779	0	1566	1230	20	3254	3131	32	4689	4685	37	120513	122006	72	0.897533
60941	57575	88	39260	36746	78	776	864	0	1434	1246	11	3250	2930	32	4836	4569	37	125142	115288	74	0.899477
129527	116709	89	82062	75361	85	1719	1467	20	3435	2947	34	7037	5825	53	10459	8913	56	273098	234162	84	0.90045
174517	147045	106	107123	93389	93	3580	2910	32	4601	3830	39	10312	9050	54	15712	12879	69	390968	342374	93	0.901422
106129	100242	81	49549	46537	82	1173	1011	3	2684	2452	28	5667	5463	42	7744	7303	47	230840	220622	80	0.902395
97478	94764	80	49743	46046	82	1977	1748	24	3103	2422	32	6850	5999	44	10199	9190	57	266730	245318	84	0.904339
129258	119932	93	103026	96890	86	3152	3187	29	5991	5160	47	12983	11127	63	18123	15860	73	480675	407530	90	0.907257
148514	134358	91	142371	134514	89	4567	3933	36	6710	5740	43	14973	12978	69	20792	18453	80	523047	438976	90	0.908229
86308	78974	85	72905	69214	81	1866	1760	22	2321	2334	27	5435	5402	38	7281	6839	50	222165	210695	81	0.908229
60008	58670	77	31549	31157	75	689	785	0	1052	1305	11	2857	2892	30	3671	3724	32	107654	112104	77	0.910174
49954	46373	89	31851	31354	74	746	820	0	530	794	0	2480	2498	26	3877	3954	33	96073	96900	73	0.911146
106982	99594	89	94070	89700	85	2539	2397	25	3562	3862	31	8131	8546	47	11910	11138	61	322608	301112	88	0.911146
135703	117093	91	63132	56169	89	1893	1551	23	3290	3048	32	7677	6745	50	9792	8312	60	262283	222294	92	0.912119
77552	73202	82	36569	35136	78	1362	1552	16	2106	1947	28	4630	4389	38	6230	6124	44	192187	184601	83	0.914063
183840	148540	111	120074	96928	94	3467	3067	34	5802	4566	46	12220	10070	62	16668	13422	73	480142	387932	97	0.915036
39218	38330	65	26255	26205	72	666	562	0	1164	1057	6	1930	1775	24	3012	2947	28	72459	72142	70	0.916008
75945	73220	79	35835	35093	78	1475	1549	16	2383	2207	25	4566	4449	36	6954	6119	46	205731	204221	80	0.916008
158208	131956	92	108388	90873	92	2581	2435	25	3704	3031	37	8561	6897	54	11921	9448	71	304800	249120	91	0.917953
78406	73489	80	42355	40960	78	1169	985	0	1938	1759	24	4617	4368	40	6556	6539	44	182171	178795	80	0.921843
28836	28561	64	17072	16896	53	471	425	0	791	767	0	1465	1434	16	1936	2284	22	53899	55126	66	0.926705
55253	52768	91	19529	19051	58	850	833	0	1216	829	0	2445	2510	30	3051	3086	30	93457	94799	70	0.926705
142565	118752	100	101706	87277	92	2478	2049	26	4187	3679	37	8964	6989	55	12637	10292	65	331595	277466	90	0.92865
229480	185831	99	174054	145791	100	4364	3663	36	7243	6323	48	16933	13739	73	25669	21297	90	632381	507830	99	0.92865
25479	24220	63	15797	16004	51	427	344	0	849	602	0	1194	1296	12	1653	1696	19	43494	43320	66	0.930594
140257	122976	88	60495	53206	87	2437	2225	27	4758	4220	37	10167	8386	56	14452	12849	62	380576	320059	91	0.938374
90672	83805	85	65775	59536	81	1485	1502	16	2642	2237	31	5160	4583	42	6779	6332	50	206099	191491	84	0.938374
150115	127962	90	90359	75759	90	2016	1560	23	3325	3157	33	7388	5823	50	10394	8268	61	285846	233929	94	0.940318
51348	50104	78	31941	31500	75	798	774	0	1131	1143	12	2608	2687	27	4108	4751	32	113028	110832	76	0.946153
138223	119486	91	105846	92820	89	2189	1989	27	3961	3558	38	8005	6764	50	11328	9235	58	303119	262011	91	0.94907
110362	97430	84	59449	51479	85	2045	1696	22	3277	3268	32	7600	6614	48	10151	8785	56	293438	261480	83	0.95296
94130	91091	80	53478	51496	80	1686	1618	20	3038	2368	29	6151	5753	43	8491	8328	50	233537	232464	77	0.95296
43873	43952	60	27225	27074	72	777	940	0	1059	925	0	2022	2027	23	2891	2940	29	80721	77826	71	0.953932
108998	103720	88	70102	66697	83	2449	2216	27	4477	4010	37	10726	9686	56	14846	13863	64	403031	356591	83	0.953932
144150	121790	90	85054	75095	91	2668	2195	29	4312	3893	40	10142	8715	62	14488	12685	65	368452	322883	89	0.956849
82161	77244	81	58254	56508	80	1725	1850	18	3288	2868	29	6216	5982	41	9097	8731	53	262003	240549	83	0.963656
256162	198738	109	203119	165081	107	6273	4947	42	9495	7489	58	21922	16961	84	32095	24043	101	779204	582705	112	0.966573
48832	46394	77	27310	26739	74	579	618	0	930	937	0	2386	2482	28	3573	3739	31	85106	83449	76	0.969491
134255	115305	90	100418	84378	90	2642	2506	26	4175	3459	40	8697	7515	52	13666	11778	59	335752	278257	91	0.971436
118416	105642	92	69583	62203	87	2027	1687	24	2812	2441	34	6249	5791	44	8586	7404	52	231943	205968	89	0.974353
94732	85210	99	49876	45585	81	1343	1291	15	2822	2212	36	5930	5413	42	8662	7956	52	214183	188939	85	0.975325
84505	82502	79	33628	33261	77	1698	1698	18	2479	2418	24	5508	5341	40	8417	8095	46	228084	222545	81	0.975325
93150	91653	79	61388	60132	81	2019	1783	23	2802	2743	25	7138	6682	46	11298	10928	58	298249	294885	80	0.975325
93691	86022	84	57030	51140	81	1667	1574	20	2953	2186	31	5789	5203	44	8683	7638	55	215111	190138	84	0.978242
117480	104296	87	77961	67710	85	1529	1602	18	2560	2210	30	6290	5230	45	9001	7776	55	238177	204750	88	0.979215
73894	71222	78	41142	40299	79	853	868	0	1637	1859	18	3404	3517	30	5108	5027	38	128903	126615	78	0.980187
116892	105348	86	54963	48957	86	1916	1826	21	3025	2988	31	7359	6179	52	11031	9842	62	276557	249773	87	0.985049
97527	90086	88	58404	54438	83	1566	1463	19	2120	1934	22	5337	5066	39	7628	6777	47	204073	193816	80	0.988939
120790	111671	87	98206	91451	86	3717	3522	32	5914	4840	42	13761	11793	69	16805	14668	74	477248	390446	94	0.991856
236831	191953	105	160565	133499	104	6011	4640	44	9662	7793	57	20347	17423	79	28809	24221	92	812055	680496	102	0.991856
116749	100512	94	66755	57813	87	2068	1575	24	2433	2832	28	5932	5359	43	9048	8030	59	236855	204739	83	0.992828
96725	88350	87	58117	52386	85	1412	1392	14	2131	2269	26	4857	4334	39	6004	5311	43	181227	165722	84	0.992828
103676	94649	85	63848	58873	84	1903	1720	21	3282	3392	30	7106	6243	49	9792	8685	55	289796	270828	85	0.992828
36684	31508	84	21990	19490	84	427	484	0	1087	954	0	2096	1925	19	2929	2526	29	82370	69180	84	0.992828
87218	83178	90	69429	65943	81	1867	1709	19	3242	2409	32	6031	5839	41	8839	8250	54	237426	216273	85	0.994773
120769	100699	103	72732	58715	103	2087	1650	24	3942	2858	38	7849	6397	52	11979	10100	61	303523	249178	103	0.994773
163253	151371	89	109585	102259	89	4273	3962	34	6822	5769	51	15141	13254	60	21042	19174	83	550771	468905	92	0.994773
35800	36607	72	23346	23285	68	618	472	0	1381	1199	9	2024	1967	23	3187	3289	30	93786	91305	75	0.996718
78181	74339	80	50083	48998	78	1625	1426	18	2464	2316	24	4266	4499	35	7326	7223	48	178742	167132	80	0.997691
150169	138455	89	83778	78051	86	2532	2300	26	4541	3941	37	10384	8911	55	14053	13183	62	386530	323668	90	0.997691
84373	82078	80	43473	41959	79	1445	1499	16	1860	2525	24	4790	4579	39	7277	6794	44	195188	190128	81	0.999635
253113	194914	112	163330	127135	106	5304	4047	41	8882	6840	54	19322	14167	77	30467	22555	100	706244	507429	109	1.00061
89218	86445	84	42461	41009	79	1951	1696	22	2121	2160	24	5003	4710	39	9004	8988	50	231374	221330	79	1.00547
67490	64652	80	33424	33032	76	832	911	0	1091	1324	12	3164	3013	29	4671	4506	39	126523	127506	77	1.00644
170991	146262	94	87562	75556	90	3640	3532	31	4508	3942	39	10914	9008	59	15864	13309	68	444012	361575	93	1.00644
90229	86035	81	46129	42789	82	1521	1130	17	2118	1843	25	4789	4735	38	6218	6042	46	200955	186641	81	1.00741
114247	106055	87	99459	93444	85	2332	2368	25	3587	4061	34	9408	9395	51	13718	12957	69	379562	344501	84	1.00839
112920	105671	84	54133	50907	82	2186	1988	25	3881	3577	39	8176	7835	52	9569	8702	51	303693	287078	84	1.00936
73291	75736	69	72077	69603	79	1816	1841	21	3124	2834	31	7366	6993	47	9586	9609	50	298659	272246	78	1.01325
226928	175208	111	192398	150773	103	4919	3784	40	7578	5934	49	15932	11886	77	23351	18467	86	592861	450834	99	1.01617
115123	106706	85	59480	56467	83	2307	2374	26	3959	3791	36	9419	8857	57	13413	12199	64	354151	327747	80	1.01617
156884	134168	92	101774	92235	91	3596	2858	36	5921	5269	45	13020	10965	66	19073	16412	80	470905	382960	89	1.02006
76702	74306	80	41329	39768	78	1566	1356	18	2588	2417	28	5201	5005	40	7713	7391	50	198899	196798	75	1.02103
162603	135048	94	110868	91614	93	3026	2584	30	4414	3230	44	9972	8204	55	14168	11611	76	365411	300968	92	1.02297
97788	90621	84	93388	89253	82	2595	2217	28	3151	2887	36	7825	7538	47	10979	10005	57	294931	267001	81	1.02395
75847	74086	80	39127	38013	78	1088	1180	10	1752	1993	22	4042	4056	35	5662	5473	44	151280	149421	78	1.02492
21246	21720	53	15251	15432	48	369	392	0	443	624	0	1096	1142	9	1394	1624	18	47838	50594	63	1.02589
105512	95615	88	56891	51126	84	1624	1743	19	2986	2400	29	5731	5358	42	7849	7164	49	201129	184108	82	1.02686
132388	115625	96	74888	65210	88	2197	1748	27	3577	3172	35	8213	7226	50	10659	8857	59	298546	253284	91	1.02978
159356	141145	92	101693	89378	89	3004	2391	33	4493	3940	40	11983	9860	65	16868	14554	71	464653	380123	94	1.0327
24571	23607	67	16729	16519	51	466	444	0	566	563	0	1265	1092	9	1888	1990	20	52691	55125	66	1.03561
18658	17761	67	14159	14081	48	240	386	0	544	440	0	963	782	0	1630	1589	21	40558	43277	62	1.03659
116061	109744	84	49298	47254	82	2450	2066	23	3880	3349	35	7602	7386	45	12029	11284	60	312318	303490	83	1.04048
260841	171219	121	230679	163359	117	6651	4901	45	10002	7820	55	23908	17564	87	36526	26176	106	899834	672284	111	1.04339
92906	87742	83	65413	61797	81	1615	1585	16	3099	2971	29	6392	5914	44	9370	8396	56	242040	216284	79	1.04339
36948	35961	72	20618	20292	53	305	354	0	748	590	0	1319	1204	15	2095	2354	23	54796	55284	67	1.04339
160365	135326	96	104939	90122	93	3322	2752	34	4383	4152	37	10137	8570	56	13511	10674	62	366718	290380	91	1.04437
141175	124496	100	83746	72454	88	2669	2273	28	4057	3650	37	10587	9029	62	15198	13145	67	421384	365894	86	1.04437
146052	127576	90	85063	76065	88	2418	2123	26	3897	3719	38	8220	7267	49	11313	10059	58	304051	274678	85	1.04631
82594	73225	85	49040	43567	83	1844	1745	22	2697	2452	33	6643	5969	47	9461	8506	55	256561	234334	79	1.04728
178575	138627	97	89789	72006	94	3494	3063	31	4789	3929	42	12698	10156	65	16743	13388	73	490904	399741	92	1.04923
98514	89950	98	37945	36410	80	2193	1813	25	2742	2495	31	6211	6245	41	10411	9194	56	268607	257890	80	1.0502
60775	59389	75	25706	25342	74	972	951	0	1992	1795	26	3904	3857	35	5732	5709	40	175283	174722	73	1.05215
178347	136489	102	145150	117659	96	4299	3616	38	7141	5292	55	16739	13809	76	24176	19055	89	615342	491795	97	1.05409
169129	132579	103	94058	73072	95	2517	2048	27	3797	3385	41	8627	6582	56	13017	9858	74	315613	241209	97	1.05604
46333	44385	77	28827	28321	74	570	649	0	764	1026	4	1824	1991	21	2927	3105	29	76047	74753	70	1.05701
93590	85770	82	66278	59994	83	1513	1319	16	2456	2232	24	5395	4795	45	7437	6805	48	191181	175109	83	1.06479
78404	73895	81	50585	47163	80	1148	993	0	1798	1685	20	4511	4218	37	6304	5738	46	169978	156183	82	1.06479
57148	52249	81	41326	38117	79	1026	991	0	1346	1179	11	3664	3454	35	4872	4986	39	120268	116765	76	1.06576
85482	81391	85	64706	63649	79	1815	1680	22	2830	2753	33	7207	6992	48	9546	9621	57	259172	234589	80	1.06576
193420	173268	95	159826	145810	95	6302	5549	41	9176	8288	48	21903	20124	77	32189	28916	88	802519	691622	98	1.06868
66109	62514	83	23887	20780	93	1453	1357	14	2591	2132	28	5333	4759	40	7211	6195	47	211304	193009	93	1.06868
136828	124431	88	94289	86114	88	2228	1946	26	3235	3266	34	9052	8353	55	12129	11006	64	316939	301863	85	1.07062
128852	113964	91	65644	59256	86	2999	2573	30	3752	3356	33	9166	8063	53	13892	12113	67	364721	311811	88	1.07062
113909	105661	87	77598	72593	83	1852	1800	22	3167	2382	34	6638	6035	43	8712	8453	51	254356	228206	83	1.07062
41853	38777	83	23702	23436	72	543	393	0	1149	928	0	1772	1797	21	2614	2561	26	71262	71561	71	1.07257
68363	64887	78	39484	37544	78	1205	937	0	1718	1990	23	3871	3946	32	6206	5984	44	168709	166182	74	1.07646
110952	102657	84	78751	73896	82	2250	2195	25	3755	3196	39	7773	6878	53	11559	9912	60	326560	295046	81	1.0784
99572	87576	90	72535	65723	84	2035	1827	22	2873	2631	29	5428	4733	44	8397	7713	52	219701	193226	82	1.07937
91387	88246	82	56926	55137	80	1832	1715	21	3417	3078	31	6328	6162	45	9855	10019	51	267776	257830	81	1.08326
75540	71046	91	32371	31404	77	1850	1675	23	3016	3034	29	6618	6463	43	10096	9746	59	284389	267534	80	1.08423
137785	119070	96	99980	87791	89	2570	2094	27	3990	3576	37	9858	8239	57	14907	12674	69	404641	360359	89	1.08423
47905	46738	75	37427	36373	75	657	603	0	822	1043	5	2450	2419	27	3480	3271	33	92279	90702	72	1.08618
89454	80228	84	48062	43432	82	1641	1467	17	1850	1720	21	5327	4962	46	7475	6679	48	211442	192230	82	1.08715
110912	103543	85	76135	71698	84	1570	1394	18	2835	2655	29	6823	5973	47	9513	9122	51	254716	227623	87	1.08812
103933	96299	84	59179	54679	84	1735	1668	20	2483	2616	24	5872	5441	43	8411	7436	51	237258	226797	83	1.08812
103345	96476	83	90875	85598	84	2352	1724	29	3425	2945	36	6919	6240	45	9492	8561	55	253129	222039	88	1.0891
42972	41166	79	17327	17103	55	573	473	0	815	835	0	1968	1921	22	3118	3161	29	83376	80380	71	1.0891
197693	168317	99	110028	96253	95	3832	3121	33	5781	4907	41	12698	10414	64	18481	14986	79	468053	377091	99	1.09201
120801	105952	89	70338	63108	86	2365	2082	24	2822	2785	34	7416	6396	51	9054	7781	53	275326	235336	91	1.09396
96603	89509	97	75718	71394	97	2136	1726	25	3384	3218	33	7690	7184	48	10068	9352	54	310478	285568	97	1.09396
76448	71813	83	22923	22587	66	1585	1423	17	1812	1864	19	5396	4957	40	6755	6276	45	203959	198304	82	1.0959
88953	85585	84	46229	44787	79	1457	1515	20	3196	2900	30	6463	5874	44	9314	9021	54	244135	237173	80	1.0959
121390	109391	87	81158	73069	85	2806	2355	28	3651	2941	37	7980	6838	50	11784	9640	58	308632	266263	88	1.09688
51414	48961	81	30506	29859	74	670	654	0	1233	1265	13	2306	2531	25	3397	3278	32	93296	93538	72	1.09785
57459	55963	77	42004	41444	74	683	735	0	1453	1283	15	2970	2906	29	4088	3991	36	112946	111524	71	1.09785
95815	91941	84	44360	42674	80	1340	1150	14	2318	2196	27	5293	5227	38	7199	6682	49	185156	180654	83	1.09979
133192	113632	93	59049	50624	87	2224	2032	23	3986	2931	42	7761	6692	49	12516	11088	61	332788	288146	90	1.10174
53358	53590	75	30315	30074	73	890	759	0	993	946	0	2415	2328	28	4336	4510	36	96364	96320	71	1.10271
154159	126390	93	73805	66452	93	3551	2980	33	6958	5757	50	15466	12983	68	16505	14196	68	460010	421579	93	1.10563
128820	113098	89	55753	47229	86	2463	2241	25	3441	3704	34	8340	7509	49	12670	10756	62	349709	302427	89	1.10757
47037	46660	60	27605	27092	72	607	721	0	634	987	0	2116	2251	25	3249	3200	29	87550	87435	68	1.10757
82941	77766	88	39127	37996	78	1706	1793	19	2426	2037	30	5396	5796	38	7321	7291	44	210740	211450	74	1.10855
171441	147201	103	132415	118571	90	4260	3685	35	7493	5962	47	15969	13509	74	24172	19614	84	641573	504532	93	1.11146
59619	56179	78	46349	45228	77	1159	1207	11	1799	1933	19	3794	4129	34	6166	6056	41	159292	157611	74	1.11146
155869	132428	104	100063	84648	91	2453	1974	27	3677	2671	39	8967	7532	54	11892	10221	59	314685	257046	91	1.11243
59657	59043	76	27734	27216	74	656	638	0	1256	1374	14	3206	3028	32	4995	5078	37	124521	126301	75	1.11243
181283	138747	111	125209	99894	97	3599	2710	34	4691	3844	42	11155	8679	58	17695	12592	77	443407	341514	96	1.11341
87793	78380	87	53988	47539	84	1915	1704	23	2380	2356	26	6320	6004	47	8477	8067	53	262407	239576	83	1.11438
91113	85897	85	51485	49302	80	1736	1669	19	2490	2614	27	5803	6039	40	8428	8389	50	245423	238285	82	1.12021
65653	62779	83	14311	14296	48	963	935	0	1415	1473	19	3483	3414	31	4542	4774	36	150818	148668	78	1.12313
33961	34463	63	20700	20721	62	530	589	0	724	808	0	1454	1557	19	2698	2798	27	67532	69238	69	1.1241
153164	139019	91	108758	101443	87	2894	2894	27	4724	4230	42	11646	10058	65	17538	15294	74	453875	378635	90	1.12508
87082	80722	82	70421	66234	81	1571	1379	15	2231	2295	27	5533	4977	45	8555	7736	48	223385	194613	80	1.12508
177371	138333	98	126275	103419	95	3440	2515	35	5411	4327	44	11842	9243	65	16900	13115	75	421821	336349	97	1.12508
164521	141672	93	78628	68461	93	2855	2439	29	4881	3922	43	10125	8481	56	15362	12619	73	375340	302449	97	1.12605
148176	135193	88	103185	95429	87	3195	2992	31	4392	4090	37	10391	9072	56	13773	12199	61	386321	320052	91	1.12605
90079	83589	82	73299	70351	84	2162	2010	25	3928	3274	40	7588	7168	45	11381	10585	58	287871	257315	88	1.12702
128976	115920	94	56386	50228	86	2249	2069	25	4301	3851	40	9727	8608	53	13928	12703	63	380966	326479	90	1.12702
86061	83639	80	42903	41306	80	1787	1736	18	2020	2242	21	5249	5310	39	8576	8454	50	207679	205311	81	1.12799
132243	117748	88	109128	98907	89	2684	2218	30	3397	3162	33	8684	7607	51	13582	12276	66	324675	277338	92	1.12994
130283	115753	90	51855	46577	85	1996	1598	21	3642	3105	37	9063	7707	52	13831	12601	72	383582	320941	94	1.13091
118969	108548	96	75320	69237	86	1632	1259	15	2202	2434	27	6199	5402	45	8831	8288	47	220445	198449	86	1.13383
86177	78630	88	63903	58833	83	1540	1483	14	2568	1805	29	5234	4683	41	8705	8395	51	199376	180091	83	1.14258
110106	104667	98	70780	68411	83	2480	2593	24	3741	3462	33	7477	7139	46	12181	11275	75	312730	284509	85	1.14841
147839	131496	90	109938	100079	89	3638	3419	31	5534	4755	44	13415	11443	64	20422	16499	79	491949	399753	94	1.14841
133843	117433	94	113253	102040	87	2250	2202	23	3568	3377	35	9335	7773	55	13743	11348	68	341435	292517	90	1.1523
118118	110586	86	61017	57039	82	2855	2693	28	3816	3457	33	8832	7738	54	13861	12207	69	373545	333198	87	1.15522
34911	36109	58	17040	17204	52	543	441	0	625	1061	4	2146	1900	27	3017	3354	27	74839	75941	72	1.15619
94616	91158	81	81109	79510	82	3011	2794	29	3999	4068	35	10465	10169	55	16962	16160	77	445629	404424	89	1.15717
101366	94961	83	48482	46031	80	2342	1908	26	2779	2847	31	7424	6563	47	10140	9261	55	263321	236428	85	1.15814
87644	81914	85	45712	42441	81	1533	1370	19	2535	2324	31	6113	5762	40	9932	9020	50	253352	239300	84	1.15814
133051	108299	99	60989	50557	90	1822	1605	23	3231	2474	34	6692	5527	48	10823	8613	59	255749	210891	93	1.15911
121873	99088	94	114597	99434	91	2756	2315	30	4035	3368	40	8347	6747	57	12754	10147	67	319122	263466	94	1.16008
126097	114124	86	54850	48580	85	1954	1968	22	3725	3004	38	8063	7231	51	10719	9949	54	304071	274393	87	1.16203
90681	81737	84	53183	48632	83	1400	1330	17	1971	2014	21	5390	4410	43	7807	6759	50	210564	185740	82	1.16494
173037	139531	94	104873	85077	95	3126	2554	31	5319	3992	44	10814	8527	59	14380	11480	76	410190	313795	95	1.17078
107045	97559	83	49086	43592	81	2144	2107	24	3035	2555	31	7147	6449	50	9138	7490	61	254442	223741	83	1.17078
116810	107317	96	77135	71464	84	2042	1898	22	2942	2788	30	7631	6418	48	10182	9513	53	293745	254423	86	1.17175
99954	91714	86	46377	42875	81	2363	2138	25	2960	2802	32	7872	6933	49	12125	11125	64	324846	295928	85	1.17272
29630	30504	55	18084	17988	52	785	619	0	1004	967	0	1852	1960	22	2053	2241	23	72824	73125	67	1.17272
159586	132280	92	103757	87163	92	2759	2309	28	3949	3109	44	8723	7160	55	13639	10491	64	323765	274851	92	1.17564
127243	108320	88	79931	68165	89	1794	1424	20	2984	2570	31	6473	5356	45	9967	8577	57	257816	225171	89	1.17661
66835	66140	71	27474	26775	75	1292	1285	13	2548	2387	25	5154	4739	37	6484	6684	41	188709	188190	78	1.17661
307678	197010	132	237465	156101	123	7759	5124	52	12710	9505	67	28737	20672	110	44367	30857	113	1.04858e+06	759596	120	1.17759
224137	175939	100	175310	142008	98	4394	3375	38	7696	5567	53	14997	11992	72	23032	18477	85	584060	444651	98	1.17759
98941	91018	93	57815	55234	83	2013	2030	23	3256	3203	34	7906	7457	50	11319	10164	59	309767	274911	86	1.17856
78462	75612	80	45606	44860	77	1610	1372	20	2465	2134	24	4925	4959	38	7351	7426	45	199882	199592	78	1.17856
27375	27350	70	16615	16507	52	301	287	0	554	859	0	1547	1748	19	2302	2059	29	55600	57635	68	1.1805
187373	148703	97	138410	111512	96	3351	2801	35	5918	4616	47	14619	11095	73	20085	15912	80	578722	445229	98	1.18439
18476	19604	44	11778	12261	42	462	287	0	520	522	0	927	971	0	1808	1786	22	52951	54222	65	1.18439
124856	115174	87	65016	61144	83	2403	2413	26	4108	3555	37	9804	8716	52	13618	12704	58	395409	345356	88	1.18439
101035	95509	92	65324	63637	81	2248	2018	26	3390	3360	30	8209	7817	45	13149	11579	64	329833	291980	85	1.18439
149331	122509	95	115389	96049	92	2324	1781	25	3595	2802	38	8650	7121	53	12824	10264	64	320689	264180	90	1.18537
113313	98666	89	64462	56426	89	1888	1791	20	2908	2645	32	6083	5539	44	9247	7812	53	228429	198516	89	1.18634
48940	44815	89	28569	27666	74	860	788	0	1265	1099	7	2411	2339	28	3547	3420	31	95551	95363	74	1.18925
125704	115119	90	95321	86653	88	1965	1806	23	3695	2816	38	7467	6806	45	9681	8246	54	289103	253825	88	1.1912
81323	77979	79	42803	41295	78	1136	1093	7	2767	2360	27	4868	4734	37	7021	6712	47	199692	193061	78	1.19314
219912	185753	101	123880	106027	99	3475	2625	34	7210	5493	51	15182	12474	69	21169	15979	81	598473	466608	104	1.19314
150093	125070	92	105572	90410	91	2498	2075	28	4091	3163	42	10082	7732	58	15087	11564	74	376350	294738	90	1.19412
78886	75691	80	24518	24009	77	1178	880	0	1759	1819	25	4577	4382	37	6619	6622	43	196538	199428	80	1.19606
112799	95238	89	81162	68613	88	1634	1556	17	3223	2373	34	6351	4915	46	8234	6373	53	218085	183943	83	1.19703
35729	35403	72	17549	17735	50	416	395	0	869	816	0	1646	1738	18	2351	2692	25	81824	81263	69	1.19703
149124	121703	91	144792	123534	93	3731	3130	33	6879	5241	52	14992	12285	68	20961	17145	76	534347	428622	92	1.19898
110946	102868	85	57850	54633	83	2487	2231	26	4415	3676	40	9236	8071	56	13009	10907	71	348651	307433	82	1.19995
89293	84561	81	61321	58575	80	1796	1759	21	2752	2679	31	6837	6329	47	9621	8190	56	265818	234020	81	1.19995
123161	108457	92	70466	61573	86	2130	1915	23	3309	3067	31	7845	6759	49	9705	8365	51	282622	252971	83	1.19995
102887	96608	82	68138	62609	82	2075	1836	22	2873	2446	35	7060	6262	47	10293	8662	63	265505	234808	82	1.20481
128905	118465	89	73278	68936	84	2199	1958	25	4012	3752	38	9062	8506	48	13072	11388	72	379527	328977	86	1.20481
49630	48728	73	39749	38469	75	676	582	0	1514	1357	15	2853	2652	31	3539	3634	32	102274	103250	73	1.20481
100870	98682	82	71771	69573	81	2274	2046	25	3558	3814	34	8490	7868	51	11755	11226	58	330036	311256	83	1.20773
77422	74585	80	39005	36662	79	1598	1480	16	3010	2272	28	5987	5655	41	6867	6449	48	194849	179285	83	1.20773
188520	159069	96	115759	100071	95	3187	2837	31	5650	4871	43	10827	8628	59	16801	13363	77	408250	311569	99	1.21065
50161	49170	76	19203	18635	60	543	602	0	954	1100	6	2235	2445	23	3489	3450	34	89404	89454	72	1.21259
65693	62571	77	38103	37138	77	1028	840	0	1920	1863	22	3277	3297	30	5063	4886	38	136860	134190	75	1.21551
97564	92074	93	40117	38529	80	2352	1929	25	2649	2829	28	6718	6484	43	9543	9136	59	272168	261974	80	1.21745
127819	106298	92	72664	60325	89	1914	1680	21	3634	3177	34	7876	6645	48	10460	8271	59	282440	234199	91	1.2194
103728	97537	88	74933	71270	83	1717	1501	21	3215	2865	32	7274	7098	46	10472	10518	58	266050	255492	82	1.22037
38079	35388	72	20077	19831	56	438	425	0	891	881	0	1992	2113	22	2941	3113	28	78454	77997	70	1.22134
127218	111001	93	83044	74712	87	2663	2245	28	4039	3160	38	9402	8502	58	13647	12066	65	363273	325207	87	1.22134
146475	124095	98	67364	58960	90	3067	2615	30	4271	3786	37	9032	7778	54	13513	10771	73	358177	289969	93	1.22426
76272	72368	83	69594	67598	80	1411	1659	15	2989	2627	30	5712	5633	41	8179	7876	49	224695	214696	81	1.22621
32900	32690	65	21522	21226	62	462	494	0	991	1240	10	1667	1714	19	2285	2419	24	72449	75092	66	1.23204
91787	83736	85	63867	58459	84	1530	1151	13	2035	1828	24	4951	4215	40	7968	7337	54	189533	171229	79	1.23301
203932	157604	99	111153	86321	97	3715	2889	34	5669	4461	44	10824	8162	58	15970	12116	71	399263	301955	98	1.23399
146684	123213	100	95349	81282	91	2189	1712	26	3788	3061	38	7748	6754	49	10957	8856	69	282286	237750	90	1.2369
64729	60963	78	41473	38863	78	811	707	0	1649	1598	18	3368	3532	32	4777	4727	36	132405	129326	74	1.2369
70611	68593	78	43794	41954	77	855	964	0	1210	986	0	3739	3684	32	5498	5306	41	142184	139439	77	1.23885
165243	144244	93	127881	113637	94	2882	2327	29	4595	3958	41	10411	9015	58	15234	12500	67	396148	326177	95	1.23885
77061	76478	79	35799	34480	78	1474	1662	17	2281	2174	25	4843	4766	37	7297	6617	45	202760	203755	80	1.24079
82564	79796	81	54881	53831	79	1307	1435	16	2384	2399	25	5227	4977	38	7726	7982	48	214534	206974	80	1.24079
67439	67463	80	42453	41542	76	820	860	0	1814	1472	25	3617	3409	32	4641	4014	39	134422	130745	77	1.24079
106123	95909	91	58507	51743	84	2090	1843	23	2752	2634	30	7888	7036	47	11512	9697	61	332871	299826	87	1.24176
134192	126398	85	88101	83824	85	4067	3891	33	6525	6066	45	15285	14125	68	20474	19414	77	607208	531697	101	1.24176
113601	100874	98	62759	56334	85	2210	1600	27	2376	2531	25	7022	6276	48	10245	9173	55	273315	239000	87	1.24274
97292	89561	88	56552	52481	81	1883	1826	22	2769	2721	33	6990	5931	47	10076	8845	61	279036	246450	87	1.24663
108909	99362	85	48715	42281	85	1656	1673	18	3681	3109	35	7177	6816	47	10132	9034	54	263923	243169	83	1.2476
119035	104871	91	107502	97680	87	2126	1781	24	3634	3033	38	7055	6453	46	11094	9768	60	290070	249846	88	1.24857
133407	120314	103	84613	78535	86	2439	2546	25	3932	3616	38	9473	8362	53	13718	12006	71	350827	301190	92	1.25149
79497	73866	80	56285	52700	81	1439	1438	17	1403	1394	18	4084	3781	38	7050	6432	47	169787	152341	80	1.25246
90067	85514	83	47100	44573	80	1888	1582	20	2177	1860	27	6184	5618	42	7566	7495	45	228790	218606	80	1.25246
323342	223061	143	271994	200081	136	6599	4417	45	11734	7850	70	24530	16587	103	34922	25226	120	916539	640517	133	1.25246
179144	142257	113	135959	111863	100	4382	3413	38	6904	5903	47	14920	11545	67	21973	17064	86	554648	447618	99	1.25441
104976	101481	81	67869	64971	82	3158	3158	28	4340	4404	36	10299	9790	54	15119	14009	77	424137	367683	89	1.25441
108219	97180	86	42888	38288	84	1541	1388	16	1920	1787	26	5745	5530	41	7502	7131	49	204132	187361	81	1.25441
138718	121564	89	66868	59554	87	2849	2543	27	4209	3358	38	9912	8356	52	13225	10912	65	373605	304465	87	1.25538
115174	100737	89	57013	49318	85	1919	1813	19	3353	2599	34	7738	6691	49	10937	9057	61	308460	270571	83	1.26219
66028	62279	78	36730	35454	77	983	996	0	1367	1562	20	3690	3806	31	4562	4883	37	146852	139880	74	1.26316
96465	90499	83	55109	51918	84	3207	2923	30	4106	3960	32	9543	9619	47	14744	14328	66	403712	377595	84	1.26413
187029	155133	104	122009	103725	95	2831	2596	28	4397	4059	36	10800	9142	56	15469	13057	68	380888	315965	96	1.2651
187778	148194	102	144933	118008	98	3508	2705	35	5977	4808	46	13085	10547	60	19421	15644	85	504536	394437	96	1.26608
128147	117234	89	53159	48198	85	2729	2566	29	4739	3694	44	8765	7506	54	12641	10764	62	359831	314996	86	1.26802
79754	75112	83	34660	33771	79	1071	964	0	2320	2175	25	5154	5365	37	7567	7812	46	202692	199280	80	1.26996
105404	96314	83	51497	47836	82	1539	1598	21	3061	2442	33	7089	6458	46	10696	9658	62	301218	277390	87	1.27191
48671	46165	81	31841	31144	73	733	614	0	1644	1605	22	2583	2514	27	4195	4274	37	102796	101890	73	1.27288
123593	113469	101	52374	50056	83	1887	1655	20	2495	2537	28	6657	6384	42	9546	8519	53	222441	211228	87	1.27385
131759	116158	93	65201	57231	87	2773	2082	30	4391	3264	41	8217	7150	50	12099	9902	54	286693	239901	91	1.27483
79255	75228	82	51368	48990	80	1478	1545	18	2901	2387	28	6454	5818	43	8347	8117	48	228663	205097	83	1.27677
43746	46389	53	26885	26772	72	802	861	0	858	1003	1	2355	2325	26	3650	3474	34	87714	87076	67	1.28163
378283	242447	161	259171	175573	154	8176	4989	52	12635	7998	71	26683	17452	109	39216	26303	145	1.03575e+06	647413	152	1.28163
121090	102809	89	83737	73511	89	1987	1501	27	3879	2970	40	7169	6460	48	9912	8118	57	270094	231470	87	1.28358
82102	76587	85	52110	50512	80	1740	1731	21	3074	2822	30	7616	7043	49	10443	9618	57	273683	233946	82	1.28455
67280	65765	81	28786	28477	75	1468	1264	17	2079	1973	22	4149	4079	34	6137	5692	48	172949	169784	74	1.28844
99182	93687	82	57397	54548	81	1584	1515	17	2211	2130	26	5446	5306	36	8005	7419	52	217423	211071	79	1.29136
68725	66911	76	37428	35907	77	815	955	0	1255	1414	15	3728	3725	35	5392	5446	39	140886	138890	73	1.29136
49306	48885	77	27737	27338	73	250	331	0	1082	976	0	2504	2572	27	3713	3840	33	93788	90522	68	1.2933
121524	108348	86	67869	59506	85	1814	1546	19	2827	2860	30	7111	5972	53	9771	9156	54	256795	220331	82	1.2933
139753	122918	90	99549	89655	87	2306	1923	27	4404	3894	37	8526	7745	51	13016	11694	64	331966	287942	86	1.2933
165004	142432	92	128681	113721	89	3286	2759	32	4940	3999	45	11361	9392	61	15458	12003	75	407687	333173	88	1.29427
74855	73586	79	46692	45658	78	1077	993	0	2074	1932	23	3951	3839	34	5992	5532	45	162002	158743	76	1.29427
97589	89212	85	44256	40385	81	1953	1631	21	3616	3387	32	7172	6149	53	10209	9239	55	289237	259014	85	1.29816
143043	122348	92	79254	67683	89	2429	2236	26	3838	3261	36	7885	6295	52	12219	9888	66	317631	257727	90	1.29816
120183	115005	83	71281	68645	84	2377	2352	27	5327	4674	41	11027	10535	55	13408	12578	63	394485	357140	84	1.29816
103980	93877	93	58695	53209	84	1793	2012	19	3163	2920	35	6594	6020	47	9100	7702	55	260580	225007	86	1.30011
188955	144298	99	264473	226654	97	8913	7788	46	14000	10017	70	30547	22920	90	43567	33035	93	1.04858e+06	728713	102	1.30011
31994	34158	52	24896	24569	71	608	466	0	710	895	0	1276	1431	18	2884	2760	30	68215	68162	69	1.30108
75013	68198	95	46396	42526	80	1237	1296	14	2147	1843	29	4143	3787	37	6562	6280	44	174887	155689	82	1.30205
156921	134493	90	71650	62223	90	2979	2499	32	4511	3419	44	8906	7529	54	13047	10794	64	385772	319367	96	1.30303
113467	105022	87	56940	52067	83	1496	1422	16	2679	2403	33	6483	6099	42	9814	9111	52	249584	226412	86	1.30303
69332	68190	77	39426	38061	77	1030	1044	5	1407	1398	14	4132	3997	33	6127	6088	40	161388	155407	92	1.30303
99951	93631	81	62761	59980	82	1926	1822	22	3577	3601	33	8700	8853	47	12056	11234	62	315561	306457	84	1.304
91367	89230	81	52627	50636	80	1881	1610	20	2790	2871	26	6028	5766	45	8776	8280	50	247433	239629	81	1.30497
167816	152121	97	92026	83450	89	3537	3139	32	5119	4855	39	13754	12236	72	18836	16288	79	523172	431608	94	1.30983
112738	98258	91	85795	77741	86	2406	2092	27	4086	3425	38	8915	7873	52	13577	12182	61	362397	312896	87	1.31081
44870	45258	57	31805	31424	74	588	594	0	1472	1221	14	2730	2577	29	3442	3525	35	87210	85873	73	1.31178
87096	83247	81	44218	42655	80	1366	1328	14	2166	2035	26	5571	5209	40	8331	8541	47	231084	220316	81	1.3147
264414	190864	121	215343	158549	116	7096	4921	48	10338	7052	61	23487	16733	92	35516	25164	105	885918	617865	114	1.31859
71389	66924	89	36203	34976	77	949	867	0	1682	1362	16	3227	3447	31	4349	4215	36	127628	128636	79	1.32053
90834	85859	91	114317	109638	83	2671	2272	28	4254	3818	39	9970	9073	59	12670	11800	66	356468	318129	81	1.32053
113813	108929	84	61593	59431	82	2231	2128	23	4672	3816	39	10127	9123	58	14383	12609	66	378209	327399	82	1.32053
197416	158194	120	119477	99704	103	3389	2532	35	5305	3818	46	12179	9336	63	18550	14733	81	457460	357151	102	1.32247
165895	131973	93	87516	70537	94	2850	2481	30	5268	3647	48	10185	7532	58	15328	11333	75	366316	286691	93	1.32442
92531	81788	89	52050	45938	84	1596	1381	16	2616	2252	29	6485	5665	46	8633	7216	51	224484	191445	82	1.32442
122138	109653	90	63165	58404	85	2412	2350	26	3892	3268	35	8586	7518	51	12774	11284	65	352645	306450	85	1.32442
15464	16989	42	9231	9594	40	513	408	0	1486	1538	19	1729	1850	20	902	953	0	30705	34565	55	1.32539
99598	93944	87	50234	47878	82	1693	1684	20	3571	3071	30	6577	5915	44	9183	8999	52	253967	244431	84	1.32831
272788	184085	134	184647	132381	122	4877	3479	39	8274	5524	56	18989	12413	80	25279	17029	105	708430	468549	124	1.32928
109585	102181	84	55934	51148	83	2222	2102	24	2689	2727	29	6182	6227	43	10498	9355	65	261616	242403	83	1.32928
113404	102856	85	52282	47121	84	2160	2107	25	3428	2983	32	7971	7408	51	11899	10455	61	323546	290154	89	1.33123
88467	84610	82	60178	58840	80	1924	1940	19	2724	2748	30	6374	6574	43	10009	9787	51	268200	258879	82	1.33123
86733	80999	82	49036	45228	80	1390	1179	11	1730	1983	20	4244	3917	37	6872	7020	45	171345	167509	81	1.3322
97091	89499	85	59919	55549	84	1770	1529	22	2682	2122	37	5341	4817	42	8775	8360	45	220622	190644	90	1.33317
111459	98729	90	70048	61890	87	1899	1656	23	2630	2368	30	6780	5865	45	9205	7846	52	239837	215550	90	1.33317
109481	91813	91	64740	55438	87	1861	1504	21	2951	2505	34	6811	5262	53	8620	6955	53	253877	219441	88	1.33317
57413	54545	87	36393	35446	76	948	1040	4	1658	1469	20	3417	3320	32	4202	4236	35	126519	128399	74	1.33512
36984	37697	71	27093	26746	72	588	605	0	1101	975	0	2277	2437	26	3485	3291	35	84062	82792	74	1.33512
157326	118860	99	71615	53889	95	2855	2018	33	4704	3509	42	9478	6746	60	14100	10047	73	383388	287492	100	1.33512
109153	98906	97	59258	55586	83	1749	1700	20	2344	2119	27	5891	5700	41	8862	8439	49	229560	211718	85	1.33803
90936	84220	93	46035	44503	80	2094	1957	22	3362	2858	34	7589	7188	49	11756	11822	60	289475	269528	85	1.33998
59642	58284	77	32103	31713	75	502	345	0	1310	1163	8	2663	2705	26	3795	3696	39	93945	91352	73	1.34095
87059	81595	88	58956	57677	80	1062	986	0	2760	2497	24	5176	5253	37	8118	7757	50	205477	196669	81	1.34192
97664	91766	85	47015	44797	82	2000	1730	22	3077	2546	28	6326	5862	43	8503	8374	50	236897	226123	83	1.34581
93154	88522	83	62515	58602	82	1253	1306	12	2400	2525	29	5480	5064	41	7582	6722	48	194676	176550	77	1.34776
53083	53333	67	40390	39725	76	881	887	0	1090	1244	10	2353	2122	27	3510	3469	31	91838	90014	69	1.3497
141921	123688	94	95602	84646	88	2098	1706	24	4450	3162	42	8550	7332	50	11709	9857	59	316228	264051	89	1.35067
135835	118335	95	79780	70752	88	2538	2531	27	4238	3534	38	8631	7286	50	13640	11438	68	328340	274732	87	1.35067
88749	84038	82	49108	47374	80	1746	1718	20	2763	2305	27	5662	5478	41	8133	7606	50	229012	219072	76	1.35165
52041	50884	77	30754	29553	76	652	592	0	829	1197	12	2806	2855	29	4412	4449	36	98573	98910	68	1.35262
155656	131254	94	87997	76772	89	3322	3093	31	6318	4844	49	12658	10900	67	17731	14867	73	497231	413050	91	1.35554
156959	131452	95	85458	73506	92	2901	2393	28	5460	4799	42	10842	9670	57	16280	13518	77	418152	361885	90	1.35748
95917	89888	82	37821	35556	79	1935	1860	20	3119	3074	34	6477	6312	42	8373	8241	50	245136	215171	83	1.35748
101860	93110	85	57210	51367	82	2022	1812	24	2761	2726	32	7477	6634	47	10293	9530	57	294099	256867	85	1.35845
98731	93974	83	42645	40774	80	2127	2027	24	2842	2815	27	6257	5980	44	8328	7617	48	249700	240156	82	1.36234
131473	120414	86	68496	63867	84	2274	2005	25	2952	2634	32	7060	6728	45	10591	10094	63	268178	239509	87	1.36234
90974	87304	83	74790	72314	82	1878	1751	23	2374	2211	25	6271	5876	44	8287	7931	45	238474	222094	84	1.36332
53366	52536	76	32660	32360	74	652	607	0	1138	979	0	2602	2481	28	4271	4605	33	108650	105874	74	1.36332
40579	39662	70	27980	27773	71	590	675	0	840	893	0	1907	1983	20	3550	3502	34	88403	85456	72	1.36526
38323	35979	86	27192	26618	71	514	494	0	792	906	0	2161	1994	25	2751	3002	29	75939	73809	72	1.36526
71840	68332	83	33728	33072	77	1539	1412	18	1475	1508	20	4845	4723	38	5591	5676	41	164221	155508	80	1.36721
27267	27041	66	19496	19645	55	398	355	0	342	672	0	1151	1227	12	2312	2515	23	58236	59596	69	1.36721
42448	43378	71	25951	25858	72	535	495	0	735	768	0	1648	1801	18	2247	2253	26	68528	66851	73	1.36818
196099	161247	100	116990	96363	97	3541	2762	35	6151	4645	50	12549	9925	60	19052	14394	78	480473	368984	100	1.36818
110751	100044	86	79840	72621	86	1656	1695	19	3523	2527	34	7908	6930	51	8744	7904	51	268804	234315	90	1.36915
57474	56486	76	25198	24536	75	930	769	0	1527	1327	17	3035	3023	31	4741	4091	41	119226	119220	79	1.37207
171857	145104	95	92532	79740	90	2984	2327	33	4480	3156	43	10324	8491	60	14040	11769	69	406298	318815	99	1.37498
29346	29117	69	18661	18625	56	346	379	0	1196	921	0	1354	1498	18	1722	1653	21	53791	56290	69	1.37693
121446	103447	89	68803	58501	87	2222	1772	24	2096	2285	27	7399	5886	54	11311	9579	58	296598	245845	86	1.3779
107049	98549	84	59882	54211	82	2654	2360	28	4092	3534	33	8471	7780	54	11431	10151	60	326353	296700	85	1.3779
140806	127812	91	83745	78332	87	3798	3472	32	5829	5522	41	14784	14056	64	20028	18208	80	519716	471504	88	1.37887
82131	77881	83	47663	46462	79	1739	1383	15	1539	1956	20	4579	4420	37	7068	7504	43	187696	182284	77	1.37887
135567	119926	89	72377	63793	87	1998	1727	25	4097	3345	37	7974	6859	51	10887	9505	58	293717	254436	89	1.37985
51291	49534	83	20424	20250	57	739	734	0	1153	1209	10	2499	2511	28	4389	3799	38	96878	100202	70	1.38082
72444	67116	84	42201	37821	80	1174	1060	7	2827	2483	29	4163	3832	37	6046	5822	42	157950	147685	76	1.38374
176557	156075	90	88382	80009	90	3370	2897	31	6884	6161	47	14211	13315	68	20361	19953	82	557873	506221	90	1.38471
209481	167368	98	107834	85536	95	4249	3414	38	6920	4838	53	13489	10897	68	21011	15387	89	526170	404044	96	1.38471
120291	109210	86	55288	48416	84	1987	1769	26	2623	2525	32	6948	6094	47	9908	8841	51	273720	238348	83	1.38471
89483	83580	84	45991	43236	82	1469	1299	14	1922	2248	23	4829	4434	40	8514	8052	50	197333	193021	81	1.38763
119625	106844	88	94847	85697	86	2006	1689	23	3311	3013	39	6394	5701	44	9054	7908	54	249441	215382	84	1.3886
37836	37471	74	19821	19798	55	672	547	0	902	826	0	2036	2123	24	2994	3157	30	89322	85962	75	1.39249
57769	57418	74	32803	32301	75	831	632	0	990	1208	11	2614	2415	28	4621	4814	36	112362	112177	69	1.39346
111651	94022	89	54916	45630	87	2379	1888	27	3159	2161	39	6794	5863	48	10567	8797	57	276901	232700	88	1.40124
129728	119134	85	95320	90569	85	3287	3169	30	6157	5817	42	13199	12300	60	18277	16456	71	489969	437507	88	1.40221
82156	78414	79	59404	57750	79	1599	1473	20	1665	1482	21	4159	3779	38	6305	6004	42	155166	153024	79	1.40513
100162	93597	89	49718	46078	81	2322	2010	24	3216	2975	34	7393	6773	46	10811	10169	59	288116	264384	85	1.40513
54828	53942	89	17506	17266	51	725	653	0	1507	1667	18	2234	2109	28	3501	3226	36	91398	93648	76	1.4061
171020	133532	107	104184	80223	98	3255	2914	31	4925	3757	46	10821	8651	61	16472	13138	76	431299	359949	95	1.41583
89157	82894	82	59328	55821	81	2502	2210	25	3113	2873	33	7510	6868	48	11221	10777	56	316865	287741	79	1.4168
142611	121323	97	77809	66505	89	2625	2400	26	4034	3992	35	9887	8605	59	13222	11488	70	385382	331304	94	1.4168
112790	97534	87	60459	51834	86	2103	1574	23	2849	2580	30	6733	6208	46	10952	8965	62	269666	234828	85	1.41777
134340	109002	108	74443	61663	93	2177	1913	26	3877	3908	34	8888	7082	57	11923	9985	64	302265	255279	90	1.41972
26958	27182	54	18473	18596	52	119	247	0	519	903	0	1428	1537	16	2171	2415	23	62378	62173	67	1.41972
42220	44042	59	26948	26437	73	319	377	0	874	761	0	2160	2053	25	3076	3463	30	76457	72702	75	1.42263
127098	114620	88	55666	50082	86	2775	2625	28	4092	3252	35	9110	7646	53	14656	12514	69	378812	324565	87	1.42944
109684	100399	84	64696	59028	83	2073	2058	23	3416	3563	34	7600	7021	47	11319	10281	56	306467	280635	83	1.42944
112610	108819	81	55840	54218	82	2666	2380	27	5521	4743	42	10977	10124	59	14442	13473	64	412463	370085	85	1.42944
37097	35774	75	23649	23220	71	418	379	0	442	776	0	1499	1442	18	2641	2766	27	70776	70224	70	1.43236
161226	139200	89	82931	72402	89	2749	2471	30	5209	3839	45	11103	9398	60	14747	12141	70	381133	319700	92	1.43236
158061	134488	93	77591	68299	91	2345	2085	27	3848	3376	35	7625	6847	47	11382	9911	58	291739	239140	92	1.43722
41038	39938	68	21396	21438	59	550	654	0	650	487	0	1771	1918	22	3097	2656	31	74259	74234	70	1.43722
85412	78753	82	65592	60715	83	1537	1391	14	2716	1902	37	5295	5035	39	6563	5474	49	202396	181617	80	1.43916
90357	81607	84	54335	49858	83	1634	1507	19	2279	1957	26	4862	4470	41	7034	6571	49	189542	177043	80	1.44014
96623	95822	80	47143	43855	80	2146	2109	25	2688	2366	29	6492	5900	44	9867	9520	53	285868	275267	79	1.44014
57551	54268	84	33840	33027	75	799	734	0	1137	1256	13	2606	2749	27	3965	3772	35	112464	105239	70	1.44014
58845	55723	81	36625	35109	76	1213	1281	12	1731	1751	22	3282	3396	30	5516	5689	40	136427	135034	72	1.44111
102304	94541	95	49780	45918	83	1695	1559	20	2784	2388	29	6454	6107	44	9652	8655	61	251362	235385	82	1.44403
146531	127911	90	65606	56900	90	2624	2293	28	5400	4398	39	10966	9656	64	14986	13090	69	431896	387371	86	1.44597
96074	87035	90	67504	61419	83	1494	1490	16	2254	2006	26	4941	4734	40	7413	6336	50	198899	178889	80	1.44694
170572	141868	99	146251	125070	94	3404	2908	33	5645	4312	51	11407	9419	59	16030	13422	72	418328	359240	95	1.44889
94918	89659	97	71663	67689	83	1778	1822	22	3626	3614	30	6432	5822	45	9454	9273	51	284115	261527	83	1.4518
217894	171815	103	148066	120436	101	5512	4083	41	8552	7299	50	18298	16166	76	26957	23508	89	679678	630645	96	1.45375
140246	127930	90	97833	91641	87	2646	2273	27	3784	3519	35	9115	8031	52	13581	11516	70	347127	297849	91	1.45375
125701	111059	86	81119	71808	87	2025	1860	24	3854	3184	36	7178	6299	48	10484	8420	58	276566	237016	103	1.45375
82248	77072	83	39313	37668	80	1332	1285	13	2669	2343	27	5053	5475	39	6950	6258	47	195238	192470	78	1.45958
36885	39421	52	28695	28358	71	590	580	0	531	785	0	1650	1890	22	2355	2546	25	71220	75120	62	1.45958
28811	29410	67	24270	24462	66	610	578	0	853	999	0	1489	1625	18	2526	2148	29	63580	64191	66	1.45958
115950	102931	92	61963	54919	85	2021	1649	26	2961	2634	31	6806	5950	51	10048	8690	56	250581	222132	87	1.46056
67323	66371	78	32168	31575	76	946	1025	4	1556	1579	16	4252	4224	34	5539	5550	41	163723	162676	75	1.46639
101820	89501	86	63740	56618	84	2321	1972	25	3222	2825	37	7209	6287	49	10747	9858	59	298087	257758	85	1.46639
126682	114659	87	66179	58083	86	2206	2001	24	3170	2706	35	8845	7644	51	11155	9433	60	322536	280817	84	1.47223
111750	102862	85	64278	58800	83	2143	1794	23	2802	2866	30	7414	6124	50	10412	9038	55	294454	260889	80	1.4732
52412	49770	79	32581	32197	74	756	624	0	660	741	0	2242	2468	25	3524	3467	31	87666	88272	67	1.47417
82984	78972	88	45335	44123	80	1716	1759	20	2278	2310	26	4939	4763	36	8687	8301	52	205604	196898	76	1.47612
69937	66505	79	30939	30166	76	1122	1015	3	1880	1767	24	4161	4102	35	6856	6811	45	171154	174188	73	1.47612
117125	105999	86	81974	73630	85	2378	2274	25	3494	2989	36	7148	5966	48	10117	7890	55	264758	227082	81	1.47709
97448	88025	85	48064	42803	84	1573	1345	17	2223	1668	24	5931	5695	41	7856	7149	49	228901	206598	80	1.47903
65967	63505	78	37421	36595	77	807	828	0	1323	1165	12	3195	3030	32	4872	5121	40	125846	126189	75	1.47903
83880	80579	81	41119	39900	78	1408	1148	15	2003	1847	23	4286	3938	38	6314	5620	43	166364	162143	80	1.48292
100198	95570	83	45860	43857	81	1840	1600	21	2361	2593	25	5979	5561	41	7496	7087	45	230292	220415	87	1.48292
107024	95760	99	49058	43888	84	1635	1530	15	2913	2652	31	5845	5536	44	8595	7660	50	236016	213120	83	1.48389
31606	30336	78	21650	21129	66	609	570	0	480	623	0	1666	1563	20	2995	3176	30	71092	72134	68	1.48778
114992	104988	87	77482	70768	85	1721	1573	19	3280	2939	35	6935	5960	47	10174	9027	58	264311	234733	85	1.48973
71974	70120	80	34438	33509	77	1088	1015	3	1926	1457	18	4812	4753	37	6877	6934	47	180868	175767	78	1.49362
25931	26051	60	19998	20113	56	333	487	0	760	970	0	1470	1538	19	1553	2163	18	53128	54990	68	1.49459
157634	137989	89	134115	119581	89	3699	3150	33	6012	4777	46	13265	11562	62	18383	15136	74	486871	394084	91	1.49654
123906	111721	94	109093	102348	87	2475	2434	25	3848	3781	34	9116	8538	51	11466	10017	59	339999	297881	88	1.50043
64377	60418	78	35089	32319	76	758	798	0	1918	1677	20	3565	3371	38	4526	4365	38	126675	120433	76	1.5014
44600	42802	79	27724	26773	73	677	734	0	1187	1079	7	2044	1879	24	3600	3353	36	80206	80062	65	1.5014
81484	78389	82	49575	47898	79	1054	1000	1	2147	1954	22	4140	4050	35	5392	5399	44	153139	153084	74	1.5014
101645	91963	83	77015	70857	85	1813	1544	20	2845	2853	33	6167	5242	45	8622	7887	49	236546	217743	79	1.50334
113099	103871	85	70775	65480	84	1275	1073	10	2910	2917	30	5721	5341	39	7556	7162	49	198176	186032	80	1.50529
32438	33637	53	28289	28232	71	641	584	0	1118	823	0	1809	1948	23	2552	2461	29	68616	68274	67	1.50918
60949	58870	76	31564	30571	77	956	1037	6	1076	1436	12	2936	2623	31	5137	5019	40	120690	116494	75	1.51015
121394	112054	86	62145	58193	83	2628	2559	28	5018	4313	42	10428	9338	57	12613	11668	61	392690	344691	89	1.51404
97748	91186	86	51249	48234	80	2087	2148	20	2939	2679	32	7385	6558	48	9924	8985	56	254983	221365	81	1.51501
62303	59595	77	34674	33279	77	727	781	0	1650	1541	17	3623	3572	33	5314	4627	39	138886	133664	77	1.51501
23863	23675	59	15331	15240	48	269	409	0	708	768	0	1294	1387	15	2014	1996	26	49959	52333	69	1.51501
62701	60690	78	32773	31779	76	895	898	0	1257	1450	14	3842	3893	35	4305	4185	35	153215	146824	79	1.51696
21673	21237	67	18264	17715	60	460	475	0	698	650	0	1185	1362	13	1893	1671	22	49818	48472	67	1.51793
19302	19364	50	12491	12429	45	253	504	0	678	502	0	980	995	0	1450	1432	20	43435	45753	67	1.52376
135629	116702	92	86424	74347	90	2035	1744	23	3530	2983	35	7684	6540	51	10751	9147	60	290033	239554	90	1.52376
117876	104948	89	55958	51694	84	2192	2137	24	3387	2799	32	7991	7894	45	11474	11289	53	340655	329360	85	1.52474
149973	135882	91	122321	112812	89	4089	3962	33	7570	6025	67	15876	13527	69	22173	19150	83	596948	499029	95	1.52765
87194	78993	83	58488	53906	83	1395	1511	18	2239	2161	25	5088	4672	41	7569	6933	49	202491	183944	83	1.52863
95947	90108	85	45744	45095	79	1421	1598	17	2399	2296	30	5889	5706	39	7703	7243	45	201877	197997	80	1.52863
89938	83757	86	54012	49344	82	1317	1073	10	2495	2337	27	5470	5354	41	7794	6957	53	220803	207420	83	1.53251
147572	131127	90	76809	68312	87	2897	2650	30	5023	4362	44	10317	8893	56	14752	12036	72	417679	349327	87	1.53349
152391	133844	88	85645	77860	87	3297	3040	31	4943	4551	40	12272	10289	64	16335	14355	69	465766	399996	85	1.5364
95849	87454	83	60953	54745	83	1751	1606	19	2465	1829	26	5868	5138	42	8613	7125	56	208689	189499	78	1.53835
105934	99405	82	76879	73374	82	2090	2103	23	3530	2817	39	7988	7504	49	9921	8698	55	293116	261305	81	1.53932
156532	131439	95	102138	87586	92	2523	2054	28	4364	3521	41	8507	6922	54	12559	10026	70	316436	262392	93	1.54224
165084	144105	96	129364	116383	91	3201	2483	33	4790	4085	45	10525	8495	59	16716	14473	72	396568	327183	96	1.54516
76598	74324	80	40881	40154	77	862	897	0	1552	1376	18	3916	3644	36	6571	6596	46	158791	155406	79	1.54905
130191	115319	90	69793	62403	86	2230	1959	25	3711	3903	32	8135	7203	51	10391	9468	54	302139	269051	88	1.54905
198377	174405	96	180043	163979	93	4180	3928	32	7120	5951	49	17064	14791	78	23616	19480	86	655103	519170	99	1.55099
238479	190340	104	153981	128154	102	5559	4342	40	9440	7762	57	21520	16193	83	30467	22531	96	785346	572969	107	1.55099
57160	58966	62	31891	32144	71	599	569	0	1544	1569	13	2828	2568	30	4015	4201	33	107007	105894	74	1.55099
75280	71331	83	35912	34115	78	1490	1336	14	1714	1447	21	4799	4350	39	7088	6605	46	198653	196546	80	1.55196
112326	103889	87	62888	57739	85	2199	1708	25	3310	3363	33	7812	6987	47	10713	9478	60	284032	264544	86	1.55488
135394	115774	92	88312	76760	88	2626	2200	28	4237	3417	40	9300	7638	56	11658	9793	57	342580	297074	89	1.55683
105189	100995	81	68233	66534	81	2714	2813	28	3999	3885	36	10159	9564	56	14714	14255	65	403966	369522	84	1.55683
98558	95371	80	55243	53324	80	2629	2510	28	3919	3551	36	9149	8824	51	12825	12087	66	373700	337767	86	1.55877
65023	61487	78	23595	23107	70	778	842	0	1424	1472	15	2907	2716	32	4884	4998	35	125282	120926	76	1.56071
113606	102161	85	64202	57131	87	1344	1107	12	2925	2468	32	6449	5871	46	8623	7387	52	234275	214658	82	1.5646
96822	90200	91	59687	56583	82	2368	2076	24	3275	2760	33	7261	6524	46	12506	11859	67	296238	259833	82	1.56558
90566	85389	82	59527	54013	83	1452	1440	16	2497	1933	30	5429	5242	41	8201	7406	52	236379	222554	78	1.56558
155984	128686	93	132547	108849	93	2663	2364	28	4040	3557	38	9480	7897	53	14030	10659	77	364704	297256	88	1.56558
117963	109196	87	56278	52922	83	2499	2380	28	4313	4302	33	9182	8368	56	14391	12732	70	377400	333651	83	1.56655
31989	32514	57	19396	19152	56	303	440	0	943	1167	8	1736	1741	21	2074	2414	25	72077	70709	68	1.57141
66246	65634	78	16769	16520	52	1046	966	0	1888	1955	24	3778	3736	35	6179	5931	41	171325	170824	79	1.57238
70789	67951	77	67503	65584	79	1751	1598	20	2281	2609	26	6265	6090	43	9068	8351	50	264845	246959	81	1.57238
110446	103469	85	81216	78315	84	2954	2825	30	4700	4806	35	9738	9250	55	14065	12863	69	385960	346288	88	1.57336
243693	179850	109	205981	162189	110	7026	5567	45	12138	10457	58	28076	23761	98	40345	34353	100	968572	872979	106	1.57822
90486	89226	79	44305	43453	79	2064	1804	24	2396	2352	27	6673	6338	45	9276	8504	54	259822	249625	83	1.57822
101187	96335	93	57363	54437	82	1144	1028	6	1870	2113	21	5253	5102	40	6891	6524	47	201984	195806	82	1.57822
193441	164078	94	85913	71988	90	3706	3134	33	5415	4588	44	12005	9786	64	16138	12612	78	436167	339707	94	1.57822
88712	83681	85	48867	46596	80	1404	1339	14	1882	1807	22	4846	4711	37	6835	6995	45	188091	180692	84	1.58016
257442	189747	113	160840	115493	110	4873	3929	41	8809	6414	61	17747	12568	79	25822	18228	102	663191	464845	113	1.58114
57092	56746	78	30459	30556	75	796	867	0	1266	1142	10	2302	2611	25	3900	3976	32	100916	102985	71	1.58114
123993	114993	89	61405	55550	85	1643	1628	17	2981	2874	30	6754	6125	45	9041	8478	52	248731	219768	90	1.58211
117724	110482	83	81492	77847	84	3042	2850	30	4465	4059	36	10290	9772	52	12889	12358	56	372406	320234	91	1.58405
159776	126529	107	102821	86085	94	2433	1721	30	4374	3398	39	9084	7689	54	12598	10276	62	344764	285397	96	1.586
112766	100498	86	55075	49762	85	1881	1847	21	3390	2926	33	6955	6026	47	9486	9257	49	273844	244354	88	1.586
96295	90112	83	61047	56761	81	1722	1595	20	2693	2436	29	5430	5117	46	8467	7699	53	210617	186515	84	1.586
85353	84249	78	49040	46485	79	1429	1437	16	2062	2047	24	4954	4822	37	8136	7128	49	201054	190848	81	1.586
90186	85732	82	49251	46832	81	1555	1551	19	2178	1962	27	5249	4777	41	8634	8155	45	194620	186249	82	1.58697
101583	92762	99	46005	43439	82	1766	1502	22	2400	2501	28	6956	6681	44	9332	8809	54	267334	251922	84	1.59183
28958	28233	81	18289	18445	54	482	532	0	500	687	0	1684	1655	21	1971	1858	26	59020	59243	60	1.59378
77634	71267	81	57625	53111	80	1226	1179	11	1723	1640	20	4268	3942	37	6247	5786	41	172091	161137	79	1.59475
235258	164448	118	137455	99150	110	4253	3072	39	8072	6125	53	15221	11316	75	24268	16795	93	629013	457299	107	1.59669
137567	120636	89	89381	79105	87	2162	1951	25	3389	2955	36	9773	8411	58	14001	11248	69	360064	305132	82	1.59669
105567	92591	100	69977	62686	85	1632	1305	18	2547	2435	30	6163	5596	44	9156	8155	53	229741	193349	83	1.59961
33598	33101	60	22740	22127	69	632	507	0	391	548	0	1762	1607	20	2379	2474	27	65848	64221	64	1.60058
78416	73698	84	54293	51722	80	1150	1293	11	2699	2621	28	6862	6089	45	9941	9200	54	298211	273419	81	1.60253
94817	88302	83	78623	73997	84	1461	1277	15	2607	2274	26	5132	4948	40	7577	6966	48	193445	179048	84	1.60739
228609	192767	103	197749	174217	99	5478	4664	39	8891	8028	53	20660	18309	75	29674	25892	92	760604	675997	98	1.60934
36253	36379	63	18096	18864	48	517	504	0	549	730	0	1491	1695	20	2262	2421	24	62610	64541	69	1.60934
195708	152416	99	152963	120727	98	4301	3545	37	6564	4563	49	13066	8955	66	19605	13615	84	494919	356490	100	1.60934
44306	44308	78	20409	19880	64	278	537	0	848	1010	2	2372	2549	25	2802	2783	30	100567	98606	74	1.61225
41911	40485	69	26546	25090	76	583	609	0	759	803	0	2275	2155	25	3466	3116	31	89560	81017	88	1.61225
297071	189958	128	254694	182890	120	7517	5455	48	12390	9188	59	28496	21356	103	41267	30392	108	1.04858e+06	814527	133	1.61225
56541	55163	78	21993	21607	67	800	709	0	1330	1143	13	2554	2375	28	2862	3057	28	98821	98783	73	1.6142
87740	85350	81	66572	64622	80	2403	2209	25	3921	3674	36	7713	7603	50	11879	11793	61	343099	325827	84	1.61711
95093	91694	81	52912	51250	80	2379	2462	24	4279	3694	38	8314	7882	48	12588	12060	63	328395	303801	83	1.61711
132222	116365	88	71152	62687	87	2188	1771	23	3486	2801	35	7616	6723	50	11141	9212	64	288951	240256	91	1.61711
87107	83511	80	31805	30865	77	1848	1913	20	3461	3427	32	6412	6535	42	8798	8761	50	259459	256668	81	1.61906
103943	99512	84	60158	56393	83	1554	1400	17	2832	2928	27	6406	5998	43	10858	10126	58	247968	232140	84	1.61906
116119	104680	86	59692	53405	84	1946	1582	25	3321	2791	34	6853	6023	49	10163	8598	58	262187	225262	83	1.62684
123180	108881	90	76318	66941	85	2159	1697	27	3376	2990	31	6774	5501	53	9638	7906	58	248413	212169	83	1.62976
89429	83998	82	50869	47538	82	1183	1388	12	1893	1661	22	4507	4378	36	6008	5861	41	181662	174716	79	1.62976
75666	72594	84	47231	45701	77	1359	1480	15	1921	1532	24	3767	3442	34	6074	5945	41	162780	164182	73	1.62976
42694	42730	72	26421	26368	70	505	546	0	1227	1059	8	1904	1804	22	3014	2565	31	74395	73248	71	1.62976
182971	157350	94	85399	73851	92	2956	2626	29	5003	4368	39	11192	9584	63	14030	11644	69	397286	329184	96	1.63365
76324	74339	79	33505	32376	77	1471	1241	14	2923	3129	30	5799	6126	39	7523	7283	55	225048	217553	80	1.63462
84719	81528	81	38310	37556	77	1558	1469	18	2643	2344	27	5412	5214	41	6707	6356	46	196671	195127	80	1.63753
123689	115316	85	73295	69620	83	2988	2596	30	4466	3819	41	12213	10926	62	15179	13372	69	420855	360623	89	1.63851
160300	136343	97	103788	89344	91	3288	3063	31	4654	3904	43	11149	9256	63	14812	12504	65	386973	320162	91	1.6424
132151	115342	88	63057	56218	87	2418	1995	27	3396	3192	33	7658	6532	48	11730	9932	56	291304	252044	87	1.64434
173992	135421	101	112823	91928	94	3024	2499	32	5040	3869	43	10450	8168	58	15529	12749	68	396844	316250	93	1.64531
76597	71979	81	46258	44287	79	1108	933	0	1615	1897	19	3985	3984	34	5969	5656	43	154517	152000	81	1.65115
92802	86037	84	53252	50713	80	1569	1399	17	2325	1912	28	4749	4515	37	7330	7281	42	182121	173130	79	1.65309
189357	152715	95	121067	95890	96	3021	2263	33	5704	4315	48	12048	9510	64	17506	13710	69	444180	346144	95	1.65309
103647	97501	84	46091	43960	80	1517	1563	18	2645	2430	30	6588	6250	42	9013	8505	52	250850	236199	82	1.65407
80772	74914	82	45593	43298	80	1205	1218	9	2190	1945	30	4273	3854	35	6053	5871	43	162278	158109	79	1.65504
123414	108703	87	74227	65001	87	2248	1918	27	3782	3177	38	8325	7488	52	11159	10273	60	331954	284725	83	1.65893
34084	32237	71	20747	20552	58	452	481	0	760	967	0	1848	1797	22	2519	2650	26	73200	77058	66	1.65893
98485	86710	87	66238	59448	84	1528	1459	18	2729	2528	31	6057	5372	45	8781	7244	54	209619	185240	80	1.65893
108399	100003	87	56904	53080	83	1699	1552	19	3327	3040	35	5053	5030	37	6816	6192	44	208271	198905	82	1.66379
121581	110631	87	88221	81117	85	2406	2422	25	4332	3793	42	9309	8114	55	13184	11109	60	329414	275171	85	1.66865
96473	92600	82	37567	36625	78	1796	1783	20	2643	2611	29	5769	5495	41	7467	6945	43	223768	217420	80	1.66865
204695	175093	98	123863	109421	95	4770	4058	37	8242	6363	51	18850	15147	73	27517	21747	90	728982	551552	99	1.6706
138134	123012	89	78939	71299	86	2506	2214	26	3421	3028	34	7526	6207	51	10770	8574	63	295630	252900	88	1.67157
67533	63488	76	39135	35774	77	1496	1164	14	1952	2108	24	4922	4618	40	8027	6906	51	203873	179829	80	1.67157
80054	75949	82	40505	38962	79	1800	1601	19	2234	2324	26	5500	5418	39	7489	6616	49	203495	197474	80	1.67546
137700	125600	89	68537	63748	86	2936	2655	28	4531	3821	38	10850	9409	58	13320	11845	61	402198	341982	89	1.67838
56803	55633	75	36160	35305	76	829	864	0	869	968	0	3023	2924	29	3533	3684	32	100291	101537	76	1.67838
105311	93629	88	48167	45340	83	2262	2471	24	4273	4031	37	8980	8470	51	13120	12801	59	339387	307994	85	1.68032
85949	80665	96	49408	46313	81	1311	998	0	1977	1960	21	4798	4721	35	7410	6974	47	181706	180212	77	1.68713
121855	113317	90	89380	85160	85	3593	3457	32	5879	5163	44	12784	11858	66	17565	15892	78	526506	463032	82	1.6881
171091	144563	98	116331	101747	92	3256	2644	31	4766	3852	42	10584	9050	58	15242	12677	69	386465	311326	90	1.68907
46249	43175	88	22735	22491	71	822	841	0	1048	1098	8	2189	2279	25	3442	3633	31	99398	98264	69	1.69199
185078	153648	97	121045	99240	97	3278	2860	29	5139	4434	43	11340	9302	61	15573	13447	74	418796	343146	97	1.69491
147818	118733	92	88595	72777	91	2732	2295	28	4199	3477	43	7771	6145	55	12400	10018	65	307241	244857	89	1.69588
100658	96687	81	86441	83558	82	2379	2097	25	3719	3423	33	8924	8388	50	13639	12694	61	395839	353724	84	1.70074
108729	98820	84	77450	71169	85	2142	1927	23	2489	2009	33	7332	6524	50	10349	9282	58	295455	270691	84	1.70074
40546	39138	68	23089	22868	66	383	569	0	1437	993	0	1399	1909	18	2913	2762	29	75322	77056	72	1.70366
81422	78376	83	43918	43144	78	999	857	0	2003	1793	24	3989	3490	38	5456	5503	37	138390	133545	77	1.70366
159937	137347	107	88602	76591	107	3297	2764	31	5952	5065	49	12191	10721	64	18328	15360	74	452265	378214	107	1.70366
111074	99325	101	55801	50328	85	2263	2187	23	3069	2998	31	7655	6789	47	10085	9324	57	280094	255588	87	1.70463
151878	135742	92	83064	77725	90	3058	2942	30	4832	4163	41	12111	10373	59	17422	14773	74	451694	366841	95	1.70463
24576	26418	50	18952	18964	52	701	826	0	792	798	0	1427	1501	17	2385	2327	28	54059	55525	64	1.70463
140104	132025	86	111953	106508	86	3472	3488	30	5782	5403	43	12209	11367	56	17050	15553	73	461098	394747	89	1.70852
150084	132339	96	81934	73509	89	3138	2562	31	4971	4903	37	10884	11144	54	15780	15395	70	454281	434968	89	1.70949
190378	146361	101	119320	96819	99	2855	2228	30	4823	3328	46	10016	7705	59	14629	11592	73	356745	297618	99	1.71144
188767	147094	95	103732	81469	96	2716	2299	29	4493	3901	38	10666	8537	57	15197	12070	74	407359	319312	93	1.71436
99991	93984	86	82026	78957	82	2425	2256	28	3702	3827	32	8797	7945	52	11170	9934	57	315507	287957	79	1.7163
51675	51537	75	29901	29598	74	687	763	0	1335	1286	10	2397	2350	25	3060	3281	29	84887	86030	71	1.72116
89687	83666	82	51525	46465	81	1387	1414	13	2602	2580	27	5745	5161	40	9436	8454	61	240610	224719	81	1.72408
85404	82548	82	39851	38579	77	1626	1530	17	3228	2434	36	6575	5998	45	10447	9976	53	240867	219381	80	1.72505
41194	40312	66	20151	20148	58	656	691	0	1199	1217	12	2385	2123	26	2618	2466	30	83370	85698	65	1.72505
85584	82643	89	56454	55482	80	1785	1919	20	3581	2855	33	7927	7419	46	10595	10201	59	320900	309497	86	1.727
97064	91140	93	44803	43540	79	1792	1818	22	2791	2696	28	5982	5895	42	8981	8727	49	253329	238053	82	1.727
82359	79195	95	63570	62490	79	2392	2350	25	3704	2877	36	7705	7458	49	10426	9655	55	306376	271972	83	1.73089
241121	185574	106	178663	144473	104	5624	4415	40	9012	7272	63	17875	14510	75	26003	20841	95	645266	533019	103	1.73089
131505	110628	105	118666	102807	105	2915	2579	28	4953	4098	45	9559	7962	56	15089	12622	77	415472	360232	105	1.73089
243438	163131	114	136056	93979	112	4926	3495	41	7415	5007	53	17453	11602	80	25487	16376	106	640082	409771	114	1.7338
93568	84609	88	53875	49432	82	1585	1346	16	2621	2210	32	5581	4897	42	7112	6500	52	211382	191430	86	1.73478
31287	28637	67	21225	21016	66	355	453	0	698	1075	5	1757	1610	20	1894	2016	25	67299	68605	67	1.73769
51067	50481	73	30025	29315	74	705	590	0	1223	1393	11	2385	2592	26	3770	4077	32	110092	107047	75	1.73964
92318	86249	89	50621	47412	81	1476	1232	15	2651	2323	27	5117	5192	39	8471	8076	49	215416	192078	82	1.74061
145555	120366	106	55342	46224	90	2177	1926	26	4442	3526	41	9360	8282	54	12553	11562	56	364934	306790	93	1.74256
84008	80284	80	46319	44355	80	1326	1397	17	1795	2009	21	4464	4438	38	7046	6739	51	194392	189883	78	1.74547
159645	135426	92	106749	90561	91	2814	2584	27	4200	3648	42	9927	8503	58	14284	11568	71	367509	302413	91	1.74742
146948	131451	91	89821	81518	90	2596	2617	26	4405	3780	38	9814	8081	59	13101	11419	63	374092	317629	90	1.74839
81965	70941	97	55747	48248	97	1304	965	0	2650	1870	28	4532	4023	38	6797	5814	47	189410	157109	97	1.74839
148352	130982	96	79330	67390	91	2666	2231	28	4385	3686	39	10291	9284	57	15019	13156	64	396138	354406	106	1.74839
80584	76940	81	40961	39725	78	1525	1308	16	2112	2454	24	5414	5512	39	6581	5815	47	223497	229646	75	1.74936
121224	106971	96	55888	49474	86	2280	2068	24	3311	3139	34	8265	7471	49	11846	11069	58	340203	298397	82	1.75131
80299	78026	80	31346	30228	77	1296	1343	14	2464	2621	25	4964	4501	39	6649	7038	42	196337	191926	76	1.75228
192457	146007	107	114888	88699	99	3329	2401	34	5428	4293	44	11602	9131	63	16058	12173	78	434626	329536	97	1.75617
94968	91785	82	65646	62742	81	1559	1533	20	2530	2289	37	5193	4826	40	7424	6860	49	200106	191978	80	1.75617
72377	72115	77	40042	39588	77	1202	1106	8	2108	2262	20	4665	4542	36	6890	6412	45	184572	177294	77	1.75617
61150	63216	73	35643	36555	74	877	840	0	1889	1442	22	2963	3069	29	3775	3795	34	117566	118779	73	1.75617
62820	61129	76	31392	31016	75	847	854	0	1497	1562	16	3642	3712	32	5567	5308	40	135118	136921	73	1.75714
117614	104387	91	60514	53051	84	2630	2071	29	3666	3412	36	8856	7797	54	12820	10938	59	351515	308726	90	1.76006
124751	103763	90	77244	66432	88	2034	1804	23	3201	2834	32	6993	6116	48	10800	8396	61	277902	239598	89	1.76395
93243	88627	84	104369	101150	82	2650	2456	27	4375	4011	35	9277	8850	53	13711	12578	63	353806	320453	85	1.76492
144709	121517	91	71077	59608	90	2326	2308	25	3916	3286	38	8077	6601	51	11225	9311	66	302185	248898	94	1.76589
92697	88959	82	30321	29192	78	2007	1733	23	2492	2293	29	5859	5575	40	10171	10082	50	258751	248907	82	1.76978
123845	105368	88	97698	85798	89	2419	2057	27	3564	2891	34	7367	6412	50	10527	8630	57	258554	213403	88	1.76978
197675	151744	99	93638	70562	99	3026	2309	35	4587	3992	39	10883	9444	54	15257	12504	73	386889	347553	96	1.7727
106705	100978	85	76469	72220	85	1988	1772	21	2929	2798	31	6960	6164	52	9977	9232	57	252778	239304	98	1.7727
129233	116432	95	63108	57720	85	2762	2403	28	4843	3785	42	10057	9389	61	15584	12831	73	405091	347779	87	1.77756
118328	106512	90	88342	79512	86	1747	1703	18	2632	2025	33	6799	6034	47	9768	7798	63	259030	224172	83	1.78048
186149	153214	96	104448	85224	93	3948	3312	36	6045	4620	52	13494	10976	64	18103	14766	70	523340	416776	95	1.78048
93310	87429	83	59702	57451	81	2693	2582	26	3027	3314	30	7896	7548	48	11383	11021	59	284287	270713	79	1.78145
159837	138198	100	106927	96155	92	3088	2523	33	5002	4508	46	10507	9752	59	15241	14217	65	430172	397610	87	1.7834
237469	165493	109	185255	130269	107	5360	3717	45	8793	6251	60	20144	13735	84	29900	21754	97	765688	558783	106	1.78631
51319	52900	72	27160	26836	66	821	639	0	220	638	0	2192	2237	25	3469	3589	33	91994	90140	72	1.78631
158466	140548	94	103693	92781	90	2841	2591	29	4661	4322	38	11841	10301	67	16691	14364	76	418827	349361	92	1.78631
141027	118591	92	95149	80758	92	2097	1806	22	3518	3053	37	7575	6399	48	11689	9542	65	300945	251174	90	1.78729
96842	91392	81	56108	53849	80	1291	1294	14	2662	2273	30	6107	6168	40	8208	8197	44	234922	223400	80	1.78729
108718	100151	85	53384	48633	81	2270	2220	26	3435	2680	36	7590	7297	46	11397	9618	66	327846	287469	88	1.79118
92508	86056	83	43738	41407	81	1544	1567	19	2356	2390	25	5741	5421	40	7888	7690	48	237951	233743	84	1.79798
116035	103243	87	51561	45228	85	2166	1840	24	4011	3570	38	8017	7020	50	10852	9702	59	301616	269704	89	1.79895
118269	109310	86	66776	63195	83	1703	1612	21	2717	2652	28	6337	5632	46	9321	8616	53	234321	218299	85	1.79895
203037	160462	104	214711	177548	99	6359	4700	45	8827	6779	58	19466	15560	76	30057	23582	90	695437	537396	100	1.80187
119488	110799	86	68978	65168	85	2140	1963	24	3362	3120	35	8026	7781	47	9903	8968	51	306646	271983	90	1.80284
65640	64449	76	26160	26432	65	748	751	0	1334	1590	16	3441	3592	33	5874	5894	44	128833	129307	73	1.80284
92469	85617	89	55094	50742	82	1440	1134	12	2591	2651	26	5144	5035	39	7259	7001	44	207193	197213	81	1.80284
174295	144175	102	112141	95777	95	4934	4341	36	7310	5372	49	15789	12595	72	24568	19033	88	612105	458224	98	1.80284
85273	77653	97	50773	46963	80	1343	1502	16	2373	2181	28	5201	4524	42	7639	6373	52	199161	176081	79	1.80771
29529	28148	77	13097	13120	47	447	389	0	603	900	0	1892	1530	24	2371	2160	26	61525	64956	66	1.80771
194176	136392	117	120860	87665	102	3407	2292	37	5466	3905	48	11650	7905	65	16005	11992	72	444412	321949	117	1.80771
209325	160017	113	140135	109767	103	4913	3882	40	8083	6868	46	17498	15006	72	24482	20238	92	685577	608164	116	1.80771
113367	105938	87	91020	85858	84	2964	2764	28	4400	4020	38	10232	9193	56	16049	14994	75	403654	366744	82	1.80965
106527	100119	82	68349	62388	82	1882	1654	18	2269	1991	28	6361	5913	44	8422	7297	54	230812	199089	81	1.80965
84720	78478	88	54334	51226	80	1724	1718	21	2993	2557	30	5807	5450	43	9546	8733	52	219003	195971	82	1.80965
89026	85636	80	48908	46523	80	1723	1646	21	2285	1897	25	5435	5178	40	6998	6683	45	209367	196575	79	1.81354
57111	56794	76	36379	35555	75	939	908	0	1637	1685	19	3133	3170	32	5152	4720	41	135150	134751	72	1.81354
52091	49638	76	27379	26603	74	670	664	0	1667	1419	20	2547	2615	26	3527	3728	30	103684	104002	73	1.81549
75430	70829	82	49743	48190	79	1000	899	0	1460	1313	12	4201	3873	37	6228	5988	42	168377	165466	81	1.82132
41640	40303	68	30004	29805	72	598	661	0	509	945	0	1947	2031	24	3085	3149	30	77583	74666	70	1.82521
101624	91330	88	63102	56776	84	1413	1222	15	2165	2010	28	5872	5297	42	8005	6966	52	211783	187409	86	1.82521
88202	83745	83	41738	39809	79	1730	1603	17	3002	2413	28	6410	6140	45	9250	8411	52	247366	232232	82	1.82618
97999	87850	87	64014	58470	83	1887	1744	22	2913	2549	33	6833	6232	44	9463	8779	55	269366	231832	87	1.82618
48914	47290	74	30761	29595	74	847	863	0	1307	1189	10	3088	2949	31	4173	3824	34	112452	108065	76	1.83104
83648	80111	84	64862	62970	81	2486	2314	25	3112	3572	30	8514	8112	54	10925	10614	59	292781	272615	84	1.83299
137877	121492	99	80945	72983	86	2824	2461	30	3927	3300	42	8945	7809	53	13429	10900	64	352949	290316	88	1.83882
37067	36385	65	23297	22783	61	646	657	0	762	996	0	1745	1719	21	2670	2675	27	74708	80114	65	1.83882
88858	84512	81	45010	42809	80	1404	1185	12	2473	2041	24	4800	4692	37	6763	6239	44	177781	174928	79	1.84271
107210	96287	86	73287	66982	85	1665	1811	19	3132	2773	32	6049	5329	42	8137	7560	50	225568	209309	85	1.84563
98306	89837	90	48442	44114	81	1880	1873	21	3168	2791	32	6103	5243	44	9373	8132	55	268902	240334	85	1.8466
109583	101431	86	60335	57138	83	1533	1482	17	3278	2973	30	6519	5538	45	9375	9311	48	247271	239987	82	1.8466
222801	159316	108	187853	143172	108	4585	3183	42	6260	4515	53	13731	9219	72	19558	13695	79	499740	360272	106	1.84855
78890	74563	82	40309	39439	79	1721	2001	19	2529	2322	27	5404	5317	38	8542	7862	55	228199	223140	80	1.85341
176865	141178	103	97343	78686	94	3699	3102	35	6282	4749	47	12671	10384	64	18792	14942	75	525927	410266	98	1.85438
116863	109158	84	66706	62965	83	2445	2252	27	3567	3151	33	7442	6823	47	11602	10892	60	312631	292759	84	1.85924
156379	137064	92	95909	83506	91	3547	3227	32	4722	4117	43	12892	11159	65	17130	14789	71	465516	377352	91	1.86022
100347	91650	86	51718	47324	83	1986	2024	23	2751	2193	33	7324	6418	48	9753	8473	52	259359	235037	83	1.86119
80886	74946	81	58545	55520	82	1961	1951	23	3835	3351	35	7555	7569	45	10902	10263	60	276233	264994	82	1.86216
92920	86949	83	53361	50781	81	1399	1227	14	2395	2768	25	5974	5627	40	8765	8175	50	235504	230261	83	1.86313
53448	52675	77	29194	28558	75	646	531	0	832	1133	8	2729	2892	28	3346	3466	30	100527	99445	73	1.86702
157057	138159	91	85827	74154	89	3244	2970	31	4804	3954	43	12390	10511	63	17367	13978	69	500255	415151	89	1.87286
71159	67191	82	42356	40680	77	1110	980	0	1492	1453	17	3862	3586	35	6188	6247	43	153944	149206	73	1.87383
70902	66919	81	34199	32771	77	653	666	0	1511	1395	21	3961	4100	34	6275	6197	41	146622	144188	73	1.8748
121141	111215	91	53593	50281	84	2197	2205	25	3949	3502	35	8526	7785	49	11792	10302	61	333691	286844	85	1.87966
81885	77357	81	62090	58232	81	1385	1284	14	2548	2311	30	5750	5284	44	8074	7110	52	212892	195056	81	1.87966
95128	92940	81	37287	36598	78	2399	2078	26	3270	2821	33	7869	7988	47	10351	9619	54	294853	281812	79	1.87966
111654	98152	98	68021	60090	85	1790	1636	20	3226	2992	33	6102	6010	42	8624	7009	59	241524	217693	84	1.87966
48113	47639	74	28557	27959	74	773	727	0	1020	943	0	2283	2301	27	4000	3847	35	104615	106404	70	1.88064
20059	20793	54	6612	6679	37	531	397	0	1109	986	0	1906	1876	20	1657	1477	23	58385	63520	49	1.88161
210724	176781	104	136896	121537	98	5427	4872	38	8667	7467	60	19385	17521	77	27654	25741	89	735618	653052	97	1.88258
59801	55203	81	31675	31251	76	687	720	0	985	1150	11	2560	2417	28	3530	3540	32	98904	97653	73	1.8855
47435	45519	75	30703	30069	74	537	552	0	1122	1088	8	2060	1990	23	3646	3582	31	94198	96733	72	1.8855
177763	144402	99	123207	100186	98	3098	2602	30	5121	4335	41	10947	8881	60	16499	12666	75	433060	347786	97	1.88647
58854	54999	79	34871	33702	76	1003	873	0	1488	1419	14	2616	2851	28	5633	5342	42	127512	128634	76	1.88939
90347	86773	80	64428	62431	80	2493	2341	26	3821	3734	34	8052	7560	52	10689	9625	63	307353	278547	82	1.88939
57709	58648	67	31105	30650	75	1001	729	0	1975	1304	19	2866	2784	29	3269	3148	32	109699	107949	74	1.89133
115732	104464	90	66918	60409	87	1759	1555	22	3021	3080	33	7672	6745	50	11946	10667	60	309083	289298	83	1.89231
141865	135284	86	67757	63964	84	3498	3351	32	5386	4735	41	11253	10345	56	16882	15215	74	467130	407988	88	1.89522
59945	56505	92	20617	20207	64	1026	882	0	1269	1357	23	3048	2922	29	4967	4777	40	119379	119169	73	1.90106
114636	107539	87	93328	88929	85	2530	2345	27	4471	4191	39	9525	8328	54	12371	11958	56	348491	309794	85	1.90106
146746	125507	90	100461	85320	90	2384	2241	25	3200	3108	32	8753	7844	50	13273	11280	62	339270	285356	89	1.90397
91392	88172	80	55963	54176	80	2031	1792	22	3591	3242	35	7160	7120	44	11047	10474	66	322559	289451	81	1.90592
115868	108198	86	54371	52582	81	2603	2662	26	4143	4107	36	9661	9407	59	13258	12820	59	364983	343074	84	1.90592
48572	45194	84	35035	34323	75	619	549	0	737	737	0	2148	1937	26	3676	3307	35	91350	94102	70	1.90786
135997	125154	89	87144	82445	86	3552	3538	32	5628	5014	47	13113	11893	60	18699	16196	78	512279	435774	89	1.90981
81418	76922	84	59728	57360	79	1589	1465	18	2677	2200	30	5969	5844	42	8695	7910	53	234002	220321	80	1.91467
67140	63114	81	45118	42257	94	1764	1824	20	3430	2618	34	6189	5998	42	8469	7701	56	263852	239769	94	1.91467
102898	93849	85	50873	46998	83	1554	1345	17	2310	2288	27	5877	5202	43	8618	7894	51	221800	200514	85	1.91467
53892	52273	76	30295	29562	75	723	866	0	713	950	0	2575	2641	27	3809	3625	33	105880	101386	75	1.91856
88217	84584	80	62642	60171	81	1411	1544	17	2543	2624	26	5767	5443	39	8183	8317	47	206530	197405	88	1.91856
47106	46010	73	28621	28642	73	429	618	0	658	882	0	2445	2572	26	3635	3878	33	93571	92061	74	1.91953
31545	32361	60	19854	19863	57	588	512	0	973	967	0	1522	1391	18	2799	3251	28	66841	66378	71	1.91953
144164	117236	100	77529	63766	92	2837	2321	31	4210	3149	45	9522	7570	59	13173	10250	72	347507	277288	99	1.92148
133763	121385	96	84912	78394	91	2924	2907	30	4543	4058	38	9875	9077	55	14900	13559	70	413092	355832	103	1.92148
54919	54920	75	34357	33649	75	850	738	0	1233	1123	15	3156	3110	29	5016	4605	37	126581	124139	78	1.92342
62838	60446	81	35021	34065	75	818	734	0	1284	1192	9	2673	2783	29	3717	4258	31	100530	102030	74	1.92537
104912	96972	82	67515	62554	82	2337	2291	22	2961	2858	31	6702	6106	49	9937	8722	56	261722	220813	86	1.92537
318498	217144	149	197900	148722	131	7373	5235	48	12344	9894	63	26944	21451	93	40049	31139	124	1.01243e+06	831640	128	1.92634
54371	54308	74	31172	30162	75	537	482	0	1488	1057	16	2735	2570	28	3918	3776	35	97771	92128	71	1.93023
150054	129801	97	83093	73341	88	2556	2176	28	4463	3439	42	10225	8641	54	15208	12479	76	401327	339610	88	1.9312
30983	32245	68	16057	16087	50	463	412	0	602	504	0	1370	1389	17	2074	2434	23	48480	49586	66	1.93801
112664	103654	86	55389	51044	83	2570	2319	27	3360	2912	34	8323	7566	53	11382	10465	62	312932	275173	88	1.93995
93391	89709	83	67827	66279	81	2738	2431	27	4512	4078	37	9166	8794	50	13495	13410	69	397138	362608	84	1.93995
111339	99772	86	44655	39805	85	2326	2061	25	3776	3504	36	8315	7012	52	12023	10934	66	314787	278961	88	1.94287
150564	129114	91	91315	81376	89	3385	3095	30	5608	4903	42	11948	9665	63	16110	12963	74	475612	394182	93	1.94579
116879	107721	86	66833	60168	86	2136	1847	26	3474	3083	33	7826	7059	50	11479	10434	64	301324	277329	84	1.94579
56621	57300	72	44667	44688	75	784	677	0	1637	1118	13	3036	2888	31	3995	4505	32	112884	109888	76	1.94579
70401	67572	83	53338	51671	78	939	811	0	1576	1512	17	3624	3897	33	6365	6886	39	152531	149106	79	1.94773
91967	84758	85	45003	40400	81	1722	1642	21	3247	2784	34	7013	6638	45	10591	9508	56	290903	252002	85	1.94773
23939	24344	54	16667	16397	52	398	366	0	212	525	0	1029	1029	5	1507	1683	19	40473	40984	60	1.94968
40171	40402	67	25504	25146	71	404	356	0	764	738	0	1847	1955	21	2769	2782	28	80726	80383	72	1.95162
137980	122123	92	75714	67500	88	2721	2540	28	4564	3788	41	9506	8223	57	14086	11734	64	347537	302727	90	1.95648
92162	84313	87	49378	45147	81	1433	1111	14	1971	1607	22	5074	4982	39	7041	6351	46	197217	174418	80	1.95746
95110	89428	82	53511	51261	82	1330	1256	18	2181	2125	28	5531	5379	38	7255	7237	42	211797	206445	82	1.9594
48018	49716	57	33417	32520	74	698	693	0	1510	1366	14	2296	2496	25	3962	3923	32	112633	114739	69	1.96037
149439	138189	91	72944	68166	86	3445	3607	31	5335	4621	40	11924	10797	59	19463	17946	78	514018	444475	90	1.96135
95655	90127	82	89532	86273	82	2050	2054	23	3777	3894	33	8941	7933	56	12136	11435	57	328577	300447	84	1.97107
232265	176415	103	175382	139525	102	4828	3723	39	7158	5406	48	15639	11807	77	21985	17509	91	581267	439993	102	1.97107
115829	105306	89	70244	66495	85	2440	2385	26	4380	4515	36	9243	9248	50	13795	12915	68	378746	366914	88	1.97204
69895	69356	80	24728	25161	60	1108	1158	8	1518	1454	16	3734	3962	33	5146	4949	41	138672	139667	76	1.97204
66331	64418	75	34127	33240	77	1204	1146	9	1718	1976	20	4022	4165	33	5060	4525	43	169566	167482	82	1.97496
120406	111167	100	75512	70947	83	2448	2503	26	3733	3174	35	9247	7763	54	12926	11603	68	343587	295602	86	1.97885
91957	84706	86	55164	51332	82	1613	1365	18	2305	2164	28	5673	5182	40	7510	6830	44	196764	188818	82	1.97885
95663	91406	86	78771	76436	81	2126	1934	23	2855	2872	34	7435	6735	48	9952	9056	57	251189	227106	82	1.97885
297407	193431	131	205379	144481	130	7405	4798	50	11529	8129	65	26632	18325	104	40476	28144	121	1.00175e+06	708183	130	1.98663
125397	111726	88	68589	62890	85	1447	1351	17	3193	3166	31	7177	6819	46	10826	9666	59	277570	257762	85	1.98663
92261	81318	89	50031	44229	84	1805	1524	21	2854	2596	30	6323	5520	46	10805	9673	54	284440	250240	83	1.9876
119152	112123	83	75826	72761	82	3127	2887	30	4571	4453	37	11086	10044	61	15861	14964	67	413175	357442	86	1.98857
169006	135443	97	118070	95916	94	3190	2771	30	5662	4351	44	12496	10057	69	18762	15258	83	464981	365392	95	1.99441
52746	50931	79	27863	27113	74	623	613	0	1038	1005	1	2494	2487	29	3092	2791	33	94732	95506	72	1.99538
137556	125022	90	61026	55667	86	2521	2258	26	4899	4622	39	8690	7251	58	12063	10443	74	338950	286024	86	1.99733
96709	85852	85	61135	55693	84	1658	1471	17	2964	2459	30	5656	5063	42	7315	6261	44	208480	176768	99	1.99733
90220	82324	82	52699	48900	82	2482	2304	24	3008	2676	30	8119	6892	52	11448	10201	60	329069	282301	87	2.00316
32917	31822	70	20716	20611	65	649	641	0	749	806	0	1834	1994	21	2556	2524	29	77200	78260	72	2.00413
129395	118720	88	73570	67900	86	2841	2389	29	4117	3841	35	9970	8779	54	14208	12409	68	391274	331467	90	2.00608
92097	85253	97	49687	44791	97	1540	1405	20	2458	2202	26	6436	5673	51	8358	7070	51	241328	213232	97	2.00608
215805	172395	99	132093	104430	99	3958	3090	36	5688	4886	45	12847	9880	65	19312	15109	81	479520	361750	103	2.00608
59764	56091	76	44120	41108	78	1125	1151	10	1973	1396	24	3527	3262	36	5189	4426	44	136224	129119	79	2.00997
143263	127381	90	86763	77509	88	2102	2012	24	3970	3459	36	8964	7662	54	12936	11079	64	316511	265478	104	2.00997
143720	131674	87	85295	78559	86	2990	2929	29	4971	4379	45	11285	10051	63	16213	14264	66	461453	392808	91	2.01191
106929	101075	87	59538	57558	81	2814	2484	28	4621	4153	38	10134	9717	52	15148	14514	69	408377	358351	86	2.01288
238410	175615	104	110130	83632	101	5295	4069	40	8625	6709	54	17793	13393	73	26986	20146	87	682937	514233	103	2.01288
61714	61676	79	34954	34522	75	739	737	0	1255	1433	15	2887	3042	30	3717	3806	34	107675	107213	74	2.01872
145771	139348	84	81269	77355	85	3603	3582	30	5663	4846	45	10919	9751	56	15144	14098	67	418088	369714	87	2.01969
118157	109531	86	68188	62383	86	2014	1743	22	3202	2717	29	6146	5317	46	9387	8251	59	231632	207890	85	2.01969
89777	86676	84	46613	44844	78	1525	1465	18	2354	2268	29	5697	5311	40	8605	8602	52	228947	223524	77	2.02358
62232	61340	81	31735	31400	76	947	983	0	1677	1946	22	4037	4217	34	5942	6146	39	157664	156119	75	2.02747
133361	115511	92	75150	66215	88	2127	1737	24	3093	2674	36	7747	6545	51	10322	8919	59	303899	257671	89	2.03039
160309	131659	95	113346	97335	93	2858	2103	32	4383	3609	42	9581	7754	56	14361	12568	70	354251	297413	95	2.03136
98191	91212	84	69241	64803	83	1709	1606	19	2609	2480	29	6264	5895	45	8912	8325	49	244015	220079	84	2.03719
61359	60017	78	31269	30465	75	834	905	0	1441	1019	4	3176	3122	32	3356	3529	32	112259	110088	76	2.04108
190012	140893	99	161321	123750	99	4177	3179	38	6523	4997	51	14522	10789	72	20138	14949	88	532057	401888	99	2.04108
104440	97043	86	88646	85164	84	2153	2178	24	4392	4404	37	9478	8852	56	14635	13881	63	356867	308518	87	2.04303
149575	125006	92	95626	81288	91	2122	2029	24	3355	2943	35	8217	6696	52	11421	8611	59	294524	232593	91	2.04497
274218	194176	121	221301	161269	115	6753	4462	47	11690	8528	63	25834	18063	104	36625	26812	109	994967	696850	116	2.04692
31717	32203	69	21593	21278	62	258	344	0	674	634	0	1606	1938	20	2140	2382	23	65553	66996	67	2.05178
190331	148114	105	135408	107934	99	4539	3520	38	6775	5048	51	14953	11754	65	20810	16530	83	544026	436694	96	2.05275
38877	38208	73	23827	23659	66	484	448	0	930	989	0	2032	1764	26	2750	2622	28	81086	82889	68	2.05373
70290	70362	80	35739	34659	76	1129	1138	11	2342	2316	27	4554	4545	35	6466	5999	47	176980	175017	75	2.05567
119470	114540	84	54438	51194	81	2689	2422	28	4118	3315	35	8168	7653	52	10950	9618	62	306256	272632	84	2.05567
125801	110040	89	90891	82316	88	2660	2476	28	3509	3168	35	8257	7451	49	11826	10328	64	295103	250918	85	2.05664
41251	41890	65	24780	24692	65	626	620	0	510	1031	4	2128	2215	26	4183	3769	37	86880	88941	65	2.05664
277397	198750	112	274160	188805	113	8701	5852	52	12704	9509	73	28191	20083	100	38731	27878	102	1.01088e+06	722736	109	2.05762
103313	93342	87	53836	48623	81	1314	1112	11	3181	2553	34	6006	5184	44	7977	7155	51	197758	173314	80	2.06053
121147	103769	86	73204	63072	88	2572	2007	30	3199	3061	33	7881	7091	53	11443	9650	66	289620	248407	88	2.06053
23924	21519	71	19910	19960	61	266	407	0	189	407	0	939	1067	5	1363	1540	16	44461	46862	58	2.0615
131483	120751	88	72676	67789	85	1891	2003	21	3616	3295	33	7292	6821	47	10784	10207	61	279236	260855	87	2.06539
109996	101438	85	70337	66148	83	1825	1762	21	2981	2811	31	6221	5735	45	9489	8573	52	236612	217783	81	2.06539
85861	82208	79	52424	51347	79	1779	1590	20	2585	2271	31	6066	5600	44	8657	7845	49	232912	211623	83	2.06637
86866	80699	98	74773	71782	82	2120	2255	21	2285	2704	24	7063	6835	43	9255	8565	51	246361	237857	82	2.06734
124906	114869	85	100478	92582	86	2080	2090	24	2478	2728	29	8287	7282	51	10831	10079	53	317317	279096	87	2.06734
126739	111458	104	90876	77999	104	2756	2414	29	3981	3258	35	8882	8098	55	13122	11646	73	341349	304388	104	2.06734
102675	93800	91	91683	86286	85	2476	2257	27	4208	4183	32	9157	8295	48	11559	10333	61	348586	309506	86	2.07123
117299	100803	87	63249	55689	88	1930	1799	25	2999	2473	29	6355	5845	44	9110	7411	54	254804	220138	85	2.07123
127737	116092	84	78899	70325	85	2115	1924	24	3589	3514	35	8602	7414	51	11563	10359	62	323943	270809	87	2.0722
147679	123923	95	58656	47526	91	2672	2097	28	5558	4741	42	9632	8223	57	13547	11394	75	380595	323584	90	2.07512
319914	215919	135	257378	178300	132	7496	5238	49	12734	7978	70	30033	19729	102	45902	30507	124	1.04858e+06	779421	133	2.07706
106058	97936	88	54832	50002	82	2075	1781	23	3762	3001	37	6910	6426	49	9951	9528	52	255738	228694	82	2.07804
103117	94430	92	80494	74857	99	2047	1818	22	3552	3394	30	7114	6103	51	9874	8075	68	279053	239214	99	2.07804
174868	143278	97	87416	70456	94	2799	2482	30	4730	3526	42	11165	9060	59	16466	13579	75	399731	312502	92	2.07998
56870	55209	75	27337	27134	74	854	860	0	920	1190	14	3104	2913	32	4935	4891	38	122296	122980	73	2.0829
20166	20851	52	13783	13544	49	317	339	0	433	535	0	1005	1084	8	1823	1734	22	45154	49080	49	2.08679
39386	37748	75	22429	22136	65	585	514	0	591	862	0	1967	1675	22	2778	2579	30	72257	71603	67	2.08679
81150	75565	86	41606	40318	80	1220	1077	7	1572	1495	16	3587	3620	33	5644	5048	41	151185	150445	76	2.0897
297677	205169	127	244242	181633	124	6773	4895	46	10384	7466	61	24775	17504	91	35930	25202	115	941432	662875	121	2.0897
127540	119513	86	84219	80517	83	3403	3064	31	5790	5194	43	11897	11052	58	17406	16839	74	448448	406684	82	2.0897
127174	116116	90	83583	78808	86	2921	2403	31	4488	4082	39	9463	8385	56	13855	11999	68	397007	338574	86	2.09068
81549	75319	87	32711	29587	97	1238	1102	11	2422	2160	25	4660	4260	37	7913	6729	50	182340	165108	97	2.09068
149128	121157	91	100561	81572	91	2551	2118	26	3675	3198	40	8374	6644	53	11547	9784	59	317250	253524	90	2.09748
120905	103981	88	60876	52160	86	2364	1789	30	4236	3687	39	8499	7613	54	12515	11031	71	351365	303247	87	2.09748
174509	145351	95	87242	73112	91	3326	2703	33	5040	3809	43	11816	9839	55	14544	11478	70	421367	348984	94	2.1004
106428	98256	89	66373	62240	84	1492	1408	17	2797	2626	25	6450	5936	44	7382	6849	44	222075	210396	88	2.10526
91376	82566	85	64607	57977	83	1364	1259	16	2363	2277	29	5833	5498	41	8529	7467	50	218316	196954	82	2.10818
112977	103361	86	69753	64053	85	2249	1820	24	3523	3307	35	6707	5865	49	9964	9412	55	270932	244057	84	2.11013
41138	40658	72	23472	23351	71	503	512	0	849	993	0	2025	2174	23	2813	2410	30	75602	77250	67	2.11207
72250	67580	92	65398	63681	79	1651	1676	19	2205	2208	26	6002	5680	43	7883	7904	47	230448	213480	78	2.11207
83515	76938	81	46646	42623	80	1352	978	0	2270	2334	23	4689	4349	39	6440	5477	48	182044	171556	79	2.11207
83934	80359	95	43803	42460	78	1342	1358	16	1817	1857	17	4421	4483	35	5307	5373	39	152869	151176	74	2.11401
43845	42156	87	28029	27015	73	578	656	0	1268	1004	1	2570	2336	29	3831	3551	33	90242	90330	70	2.11499
116675	103633	96	51587	46417	86	1741	1676	21	3291	3180	33	7421	6912	46	11111	10524	55	298663	274647	84	2.11693
119605	109777	88	87359	83551	84	2959	2557	30	4533	4062	41	10190	9195	53	15219	14165	70	384629	337575	86	2.11985
89578	83347	89	46001	44078	81	1890	1684	21	2946	3185	30	6017	5437	45	8376	7765	48	228239	217772	81	2.12277
155494	128617	93	96556	78466	90	2564	2162	27	4455	3464	42	9296	7444	54	14463	11403	70	344728	274643	89	2.12277
75694	73456	78	37610	36650	77	1350	1075	8	1248	1375	14	3937	4089	34	5797	5776	41	142055	143936	75	2.12374
67345	64119	80	34902	34099	77	1185	1291	11	1507	1450	18	4245	3865	36	5408	5306	41	152650	153380	77	2.12374
57529	55628	77	36356	35530	76	1119	985	0	908	1152	9	2600	2564	29	3878	3624	34	105967	109761	73	2.12374
136112	116745	94	88716	77487	90	2401	1880	28	4740	4290	38	10536	8987	59	15539	14310	79	384897	342445	88	2.1286
84206	80351	80	58368	55061	80	1270	1206	12	2031	2082	25	4929	4726	40	6582	6137	45	192914	187762	79	2.1286
108940	101619	86	71969	67585	84	2203	1858	24	3471	3145	35	7869	6964	51	11772	10253	59	312296	271680	85	2.13152
90297	86052	82	48488	46058	81	1912	1710	21	3075	2801	30	5553	5122	42	8491	8076	54	215867	209672	78	2.13152
40281	40507	68	24167	23894	72	781	590	0	1033	1046	5	1983	2145	21	2909	3168	30	80690	82009	71	2.13249
68923	67382	77	34450	33407	77	1079	1046	5	1762	1589	18	3718	3778	34	5244	5783	35	143122	143444	77	2.13346
58947	55717	92	33480	32455	76	613	674	0	953	943	0	2584	2400	28	3878	3804	31	97024	96553	74	2.13638
60767	58591	77	36703	35545	76	873	852	0	2538	1883	21	3263	3224	32	5385	5132	36	131737	129848	75	2.13832
86220	81821	81	45033	43070	80	1540	1317	14	2239	2541	26	4741	4670	38	8118	8298	47	201507	196106	80	2.1393
224086	167970	104	124803	94738	100	3917	2936	36	6784	5047	50	14728	10423	75	22462	15305	93	551823	390834	100	2.1393
82437	80421	78	43656	42351	78	1474	1571	19	2404	2187	28	5244	5054	40	7147	7228	49	201929	189330	77	2.1393
42736	43796	63	24523	24291	69	558	595	0	742	843	0	2174	2221	24	3208	3074	33	84688	84200	70	2.14027
170054	144282	96	88554	74217	92	2892	2279	30	5042	4517	42	10729	8835	62	15894	12901	79	436839	373121	89	2.14319
82638	76947	92	43860	42273	79	635	511	0	1635	1449	17	4123	3948	36	5158	5079	39	145179	143693	75	2.14708
99728	91477	95	61451	56443	85	1736	1526	19	3016	2237	33	6149	5933	43	7659	7078	46	231262	218491	82	2.14999
110220	100858	96	75574	69122	89	2459	2126	25	4142	3637	36	8226	7219	50	11382	10315	61	319375	284261	100	2.14999
103740	92763	87	80812	74609	85	1634	1501	18	3034	2782	33	5457	4929	42	8986	8410	52	238910	215438	85	2.15486
112079	105992	86	78364	75048	83	2054	1809	24	3911	3342	38	8627	7775	53	13086	11969	59	328605	295176	86	2.15486
91000	87024	80	69616	67335	81	1783	1861	21	3336	3571	31	8280	7732	53	11014	10289	60	299067	271726	81	2.15583
153697	137965	98	88563	81201	87	3989	3611	33	6297	5400	47	14097	12031	65	21123	17986	84	515189	421525	91	2.16069
110843	106334	86	56897	54823	81	2645	2628	28	4287	4389	33	10580	10009	54	13947	13533	68	408759	386332	82	2.16069
75357	70945	91	42866	41341	78	789	880	0	1983	2096	22	3874	3842	34	6149	5475	44	144344	137257	79	2.16166
49935	49688	74	27565	27069	72	763	952	0	1181	1134	12	2540	2468	27	4123	4048	36	105831	104053	74	2.16264
40493	39644	82	10210	10127	43	421	444	0	533	501	0	1820	1899	22	2797	2782	29	69113	71316	67	2.16361
234052	179447	105	123119	91769	106	4765	3752	40	8221	6105	63	17884	13334	77	25422	18399	101	695804	523017	107	2.16652
48758	48173	74	30953	31185	73	717	772	0	1296	1434	14	2311	2434	26	2811	3031	29	91777	93127	72	2.16652
107840	99489	84	62600	58045	83	1799	1619	23	2793	2478	30	5834	5342	43	7555	6738	49	216626	197148	87	2.1675
35756	33931	71	21254	21039	61	381	367	0	491	524	0	1333	1225	16	2167	2156	25	55412	59130	68	2.16847
82471	74598	89	52313	47754	83	1140	997	0	1946	1746	28	4070	3745	34	6088	5849	41	160798	149266	80	2.16944
110620	100020	85	43699	39862	81	1864	1772	20	3339	2865	35	7027	6408	48	9835	9076	54	280592	243411	84	2.16944
121809	113570	88	77023	73499	84	2824	2861	27	4956	4708	41	10537	10050	58	15901	14639	69	385726	357144	84	2.17041
141032	115140	93	77873	62062	90	2812	2535	31	4122	3492	48	8200	6765	51	12906	10388	63	308627	250346	90	2.17139
80295	75606	81	38893	37231	78	1802	1450	19	2833	2594	29	4560	4654	38	6611	6232	46	192005	188539	77	2.17722
97350	91108	83	55184	51863	82	1611	1371	19	2645	2600	26	5607	5140	40	6990	6629	47	227566	221239	80	2.17722
95764	88555	85	52511	47986	83	1818	1595	19	2109	2164	25	6008	5409	45	7633	7442	46	231327	210653	81	2.18014
104419	92389	89	48454	42541	84	2343	1901	27	2866	2860	29	7111	6534	47	11373	10376	57	301166	267658	83	2.18014
162583	137242	94	105206	91036	94	2700	2409	27	4664	3979	39	9436	8128	53	13916	11918	60	355521	307536	93	2.18403
54750	53787	75	26142	26339	67	439	689	0	1064	1360	16	2862	2649	29	3852	3808	34	97380	97386	72	2.185
220673	179128	102	132877	109737	97	5115	4413	38	9088	6696	62	19567	14300	83	28136	21533	92	691761	498347	100	2.18695
260769	199238	121	208504	166833	117	5883	4565	43	9700	7598	61	19119	15474	77	28219	23187	106	751796	603569	120	2.18986
222960	174071	104	198802	156446	106	7097	5811	43	12062	10791	64	27415	23957	92	41533	36941	94	1.04858e+06	965581	118	2.18986
88267	83940	82	47090	44698	79	1352	1698	16	2502	2401	24	4949	4893	37	7255	6533	48	208123	200052	81	2.18986
103160	96321	91	57269	54695	82	1571	1518	17	2258	2115	23	5177	4676	41	6798	6157	46	184951	178631	83	2.18986
183594	137034	103	114229	87985	98	3364	2697	36	4796	3692	45	11942	8873	65	16136	12495	76	434109	326226	98	2.19278
156964	126511	94	110104	90706	92	2776	2501	28	5068	4465	42	10413	8966	58	15735	12388	69	386895	307422	94	2.19667
131376	117236	91	69479	62717	85	2733	2175	29	4133	3538	38	9047	7423	52	12868	11017	67	359038	305943	89	2.19667
70796	69058	79	39982	38702	78	1190	1154	11	2111	2252	21	4249	4122	36	5844	5767	38	177961	173515	77	2.19861
97043	89383	98	101999	96559	87	2397	2142	26	3880	3100	36	8006	6874	54	11303	9986	56	299145	255876	98	2.19861
72269	70006	85	39678	38492	77	1082	980	0	1437	1803	18	3876	4102	31	5361	5070	41	144278	138732	78	2.19959
123822	110131	87	53218	46849	85	2278	1907	28	3336	2936	35	7893	7310	49	11277	10817	57	336286	296879	88	2.19959
151326	132938	103	131471	120263	89	3105	2963	29	5067	4342	41	11509	10038	56	15654	13721	79	401093	340355	91	2.20153
33859	34379	76	19232	19087	52	353	412	0	513	707	0	1586	1638	20	2650	2582	28	77952	76268	67	2.2025
36617	35383	71	19910	19509	58	671	728	0	715	698	0	2226	2145	25	2625	2176	29	75790	75453	68	2.2025
32038	31279	72	16963	16976	52	390	474	0	388	412	0	1648	1606	21	1685	1824	23	61353	63604	65	2.20348
156610	135813	92	72798	62500	90	2855	2507	28	4615	3708	45	8904	7083	57	10905	9165	61	322042	265699	87	2.20348
68722	64873	83	32243	31635	76	927	947	0	1875	1509	23	3679	3398	34	4967	4732	38	139588	136496	75	2.20445
118564	110978	88	81072	76166	84	2807	2379	30	3797	3542	35	8324	7300	48	12786	10709	66	317795	271001	85	2.20445
48121	44493	79	26407	25820	75	636	501	0	786	994	0	2074	1898	25	3419	3605	31	93016	93867	70	2.20542
125826	108932	89	82151	69948	90	2274	2092	25	4149	3838	39	9092	8176	52	12097	10350	61	323756	278829	87	2.20737
112273	102299	91	58996	53614	84	2100	2051	25	3224	3024	34	7173	6504	48	11662	9834	64	320914	280710	84	2.20834
119784	103641	90	62790	55586	86	2192	1877	25	3102	2415	35	7770	6571	50	10876	9171	54	287510	249804	87	2.20931
56802	55982	90	35875	34609	75	811	695	0	1748	1610	19	2875	2789	32	5028	4881	39	124330	122388	74	2.2132
84753	82466	80	31929	30939	79	1421	1486	18	2756	2368	26	5324	5116	40	8404	8194	47	249232	249336	80	2.21417
101558	91599	87	67139	59808	86	1586	1564	17	2154	2072	24	5264	5052	40	8887	8164	52	214405	194333	88	2.21709
93540	88901	84	58192	54465	81	1580	1342	15	2059	2198	26	5875	5500	43	8200	7268	52	210785	195480	83	2.21806
89839	81560	83	53330	47561	81	1656	1632	17	2300	2200	23	5519	4675	45	7648	6865	48	201152	178785	83	2.21903
143728	124392	93	81769	72846	90	2617	2185	28	4012	3047	41	8498	7062	54	12763	10346	69	313677	257644	92	2.22292
136923	119516	97	82445	73513	88	2613	2215	26	3935	3258	39	8805	7705	54	12891	11266	65	312848	267072	91	2.22487
114509	104544	92	69515	65562	84	1979	1693	23	2844	2612	31	6423	6122	43	9997	9336	58	252774	236197	85	2.22487
66181	63735	88	49067	48024	78	1751	1760	20	2176	2474	26	4933	4856	37	7985	7708	49	197280	181316	83	2.22584
97662	90045	84	64391	58999	83	1458	1453	14	2431	2223	25	6075	5439	44	8376	7506	52	216160	193020	86	2.22973
53225	52252	79	16609	16330	52	856	659	0	1166	1082	6	2868	2648	31	3738	3887	33	104173	104986	72	2.23362
75946	70848	80	43456	40032	80	1229	1140	9	1899	1839	23	4558	4181	38	6172	5486	44	185965	177858	78	2.23557
123883	111594	85	68651	60287	84	2119	1836	24	3831	3698	35	8784	7808	53	12557	10895	65	360036	320460	85	2.23946
150004	129600	92	98127	86520	90	2817	2475	30	5214	4248	44	10541	8659	57	14191	12497	69	380918	306834	92	2.23946
78830	75961	80	34463	33885	77	1301	1162	11	1179	1382	15	3703	3893	32	4890	5080	37	151025	149376	76	2.2414
105174	92827	86	60283	54639	83	2013	1779	22	3585	3165	33	7482	6830	50	10727	9661	62	299342	265473	83	2.24237
45779	44448	84	23615	23732	64	734	690	0	1532	1190	13	2569	2628	28	3030	3102	28	96833	98286	74	2.24529
119505	104455	91	72159	63073	87	2161	1819	24	3635	3176	33	7679	6383	49	12000	9730	63	292316	249856	90	2.24626
84654	82011	80	46390	44815	78	1493	1277	14	2277	2275	24	4791	4526	39	7429	7432	51	206804	202420	80	2.25015
137128	121206	91	114912	103101	90	3433	3056	32	4964	4103	40	10236	9606	57	13959	12712	58	385129	342748	89	2.25015
107016	92228	99	75598	66468	86	2048	1779	24	3154	2621	35	7254	6057	53	9500	7705	60	266858	237239	86	2.25112
99155	92077	85	41256	38029	83	1670	1720	18	3122	2534	33	7054	6267	49	10868	9580	54	289723	267903	86	2.2521
74988	70462	80	50517	46818	79	1364	1446	15	2147	1943	24	4484	4346	36	5679	5283	46	162449	153807	79	2.25307
100237	95658	88	42500	41160	80	2040	2074	23	3546	3288	32	7193	7194	44	11602	11691	55	288686	275831	82	2.25696
100191	92343	86	72383	67972	84	1791	1776	21	3120	2607	31	6386	5812	46	9810	8957	51	251260	219188	87	2.25793
20476	20454	52	18839	18860	54	146	188	0	609	622	0	1054	1282	11	1929	1791	24	43526	43734	65	2.2589
110874	101883	94	56169	51679	82	2330	2048	25	3673	3532	33	8470	7929	48	12120	11258	60	341897	298477	84	2.26085
162210	125895	92	108999	85004	94	3209	2458	32	4873	3534	44	11471	8820	64	15541	11270	68	439188	334921	95	2.26182
103914	95959	85	65441	61376	83	2105	1903	25	3255	2935	31	8079	7834	49	13081	11851	65	370088	336471	82	2.26668
196042	149435	100	136888	106486	99	2875	2456	30	5356	4138	47	11844	8695	64	15737	11890	79	452532	349310	92	2.26668
141593	114721	94	89354	73053	92	1774	1487	22	3405	2820	38	8599	6550	58	11996	9896	69	302738	247963	87	2.27057
106409	94395	86	78775	69791	89	2177	2005	25	2746	2274	35	6862	6529	44	9862	7588	56	274584	247498	84	2.27543
63402	60292	81	37693	36224	76	860	752	0	1155	1072	9	3149	3006	30	4078	4286	33	117410	113394	72	2.27641
107898	96007	88	57490	51387	85	1495	1596	18	2890	2900	28	6304	5386	47	7051	6775	48	234483	215630	83	2.27835
155881	132223	95	101394	87610	90	2591	2319	28	4785	4034	38	10390	8638	62	15809	12818	69	396777	317928	89	2.28127
129678	114504	92	58569	51673	86	2676	2446	27	3667	3013	39	8666	7685	53	11598	10218	58	331593	298638	87	2.28516
132163	117152	90	75431	66817	86	2092	1714	22	3252	3035	32	8021	7060	48	10979	9699	58	290145	246216	86	2.29197
101150	92691	83	66874	62552	83	1950	1738	20	2886	2644	37	6594	5961	48	9936	8580	55	242280	213119	81	2.29197
16962	17609	51	11313	11423	44	282	269	0	399	413	0	800	789	0	1271	1190	17	37424	39609	59	2.29294
32529	31933	74	23265	23118	69	387	553	0	842	681	0	1495	1638	18	2133	1809	27	56400	55943	63	2.29586
133122	115855	89	76869	65113	88	2192	2009	22	3796	3251	34	8623	7101	54	12651	10783	66	313741	267749	85	2.29877
119792	109606	86	89953	85716	85	2811	2595	27	5198	4953	41	11809	10394	62	16466	15105	67	438466	380358	84	2.29974
39177	40426	57	25791	25214	72	867	810	0	1076	1022	6	2249	2189	25	3660	3236	39	93190	97204	67	2.30072
101827	92833	91	41477	38102	82	1673	1463	19	2552	2612	32	6193	5941	42	9197	8513	58	259050	240230	83	2.30363
175248	142794	96	79347	63903	93	2356	1902	27	4774	3999	44	9437	8009	52	13272	11127	61	365837	307520	92	2.30461
94483	89935	82	77010	74376	81	2091	2183	23	3312	3168	32	8432	8304	50	11563	10930	57	330344	306245	82	2.30461
119341	111260	84	73842	68018	83	1626	1537	22	3470	3484	35	6450	5864	48	8066	7458	49	245665	227084	81	2.30461
68646	66425	76	43943	42656	78	1146	1068	6	1725	1398	19	3842	3736	35	6399	5929	42	154872	152431	77	2.3085
107235	99055	93	41757	40150	81	2144	1868	25	3413	3132	34	7542	6691	50	10671	10201	59	306115	292655	85	2.30947
144995	113184	94	108608	89139	92	2160	1618	23	3978	3540	39	7968	6220	53	12062	9019	67	318642	253747	92	2.30947
80624	77578	82	39749	38065	79	1480	1281	14	2491	2567	24	5325	5085	39	7463	6967	44	210450	203976	80	2.31628
135761	121283	95	79043	70981	87	2061	1846	25	3603	3200	33	7576	6496	45	11177	9739	62	278732	233131	89	2.31725
345804	219207	139	275493	198675	131	8505	5528	52	13408	9859	70	30122	21106	118	42651	31202	122	1.04858e+06	745329	129	2.31822
101575	95106	86	76166	71818	83	1718	1679	20	2941	2243	32	6679	6401	45	8868	7446	55	260350	233944	83	2.32114
91513	85455	84	62902	58272	82	1431	1490	15	2848	2891	28	6792	6307	46	8741	7934	52	275589	248109	84	2.32503
132632	110260	90	79983	67818	89	2195	1774	22	2898	2734	28	6719	5786	49	10078	8613	61	243568	199391	84	2.32989
70103	66056	79	39139	36883	78	1021	891	0	1742	1709	18	3971	3902	34	6148	5577	43	150808	140508	77	2.33086
301161	166874	135	203647	119287	130	5301	3226	47	8676	5587	58	20776	12737	86	28853	18660	109	761645	508883	123	2.33183
28881	27764	70	20308	19807	62	482	609	0	65	277	0	1575	1496	18	2133	2315	24	60756	60674	70	2.33864
59949	56022	79	50379	47704	79	896	1169	8	1996	1559	18	3522	3118	36	5034	4514	39	134427	122969	76	2.33961
42017	40983	76	24177	24136	71	510	665	0	576	602	0	1880	1896	22	3096	2944	27	75900	76168	72	2.3435
174425	146164	96	140475	122617	92	4786	3846	38	7354	6315	47	16189	13484	71	24229	20146	85	676921	559143	97	2.34448
29987	31066	58	16155	15963	53	212	177	0	984	674	0	1302	1096	8	2013	1853	24	53721	54461	70	2.34642
165734	132545	95	121526	100856	94	2836	2528	29	5375	4067	45	10533	8534	60	14880	10948	68	376454	298553	93	2.34934
138311	116650	90	46175	37729	91	2898	2241	31	4091	4210	39	9246	8632	54	12932	10768	63	379374	328011	91	2.35517
184039	93361	121	165979	83496	119	4902	2895	60	6329	3768	65	15448	8968	95	23729	14456	103	625481	379559	114	2.35614
58896	56122	78	33656	33152	76	857	964	0	1046	1424	13	2766	2472	31	3239	3154	33	94677	96133	70	2.36392
138244	120592	96	69983	60971	87	2581	2398	28	4000	3894	36	9365	8068	57	11884	9716	66	348816	295823	86	2.3649
37472	36343	76	15070	15068	48	594	643	0	977	852	0	2186	1893	25	2842	2692	29	75802	75333	70	2.36684
84009	80864	87	48946	47776	78	1399	1415	17	2429	2217	28	5354	5124	40	7491	7210	48	232298	228180	81	2.36781
292127	172569	122	167614	106663	120	5840	3689	50	9583	5640	63	21997	12769	93	31773	17800	114	824622	461390	126	2.36976
136017	122073	87	80091	71828	87	2844	2489	30	4460	3852	39	9982	8878	52	14615	12179	71	403934	353845	103	2.36976
69939	66793	78	41903	40762	78	817	658	0	1606	1378	15	3180	3083	29	3998	4076	33	115552	112458	77	2.37073
229901	165038	104	327793	246787	105	6589	4603	46	11909	8069	70	23450	17487	94	33493	24778	95	884202	655185	103	2.3717
129447	117613	98	72248	66087	86	2578	2466	26	3629	3480	34	8856	8246	53	12431	11726	67	328201	276252	90	2.37268
79901	79319	77	59646	57811	79	1176	1246	13	2129	2132	22	4444	4405	36	6631	6189	45	177392	176347	79	2.37365
129346	117714	102	129655	122612	86	3022	2794	29	4412	4223	42	8642	7629	52	12085	11463	54	320022	292198	90	2.37559
158262	143540	93	90420	83922	89	3279	2783	30	5132	4152	42	10812	9073	58	16959	14098	74	427786	351386	93	2.38045
38603	38941	62	19070	18798	60	559	507	0	1060	1126	7	1685	1596	23	3119	2773	32	67676	67530	67	2.39115
42604	44306	71	28801	28181	73	567	730	0	1206	1192	9	2267	2402	27	3047	3100	30	97771	99621	69	2.3931
38941	39423	70	22141	21934	67	538	466	0	829	786	0	1608	1570	19	2213	2222	27	71532	72829	67	2.39407
95338	86079	98	57612	52410	81	1425	1167	13	2612	2630	31	5327	4586	42	7462	6651	59	195647	172498	80	2.39504
78998	77270	77	39119	38232	78	1219	1188	11	1774	1783	20	4687	4607	38	7636	7519	46	205687	199720	78	2.39601
171169	149315	96	84965	74278	92	2923	2390	31	4716	3963	41	11483	9420	59	15474	13298	67	423369	335507	94	2.39699
26969	26343	72	18993	18558	57	407	495	0	664	730	0	1466	1365	16	2291	2470	26	58788	60421	67	2.39796
89006	80936	82	62827	57185	83	1820	1515	20	2400	2001	31	5449	4810	41	8417	7879	56	204356	187552	83	2.3999
116301	107507	83	66199	61974	85	2550	2120	27	4439	3588	41	9428	9085	52	14046	13839	64	341917	320799	87	2.40088
122671	109246	104	89963	81372	104	2593	2289	25	3982	3176	37	8983	7782	54	12761	11296	69	330631	267417	104	2.40088
106779	99547	84	55860	51701	81	2017	2005	22	3140	2793	36	7607	6847	50	11706	10492	65	298196	265379	83	2.40088
202338	154120	103	135784	106183	99	3878	3117	33	5891	4758	48	15241	11299	73	20755	16526	91	535154	408128	104	2.40379
182388	155245	104	137010	124819	94	4212	3879	33	6895	5419	52	16013	12929	76	22755	19106	86	609959	505077	101	2.40574
110594	105070	81	55722	52875	81	1946	1778	21	3784	3753	30	7750	7117	48	9354	8707	57	274500	249997	88	2.40768
141210	118746	91	75292	62110	90	2947	2471	30	3840	3185	38	9184	7228	57	12704	10552	63	358545	286625	92	2.40768
177841	143938	97	161575	134558	97	3751	3128	34	6151	4952	47	14672	11699	69	20226	16266	82	520384	413814	98	2.40865
98929	93424	85	53882	50817	81	2191	2066	26	3544	3189	35	7626	7455	47	10748	9938	55	307876	274098	84	2.41449
175923	148257	96	95912	83203	93	3387	2990	32	5440	4019	43	11655	10084	61	15662	13602	71	453021	374493	93	2.41838
175372	143973	99	94157	81897	95	3419	2845	31	5478	4687	42	12039	10246	72	16478	13214	71	436307	356264	95	2.41935
126632	117467	84	53562	49009	84	1900	1961	20	2999	2794	34	8151	7358	51	10720	9405	60	296997	255174	88	2.42908
79563	77029	80	40599	39682	78	1659	1504	18	2393	2312	26	5033	4873	37	7199	6176	49	206695	204186	80	2.42908
136618	117588	97	78139	68833	89	2539	1987	27	4050	3514	35	9021	7801	53	14007	11246	62	397344	328797	105	2.42908
52228	51899	73	30815	30382	74	757	765	0	1082	1305	11	2635	2664	28	4268	4612	37	99007	98741	77	2.43977
91873	87606	86	40581	39649	79	1972	1859	22	2534	2698	28	6575	6449	45	8849	8460	52	252982	246939	85	2.44074
51021	51472	63	19995	20147	56	931	813	0	1294	1394	16	2432	2494	26	4296	4158	37	107533	109175	76	2.44074
99991	94024	83	85609	81779	83	1596	1518	22	3495	2945	32	6750	6206	44	9392	8899	53	254466	233899	85	2.44172
117012	109287	83	76083	70887	83	2141	1936	23	3278	2469	34	8181	7188	52	11884	10720	58	295230	260689	86	2.44269
105192	94376	90	92600	82923	87	2273	2179	24	3066	2255	33	6324	5736	44	8649	7724	51	223534	198930	84	2.44561
110042	94983	102	52715	42798	102	2210	1765	26	3574	2747	36	7401	6294	47	11313	9483	64	305493	257775	102	2.44561
109114	104158	86	56373	55186	81	2794	3007	26	4018	3869	39	10003	9262	54	14435	13763	67	393928	364178	82	2.44755
111255	102803	82	79891	71533	84	1932	1592	23	2646	2522	28	7030	6279	48	9948	8968	59	271173	234112	84	2.4495
86133	78666	87	52988	48894	81	1182	1221	10	1683	1601	24	4920	4230	39	7316	6595	53	184807	165159	81	2.45047
90169	81669	83	55992	51119	83	1913	1676	20	1991	2188	26	5374	5055	41	7221	6479	45	199510	185419	79	2.45144
81899	77245	94	41324	40002	79	1435	1355	16	2438	1878	25	4740	4637	37	7364	7076	52	203656	199606	76	2.45533
92623	86649	82	59375	56613	82	1514	1484	15	2694	2389	27	5024	4796	43	7266	7298	52	192856	186410	81	2.45922
106221	97834	90	62055	57923	83	2417	2401	24	2767	2310	30	6977	6201	46	11177	9796	60	310924	276773	85	2.46214
257049	179611	109	176379	127498	106	5359	3899	44	9111	6103	60	19404	13123	90	28291	20726	99	761115	523169	105	2.46214
125122	108252	90	80915	70922	87	2305	1809	26	2752	2170	33	6631	5776	48	10694	9127	56	269712	230749	88	2.46505
55317	55705	75	33127	32544	75	787	836	0	1038	925	0	2787	2649	30	4886	4495	40	114204	115894	74	2.46603
217094	171566	106	155284	126213	105	4421	3658	36	7301	5803	54	16581	12829	71	24867	18575	88	608005	465565	106	2.47478
82329	78027	85	44212	42894	79	1105	1122	8	1461	1336	17	4028	3624	36	6395	6057	42	169081	162600	80	2.47478
98218	92215	83	45361	42926	80	1326	1350	13	2826	2343	28	5697	5104	42	7672	7634	48	230274	219745	80	2.47672
24003	22739	71	16183	15966	51	283	344	0	659	470	0	1112	1329	12	1618	1867	21	53326	54142	66	2.4777
185368	147728	113	117945	97357	95	3007	2043	35	5741	4274	45	11429	8985	61	14650	11642	73	378671	299471	93	2.47867
117591	102458	94	65942	58164	85	1799	1647	20	2354	2046	28	6555	5852	47	9346	8506	56	234797	207398	82	2.47867
65448	62806	78	34762	33727	76	1105	1123	8	1505	1641	17	3129	3038	31	4763	4651	37	118436	120609	72	2.48645
76006	73509	94	38098	37007	77	1090	922	0	1872	1683	18	3756	3411	34	5570	5479	39	152368	151549	79	2.48839
178692	142269	104	92135	75592	96	2891	2396	31	4497	3902	36	11123	9407	63	14197	11911	62	386834	342487	94	2.49034
55825	53363	80	32345	31788	75	888	704	0	1375	1296	13	2604	2302	28	2822	2816	30	97169	99721	79	2.4952
65798	61690	80	52750	51617	78	888	810	0	1420	1627	18	4023	3581	35	5956	5263	45	159389	153907	78	2.4952
108543	100704	84	53522	49852	83	2461	2260	26	2917	2704	39	8206	7476	52	12170	10898	64	351406	322191	87	2.4952
90382	81841	87	49366	44407	83	1653	1491	21	2799	2622	29	6499	6167	43	10538	9384	57	295518	271491	84	2.49714
291429	197674	121	289338	210872	120	6914	4686	47	11598	7838	72	24484	16844	104	38248	27396	110	932020	603521	124	2.49714
109288	96197	101	68201	55046	101	1894	1556	18	3350	2783	32	8104	6489	57	11076	8640	73	296450	243541	101	2.49714
160601	143488	97	73463	66955	90	4356	3953	33	5313	4741	39	13203	11320	60	16965	14497	73	525221	439781	92	2.49714
212335	166782	104	114576	87291	103	4370	3499	38	7385	5823	55	14733	12285	70	21929	18173	81	627351	519636	101	2.49909
37477	34479	80	22469	22185	65	289	282	0	339	739	0	1603	1578	19	2412	2600	26	67836	68209	68	2.50103
95221	87325	82	61489	55789	83	1196	1240	13	2747	2431	31	5682	5423	40	8412	7620	50	232205	213106	85	2.50103
126885	107923	89	54542	45469	87	2123	1624	24	2758	2417	34	6362	5266	47	8171	6778	51	237194	202022	88	2.50201
107066	98714	94	66415	62866	83	2314	1937	26	3970	3801	33	8988	8503	53	12172	10592	63	343567	313667	83	2.50298
104029	97636	83	42077	39289	80	2250	2019	22	3810	3240	37	8422	7848	50	12082	10534	70	333064	295315	87	2.50395
94612	87050	87	50764	46827	83	1521	1616	17	2792	2602	29	6341	6094	46	9334	8489	57	238127	223202	82	2.50395
67186	65631	77	46898	45644	77	1156	1002	1	1893	1612	22	3716	3643	34	6087	5669	42	147658	145751	77	2.50978
240131	132879	133	123384	73277	115	4097	2415	44	6603	3135	63	13519	6741	75	20953	10941	91	526705	265458	115	2.51076
105635	99220	91	54231	52470	81	2492	2103	29	3962	3774	34	9462	8904	56	12770	11766	63	345874	313966	81	2.51562
113873	103535	84	65431	58664	85	2023	1678	21	3024	2872	30	7075	6008	48	9540	8336	54	266175	233435	82	2.51562
36017	36393	73	23089	22919	70	605	480	0	564	362	0	1390	1229	15	2251	2169	25	55599	57911	67	2.51756
45464	43618	76	31470	31170	73	695	675	0	1043	1030	4	1817	2202	21	2881	3122	30	81937	80367	70	2.51951
88258	84523	78	61668	60192	80	1442	1430	16	1966	1871	25	5015	4498	40	7082	6668	45	182852	179675	80	2.52048
186755	163731	103	130182	115632	92	5117	4531	38	9387	7921	59	20306	16968	80	29928	25548	85	832917	709999	94	2.52048
39186	37906	72	23797	23776	71	491	515	0	868	966	0	1990	2123	21	2826	2595	30	74878	74635	71	2.52145
74694	71454	79	37516	36133	78	1450	1264	15	2084	1990	23	4890	4919	38	6339	6191	44	199440	201530	79	2.52437
117261	103228	91	76653	68315	86	1814	1739	22	3055	2450	30	7083	6228	52	9321	8339	55	252434	214064	88	2.52729
81740	77575	88	60751	58147	81	1477	1609	18	2942	2668	27	6332	5464	46	7605	6989	47	240951	217206	81	2.53312
118657	110153	86	58050	53037	84	2954	2797	28	3644	3409	35	9907	8376	58	14116	12553	66	383156	333206	86	2.53312
253600	186636	108	187943	141761	107	5083	3638	42	8577	5992	62	19311	14763	82	27279	21103	98	743580	571600	105	2.53604
128443	95309	97	87658	65181	95	2126	1344	27	3333	2524	31	7088	5379	50	10885	7791	69	270723	214760	89	2.53701
29404	28782	61	21581	21124	68	487	438	0	493	655	0	1551	1531	16	2155	2148	27	60891	61467	63	2.53993
208113	156180	112	117011	91040	103	4897	3996	39	7667	6190	54	16390	13485	78	24449	17892	93	618540	446585	101	2.5409
146133	121667	108	97143	83939	92	2591	2218	30	3702	3469	37	9543	8035	59	13768	11686	67	365111	311081	89	2.54187
116838	109562	89	74037	71416	82	3039	2952	30	4911	4731	38	10500	9802	60	14377	13304	70	397312	358557	80	2.54285
153830	128387	97	89391	77207	90	2286	2096	24	3422	2760	34	8540	6946	54	13132	10169	71	328263	267540	89	2.54285
89043	84934	84	78348	75517	81	1960	1772	22	3601	3227	34	7942	7852	46	11050	10747	55	302961	277575	78	2.54285
50242	47947	75	24867	24181	74	546	641	0	1039	1386	13	2341	2186	26	3140	3262	31	84841	86671	70	2.54576
154540	130739	98	103237	90439	91	2625	2215	28	4205	3585	37	9866	8079	63	13962	11911	66	345979	283815	91	2.5516
183077	158126	93	105370	94145	91	4186	3423	38	6776	5774	48	15717	13178	76	21770	18569	85	585478	472477	96	2.5516
22643	22908	55	15924	16054	49	232	313	0	731	515	0	918	942	0	1840	1932	23	44379	44621	63	2.5516
98988	89548	92	57726	52207	83	1849	1739	18	2404	2286	29	6524	6308	47	7727	7294	47	255829	233841	85	2.55354
64603	60344	78	41444	38680	78	1143	1189	10	1422	1349	15	3774	3464	36	5561	5123	43	145499	140073	77	2.55452
183672	160296	92	112828	99205	93	3268	2840	30	5950	5015	43	12942	10676	68	18603	15864	74	483968	388857	97	2.55452
101498	90861	87	62177	56424	84	1675	1507	18	2677	2151	31	6315	5496	45	9369	7517	56	234575	205730	84	2.55549
119214	103093	93	53334	44890	85	2263	1836	24	3729	3107	38	8453	7368	52	10786	8975	60	335826	301927	87	2.56327
85314	84494	80	47414	45961	78	2185	2402	23	4145	3647	38	7469	7257	50	11713	10693	70	331269	308729	88	2.56327
53189	52158	76	36195	36398	74	583	611	0	1399	1408	15	2925	2972	28	4356	4244	37	110688	110263	73	2.56327
68943	63659	80	55894	51964	82	1235	1156	9	2117	1651	27	3892	3590	35	5483	4823	42	156153	142916	79	2.56424
151475	131279	91	74514	63842	89	2800	2381	31	4957	3866	42	10646	9212	63	15607	13551	71	435380	379060	90	2.56521
147180	134118	89	65633	59782	86	2990	2902	28	4347	4121	38	9662	8531	54	14899	13264	67	368287	310529	89	2.56618
167766	143204	102	73578	66615	91	3436	3001	34	5731	5229	40	12496	11525	59	18379	16956	74	462894	423602	91	2.56618
54322	52803	74	32378	32262	74	681	568	0	1371	1170	12	2587	2698	27	3031	3047	28	99525	97931	72	2.56618
125679	112577	88	71790	64435	85	1611	1644	18	3546	3192	34	8531	7372	51	11328	9697	59	303477	265858	86	2.56716
62013	58599	92	30097	29334	75	1003	906	0	1153	1144	9	3144	3029	31	4655	4645	36	123612	124547	75	2.56813
60480	60373	75	29335	28585	74	606	637	0	855	993	0	3223	3549	29	4279	3935	35	107793	108549	69	2.57396
75963	72301	93	38964	37704	78	1477	1252	15	2225	1904	25	4535	4600	35	5160	5158	36	165916	163541	74	2.57396
139048	126564	90	69226	64052	85	2580	2323	26	3320	3278	32	7948	7185	48	9899	8800	55	311977	286783	82	2.57494
49998	49068	74	27256	26736	74	659	578	0	958	1101	7	2542	2306	28	3211	3161	32	94781	93755	70	2.57591
45667	45232	71	30042	29338	74	361	452	0	1363	1603	16	2168	2214	25	3298	3317	31	84723	84728	73	2.58077
48484	47113	75	26124	25941	73	707	850	0	1663	1089	15	2538	2597	28	3633	3716	32	108289	106311	74	2.58272
80126	77655	80	52576	50702	79	1938	1917	21	2291	1766	25	5063	4963	39	6495	6611	46	205910	203643	79	2.58369
84021	80567	81	70535	68730	80	1676	2081	19	3218	2977	32	7244	6764	51	10601	9504	60	278284	260475	84	2.58369
53281	50464	86	34137	32963	76	989	969	0	1774	1376	15	2495	2803	28	4157	4312	34	107330	104370	75	2.58563
111579	102629	87	57280	53651	84	2313	2093	25	3097	2646	34	8183	7505	51	11085	9699	55	322360	286708	87	2.58758
202586	157502	100	129696	100687	99	3503	2818	34	6022	4484	49	12849	9432	66	20134	15222	91	500212	369415	103	2.58952
318723	212178	146	280856	199108	146	8308	5891	50	13776	9806	70	29719	21347	114	41978	30477	122	1.04858e+06	777375	146	2.58952
83204	78317	81	40128	36865	79	1371	1407	15	1793	1967	22	5330	4986	40	7888	6973	50	194395	182166	82	2.58952
93187	87333	85	46105	42789	82	1423	1280	15	2214	2718	25	5658	5181	41	7418	6270	52	211345	191763	82	2.58952
68606	66372	76	34690	33758	77	1609	1313	16	1796	1733	21	4555	4257	36	7197	6846	47	198995	193932	79	2.59244
36613	36432	64	20779	20207	61	602	665	0	199	252	0	1790	1951	22	2679	2616	29	77534	77050	72	2.59341
123345	108451	89	62381	55664	87	1616	1304	22	3060	2409	35	6651	6023	44	9334	7525	55	228639	197744	89	2.59341
95195	91731	89	82015	79967	81	2384	2343	24	3444	3740	34	8626	8282	50	11855	11671	57	330224	303966	85	2.59536
34686	33945	66	20115	20093	58	454	463	0	949	867	0	1643	1917	20	2811	2744	26	66821	66050	70	2.5973
85023	81922	79	50011	48832	79	1378	1532	17	2688	2405	29	5700	5553	42	7692	7126	47	224736	215666	84	2.5973
97979	92185	82	60484	56668	82	1424	1429	15	2104	2060	29	6048	6087	42	8623	7704	52	220254	211279	81	2.59827
151301	139423	92	126892	119187	88	3496	3075	30	5459	4489	48	11943	10577	62	18287	16396	79	464611	403473	87	2.60216
118447	106454	92	70605	63966	86	2123	1855	24	2944	2999	31	7895	6844	49	11055	9908	61	299685	269661	84	2.60314
182758	147630	99	94973	76980	94	3304	2640	34	5301	4120	45	12248	9616	64	16160	12094	78	472212	364041	92	2.60411
114357	101126	87	68026	59954	85	1964	1593	21	2607	2391	30	6578	5517	48	9970	8624	60	252681	213366	82	2.60605
23940	24341	67	16334	16428	50	541	522	0	764	808	0	1392	1444	15	2071	2028	22	53309	52907	64	2.60994
76123	71253	81	47551	45977	79	1134	971	0	1637	1765	19	4225	3867	36	6196	5985	42	153437	147954	79	2.61189
55336	53566	76	23605	23655	65	759	852	0	1363	1469	17	2776	2921	29	4095	3987	35	120897	117130	73	2.61286
96193	88156	82	44354	40345	81	1771	1750	18	2552	2358	30	5676	5435	41	7859	6882	49	229126	208148	85	2.6148
96278	93302	81	64400	62456	81	2797	2530	27	3761	3165	37	10005	9558	54	14315	13676	64	411801	361286	89	2.61772
87919	80794	83	46757	42486	80	1447	1065	8	2749	2759	28	4988	4312	43	7812	7338	47	196729	183688	82	2.62064
86173	82096	80	58693	56306	80	1851	1717	21	2779	2834	29	6496	5968	46	9505	9009	55	263327	242347	81	2.6255
50377	50078	74	23662	23677	68	699	747	0	690	1153	11	2417	2316	26	3749	4232	31	97995	98818	72	2.6255
100582	88344	101	71438	64620	84	1457	1413	17	2012	2023	29	5924	5145	45	8789	7647	53	229930	208310	84	2.6255
99640	94967	84	87842	84747	82	2374	2291	25	4178	3851	38	8974	8414	50	12889	12045	64	323773	294337	84	2.62647
102007	93793	98	100651	94256	98	2080	1801	22	3950	3697	36	8231	7702	48	11935	10049	76	332077	289405	98	2.62647
138252	124835	90	74809	68946	85	2819	2710	29	4968	4385	41	10029	8954	54	13321	11815	64	396687	335353	89	2.62745
114144	105326	92	100417	96027	84	2712	2425	27	4248	3508	36	7844	7214	52	12352	10819	61	308107	269241	84	2.62842
165907	138604	94	80881	68656	91	3511	2921	31	4918	3780	45	10429	8405	59	13808	10477	62	410049	331300	94	2.62842
153895	142188	89	139262	131535	88	3202	2710	31	5899	4805	45	11534	10393	56	16027	13981	70	453296	382121	87	2.63717
106322	91815	95	68755	60420	87	1703	1522	20	2753	2668	30	7405	6616	49	10677	9382	60	265838	236125	85	2.63912
51845	51574	73	27953	27767	73	917	1038	5	1193	1473	15	3000	3036	30	3989	3457	37	124159	122839	72	2.64009
87016	77572	85	43098	37706	82	1733	1432	19	2618	2011	30	5078	4292	41	6848	6007	49	194073	178636	86	2.64495
109728	104184	83	46559	43776	82	2119	1964	23	4032	3588	36	9435	8709	57	13211	11614	70	352279	314889	88	2.65565
174043	145038	102	97572	82071	92	3280	3131	29	4974	4098	41	11277	9450	59	17008	13432	71	383426	306619	93	2.65759
90085	85123	89	80068	77152	83	2043	2004	22	3507	2701	35	8281	7231	55	10951	9593	62	318844	288752	85	2.66051
72590	68941	78	51206	49556	79	1437	1394	15	2511	2430	28	4997	5159	37	7214	7167	46	200107	196288	75	2.66148
30088	28996	69	18114	18089	51	439	432	0	1174	868	0	1624	1645	19	1970	2281	22	54859	55724	68	2.66148
111537	99303	89	67782	60237	87	2150	1577	26	3579	3328	40	7777	6804	49	10351	9121	56	317796	279034	83	2.6644
144138	129106	89	96979	89123	87	2778	2660	27	4917	4321	39	9873	8828	54	14725	12990	76	381364	321945	87	2.66537
245258	127093	126	137014	74260	125	3904	2091	50	5955	3393	63	14802	7948	90	22174	11903	108	584589	319293	122	2.66634
35976	34372	71	24608	23977	71	613	573	0	762	605	0	1812	1830	21	2824	2289	34	81526	81338	72	2.67218
114679	99806	89	61863	53932	85	1988	1671	22	2896	2629	32	7391	6320	49	10892	9011	58	259942	224388	88	2.67509
133713	117173	90	112556	102402	88	2441	2137	26	3851	3306	37	8194	7237	55	11575	10940	61	316972	274832	88	2.67898
207585	162447	108	130165	103626	101	3918	3141	35	6638	5881	44	15512	13816	68	22269	20326	89	609135	566806	101	2.67996
128445	114066	87	89099	79921	86	2338	2357	24	4025	3411	37	8948	7526	55	12513	10438	66	344121	284757	90	2.68093
126957	111738	86	51447	43980	85	2618	2374	27	4344	3819	38	9886	8100	60	13189	11289	62	383333	319122	91	2.68482
107046	96158	89	56731	50028	84	1746	1675	20	2591	2421	30	6119	5711	43	8963	7661	56	240016	204817	92	2.68482
91394	87415	86	37254	36241	79	1989	1817	22	1995	2015	24	5530	5441	42	9028	8717	53	218011	215393	80	2.68871
144168	116493	92	86614	70987	91	2049	1456	27	4092	2717	45	7229	6257	48	11615	9146	63	285231	229399	89	2.69163
128565	114862	88	73686	65436	88	1911	1867	22	3931	3581	37	7408	6274	49	9777	8163	62	276016	241925	84	2.69454
117335	79920	115	65615	44480	114	2253	1727	20	3010	2155	27	7194	5042	69	10009	6880	76	303302	223368	113	2.69454
114566	107456	83	50720	47590	83	2253	1923	26	3971	3225	38	8591	7836	51	12510	11324	66	350308	317954	87	2.69551
82371	78410	79	41902	40514	78	1674	1478	20	2120	2253	25	5827	5302	41	6748	6200	46	207898	202107	76	2.69843
58163	58158	75	28717	28372	75	981	871	0	1216	992	0	3007	3100	30	4316	4024	40	108938	111225	72	2.70524
129404	117921	86	72568	64478	87	2646	2434	29	3980	3613	38	10034	8435	56	13092	11257	64	368637	295815	91	2.70621
149821	126785	90	74434	63805	89	2833	2499	28	3648	3033	36	9765	8711	54	13505	11001	63	378134	317821	91	2.70718
36567	37671	57	21509	21875	56	382	513	0	546	702	0	1829	1693	21	2788	2705	31	75891	77973	67	2.70816
169887	148776	94	71751	63465	91	2885	2661	29	4495	4030	39	10703	9454	53	15294	13634	72	365395	305620	94	2.70816
77369	71451	94	41570	39813	79	1147	1190	9	1444	1675	17	4195	3620	39	5370	5107	43	148316	147558	77	2.70913
97735	91693	87	48390	46137	80	2548	2432	26	3806	3310	39	8873	8198	51	13252	12299	66	379084	336147	84	2.71205
98798	88051	85	64695	59930	84	1484	1537	15	2503	2386	26	6076	5344	47	8311	6560	57	223323	192852	83	2.71594
170849	149442	96	99108	90157	90	3265	2891	32	4981	3857	44	11191	9246	61	16801	13715	73	413707	329285	92	2.71594
106359	100587	83	59024	55418	82	1646	1668	20	3031	2970	28	7086	6540	45	8605	7915	47	248849	238015	80	2.71788
91040	87866	80	66287	63506	80	2127	1962	23	3320	3133	33	8098	7979	46	11308	10825	55	307568	283712	80	2.71983
182107	152871	95	91788	76970	93	3892	3168	35	6729	5505	46	14073	11531	66	19246	15490	77	538383	419960	92	2.72274
104999	97042	99	53703	49734	82	1767	1373	21	3043	2655	30	6025	5396	44	9499	9234	49	253056	242520	80	2.72274
244796	188363	117	157427	125003	107	5962	4581	42	9571	6638	64	20805	15309	84	29329	20972	99	792854	563813	107	2.72469
71529	67740	80	36189	34878	77	1284	1115	9	1863	1876	21	4068	3971	35	6080	5447	41	174735	174125	74	2.72469
43866	43136	71	22489	22444	71	451	426	0	648	816	0	1883	1801	21	3056	3077	31	79593	79558	69	2.72663
171991	129626	99	104058	80248	99	2634	2041	31	4548	3306	44	11190	8181	64	15249	11522	70	431821	333103	94	2.72858
136213	118087	91	74559	64983	88	2582	2267	28	3749	2912	41	6850	5346	50	10414	8679	52	259006	213734	87	2.72955
104888	95771	85	63990	57480	84	2019	1804	22	2875	2435	30	6459	5758	44	10932	10463	57	254180	219236	82	2.72955
108700	95976	89	44154	38035	84	1823	1669	23	3549	3246	35	7513	6724	47	10740	9440	56	305883	275536	85	2.73344
144129	129771	90	82597	76032	88	2781	2757	27	5230	4862	44	11586	10258	55	17158	14708	78	426359	354895	89	2.73441
72974	67557	84	37728	35421	79	1219	967	0	1367	1678	19	4327	3903	38	6621	6065	44	163461	159448	77	2.73636
130695	120358	87	63315	59189	86	2815	2742	27	4831	4095	38	9469	8609	52	13643	12394	66	400074	344128	88	2.7383
125625	117669	85	79926	75551	84	2885	2838	26	4571	4174	38	9617	9191	54	14392	13413	64	411189	411557	84	2.73927
151853	130260	91	84663	71917	89	1853	1503	22	3672	3599	37	9270	8361	50	13168	11339	78	339933	306029	89	2.73927
37007	38359	54	24610	24668	55	796	684	0	505	741	0	1989	1806	24	3096	3259	30	75348	75234	68	2.73927
156654	132411	99	84104	75584	91	3179	2826	31	5215	5024	42	13220	12371	64	18608	17236	79	486625	445622	90	2.73927
189450	151857	98	108757	90206	96	3872	3111	35	5579	4499	42	11995	9436	62	17421	14141	70	426249	344579	99	2.74219
179585	154688	94	123030	107728	93	3066	2506	30	4934	3819	44	10546	9309	55	14821	12245	76	377695	302233	94	2.74705
57064	54972	76	26165	25813	73	764	883	0	568	732	0	2626	2578	27	3380	3437	32	98293	99942	73	2.74802
232443	192961	102	134473	116116	99	4196	3125	37	7907	5964	57	17935	13308	78	26683	21393	90	667469	490048	102	2.749
35284	35217	67	22220	22326	64	378	430	0	512	650	0	1612	1631	19	2552	2790	26	58481	57510	65	2.75094
57060	55202	74	29979	29813	74	1011	1172	9	1339	1014	5	2520	2529	27	3926	3668	36	97668	97027	73	2.75191
41264	38874	75	22680	22381	71	555	710	0	959	769	0	1770	1733	19	2782	2738	29	72180	71910	69	2.75289
91061	82721	90	52718	47195	84	1719	1332	18	2532	2741	26	5993	5776	40	8530	7747	54	235320	212500	98	2.75289
19545	19838	56	12086	11999	47	376	295	0	404	609	0	1036	1035	4	1472	1592	21	46062	46220	61	2.75483
170391	136244	96	171076	150009	96	4952	4366	36	8120	6966	49	17757	15217	82	25868	22570	85	643129	554173	110	2.75483
64125	61960	79	30185	30006	75	1056	1148	10	1539	1414	19	3632	3390	36	4809	4770	41	148971	151787	73	2.7558
97657	88362	99	52361	47423	83	1945	1832	23	3296	3054	37	7232	6792	47	10758	10095	56	313803	286131	82	2.7558
59455	57801	78	34340	33579	76	811	823	0	1291	1044	5	2944	2878	31	4095	4164	34	108027	107678	74	2.75872
161715	137407	92	93077	78932	92	2625	2008	32	4631	4057	41	9682	7987	58	14432	11228	66	375108	309038	90	2.75872
98354	92877	84	44236	41126	84	1488	1563	18	2861	2584	30	6415	6034	41	8859	8058	51	231627	215027	82	2.76261
100058	96145	80	39203	37799	79	1784	1853	19	2910	2443	30	6765	6690	43	9674	9153	55	263662	253323	82	2.77039
144291	122827	103	87688	77293	90	3649	2801	34	5378	4993	47	12494	12061	62	18454	17586	78	466315	438271	88	2.77039
101930	94555	83	60453	56437	83	1534	1356	16	2363	2333	26	5994	5579	44	8555	7600	53	216159	200008	82	2.77331
103123	91924	84	55645	47948	82	1835	1523	22	2788	2961	28	6409	5565	46	10100	8377	58	245858	211037	83	2.77331
124357	114341	88	91153	85480	88	2233	2423	24	4616	4665	39	9374	8602	52	13620	11858	62	376134	337835	88	2.77525
41531	41011	75	22673	22543	60	558	589	0	1376	1264	13	1989	2077	23	2963	3112	28	83357	83505	71	2.77525
125415	108161	100	57254	49032	88	2278	2025	25	3498	3085	37	7900	7260	49	12778	10669	60	303650	262466	88	2.77622
65093	62943	79	38681	36716	78	1222	1186	10	1431	1473	17	4023	3607	34	5795	5564	39	145542	132500	93	2.77622
77925	73149	81	50318	46835	80	1208	1197	10	1988	1998	28	4200	3610	37	6515	6606	42	161479	151795	81	2.7772
91491	85666	89	49247	46884	81	1394	1407	16	2684	2641	27	6360	6048	44	9537	9000	55	270129	252024	82	2.7772
39071	37029	85	23541	22885	73	551	483	0	841	792	0	2042	1968	23	3199	3141	31	80555	77492	85	2.7772
94264	90189	80	53718	50022	82	1219	796	0	2280	2183	25	4929	4471	39	7126	6345	48	210146	200680	80	2.77817
29151	28607	69	20004	20166	55	432	431	0	499	770	0	1136	1306	14	2342	2145	24	54572	56073	65	2.77817
23304	23222	63	17703	17892	53	345	442	0	509	587	0	1202	1141	11	1540	1549	17	49658	53121	65	2.77817
109807	98831	86	84600	77126	85	1866	1563	21	2781	2173	34	5977	5109	43	8806	7306	52	225643	194424	82	2.784
162220	129039	112	130407	106224	96	3034	2399	32	5122	4113	46	11303	8568	63	14230	11516	83	375531	292689	93	2.78595
240743	163355	113	183344	130869	110	5757	3853	47	7844	5947	56	18311	13242	74	25418	17462	99	661604	476748	103	2.78595
87152	78089	86	47513	42265	84	1425	1183	12	1856	1819	25	5709	5489	42	7314	6196	49	220382	200325	80	2.78887
237073	172696	107	144090	106191	103	5405	4025	42	7450	5897	53	17820	13288	76	26371	20132	91	678288	508623	98	2.78984
268755	187905	112	168461	121564	106	6614	4710	46	11192	7413	64	24379	15927	95	36945	24289	98	981927	574218	106	2.79081
53193	52635	78	29096	28524	74	723	872	0	1340	1285	15	2450	2713	25	3111	3032	32	94750	97470	71	2.79178
241336	160185	114	159299	108920	113	4900	3427	44	8160	5608	58	16817	12601	77	24012	17425	90	645176	487059	107	2.79276
52869	50625	78	32925	32593	74	744	735	0	1109	1150	8	2470	2562	28	3302	3054	31	94007	97583	71	2.79276
181294	145236	97	130108	106169	97	2958	2418	31	4928	3894	46	9342	7433	56	14664	11568	68	378225	303264	95	2.79665
149808	131344	90	138521	127708	89	3672	3177	33	6343	5836	50	15461	13186	72	22579	19093	83	642619	541599	95	2.79665
106372	92648	102	78899	70921	86	1563	1364	19	2812	2287	29	6670	5947	46	9994	8359	53	260434	227392	87	2.79762
172784	134237	102	110662	86733	96	2622	2168	27	4521	3991	42	9832	7735	58	13704	10712	69	375412	296822	96	2.79956
119469	107859	90	71654	65156	101	2391	2189	23	4429	3992	39	9450	8464	55	13622	12384	67	372098	331225	101	2.79956
137870	119580	88	71117	60996	88	1863	1652	22	4073	2939	39	7612	5935	52	11149	10029	57	296504	238765	88	2.79956
86111	80924	86	53158	49352	82	1436	1297	12	2189	1944	28	4806	4616	37	6480	5477	51	194478	185467	78	2.81512
91090	84352	97	38204	36756	79	1529	1336	16	2134	1987	26	5022	4952	42	8791	8619	49	218625	214296	77	2.81512
121309	112129	100	85113	79571	90	2643	2543	27	3739	3669	32	10026	8548	55	14237	12863	64	333036	286761	100	2.81512
268136	191597	119	223571	171125	114	6540	4717	47	10758	7941	67	22204	17071	81	33705	24879	105	857529	637621	128	2.81512
127130	117838	88	92771	87750	86	3290	3083	29	4901	4278	42	11278	10374	59	14655	12842	66	433666	379153	86	2.81804
97463	89046	86	63071	57193	85	1219	1263	13	2338	1889	24	4966	4652	40	6139	5826	42	171339	161816	80	2.82096
243277	172052	110	131819	102090	108	4970	3459	42	7653	5742	48	16814	12449	74	24428	18087	97	610102	453581	104	2.82096
160928	137320	92	86836	74687	91	3217	2949	31	4877	3524	41	11153	9204	63	16041	12954	75	436375	355287	89	2.82193
108283	100055	85	59820	54634	83	2041	1967	23	3346	2912	40	7071	7034	45	9798	8588	58	263338	245144	81	2.82193
71720	69657	78	34507	33844	76	1441	1317	14	2418	1821	30	4794	4838	37	6147	6316	40	183486	184193	75	2.82193
92289	88661	80	56140	53803	81	1309	1171	14	2328	2387	27	5019	4492	41	7492	6786	48	200518	196013	80	2.82582
140098	125823	101	76514	68550	87	2382	2095	26	4073	3491	34	9540	7951	53	13156	11465	60	317782	266205	93	2.82873
124662	113076	86	72435	64651	85	2198	1830	25	3578	2994	37	8079	6873	53	13046	11351	66	337610	285936	86	2.82873
39652	40141	54	25823	25470	72	499	456	0	361	809	0	1958	1909	22	2522	2319	28	69229	68832	71	2.83068
62690	59982	78	33965	33088	76	993	970	0	1755	1287	23	2835	2711	31	4873	4952	38	115190	112881	78	2.83165
115354	107720	85	105225	100902	85	3523	3149	31	5742	5095	40	12332	10987	62	19070	18364	77	488050	440380	86	2.83262
92935	85620	94	42924	39252	83	1450	1419	18	2036	2231	25	5937	5585	40	7716	6838	47	204328	186635	81	2.8336
124912	114168	86	41972	36990	83	1862	1598	24	3715	3116	34	7510	6794	49	11334	9932	60	306867	280562	91	2.83554
152870	132692	92	87477	76913	91	2630	2471	25	4032	3276	37	9661	8068	60	12901	10643	59	361532	294115	93	2.83943
177840	144204	96	130249	114013	93	4936	4087	38	8808	7097	59	19606	16086	80	29421	23224	86	764109	590280	101	2.84138
58604	56126	80	33645	33134	76	984	959	0	1435	1259	12	2891	2842	28	3688	3770	32	101151	105073	73	2.84235
87133	84913	79	43555	41728	79	1606	1442	18	2712	2792	27	5584	5304	43	7967	8226	44	217110	212976	77	2.84527
93113	86997	81	43847	41836	80	1884	1815	20	3085	2773	32	6225	6004	44	9058	8470	55	259733	249246	82	2.84721
101504	96989	82	43392	42199	80	2616	2364	28	4315	4315	34	8684	8268	51	11370	10950	58	344634	324177	81	2.84916
118121	108335	85	98050	91840	85	2570	2251	28	3289	3107	31	7320	6324	48	11268	9548	58	283674	245721	83	2.84916
92425	82374	98	56927	49684	85	1619	1380	17	3120	2268	31	6585	6213	46	9443	8083	53	238058	211090	85	2.85693
110600	102740	86	62967	59821	83	1728	1599	17	3091	2857	30	7217	6833	45	9387	9303	51	276677	263259	85	2.85888
175462	134012	102	212926	186678	97	4742	4034	38	7936	6167	56	15949	13073	71	23590	19365	87	613100	478045	100	2.86277
163575	116671	99	104434	76134	101	2585	1473	32	4239	3213	40	8674	6470	58	11908	8558	66	342184	258159	99	2.86471
41074	40614	73	29840	29482	73	856	941	0	565	919	0	2659	2618	27	3480	3586	30	96652	99513	72	2.86471
56062	55429	77	31379	30431	76	309	582	0	1397	1553	16	2804	2636	27	3741	3353	36	101367	100037	78	2.86666
124476	110525	95	72479	64410	87	2241	2418	23	3184	3356	32	7753	6738	50	13171	11350	62	355262	306232	89	2.86958
236922	152751	131	152824	98180	114	3886	2756	39	6911	4616	51	15769	10613	78	21800	14905	89	614300	424454	117	2.87055
34254	33778	73	16943	16821	52	591	510	0	724	1028	3	1512	1603	19	2579	2457	28	65586	67772	65	2.87736
60930	58321	76	33679	32894	77	972	787	0	1109	1178	12	2753	2912	28	3450	3629	32	99378	95543	74	2.8793
140364	126619	87	102567	95077	88	2878	2628	29	4083	3519	39	9443	8262	56	14627	12358	78	330297	286380	84	2.8793
86472	77346	83	56797	51404	81	1645	1369	17	2195	2243	26	5345	4938	41	7987	6934	51	201115	173514	80	2.88027
143437	126606	87	71614	63439	88	2938	2404	28	3867	3451	36	10412	9216	59	14176	11783	71	392503	329134	89	2.88513
134577	110409	92	71457	58684	90	2222	1822	24	3521	2700	41	8166	6309	52	11219	8777	60	303885	245936	89	2.88611
118765	109365	85	78499	70225	85	1726	1707	21	2691	2505	29	6221	5889	42	8461	7590	50	221191	196904	86	2.88611
114162	97096	88	81555	70761	87	1665	1634	18	3288	2578	38	6771	5763	47	8719	6468	58	229308	197546	84	2.88611
156799	135325	94	83777	73119	90	2716	2439	28	4623	3949	40	10792	9137	58	15448	12273	76	402932	332756	96	2.88805
103538	96013	89	43457	41510	81	2094	1912	24	2554	2578	28	6614	6408	44	9297	8981	51	256853	246677	86	2.89389
44020	42378	75	30734	29970	73	696	599	0	894	1012	3	2119	2047	23	3181	3509	29	89999	92751	74	2.89486
40417	39800	71	23878	23513	71	603	789	0	1121	870	0	2035	2034	24	3027	2824	30	74093	74201	71	2.89778
132691	114560	103	75867	66522	89	3442	3031	31	3656	3275	35	9123	7700	52	11155	9478	57	311861	268185	92	2.89972
110067	103512	99	53523	51551	80	2707	2348	28	3772	3632	32	8687	8037	52	12289	11305	69	349484	317731	86	2.89972
151470	134265	94	88505	80912	88	2697	2295	26	3933	3468	34	9188	8594	52	14654	13401	74	350319	325302	90	2.90555
83580	78890	83	49596	48244	80	2358	2185	24	2794	2832	29	7344	7173	45	10925	10312	55	298615	277781	79	2.90653
174334	141505	96	117373	100276	94	3501	3027	32	6244	5073	48	12096	9605	63	18728	15528	81	430184	332925	96	2.90653
90352	87326	79	98325	95430	81	2562	2663	25	3649	3506	37	7797	7296	51	12534	11995	54	304799	283011	81	2.90653
185161	144935	97	131483	108270	95	4037	3124	36	5758	3972	50	13246	10100	67	17469	13798	71	478695	368117	92	2.90653
123949	111802	90	70211	63706	85	2522	2248	27	3618	3216	34	8352	7558	54	13022	11426	70	334471	292320	87	2.91431
140954	131032	88	103145	96838	91	3311	3043	29	5359	4762	47	12070	11379	58	18979	16578	80	453514	395579	103	2.91431
109863	102031	90	65317	61005	84	2569	2351	28	4270	3945	39	9940	9195	53	13645	12452	67	363880	331620	86	2.91917
71522	68807	79	26094	25683	72	1396	1481	14	2115	2256	25	4643	4798	36	6430	6616	44	183529	178567	79	2.91917
102315	94150	94	55209	52412	83	1640	1239	18	2554	2374	31	6399	5950	44	9770	8632	61	260480	246674	82	2.92014
106381	100056	84	64736	61431	82	2459	1952	26	3239	2884	36	8452	7648	54	12744	11707	60	346384	317056	85	2.92209
112042	100630	84	59635	53209	84	2260	2227	24	3411	2813	34	7482	6070	52	10230	9189	59	304092	267477	85	2.92209
131333	115109	91	63254	55103	86	2356	1677	28	3848	3128	38	7089	6317	46	10856	9488	58	290689	249053	87	2.92306
98798	89962	97	61491	58249	82	1445	1461	18	1962	1806	27	6051	6080	40	7179	6986	47	211976	204855	81	2.925
77352	81103	69	40553	39445	77	1845	1671	20	2270	2189	23	5729	5187	42	7861	7835	47	213743	209414	77	2.92889
262956	187153	124	225711	168614	116	6458	4792	45	10002	7357	59	21518	16415	87	30566	23442	105	779280	587961	116	2.92987
92476	87068	83	53073	51560	80	2283	2114	23	3560	3547	31	8479	8024	49	11894	12342	60	336888	304795	83	2.93278
143326	123137	96	90037	79322	89	2374	2000	26	3680	3035	35	8141	7121	51	12002	10521	60	303698	253122	89	2.9357
107713	97935	86	67057	62781	83	1850	1840	21	2581	2689	28	6010	5491	47	8904	8364	55	234880	221430	82	2.93667
30723	28587	73	19746	19862	56	747	451	0	506	691	0	1667	1728	19	2526	2618	27	65987	69024	65	2.93667
96690	90816	81	95801	90232	82	2154	2027	25	4034	3406	37	7992	7212	52	13056	12075	65	314670	271897	80	2.93862
142320	118453	97	72874	61544	91	2948	2295	30	4373	3014	45	9932	7658	58	13408	11223	62	389226	326350	88	2.94542
117548	105105	88	73142	64874	86	1963	1825	20	2910	2389	32	6222	5318	43	8911	8155	52	242341	202306	84	2.94542
170313	145657	95	103238	89898	92	3156	2531	32	5104	3827	47	10283	8866	53	14415	12474	67	411337	336000	93	2.94834
131920	119299	88	85436	76597	86	2162	1830	25	4013	3708	36	7963	7052	47	12305	10530	61	293746	247915	85	2.94834
64180	63973	76	36708	36608	76	629	702	0	2005	1906	25	2963	2928	30	4874	4834	39	124464	130324	74	2.94834
64962	62538	78	38568	36143	78	775	681	0	1404	1689	17	3006	2815	31	5303	4981	39	129922	126902	75	2.95223
95813	87041	89	54643	49574	83	1623	1370	18	1907	1503	25	5324	4925	40	6695	6430	47	198807	181830	80	2.95709
88537	82224	82	52629	47457	81	1261	1263	12	2276	2458	25	5190	5110	38	7671	6912	46	187118	168325	79	2.96098
57487	58001	74	34483	33691	75	525	584	0	966	999	0	3103	3106	28	4214	4246	35	106609	106613	77	2.96195
23535	23777	56	13133	13196	45	261	299	0	1051	652	0	1288	1134	13	2010	1973	23	49481	49226	63	2.96293
137950	118283	93	60762	52130	87	2069	1835	24	3794	2713	38	7463	6329	53	11758	9715	61	267233	222911	90	2.96293
142980	127683	91	94441	87069	88	3092	3223	28	4425	3780	39	9708	8492	54	13503	11605	60	348452	297245	91	2.9639
102699	92379	88	68989	63059	83	1679	1450	19	2761	2527	33	6458	6133	45	8212	7290	51	235532	216370	80	2.96876
80553	76558	84	47259	45806	79	970	1007	2	1381	1820	21	4663	4388	38	8049	8378	48	200627	198538	75	2.96876
189876	146344	99	104362	83886	97	3074	2776	31	6429	5463	44	12831	11040	62	18121	16361	73	468140	429579	89	2.96876
106821	98077	92	43707	40805	81	2470	2286	28	3184	2969	31	7700	6866	50	11613	10010	61	323538	288337	81	2.97557
79741	76377	81	42886	41820	78	851	1036	4	2072	2008	24	3758	3576	37	5242	5637	38	138063	135803	76	2.97557
113926	103811	90	74358	70251	84	2339	1869	25	4233	4121	35	8952	8654	53	14756	14527	70	359790	329465	85	2.97654
138447	119979	95	78767	66644	88	2305	2047	26	3947	3676	34	9211	7653	56	13518	11784	64	372487	318399	90	2.97946
139763	120229	95	86409	75252	89	2235	2033	26	3698	2949	34	8257	7031	52	11625	10144	53	306049	264526	88	2.98238
103497	93951	88	44149	40056	84	1329	1294	13	2689	2440	29	7190	6800	47	9936	9487	52	291584	261661	83	2.98335
188194	117867	105	98411	57292	105	3368	2072	36	4516	2649	50	10739	6392	65	14247	8245	78	408951	244580	105	2.98626
85372	77779	88	51335	47124	80	1473	1343	14	2672	1997	29	4841	4415	39	6950	6331	45	181199	166861	78	2.99015
95249	89644	82	52247	48539	82	2038	1926	22	3574	3078	38	7928	6899	49	11729	10853	64	331406	299365	83	2.99113
131083	114639	103	67141	58256	87	2422	1990	28	3460	3517	32	9246	8379	52	13843	12132	61	390085	345525	86	2.9921
74575	70949	78	40198	39176	78	1313	1515	15	1963	1938	22	4203	3869	37	7128	6748	47	194100	192988	78	2.99307
210923	161137	106	178940	144761	104	4295	3211	38	8062	5836	53	17139	12923	76	23646	19078	94	603278	458451	105	2.99307
82671	81024	82	32010	31717	76	1342	1325	14	2369	2575	26	5408	5395	40	7491	7588	47	228738	225580	76	2.99404
87666	81605	85	52064	49576	82	2279	2413	24	2769	2925	32	7828	7986	46	10313	10356	54	319271	293820	80	3.0028
121032	107313	90	63867	57445	86	1878	1849	23	3080	2765	31	7838	7361	49	11689	10871	56	323172	296215	87	3.00474
64375	61618	88	36948	36319	76	667	878	0	1575	1342	15	3009	2870	31	4082	4127	33	113854	113991	71	3.00474
138227	125118	103	61287	56645	85	2952	2806	27	4434	3824	40	9752	8282	55	12647	11102	70	355017	315699	90	3.0096
30691	30521	60	19455	19022	59	508	545	0	462	474	0	1722	1622	20	2324	1898	27	62411	63679	71	3.01252
93134	87962	82	63788	62107	82	1750	1640	23	2736	2624	27	6468	6125	43	7869	7416	48	220535	211429	81	3.01252
86190	82865	80	71729	69742	80	1761	1651	19	3328	3214	34	7921	7435	47	10964	10415	55	279574	245308	83	3.01252
109109	100852	84	55876	51173	82	1964	1568	24	3237	2977	36	7867	6869	49	9938	9006	50	277561	241381	86	3.01349
96836	90881	82	64654	61281	82	2084	2046	25	2873	2391	28	6441	5922	48	9027	8254	53	244048	215445	85	3.01738
100643	94076	82	41402	39461	81	1814	1884	21	3270	2961	32	6366	6070	43	9580	8837	56	269494	253062	84	3.0203
125492	114812	85	73854	68529	84	2427	2159	29	3994	3104	36	9000	7862	56	12503	10235	62	366339	310218	91	3.02322
202053	167354	98	121549	101010	96	3914	3076	37	6496	4996	47	13211	10043	67	19418	16127	83	495763	387496	96	3.02419
79112	75830	79	34361	33576	78	1419	1284	17	2258	2151	26	5473	5289	41	8010	7565	46	214442	208862	82	3.02613
113940	105962	83	65964	60420	84	1931	1716	22	3300	2763	35	6232	5978	43	9670	8843	52	257065	230007	85	3.02613
84011	79631	80	40278	38641	79	1637	1442	17	2233	2066	27	5649	5332	41	8817	8879	53	213375	210210	82	3.02711
51289	51732	74	29238	28816	74	829	629	0	780	870	0	1940	1967	23	3012	2890	30	77976	74403	70	3.02711
119638	108794	84	80579	72311	87	2073	1950	22	3467	2929	38	7317	6702	47	9629	9041	49	242564	223075	81	3.02711
146424	123920	98	61024	52309	90	2138	1643	24	3035	2814	32	7042	6275	46	10082	8535	55	299998	253233	88	3.02905
35496	34522	69	23428	22684	71	766	613	0	1030	956	0	1661	1785	21	2889	2427	34	62420	63419	66	3.03002
26299	24826	71	19345	19162	58	474	506	0	804	885	0	1148	1246	12	1729	2030	23	50984	51979	59	3.031
79384	74097	96	36663	35441	79	1088	981	0	2248	2135	27	4501	4320	37	6480	6283	48	194972	189252	77	3.03294
52489	50763	75	25338	25053	73	536	510	0	793	1232	11	2742	2671	29	3694	3242	37	108918	110417	73	3.03683
101795	95167	86	46672	42092	81	2320	1838	25	2911	2645	29	7209	6628	45	11777	11022	58	323906	304513	85	3.03877
102130	96316	83	61344	57448	83	1375	1299	15	2262	2224	24	4878	4621	37	6846	6021	48	178767	163605	82	3.04072
107699	98350	85	57956	54438	83	2226	1897	25	3153	2938	33	7761	7447	46	11462	11649	55	322316	302930	84	3.04072
46134	45751	78	28222	27604	73	602	616	0	948	927	0	2285	2377	26	3540	3332	34	97438	95340	73	3.04169
242209	202542	110	171869	149543	98	6957	5970	43	10431	7910	62	24306	19655	85	36299	27805	93	904527	654068	103	3.04461
93817	89099	82	49484	47731	80	1563	1593	18	2663	2131	26	6124	5940	41	8045	7935	50	238703	235358	83	3.04753
73732	71227	78	46018	44700	77	891	973	0	1905	1740	26	4370	4280	36	5810	4956	44	150956	142666	79	3.04753
96818	91324	89	38330	35870	83	1727	1580	17	2007	2029	23	5031	4748	42	6859	6460	42	199771	186269	97	3.04753
112536	101972	85	68396	61848	86	1945	1792	22	3406	2473	37	7801	6623	52	10781	9761	58	280234	235160	101	3.04753
98497	91591	83	52438	48691	82	1263	1268	14	2854	2803	27	6399	6372	43	8592	8098	52	245402	231077	82	3.05239
82692	76199	85	64031	61648	82	1713	1547	20	2931	2912	26	6177	6012	45	8682	8342	58	233320	217080	81	3.05433
124602	110657	87	80403	71698	87	2906	2300	29	3742	3418	36	9260	7904	54	12649	10938	61	361689	303917	88	3.05725
103638	96257	85	53251	49691	83	1919	1849	22	2634	2601	28	6436	6399	44	9753	9334	55	272193	258501	78	3.06114
93078	86950	83	44728	42807	81	1704	1784	18	2632	2589	27	6394	5959	49	9381	8826	53	253357	241645	80	3.06406
147465	130109	91	86283	77582	90	2410	2150	25	3702	3193	38	9538	8395	53	12257	10737	68	313897	263540	91	3.06795
116676	105035	85	60662	52551	85	2350	2088	26	3498	3125	35	9155	7861	55	11192	9877	61	351329	302308	89	3.06989
71963	68965	79	31195	30802	77	1129	1001	2	2431	2036	27	5089	5261	38	7034	7004	42	191471	187737	79	3.06989
168345	150187	93	111595	101390	90	3589	3371	32	5831	4741	48	12415	10849	62	16877	14230	72	485044	390843	94	3.07184
76222	71300	86	46379	44196	78	1457	1421	16	2419	2310	27	5017	4983	38	6871	6349	47	178911	164554	82	3.07378
169395	138437	97	110247	92901	94	3070	2540	30	4912	3911	45	11432	8963	61	15315	12514	67	423248	342815	100	3.07475
85731	83516	83	82252	80068	81	1782	1790	20	2995	2741	35	6241	5751	44	9041	7911	57	217394	204729	82	3.07573
124762	108363	92	70449	61119	89	2352	1890	26	3864	3501	36	8312	7282	50	12524	11065	60	305432	265297	89	3.0767
59417	56597	89	29850	29182	75	559	812	0	1188	1080	5	2571	2495	27	3983	3744	36	98846	98863	74	3.07767
186310	151656	100	119960	99698	93	3694	3250	34	5318	4272	43	12858	9946	61	18857	14850	78	487448	372862	96	3.08253
146086	115092	96	86102	68094	93	2423	1780	29	4042	3279	37	8132	6200	54	12129	9759	66	312889	250612	92	3.08642
136914	119021	104	71143	64185	87	2446	1905	27	2781	2240	33	8150	7119	52	11042	9551	59	333317	283660	87	3.08934
41839	40413	82	29050	28407	73	595	630	0	1144	1017	4	2114	2124	21	3658	4045	30	77951	77570	69	3.09031
151025	129686	106	85853	76402	89	2875	2419	31	5016	4311	40	11071	9817	56	15054	12967	72	408085	350687	87	3.09128
167640	145225	97	116122	104799	90	2281	2284	24	4826	3739	41	10592	8870	58	14792	12299	70	412178	343868	90	3.09226
220081	154902	106	89642	69947	101	8832	6997	49	20073	15670	89	51632	39727	97	26269	20638	95	1.04858e+06	849422	102	3.09226
127986	119008	84	49259	44524	83	2627	2207	26	4306	4143	37	9669	8864	51	13374	11295	61	362319	336351	81	3.09226
61707	58491	78	35344	34209	77	737	778	0	894	1199	11	3007	2907	30	4708	4474	38	117009	115681	73	3.09323
113331	103901	84	62921	58870	84	1698	1630	21	3112	2410	30	6334	5768	44	8325	7609	50	219306	199183	83	3.09323
115639	104790	89	115676	107279	88	2603	2318	28	4657	4152	40	10533	9645	58	15270	13539	72	404653	369789	86	3.09517
106675	101029	93	63278	60482	81	3309	3021	30	4548	4258	40	10816	10556	54	14589	13762	61	434899	411847	83	3.09712
160931	138529	93	135575	121018	92	2583	2145	28	4754	4016	38	10781	8951	63	16682	14725	74	412019	344242	92	3.09906
93689	84918	84	58348	53023	84	1557	1306	18	2643	1995	29	5770	4876	43	8292	7644	52	230208	203614	84	3.10004
172218	143195	110	91613	77200	93	3556	2821	34	5297	4698	43	10265	8620	56	15329	12629	70	431558	351827	94	3.10101
158823	125678	93	90829	69991	92	2440	2470	24	5951	3893	52	12666	9928	67	17053	13040	79	479344	377008	92	3.10101
151356	131738	90	127531	112766	90	3665	2936	35	5149	4484	44	12329	10414	65	17045	15579	68	446989	381207	88	3.10393
179283	146098	100	129512	108016	95	4851	4041	39	7262	5702	56	16701	13329	80	25617	20493	89	618664	468971	99	3.10782
55541	54881	74	35499	35103	74	815	785	0	1616	1194	14	2924	2878	29	4046	3858	38	114101	111250	74	3.11171
125905	107251	96	135614	119955	91	3436	2996	33	5002	4426	41	12205	10463	59	17541	14687	81	459313	378477	92	3.11268
36289	36662	63	17015	17001	50	455	503	0	542	1017	2	1784	1806	20	3244	2928	33	77299	77391	70	3.11365
101936	93802	85	57672	52503	85	1348	1464	14	3312	3107	32	5733	5190	42	8195	7735	46	213290	202294	83	3.11365
87462	79661	93	53813	49367	82	1615	1471	18	2935	2589	32	6018	5125	49	7971	6695	49	231307	211821	84	3.11657
141515	127345	89	126139	116847	89	2882	2715	29	3876	3595	34	9182	7614	57	12724	10790	66	323153	273124	86	3.1224
56510	53974	80	33075	32415	75	819	872	0	1111	987	0	2488	2587	27	3524	3100	35	86597	85050	69	3.12337
29461	30163	71	16904	16770	52	424	347	0	1101	831	0	1726	1759	22	2352	2084	27	61720	61534	64	3.12435
146182	124970	106	99375	86681	91	3254	2757	31	4346	3379	41	10184	8222	58	14294	11864	69	369233	303468	106	3.12435
274557	181074	142	181706	124726	125	5685	3815	45	9160	6647	59	20454	13942	87	29475	19308	106	759001	508463	121	3.12629
116332	96704	106	63362	49791	106	2295	1856	26	4199	3479	35	8388	6837	50	13332	11406	68	345459	283335	106	3.12629
70955	69702	77	38467	37267	77	1397	1309	13	2151	1864	22	4514	4534	36	6409	5844	45	182786	182233	77	3.12921
90236	85069	85	58927	56754	80	2563	2208	25	3037	2995	31	8160	7357	52	11791	10781	65	325247	300246	82	3.1331
148266	120718	100	100077	81797	94	2215	1834	25	3300	3031	34	8877	7180	53	13652	11205	62	352145	271877	108	3.1331
29634	30668	62	18132	18678	48	406	313	0	812	666	0	1160	1331	13	2270	2118	25	56648	58551	64	3.1331
127786	113918	88	69667	63148	86	2970	2599	31	4217	4121	37	10019	9219	55	14591	13051	71	393139	348548	88	3.13602
86504	82548	82	53638	51924	80	1784	1643	21	2396	2332	28	5581	5557	41	8337	8017	49	238622	232325	79	3.13602
126330	108399	90	82300	72283	89	2187	1871	25	4010	3674	38	8810	7970	55	13219	11191	65	322025	272058	90	3.13602
73504	70008	82	45916	43913	78	1109	1012	7	1501	1446	17	3754	3661	35	5554	5668	39	151714	149260	76	3.13796
102598	93967	87	45720	42577	82	1593	1495	17	2866	2687	32	6646	6213	44	9039	8382	52	254244	239305	83	3.13991
47884	47762	77	25552	24968	73	515	547	0	898	902	0	2265	2341	25	3018	3042	29	85461	84164	72	3.14282
68204	68281	75	34078	33350	76	1062	998	0	2040	1749	24	3949	3780	36	5608	5147	43	155179	155174	75	3.1506
78638	76459	79	42609	41516	77	1133	1268	12	2257	2024	23	4524	4573	35	6632	6493	45	180326	175420	73	3.15352
151017	128271	91	82791	69931	91	2524	1963	28	4256	3865	36	10170	8180	58	14692	12146	69	404074	340332	90	3.15352
137406	120231	90	95417	84489	89	1982	1659	22	2892	2548	33	7122	5895	45	9396	8642	54	257196	217685	86	3.15741
93633	85805	82	56242	52666	82	1925	1855	21	2334	2170	32	6476	5925	44	9021	7985	59	234624	205078	83	3.1613
122170	104961	93	67764	59498	87	2277	2262	24	3500	3268	33	8484	7292	53	12696	11407	64	346487	311136	86	3.16324
127387	110509	103	76416	65487	103	1927	1697	21	3728	3234	37	8101	7164	50	11936	9409	75	334256	278862	103	3.16324
253311	161560	120	126683	77288	109	5134	3315	43	7795	5262	59	18008	11123	86	24562	16088	94	693427	431427	115	3.16519
71579	70451	73	33483	33144	76	1777	1816	21	2313	2170	26	6344	6377	42	8465	7601	47	248852	232185	79	3.16519
41528	40256	77	21521	21447	61	462	493	0	1147	890	0	2216	2022	25	3134	3198	31	84035	84123	69	3.16713
109439	101628	84	65439	61777	83	2790	2554	30	3910	3301	36	9792	9110	55	13759	12069	59	393470	340942	87	3.16713
85111	81384	78	45948	44349	80	1107	1214	11	2548	2233	29	4507	4185	36	7245	7076	43	180105	175036	80	3.17102
113311	101169	87	79181	69247	87	1727	1659	20	3322	2895	34	7091	6614	46	8926	8104	51	275757	250410	83	3.17102
101222	89417	87	59259	52947	85	1496	1438	17	2812	2489	31	6886	5912	48	8942	7836	55	278144	244586	83	3.17394
51154	53330	64	28685	28363	73	612	662	0	1333	1322	13	2596	2631	27	4340	4476	37	104801	104912	73	3.17394
339762	218927	141	261840	184202	139	9194	6480	51	12990	9162	66	30525	21177	117	46704	31502	131	1.04858e+06	806716	138	3.17491
195070	148125	101	95734	74661	98	3075	2388	33	5304	4023	43	11607	8742	64	18282	13604	83	410525	313865	94	3.17783
55226	54685	71	32849	31957	76	641	557	0	1050	904	0	2678	2409	30	4343	3839	40	105238	100255	76	3.17783
213696	151101	104	126451	91470	103	3610	2556	38	4881	4207	40	12284	8931	65	16923	11939	90	477648	368059	97	3.18172
67479	64654	79	14066	13852	48	1913	2007	20	11236	11318	54	3864	3642	34	2448	2489	28	776	1028	4	3.18269
81031	74307	83	51894	48949	81	1238	1077	8	1947	2297	22	4997	4718	41	6093	5911	44	165433	156810	77	3.18366
39858	39148	70	26470	26004	74	546	638	0	561	759	0	1777	1762	19	2816	3111	29	75102	71351	69	3.18658
42256	41226	74	22790	22664	63	343	378	0	879	948	0	2312	2393	26	3473	3565	32	81494	85833	68	3.18853
127745	111210	97	52109	46214	86	2063	1618	23	3864	3066	40	7774	7150	50	10074	8540	58	287807	253347	87	3.18853
112555	105685	83	63867	60720	84	3347	3037	31	5043	5070	37	12289	12157	57	17852	17037	77	486518	453664	87	3.19242
167578	142071	100	110643	97129	93	3223	3011	30	4173	3319	41	11399	9720	62	15051	12025	76	416002	358794	95	3.19436
118056	108810	90	60986	56699	84	2024	1927	23	3302	2698	31	7487	6512	48	9721	9048	50	248829	212885	84	3.19533
130278	118122	87	56786	52664	85	1764	1597	20	3222	3150	30	7821	7050	51	11375	9653	60	339616	297529	86	3.20019
83952	76817	82	50039	44961	82	1260	1307	14	2221	1794	28	4187	3804	37	6437	5968	47	173860	159344	79	3.20603
358597	232922	143	498895	320489	130	12516	7726	59	19259	12385	83	41116	25206	119	62289	39478	121	1.04858e+06	937126	127	3.207
88116	85835	77	59009	55748	79	1910	1812	20	2662	2392	30	7011	6286	46	9618	8736	53	280703	248260	83	3.207
198684	162880	101	120390	100302	95	4262	3386	38	6249	4931	48	14316	11542	71	19974	16005	84	550799	410758	95	3.21186
76093	71896	78	46088	45032	79	862	756	0	1945	1744	22	3857	3655	37	5072	4464	39	133682	129847	77	3.21284
268428	195108	114	230103	177182	110	8475	6302	48	12387	9821	71	28380	21919	97	40780	30818	100	1.04858e+06	834897	104	3.21381
59888	57732	79	32789	32896	75	723	746	0	920	1091	10	2647	2537	29	4119	4229	34	109594	106765	71	3.21381
62058	61159	77	39777	38705	75	670	839	0	1209	1184	13	2616	2400	29	3188	3817	31	103037	107270	68	3.21478
138250	123202	93	68553	61392	87	3437	3156	31	5471	5252	39	12307	10827	66	17531	16099	79	460057	427689	87	3.2177
107172	99983	86	55652	52516	81	1883	1754	23	2318	1976	25	6955	6142	47	9358	8123	51	263505	237388	79	3.2177
98474	90084	85	60610	57327	82	1870	1651	24	3248	2975	33	7263	6723	46	10141	9479	50	286811	255794	80	3.2177
71013	69368	78	34339	33646	76	1097	990	0	1473	1465	20	4926	5060	39	7101	7409	44	183316	181177	79	3.22256
118052	100828	96	105936	94303	88	2313	2308	25	3501	2667	38	7857	6853	50	11130	9688	58	289797	254314	89	3.22353
108435	101568	83	71965	68889	83	2670	2352	27	4439	4066	37	9268	8433	53	13923	12500	72	351240	302175	88	3.22839
102513	94247	88	71490	67102	83	1531	1388	18	2848	2506	31	5435	4679	43	8343	7206	50	216826	193138	83	3.23131
107124	91261	104	60310	50463	104	1939	1828	18	3067	2641	32	7035	5638	48	9761	8236	60	259169	219712	104	3.23131
64384	64274	79	37774	37176	76	1020	1030	3	1613	1453	19	3259	3104	30	5344	5607	39	147036	148258	77	3.23131
259057	172505	110	178721	120730	109	7841	5667	52	13644	9708	64	31025	22817	98	46282	34153	102	1.04858e+06	794997	107	3.2352
122186	110810	98	120478	113103	88	2618	2387	27	4589	4202	39	8472	7840	47	13162	12643	55	334604	307059	86	3.23715
135617	121093	95	82763	76500	87	2749	2719	26	4890	4566	40	11343	9959	59	15824	14204	64	438231	383291	89	3.24104
98956	90437	99	57380	51540	99	1375	1516	14	2669	2217	25	5901	5313	42	8633	7684	52	219598	189143	99	3.24104
144044	129860	95	109356	102484	88	2886	2746	28	4123	3982	35	9617	8320	55	14828	13310	69	365851	298752	85	3.24201
195570	152979	111	178772	150493	100	4901	4134	38	8598	6632	55	17753	13943	76	26632	20987	89	667003	513314	96	3.2459
141963	119766	97	91901	78959	90	2435	1816	27	3706	3469	39	8436	7117	56	11497	9484	58	309430	253236	87	3.24687
132583	115994	88	62420	54792	85	2336	1980	26	3327	2733	33	7892	6760	51	10609	8617	64	282216	240466	83	3.24687
41309	40155	74	23306	22992	61	760	658	0	1154	1080	8	2348	2335	27	3292	3661	33	96306	96691	68	3.24687
138672	113058	92	85978	70421	92	2420	1781	29	3971	3228	35	8285	6759	54	12183	9526	61	323041	261288	89	3.24881
142607	122944	94	84343	72440	91	2064	1830	25	3841	3246	42	9358	7556	59	13054	10414	60	345207	279509	94	3.25076
164973	133787	99	100253	84533	94	2883	2286	29	4551	3817	42	9619	8347	56	16332	13477	82	379823	300345	92	3.2527
110377	102080	84	47546	44861	83	1888	1763	23	3458	2980	34	7536	6874	46	10732	9890	53	289501	269798	86	3.2527
97378	89218	87	58343	51532	83	2039	1723	23	3012	2345	33	6014	5433	44	9787	9072	52	243674	222125	86	3.25659
154192	128131	102	76256	63747	93	2738	2322	31	4592	4162	36	9781	8300	56	14628	11939	67	358869	304126	95	3.25951
102188	93533	85	68735	62557	84	1604	1583	18	2778	2812	30	6052	5474	45	8427	7301	52	214424	194594	84	3.26146
12136	11654	50	13421	13759	46	180	318	0	298	470	0	678	797	0	1168	1325	13	24854	33307	36	3.26243
111424	106705	83	65326	62563	81	2620	2598	28	3734	3734	37	9195	8245	52	14307	12956	63	390774	341557	84	3.26437
134379	120551	86	80589	72525	85	2309	2084	28	3420	2724	35	8421	7053	53	11423	10042	59	306949	261474	87	3.26437
31501	30550	73	22745	22720	68	228	269	0	586	645	0	1462	1442	16	1964	2267	21	57355	57398	66	3.26632
77615	72136	84	30090	28160	78	3248	2990	31	5713	4840	42	13918	12138	64	8398	7763	50	264924	225193	83	3.26632
93892	90803	79	42998	41032	79	2034	1964	23	2485	2044	30	5999	5689	43	8959	8837	48	251910	246853	80	3.26924
98914	93289	83	65719	62039	82	1850	1737	22	3024	2669	32	5757	5322	42	8714	8208	49	220681	202444	80	3.27118
67594	66668	75	47582	47073	78	1073	1167	9	1720	1450	18	4343	4407	37	6099	6168	42	186310	184848	76	3.27118
89634	85205	83	49409	48135	79	1457	1243	14	2186	2076	25	5027	4993	39	8347	7186	50	211343	203905	77	3.27118
99882	93036	97	79802	75799	83	2321	2187	25	3400	3330	32	9662	9158	53	12846	12534	60	368526	349162	80	3.2741
185849	144911	97	94762	72223	96	2428	1778	27	4522	3479	41	10875	8526	61	14929	11021	74	379732	291505	92	3.27799
65476	63447	81	36177	34933	77	911	759	0	1178	1172	11	3328	3296	32	5976	5739	42	134640	133204	77	3.28285
89661	81230	82	64976	58633	83	1953	1737	22	2492	2389	29	6517	5935	47	10314	8888	55	249948	212919	86	3.28771
98141	95077	82	52040	48931	80	1853	1621	21	2591	2546	26	6235	6174	43	8744	8252	50	235490	229760	82	3.2916
85341	81639	82	67275	65696	80	2502	2238	27	3196	3136	32	7374	6872	45	9852	9719	52	267030	247499	82	3.2916
57061	55947	74	36151	35530	75	839	707	0	888	786	0	2595	2373	29	3500	3378	32	106376	103042	74	3.2916
132086	119580	86	88433	80346	87	2011	1826	23	3393	3065	31	7445	6639	46	10844	9029	61	287410	242868	89	3.29257
176196	131322	99	99662	76370	96	3625	2824	35	4992	3898	42	11243	9357	56	15108	11505	77	394068	319715	99	3.29452
94657	90826	84	71683	68148	81	2367	1948	27	3493	2863	35	7820	6901	49	11043	10133	64	273272	244909	82	3.29938
106826	99453	82	61052	57592	83	2158	2041	24	3862	3111	37	7693	7262	48	10763	9605	58	299860	270935	83	3.30035
201252	146619	107	142093	104060	105	4040	3220	37	6496	4365	49	14652	9895	67	22328	15169	96	547239	369435	105	3.30424
29829	29844	58	17498	17177	55	438	512	0	290	482	0	1262	1589	18	2170	2180	24	50925	52037	62	3.30521
196172	155363	103	140785	116163	102	4716	4007	36	6905	5735	49	16654	14830	72	24527	20487	90	630910	516641	97	3.30716
116828	105235	86	53662	47691	83	1817	1803	21	3233	3148	31	8325	6873	51	11794	10115	71	338440	302820	80	3.30716
184246	152647	98	123584	105848	94	5492	4862	39	7382	6438	48	17542	14648	78	24846	20772	86	638132	508804	95	3.3091
94569	88169	83	39505	37737	80	1855	1765	20	2490	2523	27	6231	6173	43	9893	9451	53	257650	250739	80	3.31008
32281	31793	69	19806	19885	57	421	327	0	462	512	0	1247	1336	11	1748	1776	22	46351	49043	65	3.31105
91521	87819	81	62396	59787	80	2388	2146	26	3945	3145	37	7418	6801	46	10201	8155	64	299644	258634	81	3.31105
47482	49351	75	26848	27291	59	662	632	0	891	1251	11	2416	2661	27	3486	3678	31	103036	106598	67	3.31105
141766	132612	86	117807	110067	86	2576	2502	28	5010	4033	41	8938	8280	52	12405	10769	70	318320	275827	86	3.31688
46505	45995	76	26220	24757	76	523	610	0	1101	1155	9	2821	2522	29	3729	3600	35	114308	107330	88	3.31688
74639	72833	79	44894	43639	77	754	628	0	1648	1548	16	3966	3611	35	4947	4743	39	169534	164783	79	3.31688
115731	106488	84	64091	59079	83	2860	2848	26	3671	3441	34	9740	8400	56	14024	12741	61	387911	335452	87	3.31883
135717	124313	93	81576	75914	86	3083	2967	29	3683	3738	31	8603	7943	50	12668	11198	72	364822	319934	88	3.32175
113051	104353	88	89479	84649	84	2626	2377	26	3334	2750	35	6767	5903	46	10654	9586	56	259625	227771	84	3.32661
103827	94226	89	42985	38602	83	1284	1183	11	2207	1754	26	4921	4324	40	6504	5417	48	187190	166392	83	3.32758
32291	32683	59	19175	19307	55	535	591	0	427	796	0	1239	1203	14	2533	2703	25	64415	65801	66	3.32952
97941	91293	81	52585	48865	82	1833	1709	21	3462	2965	30	6498	5959	48	9894	8630	59	250875	222835	81	3.33244
86080	79631	83	63723	59645	83	1456	1282	13	2337	2220	27	4607	4578	39	6333	5931	41	181425	173254	79	3.33341
167900	146145	107	94270	82802	91	3414	2767	32	4739	3715	41	10162	8091	59	14503	11928	71	363669	291364	88	3.33633
110782	103208	84	54988	50830	83	2627	2403	27	4012	3823	36	8725	7951	52	14025	12655	63	360480	325386	80	3.33633
199179	160470	103	114482	91184	99	2878	2092	32	5583	4375	48	11657	9161	59	17791	13219	87	405892	314326	102	3.33828
130698	110271	89	80822	74027	87	3620	3521	31	5687	5326	42	13034	11790	66	19161	16760	79	445161	402959	87	3.34217
98827	90052	83	76338	70884	83	2537	2067	27	3251	2772	32	7738	6659	52	10596	9326	58	273638	233697	84	3.34314
253453	166722	120	233190	176575	108	7455	5488	48	11620	8615	63	26488	19739	97	39179	29678	98	958658	721971	106	3.34508
114167	103683	85	106081	97375	86	2500	2396	26	3628	2814	38	8019	7183	51	12930	11371	66	313708	269532	84	3.34508
126090	117604	84	79930	74213	86	2107	1918	26	3977	3695	37	8436	7289	53	12508	11298	61	333014	282064	89	3.348
123739	107981	88	78570	68168	88	2212	1852	26	3016	2530	31	7115	6390	48	8961	7760	52	277276	241500	88	3.348
194858	153038	101	113571	89113	95	3868	3002	37	5776	4021	48	13535	10848	65	20192	15608	85	512054	401420	98	3.35092
125446	101867	107	84221	69436	107	2234	1490	24	3467	2814	34	7639	6033	53	10830	7793	67	287757	221937	107	3.35092
123922	114131	87	57639	54912	85	2017	1780	23	3556	3187	32	7590	7109	46	10323	9633	61	272618	256905	84	3.35092
98198	91174	84	65563	61770	82	1752	1652	21	2733	2220	31	6253	5623	44	8193	7292	52	246159	221507	84	3.35189
148416	127755	96	57155	49258	90	2594	2265	26	4048	3272	36	10444	8716	56	15656	13869	66	412127	343967	90	3.35286
96439	86176	85	57771	52864	83	1672	1509	18	2590	2377	27	5351	5185	40	7458	6675	48	203001	183089	84	3.35286
109890	95400	101	54878	47513	101	1879	1637	20	2991	2710	32	6543	5978	44	10424	9609	58	288327	262053	101	3.35286
68358	64430	89	36935	35372	77	798	557	0	1374	1400	13	3263	3215	32	4586	4378	35	117795	115511	77	3.35578
43111	44111	61	26609	26206	72	760	738	0	1316	1146	10	1879	1921	23	2438	2376	24	76434	77560	72	3.35578
174037	135644	105	118514	94840	95	3426	2753	33	4633	4037	42	10984	8952	58	15340	11806	65	408727	332310	94	3.35772
101647	95729	84	68787	64906	82	2409	2382	26	4276	3994	35	9063	8481	51	13997	12931	73	361958	318864	84	3.35967
145697	126617	98	99942	89657	89	2416	2215	27	3789	3151	34	7240	6278	48	9948	8304	59	276267	231131	91	3.36064
194428	159855	97	132886	111464	97	3630	3007	33	5604	4458	48	12532	9979	67	17296	13821	73	481172	363885	114	3.36064
139759	125779	88	75155	68420	88	2116	2106	23	4082	3763	38	9011	8125	54	13498	12353	64	373993	347007	88	3.36161
50665	51561	64	19885	19833	53	992	1039	3	1268	1092	7	2370	2465	26	3571	3647	34	97280	100803	71	3.36161
104243	97558	83	55925	53250	82	2922	2721	28	4168	4163	38	10664	10601	60	14712	13871	63	403202	375195	82	3.36259
81794	77515	81	61654	58129	80	1672	1524	20	2930	2864	32	6583	6022	49	8948	8497	52	270648	249171	81	3.36453
25373	26911	55	17268	17314	52	212	319	0	563	541	0	984	917	0	1626	1622	21	48771	50084	63	3.36842
125828	113851	90	62102	59461	83	3575	3142	32	4694	4772	38	11579	10981	60	17380	16418	76	490744	470328	84	3.36842
147538	131592	95	81039	73894	89	2064	2188	24	3751	3575	37	9087	8416	55	15330	13695	68	362621	330260	84	3.36842
112289	107378	84	73057	70328	82	2886	2610	27	4078	3676	40	9643	8834	58	14446	13632	72	370610	326456	82	3.36939
89900	86061	80	63527	61616	81	1419	1243	14	2193	2041	27	4609	4625	39	5721	6043	40	186868	184721	78	3.37134
132976	117082	93	57434	49653	87	1778	1624	21	3478	2947	37	7761	6697	47	9333	7857	58	273633	238636	89	3.37523
93711	87994	86	45990	43260	82	1990	1859	21	2503	2683	28	6088	5881	42	9350	8668	53	254004	244704	82	3.37912
106783	96780	88	112071	105372	84	2622	2242	27	4152	3960	36	9062	8025	55	13892	12424	68	341354	290295	83	3.38009
104940	98271	85	83779	79458	82	1966	1856	23	2938	3121	29	7589	6968	49	10738	9871	57	277922	238632	84	3.38301
94796	90946	89	49479	47048	81	1733	1472	20	2532	2535	26	6299	6109	42	8580	8044	51	256489	243422	80	3.38495
86210	81752	82	39712	38197	79	1801	1736	19	2554	2158	26	6057	5877	41	7510	7602	49	226196	219061	80	3.3869
71461	65425	93	42798	41262	78	1000	992	0	1600	1537	19	3523	3619	33	4762	4474	35	125363	120903	76	3.3869
142052	124602	90	76358	68593	88	2060	1537	24	3714	3685	33	8120	6995	50	9051	7901	55	272631	235268	88	3.3869
125963	114271	89	65614	59429	85	2110	2200	22	3876	3159	41	7830	7531	48	12681	11974	59	314965	289122	85	3.3869
124236	112880	88	97976	90108	86	2698	2409	29	3955	3531	36	8558	7671	52	12857	11221	59	321862	268960	85	3.38884
117331	107845	85	54531	50860	83	2250	2158	25	4658	3574	41	8748	7672	50	13772	12402	69	384812	337550	87	3.38981
53172	51670	73	33209	32994	75	579	672	0	808	1066	7	2909	2578	32	3516	3379	33	102285	102254	70	3.38981
29477	27093	75	17108	17270	51	456	425	0	622	596	0	1594	1675	17	2505	2281	26	63545	64720	67	3.38981
54262	51462	86	28764	28120	74	815	634	0	1097	1013	2	2325	2398	27	3583	4065	30	98169	97143	70	3.39079
65494	63294	76	38987	38146	77	814	744	0	1275	1423	18	4350	4068	36	5833	5598	39	167296	164472	74	3.39565
357595	254344	148	380613	276508	144	9069	6747	49	16211	10625	76	34177	23709	122	52275	36871	133	1.04858e+06	880072	137	3.39662
110528	108584	81	86893	84507	80	2749	2782	27	3851	3502	34	9537	8865	56	12043	11216	62	361536	321239	79	3.39759
137565	121816	88	89383	81263	88	2495	2238	28	3949	3553	35	9068	7878	52	13498	11512	63	338035	288653	84	3.39759
149204	123540	90	81022	69556	91	2190	1575	25	3497	2811	38	7668	5917	52	11386	9534	62	304975	250787	86	3.39759
90897	85873	82	50350	47937	80	1794	1769	20	3325	2489	39	6896	7031	42	8285	7989	54	259882	252619	76	3.40051
96628	89181	84	87593	83811	85	3391	2991	31	5461	4912	44	11174	10431	61	15864	14613	73	390778	351595	98	3.40051
112503	104694	85	74043	70374	83	2405	2290	24	3413	3309	30	8539	7863	53	11789	11241	57	328515	287790	84	3.40148
138132	125303	87	89689	81918	86	3158	2690	30	4099	3515	39	10090	8511	59	15345	13294	77	418236	359512	84	3.40148
118656	109275	84	62876	58451	83	2806	2559	31	3482	3528	34	9037	8137	53	13431	11798	62	342437	293987	82	3.40343
169236	150963	91	162884	147937	93	4162	3707	33	6362	6409	42	15373	14154	72	22393	20285	78	530481	481598	88	3.40829
83195	78721	79	40507	38995	79	1639	1360	18	2308	2217	27	5484	5373	38	7475	7352	46	213983	206947	83	3.40926
103567	91450	91	68372	63064	85	1809	1874	18	3813	3009	38	7612	6893	49	10521	9145	55	303016	267940	88	3.41218
263240	166104	114	224355	168755	114	5081	3519	45	8228	5827	55	18723	13307	80	27810	19371	105	688328	484343	112	3.41218
33548	33245	64	20382	20787	51	375	456	0	1282	848	0	1836	1997	21	3362	3399	33	68783	70295	67	3.41218
62503	59596	87	44199	43019	76	816	890	0	1920	1692	18	4071	3879	34	5634	5463	42	152801	154401	77	3.41412
103153	94718	85	58996	53968	84	2007	1754	23	2951	2429	27	5909	5152	43	7700	7072	48	223960	201807	83	3.41801
76163	72756	87	47725	44615	80	1052	1008	2	1913	2262	25	4535	4046	39	5389	5443	41	158816	153876	76	3.42093
141999	128258	92	156639	146902	89	3047	2813	29	4815	4526	38	11801	10940	59	17765	16533	79	450547	405777	85	3.42288
157895	133810	94	81997	69542	90	2865	2656	29	4770	3916	41	10208	8438	60	15384	12663	69	430029	351633	89	3.43163
96583	92165	80	60988	56731	83	1708	1629	20	2270	2049	25	5299	4736	40	7478	6965	48	200423	183095	77	3.43163
70819	68227	79	42864	40086	78	1318	1443	15	1930	1663	21	4464	4342	36	6686	5782	50	164910	158203	74	3.4326
64015	63026	77	32345	31727	76	769	1000	1	1406	1548	17	3501	3574	30	4611	4648	36	141840	139323	74	3.4326
83164	79138	83	40592	38713	79	1873	1818	20	2186	2104	25	5814	5774	46	7915	7219	47	220550	212873	78	3.4326
82771	79757	80	44359	42625	79	1400	1298	13	2164	2104	23	4246	4045	36	5763	5507	45	168477	163463	77	3.43454
99083	90142	86	54026	49587	83	2014	1880	24	3431	2917	37	7223	6357	50	11611	10063	66	311469	274336	83	3.43649
50179	49419	73	42398	41982	74	696	629	0	1014	1265	10	2113	2399	25	3789	3715	33	92631	91489	73	3.43746
84323	80753	81	44183	41928	80	1649	1724	17	2938	2369	33	5815	5598	39	9022	8533	54	244698	229676	82	3.43843
107195	92682	88	64754	55233	87	2112	1788	24	2643	2523	31	6319	5395	45	9718	7752	52	237964	209508	86	3.44135
230466	167412	111	235458	184902	110	5805	4520	43	9722	7656	56	21971	16998	87	32214	24426	100	803537	641654	111	3.44427
33466	32299	75	19267	19192	57	471	518	0	1410	860	0	1654	1647	19	2456	2622	26	69277	71937	70	3.44621
260429	194073	115	211088	161253	109	6327	4851	45	9965	8216	60	23259	17087	92	32698	25077	101	878129	657873	111	3.44621
119421	102179	91	71052	61817	87	2077	1872	23	3261	2867	33	7528	6781	49	10736	9553	59	261880	223325	94	3.45108
104227	100274	82	41924	39066	79	1875	1689	20	3025	2915	32	6492	6158	42	9102	9048	49	247671	235411	79	3.45399
100768	93553	85	50209	47424	82	2121	2088	25	4100	3571	35	7619	7203	46	11811	10850	55	313106	284595	82	3.45788
64091	59810	81	37728	35802	78	1039	1061	7	1388	1452	16	3629	3086	35	5043	4612	40	137045	131538	75	3.45983
50955	49380	72	25207	24931	73	801	968	0	1041	954	0	2929	2708	30	3794	3680	34	99864	101398	69	3.4608
94069	88025	83	42686	40599	81	1836	1855	21	3091	2647	30	6244	6136	40	9123	8561	50	263598	250726	81	3.46274
114573	102003	86	81753	74487	87	2235	1977	23	2595	2264	30	6028	5658	44	9275	7677	59	217071	197570	83	3.46274
161210	129685	104	84886	69136	93	2986	2390	31	4103	3223	40	9904	7590	61	14527	11473	68	379417	299541	91	3.46372
156168	132673	94	78522	66867	90	3655	3124	33	5847	5737	44	13198	12586	64	19938	18866	76	518237	495656	90	3.46955
103950	94435	84	62587	56141	83	1841	1763	21	2566	2197	30	6129	5419	44	9421	8908	56	250496	217078	83	3.46955
148837	129683	92	71780	63091	89	2591	2282	26	4894	4131	49	10790	9794	56	14028	11539	64	410869	345930	93	3.47344
111425	105752	82	60463	53667	83	1854	1676	21	3334	3157	32	8047	7349	49	12665	11325	59	354118	319577	86	3.47539
110502	99372	91	81285	75023	85	2576	2387	28	3767	3197	33	8306	8022	48	11788	10724	64	326427	292653	87	3.47636
58922	58321	74	13804	13715	47	578	645	0	1196	1203	11	3050	3213	30	4245	4541	36	109937	110236	73	3.47636
120646	108427	95	149240	140823	87	3319	2805	32	5507	4722	42	11583	10857	59	15794	13789	69	418918	380135	88	3.48511
106308	99526	87	64136	61276	81	1857	1458	21	3547	3078	33	6261	5717	41	9765	10068	52	238838	225838	81	3.48511
101039	95642	83	46457	44552	81	1764	1662	23	3264	3462	32	8007	7617	48	12015	11898	56	292471	277122	81	3.48511
124850	107105	92	103694	89251	90	3045	2923	27	4154	3561	44	9543	7743	62	13268	11135	67	364919	306813	90	3.48997
148627	130474	93	76696	67129	89	2930	2448	29	3680	3492	36	9678	8625	59	13759	11562	75	385696	327985	87	3.48997
82549	79043	87	30681	29780	77	1018	1046	6	1423	1617	18	4104	3625	37	6359	6040	45	154624	154944	77	3.49483
87094	82930	84	44715	42583	80	1770	1597	20	2697	2547	27	5930	5753	42	7957	7034	46	240869	235638	80	3.49483
96275	91258	94	52193	49987	81	1425	1397	19	1999	2231	26	5742	5584	43	7369	7085	43	207201	196227	93	3.49483
144729	128707	89	112487	101791	90	2266	1682	27	3926	3860	37	8449	7929	53	12335	11288	60	313545	302270	90	3.49775
127062	113591	87	79465	69295	87	1690	1550	20	3173	2521	32	6881	5840	48	9569	8409	52	249898	216237	88	3.49775
108146	94971	87	62745	53970	86	1980	1873	23	2500	2310	33	6120	5122	45	9853	8550	54	254109	218172	88	3.50067
85539	83259	79	66320	64102	80	1220	1278	14	2605	2333	26	5996	5287	44	7821	7168	49	207229	187786	81	3.50164
85764	82362	79	38475	37383	78	1283	1150	11	1907	1957	20	4910	4739	38	6771	6483	47	212066	204884	81	3.50261
89224	84833	83	39308	37264	80	1507	1439	14	2523	2607	27	5853	6189	38	8013	7357	52	220788	210885	81	3.50261
58020	56908	80	30700	30141	74	1176	915	0	1277	1499	16	3312	3227	31	4407	3977	39	129879	130380	76	3.50261
163893	146320	101	131801	120674	91	4044	3771	32	6473	5771	50	15107	12653	70	22878	20156	83	599640	472740	94	3.5065
126235	110872	87	83085	75412	86	2009	1589	23	3265	3081	31	8227	7163	51	11677	10220	62	284591	255497	85	3.50845
78579	75202	84	37199	36174	78	1445	1334	14	2077	1950	24	4946	4486	38	6580	6666	41	189781	185758	83	3.50845
91477	85889	82	67483	64987	82	2740	2740	26	3740	3466	34	9209	8288	53	13265	11910	58	365583	330816	84	3.51428
130306	113023	91	67060	58845	87	2244	2206	25	3578	3116	35	8540	7254	51	13183	10823	64	349204	292359	88	3.51428
112935	109084	81	81286	77839	82	2956	3074	30	4734	3928	40	11403	10785	57	15433	13560	59	452472	404580	84	3.51428
103085	96590	86	85875	80795	83	1972	1722	24	3149	3043	33	7133	6713	47	10787	9581	59	287378	258471	81	3.51623
114800	108342	88	116676	112187	84	3173	3128	31	6046	5627	44	12000	11768	61	18326	18232	73	498993	464000	85	3.52012
64598	62340	77	37316	36597	75	853	840	0	1632	1549	17	2918	2915	29	4633	4749	36	117070	114473	72	3.52401
112589	102428	84	60333	53554	83	2037	1739	22	2797	2746	28	6926	6500	45	9693	8548	51	289391	261283	84	3.52498
55970	55329	77	33870	33004	75	602	604	0	1111	1433	15	2529	2430	27	4260	3915	38	102436	100825	76	3.53179
87785	82634	86	67654	65358	82	2041	1946	24	3934	3307	38	8239	7441	56	11936	11421	60	309198	275796	84	3.53179
94668	85846	85	40126	35982	83	2052	1701	23	3323	2907	40	7344	6951	48	10045	8759	68	280054	258049	84	3.53276
128914	118095	97	95649	87420	86	2191	1728	26	4341	3629	36	7584	6550	48	11676	10256	68	287146	238204	87	3.53665
99439	90207	86	41931	38036	82	1252	1400	14	2728	2305	27	5681	5273	42	7420	6430	48	224251	200208	85	3.53665
108946	100269	87	63042	58650	82	1747	1511	22	2226	2143	26	5445	4873	42	8482	7523	54	220351	197328	86	3.53665
85542	83536	80	51707	50352	78	1723	2068	20	3800	3476	31	6657	6193	44	10339	9396	58	290261	267284	81	3.53665
78814	76048	78	38816	38210	77	741	911	0	2051	1963	24	4883	4980	36	7311	6800	48	207002	205435	77	3.53762
228257	146954	125	147399	96204	118	5840	4048	43	7990	5904	65	17231	12797	91	24033	17255	110	633971	476942	119	3.53762
23467	22321	75	14469	14384	48	536	424	0	341	461	0	1386	1340	15	1990	2052	22	60207	61543	67	3.54443
47307	44734	79	30211	29257	74	598	678	0	1015	1043	5	2622	2164	30	4071	4127	38	96240	94427	71	3.54637
94457	89290	82	68130	65318	82	2095	1899	23	2739	2543	32	6497	6073	44	9327	8785	53	234119	212083	81	3.54637
53042	51695	74	32794	32069	75	882	669	0	1334	919	0	3212	3096	32	3932	3703	36	105252	103351	72	3.54637
104723	98810	92	53732	50514	81	1785	1660	20	2263	2462	27	6761	6374	43	9386	9003	54	252070	243666	75	3.55026
100536	95715	82	65381	60940	82	1884	1660	20	2303	2401	26	4962	4628	40	7106	7168	43	219310	208013	77	3.55123
91428	88135	82	76046	73003	82	1663	1420	22	2839	2601	29	7101	6488	47	9940	8615	57	253163	229247	82	3.55221
146338	132696	88	130916	119268	90	3178	2851	30	5219	5040	43	12643	10744	60	17849	15812	80	474032	403278	91	3.55415
119552	109668	99	80879	75151	93	1955	1607	22	3427	3346	30	7974	7370	47	12575	11609	63	300217	264138	102	3.55415
91666	86256	90	43449	41527	79	1855	1696	22	2721	2581	33	8301	7335	52	11151	9940	59	309543	271050	80	3.5561
160284	137169	92	94089	81964	91	3255	2775	32	4675	3939	40	10789	8650	61	16379	13243	69	428202	337332	92	3.5561
102838	90505	93	57039	49394	84	1654	1572	19	2446	2122	29	5907	5193	47	9191	7732	55	226715	195806	84	3.55707
64459	61031	88	39167	37661	78	1352	1125	11	1532	1725	22	3628	3699	31	5406	5315	38	148232	143697	78	3.55707
66057	61992	79	34450	32944	77	1131	906	0	1414	1640	18	3168	3256	31	4820	4444	38	133661	127556	76	3.55901
109323	101173	90	52536	49145	83	2020	1781	24	3623	3778	31	7709	6853	48	11873	10650	58	302276	289529	83	3.55901
227127	192154	103	159306	135539	102	5545	4540	39	9012	7250	55	22076	17888	83	32321	26516	95	819482	631842	102	3.55999
70771	68664	77	36586	35239	79	1044	1194	10	1936	1957	22	4220	3916	36	6763	6710	41	165090	156149	93	3.55999
[truncated: 7,798 more rows]
