# Supplementary material for: Phenotypic heterogeneity follows a growth-viability tradeoff in response to amino acid identity
Source: Nat Commun. 2024 Aug 2;15:6515. doi: 10.1038/s41467-024-50602-8 (PMC11297284; doi:10.1038/s41467-024-50602-8)
Supplement: Supplementary file 6 — Source Data [file 41467_2024_50602_MOESM6_ESM.zip › source_data/fig6cde/240423/240423_1645_yATP_C4_NH4.csv]

FSC-A	FSC-H	FSC-W	SSC-A	SSC-H	SSC-W	BL1-A	BL1-H	BL1-W	VL1-A	VL1-H	VL1-W	VL2-A	VL2-H	VL2-W	VL3-A	VL3-H	VL3-W	YL2-A	YL2-H	YL2-W	Time
36056	33551	73	17298	17239	54	577	704	0	826	732	0	1915	1992	22	2251	2650	23	69808	69343	77	0.000988386
159777	125811	108	94232	74688	95	4454	3375	37	5269	4059	47	10828	8608	60	14223	12766	64	322282	258901	100	0.00197677
111287	101458	86	44085	39830	83	1593	1359	19	2591	2280	27	6851	6145	46	9085	7406	60	253837	218143	95	0.00494193
92315	85939	83	55126	49603	81	1749	1447	18	2853	2951	33	7155	6595	48	10499	8964	62	305571	282658	94	0.00691871
91410	86423	82	35298	34623	79	1910	1796	22	3284	2968	32	7315	7045	45	10198	9378	56	286096	274491	91	0.00790709
77679	72771	87	46141	43994	79	1245	1302	14	2509	2165	28	6642	6257	44	10152	9144	55	266020	237201	90	0.00889548
87429	82145	97	27702	27179	77	2435	2403	26	3612	3471	33	6738	6542	45	10686	9665	55	203441	191350	89	0.00889548
37731	38748	62	20686	20696	62	466	434	0	1157	818	0	2178	1918	25	3567	3557	34	90063	92221	71	0.00988386
93918	88155	89	45306	43494	80	1908	1668	23	3259	3076	31	7005	6682	43	9942	9212	51	292749	277554	91	0.0108723
155022	133272	93	85014	73563	90	3310	3012	32	5286	4487	45	10177	8314	56	13936	11169	63	322171	264382	98	0.0118606
57264	57083	75	29436	29752	65	871	639	0	1181	1528	16	3353	3592	32	4553	4204	37	129895	129964	83	0.0118606
71587	66489	87	35662	34744	77	2910	2712	29	3202	3142	32	6718	6783	45	10721	10231	54	213947	195693	87	0.012849
91954	86735	86	51505	48657	82	1647	1609	20	2812	2338	34	7384	6874	47	9943	9375	60	284674	269238	97	0.012849
42029	39377	75	21096	21112	59	1026	1079	8	1255	1001	2	2816	2818	29	3696	3566	34	79195	80389	77	0.012849
35804	35169	67	22186	21400	67	541	512	0	805	812	0	2075	2149	22	3185	3358	30	80857	76550	78	0.012849
61427	57743	87	35385	33583	78	1363	1007	5	2138	2251	26	4134	3833	37	6749	5927	47	155885	137523	85	0.012849
117508	100683	96	57905	48999	89	2360	2163	27	3939	3101	38	8969	8046	55	12580	11027	66	364206	335829	77	0.0138374
85811	78802	87	45026	42510	81	1614	1365	17	2543	2414	30	6493	6266	43	10822	9900	59	264869	259183	78	0.0138374
100442	90616	88	59413	52428	84	2218	2005	23	3610	3368	34	8143	7053	51	11436	9820	57	319723	269777	91	0.0168026
123424	99539	104	73569	60886	90	2876	2481	29	4635	4130	40	9973	8506	56	13170	11299	62	322824	280799	89	0.0168026
230256	153723	121	148424	109118	105	8156	6083	49	10537	8510	62	20417	15209	79	27672	20807	99	582919	441821	109	0.0197677
137695	117954	93	82208	72050	91	2443	2057	26	3705	3261	36	7966	6793	49	9929	8648	63	258856	217478	94	0.0207561
111646	93717	89	61233	51091	88	1986	1561	23	2953	2482	34	6695	5678	47	9015	7586	54	264246	225692	82	0.0227329
58709	58066	74	32301	31811	75	2519	2400	26	2802	3391	30	6418	6475	43	8641	8486	52	189228	176058	81	0.0227329
60218	57035	79	27113	26057	76	1081	1070	8	1920	1698	21	3137	3173	30	4956	4322	39	96347	94950	77	0.0237213
38736	38499	66	20451	19958	68	752	714	0	1208	978	0	2269	2272	24	3243	2789	30	72242	72735	74	0.025698
171377	145171	95	107969	93218	93	3049	2687	31	5000	4028	39	12437	9784	62	20011	16017	81	516502	404611	96	0.0266864
246037	186893	110	136671	102779	108	8116	6325	45	10122	7294	58	19463	13995	85	27431	19488	102	539275	375132	113	0.0276748
110312	89814	96	55938	46465	87	2633	2028	30	3455	2836	36	7111	6043	46	8750	6930	56	188104	150245	90	0.0276748
48655	45416	88	28174	27619	73	1350	1329	13	927	1227	10	2207	2398	23	3246	3114	30	68793	69321	75	0.0286632
112347	98206	85	65864	57232	86	2392	2198	25	3891	3358	37	6503	5663	47	9051	7695	49	206563	185510	88	0.0326168
102890	97038	83	52674	50132	82	2482	2324	26	2825	3233	30	5916	5492	40	8174	8049	50	177743	168393	87	0.0345935
172995	140386	96	83066	66967	95	4012	3325	36	5360	3944	44	10443	7446	65	13710	10471	66	277157	205847	98	0.0345935
225552	161468	112	83540	60220	108	6098	4628	45	9340	7711	50	17699	14919	70	23936	18783	91	524442	476083	112	0.0365703
154610	123527	97	77216	63852	94	3935	3307	37	5510	4670	48	10788	9441	59	15434	12674	73	357668	297079	97	0.0375587
135696	104195	94	71794	55773	93	2329	1746	28	3939	2739	41	8468	6269	56	13908	11303	76	360620	281347	92	0.0385471
127118	106238	97	59802	49025	88	3535	2801	35	5416	3678	48	9868	7854	58	13457	10784	62	293918	236154	98	0.0395355
196571	167745	98	91881	79086	95	5497	5241	36	7290	5621	50	14238	11421	63	20701	16454	79	401914	309552	105	0.0405238
137716	108262	93	80292	66337	93	3652	2996	36	4725	3713	43	8359	6521	51	13107	11004	62	269796	216232	98	0.0415122
132275	115615	88	75392	66867	87	2141	1822	23	3410	3149	35	8246	7534	49	12231	9696	63	317914	281283	96	0.0425006
56257	53145	77	26166	25080	75	1060	1449	11	1656	1988	22	3565	3538	31	5322	5381	39	97517	95738	78	0.0444774
51501	51767	75	22351	21200	69	1154	1167	10	1496	1189	12	3412	3088	34	3826	4100	33	99855	93843	82	0.0454658
27778	26451	72	14392	14469	49	194	292	0	919	851	0	1245	1189	14	2476	1994	27	55584	57999	62	0.0464542
272242	205738	111	143676	112111	108	7607	6015	45	11212	8087	65	22789	16365	85	32466	23106	106	693340	477131	117	0.0474425
119346	112460	87	68281	64553	84	3560	3445	30	4148	4152	36	9220	8573	50	12278	10598	68	265817	221055	91	0.0484309
132315	122347	86	65602	61003	86	2513	2154	27	5834	4911	45	11617	10417	58	15789	13749	68	443516	366060	95	0.0484309
149538	133574	94	68577	62848	87	3348	2809	32	6530	5749	45	14565	11954	69	19978	17638	76	540325	442932	98	0.0494193
208201	159273	118	142283	115562	100	9316	7910	45	12084	9748	58	23094	18980	89	30757	25288	90	593239	506224	96	0.0523845
95149	85942	87	46183	43383	82	1640	1508	19	3538	3246	38	8032	7719	48	10863	9674	57	310779	301518	87	0.0543613
72088	66740	79	40961	36942	80	1614	1432	15	1941	1963	25	4121	3998	36	5396	4981	42	135981	129447	77	0.0553496
59961	57580	77	26148	24553	68	1601	1443	18	2533	2018	26	4268	3949	36	5405	4650	41	128056	116314	77	0.0553496
146732	122110	96	83828	70016	91	2661	2483	27	5148	4370	44	11593	9874	59	16524	14496	81	438663	376644	93	0.0553496
105809	90673	94	44348	36211	88	1970	1886	21	3061	2488	39	6238	5534	46	8298	6615	54	175755	153288	79	0.056338
71754	65994	82	34113	31529	78	2273	1928	26	1659	1638	21	4497	3892	39	6475	5967	46	130434	121457	74	0.0573264
86897	79781	86	36233	33907	80	2388	2207	25	3000	2961	28	6546	5766	46	8913	8607	56	197185	172692	86	0.0593032
57270	53523	79	23371	21722	72	1011	781	0	1660	1221	20	3339	2972	31	4945	4520	39	97511	91646	79	0.0602916
62880	59599	79	37109	35970	77	1034	825	0	1657	1912	21	4524	4626	36	7329	7256	49	188984	188142	76	0.0602916
80120	74574	85	44704	42884	80	1467	1353	17	2505	2083	25	3797	3632	32	4365	4190	36	117543	113990	80	0.06128
273197	199884	133	120801	86639	119	6939	5039	48	8908	7116	59	17138	12713	76	23868	16903	100	494938	360711	125	0.0622683
98541	80534	93	49473	40542	88	2610	2002	32	2712	2326	32	6538	5420	48	9497	7643	61	207706	167158	81	0.0652335
45974	44152	74	22755	22167	63	777	760	0	1167	1269	12	2797	2816	29	3793	3918	35	78201	76140	80	0.0662219
153174	129521	92	75164	63173	91	2360	2089	27	5211	4061	47	9129	7391	54	11665	9493	60	335285	268752	99	0.0672103
54657	52938	64	25997	24856	67	2140	2118	21	2697	2587	26	5137	4891	38	7201	7059	45	171645	165674	86	0.0672103
78161	67202	83	41615	36120	83	1856	1455	23	2712	2214	32	4078	3345	38	5751	4913	45	127173	106107	85	0.0691871
83580	80233	82	31402	30638	78	1339	1285	13	2362	1983	29	5608	5645	41	7791	8059	50	222828	217455	79	0.0701754
49772	46731	74	32242	30764	75	1425	1161	12	2054	1710	18	3085	3114	31	4637	4088	38	99781	89771	81	0.0711638
186317	142564	117	111665	87915	101	5718	4214	43	7359	5765	51	15103	11913	68	20965	16347	95	445924	344116	109	0.0721522
75728	68880	82	36201	31916	81	1779	1507	20	2298	2014	31	4584	3656	40	6829	5925	49	158790	130698	83	0.0731406
99578	88057	92	57866	51237	86	2311	1845	25	2949	2632	31	6009	5277	46	8047	6368	52	244445	211682	91	0.0751174
141883	118386	102	83497	70431	93	3525	2894	33	5023	3928	42	9891	8045	52	13901	10353	72	284099	233935	99	0.0770941
90537	84712	82	50214	46929	81	1697	1555	21	2948	2703	26	6170	5604	45	10062	9277	57	263322	237043	87	0.0780825
100570	89974	86	41996	37811	84	2555	2606	27	3382	2547	37	6409	5652	44	9409	8302	52	195731	166818	88	0.0790709
80342	75963	81	49164	46336	79	1524	1536	17	2461	2555	28	5473	5431	40	9517	8744	57	232418	221095	80	0.0790709
114803	101442	95	52663	47633	85	2750	2449	28	3946	3733	35	8794	7833	52	12184	10472	62	252803	206444	88	0.0820361
124715	107304	93	49320	42867	89	3570	3391	33	4991	3949	40	9796	8052	56	12225	10444	68	263059	217500	95	0.0830245
99784	89816	90	43658	38824	82	1077	984	0	2765	2321	28	5001	4569	42	6975	6013	49	185240	163866	84	0.0850012
85592	71464	84	47715	39587	85	1508	1215	13	2422	2107	30	4907	4079	42	6852	5495	48	156462	121100	82	0.0850012
49103	46230	77	24611	23711	70	1213	1065	7	1618	1412	24	2358	2584	24	3668	3470	34	79905	78518	72	0.0859896
129120	105542	93	49810	40049	89	3119	2600	31	4183	3417	39	7888	6223	54	11725	8818	61	246302	192604	92	0.0859896
38522	36748	73	20999	20404	59	734	838	0	704	857	0	2120	2064	26	3082	3149	30	63593	59830	71	0.0889548
222078	175139	103	107847	86874	101	5314	3920	42	6969	5586	48	13455	10224	64	18205	13852	85	396596	292963	104	0.0889548
58278	56589	65	20467	19811	57	999	941	0	1621	1573	20	3684	3396	34	5232	5162	39	140921	132888	82	0.0938967
170171	129555	94	87715	66954	95	3245	2447	31	5302	4096	46	11045	8736	57	16620	13197	72	470096	359235	91	0.0948851
83436	81156	79	44352	43310	79	1457	1419	15	2858	2687	27	5825	5905	39	8395	7870	55	232788	229422	83	0.0958735
227244	145291	123	266479	177776	110	13925	9414	59	18317	12067	87	38614	26108	102	51292	35457	102	1.04858e+06	720785	115	0.0958735
114866	105896	86	52637	49261	84	2435	2247	27	5048	3940	46	9691	8414	54	15098	13812	72	409086	345920	92	0.0968619
72822	68097	85	35253	32227	80	1482	1353	19	1928	1932	22	4372	3673	39	5721	5616	42	134257	126317	85	0.0988386
136858	116593	88	52844	45977	88	2227	1796	26	4335	3461	44	10172	8736	53	15014	12171	69	393480	313174	95	0.0988386
99757	95790	80	86549	83396	83	3099	3070	29	4423	3871	36	7404	7453	42	10129	9855	49	228068	215261	86	0.0988386
59257	51703	83	39953	33594	81	1100	862	0	1753	1061	14	3177	2750	35	4714	4089	44	109694	95286	72	0.099827
278712	168922	156	117551	65864	147	6113	3760	42	7745	4355	65	14772	8568	98	20613	11849	130	452291	258964	154	0.100815
62808	59151	85	42552	39291	80	806	866	0	1821	1444	22	3872	3451	34	4990	5027	38	132912	124057	83	0.101804
93419	84964	83	56290	50732	84	1656	1603	20	3196	3123	33	7451	6968	47	10918	9869	61	290688	265351	90	0.102792
38729	38512	72	15637	15757	49	589	653	0	1418	1550	15	2166	2095	24	2677	2576	29	60654	61081	73	0.102792
124530	111018	89	56597	50857	85	2989	2757	29	4002	3052	40	7987	6600	51	10442	8746	64	255052	216589	90	0.103781
70761	66823	79	36731	36093	77	1090	1056	6	1923	1962	24	4435	4418	38	6781	6452	46	192577	188324	83	0.104769
120924	109654	84	72057	64778	85	2217	2041	24	3832	3288	35	8695	7398	55	12768	11639	58	361853	314986	92	0.106746
124634	102222	92	68679	55439	90	2160	1857	27	3908	3035	39	8949	7768	52	13406	10365	64	366542	319459	80	0.108723
107841	98908	85	62050	56264	83	2532	2384	27	3296	2702	34	6491	5878	44	9291	8771	51	204100	189152	85	0.108723
86766	75717	85	53113	46612	85	1652	1336	16	2509	2361	27	5091	4550	43	6756	6178	47	154859	135821	84	0.110699
98580	84555	87	51253	44005	85	1966	1654	24	2270	2095	29	6105	4600	48	8162	6377	56	166287	138529	84	0.110699
37244	38248	64	21622	21045	58	956	985	0	1610	1615	18	2654	2564	27	3316	3178	32	78079	77765	75	0.110699
84470	80324	80	40355	38858	79	1045	931	0	2362	2197	26	5158	4837	38	7441	7471	49	212079	205441	79	0.111688
62612	59465	78	30091	27287	80	1396	1293	16	2063	1670	25	4024	3305	37	6623	5795	47	138466	124933	93	0.111688
282278	194946	141	173281	119159	126	7453	4963	48	9814	6239	56	20535	13753	86	27546	17923	111	627745	395134	132	0.112676
104694	91493	95	67897	61360	86	1850	1686	19	3446	2889	37	8388	7364	52	11849	10723	60	343329	308509	91	0.113664
99954	81232	89	57558	46211	87	2276	1771	28	2762	2412	28	6505	5081	48	9350	6992	57	191077	148392	80	0.114653
123093	108578	92	63948	57626	86	2584	2326	27	3384	2844	37	7330	6330	47	11337	9995	57	264923	225239	89	0.115641
84464	81696	81	44128	41999	79	1345	1437	16	3146	2464	32	5929	5716	43	7631	8048	45	240970	238007	80	0.115641
52381	48601	76	23077	21414	71	1303	1163	10	1206	1010	3	3090	3001	29	4911	4188	40	114956	107925	76	0.11663
255459	198020	114	124594	98659	105	6957	5379	46	8791	7004	63	18506	14903	71	26829	20300	98	590041	446095	110	0.117618
200786	144802	101	152948	114631	100	4982	4145	40	7827	5847	52	17009	12932	76	22118	16431	91	551869	419292	99	0.117618
78631	71812	80	28349	26255	80	1848	1545	25	2111	1995	25	4187	4030	37	5964	5651	42	127061	108437	80	0.118606
91755	86542	90	30734	29363	81	1079	1133	10	2315	2514	25	4824	4876	40	6959	6938	47	199337	190830	82	0.119595
50793	48021	75	33457	30647	76	1357	1215	12	1475	1483	18	3215	3037	32	5146	5052	40	115926	105202	70	0.119595
202360	153584	114	90676	69404	99	5122	3978	41	4612	3946	38	11002	8347	62	14648	10372	72	309347	231490	95	0.121572
134122	115139	104	67240	59553	88	3566	3061	34	5319	4877	38	10615	9816	51	14830	14175	68	309209	299156	91	0.123548
119519	95137	94	64396	52074	90	2112	1429	27	2390	1877	34	6109	4648	45	8386	6797	52	194783	156342	85	0.123548
146644	127758	93	64749	56535	87	4117	3668	34	5662	5093	44	11393	9827	59	16929	13463	72	336635	261066	91	0.124537
93376	85516	92	46848	42675	80	2249	2225	24	2319	2226	27	5621	4751	43	8069	6634	50	164670	142427	85	0.125525
35981	36746	69	17214	17082	50	439	604	0	841	803	0	2043	2127	21	2844	3038	28	81776	81917	73	0.125525
61757	56984	80	37562	34699	78	1273	1121	9	2113	2038	24	3569	3383	34	4927	4215	41	109463	103737	83	0.126513
69374	63690	79	40837	38155	79	1675	1506	19	1883	1806	22	3822	3437	35	5345	5011	42	111010	104347	82	0.126513
91222	87748	89	28659	27857	78	1325	1332	14	2336	1886	26	4811	4570	37	7374	6672	45	199137	195601	86	0.12849
149483	126270	98	86153	74070	92	4576	3671	36	5012	4674	37	11037	9553	57	14641	12994	65	337674	302591	93	0.129479
123205	108967	90	67238	60318	87	2101	2026	22	3845	3018	39	9014	7796	53	13279	11676	65	359984	298613	92	0.129479
126704	114337	92	74476	68917	86	2255	1788	26	3875	3912	34	9967	8548	55	15045	13238	70	399479	343006	94	0.130467
70896	65946	82	37250	35909	79	1335	1366	15	1854	2158	23	4684	4719	35	7148	6888	48	162659	160412	73	0.130467
170139	131873	111	121688	102291	95	6492	5604	42	8883	7042	56	15653	13339	67	23269	19141	87	481423	413835	97	0.130467
177292	155783	94	98603	89443	94	6016	5427	38	8269	6949	49	16782	13800	74	23049	18946	89	479217	363425	98	0.131455
243435	182902	112	144900	112879	107	8017	5794	51	7963	5933	56	17257	13170	73	23351	18436	90	474766	364979	112	0.133432
45727	43357	78	20988	19813	63	790	856	0	820	985	0	2770	2490	32	3690	3537	37	84592	85029	77	0.136397
187875	157496	98	135270	113369	95	8150	6551	48	9527	8453	55	21695	17515	87	30552	24458	90	637509	507825	101	0.137386
97542	83590	92	53950	48336	84	1972	2013	22	2938	2667	35	6410	5708	45	8124	6805	50	188776	157557	90	0.139362
62246	59249	78	34612	32398	79	1253	1130	10	1745	1559	20	3291	3122	32	4695	4472	39	102907	97294	83	0.141339
191051	149729	105	71605	57060	96	4260	3104	38	6076	4353	48	12000	8675	63	15942	12480	69	315966	230176	99	0.142328
91402	84319	84	54511	48903	85	1923	1646	23	3195	2990	31	6686	6206	47	8587	7960	52	196724	184416	87	0.143316
160658	123975	102	73396	56726	95	3150	2570	32	5451	4236	50	12785	10339	63	17190	13157	80	482917	398485	96	0.144304
106797	97893	89	48380	43660	82	1862	1745	22	4227	3707	38	8092	7253	47	12764	11147	62	348819	309337	89	0.144304
125487	102812	91	73694	60729	90	1730	1482	18	2575	1954	31	5549	4246	45	8588	6204	56	217684	176564	86	0.146281
112892	107259	84	44243	42129	81	2225	2175	24	4557	4298	37	8433	7907	50	14467	13946	62	345523	335295	82	0.146281
170778	138750	97	62765	51633	91	4158	3665	36	4910	4352	39	9895	7864	58	13372	11083	69	282673	228523	92	0.14727
56117	54778	77	24934	24399	64	948	808	0	1487	1600	19	3548	3178	32	3537	3868	34	123486	123845	75	0.14727
89375	83846	89	27321	24570	78	1942	1573	19	2576	2377	28	6602	6233	45	8987	7853	51	197592	183338	80	0.148258
63695	61451	76	27117	26413	76	1720	1636	20	2520	2768	27	5214	4614	44	7863	7830	50	168331	154057	81	0.148258
129277	114473	89	70030	62131	87	2377	2594	24	4272	3844	38	9154	7678	55	14662	11959	72	389820	324280	90	0.148258
78482	74039	83	39543	38238	79	1421	1358	14	1577	1557	19	4240	4258	33	6269	5613	49	166500	156997	81	0.149246
167761	132981	97	109521	88915	96	3647	2738	35	6301	5019	44	10973	8791	60	15957	12420	77	379135	300421	97	0.150235
87903	82299	83	49258	48109	81	2070	1957	23	2464	3008	29	6492	5870	44	8399	7920	51	176276	169690	80	0.152212
90783	85809	84	65374	63013	81	1507	1296	18	2887	2513	37	6757	6080	47	9787	8980	59	276846	256960	86	0.154188
145471	122318	91	71133	60029	91	3614	3163	33	4514	3884	38	8486	6835	53	12202	10229	62	241469	195112	94	0.155177
131253	103179	91	66943	54014	91	2543	1886	31	3834	3175	36	9449	7549	54	14614	11831	72	388591	324451	84	0.155177
78715	71018	95	34533	32352	77	2406	2174	25	2983	2997	33	6612	6259	45	8216	7791	54	181798	159277	85	0.157153
83750	77254	86	44308	40836	80	959	907	0	2315	2218	26	4949	4475	40	7290	6742	50	200295	180307	87	0.158142
57757	57106	76	32445	31588	75	2201	2429	23	2833	2748	29	5411	5084	41	7465	7014	50	168703	155374	84	0.158142
56823	55564	75	28927	28404	74	1679	1740	19	1867	1734	25	3794	3623	35	5603	5221	43	137670	125306	81	0.15913
95590	88682	82	54013	48664	84	1408	1477	14	2911	2660	29	5618	5256	42	8291	7804	47	236172	214123	89	0.161107
54761	51350	78	30858	28309	76	1416	1136	14	1948	1581	16	3501	3021	36	4680	4587	38	99115	85021	77	0.161107
68844	65831	78	43679	42951	78	2671	2750	26	3512	3528	36	7279	6841	45	10245	9635	56	223196	204854	86	0.163084
351290	229172	153	240336	164425	149	12939	8456	59	17799	11366	75	36766	23547	141	50528	32657	142	1.03506e+06	661017	151	0.163084
119458	102225	93	67805	58565	89	1916	1594	23	3848	2964	39	8058	7055	49	12439	10923	59	337070	301877	89	0.164072
118927	104568	90	67663	61167	86	1935	1704	24	3906	2805	43	8124	7077	51	10567	9030	61	317235	271503	93	0.164072
116848	106843	86	63224	58365	83	2572	2221	27	4698	3596	40	10239	8558	59	12952	11706	60	404433	341505	91	0.164072
123247	101877	93	51025	43039	87	1864	1489	20	3018	2526	30	7492	6240	52	11138	9169	56	304720	259834	91	0.165061
95746	85813	89	53557	48338	83	1821	1638	21	2639	2198	31	6304	6047	45	10735	9685	64	288292	252122	88	0.165061
405320	257792	171	266443	175305	161	13091	8508	60	19020	11793	85	37817	24276	131	54931	34995	157	1.04858e+06	737869	166	0.167037
81168	75381	84	44909	43133	80	1192	1121	10	1969	1912	26	4737	4153	41	5911	5524	42	180283	164241	86	0.168026
162382	131399	96	84346	68878	92	2232	1526	28	5264	4256	42	10896	8564	61	14956	11790	62	422424	332291	96	0.169014
80145	75154	82	44176	42742	79	2668	2594	27	3253	2978	33	8325	8011	49	10735	10486	53	231437	208066	85	0.170002
32718	32787	56	19013	18539	55	676	676	0	1013	963	0	1883	2076	21	2473	2331	29	54459	53130	75	0.170991
62532	57550	80	40677	38397	78	1264	1141	10	1478	1352	14	3676	3448	35	4533	3863	40	93228	91478	78	0.170991
80067	71530	94	58207	51395	84	1904	1891	21	2578	2620	26	5233	4613	44	7370	7279	46	172373	167193	87	0.171979
36369	35591	73	15324	15504	48	833	700	0	698	824	0	2167	2131	24	2733	2964	28	72028	72349	69	0.171979
147238	129485	96	84332	75143	89	2338	2078	25	4760	4300	39	10268	8967	55	14587	12423	69	412807	352136	94	0.171979
89957	84867	80	48719	47495	80	2637	2660	27	3630	4049	31	9467	8747	54	15554	14437	75	377520	336434	88	0.173956
236984	161084	108	113111	74828	107	6404	3975	50	7902	5065	58	15985	9815	75	22677	13876	94	499034	294759	111	0.175933
79131	76626	79	48695	47113	79	1665	1546	18	2520	2851	26	5813	5769	39	9914	9475	52	253831	242681	86	0.175933
153648	121518	95	90632	73546	94	4071	3455	35	5692	4561	45	10948	8978	58	15324	12133	84	360703	288486	98	0.175933
48282	45681	79	23989	23303	72	1154	1216	10	1783	1590	21	2816	2817	29	4136	3804	36	89579	92123	75	0.176921
236044	164505	123	175119	133874	121	12873	10704	52	19197	16050	78	39595	31628	114	56119	44840	118	1.04858e+06	993592	128	0.17791
125166	113418	90	67147	63086	86	2842	2512	28	4819	4166	42	11289	9732	58	15072	12783	64	432545	366486	90	0.178898
154122	121668	101	64281	50290	91	2750	2054	30	4515	3357	44	10283	8291	60	15416	10982	71	408467	317573	88	0.178898
72891	66148	81	43478	38458	81	1250	1210	12	2242	1629	30	3512	3030	36	6138	5147	46	125629	106351	77	0.179886
70391	64160	83	31632	29586	78	1154	1218	11	1933	1804	20	3906	3581	35	5602	5731	42	126572	124704	79	0.181863
165802	128792	96	91692	71171	95	2857	2056	33	5830	4109	49	12601	9351	65	17203	12939	76	480020	356619	99	0.184828
116015	103368	94	49824	45254	85	2440	2334	24	3971	3588	39	8829	7520	57	15157	13289	63	405048	340761	94	0.185817
59247	47777	85	34472	28492	82	1566	1197	12	1220	1085	6	3318	2816	36	3933	3601	38	103858	86210	70	0.188782
41142	40312	72	24459	24058	72	968	807	0	516	812	0	1943	1812	26	3143	3078	31	77495	75582	78	0.190759
120719	108185	87	52868	48879	86	2706	2476	27	4020	3076	37	7070	6615	43	9017	8364	53	197535	185908	93	0.191747
232097	171617	108	153962	116948	104	7762	5717	47	10186	8270	59	19294	14101	84	27017	19782	98	559440	424406	110	0.191747
56760	54288	84	30065	28441	76	1283	1301	14	1546	1438	16	3423	3339	33	4350	4105	36	101918	93454	83	0.191747
45958	46710	65	28798	28796	73	660	499	0	1228	1296	12	2018	2038	23	2358	2498	28	72387	74981	78	0.192735
105821	97952	86	55450	52981	82	3733	3607	31	5142	5055	37	9748	8686	53	13571	12169	63	270960	231092	94	0.192735
184487	135963	106	128417	96431	100	4565	3352	42	7716	5210	54	14309	9925	72	19964	14612	81	493207	357367	108	0.193724
34611	34106	75	20563	20402	62	393	470	0	982	903	0	2225	2088	25	2708	2774	27	75163	74552	70	0.195701
135775	120263	92	57628	50275	86	2542	2079	29	4221	4000	39	8478	7108	54	11420	10012	59	242267	207303	95	0.197677
61546	58284	78	31549	29855	77	1207	1178	10	1455	1449	19	3463	3514	32	4364	4230	40	112010	100753	88	0.197677
67316	66097	75	38102	37101	76	860	1049	5	1801	2145	24	4025	4137	33	6639	6923	44	176758	172139	87	0.198666
51972	51885	73	25295	24248	73	1465	1335	14	1498	1485	16	3235	3076	31	4119	3875	34	94386	91667	81	0.198666
91571	80777	85	50157	44309	84	1699	1327	18	2328	2332	28	6324	5589	48	9905	9486	56	288778	262079	91	0.198666
64416	64976	76	32797	32538	75	1078	1063	6	2371	2097	24	4386	4201	36	6967	6402	49	184814	181882	82	0.198666
161471	129522	99	100746	80530	94	4039	3321	34	5554	4747	42	10918	8900	59	14500	11924	68	308586	258782	99	0.199654
156541	132425	97	73187	63868	90	4688	3983	37	6244	4827	47	12301	9789	63	16519	12975	73	336287	257209	98	0.199654
308701	216161	113	147976	107117	111	9118	7030	49	12839	9122	71	24577	17589	92	34661	25026	108	726455	543843	118	0.199654
65401	61597	81	35156	31380	78	1548	1611	18	1778	1439	22	4021	3638	38	5808	5157	41	120549	105441	81	0.200642
87452	79076	85	41413	37867	82	1934	1833	23	2292	2290	25	5188	4814	41	7634	7325	44	154262	140613	87	0.201631
205999	156644	111	129886	98105	102	5353	4096	40	7240	5366	47	13116	10010	64	18129	13972	73	403807	313664	104	0.203608
104676	89056	87	46746	40116	85	2443	1942	26	2760	2864	32	6228	5588	45	9400	8128	54	218492	177363	88	0.206573
30362	31398	50	16539	16603	49	419	473	0	1055	879	0	1824	1690	22	2516	2869	25	74693	76916	75	0.206573
79620	74631	80	38353	35713	80	1997	1739	22	2830	2496	31	5964	5288	44	8235	7422	47	164816	143575	85	0.209538
120102	105051	87	71609	62871	87	2396	2037	25	3305	2448	38	5897	5111	44	9101	7935	54	230699	203858	89	0.209538
94030	85940	84	43699	41116	81	3412	3299	30	3658	3554	36	8111	7560	50	11806	10762	62	229222	195386	88	0.209538
22646	22506	48	16060	15484	53	426	271	0	567	754	0	1399	1346	17	2372	1974	27	54547	50409	79	0.209538
106877	96972	99	54450	49951	83	1898	1683	23	3782	3172	35	7199	6395	49	12435	10978	63	341279	315884	89	0.211515
97528	82251	88	64835	54262	87	2804	2374	31	4187	3752	36	7594	6556	50	10098	8318	58	237312	204508	91	0.211515
61857	58141	82	32285	30269	76	1783	1767	19	2013	1900	24	4291	4124	35	5514	5157	42	136259	123188	80	0.212503
81145	76185	87	42701	41242	78	1329	1221	14	2544	2450	26	5997	5474	47	8727	8297	48	231091	222541	82	0.213491
58885	55638	91	24782	23367	75	693	692	0	1569	1446	21	2971	2918	29	4084	4017	35	94200	92390	77	0.21448
33729	32729	69	17873	17841	53	735	703	0	831	1008	2	2211	2359	24	3774	4026	33	99574	95530	71	0.216457
74817	72054	79	38116	37353	77	1278	1025	8	2109	2041	20	4786	4781	37	6411	6131	49	196612	194340	76	0.219422
106438	98148	85	36294	32930	82	2118	1887	25	2586	2303	33	7034	6393	47	9739	9109	57	193274	185765	87	0.22041
47827	46372	77	23467	23305	73	684	690	0	1321	1577	16	2676	2760	29	4097	4073	33	108721	108713	62	0.223375
131348	107354	90	71371	58758	90	2171	2046	25	3672	2932	39	9023	6975	55	14367	12204	69	383006	307843	98	0.224364
248423	177861	111	211966	164284	108	10287	8012	51	13821	10079	71	26250	19561	98	35959	27109	102	740683	549644	112	0.224364
59054	55670	81	33393	30379	80	1253	1177	13	1736	2048	25	3835	3574	35	4361	3637	39	106522	100344	71	0.225352
52870	50496	76	24342	22307	76	775	605	0	1409	1499	14	2397	2211	27	4569	3699	42	99243	95483	80	0.227329
106450	96440	92	58667	54435	83	2394	2281	26	3971	4044	35	8784	8468	54	12673	12623	60	370121	363151	89	0.227329
118554	102175	89	73073	64745	87	3006	2526	31	4335	3568	39	9543	7949	59	11927	10286	60	270349	221097	94	0.228317
104615	97096	88	57461	54280	82	1704	1642	20	2085	2332	26	6044	5934	41	7841	6982	49	247366	230456	90	0.228317
98557	90959	85	66980	65060	82	1998	2299	22	3967	3983	32	9312	8321	52	15617	14449	68	385860	326244	94	0.233259
69489	61768	83	39218	34162	81	1306	995	0	2560	2172	24	4040	3600	37	6367	5531	44	169030	143988	83	0.235236
110276	100663	84	67222	61080	83	1952	1794	22	3155	2901	33	7904	7072	47	12457	10509	61	335750	291537	95	0.236224
49328	48066	77	27603	27239	73	1213	890	0	1269	1312	15	2824	2464	31	4505	4690	35	87645	87139	61	0.237213
33194	30723	71	14028	13953	47	515	569	0	1074	1116	6	1570	1641	20	2006	2282	23	62163	63051	70	0.238201
75898	73158	80	37754	36132	78	1137	1046	5	2028	1751	22	4553	4444	35	5685	5549	40	179278	173708	82	0.238201
77585	73417	79	37672	36183	79	3577	3232	31	3787	3724	35	8136	7620	48	10745	9944	56	243676	210803	85	0.23919
175028	133556	96	74390	56717	96	4628	3508	39	4989	3591	47	11237	8405	64	14516	10905	69	285148	223466	91	0.23919
53607	52769	75	26359	25744	72	1252	1213	12	1477	1693	22	3233	3459	31	4170	3983	38	106231	101919	73	0.240178
50801	48373	89	26202	25442	74	1379	1384	16	2190	1921	24	4271	4010	36	6202	6369	40	136934	123790	80	0.240178
57945	53700	92	35526	34459	77	1050	992	0	1273	1201	12	3032	3133	27	4840	4601	37	101761	100184	77	0.242155
109763	97028	94	43910	37339	83	1633	1467	17	2674	2738	29	6353	5235	49	7815	7199	49	229174	204391	86	0.243143
68046	64699	80	40679	39137	78	1237	1227	13	2338	1876	32	4577	4807	35	6556	6444	41	188916	186780	77	0.244131
100917	92227	84	53487	48549	84	2076	2195	23	3503	3224	33	7702	7391	45	11369	10419	56	326696	305818	86	0.24512
210937	176529	99	124337	104163	99	6458	5924	40	7767	6049	52	15702	12983	67	20910	17518	76	463060	395994	92	0.24512
167650	139436	99	72867	60978	91	4202	3155	38	4895	3832	43	10481	8452	57	12427	9768	64	286843	228084	95	0.247097
92131	84344	84	60959	56386	82	1577	1620	19	2854	2746	28	6594	5747	45	9706	9023	52	262286	237809	85	0.247097
84507	78110	89	35974	34202	79	1914	1814	23	2632	3310	26	5080	4752	42	6497	6030	48	153195	146205	83	0.248085
55762	53204	74	21606	20400	64	1323	1027	5	1657	1456	18	2894	2745	30	4323	3975	38	101664	94794	76	0.248085
80085	74622	84	49988	48210	79	1961	1980	22	2798	2904	26	5490	5035	44	6955	5674	53	151028	134430	85	0.249073
106697	95473	85	53139	47897	84	2838	2386	27	3304	2970	36	6573	5478	47	9276	8710	48	198796	168698	87	0.250062
50529	48951	70	23742	23572	69	993	1013	3	1169	1144	9	3089	2866	30	3729	3974	34	114924	117450	63	0.252039
126612	115911	87	87413	80725	85	2630	2453	26	4533	4009	41	8432	7247	49	14128	11441	74	369447	304126	95	0.253027
181674	144881	97	98634	80712	94	4715	3758	38	5568	4395	45	12849	9783	63	18204	14380	73	372923	275377	103	0.253027
112818	91602	88	43777	36752	86	3312	2579	34	4047	3300	43	8158	6695	54	11311	9363	64	232368	183632	95	0.253027
85777	81621	83	42296	41454	77	1729	1771	19	2755	3200	28	6198	5832	48	9072	8858	48	241235	239693	79	0.254015
88456	83845	82	50378	46483	82	1381	1296	14	2455	1959	23	5441	4874	42	7263	6458	47	200950	182978	87	0.254015
109467	99163	84	41761	36637	82	2508	2245	27	2716	2595	32	6419	5908	43	10067	9539	50	192548	181117	87	0.25698
90886	81903	98	47010	40836	88	1483	1337	15	2586	2227	28	7169	6657	49	10340	9446	57	283643	260948	98	0.25698
78588	75523	85	38671	37899	77	1270	1268	16	2415	2260	25	5457	5294	43	8527	7902	50	234764	224251	86	0.257969
121409	103396	90	66289	55811	90	1814	1532	20	2936	2585	31	7515	6051	48	10057	8038	54	290329	250521	96	0.259946
84170	70246	99	47432	38831	99	1783	1572	21	2608	2213	28	5233	4496	44	7471	5775	52	169631	131937	99	0.259946
163699	131089	98	129699	105945	96	4698	3388	40	5892	4941	46	11089	9166	61	15250	12796	65	334882	282134	97	0.260934
42760	42459	73	27352	26718	73	809	651	0	1383	1247	13	2294	2409	26	3501	3540	33	71312	71135	72	0.264888
13359	14561	43	9611	9654	42	119	293	0	706	849	0	1336	1425	14	1584	2058	18	42712	43932	64	0.266864
73946	66466	79	36997	32395	80	1395	1295	11	2062	2040	27	4259	4100	36	6197	5747	43	156717	138077	80	0.268841
150501	120234	96	82010	65541	92	3489	2773	33	4345	3040	43	8485	6462	56	11247	8491	62	253693	200850	92	0.268841
139261	109874	94	59762	46790	90	2183	1714	25	4052	2971	42	8238	6293	53	12024	8575	69	305017	240419	90	0.268841
68532	66615	77	57163	55490	78	1929	1780	23	2938	2558	33	5339	5191	39	8140	7682	48	169056	158886	77	0.268841
105566	92112	86	45105	38457	86	1942	1921	21	3384	3045	33	8353	7551	51	12801	11048	68	351937	320770	85	0.271806
35726	35434	72	23615	23145	71	722	652	0	852	867	0	2146	2182	25	3099	2906	32	81783	82583	71	0.272795
133764	113338	98	71684	61408	87	2733	2299	29	4955	4489	40	10978	9309	58	15190	13796	63	411635	362487	91	0.274771
116597	103513	87	48928	43959	86	2209	1947	23	3170	3070	32	8041	7592	47	11726	10622	67	312495	282987	87	0.27576
74814	67253	83	40086	36956	79	1695	1619	20	2525	2065	29	5240	4873	40	7559	6538	51	177645	154759	82	0.27576
97977	82145	99	47705	40817	85	2163	1911	25	3115	3167	31	6841	6076	46	8933	8234	52	238737	218343	79	0.277737
85445	79410	82	58120	55217	82	1454	1291	15	2539	3059	29	5953	5935	44	8762	8714	48	242801	244742	67	0.28169
153591	117923	99	76978	60649	94	2858	2106	30	4975	3499	47	10757	9022	58	13332	10386	75	390858	307962	100	0.28169
90933	86440	80	42273	40858	79	1220	1171	10	2369	2226	26	5450	5262	39	6671	6591	41	200369	196877	79	0.28169
200943	161419	102	142011	114712	101	6156	4819	43	8589	7592	55	17961	14484	69	24971	20360	92	566025	461946	104	0.282679
181646	129419	104	72353	50451	99	3990	2985	38	5567	4202	48	12492	8996	67	16427	12674	79	340345	256960	94	0.282679
191921	159085	105	70017	58908	92	4934	3807	38	6171	5112	47	12976	10482	64	17970	13205	71	379564	287240	101	0.283667
50730	44288	84	27612	25196	77	1179	1198	12	1363	1140	11	3055	2912	31	4164	3982	37	89493	86548	79	0.284655
72467	70352	76	40303	38368	93	1554	1576	17	2510	1852	28	4901	4622	38	6788	6710	42	200511	194205	83	0.284655
62027	58501	79	35410	33145	77	1421	1431	15	2202	1642	26	4012	3360	37	5686	5535	41	136511	122847	81	0.28762
56606	54487	76	29205	27752	76	1192	1274	13	2224	1560	20	3208	3079	32	3936	3762	37	87883	83338	79	0.28762
60574	57286	79	29803	27836	76	1709	1809	19	2222	2068	23	4178	4041	35	5999	5801	44	127755	123327	64	0.28762
154758	131815	93	91894	80412	90	4751	4172	36	6396	5628	46	13892	11663	66	16763	14523	71	357541	293580	93	0.288609
174803	137342	99	101801	77816	96	3319	2819	31	5558	4190	45	12732	9536	67	16974	12539	71	457601	350896	100	0.288609
139900	125549	87	74489	66235	86	3187	3114	29	4380	3747	40	10140	8635	57	15016	13181	66	404757	331454	92	0.288609
27059	27520	54	18592	18572	50	458	538	0	1201	1106	6	1667	1708	17	3268	2915	36	73818	72342	73	0.288609
101109	92083	96	63321	58971	82	2021	2073	23	2989	2772	33	8331	7396	49	13149	11443	58	344637	302256	91	0.290586
91988	84245	84	75951	72133	83	3144	2822	30	5158	4512	44	9622	8820	57	13110	11091	67	309476	264954	92	0.291574
47003	45791	75	22524	21283	64	1374	1216	13	1473	1613	16	3342	2930	33	4704	4574	36	92000	83318	76	0.291574
71891	70176	77	37705	36021	78	1097	1000	1	2156	2167	24	4946	4962	36	7233	6991	43	193785	188347	81	0.292562
82474	76048	83	36575	33810	79	1019	941	0	2393	2362	26	5335	5435	39	6939	5957	47	200566	186425	80	0.293551
376978	236004	156	237477	153333	145	13057	8556	56	18916	12534	78	36041	24265	137	50016	33726	136	1.04858e+06	739588	146	0.294539
110037	98879	87	62666	59817	82	4716	4427	35	5020	5117	37	11009	10703	58	15302	13673	66	322876	300816	87	0.295528
145763	120178	110	84125	68794	110	2997	2057	31	4762	3672	41	11100	8913	67	16535	13159	88	435270	355535	110	0.295528
156979	140459	94	67911	61466	88	3068	2627	31	5708	4896	46	13065	10683	64	18491	16020	75	519974	417930	100	0.296516
110851	89309	91	54113	43256	89	2578	1914	29	3436	2547	38	7031	5815	48	9137	7251	61	202812	165255	82	0.296516
88361	81886	82	38044	36625	80	1635	1764	19	3431	3073	34	6020	5906	42	9147	8845	48	256462	250733	84	0.297504
86764	79125	89	44724	40714	81	1642	1507	18	2251	2484	26	5514	4877	42	7609	6988	46	182525	170193	81	0.298493
173388	136856	100	92519	73608	95	2787	2469	28	5189	3928	43	10898	9103	62	14577	12065	67	405984	335122	97	0.298493
130960	116682	89	59800	52979	85	2551	2462	26	4021	3788	36	9964	8792	54	15700	12860	74	410097	336316	91	0.299481
76898	74134	81	44035	43092	79	1322	1375	15	3043	2816	34	6264	6329	41	8420	7371	58	229796	226683	81	0.299481
88207	83700	84	50423	48484	80	1309	1260	13	2270	2156	25	6263	6039	40	8531	8102	53	235562	226662	82	0.300469
183482	142057	102	148738	123283	97	8686	7145	46	10403	8921	60	23174	20039	85	30900	25879	87	668041	572908	94	0.304423
45307	45537	66	23692	22980	60	1234	1146	12	1265	1268	20	2863	2825	28	4565	4325	38	90615	89026	89	0.304423
51402	50417	76	23148	23131	58	1351	1544	16	1284	1434	15	3148	3255	30	4634	4630	36	104381	106258	67	0.305411
89784	81297	94	40405	37271	81	2082	1978	22	2397	2571	28	5793	5339	44	7728	6960	54	170972	147802	81	0.3064
96819	87620	85	56764	50963	84	1742	1666	22	3433	2841	33	7101	6433	47	11164	10044	54	296774	263335	86	0.3064
123191	98133	95	69885	56344	91	2234	1692	25	3728	2814	40	8726	6775	53	13544	10765	67	380115	312627	85	0.307388
96369	91798	85	45479	43681	80	2051	1646	20	3021	2716	30	6700	6263	45	10450	10206	51	299737	291879	78	0.310353
103715	92691	89	55556	49286	84	1937	1896	21	3652	3678	35	8288	7446	51	12908	11246	65	347879	308076	84	0.311342
63634	63617	75	37980	36832	76	1173	1093	7	1814	1892	20	4322	4134	35	6623	6915	40	173584	171062	78	0.311342
97002	91352	87	57999	55646	80	1504	1412	18	2849	2600	31	7217	6906	49	10406	10123	51	296012	287944	82	0.311342
133418	112604	91	73032	61740	89	2247	1844	25	3434	2633	35	7648	6517	47	12597	10671	59	330343	274192	89	0.31233
63784	60079	80	30223	29374	76	2177	2063	25	2547	2685	28	6097	6058	42	9737	9268	56	222173	210967	81	0.314307
118346	105832	90	55633	50255	85	2297	2131	25	3178	2987	31	6659	6027	44	9377	8781	53	225254	202012	89	0.31826
143598	127580	91	53877	48589	86	4463	4368	33	5453	4625	40	11245	9969	59	14257	11752	66	332630	266616	91	0.31826
135461	111704	101	80095	67201	89	3135	2516	32	4271	3459	42	10239	8665	57	14127	12337	64	331424	261694	94	0.319249
60977	53384	92	23719	18695	92	1684	1384	15	2260	1660	22	4020	3735	34	5831	4689	41	130852	107535	92	0.319249
65485	56736	78	35028	29837	80	1209	1379	13	1843	1636	24	4207	3372	37	5707	4697	47	132606	115055	76	0.320237
94737	85534	86	45322	40812	82	2516	2237	27	2927	2616	32	6617	5573	44	8847	8205	48	189321	164225	84	0.324191
151797	129604	90	63275	53614	90	3347	2604	34	4665	4255	43	9827	7539	60	13796	10824	66	321221	258905	97	0.325179
127935	108576	87	57532	48978	87	2265	1835	27	4282	3419	37	8990	7786	52	14317	11484	70	361739	306375	90	0.325179
199521	167643	104	85329	73090	95	5680	4623	40	7591	6041	50	16189	13363	68	21502	16520	89	451350	342687	100	0.328144
119070	110850	97	63988	61468	84	3570	3226	30	5160	4818	44	9869	8640	55	14821	13826	68	291003	250486	87	0.331109
148553	123791	104	65399	54960	90	2833	2464	32	4526	3789	37	8219	6939	53	11071	8941	60	261900	216390	89	0.333086
82771	79463	78	37842	36446	78	1287	1285	13	2491	2626	25	5432	5232	39	8239	7821	50	229508	221498	80	0.334075
138280	119302	90	72892	63149	88	2364	1983	25	4321	3493	41	8761	7037	54	13669	10159	70	370751	302529	87	0.334075
93692	85544	84	57369	51384	84	1386	1190	15	3078	2233	30	6059	5957	41	7045	6545	48	226278	210318	77	0.335063
159182	123921	97	81652	65231	94	2957	2424	31	4583	3407	40	9334	7759	54	14317	11016	65	394057	312314	95	0.336051
112435	90860	97	68155	56966	90	3168	2492	33	3996	3038	39	8923	6885	54	12198	9485	63	272924	218276	90	0.336051
86897	72619	84	46709	39403	84	1580	1297	15	2028	2004	24	4328	3439	40	7537	6113	53	145299	119227	76	0.336051
91459	83310	87	51434	46953	82	2459	2238	26	3240	3272	31	6311	6105	44	9003	8704	52	202274	202231	79	0.336051
118084	107181	84	58048	54125	84	2891	2931	26	3433	2823	36	7539	6725	47	9777	8435	54	230204	192976	82	0.336051
78547	67400	85	40547	33731	82	1776	1595	20	1946	1815	24	5048	4249	43	7819	6612	51	176322	151825	69	0.33704
153343	117663	106	93466	74476	95	3145	2232	35	4488	3252	39	8943	7113	55	12800	10156	63	312800	243767	96	0.34297
63018	60516	76	38873	37898	76	1871	1668	21	1499	1295	24	3740	3498	35	5199	4700	41	108641	104096	77	0.34297
87298	78507	89	72346	66825	85	2394	2187	25	3228	2790	34	6384	6176	43	10237	10169	54	214826	206990	86	0.344947
107025	98581	86	52306	47930	83	2543	2274	27	3486	3197	30	6037	5813	41	9745	9291	54	203485	187427	90	0.345935
81443	77338	79	38973	35919	78	2027	1923	24	2529	2374	31	5209	4881	39	7400	6373	48	142776	140602	81	0.345935
105852	90454	95	50685	44073	84	2817	2248	31	3062	2946	29	6379	5744	43	8984	7251	53	177965	144954	86	0.345935
99441	90028	87	54270	50626	83	1537	1469	19	2523	2788	27	7062	6841	44	9786	9607	50	283870	265297	91	0.350877
66589	57870	86	34163	30026	81	1683	1431	15	2034	1554	26	4191	3615	38	4983	3890	43	117574	104205	81	0.352854
45087	42912	75	23531	22108	69	657	600	0	1540	1127	13	2478	2449	27	3935	3545	35	79267	74024	77	0.352854
75547	68939	88	40930	37943	80	1540	1377	16	2333	2273	24	4337	3672	38	6415	5998	45	159418	137262	83	0.352854
91217	84810	84	55409	52323	81	1459	1009	3	3136	2667	31	6567	6232	42	8091	8160	44	231434	221606	84	0.353842
123781	109495	89	55946	48576	86	2040	1793	23	3650	3551	35	7484	6513	50	11516	10245	57	309390	264436	91	0.353842
125590	98253	96	57542	45394	90	3057	2352	33	4289	3367	43	8538	6525	57	10647	8960	60	241957	191623	91	0.355819
128433	106312	93	102887	88065	90	2841	2185	33	4439	3733	36	9119	7951	54	13923	11273	72	337680	284942	87	0.356808
127370	113952	94	78045	72293	86	3238	2886	31	5192	4292	44	9217	8303	54	13333	11999	63	276508	226540	91	0.357796
192295	152357	102	120789	98603	100	3279	2585	34	6583	4659	47	13004	10769	61	19136	15021	83	530788	418023	103	0.357796
168524	129201	93	72193	55215	93	3952	2880	38	5621	3709	44	9515	7136	58	12952	9660	62	277580	206039	89	0.357796
36562	35333	67	15403	15053	50	501	478	0	1024	855	0	2199	2031	25	2595	2377	30	80840	83006	71	0.360761
88096	83341	82	54807	52742	80	1673	1534	20	2772	2593	30	5863	5729	39	9751	8994	53	221248	209580	80	0.364715
99218	92919	97	51381	49690	82	1720	1928	19	2230	1966	27	4690	4456	37	6109	5318	42	124855	119718	81	0.364715
128738	114042	87	125998	111698	90	4641	4101	37	5648	5474	43	11790	10515	59	16951	15096	77	420717	372367	90	0.365703
100586	85663	95	58348	50821	85	2439	1919	27	3041	2453	33	6632	5783	48	8962	7237	53	183994	152058	85	0.366691
68209	66763	80	19179	18728	54	1126	1141	8	2080	2150	24	4899	4641	36	6431	6735	42	189520	185868	76	0.366691
42847	40786	78	22558	22202	67	753	676	0	1088	1071	7	2161	2107	26	2902	2584	33	67439	67856	63	0.369657
113147	98957	88	63183	55581	86	1865	1608	21	3785	3315	33	7907	7053	51	11503	10449	58	314660	274329	86	0.369657
135836	117045	89	67977	58171	89	2295	1908	28	4326	3222	38	10147	9042	57	14263	11951	72	407259	327703	94	0.371633
137259	109434	104	85142	71449	91	3852	3115	35	5685	4233	52	11949	9842	61	17605	14916	80	398073	324281	94	0.372622
135220	107249	109	85288	66954	109	3688	3296	33	5283	4303	45	10907	8487	63	14449	11611	73	343123	261297	109	0.372622
233526	162326	106	136972	100079	105	8320	5789	51	10363	7621	60	21564	15270	86	29923	21895	97	610621	425684	103	0.37361
76308	68038	88	36693	33077	80	1868	1754	22	2116	1863	25	4227	3645	38	5581	4964	44	131703	117521	82	0.376575
74048	63738	86	40825	37113	81	1763	1715	18	2825	2200	29	4957	4744	40	6902	6017	50	143277	125889	89	0.376575
21024	21271	53	13329	13411	48	500	498	0	516	429	0	1339	1314	12	1710	1776	18	48293	51809	68	0.377564
212735	147595	111	132630	95183	108	3825	2845	35	6539	4816	48	16440	12112	76	23490	17392	90	633343	473758	108	0.377564
51593	50485	89	18968	17768	56	1301	1245	10	1650	1643	16	2684	2519	30	4133	3909	36	86308	84523	76	0.37954
103251	93481	85	57416	51886	84	1995	1780	24	3491	3198	36	7705	6937	47	10802	8980	55	314225	271986	91	0.380529
39369	38672	68	20973	21037	57	393	503	0	511	647	0	2172	2359	23	3040	3251	29	77986	78645	79	0.380529
180787	137027	109	111136	88322	97	7154	5238	45	9474	6960	62	17825	13274	76	25673	19751	92	541836	394095	103	0.382506
188526	130445	103	85652	60814	99	5097	3404	42	6539	4805	47	12629	8784	70	17186	12066	77	372519	262373	97	0.382506
93202	81637	86	55613	46986	84	1653	1555	18	3178	3039	31	7179	6530	49	10844	9081	61	292645	262086	80	0.384482
95741	91593	80	63124	60258	81	2314	2044	25	3959	3512	35	8880	8411	50	12800	11698	67	345580	311295	89	0.385471
82696	79928	80	64292	62569	80	1552	1589	16	2537	2524	27	5487	5252	41	8607	7854	50	267776	244256	89	0.385471
225569	181845	110	102654	83577	103	6016	4595	43	8947	7095	58	19108	14234	72	26588	19882	99	562262	399326	108	0.387447
76415	66981	89	51616	47071	82	1294	1374	14	1978	1979	24	5311	4291	44	6718	5863	48	158401	137887	87	0.388436
57444	55119	77	44744	43635	77	2002	1804	21	3050	2426	35	5296	4996	40	8184	7466	49	162131	142843	83	0.388436
107043	95299	96	49807	45033	84	2178	2017	23	3141	2811	33	7644	6699	49	10136	8892	57	300910	271804	92	0.391401
128372	101992	95	76603	61476	91	2729	2121	29	3861	3012	40	7652	6230	49	12121	9958	62	286965	242360	90	0.391401
78434	77413	80	35646	34884	78	1396	1507	15	2348	2258	23	4726	4249	39	7953	7680	49	203796	194577	76	0.391401
97348	82175	101	54377	47604	86	2504	2353	27	2802	2561	30	6544	5312	49	8510	7520	52	188265	162065	85	0.392389
90610	79245	88	40334	36994	82	1437	1163	17	2385	2199	28	5451	4640	42	7867	7178	50	208548	186308	84	0.393378
71943	64300	84	44176	39159	80	887	802	0	2152	1710	25	4094	3628	37	4772	4140	44	143027	124373	77	0.397331
151362	120256	93	110987	94103	93	3547	2968	33	4783	3670	44	9735	8391	56	13448	11150	67	328267	265761	95	0.397331
55768	53418	81	32978	32395	75	1923	1929	21	2871	2410	32	6013	5838	42	7866	7813	46	177228	162830	76	0.399308
50952	47921	78	30331	28947	75	1677	1598	19	1542	1801	24	4221	3953	38	5779	5151	45	120248	111793	75	0.399308
97299	85251	88	58382	52888	82	1677	1437	20	2629	2495	30	6660	5930	45	10086	9123	54	291373	251325	83	0.399308
103596	95847	82	50411	46456	83	2422	2174	26	3594	2666	39	7108	6400	48	9791	8607	54	211326	187041	85	0.400297
246726	174054	108	112295	79646	106	6327	4348	46	8362	6019	54	15797	11240	75	21940	15177	90	452068	319754	105	0.400297
119003	101962	89	68161	57846	88	2304	2032	27	2989	2568	35	7249	6270	50	9603	7737	56	225246	194449	86	0.400297
87486	78898	81	44800	41730	81	1773	1777	20	2819	2695	30	4573	3987	41	6943	6501	48	163342	139482	84	0.401285
276504	176796	121	183730	128920	122	8808	6155	52	13895	9941	70	27376	19058	99	39171	27449	115	872274	631704	122	0.402273
58951	56352	80	32363	30071	79	1128	1218	13	1687	1475	18	3792	3809	33	5460	5022	42	110011	106190	77	0.403262
108688	94432	87	54123	47422	87	2619	2136	27	3488	2710	36	6817	5740	50	9654	8026	57	185223	154114	91	0.403262
151593	129752	92	75981	63932	89	2337	2157	26	4885	4425	38	9961	8414	54	14169	11700	69	404667	359679	97	0.409192
84730	79933	80	44012	41090	81	1852	1617	21	2355	2064	28	4189	4198	35	6073	5813	43	153298	143350	85	0.41018
87360	83405	80	45052	42656	80	1483	1407	16	2454	2317	27	5332	5083	39	8424	8301	50	242431	234305	87	0.41018
123861	105396	92	46495	40401	86	3641	3237	32	4254	4577	37	9950	8929	52	14378	12992	62	287943	275375	93	0.412157
80730	78905	79	42686	41113	79	1432	1268	13	3234	2583	31	5399	5280	39	8486	7968	49	228365	216511	88	0.412157
43090	38107	88	24021	21770	88	732	602	0	763	783	0	2294	1900	26	3678	3037	34	86815	75859	88	0.412157
109658	101466	95	52049	49699	83	2407	2267	25	4198	3696	37	9977	9222	52	15798	14167	68	431182	365024	96	0.413146
91723	83174	83	54245	49573	82	2226	2231	25	2705	2519	32	6011	5297	41	7557	6282	53	167880	144283	88	0.414134
72720	69837	79	37932	36669	77	941	833	0	2149	1934	21	3918	3992	34	6044	5849	52	160072	157196	85	0.415122
75338	69470	81	38615	35308	80	1186	987	0	2423	2146	23	4533	4708	36	6094	5931	46	163024	146955	88	0.416111
120251	103960	89	66749	58553	87	2703	2366	29	3636	2769	39	7842	6333	49	12043	9957	59	247218	203167	103	0.416111
201542	155691	103	68433	52866	99	4653	3225	39	6279	4836	48	11780	8914	67	16780	12369	75	345311	253038	103	0.416111
77987	72176	81	39767	34948	81	1333	1212	12	2291	2024	29	4758	4075	42	6701	5644	45	180768	156420	87	0.417099
61074	57660	91	24650	23786	75	1517	1354	17	1441	1404	17	3892	3766	34	5027	4955	36	105987	105584	76	0.418087
172162	139420	100	73722	60891	94	4502	3760	36	5249	4327	44	10124	8174	58	14585	11275	64	325690	256026	98	0.419076
168222	150013	91	58419	53543	86	6050	5500	38	6497	5412	45	14069	12129	67	17779	15300	78	367718	295455	96	0.420064
83499	80343	94	36341	35681	78	1473	1475	16	1982	2079	24	6278	5498	48	8976	8687	48	241421	230894	94	0.420064
39795	40583	60	19820	19424	57	508	487	0	753	784	0	2411	2429	27	4002	4060	33	88781	90455	75	0.422041
102181	84312	102	68012	58520	88	1500	1327	12	2213	2261	28	5308	4501	43	8201	7116	54	203446	167789	91	0.423029
209452	165407	107	89453	71766	99	5983	4629	44	7421	5944	50	14416	11419	64	20053	15476	86	405003	304796	102	0.424018
80741	76872	82	36831	35291	79	1542	1371	20	2028	1886	26	5406	5010	42	9260	8575	52	238639	230892	82	0.425995
147564	125569	92	75108	64586	90	3503	3168	32	4743	4220	40	9248	7810	53	12685	10975	58	256314	202661	92	0.426983
100961	87916	86	37001	31592	85	1578	1205	20	3041	2595	32	6152	5554	43	8960	7986	51	235294	197924	89	0.427971
53494	52285	75	33463	31765	75	843	1004	1	1141	1477	15	2754	2366	29	3789	3517	34	86942	81819	76	0.42896
79595	73459	80	39949	36515	80	1432	1368	16	2352	2024	28	3913	3691	35	6649	6268	45	148178	131259	82	0.429948
55290	52362	77	26354	24040	75	1245	1183	14	1607	1588	16	3419	3345	32	4291	3707	42	97775	93520	75	0.430936
47702	46842	71	24294	22643	68	1095	1051	7	1800	1492	23	3344	2974	35	5260	4483	42	128977	118350	79	0.432913
136931	111421	93	96201	80742	90	2169	1767	24	4916	3842	43	10122	8690	56	15623	11625	71	403804	321262	92	0.432913
52647	48983	75	28617	26636	78	982	1020	5	1711	1203	23	3424	3016	34	4634	4300	37	113589	104266	82	0.432913
118591	103058	92	67504	59280	88	2060	1958	24	3816	3139	35	8823	8405	53	11743	10586	64	338733	304394	93	0.436867
144965	110196	97	80080	60486	96	3974	3390	37	5657	4570	43	11100	8965	62	15079	12046	71	320146	263251	96	0.438844
91581	85279	82	47564	45714	81	1735	1596	21	3335	3036	30	7510	6514	46	11920	10551	59	324977	287328	92	0.438844
127960	116351	86	96692	91226	86	4542	4416	34	5984	4702	45	11623	10149	64	15998	14075	72	360999	307100	94	0.439832
123389	105229	96	67681	57407	87	2131	1719	23	4152	3643	38	8137	6602	55	10813	8491	58	326431	269750	92	0.441809
31636	30466	71	16822	16624	51	636	547	0	474	740	0	1526	1626	17	2630	2648	29	63972	66413	68	0.442797
47963	46706	74	24507	24080	73	1119	1040	6	1403	1607	16	2934	3091	30	3827	3572	36	84935	83225	79	0.445762
92498	84885	82	41166	37039	81	2730	2333	27	2554	2431	28	5182	4547	41	7376	6401	47	155330	134048	86	0.445762
61166	61503	77	32966	32507	75	984	896	0	1821	1821	22	3402	3637	31	4602	4686	39	144719	143035	81	0.445762
126436	112556	91	73256	68348	88	4305	3955	35	6398	5495	46	11530	10080	62	15726	14055	72	358006	290222	96	0.446751
58503	54203	79	28913	26885	76	1331	1386	16	2000	1816	22	4003	3920	35	5168	4551	39	117245	111253	80	0.446751
246105	188688	105	101538	77619	104	7181	5374	46	10557	8094	51	20620	15077	84	29654	21981	99	584511	423147	111	0.450704
91036	79197	94	46764	41974	82	2062	1690	25	2617	2551	31	4912	4275	42	7330	6345	49	154627	129900	87	0.452681
30742	29452	75	16619	16486	52	434	419	0	978	627	0	1771	1734	22	2433	2507	26	66523	69673	65	0.453669
101607	91275	85	54178	49193	82	2733	2614	26	3403	2944	38	7405	6620	46	11639	10387	59	289095	242868	83	0.453669
157246	134058	91	80542	68993	90	3788	3238	35	5075	4214	46	10665	8667	60	14689	12470	68	320842	249604	93	0.454658
135694	120124	91	80603	72453	88	2241	2036	25	4140	3868	36	9886	8500	57	13722	11645	63	386098	325774	93	0.455646
53218	48290	78	34005	31869	77	1015	1072	5	1437	1358	12	2965	2771	31	4845	4553	39	99932	88366	78	0.455646
161811	148421	95	109505	102205	89	5931	5645	38	7515	6479	51	16086	14248	75	22832	19480	85	450492	359375	97	0.455646
109765	97857	91	43808	37770	87	2583	2304	26	2896	2201	33	5623	5233	42	8309	6972	55	170650	154038	80	0.456635
73599	65645	85	45034	39532	83	1436	1270	14	2734	1951	30	4116	3274	39	4713	4161	39	119836	105498	78	0.457623
143878	109948	97	66774	52295	93	3597	2392	37	4822	3863	40	9194	6990	58	11790	9186	63	249754	193715	95	0.457623
140595	111626	93	59740	47258	92	3578	2669	36	4410	3440	42	9373	7398	56	12755	9927	69	253681	217177	90	0.457623
224223	152339	117	168905	124408	105	7056	5238	47	9933	7974	60	19665	15532	80	26085	20015	95	626454	507831	100	0.458611
65324	61568	74	26575	25721	74	1393	1330	16	1821	1645	25	4098	4109	34	5281	5134	38	116301	112733	76	0.458611
38171	36059	85	20856	20513	58	760	845	0	1118	1357	12	2074	2131	23	3033	2764	31	73263	73333	70	0.4596
110198	97696	91	65432	59016	86	2049	1777	22	3761	3606	33	7937	7005	51	10289	9634	49	301348	262701	88	0.4596
104276	95510	87	50110	45172	83	2233	2032	25	2958	2567	35	6165	5513	45	8296	7399	54	183561	169898	82	0.460588
147939	120417	105	70053	57051	91	2653	2187	28	4754	3922	39	9996	7907	59	17610	13687	80	430070	330187	93	0.461576
86581	79316	84	47363	43048	83	1695	1890	19	2118	2137	23	4617	3944	40	7063	6179	48	141291	132962	80	0.462565
91820	84914	88	47927	43789	81	2180	2213	25	2950	3028	30	6445	5801	46	9187	8439	53	229894	192821	84	0.462565
94230	84898	84	51925	46632	83	1876	1512	22	3361	2535	38	5700	4938	42	7527	6049	49	184288	159260	82	0.462565
47529	47135	73	17195	17050	52	928	1057	5	1218	1128	12	2807	2844	32	4556	4549	39	126042	124592	78	0.464542
62358	62442	75	31043	30268	75	1273	1156	12	1609	1592	17	4462	4404	38	6931	6453	50	179668	174535	79	0.464542
44954	43171	82	23770	23297	71	816	800	0	1199	1330	11	2473	2536	27	3167	2925	34	77749	75562	75	0.467507
75262	71428	83	44656	41940	80	964	829	0	2021	1615	27	4705	4442	37	6405	5765	44	173057	160534	85	0.468495
180692	133333	104	102397	79010	100	5826	4269	44	6870	4900	49	13273	10188	63	18319	13769	84	380453	297171	102	0.470472
94961	85756	84	44484	40384	80	2014	2187	22	2608	2823	29	5191	4505	41	8204	7546	47	162170	134820	89	0.470472
133988	114974	89	57181	49625	88	3372	2996	33	4500	3841	38	8347	6528	51	12356	9687	64	255236	199699	94	0.470472
308397	175143	139	267003	181082	130	10405	6293	57	14701	9572	78	30655	20812	114	43049	28248	121	903212	617670	128	0.47146
99572	87430	90	57497	51828	84	1709	1632	18	3185	2522	34	6434	5241	47	9342	8128	57	246210	213753	90	0.47146
249710	177578	118	135138	99316	111	5874	4133	44	8841	6321	58	17695	12716	79	24172	17530	91	549752	380489	117	0.472449
46311	45314	74	23114	22160	59	660	736	0	961	1036	4	2459	2432	24	3381	3159	34	76889	75590	76	0.472449
219781	175989	107	91906	74821	99	5192	4348	40	7356	5364	51	15046	11763	70	22036	16373	92	419263	313143	106	0.473437
200940	105417	234	84964	46111	200	4743	2278	40	6853	4412	42	16235	9150	119	23739	13328	152	640328	372465	227	0.474425
84725	74867	87	44730	39583	82	1925	1610	22	2361	1893	29	5116	4255	41	7403	6478	51	173080	149360	90	0.475414
199135	144982	102	115616	88621	101	6575	5326	45	8616	7384	55	16901	13767	74	24798	20318	88	535069	436736	103	0.476402
79807	77333	83	43426	42121	79	1033	1027	4	2654	2471	29	5081	5172	39	7960	7083	51	211037	199589	84	0.477391
48285	48361	74	24734	24125	73	965	904	0	1158	1161	11	2963	2964	30	4123	3801	37	89655	89964	74	0.482333
37818	36167	73	23198	22552	70	665	756	0	1080	1072	7	2038	1921	22	3646	3465	31	77957	75658	71	0.482333
128290	110861	87	57639	49974	87	3327	2519	33	4362	3528	40	8854	7695	54	12223	10014	60	261657	208488	91	0.485298
130925	113732	94	63529	55277	88	2497	2042	28	4364	3988	39	9422	8982	50	15149	13444	67	391887	333214	92	0.486286
62806	60012	82	37298	35048	79	858	872	0	1540	1817	22	3690	3376	32	4126	4214	37	105190	102493	78	0.486286
164972	129750	100	125704	98450	97	5114	4000	41	7332	5563	50	14124	11056	69	19990	15363	81	427394	317795	97	0.486286
157669	120500	102	89113	70147	96	3548	2679	36	4577	3960	41	9566	7845	60	13622	11044	68	325909	285013	94	0.487275
96240	81932	87	51001	43684	85	2178	2090	26	2307	2207	32	5790	4496	45	7630	6758	52	163105	134782	86	0.487275
60300	57590	79	28750	26260	79	1130	1201	10	1412	1124	13	3034	2742	30	4709	4267	38	94884	90494	79	0.488263
173959	142011	95	91010	77453	92	4633	3903	38	6718	5513	49	12858	10230	62	18155	14155	78	407561	340218	94	0.489251
80596	77563	82	45877	44705	78	1570	1415	18	2439	2470	28	5762	5602	39	8354	7867	49	233424	231625	80	0.489251
78539	75932	80	40381	39120	79	1668	1259	12	2235	2357	24	5824	5377	40	7500	7631	46	223463	216718	80	0.49024
96571	85601	84	64728	58669	83	2031	1839	22	2757	2948	30	7526	6570	50	11090	9784	61	282271	243243	85	0.49024
61449	59545	76	46558	45681	77	2530	2311	27	3185	2653	35	5616	5490	41	9005	8502	54	182009	165162	78	0.492216
122997	107478	87	60533	52291	87	2182	1832	24	3731	2872	35	8615	7228	53	13068	11497	67	362292	299312	89	0.493205
165663	131483	94	95348	72148	96	4140	3309	38	5827	3987	53	11099	8157	62	15059	11953	79	324844	249867	97	0.493205
97714	90078	84	42298	39409	82	2240	1893	25	2982	2696	29	5959	5218	43	8153	6919	48	164003	149209	83	0.493205
104937	96741	87	44463	42309	81	2013	1803	23	3853	3369	33	8352	7875	49	11817	11475	58	316373	305588	84	0.495182
139974	107411	97	67544	54153	95	3878	3234	36	3928	3221	43	9448	6945	60	12113	9150	62	263350	202508	98	0.49617
124442	112123	91	107746	100994	86	3994	3974	32	5341	4645	41	11953	10239	60	18215	15514	80	384283	315461	89	0.497158
76074	69958	87	41555	39157	78	1950	1868	21	2548	2467	28	4589	4462	37	6177	5293	45	144936	131297	84	0.498147
124308	106030	101	55578	46114	88	2933	2284	30	3959	3582	38	8569	7248	55	12519	10555	68	249455	209054	88	0.498147
71956	63961	83	39873	35013	81	1552	1393	17	1887	1828	25	4480	3841	39	6675	5884	46	129400	109375	81	0.499135
107899	91283	94	51982	44749	85	2815	2306	29	3377	3233	37	7068	6038	49	9391	7452	59	198575	159580	90	0.500124
136614	118643	102	71256	61805	89	3304	2736	33	4004	3562	39	8268	6879	51	10727	8721	61	244428	200300	94	0.501112
127705	110643	93	61918	54636	87	2133	1667	25	3022	2772	30	7855	7086	52	10857	9169	57	322926	282793	93	0.503089
129715	100175	107	83625	67683	93	2442	1813	27	4238	3361	41	8705	7269	53	11218	9541	67	310380	257597	93	0.504077
97588	85951	91	44117	38502	85	1629	1526	18	3024	2751	30	6662	6149	46	10303	9862	55	287256	258025	89	0.505066
45812	44981	75	26469	25660	73	1735	1411	20	2309	2160	28	4684	4426	38	6202	6040	46	139365	130948	81	0.506054
242173	185270	121	125791	98577	109	5828	4465	43	8237	5601	55	15815	11769	78	21816	16790	86	469516	339031	115	0.507042
169959	128542	99	90577	70980	96	4109	3438	36	6560	4699	51	11428	9206	60	16764	13532	76	341780	280141	97	0.508031
91299	82019	86	43397	38800	82	2050	1917	23	2419	1982	29	5216	4545	41	7149	6288	48	162287	136733	87	0.508031
199951	149715	104	169644	134698	104	8309	6701	45	13499	11170	68	25800	21231	87	34592	28149	95	798166	676076	103	0.509019
42180	42910	70	21490	21750	54	696	779	0	1221	877	0	2468	2557	26	2945	3321	30	80554	79046	73	0.509019
194646	151115	99	97470	78787	96	5974	4524	45	9328	7219	57	15700	12477	67	20299	16860	79	441152	352649	100	0.510007
78911	75259	81	28715	28313	77	1557	1400	15	2744	2700	28	5983	5906	40	8235	8303	46	230072	226995	78	0.510996
136935	101518	95	65011	47705	92	3566	2594	37	4817	3105	43	8674	6214	56	12444	8617	69	261450	190947	89	0.510996
201053	150708	103	83645	64432	98	4820	3624	40	6054	4446	50	12772	9050	65	17016	12186	76	351297	254660	102	0.510996
55563	53085	72	27589	25753	75	1447	1462	16	1409	1628	17	3301	3094	35	4922	4804	37	100281	96093	73	0.513961
52735	48975	81	30273	28663	76	1412	1218	17	2126	2154	22	3874	3958	34	5495	4878	42	128059	117698	79	0.514949
98939	93200	84	40151	38182	80	2150	1901	25	2843	2767	30	7632	7158	50	10667	10224	54	299784	291919	84	0.514949
104456	92755	85	43762	39013	85	1745	1493	22	2814	2553	28	6668	6221	49	9864	8458	53	252669	222843	89	0.515938
118748	98360	90	43659	35969	89	2483	2144	28	3603	2720	40	6484	5437	45	8545	6712	62	199822	164377	89	0.517914
106844	91075	88	68897	60757	86	3295	2740	30	3576	3120	37	6429	5788	44	9865	8031	61	209828	171917	86	0.517914
56935	52404	77	32904	30082	79	1517	1415	18	1754	1667	23	3115	3025	29	4194	4157	37	105655	98349	78	0.519891
115614	103602	89	61517	57503	85	3502	3452	32	4559	4101	37	10027	8784	56	14003	12599	63	290293	234458	86	0.519891
136269	113859	90	113160	100369	89	4326	3586	38	5621	5047	44	11166	9832	62	16573	13928	71	325789	273790	90	0.52088
127338	113697	89	75554	66885	87	2271	1991	24	3398	2983	37	8258	7214	49	10787	9132	58	296985	255420	89	0.522856
205739	144317	115	199788	144450	106	5020	3860	40	8250	5921	57	16115	12037	75	23343	17252	93	575615	432285	104	0.52681
104127	91809	85	59994	51599	85	1631	1447	20	2842	2442	34	6461	5629	46	9872	8021	55	277156	235284	87	0.527798
19298	19061	51	13100	13056	46	360	316	0	307	654	0	1416	1403	15	1940	2244	21	43804	43576	64	0.528787
68864	63983	83	39367	37646	78	2099	1961	24	2603	2524	28	6189	5558	46	8171	7152	51	173013	151020	95	0.528787
76389	63762	83	44591	37399	83	2006	1528	23	1798	1882	21	4453	3418	41	6132	5387	42	129875	110263	72	0.528787
83485	79120	83	71295	68902	82	2861	3009	27	3520	3467	34	7264	6517	47	10550	10201	54	223499	204661	80	0.530764
89884	84903	81	41994	40517	79	1450	1427	15	2707	2673	27	5868	5885	41	8202	8306	45	229194	225141	82	0.530764
184545	147267	103	100877	80758	97	4585	3855	38	6142	4637	49	12874	10593	62	18543	15225	84	444634	367519	97	0.530764
135036	105322	96	75631	60121	94	2399	1838	29	3046	2885	33	7055	5566	52	9341	7010	53	208419	161116	89	0.53274
34337	33776	72	17800	17235	56	714	805	0	1108	982	0	2041	2071	23	3069	2972	31	79846	83056	63	0.536694
94854	81676	93	51633	45780	85	1923	1714	18	3376	3110	38	7265	6586	49	10815	9424	63	290489	264143	82	0.536694
168615	142988	94	83598	73116	90	5218	4465	39	7953	6222	53	14601	11364	67	20278	16222	82	422052	325507	93	0.537682
59119	59145	74	33509	32566	76	1324	1281	11	1899	1957	24	3079	3257	30	4230	4294	37	90204	84227	77	0.537682
118751	111935	86	78532	73812	85	4205	3860	35	5272	4436	46	10928	9481	57	17202	14187	73	334334	263494	89	0.539659
43914	41586	74	26404	24725	73	780	769	0	1342	1209	10	2404	2235	28	3718	3460	36	94955	88885	74	0.542624
50951	50439	80	28134	27402	74	1012	1086	8	1537	1249	11	2625	2844	27	4793	5014	36	96590	97151	68	0.542624
37972	36882	74	19686	19387	54	778	860	0	1435	1159	12	2205	2169	25	2819	2680	28	62095	61785	70	0.542624
47652	44155	78	22155	21646	64	787	749	0	1269	1321	16	2322	2435	25	3616	3431	34	93546	94522	76	0.544601
82746	76944	80	38948	35599	81	1581	1424	19	2926	2092	29	5235	4749	40	8467	7966	55	194932	171137	85	0.544601
78510	71738	86	39090	35194	81	1708	1681	20	2035	2088	22	4750	4390	39	7156	6336	46	159425	150866	73	0.544601
98364	79609	90	61585	49583	90	1779	1295	23	2758	2158	31	6454	4988	49	9461	7144	56	209872	165645	89	0.545589
64623	57585	93	32898	28510	94	2123	1834	23	2951	2738	30	5180	4421	40	7201	5765	49	144507	117692	94	0.545589
76233	69715	83	35044	32330	78	1918	2147	21	2200	2158	25	5513	5174	40	7419	6723	47	169758	144456	81	0.545589
192017	150554	108	181678	149163	99	6475	5146	42	9266	7514	55	18387	15026	80	26878	22537	90	635181	535692	98	0.548554
70243	67679	82	28201	27748	75	1267	1248	13	2703	2185	27	5314	5354	38	8008	7917	49	207527	203124	78	0.548554
45308	43768	75	25598	24790	74	772	857	0	1637	1344	16	2389	2472	26	3857	3673	35	69308	70696	62	0.55152
361259	222247	155	248072	165853	152	10638	6459	56	15053	10105	77	30200	19055	103	40793	25181	144	919097	573551	150	0.552508
113885	94526	87	52769	43224	86	2802	2149	30	3155	2917	39	6606	5334	48	9910	7788	58	208044	164960	79	0.552508
94471	83051	100	45976	40207	100	2182	1850	23	3447	2831	35	6321	5509	43	7634	6602	52	182337	150855	100	0.552508
60254	54989	84	32492	30885	76	2400	2036	26	2092	2054	21	3732	3425	36	5080	4478	40	117566	107371	76	0.553496
145919	126240	90	134175	117568	92	4236	3664	34	5941	4790	48	10937	9824	54	15404	13933	73	366804	325384	90	0.553496
115030	94013	106	83951	72149	92	3383	3138	32	4804	4098	40	9757	8588	54	13055	11583	70	283261	247494	88	0.55745
260101	207035	112	144224	115354	110	8669	6689	48	11463	8433	58	22060	17048	82	30473	23600	102	636652	482386	112	0.558438
111280	99960	92	61977	55511	86	2212	1963	24	3586	3794	31	8330	7553	52	12605	11724	60	332920	309618	83	0.561404
123540	110388	89	64274	57251	86	2557	2242	26	3741	3261	41	7326	6194	47	9724	7647	60	252705	205618	89	0.561404
44842	45253	74	26070	25742	73	793	761	0	1430	1564	16	2673	2475	30	3888	3788	34	79899	77860	76	0.565357
75932	72435	79	55770	51989	80	1534	1244	17	2067	2007	28	4946	4449	40	5874	5531	41	133252	116327	84	0.565357
137710	125072	87	81565	75277	86	3113	2963	30	5326	3822	46	12108	10309	62	16601	14197	80	444475	360547	93	0.566345
78612	68095	98	43412	38887	82	1860	1617	21	2242	2039	26	5981	5455	42	7904	6960	48	187550	166512	88	0.567334
65122	56016	94	32752	28088	94	1718	1631	20	2443	1793	27	4851	4182	41	6737	5354	57	138957	114083	94	0.567334
99071	85706	89	46050	41102	84	1703	1633	18	3063	2567	35	6809	6010	50	9388	8393	57	255584	215810	88	0.567334
104803	89322	87	49684	42453	85	1940	1644	20	2355	2279	28	5329	4566	42	8334	7346	52	167557	139234	86	0.568322
107797	98460	86	82460	76185	85	1884	1705	20	3765	2992	35	7685	6873	50	11876	10488	59	330817	288617	88	0.568322
79439	73775	80	28352	27083	78	1479	1323	13	2201	2302	23	5724	5951	38	7988	8082	48	234029	227727	85	0.569311
67899	63529	85	32736	31631	77	2333	1789	25	2498	2383	28	5819	5564	42	7986	7703	48	167790	147334	81	0.571287
110984	96212	86	63053	54771	86	2979	2748	29	3872	3130	39	8413	7216	51	12919	11516	57	295965	248799	88	0.571287
107822	93404	87	60398	53008	86	2341	2084	28	3200	2895	32	6356	5151	46	8909	7340	54	184759	159403	87	0.571287
57941	55799	77	35035	33858	75	700	793	0	1793	1627	21	3734	3892	33	5092	5100	38	164023	161085	78	0.572276
206320	169219	96	111615	93431	96	6991	5518	44	8222	6878	53	18176	13792	77	24541	18154	93	503931	365844	103	0.572276
93916	77008	87	52460	43019	86	1920	1567	23	2683	2530	31	5399	4758	42	7199	6386	46	164717	140604	89	0.572276
73797	65822	81	39979	34448	83	1678	1248	15	2495	2139	26	4979	3972	43	6209	4851	49	135908	113745	79	0.574253
87582	76751	96	43834	39208	83	2099	2043	22	2367	2060	27	5441	5181	41	7637	6703	49	164376	156947	84	0.574253
26137	25681	56	20278	20313	62	326	343	0	669	591	0	1353	1499	17	1959	2297	22	62845	66254	71	0.574253
123755	98721	98	64264	50912	89	1917	1532	24	3418	3019	36	8801	6885	53	14148	11486	64	370781	302750	86	0.576229
38155	36729	79	22121	21624	62	545	665	0	532	985	0	1958	2016	23	2811	2490	32	82245	79334	74	0.576229
134362	115632	92	78408	68012	89	2743	2381	29	4619	3955	40	11120	9720	60	17146	14315	69	464694	418768	92	0.577218
45219	44207	70	23294	22953	68	800	807	0	964	1084	7	2382	2387	27	3272	3003	30	76162	81003	59	0.579194
83006	79074	80	41117	38126	81	1648	1674	21	2185	2041	24	4670	4183	39	6297	6159	45	134768	132967	73	0.580183
115112	94316	91	58479	47852	88	2078	1799	26	2818	2241	32	6657	5405	44	8661	7020	56	208413	167621	88	0.581171
119571	88457	106	59465	44253	92	3003	2484	30	3544	2481	43	7566	5640	55	10148	7439	57	220114	163081	78	0.581171
65892	61126	83	37027	34014	80	1379	1242	15	1119	1687	16	3613	3480	35	5753	5115	45	120729	108929	79	0.58216
93692	85357	82	46085	40270	82	1174	933	0	2452	2052	31	5270	4677	42	6678	6253	44	193679	169425	85	0.583148
90669	84483	87	65383	61673	82	1840	1741	22	3107	3080	30	7910	7211	47	13889	12082	66	339770	318889	83	0.583148
80565	77122	82	33924	32659	78	1285	1153	9	2124	2285	23	4976	4633	37	6657	6267	47	196343	191005	79	0.586113
114042	103200	83	56542	51843	85	3843	3635	34	4751	4083	42	9483	8163	55	12711	10628	66	266995	217686	89	0.586113
71411	65496	81	28292	25644	77	1827	1937	18	3028	2562	34	6575	5546	51	7835	7396	45	169435	141632	81	0.587102
129523	113304	89	56472	50233	87	3066	2841	28	3968	3212	38	7869	6482	50	10463	8497	57	225666	182926	86	0.58809
52445	43240	93	28977	25115	93	952	1042	4	1188	1079	7	2756	2087	29	4182	3143	38	86991	70149	93	0.58809
70694	62022	85	36223	31985	80	1678	1448	19	2260	1816	29	3730	3254	36	5370	5063	42	116773	99584	78	0.589078
64159	57284	80	30189	28089	78	1160	907	0	1713	1760	25	4184	3955	39	6083	5909	40	137532	119607	84	0.591055
74973	64000	82	40433	33632	82	2079	1532	25	2112	1602	29	4151	3340	40	5758	4696	46	135443	113705	78	0.591055
179741	149469	103	91659	79005	93	3256	2748	33	5354	4651	46	13570	11898	62	19942	15855	89	556835	432066	99	0.591055
115020	95560	91	70899	58390	88	2566	2149	28	3462	2543	36	7544	6039	51	9961	7518	56	239855	198173	103	0.591055
68952	66224	78	46889	45135	78	2189	2039	23	2420	2405	25	5615	5215	44	7876	8669	42	173604	158568	84	0.592043
53687	53364	70	29364	29592	73	1967	1756	24	2621	2352	28	4803	4838	37	6714	6120	44	142968	133727	76	0.592043
116617	100172	87	56216	47940	88	2272	1975	25	4010	3268	38	8616	6908	59	14247	12093	75	359594	300591	92	0.592043
197041	139876	114	148134	119291	101	7697	6184	47	9876	7118	69	18546	14888	74	25168	19348	94	554112	418216	105	0.593032
118844	94050	105	71791	59741	89	2015	1690	21	3348	2970	34	6911	5980	47	10171	8136	60	255103	211715	87	0.59402
46354	43646	75	27108	25898	73	1183	1041	5	1480	1326	16	3430	2966	34	4643	4103	41	104183	90398	79	0.595997
50278	49598	76	26623	26596	74	1858	1815	18	2172	1968	27	4863	4803	38	6435	6298	44	131420	124076	81	0.597974
68298	64250	79	36295	33810	77	1465	1530	18	1694	1899	20	3591	3372	34	4846	4337	38	114445	108946	80	0.598962
58642	55384	86	28378	25886	75	1036	1105	6	1999	1759	26	3897	3291	40	4963	4606	40	123529	115001	82	0.598962
83935	77133	86	48170	46093	79	2597	2420	27	3443	2745	37	7502	7060	48	11571	9787	58	236132	198113	88	0.599951
206068	151528	111	217079	176071	101	7057	5510	44	12604	9758	68	28206	21947	93	42165	32376	95	1.04858e+06	880871	107	0.601927
128294	108302	89	67346	55319	91	2553	1983	28	3201	3213	30	8562	6869	51	12207	10149	61	328371	268745	93	0.601927
114469	102667	89	55700	50663	84	2376	2257	25	2897	2501	35	8184	7065	50	12091	10643	53	345008	291259	93	0.602916
127130	109248	101	57879	51079	88	2865	2499	30	3765	3179	38	7179	5969	48	10292	8574	57	206642	169609	91	0.603904
102366	94350	83	67674	63226	83	2599	2325	27	3411	2943	36	7585	7021	45	11041	9275	63	232958	200697	89	0.603904
86344	79018	82	53383	48682	80	1706	1471	19	2421	1758	28	5556	4926	44	8743	7593	49	200765	175600	85	0.604892
47799	47086	79	24457	24569	62	1232	1192	11	1468	1512	14	2535	2487	27	3775	3787	31	81588	83037	74	0.604892
73643	67244	87	37996	34654	80	1905	1602	23	2485	2242	29	5458	4626	42	7580	6312	49	151681	127312	85	0.605881
150348	133658	92	70560	62557	88	4450	3466	38	6725	5989	44	10960	9561	62	16405	14558	78	324741	273226	95	0.606869
57672	55946	74	31554	29505	77	1209	1037	6	1910	1440	19	3844	3623	36	6632	6077	44	116144	106061	81	0.607858
51104	44768	78	35525	31465	80	1159	863	0	1342	1220	16	3047	2701	33	4714	4397	41	101135	93285	67	0.607858
76801	64931	84	43822	37259	84	1816	1730	20	2431	2197	28	4400	3781	39	7274	6627	46	133971	111402	78	0.608846
87935	81739	91	46791	42776	83	1541	1473	18	3090	2349	29	5044	4545	41	7263	6413	45	190994	179620	83	0.611811
79850	64067	89	45744	37905	85	1910	1571	22	1964	1674	23	4656	3817	44	5910	4665	47	134165	114545	72	0.6128
111645	98915	86	65351	58163	86	2157	1898	24	3674	3062	35	8548	7238	54	13397	11577	66	330696	292854	87	0.6128
114853	99888	87	79069	70403	87	2702	2272	29	4059	3433	39	7778	6451	55	9839	7962	55	214274	176926	83	0.6128
111884	96167	93	86224	76061	87	2068	2064	24	3516	3241	35	7060	6325	47	10508	9555	59	238979	206363	83	0.613788
89332	70942	88	44730	36119	87	1840	1720	20	2076	1616	25	5032	4087	43	7020	5545	50	148669	122359	78	0.614776
46719	47101	73	21263	20944	63	881	954	0	1449	1352	16	2323	2291	27	3780	3663	35	76881	76741	68	0.616753
125455	107330	93	61501	54032	88	1652	1464	19	3039	3122	35	7756	6692	51	10599	8579	60	299683	259620	88	0.617742
30639	30567	71	22729	22460	67	353	377	0	876	753	0	1534	1516	17	2159	2304	24	54727	57905	68	0.620707
44220	43999	67	29208	28845	73	962	1030	4	1408	1717	15	2653	2521	26	3667	3480	34	82674	81372	72	0.620707
51400	47024	82	34962	31819	76	798	775	0	1844	1283	14	2626	2406	28	4051	4099	34	97779	96153	58	0.621695
68836	65273	81	39557	37884	79	1130	1260	13	2141	2081	22	4375	4111	35	7272	6880	51	185261	179780	82	0.622683
244189	179768	106	236056	186822	108	10069	7328	51	11676	8883	60	25201	19250	99	33293	26546	101	709857	558225	108	0.622683
42078	42968	68	24894	25506	57	1241	1360	14	1644	1485	20	3068	2803	32	4099	3742	40	89184	83066	73	0.623672
90110	86895	86	56810	55261	81	1454	1530	15	3230	2899	33	6518	6342	44	8622	8175	51	248188	244743	82	0.623672
140731	117468	92	75327	63128	93	3017	2661	31	4879	4216	41	10324	8783	57	14571	12065	68	343590	289865	98	0.62466
46782	45868	65	27376	25317	76	1067	1020	4	1151	1269	12	3328	3091	34	4041	4176	35	92545	87512	79	0.62466
44633	43186	74	19884	19781	57	462	516	0	1008	1060	8	2324	2422	24	3977	4197	33	104040	102226	75	0.625649
154794	113490	102	98214	76822	97	2850	2138	32	5046	4031	44	12360	9470	65	16854	12331	74	461725	351679	103	0.629602
111109	103260	86	67717	64079	82	2233	2074	24	3500	3014	35	8849	7817	51	12047	10855	58	312011	258977	89	0.629602
32393	33242	70	20520	20380	57	545	575	0	502	724	0	1559	1855	20	2712	3205	25	77838	77856	66	0.631579
56429	55760	76	30103	29392	74	1046	1016	3	1554	1420	14	2439	2372	26	2883	2965	29	79863	80828	77	0.636521
31681	30753	72	19775	19682	58	509	607	0	698	604	0	2035	2097	22	2580	2260	28	57244	55035	72	0.637509
77144	72751	82	35543	33386	78	1746	1497	22	2257	2491	25	4444	4282	38	7131	6176	45	132908	122896	83	0.637509
97504	84185	86	45591	38281	84	2481	2321	25	3045	2559	33	5786	4600	45	8413	6755	54	179404	146613	87	0.640474
140929	113259	92	59490	46891	89	3626	2777	35	4649	3134	44	9261	7228	56	12344	9994	65	283180	217377	94	0.640474
33250	30634	77	29518	29443	71	357	537	0	865	890	0	1484	1632	18	2320	2435	28	62494	65102	52	0.641463
94904	83957	97	42774	37733	82	1380	1145	13	2600	2131	30	6348	5358	49	9299	7760	54	265729	238146	86	0.642451
88988	82598	82	52488	48357	81	1887	1781	20	2141	1900	27	5727	4940	44	8072	7165	50	203815	172320	84	0.644428
244297	181450	107	173302	135747	106	8315	5623	49	10564	7779	60	20139	15477	82	26841	20843	99	575252	430052	107	0.644428
90373	81901	87	53723	50900	81	2163	1940	25	3113	2752	33	7314	6468	52	9796	9041	51	241363	213351	83	0.644428
162242	133734	96	79897	67061	94	3444	3026	31	4414	3643	42	9616	7803	55	12570	10685	60	277296	240278	91	0.645416
99912	95408	81	44507	41560	79	1652	1627	20	3002	2670	33	6407	6174	43	8832	8074	54	238970	227367	84	0.645416
171968	137823	94	86648	71670	93	2715	2050	30	4663	4003	41	10832	8290	63	13796	10466	71	398099	320339	94	0.645416
128246	112190	90	63808	56020	89	3184	2693	30	4198	3423	41	9119	7808	54	12722	11620	63	250242	220212	88	0.645416
51743	51122	70	30568	29968	73	928	943	0	996	1217	11	3532	3375	32	5147	5297	36	143201	144915	76	0.646405
279332	180676	119	124388	79266	115	8017	5518	51	11290	8121	62	21823	15879	91	33012	24140	105	683336	566599	112	0.647393
112744	99243	85	73729	64283	86	1483	1363	15	2656	2329	30	6381	5778	47	9546	7998	56	244463	215767	86	0.648382
163625	131095	96	101258	83772	94	4279	3493	36	5261	4661	41	12043	10068	65	14545	11678	76	318209	258449	98	0.652335
74681	65910	87	29924	26352	80	2033	1635	24	2244	2083	26	4605	4111	39	6371	5253	49	137461	122527	84	0.653323
72001	62342	85	42088	36910	81	1520	1416	17	2446	2073	27	4419	3746	40	5558	4700	43	122939	108841	83	0.653323
118442	100426	91	60149	51228	88	1996	1747	20	3721	2975	35	8120	6940	53	11996	10353	61	331041	289232	82	0.654312
66184	62881	78	32429	30049	77	1492	1463	14	2309	2086	27	3929	3291	39	5500	5049	40	121254	111688	80	0.654312
75319	70576	94	34360	33482	77	1637	1617	17	3537	3030	33	6726	6432	48	10109	10322	54	260512	257202	73	0.654312
88634	77105	85	37487	33058	82	1878	1705	20	2389	2127	28	5491	4888	41	7795	6538	51	147883	127101	87	0.656289
227469	119078	126	107172	50780	125	5173	2634	60	6875	4408	68	13395	7008	91	19099	10739	98	412882	233862	129	0.656289
233596	169331	111	141425	103278	110	6460	4935	45	7861	6083	50	17179	13090	74	23951	18381	88	497177	376705	112	0.660242
80888	76256	87	39306	37099	80	1930	1752	21	2583	2783	25	6328	6104	43	9366	9061	57	246402	236890	89	0.662219
54147	48327	83	36341	32816	77	1102	1012	4	1223	1050	10	3108	2778	34	4466	4145	38	103842	92899	75	0.663207
130283	112093	90	57812	49345	87	2323	1999	24	3671	3038	38	7799	6708	48	11862	9539	67	283177	236492	96	0.664196
131987	105213	90	65602	52339	91	3451	3113	33	4368	4115	37	10580	8035	61	15382	13350	65	329177	262957	96	0.664196
118520	104405	88	63916	56509	86	1870	2230	22	3550	2894	39	8340	7147	49	10667	9383	57	324259	273971	89	0.664196
115494	103905	90	59456	55630	85	3184	2862	29	3607	3433	34	7812	7260	49	10827	9533	56	224961	193093	91	0.666172
91347	80425	84	47570	41627	82	1745	1624	20	2425	2195	30	5762	5031	44	8835	7881	51	237971	207472	89	0.666172
43740	42239	73	29196	28691	73	855	759	0	1231	1415	12	2387	2395	27	3404	3419	34	82350	84140	74	0.671114
58439	53737	81	30760	28257	79	1625	1390	19	2658	2135	27	4059	3684	34	5414	5249	39	124905	109585	83	0.672103
27810	27257	70	16628	16418	51	556	668	0	1001	1011	3	1851	1719	22	2371	2498	28	55755	57779	57	0.673091
132595	118387	88	80655	74017	86	4083	3618	34	5991	4715	51	11052	9497	57	14616	12508	70	337304	285777	91	0.673091
198492	142265	106	99819	75180	98	5421	4027	43	7303	5078	54	13783	9709	68	20174	15170	90	408901	285437	101	0.673091
92575	82202	84	43299	36956	85	1699	1453	19	2906	2679	31	6204	5617	45	9265	7521	56	268042	236796	90	0.675068
152167	136648	98	92332	85281	89	4845	4197	36	6978	5705	47	14343	12244	64	19586	16541	84	420267	324603	92	0.677045
41355	40336	68	18178	18010	56	644	632	0	1282	995	0	2353	2335	25	3196	3348	31	84021	85162	69	0.678033
55687	55147	76	24512	24191	71	703	807	0	1077	1191	9	2866	3041	28	4325	4313	36	112571	111775	75	0.678033
46385	46280	75	32994	32706	74	667	739	0	1249	1213	10	2235	2326	25	3444	3275	33	87853	89543	71	0.679021
149007	114406	96	74126	57581	94	3399	2543	33	3998	3278	41	8590	6503	54	12167	9689	60	249774	192917	91	0.681987
188236	149450	100	82299	65751	96	4045	3188	36	5239	4370	41	10543	8899	57	15481	12196	70	348464	289090	95	0.681987
39076	39095	70	17578	17660	51	929	815	0	1099	1117	8	2380	2571	26	3218	3280	33	78593	80995	68	0.681987
76234	69938	81	60922	55501	82	1531	1709	18	2257	1927	25	4056	3440	38	6471	5757	49	131329	115942	83	0.682975
180322	139823	98	93016	71792	96	3663	2821	35	6446	5001	47	14357	11474	72	22315	18050	84	574722	461691	99	0.683963
87118	81964	89	63600	60768	80	2247	2274	25	3292	3131	36	6748	6046	45	8736	7766	55	211440	181437	84	0.683963
173835	138860	98	109526	90972	95	2765	2360	31	4752	3707	40	10862	8589	56	15619	12427	70	422062	335931	97	0.684952
176625	161428	90	72923	65777	89	6373	5848	40	8369	6724	52	15044	12164	68	18466	15871	73	398723	319120	94	0.684952
108515	97994	85	64156	58132	85	2812	2423	30	3744	3365	35	6529	5626	44	9734	8276	53	200714	168660	88	0.688905
115648	104826	87	69815	64137	84	1804	1722	21	3246	2662	33	7852	6791	52	9411	7892	55	280620	237371	88	0.688905
86979	77083	84	61258	54683	85	1831	1684	18	3494	3323	32	7057	6185	51	10497	9605	53	290094	254561	88	0.689894
106063	93804	96	58200	52867	85	2964	2764	27	4058	3481	38	6742	5674	47	10239	8796	54	227173	185725	91	0.689894
110842	101218	86	53448	50089	83	3820	3719	30	4729	4122	44	9333	7928	55	13475	11214	64	288058	243500	91	0.691871
114466	107382	91	90359	86150	85	2780	2489	29	4636	3876	36	11219	10168	58	15756	13880	71	429078	372921	93	0.691871
73682	64750	81	40277	34903	82	1748	1548	19	2115	1616	25	4092	3256	40	5855	4938	45	135015	117256	78	0.691871
82316	78622	80	46540	45289	80	2964	2695	29	4178	3927	35	7932	7233	56	12652	11864	58	253248	223313	86	0.692859
122307	112888	89	53869	49982	85	3096	3011	28	4226	3999	37	8824	8065	53	11438	10226	60	265032	248196	87	0.693847
125653	111883	90	67515	58305	88	2031	1934	22	3995	3712	36	8795	8098	53	11021	10269	60	341232	301872	91	0.693847
96453	92317	73	102662	98823	82	4549	4303	34	5423	5130	42	10477	10174	53	15090	14690	71	307579	278858	88	0.693847
78913	69652	84	38123	33781	82	1940	1650	20	2815	2708	32	5773	5458	43	8036	7086	49	182623	160513	86	0.693847
189182	134058	104	104815	77224	103	5932	4880	40	7782	5645	56	14238	10842	65	20303	15109	95	459422	342502	106	0.694836
94145	92129	79	44983	42575	81	2331	2088	25	2627	2971	25	6052	5906	43	8620	8097	48	190992	182080	84	0.694836
133713	110519	98	115068	98854	93	2955	2434	31	4192	4218	36	9815	8029	54	16327	14014	73	403268	335180	98	0.694836
58005	54338	81	24465	23947	71	1121	1137	9	1650	1628	21	4181	3919	37	6053	5607	42	176481	178276	85	0.696812
175625	150604	91	120250	103216	93	3385	2891	31	6274	5366	43	13182	11026	67	17726	14241	71	515804	422191	105	0.696812
69098	64990	87	27663	26466	77	1085	1257	12	1872	1584	19	3698	3659	35	4569	4640	37	113208	114472	72	0.697801
173962	149373	104	86860	76246	92	5474	4690	40	6571	5209	50	13426	10883	63	18725	15368	84	415614	329079	97	0.698789
51992	49390	76	22480	20812	69	1099	947	0	1486	1590	17	2835	2734	30	3540	3733	31	90323	87241	78	0.699778
15793	17922	41	14217	14151	49	290	323	0	606	637	0	876	807	0	1351	1400	17	39643	41040	62	0.701754
167550	130833	99	88954	70684	93	3803	2778	38	6183	4783	49	11366	8411	61	16448	11998	79	339505	253505	94	0.702743
265004	209009	109	155190	124246	104	7466	5735	47	10407	7266	59	20967	15335	93	28992	20924	98	596974	425767	108	0.702743
192635	155079	99	106385	86290	99	4758	3882	38	6905	5493	51	15534	12190	73	20070	16417	85	449202	363676	98	0.703731
114619	97853	93	42512	37032	84	2923	2715	28	2999	2491	29	6481	5618	47	9137	7416	55	193030	157215	86	0.70472
60485	59124	78	34769	32182	77	1501	1677	17	1411	1487	18	3710	3413	35	5116	4805	40	102024	97376	74	0.705708
78477	64502	84	39059	32140	85	1395	839	0	2250	1608	23	3870	3062	41	5895	4795	47	127765	108395	75	0.705708
57457	51320	90	39741	36644	78	1307	1345	13	1891	1720	21	3791	3072	37	5029	4643	41	116251	103411	77	0.706696
89605	82770	83	50928	48536	82	2619	2256	29	3995	3747	34	7324	6529	45	10076	8461	59	216500	185779	83	0.708673
193131	143169	118	105894	84173	105	3572	2566	36	5765	4864	46	13234	9942	79	18356	14042	87	501125	388164	118	0.708673
115648	98052	97	51906	44464	87	2308	2033	26	3501	2732	39	7839	6464	52	9813	8142	59	232415	195790	84	0.709661
112246	95420	89	51902	42834	88	1948	1532	21	3012	2405	36	5958	4637	48	7861	5950	55	172075	135257	81	0.709661
91364	86577	81	48381	46632	81	1797	1527	22	2860	2734	26	6434	6296	41	11283	10917	56	272987	261915	82	0.709661
87127	81285	89	44822	41054	82	1767	1506	21	2553	2494	25	4111	3970	36	5692	5036	41	126251	121589	77	0.71065
129850	111626	89	62021	53428	87	3353	2828	32	4382	3340	44	9168	7121	56	11149	8930	61	269751	215651	88	0.71065
55640	53555	77	30878	30188	74	2077	1990	24	2418	2089	29	5559	5052	42	7574	7283	53	147813	131187	77	0.71065
59570	55555	77	34799	31953	76	1328	1255	14	1990	1669	21	2914	2819	30	4830	4515	40	93621	82487	76	0.712627
145636	114254	104	73194	58234	92	3287	2510	33	4358	3197	42	8260	6773	52	12124	9020	65	256627	202651	89	0.713615
53568	50998	77	32440	30352	77	1743	1423	19	2229	1932	22	3864	3578	36	4821	3950	42	130992	118664	83	0.713615
108586	93615	97	56625	49564	85	2157	1739	23	3177	2800	30	8376	6773	50	11958	10302	60	314066	273498	89	0.714603
91348	84607	85	80055	74955	83	2362	2161	26	3651	3109	34	7716	7141	46	11349	10306	60	279567	248224	90	0.71658
34385	34126	72	18191	17741	54	448	463	0	847	871	0	1591	1608	19	2196	2146	25	51780	51767	68	0.717569
49364	48312	75	31667	31316	73	523	609	0	797	763	0	2480	2541	26	3363	3345	30	82244	82120	75	0.718557
117835	102025	91	55259	47077	86	3076	2325	32	3811	3273	36	7216	5591	49	10592	9497	59	237174	202542	89	0.720534
127828	111641	102	83671	76330	102	5541	5024	38	6801	6550	43	14274	12929	71	18423	16607	80	424859	358322	102	0.720534
76788	63937	86	38687	32618	84	1408	1155	11	2154	1773	27	3843	3184	40	5889	5280	45	127533	108519	74	0.721522
83094	76722	81	58260	51921	82	1193	1242	11	2527	2221	32	6308	5566	47	8511	6901	56	242130	214424	79	0.721522
329347	224610	143	263492	182620	137	8543	5348	50	13116	9078	66	28472	19886	109	40421	28619	128	990889	703119	139	0.722511
244059	183671	107	121279	95187	103	7205	5429	45	9789	7279	60	19305	13974	84	25704	18964	97	548367	383579	106	0.723499
113881	92083	89	53305	44019	88	2075	1680	25	3228	2803	32	6487	5290	51	7883	6221	54	205906	171024	83	0.723499
177260	144586	97	79866	65649	94	4763	3971	38	5571	4597	43	11477	9267	62	16070	13799	75	325207	256745	94	0.723499
102315	91440	87	63796	56159	86	1600	1494	19	3073	2702	33	6457	5795	47	9890	7957	57	294107	262449	88	0.726464
51763	48581	75	24347	23022	68	1357	1415	14	1447	1707	21	2787	2968	29	4166	3796	38	90480	86703	80	0.726464
153837	132882	97	58320	51604	89	4791	4004	37	5457	4900	38	13313	12103	60	17517	16093	76	373433	359584	90	0.727452
84835	78929	88	39348	36966	79	1390	1273	15	2604	2275	29	5237	4989	38	7521	7117	50	185336	178725	79	0.729429
152501	129002	92	88339	75301	91	3290	2705	31	4658	3891	39	11241	8763	63	18304	14858	75	483185	377557	94	0.729429
134661	114140	89	70178	59039	89	2204	2090	23	4097	3531	37	8994	7819	57	13775	11734	67	383862	324893	90	0.732394
135264	114711	101	74748	63537	89	1826	1412	18	3153	2744	31	7153	6173	49	9407	7885	58	276997	230665	92	0.732394
249893	192232	107	142215	113027	105	7265	5591	47	9971	7194	58	19701	14617	83	25925	17833	97	525727	366852	106	0.733383
172277	137232	100	83868	67805	94	4746	3834	39	5882	4367	47	11113	8382	65	15509	11895	71	306169	230978	93	0.73536
43393	42783	62	19724	19271	55	934	902	0	1227	1269	12	2713	2957	29	3364	3378	32	70461	68386	71	0.73536
133494	107882	104	97014	84613	91	4153	3573	35	4880	4362	41	10191	8649	53	14337	12306	66	303682	263309	90	0.73536
74647	69612	85	50421	48033	79	2080	2042	22	2926	2561	29	5756	5452	42	7786	7146	49	182681	168799	79	0.736348
81820	71962	98	46373	42309	81	2293	2046	24	2580	2445	30	5521	5147	41	8510	7522	50	164861	136563	83	0.736348
131707	104663	94	66811	54461	91	2868	2185	34	4586	3647	43	9051	7091	54	11359	8901	66	262537	205255	88	0.736348
131021	120529	87	87646	81576	86	3553	3062	32	5397	4918	47	11959	10811	58	17466	15889	70	456254	391548	87	0.737336
63584	59649	82	39015	36365	79	812	742	0	1571	1474	13	3977	4025	36	5100	5383	39	153301	146652	77	0.738325
101581	91116	88	52871	47980	83	1835	1603	22	2550	2635	27	5612	4606	44	8107	7445	45	177185	155181	81	0.74129
95544	86552	84	49249	44441	83	1851	1717	22	2981	2543	32	5585	4939	43	7623	6547	51	176381	155486	81	0.74129
97081	84176	85	59226	52297	84	1615	1388	19	3205	2389	33	5159	4078	45	6938	6199	49	162475	141084	81	0.742278
192793	147338	105	111312	85847	98	7421	6035	44	9297	7473	54	18611	14421	87	25242	19952	88	520274	425350	94	0.742278
131178	108055	93	92294	78504	90	2836	2844	26	4480	3748	37	7567	6234	53	10419	8416	60	235985	194329	87	0.744255
48580	46357	75	35249	32882	75	962	943	0	1122	1243	9	2818	2475	31	4411	4017	39	110920	102777	73	0.744255
50354	46085	84	28697	27272	76	1229	1090	7	1293	1231	10	2532	2485	28	4025	3663	35	75401	75565	73	0.745243
51804	48788	76	27694	26648	75	1140	1077	9	1847	1874	18	2724	2732	30	4097	3678	37	89702	84992	74	0.746232
152767	134864	91	107544	96406	90	4765	3926	39	6965	6399	53	17067	14926	73	24380	20287	83	604114	517666	90	0.746232
26726	25577	68	17795	17522	54	300	421	0	426	612	0	1540	1503	18	1994	1867	24	56279	56548	64	0.74722
57847	56392	78	29942	28736	77	1086	1148	11	1197	1650	17	3810	3773	34	5656	4889	42	112939	115432	60	0.750185
72136	65005	87	38893	37241	79	2152	2114	24	3132	3089	33	5642	5331	42	8446	7633	50	184554	159949	82	0.750185
84941	76701	83	47195	41774	82	1304	1161	14	1438	1811	23	4797	4078	40	7519	6119	51	176895	157343	83	0.751174
24259	23663	65	16013	15968	51	346	426	0	566	579	0	1191	1126	10	2044	1918	25	49877	49645	66	0.752162
97894	91571	86	45993	43922	81	2148	1679	26	3267	2937	32	7985	7677	52	10454	9699	57	287091	276009	79	0.75315
287009	191715	143	334494	265277	126	20336	16384	62	26007	18766	97	53843	39093	120	70586	50861	124	1.04858e+06	960631	133	0.754139
111704	102022	83	53804	50987	83	3982	3528	34	4517	4162	39	9726	8461	56	13150	11456	59	281305	233025	85	0.754139
108262	93676	93	59054	52244	87	1845	1713	20	3044	2893	33	7194	6399	47	11455	10263	64	314984	285528	88	0.755127
93988	79103	91	56748	48288	86	1947	1510	23	3376	2602	33	6116	4867	49	8475	7146	54	212757	181699	89	0.756116
132720	110697	91	66508	56430	87	2535	2124	28	3494	2773	42	6390	5338	45	10022	8342	62	225087	184293	89	0.756116
163980	139394	95	123338	110547	91	6341	5601	41	8067	6669	53	16010	13688	69	21838	19732	79	424876	365621	91	0.757104
73827	66984	82	35639	32198	80	1048	908	0	1862	2195	18	4961	4368	40	8047	7098	55	188166	167649	85	0.757104
96979	85131	99	48746	42517	87	2514	2126	28	2854	2449	32	6553	5794	46	8646	7660	53	179095	162142	80	0.758092
62869	58066	78	34419	31215	77	1262	1305	14	1866	1641	19	4020	3468	37	4876	4460	41	117021	108841	77	0.758092
34940	34589	62	21183	20813	60	484	750	0	701	970	0	1493	1616	18	2782	3042	29	61033	60279	71	0.758092
50001	47478	77	31997	31244	75	640	464	0	1562	1627	17	2561	2766	27	3744	3649	34	112387	109848	72	0.759081
37089	37905	61	24653	24472	72	398	504	0	735	782	0	1910	1899	21	2620	2248	29	62420	63801	72	0.759081
113345	101029	89	55222	48577	84	1551	1168	15	2790	2280	33	6968	6312	46	10312	8961	62	261790	225404	85	0.762046
79502	72781	83	33734	31707	80	2123	1998	24	2589	2055	32	5512	5030	45	6567	6247	48	152203	132517	82	0.763034
135305	116205	92	70752	61588	89	2898	2533	30	4282	3558	36	7973	6622	51	11806	9377	65	277538	227839	88	0.763034
172043	146211	95	66832	57420	92	4563	3746	35	5898	4950	45	11270	8938	59	14730	11658	66	312511	248526	93	0.764023
272243	181724	126	129535	90143	121	8120	5246	49	11692	8305	75	22536	15415	101	31302	20456	113	681239	451606	122	0.764023
127522	109368	86	62737	53177	87	2771	2090	31	3118	2922	30	7233	6231	50	9375	7632	55	241444	195519	87	0.766988
49512	47860	79	16462	16280	51	1013	1071	9	1259	1233	18	3072	3038	30	3399	3745	31	80819	78012	74	0.766988
53111	51858	78	33954	33470	76	2031	2180	22	2981	2628	32	6015	5763	43	8448	7853	47	190310	178565	75	0.767976
76723	75402	77	48020	46494	78	1609	1616	18	3238	2522	31	6027	5967	42	9042	8929	51	248896	245265	77	0.767976
171377	131267	98	116975	90676	97	3310	2447	34	5357	4276	44	12552	9682	63	17374	13043	81	473644	364697	95	0.768965
97965	87240	85	47992	41727	82	1399	1349	16	2611	2266	27	5385	5043	41	8209	7427	47	203441	178343	80	0.768965
56814	50309	78	32065	28505	79	1615	1227	16	1972	1525	27	2912	2430	33	4998	4317	42	98819	86644	73	0.77193
176828	137299	98	120394	95972	96	3424	2883	31	6057	4666	46	12343	9539	64	19189	15821	78	549051	431733	94	0.77193
129641	112393	90	67137	59224	88	2824	2360	29	3381	3164	35	7469	6746	43	10744	10143	54	228616	214810	82	0.772918
65003	61354	76	37929	35497	79	1909	1797	22	2136	1960	24	4072	3994	35	6137	5598	44	119491	109498	75	0.772918
107742	95011	98	45739	39661	84	2415	2053	25	3217	2663	32	6081	5188	47	8801	7248	58	205530	173412	101	0.772918
206128	163833	111	82469	65163	100	5361	4379	40	7092	5400	47	13223	10069	66	18632	13812	75	368735	272391	99	0.772918
72727	67307	82	39460	36312	79	1657	1287	16	1861	1767	23	3945	3474	36	5337	4654	43	118797	109768	78	0.776872
100979	87569	89	60160	53316	85	1770	1434	18	3189	3269	30	6362	5765	45	10566	9257	61	285878	244891	86	0.776872
183944	152015	102	130951	114016	95	6390	5468	41	7581	6395	47	16463	14238	68	23315	20344	85	515963	437107	92	0.778849
62823	60685	78	25107	24037	66	1668	1429	18	2054	1598	24	4752	4188	40	6364	6077	44	136160	123127	76	0.778849
49551	48246	66	25831	24853	71	1360	1449	16	1289	1138	8	2747	2780	28	4082	4092	35	77547	77312	73	0.779837
144754	121004	91	62130	53119	88	2477	2202	26	3354	2714	34	7657	6546	49	11145	9262	61	247395	203067	88	0.779837
73035	65720	81	43017	40024	81	1728	1596	17	2418	2134	24	4949	4901	39	6681	5699	45	145108	140487	70	0.780825
132778	114995	91	84696	74239	90	4253	3687	35	5848	4539	46	10340	8951	55	14264	12200	64	292802	258896	88	0.780825
83513	80130	79	26443	25511	75	1548	1489	18	2441	2522	28	5100	4667	39	6616	6379	45	172040	162672	81	0.780825
35974	36196	65	25758	25862	72	799	665	0	1323	1449	16	2759	2719	30	3414	3208	33	79943	80221	64	0.781814
42106	39944	74	26476	25989	73	1935	1645	22	2296	2213	26	4662	4551	39	6107	6333	44	136758	125944	75	0.782802
44097	44032	72	23432	23039	70	962	938	0	1215	1083	8	2259	2400	25	3535	3670	31	97180	95906	77	0.784779
162249	133404	101	75317	63010	92	4141	3476	36	4920	3478	43	9427	7836	55	13392	10102	65	288816	221316	94	0.784779
63473	64147	73	49173	48381	76	1376	1487	14	2123	2097	26	3816	3806	35	5506	5376	40	129716	124453	79	0.784779
96959	91284	82	60848	55173	82	2150	1956	24	2967	2811	28	7628	6685	53	11206	9997	55	319913	290568	87	0.784779
152795	128018	92	91550	79785	89	3461	2716	35	4579	3883	38	9328	7973	53	12919	11309	59	309240	264615	92	0.785767
61400	57152	87	30549	28689	74	1478	1436	15	1433	1620	21	3302	3332	33	4415	4070	36	99357	89825	78	0.785767
44228	41913	72	23680	23009	72	1093	949	0	674	828	0	2392	2386	25	3842	3483	37	76413	75432	75	0.788732
95227	88979	96	53389	51564	80	1992	2031	22	3470	2805	38	7121	6997	44	10643	10666	55	278712	269216	82	0.789721
62952	60946	76	34576	32161	76	951	973	0	1622	1958	18	3573	3252	33	4474	3959	38	136217	127446	80	0.790709
48182	47829	65	30623	30500	74	1856	1563	23	2819	2512	32	5498	5343	39	7253	7275	46	154148	143213	77	0.790709
21886	19545	72	15818	15664	49	335	373	0	358	530	0	1289	1089	9	1957	2199	22	47102	47645	65	0.792686
53304	51614	75	30704	28642	75	1461	1267	13	1685	1698	22	3472	3004	36	4285	3695	42	108060	98028	76	0.794663
49319	48021	74	22513	21723	64	1175	1063	6	1437	1055	7	2826	2737	29	3856	4006	32	92065	92272	73	0.79664
84526	76555	87	38808	35146	83	2135	1937	22	2873	2602	32	5216	5146	39	7762	6993	48	171299	154822	82	0.79664
63290	60727	75	21239	20104	66	1943	1707	22	2860	2774	31	5654	4748	42	7937	7143	51	162539	141722	80	0.798616
60245	56668	92	30920	30042	76	638	729	0	1407	1045	12	3141	3189	29	4394	4605	32	123099	118991	75	0.799605
50958	48798	76	13965	13837	48	1071	1114	8	1135	1262	10	2633	2846	27	3812	3756	35	90517	89545	73	0.800593
76187	70340	81	53707	50647	80	2701	2618	27	3108	2747	35	6438	5720	50	9549	7802	58	198733	171281	83	0.801581
71559	68635	79	41194	39404	78	1284	1213	13	1905	2130	23	4667	4756	36	7375	7212	46	187273	181531	78	0.80257
63908	61409	82	34653	33623	76	1233	1257	13	1624	1615	21	3967	3978	35	6867	6488	45	184428	184689	77	0.803558
127443	103964	94	81255	65546	91	2263	1955	25	4083	3466	38	9953	8720	55	13719	12282	66	390854	367526	88	0.803558
184168	154334	93	92182	77279	94	4576	3826	37	5636	4633	46	12198	9190	66	17306	13846	71	402541	316867	96	0.805535
84946	80880	81	57564	54811	80	1451	1507	16	2860	2973	32	6637	6273	43	10821	10334	53	279988	275291	80	0.806523
120237	107509	92	70240	65724	85	1934	1968	22	3796	3255	39	7947	7432	48	11503	10613	58	338663	286683	89	0.806523
111595	95913	100	66798	58175	87	1678	1223	17	2691	2522	31	6916	6383	46	9285	8486	56	261286	225292	89	0.806523
63043	59277	79	31241	28223	79	1380	1285	15	1410	1499	22	3486	3479	34	4491	4059	41	100069	87421	79	0.807512
47374	44555	78	31372	29152	76	1043	910	0	2229	1880	25	2799	2459	31	4408	3642	37	89450	83239	75	0.807512
98952	89506	87	49394	42866	84	2239	2166	23	3083	2988	31	6305	5314	49	9336	8114	56	186694	166214	82	0.8085
120979	101052	97	61014	50246	90	2500	2131	26	3622	2994	37	8057	6835	51	11804	9891	64	294035	245927	92	0.8085
154455	127072	92	94055	77621	93	3588	3040	33	4976	3832	45	10557	8790	60	15358	12973	75	347433	296434	92	0.8085
63554	59405	76	31549	29357	77	1358	1231	15	2052	1619	23	4611	3754	39	6551	5530	46	124498	112679	81	0.8085
362018	229710	149	273129	180113	131	16365	9918	65	24237	16437	97	47593	32242	123	66347	46496	123	1.04858e+06	1.02227e+06	130	0.809489
87216	75068	86	44261	37388	84	2318	1946	24	2699	2038	35	6184	4881	45	9066	7316	55	179764	138633	99	0.809489
111111	97873	86	57540	49691	85	2107	1860	23	3483	2863	36	6732	5699	45	10886	9786	60	303180	259021	89	0.810477
61413	60014	79	26450	25523	76	1098	978	0	1520	1559	20	4426	4253	36	6743	5970	45	179232	177909	84	0.813442
122328	106994	86	72964	66579	86	2591	2276	27	4482	3683	45	9850	8661	55	14766	12890	63	396334	327644	92	0.81443
45179	45026	72	20322	19741	65	1260	1276	11	1469	1439	19	3112	3137	30	3480	3549	34	77529	75356	75	0.815419
112953	103823	87	66366	61189	84	2466	2169	27	3415	3116	38	9652	9054	55	13748	12181	69	380879	332406	91	0.815419
59841	55377	87	29453	28277	76	1566	1367	17	1524	1466	15	3445	3230	32	5109	4766	42	104345	103675	79	0.816407
51329	49185	83	22704	22178	69	2044	1924	23	2365	1993	27	4550	4353	38	7352	6751	50	145915	129417	81	0.816407
76522	71362	95	37728	36282	79	1508	1393	17	2186	2045	25	5626	5699	40	7861	7991	46	217954	212972	73	0.817396
171866	139324	103	64221	52954	92	4031	3109	37	5384	4353	46	10263	8103	61	14616	11604	75	306733	232350	96	0.817396
186831	151393	96	79561	64094	94	3245	2947	32	6117	4682	45	12541	10449	65	17136	13188	72	450832	340275	108	0.819372
109605	98542	87	49081	44901	83	2785	2600	29	3517	3627	31	8201	7214	51	10853	9234	54	236723	196815	88	0.819372
180150	131673	100	82938	63088	98	5235	3825	42	6109	4768	50	13289	9787	65	17794	13052	72	355784	253854	103	0.821349
50267	50315	67	27930	26815	74	1083	1182	10	1197	1129	9	3000	3096	28	3816	3309	35	85559	84330	78	0.822338
87067	79143	82	50345	46007	82	2076	1843	23	3568	3100	37	6257	5161	45	8803	7158	54	179886	151721	84	0.823326
86341	79744	84	54110	49009	82	1750	1554	19	1472	1624	18	4694	4356	36	6447	5596	45	186406	165119	85	0.825303
87913	81978	84	64504	60435	83	2173	1809	23	2565	2308	27	4175	3756	37	5982	5406	45	143345	130858	84	0.825303
92355	85951	83	47359	44750	81	1681	1556	19	2761	2714	29	6592	6543	42	9994	9851	57	265259	256011	84	0.827279
241239	174283	120	104069	77844	104	6778	5076	46	8787	6337	57	17465	12453	78	23834	16797	90	489056	352343	105	0.827279
66936	63103	86	43343	41884	79	2828	2811	29	3477	3539	35	7896	7474	47	11423	10752	61	239818	218116	81	0.829256
132656	114022	91	66377	56949	88	3605	2992	34	4743	3940	39	8589	7234	50	11912	10633	60	254230	224009	82	0.829256
43183	41213	86	23886	23642	63	908	893	0	1038	999	0	2156	2472	23	3917	4097	33	82505	81295	68	0.829256
91251	81865	82	49081	43118	83	2091	1719	25	2713	2772	30	6952	6273	45	9745	8651	55	297977	263950	82	0.829256
63609	61143	79	29346	27605	78	1815	1501	20	1981	1873	23	4226	3974	36	5443	5376	41	120705	117409	73	0.830245
122818	105519	100	73581	64647	88	2480	2223	27	2887	2539	35	7387	6086	49	10556	8847	63	301212	250950	92	0.830245
72060	67909	81	40028	36590	79	1452	1239	13	2093	1828	23	4895	4786	39	6622	6347	46	189169	176543	78	0.830245
63584	60121	91	25794	25357	75	1368	1268	14	2103	2145	25	3994	3983	36	4681	4692	37	120202	116079	75	0.831233
202368	150563	103	121374	91327	101	5217	3950	41	7263	5407	51	13790	10360	66	19200	14626	76	453233	356601	99	0.83321
89013	78282	95	39971	35232	81	1508	1257	17	3090	2222	31	5097	4396	43	6901	5832	47	172052	146335	82	0.83321
56844	55009	77	30390	29649	76	616	746	0	1988	1792	21	3088	3095	30	4529	4447	34	136548	138319	74	0.835187
80762	68864	98	44132	39449	82	1796	1621	22	2245	1786	31	4803	4235	41	7130	5910	50	147958	131057	83	0.836175
64433	61713	77	32655	31893	77	1276	1333	14	1904	1850	23	4560	4606	37	6057	6061	39	180031	176996	70	0.83914
89511	78390	88	47666	42466	82	1702	1460	18	2732	2078	34	5924	5192	46	7674	6902	47	176286	148800	86	0.840128
116255	99790	88	69658	59864	88	2447	2073	27	3105	2313	38	6183	5085	46	8269	7027	52	197601	158545	88	0.840128
103914	90915	87	49810	42880	85	2043	1601	25	3085	2793	32	6518	5777	46	9594	8337	57	271580	230690	87	0.841117
34942	35715	58	15051	14954	49	497	542	0	1112	686	0	2376	2149	26	2921	3056	29	78445	81983	68	0.842105
95485	81178	100	56906	50110	84	1935	1856	22	2223	2179	28	5116	4464	41	7439	6587	48	173627	140435	88	0.842105
138135	113800	92	76618	64913	91	2809	2465	30	5089	3493	43	8164	6531	56	9695	7788	60	233098	180696	99	0.84507
82382	73373	94	34504	30713	81	1484	1294	13	2199	1705	26	4170	3921	37	6373	5887	45	126241	108223	88	0.847047
44069	41270	79	25958	24596	74	1144	1144	9	1329	1401	19	3097	3460	29	4452	3938	37	91873	88645	80	0.847047
56870	56028	76	34968	34494	75	1171	1255	13	1633	1454	21	3452	3088	32	4737	4594	40	119882	119289	78	0.848036
96701	83140	87	46436	40057	84	2518	2143	26	2902	2509	34	6177	4998	47	9014	7128	53	188026	150977	90	0.849024
105819	93053	87	75609	68005	86	2402	1989	29	3661	2998	37	8385	6945	51	11601	9239	66	278366	222978	90	0.851001
95927	92099	82	72660	70327	81	3538	3220	33	4942	4363	40	9531	9166	53	13331	11835	64	288871	250581	90	0.854954
270472	201110	111	166667	123134	108	9506	7343	49	11773	8546	66	24537	18159	100	34088	24856	103	706630	490090	114	0.855943
45424	45686	72	32691	32434	73	1495	1431	18	1461	1134	9	3401	3145	32	4385	4158	40	102685	95447	77	0.855943
33174	37137	47	20183	20509	51	793	695	0	1220	1148	9	2042	2106	24	3274	3319	30	80797	81397	73	0.855943
164074	132879	97	77538	63753	92	3712	3133	35	4830	3838	44	9319	7372	57	13138	10718	65	290222	224240	98	0.856931
55387	53401	81	28376	28245	73	723	638	0	1235	1349	12	3229	3028	32	3985	4067	33	113591	117116	75	0.856931
137300	119257	88	66550	59271	89	4677	3949	36	5496	4697	47	11419	10674	56	14675	13605	64	311043	294262	89	0.857919
108123	93452	87	60481	52463	87	1725	1355	22	3637	2926	39	7503	7067	46	12577	10558	63	332900	291745	87	0.858908
93540	86865	84	57229	54073	82	1571	1707	18	3026	2809	31	6852	6392	46	9089	7832	54	249754	218925	86	0.859896
66334	63766	93	43482	42115	78	945	978	0	1863	1890	20	4633	4190	38	7495	7671	42	209996	203589	80	0.859896
133157	107828	93	67827	54455	90	3329	2335	36	3741	3109	37	7863	6065	53	11510	8286	66	229222	171355	92	0.860885
65805	59187	82	38588	35337	79	1484	1413	17	1979	1810	23	3998	3310	37	6159	5890	44	121747	109275	83	0.861873
54100	52914	76	35697	33971	77	1175	1280	14	1804	1705	24	3488	3421	32	4216	3986	35	97713	94672	77	0.861873
124200	105202	97	71703	60565	89	2569	2277	28	3750	3196	35	6849	5887	48	10767	9130	55	245481	215648	89	0.862861
93141	80506	87	53545	46542	84	2017	1612	22	2708	2671	29	5755	4847	46	7359	6473	46	178839	152409	85	0.862861
78052	74814	80	45947	44339	80	1126	941	0	2598	2324	29	5048	5119	37	7054	6995	43	203516	197401	82	0.86385
129771	110986	88	57089	49152	88	3171	2725	33	3829	2686	39	8651	7019	54	11809	9363	61	230213	182502	91	0.864838
150123	118345	98	82982	64953	95	2138	1758	24	4135	3302	39	8853	6837	61	12997	10160	67	351901	271254	98	0.866815
49915	48063	74	26511	26075	72	1037	917	0	1301	1011	2	2438	2578	27	2886	3171	28	77775	79113	74	0.866815
64769	59438	80	35951	32602	78	1274	1151	11	1983	2085	21	3917	3269	37	5863	4836	44	127868	113109	80	0.866815
48074	46875	86	44132	43456	75	1145	1215	10	1837	1803	20	3699	3549	35	6151	6237	39	127985	124344	76	0.86978
106067	96995	86	50049	47427	82	2325	2126	25	3587	3066	36	8549	7284	52	13240	11694	76	359972	309047	90	0.86978
46593	44792	76	26431	25895	73	1795	1814	21	2916	3037	30	6136	5906	44	7766	7235	47	171222	159747	82	0.871757
90352	82823	92	42668	37985	81	1903	1800	20	2477	1904	26	5360	5134	40	6535	5988	44	146550	130500	87	0.871757
140737	117834	94	83878	70044	89	2683	2213	29	4107	3431	43	9955	8136	57	14918	12295	72	392390	318126	93	0.871757
80740	75257	80	47304	43035	80	1066	912	0	2472	2143	30	4961	4765	40	7307	6635	48	190979	168102	84	0.872745
75935	72727	79	55013	52452	79	2031	1813	21	2625	2324	29	5184	4797	40	7816	7788	43	184064	160420	86	0.872745
291130	207356	133	144451	106845	117	7795	5483	51	10729	7544	58	21642	14133	98	29532	19810	113	589972	380386	125	0.873734
51930	52605	75	26692	26568	63	1428	1102	10	2176	1700	27	3298	3462	31	5077	4890	41	111524	106821	78	0.873734
98942	81645	87	51877	42887	86	2454	1916	26	2798	2668	33	6078	4797	49	8568	7235	53	209716	174394	84	0.873734
128879	102334	93	70180	58321	90	2607	2125	27	4246	3000	40	7564	5634	48	12272	10277	67	292312	234907	95	0.877687
52093	48633	76	27107	25543	75	1633	1361	19	1709	1615	21	3862	3591	34	5738	5315	40	129062	118931	84	0.879664
172620	147388	94	84004	73153	91	4957	4169	37	5790	4542	45	12414	9861	63	16232	13413	69	351125	274614	96	0.879664
107443	93168	91	68799	59883	86	1791	1733	20	3320	2801	32	5494	4636	43	8265	6860	54	232054	198002	89	0.880652
55537	53181	75	34644	33813	76	2627	2631	27	3462	3428	33	6610	6182	44	9909	9670	56	226361	212887	82	0.880652
206341	173542	100	99316	86166	95	5598	4789	39	7468	6497	51	14976	11875	68	19866	15396	81	433715	334991	103	0.881641
165459	135211	96	121316	101750	94	4428	3662	37	5977	4812	44	10643	9023	55	14107	11561	70	298608	253421	95	0.882629
208732	105637	137	136825	77022	133	6382	4138	59	8290	4329	83	16416	9000	94	23438	12443	114	533507	247001	137	0.883618
29559	28710	68	15727	15930	48	528	690	0	803	769	0	1470	1595	18	2565	2405	29	64686	65223	71	0.883618
86540	79276	80	48247	44370	81	1184	1120	10	2262	1864	23	5763	5614	40	6939	6702	42	205665	191002	86	0.884606
158860	139033	92	123724	110982	91	5466	4582	39	7003	5432	53	12956	11244	64	16829	14584	71	371110	319036	94	0.886583
47843	47289	66	28440	27177	74	1058	974	0	1951	1267	20	2560	2459	29	3709	3145	38	94913	89946	77	0.886583
123128	109117	88	79588	72103	87	3197	2729	32	4206	3400	39	8345	6836	52	11709	9681	61	236794	189855	88	0.890536
149162	114090	99	71855	55092	93	3369	2651	34	4482	3231	44	9011	6609	56	12055	8574	71	249662	186771	91	0.891525
166789	134436	94	55289	44940	92	3989	2806	39	4900	4109	44	10176	7869	56	13827	9959	68	290906	228490	93	0.891525
39181	40119	66	20958	21057	55	724	753	0	1152	1241	12	2219	2155	27	2888	2954	31	70875	70844	69	0.891525
142166	110342	95	104853	84686	95	3395	2792	33	4245	3695	41	8472	7108	50	13000	10536	68	299838	246456	91	0.891525
58860	53211	87	32753	30383	76	1431	1158	15	2092	1964	23	3340	3128	33	4660	4382	39	101990	98216	68	0.891525
124577	111645	86	69697	64166	84	3603	3480	30	3977	3328	40	8293	7243	51	11367	9427	58	237533	189950	88	0.892513
98145	91585	83	78600	75537	82	2862	2793	27	4002	3763	35	10365	9249	55	14554	12796	68	400413	340079	85	0.892513
37123	36551	73	20084	19934	59	635	705	0	861	849	0	2250	1969	27	3379	3466	32	78305	80871	66	0.893501
56496	53928	75	26780	25473	76	1335	1301	11	1919	1904	21	3349	2970	33	4311	4112	34	88181	86143	73	0.895478
48933	46482	76	27147	26199	73	1232	1260	10	1167	1166	12	3048	2984	30	4133	4442	34	90046	88169	73	0.896466
74847	63683	84	39420	33519	83	1953	1616	23	1839	1895	27	4703	3862	42	6389	5661	46	143179	128114	70	0.897455
155303	120105	97	89327	70166	94	2662	2188	29	3952	2968	40	10108	7818	61	14146	10870	68	374091	302319	92	0.897455
139064	113130	95	84398	71074	93	3621	2957	33	4786	3922	39	9084	7416	56	14132	12069	68	304268	244547	93	0.897455
79737	65984	85	32874	27504	83	1537	1314	19	2737	2262	31	5178	4381	42	7257	6720	46	156290	145920	84	0.899432
75202	67266	82	32163	28748	80	2140	2131	23	2229	2275	21	5437	4319	44	7520	6262	51	159774	130810	85	0.899432
96074	84575	86	51174	44335	87	1790	1194	20	2787	2269	33	6493	5730	44	9671	8017	57	265729	234608	82	0.899432
124755	109611	87	66744	60138	86	3699	3061	34	4308	3552	38	8552	7214	52	11554	9465	60	229518	187893	88	0.899432
93271	81564	94	47725	42532	84	1869	1787	19	3332	2654	33	7274	6630	47	11539	10572	61	312144	273621	88	0.90042
127339	116659	88	61980	57791	86	4242	4379	34	6040	5913	42	11223	11242	51	16649	15207	68	348206	317636	86	0.90042
75528	72931	79	39725	38940	78	1387	1272	16	2730	2860	26	5282	5067	40	8012	7674	47	218199	208442	80	0.90042
137444	111103	92	64631	51833	90	2465	2166	27	3839	3136	39	9803	7808	52	14335	11684	68	405215	330849	95	0.901408
215877	180411	103	107838	91885	97	6345	5929	40	7700	5882	50	16022	12535	70	23875	19883	90	432283	330238	102	0.903385
262023	129166	139	126925	62958	138	4699	2109	51	8482	3837	92	19435	9732	122	26664	13345	124	742061	368570	144	0.903385
174473	139327	92	84170	64689	92	3133	2346	31	5570	4257	44	12316	9707	62	18902	14731	78	512734	396118	96	0.903385
78434	75864	79	40303	38992	78	1348	1230	16	2373	2616	25	5020	5078	38	8428	8096	52	233826	228901	82	0.903385
238410	152977	121	180238	111303	111	11302	7097	57	14814	8400	72	28686	17803	103	38568	23558	104	821622	492092	113	0.90635
135706	113078	91	62076	52104	87	2531	2016	29	3410	3284	35	7691	6355	49	12170	10204	64	284185	232109	92	0.90635
40376	40032	71	18442	18366	57	611	508	0	769	503	0	2160	2141	25	3480	3381	34	80978	82186	74	0.908327
195115	158439	98	116025	98121	95	3887	2851	38	6259	4969	46	12480	9751	60	18248	14303	78	450973	360569	98	0.910304
47783	46564	74	28777	28156	73	1153	1074	8	994	1101	7	2819	2758	28	3494	3551	29	95208	93380	75	0.910304
95828	88642	97	48224	45926	82	1960	1696	24	3016	2305	31	6894	6924	44	10218	10269	52	301179	297209	89	0.911292
56673	52037	77	26106	23883	73	1029	710	0	1413	1171	14	3085	2779	33	5010	4836	38	116826	103652	80	0.914257
65739	58168	83	40196	36149	81	1600	1350	16	1898	1642	27	3830	3421	36	5788	4631	47	120223	104696	79	0.914257
84684	80110	81	43344	41411	80	1598	1329	21	2412	2402	28	6077	5690	41	9173	9248	50	256257	244779	85	0.915246
144587	129001	89	70861	65399	87	5433	5010	37	6780	5968	47	13233	11397	64	17316	14380	69	352603	280468	97	0.918211
55826	52706	77	26156	23622	70	1597	1467	17	1367	1613	19	3444	3137	36	4984	4226	40	99783	88051	80	0.918211
45219	43952	75	28772	27062	74	1031	1101	7	1037	916	0	2831	2521	30	4726	4259	42	95847	88006	77	0.918211
126094	105358	92	65547	56181	89	2407	1995	27	3533	2924	39	7789	6160	51	10351	8488	56	256997	210880	91	0.918211
47731	46549	63	19679	19893	54	1349	1457	14	1116	1282	15	2552	2888	26	4454	4687	34	95681	101593	65	0.919199
59736	56905	80	33679	31283	78	1817	1633	20	2578	2035	33	4711	4185	38	6114	5663	43	132891	120923	79	0.919199
76013	67125	90	39635	34983	81	1564	1524	15	1859	1681	26	3943	3304	37	5917	5203	45	128365	111629	85	0.919199
99610	83175	87	39580	32886	84	2656	2147	30	2816	2415	31	5989	5145	45	8363	6703	52	193493	159174	87	0.921176
43635	42789	73	25100	24798	73	687	524	0	1192	1233	11	2163	2190	24	3259	3251	31	81805	81848	76	0.921176
65231	61724	81	31985	29974	78	1620	1727	18	1712	1428	18	3695	3404	33	5154	4997	41	103103	101808	76	0.921176
109050	92699	88	75236	62980	86	2023	1588	24	2991	2814	31	7250	6435	48	10988	9056	64	268272	228754	86	0.924141
36074	35942	58	18315	18191	53	508	645	0	895	694	0	1927	1690	24	3079	3047	30	64643	62967	71	0.92513
46671	44815	75	20998	20445	62	1101	889	0	1399	1395	13	2735	2605	30	4144	4474	34	90340	89864	75	0.92513
109415	96772	102	66948	60132	87	2980	2703	30	3609	2761	43	7193	6330	47	10174	8062	56	218247	173871	86	0.92513
134279	119445	88	73835	67374	86	4130	3750	33	5976	5029	46	11552	9346	60	16474	13772	74	356123	283169	86	0.926118
94274	86253	89	52632	47145	99	1962	1741	20	3496	2936	30	7357	6562	50	9967	9010	59	280421	257555	99	0.926118
45055	44969	72	29516	29420	71	692	812	0	1481	1314	15	2400	2508	26	3966	4004	36	84394	85054	69	0.926118
45508	43556	82	27750	25590	75	945	733	0	1327	1744	14	2659	2561	29	3853	3526	36	87790	84770	69	0.926118
42436	40905	63	23530	21616	67	1578	1400	16	1413	1163	11	2884	2540	32	3917	3539	40	81486	75915	72	0.926118
78360	77079	80	84861	81954	79	1668	1695	17	3180	2422	34	5703	6061	40	9105	9128	49	230565	220495	77	0.927106
129680	111220	89	67106	57412	88	1800	1572	22	3321	2749	36	8061	6944	54	11123	9278	62	299661	256667	87	0.927106
64157	57198	87	40990	39387	78	1971	1934	23	2201	1863	30	5127	4471	39	7108	6328	49	155914	140749	76	0.928095
306936	196986	120	278991	200465	121	11491	7909	56	17214	12227	87	38015	28129	108	56432	41594	113	1.04858e+06	997683	117	0.928095
102283	89831	90	55000	49608	83	2656	2518	27	2873	2547	30	6929	6101	47	9512	8040	55	183654	149936	81	0.928095
53433	52618	76	41705	40591	76	1022	1161	10	864	1330	13	2797	2785	30	3688	3599	33	85114	82050	75	0.930072
63187	55863	81	30806	27143	80	1555	1249	14	2411	1724	29	3998	3536	37	5754	5118	41	118885	104000	79	0.932048
89493	78407	83	46033	41051	83	2104	1801	23	2677	2354	29	5951	5233	46	7120	6394	45	178130	149178	86	0.934025
99227	90179	97	74059	70464	83	4412	4373	35	6028	6272	41	12666	11969	62	15843	14894	66	360174	318149	88	0.934025
71875	66994	82	38798	36075	79	2455	2260	23	2161	1670	35	5062	4082	43	6916	6376	46	147617	131662	81	0.935014
100326	93764	82	54741	50742	84	1837	1626	21	2912	3233	27	7672	6873	47	11074	10165	54	304113	280944	98	0.935014
149675	116058	101	133246	109486	95	4161	3555	35	7369	6423	52	15991	12902	73	22186	17710	82	609680	502654	98	0.936002
29976	29043	60	12769	12766	46	521	545	0	528	568	0	1513	1885	21	2021	2136	23	60781	59176	68	0.93699
72201	64182	93	42012	35616	96	1769	1525	19	2236	1842	24	4914	4003	40	6712	5790	47	152563	125776	96	0.937979
87768	76921	89	45143	39996	83	2524	2086	28	2958	2528	32	5459	5006	43	7913	6924	50	168573	147779	83	0.937979
84442	79128	87	72243	69727	81	2961	2985	27	4220	3721	35	7941	7585	48	12269	11092	62	270460	250192	83	0.939956
135122	123920	88	101310	96367	86	4846	4208	37	6422	5466	46	12881	11199	58	19401	15786	80	379310	301290	89	0.940944
196767	160243	99	95044	78884	97	5074	3954	40	6577	5424	50	13671	10905	66	17465	14256	73	425418	322899	99	0.940944
84447	77049	82	60025	54406	82	1526	1570	15	2711	2657	29	6839	5886	47	10396	9658	57	283511	256993	83	0.941932
66435	59378	86	35400	31965	81	1659	1380	20	2107	1881	20	4210	3749	38	5051	4552	38	134090	122155	83	0.943909
46503	43417	76	20530	19670	61	1296	1228	12	1896	1776	21	3786	3901	34	4721	4390	39	113407	103725	77	0.943909
109864	89958	89	52547	42933	89	2392	2067	28	3518	2797	36	7241	5966	51	9302	7929	52	231416	177712	103	0.943909
116164	103317	88	62622	55668	86	2376	1979	25	3244	3102	32	8398	7602	48	12856	11343	65	357539	312617	91	0.945886
61003	58231	92	36828	36408	76	1959	1848	22	2825	3015	25	6175	6061	41	8611	8552	50	184538	170509	78	0.945886
114643	101668	85	77942	66288	88	2873	2242	30	3618	3020	41	8409	7373	53	12326	10527	57	307833	266405	87	0.946874
142907	115248	108	116113	98204	108	4711	3969	36	6421	5160	49	12417	10743	66	18195	14974	77	389822	324988	108	0.946874
122896	109030	88	57881	51061	86	2173	1921	25	3240	3097	32	7755	6931	48	11548	9879	63	281348	240271	87	0.947863
45133	42586	74	19941	19339	61	1038	821	0	1585	1539	16	2570	2322	28	4168	4217	38	96098	95629	73	0.948851
77231	65614	90	43568	37356	84	1726	1454	20	2140	1855	23	4464	3884	40	6124	5188	47	141371	124445	78	0.948851
142339	119602	93	76330	64916	93	4246	3633	38	5301	4291	41	10639	8832	57	14738	12487	75	337278	285183	93	0.949839
239644	163529	109	243496	188203	112	10825	8329	53	12749	10180	68	26305	19981	100	35246	27442	100	779322	603244	106	0.949839
102658	92964	86	73537	65374	87	1754	1876	18	2879	2788	31	7732	6834	53	10919	9246	59	325532	300570	86	0.950828
242422	150319	122	200276	141380	121	12776	8423	59	20193	13677	90	46014	31566	112	40151	28372	114	1.04858e+06	1.03298e+06	123	0.952805
98654	84887	85	48213	40772	84	1553	1213	14	2981	3095	30	7000	6048	46	11348	9943	63	295353	253916	82	0.953793
26216	26757	51	16771	16654	50	584	571	0	290	475	0	1462	1561	20	2230	2176	25	55112	57292	63	0.953793
114177	97726	92	56708	49108	87	2065	1719	23	3313	3230	33	8436	7434	57	11885	9623	67	334833	290606	83	0.95577
17125	17473	54	10328	10165	45	408	362	0	618	619	0	901	977	0	1823	1602	21	42481	44066	74	0.95577
147618	123154	95	89693	77148	93	4559	3891	37	5513	5379	39	11561	10648	61	15474	13754	70	330793	316702	89	0.958735
185984	144326	99	90957	70968	95	4685	3308	40	5252	4216	47	11756	8987	63	15976	12513	72	331555	259885	91	0.958735
80906	76683	80	67239	65199	81	1791	1882	20	2963	2796	29	6150	5545	47	9733	8399	57	272485	245237	80	0.960712
154024	115431	104	98305	75306	97	5283	4134	42	6561	5113	50	14318	11545	70	20154	16211	86	430469	348336	93	0.9617
67794	65775	81	43657	43051	78	1259	1419	14	1437	2079	20	4698	4672	39	6922	6495	45	199734	193289	75	0.962688
321927	176255	157	202361	126794	152	9845	5775	57	12398	8179	66	28854	18367	104	38391	24347	135	892181	593435	150	0.963677
37484	36123	66	24776	23333	60	785	750	0	1144	948	0	2293	2146	27	2782	2412	34	70711	67949	66	0.963677
82817	75499	91	59888	55823	82	2399	2303	25	3690	2887	37	5922	5486	43	7645	6524	50	203210	173334	85	0.965654
89520	82691	91	55897	52754	81	2860	2553	27	3354	2901	33	6230	5744	47	9060	7993	53	177485	158786	81	0.965654
97072	82010	101	43164	37535	87	2084	1804	23	3742	3000	41	6188	4903	49	9610	7870	62	191259	155946	101	0.965654
163635	132490	98	69867	56399	93	3794	3209	34	4786	3558	45	9955	7512	60	13436	10813	69	283942	216803	90	0.966642
68123	58726	82	39228	33882	81	1612	1343	15	1958	1731	30	3543	3060	39	5085	4486	42	113312	97194	71	0.966642
130815	111309	94	91711	76658	90	3627	3339	32	4563	4081	41	8785	7307	56	13698	10964	72	287683	239389	90	0.968619
78495	71690	82	44881	40647	83	1882	1537	20	2583	2579	29	4902	4683	37	7377	6541	51	141673	133412	85	0.968619
71946	69233	78	46263	44612	77	1953	1555	23	2467	2280	30	5220	4879	40	7598	7117	49	152770	137920	78	0.970595
69937	62204	82	32851	28632	79	1325	1052	10	1668	1311	27	4103	3498	39	5892	4944	44	139137	118626	81	0.971584
117501	100873	90	54260	47464	87	1454	1228	13	2784	2549	33	6394	5578	46	9606	8484	54	248696	213702	88	0.971584
78155	76299	82	53668	52747	80	2108	2267	22	3804	3596	34	8640	8318	51	13035	12725	63	351546	324334	84	0.971584
110753	98081	86	72273	63005	86	2210	1756	25	3164	2828	35	7733	6709	51	12281	9690	65	321966	275179	89	0.971584
188936	160464	94	110450	96824	94	5897	5338	39	8088	5734	54	15876	11868	76	22407	17948	87	430660	323066	97	0.972572
117875	100531	89	59792	50704	86	2979	2256	32	3220	2910	34	7710	6239	55	10396	8566	56	222664	178123	85	0.972572
218347	158907	106	93827	66969	104	4837	3293	43	6760	4744	54	12902	8876	64	18531	13470	81	372352	249337	107	0.972572
99387	90975	84	51919	45885	84	1951	1791	22	2767	2457	34	7292	6659	45	10882	9434	54	284030	254658	87	0.972572
126495	107340	91	63998	54840	88	3317	2772	30	3809	3399	36	7771	6419	50	11152	9296	61	230626	183726	91	0.975537
65584	61803	87	24271	23761	69	1635	1620	16	2027	1884	25	3753	3603	34	5261	5121	40	116033	113558	74	0.975537
26344	25231	72	18467	18466	54	254	338	0	885	877	0	1456	1555	17	2333	2069	27	61510	63530	68	0.978503
114740	102577	86	64620	57939	86	2237	2195	23	3335	3302	32	8687	7233	52	14362	12175	71	361291	298352	87	0.979491
96210	84705	87	34824	29175	83	2279	2200	26	3053	2384	31	6241	5539	44	7809	6852	47	166410	141612	85	0.979491
89408	83509	90	48563	45751	80	1945	1844	21	2881	2783	33	7223	6832	46	11253	11028	59	314395	308418	75	0.981468
180087	152979	105	110600	96972	92	6849	5504	42	8688	7136	50	18122	14852	74	25584	19674	85	567845	430315	94	0.982456
114255	91934	91	114417	100092	89	6651	5647	42	9283	8144	51	18672	16606	78	25316	22211	79	513402	441766	87	0.984433
204916	147081	106	116226	86724	104	5948	4604	43	7981	6111	53	16488	12406	74	22094	16210	91	476453	357301	98	0.985421
29801	29043	66	31722	31518	71	450	420	0	898	904	0	1644	1812	17	2490	2510	27	62542	65605	65	0.987398
128247	109259	90	101959	90117	88	2682	2148	31	3800	3140	38	7139	5781	49	10841	8739	59	211822	165184	86	0.987398
136390	122462	91	76443	71094	86	3905	3577	33	5020	4144	46	9279	8084	56	13436	11276	63	277278	222916	86	0.989375
79816	76136	81	28198	27828	76	1127	1205	11	1747	2223	24	4735	4219	39	5726	5543	37	174996	174715	76	0.991352
72319	65225	80	41443	37366	81	1285	1207	12	1808	2018	22	3944	3471	37	5690	4977	46	129182	112855	77	0.993328
30754	29397	71	11981	12051	45	769	953	0	609	1006	2	2073	2302	24	2982	3060	29	60731	61776	65	0.993328
64298	58636	93	30474	27944	79	1231	1041	7	1713	1676	21	3434	3117	33	4370	4005	38	99580	93959	77	0.995305
145423	114322	106	80289	63594	94	2398	1691	29	4155	3806	39	9791	7937	55	13005	10353	63	367533	294818	97	0.996294
194019	138662	108	104660	77328	102	5749	4421	41	7559	6290	53	15805	12325	67	21936	16338	90	466033	378507	101	0.996294
123351	106083	88	64822	57839	86	1661	1580	22	3496	3217	36	8176	6936	51	12843	11541	63	342885	301309	91	0.997282
123082	104296	93	63850	56388	88	2421	1784	27	3845	3147	35	8324	7087	51	10741	9158	59	324642	273104	91	0.999259
123469	110367	90	58362	52980	85	2702	2367	28	4704	3775	39	10956	9078	62	13401	11615	67	403303	336860	91	1.00222
102306	91463	99	43433	39917	81	2962	2566	30	3752	3488	35	6749	5917	48	9478	8213	55	213787	179314	86	1.00321
39883	38908	74	21498	21640	63	553	634	0	1194	1235	16	1965	1950	23	3665	3267	36	71666	71775	73	1.00519
115795	105871	88	80553	74958	86	2226	2207	24	3654	3283	36	9919	8868	54	14268	12306	63	376934	320061	92	1.00519
82119	78644	82	29420	28310	77	1437	1312	14	2395	2314	25	6102	5754	43	9245	8113	57	247961	243598	83	1.00618
74954	71791	78	37141	35239	78	1873	1781	21	2098	1903	24	4455	4008	36	6482	5635	46	132081	125355	78	1.00618
109498	96073	95	60580	53876	86	1954	1633	23	3553	3183	35	8271	7314	50	12172	10343	66	348416	312228	90	1.00815
64481	58473	85	32294	28866	78	1533	1316	19	2249	1964	27	4162	3944	36	5288	5287	42	121260	114581	72	1.01112
52130	50221	67	30755	29193	75	1344	1441	14	1900	1634	26	3749	3407	36	4906	4282	41	111098	99900	76	1.01112
62199	58174	88	62881	61373	79	2188	2039	26	2370	2180	27	5144	5263	38	7768	7602	46	176973	163208	79	1.01112
198913	162463	107	92638	76691	96	4781	3713	38	7756	5914	58	13517	10805	69	19512	14695	82	382873	285472	98	1.01211
76563	72584	77	48472	44504	78	1618	1525	20	2283	2348	27	5886	5748	41	10215	8746	56	266194	247672	79	1.01408
138048	112479	101	104103	85025	93	2433	2028	28	4250	3178	41	8438	7127	54	12669	11027	65	317744	269217	91	1.01705
87534	76087	96	44269	39243	83	1834	1669	20	2604	2455	27	4853	4280	41	7059	6176	47	154247	132404	80	1.01705
103555	85097	88	56253	46439	88	1971	1697	24	3192	2372	40	5448	4467	44	8045	6372	55	177121	145896	81	1.02001
140318	123345	91	67842	58841	88	2320	2017	25	4581	3758	38	10422	8727	59	14965	12209	66	412458	337329	88	1.02001
123252	105156	89	76424	65743	90	2382	2030	25	4031	3441	34	8677	7647	54	14030	12460	62	372439	321617	88	1.021
139748	114230	93	73847	62290	92	3029	2438	32	5075	4551	43	8299	7157	50	11770	9563	64	271524	231772	89	1.02199
29790	30504	62	13652	13534	46	567	719	0	760	797	0	1375	1565	18	2611	2460	28	61686	61519	69	1.02298
83025	79912	81	44107	41562	78	1436	1331	14	2637	2429	31	5332	5185	40	7347	7303	46	200721	195705	78	1.02298
42172	41419	72	20262	20105	59	630	682	0	740	943	0	2126	2206	24	3578	3433	32	63411	61538	66	1.02298
142932	120271	91	52081	43867	88	3854	3381	33	3540	3197	39	8903	7108	55	11767	9102	63	256940	204444	90	1.02298
108622	94952	90	64822	57162	88	1930	1639	22	3467	3156	35	7796	6818	50	12913	11463	59	326149	297475	86	1.02397
77351	72544	84	67366	65737	81	2668	2561	27	3816	3888	34	7956	7645	50	11379	10976	60	239984	222656	81	1.02595
73807	70598	80	41489	39534	78	2119	1814	22	1948	1923	23	4718	4406	40	6791	5509	51	143625	128064	83	1.02693
127600	118499	83	88651	79695	87	2600	2420	27	3967	3689	37	10101	9016	55	14531	13395	66	407090	367841	92	1.02792
64474	60284	80	41989	39544	78	1847	1854	20	2609	2078	27	4938	4581	38	6047	5500	44	128271	112672	82	1.02792
130522	115253	89	67309	60643	86	3129	2955	30	5149	4629	41	8907	7522	54	11650	9394	67	248089	204917	89	1.02792
88310	76985	92	49151	43457	83	1983	1730	22	2359	1928	26	5690	5001	42	7790	6562	51	155814	129815	86	1.03089
101687	88940	100	64692	56417	100	3051	2534	30	4219	3796	36	8231	7120	53	11825	9670	64	256252	206210	100	1.03089
109846	97712	85	53274	46460	84	2013	1706	23	3920	2960	39	7559	6473	49	12592	10768	63	325106	287999	91	1.03089
184743	130642	109	110868	78687	105	3880	2741	35	5927	4497	45	13930	9296	67	19182	12950	80	477722	341669	108	1.03188
69101	62698	81	35148	32236	78	1594	1352	19	1718	1694	23	4212	3701	38	6098	5671	44	117238	102267	82	1.03188
87334	82559	79	46310	44034	80	1727	1774	21	3078	2962	32	6481	6518	43	10176	9458	55	268138	261167	82	1.03484
79051	75818	80	45475	43525	79	1499	1386	17	2310	2187	25	5109	4847	41	8978	8510	54	226323	215116	83	1.03583
120975	105902	90	55436	48127	87	1661	1323	17	2487	2104	28	6274	5433	44	9228	7757	57	238981	203498	90	1.03583
131300	114600	95	60152	53774	86	2874	2535	28	4013	2981	42	7756	6502	51	11407	9035	63	237804	193029	95	1.03583
65246	65445	76	37657	36657	77	1020	865	0	1969	1675	25	4184	4484	33	6144	5925	39	177841	171003	80	1.03682
198623	161862	103	84205	68072	96	5124	4264	40	6555	4832	53	12795	9460	68	18596	15186	77	355629	266719	98	1.03879
89879	84185	90	56075	54374	80	1620	1783	18	3064	3343	30	7411	7119	46	9904	9397	50	285851	274891	84	1.03879
100525	88478	94	45845	40060	84	1991	1763	22	2760	2559	27	6927	6209	49	9277	8121	55	263802	227723	88	1.03978
19241	19542	52	14014	13954	48	186	272	0	479	716	0	982	882	0	1596	2002	19	37509	37078	66	1.04077
87728	83773	85	36567	35614	79	1809	1800	20	2187	2295	24	6549	6666	43	10138	8515	63	247072	242028	83	1.04077
55290	52445	79	25278	24261	75	1265	1487	14	2061	2039	24	3367	3369	32	5001	4780	39	100143	102310	73	1.04176
129150	116101	90	78985	71992	86	2104	1811	24	4034	3757	35	9634	8644	55	13362	12070	64	362444	304656	90	1.04275
39807	40587	71	19412	19293	57	698	906	0	1290	1342	17	2704	2573	31	3683	3730	32	75974	77115	71	1.04275
155146	115485	111	71293	56877	96	3813	2915	37	4835	3770	41	9853	8122	56	15208	12464	76	334636	305969	96	1.04374
159204	133471	93	117208	96974	91	2377	2428	24	5922	4759	46	10573	8484	62	16159	13123	68	424331	336705	93	1.04374
47977	45911	75	35944	35252	75	564	654	0	1223	1450	15	3093	2984	31	4469	4276	37	104596	99058	74	1.04374
69495	68231	78	41560	40601	77	1235	1149	11	1784	1531	23	4583	4389	37	6645	6583	48	172732	169853	79	1.04374
109496	98344	86	81241	72715	86	2211	1997	25	3269	2818	33	8240	7111	52	11463	10505	64	327681	284059	88	1.04374
33473	31826	81	20652	20238	58	426	478	0	1259	925	0	1502	1610	18	2443	2458	26	50639	51736	67	1.04472
50784	49349	84	24403	23924	67	1169	1116	10	1867	1657	20	3560	3303	33	3926	3670	35	90661	87862	72	1.04472
79881	75808	82	41806	39498	80	1671	1419	16	2601	1999	27	6333	6017	43	8176	7556	50	226956	219596	83	1.0467
153123	128993	91	78923	66026	89	3170	2650	32	4406	3490	41	10890	8815	58	16697	12807	76	464963	364041	89	1.04967
63136	58803	80	32305	30433	75	1262	1247	13	1595	1604	18	3184	3297	30	4276	3823	37	96511	90182	74	1.05164
88376	82987	83	47687	45306	82	1511	1255	13	3040	2678	28	5739	5644	40	8328	7389	52	217911	204818	78	1.05164
111602	98265	89	67392	59868	88	2765	2317	27	3957	3658	37	8828	7932	49	12724	11228	57	359171	318479	86	1.05263
80795	76288	81	43871	42452	79	1330	1328	15	2569	2127	29	5237	5280	38	8437	7529	62	222911	213573	81	1.05263
36624	33584	85	21562	20820	60	872	711	0	874	1118	12	2527	2413	25	3359	3262	32	74067	73032	71	1.05659
152849	118204	109	68222	54391	92	3651	2932	34	4670	3699	42	9386	7489	60	13281	10757	64	271004	208977	98	1.05659
95784	85145	85	42286	37526	83	1603	1725	18	3547	3254	36	6419	5377	48	8528	7707	52	265995	240308	89	1.05955
43735	44135	63	13295	13155	46	750	639	0	1522	1643	17	2177	2031	24	3061	2882	31	80917	80796	78	1.06153
55655	52701	80	25920	24562	76	1593	1482	17	1869	1736	21	3694	3501	35	5595	5135	43	115268	104446	83	1.0635
74882	73242	79	38176	37568	77	1245	1215	12	2016	2257	25	5204	5149	39	7265	6883	50	215099	209583	87	1.0635
63998	59424	79	35130	33009	77	1664	1326	18	1749	1957	20	3577	3450	34	4808	4442	37	110105	105285	83	1.06449
88858	81999	83	46438	43139	80	1404	1191	14	2812	2607	31	6395	5868	42	8824	7519	53	279847	248379	90	1.06548
103833	87056	86	48702	41449	87	2458	1998	25	3397	2575	34	5402	4874	41	7091	6314	44	159797	140403	89	1.06746
61551	53244	95	33558	29823	81	1088	1259	10	1877	1657	18	3507	3108	35	5494	4740	43	122224	110104	84	1.06845
116562	99519	87	70333	60345	88	2256	2085	23	4451	4002	41	9296	7912	55	11860	10040	59	322616	274476	96	1.06943
78434	71108	87	43726	39194	81	2167	1657	24	2425	1910	27	4952	4414	41	6153	5680	45	138103	118945	86	1.06943
52476	50216	77	28673	27056	77	930	909	0	1893	2200	22	3417	3493	32	4948	4396	38	105023	101240	79	1.07042
78757	73505	81	42265	40397	80	2495	2421	27	2627	2786	30	6407	6275	43	8890	8551	49	189405	166779	85	1.07141
43404	41926	74	22251	22018	69	845	913	0	1212	1252	11	2423	2358	25	4196	3989	37	78370	79934	67	1.07141
130330	112337	88	81036	71224	88	1945	1775	22	3410	2944	33	8273	7173	50	12147	10409	59	332782	280362	92	1.0724
128659	110719	89	74835	65701	89	3659	3195	32	4953	4650	43	10115	9514	57	15875	15488	67	337888	319041	92	1.07438
97045	86461	86	51245	46879	83	2329	2014	26	2978	2416	33	5916	5268	42	8297	7901	51	180805	154596	85	1.07536
239922	185059	114	147197	113587	105	8475	6345	49	10625	8657	55	22856	17576	90	29327	22583	98	658610	523243	105	1.07635
112826	98164	87	54707	47660	87	2034	1772	22	3352	2925	35	7691	6974	49	10290	9529	53	311463	276112	88	1.07734
102164	91741	85	62832	56215	85	2005	1754	21	2886	2778	32	7709	7181	48	12193	10829	58	318760	280720	87	1.07734
146905	125254	94	127782	112472	92	3433	2749	34	4887	4420	41	9538	7842	58	13554	12336	63	300231	260374	92	1.07734
137314	119719	91	64319	56411	87	2475	1931	26	4314	3675	40	9934	8224	56	14168	11870	63	388731	313568	90	1.07734
54444	53398	78	31361	30923	75	2150	1982	22	2560	2772	28	5584	5077	42	7610	7558	46	171479	149483	78	1.07734
109806	92843	91	63892	54591	87	2643	2203	29	3959	3649	37	8436	6768	52	11582	9327	62	271573	227724	86	1.07833
161585	132888	97	74963	59942	93	3642	2990	35	5485	3893	51	9974	7771	60	14992	11658	72	337548	261657	96	1.07932
112149	98443	94	99361	89292	87	3298	3518	29	4121	3711	37	8418	7265	53	11315	9835	61	229048	201937	88	1.08031
137641	114157	94	72538	59105	92	2626	2403	29	4541	3483	40	8622	7145	54	13076	10723	64	304453	248596	92	1.08031
152367	119459	93	170396	135570	95	3714	2919	34	5616	4971	41	11451	8920	62	15778	12743	73	366018	298550	94	1.08129
135486	111154	94	93330	75809	91	4177	3373	37	5171	3974	44	10141	7963	57	13578	11002	64	287508	215064	92	1.08327
105127	96688	85	78697	71952	85	2071	1823	23	4014	3976	34	7412	6944	43	11072	10495	55	285785	266905	84	1.08327
88292	48341	112	38168	22561	98	2029	1293	16	2287	1245	14	4856	2952	53	6377	4030	57	143801	80810	97	1.08426
49473	49183	63	26543	25787	74	690	647	0	1312	1224	12	2969	3020	30	4640	4205	39	108246	106486	75	1.08624
85166	78562	97	35818	34658	79	1390	1477	14	2413	2409	28	5403	5286	41	9127	8892	59	224272	220418	84	1.08821
124789	105736	89	58034	49261	87	2514	2192	26	3852	3330	36	6393	5380	48	8655	7265	51	192237	153709	91	1.08821
117644	99863	88	80733	70840	88	2185	1920	25	3801	2858	38	6566	5906	44	8998	7583	55	196182	162854	91	1.0892
122335	102457	90	74179	63236	88	2793	2149	30	3859	3262	36	7174	6029	46	9578	7526	58	210973	175602	91	1.0892
45734	45678	73	20767	20603	58	808	740	0	1038	1034	4	2002	1929	24	3294	3436	30	82535	81831	76	1.0892
100190	86632	91	58961	52657	86	2846	2447	30	4816	4036	41	9807	8580	54	11205	10395	64	267621	232173	88	1.09019
85052	74274	83	36365	32355	81	2083	1762	27	2489	2337	28	5316	4795	41	7156	6607	43	154607	133990	84	1.09118
344437	230276	141	279274	190355	134	16122	10129	62	24221	15473	93	46892	30023	128	60627	40170	128	1.04858e+06	819378	139	1.09217
34307	38521	49	23959	25284	54	299	340	0	738	912	0	1756	1970	21	2795	2627	30	78554	82920	71	1.09217
194132	154986	100	129361	105346	97	5402	3751	43	8048	5811	56	14810	11999	72	21067	16801	77	466022	355373	103	1.09217
65535	60102	83	31824	30051	77	1218	994	0	1501	1710	22	3387	3080	33	5239	4973	39	133853	125840	85	1.09316
113695	104139	100	98373	94764	84	4064	4085	33	4961	4691	41	10859	9901	57	15316	13942	65	323002	272093	88	1.09414
59777	60185	62	31202	28573	78	1068	913	0	1875	1430	20	3153	2898	32	4724	4443	40	108041	101994	81	1.0981
215519	173194	105	88748	72847	99	5624	4510	41	7991	5899	59	16505	12741	76	21963	16832	95	426868	320799	103	1.09909
110351	100784	90	58840	52620	83	1633	1622	17	3219	2607	33	8022	6688	50	11908	9522	65	330452	289756	100	1.10007
84253	74888	85	49783	45416	82	2467	2033	27	2557	2334	28	5296	4608	41	6655	6177	47	148140	127950	84	1.10205
63480	60989	80	30466	29824	76	1508	1502	17	2024	1729	25	4331	3977	38	6979	6979	45	137565	137444	72	1.10304
103844	91694	85	53902	47480	86	1726	1517	18	3402	2977	34	7215	6719	46	9408	8102	57	268112	238152	88	1.10304
34921	33484	73	21401	20949	60	943	1015	3	827	978	0	2014	1711	27	3065	3303	31	71658	69892	72	1.10403
47591	43176	77	26477	24235	74	1130	1085	7	1686	1604	17	2762	2446	31	3853	3720	36	93312	82330	78	1.10403
115351	100142	88	59342	51027	88	2039	1767	23	3432	2867	32	6368	5606	47	8466	6809	50	199835	166349	90	1.10403
50823	49050	75	31455	29295	75	1446	1217	14	1822	1869	19	3157	2713	31	4601	4729	36	101339	91628	78	1.10403
64961	55206	90	37086	32322	82	1378	1241	11	1431	1464	18	3027	2936	31	4462	3739	39	94426	84244	75	1.10502
98576	88410	87	62127	55267	85	1712	1190	21	3307	2574	34	6604	6017	46	8813	7479	54	248062	215987	87	1.106
157885	131207	96	94309	76891	92	3502	2915	34	6979	5341	51	13734	11784	63	21802	16774	80	578779	452708	98	1.10699
74532	72332	78	37759	36221	78	1206	1175	10	2023	1877	23	4179	4156	34	5199	5266	39	131931	124714	79	1.10699
67881	64491	79	41559	39005	78	1606	1573	16	1783	1771	20	3807	3522	35	5781	5460	42	122381	110203	77	1.10699
47333	47034	75	19628	19695	52	509	575	0	1215	1363	13	2731	2552	29	4093	4063	34	112473	117015	73	1.10699
77259	74538	78	36788	35470	78	1381	1092	9	1762	2011	24	4799	4512	38	7648	7607	47	191740	187030	75	1.10897
125148	105809	91	65315	53485	90	2562	2095	24	3037	2665	31	7124	6021	49	10977	9623	60	271925	235792	84	1.10897
87548	74841	87	54180	46974	85	2250	1873	27	3191	2161	34	5350	4274	45	7974	7099	50	171311	138337	84	1.10996
62399	58995	84	47587	46833	77	3016	3003	28	3293	3245	34	7531	7145	49	11267	10185	56	239845	216244	78	1.10996
342652	213448	164	209518	141197	156	9806	6091	57	14269	8372	86	27240	17386	106	36754	23058	144	756204	472879	153	1.11095
47109	48861	61	26122	25457	63	1136	1093	9	1491	1561	15	2813	2853	30	3394	3749	29	97745	98156	71	1.11095
98880	84572	89	57732	50273	87	1407	1250	16	2663	2063	32	6496	5970	44	9578	8220	52	269881	244779	84	1.11193
91391	85010	86	43938	41848	81	1617	1510	20	3365	3045	33	7191	7624	43	10083	8998	59	281843	275502	81	1.11292
148404	118547	95	98522	79788	93	2316	1871	27	4510	4069	39	9525	8079	55	12033	9960	66	344591	280708	92	1.11391
52796	48699	80	22519	19847	65	1215	1231	11	1148	1364	15	3156	3176	30	4800	4301	40	100685	89408	74	1.1149
77510	73485	86	35018	33911	78	1375	1346	16	1830	1707	25	5638	5497	39	8202	8070	53	221646	217150	79	1.1149
333783	230183	130	182969	128574	122	11014	7239	56	15051	9916	71	27565	18947	101	38743	28157	114	775288	545813	126	1.11589
46887	43081	73	30657	27825	76	855	869	0	982	1179	8	3002	2759	33	4123	4131	35	109259	100820	76	1.11688
86888	81535	92	36430	33585	81	2064	1698	23	2564	2261	25	4364	4206	36	6740	6484	45	145918	142163	81	1.11787
87779	79790	84	60489	56344	82	1990	1802	22	3641	3460	35	6885	6458	46	9173	8679	51	208966	199818	83	1.11787
262792	178186	119	153672	93059	122	7283	4887	51	8985	6188	56	17823	12498	82	23744	16926	96	497333	355643	119	1.12083
49301	46232	76	27003	26052	74	1478	1392	14	2171	1681	26	3945	4106	35	5810	5679	41	121665	111222	79	1.12281
125639	101089	90	54413	43680	89	3190	2811	31	4328	3089	45	8276	7005	50	13240	10480	73	274896	216590	99	1.12478
79276	69756	87	47911	43014	82	1270	1390	14	2474	1748	29	4752	3974	42	6058	5157	45	150289	133882	86	1.12478
96028	84298	86	50600	45873	83	2640	2578	26	3291	2943	33	7030	6248	46	9379	7926	53	202530	163578	87	1.12577
122655	103028	91	95432	82146	90	2200	1872	26	3703	3102	38	9845	8149	55	15668	13431	76	375831	309107	95	1.12676
71597	66299	79	29612	27103	79	1988	1847	22	2136	2090	24	4540	4012	39	6711	6371	45	134603	126383	81	1.12676
114112	94382	92	70761	60418	89	3370	2785	33	3235	3094	35	7496	6949	45	11106	10047	61	244258	210888	90	1.12874
56670	51368	77	27353	25049	74	1345	1176	14	1868	1804	23	3607	3183	36	4788	4364	39	105299	93190	78	1.12973
157140	125008	96	146838	126593	96	5049	4548	37	6214	4891	47	10804	8997	62	16077	13186	71	370491	305082	96	1.13071
64991	64020	76	28073	27667	68	1604	1496	19	2151	2095	25	3439	3570	32	5776	5807	40	119548	118385	72	1.13071
108196	94042	85	67746	58660	86	2091	1938	24	3067	2208	37	6368	5562	46	9381	8415	49	247188	213546	91	1.13071
72677	69572	88	40573	39229	78	1149	1145	10	2401	2188	24	4795	4588	36	7609	6686	50	187361	176799	81	1.1317
142348	115317	102	90550	76084	93	3043	2313	33	4645	4068	40	10687	9055	61	15284	13261	73	404900	347430	98	1.13269
105131	89731	91	49383	42846	85	2106	1796	24	2957	2765	32	6005	4949	47	8639	6999	55	207910	172518	88	1.13269
107332	100431	83	73436	67876	84	2532	2454	25	4286	3510	44	8514	7532	53	12581	11386	64	358060	306386	88	1.13269
165947	136751	109	117758	96851	109	3899	2965	37	6662	5418	50	15900	13436	72	22629	18293	90	649991	541184	109	1.13269
155761	134812	99	65698	58571	87	3930	3480	35	5763	4886	44	11104	8757	61	15455	12802	70	326507	252097	92	1.13368
117819	105830	88	55166	49539	85	2026	2262	21	4172	3964	36	8946	8617	49	14848	12308	71	372669	333297	88	1.13368
77595	74127	79	50809	49945	79	2863	2747	28	2944	2855	34	6815	6207	46	9916	9360	58	198108	176260	82	1.13368
28311	29156	50	18530	18894	51	373	363	0	732	766	0	1524	1481	21	2274	2655	27	77321	81397	56	1.13368
47317	45239	76	25956	25613	73	654	563	0	1471	1419	17	2300	2350	23	3317	3003	32	91386	93788	73	1.13467
132974	109180	91	86732	73567	89	3610	3296	33	4597	3428	40	9063	7903	49	12109	10594	62	272228	239409	90	1.13467
103079	90423	86	58883	51221	85	2248	1983	23	3105	2577	31	6651	5550	48	7472	6400	52	189531	166295	87	1.13467
26817	28405	51	11911	11653	46	599	567	0	632	634	0	1415	1418	17	2337	2233	26	50950	48177	81	1.13467
27809	27080	68	20548	19946	65	623	753	0	939	941	0	1429	1418	17	2607	2544	30	55525	55837	71	1.13664
109741	98489	88	49957	44110	86	2530	2298	24	3915	3335	35	6404	6052	43	9132	8190	51	185234	165935	85	1.13763
98043	90946	92	67464	65257	82	2359	2231	26	6806	6152	45	17590	16561	75	12138	11105	55	504179	452102	88	1.1406
37865	36866	73	17499	17191	51	913	858	0	1302	1073	9	1912	1918	22	2899	2795	31	73200	75281	66	1.1406
91710	85317	85	43049	40347	81	2245	2072	24	3641	2760	36	6007	5968	41	9594	8256	55	197655	169533	81	1.1406
95352	87771	83	40390	35936	80	2454	2417	24	2959	2765	29	5699	5322	44	7208	6472	46	156401	143147	81	1.1406
52123	50776	76	26148	25337	75	848	781	0	1549	1504	14	2993	3080	30	4504	4488	34	117428	112871	69	1.14455
107876	95482	87	51148	44321	84	1500	1578	18	3046	2402	33	6965	5820	48	9979	8933	60	294654	250049	86	1.14554
50959	51334	65	23979	23410	74	821	644	0	1235	1452	13	2546	2399	29	3712	3782	33	100962	105126	74	1.14653
100057	83509	88	49793	41313	86	2131	1937	23	3022	2467	31	5761	4804	45	8946	7749	59	180444	153438	82	1.14752
77432	73908	86	31337	29013	77	1517	1655	19	1961	1828	24	4972	4587	40	6588	6465	45	136556	131036	78	1.14752
107267	97127	84	62002	54181	86	2316	1959	26	3938	3208	35	8088	7081	51	11801	10895	57	313096	279545	86	1.14851
130874	113255	101	73020	65711	89	4310	3740	36	5420	4391	44	11563	9320	60	15688	12749	67	339334	264316	92	1.15147
21982	20316	67	15721	15685	48	325	290	0	840	669	0	1167	1278	11	1436	1716	17	47234	48140	63	1.15246
162239	137125	93	71469	58887	91	3762	3437	34	5487	4669	49	10266	8605	60	14180	11957	70	292011	241243	93	1.15246
101595	92631	83	42263	37045	82	2230	1963	25	3857	3400	36	6456	5618	45	9621	8383	54	201646	180222	83	1.15345
54741	52169	76	31942	31773	76	1245	1320	14	1151	1117	9	2960	2776	30	4389	4400	36	86495	90834	63	1.15542
90405	85112	83	72969	69893	82	4129	3939	32	5570	5516	42	11918	10821	58	15268	15015	72	308441	280589	84	1.15641
117096	99270	89	59959	50993	87	3104	2629	30	3670	2768	36	7003	5965	48	9091	7323	57	226683	184598	88	1.15641
54074	51086	77	35917	33616	77	941	830	0	1745	1627	21	3155	3159	30	5105	4302	44	110483	98641	75	1.15641
58104	55257	77	38062	36711	75	1375	1521	15	2463	1799	28	3563	3392	34	5093	4721	40	112447	99083	73	1.1574
105493	92039	87	51092	44513	85	1824	1557	22	3183	2540	31	6549	5576	46	9235	7648	57	240999	211095	87	1.1574
61554	58380	79	33893	31386	78	1016	830	0	1250	1514	16	3730	3617	33	5786	5636	41	139225	132029	78	1.1574
103348	91424	88	44949	39252	84	1514	1302	14	2578	2071	29	6052	5293	45	8432	6760	50	232665	205758	85	1.1574
126723	111100	90	75950	67155	88	2021	1831	25	4376	3562	37	7494	6738	48	11424	9865	61	314281	270673	90	1.15839
51167	50125	73	22714	22658	60	1171	1318	11	1484	1143	12	2904	2775	30	4756	4736	37	100100	99029	70	1.15839
52510	49455	76	26810	25730	75	1027	1080	7	1894	1368	21	3244	2879	32	4532	4344	38	91955	90970	72	1.15938
68787	63598	90	31361	30025	76	2321	2011	26	3062	2663	31	5763	5390	41	8569	7916	53	178410	157728	80	1.16135
16211	15887	49	11498	11375	45	333	366	0	421	459	0	1009	1016	4	1382	1325	18	40960	43241	62	1.16234
75827	68193	83	48827	43618	82	1816	1441	23	2204	2045	22	4573	4327	39	6377	5913	46	147302	129900	82	1.16234
124023	104463	89	77161	66779	87	3035	2571	32	3594	2931	38	7173	5722	48	10250	7969	61	217648	177254	87	1.16333
31242	30146	67	22737	22347	69	626	474	0	1285	1202	12	1843	1850	21	2439	2552	28	71366	74349	68	1.16531
56004	52677	75	25243	22932	76	1465	1319	12	1720	1164	26	3418	3184	33	5104	4589	41	117335	105497	76	1.16926
93192	83732	88	34688	30920	83	2164	1892	27	2731	2331	30	5694	5172	44	8061	7286	48	157655	139459	81	1.17025
263291	193182	114	98406	71304	111	8031	6417	48	10875	7566	68	21193	14329	89	29314	19280	107	614194	405594	112	1.17025
41781	40437	73	22362	21749	64	782	758	0	1341	1411	16	2513	2468	26	3463	3455	34	88259	87440	71	1.17223
88145	83708	85	45178	43096	80	2276	2006	23	3963	3877	37	8176	7221	49	13620	12710	62	345791	305720	81	1.17223
95297	88134	85	42360	37918	81	2437	2213	26	2898	2557	29	5187	4736	41	7425	6669	47	147857	138866	77	1.17223
78636	75807	80	31206	30100	77	1400	1405	15	2073	2322	27	5664	5500	41	7718	7007	52	221871	220895	77	1.17717
120345	108265	88	70236	64380	85	2132	1954	25	3873	3717	34	8877	7411	55	14311	12149	70	366319	311538	84	1.17816
110142	97897	101	46978	42414	83	2613	2482	27	3612	3226	39	6895	5893	46	10264	8985	55	216608	187270	83	1.17816
326955	179165	155	255576	165407	140	11682	7905	61	16549	11351	80	33003	23124	109	45401	29807	127	949494	654981	134	1.17816
49424	47127	72	32264	30913	68	1439	1376	16	808	1501	14	3885	3670	35	4648	4377	41	95820	86206	71	1.17816
61831	57884	81	39725	37417	77	2172	1878	25	2306	2282	30	4023	3676	38	5091	4788	41	126784	113695	75	1.17915
55222	53352	77	27517	25911	76	1158	1028	6	1152	1096	8	2804	2957	29	4663	4554	36	99835	97888	71	1.18013
64117	58655	80	42594	38762	80	1679	1558	18	1816	1876	21	4173	3544	37	5307	4868	41	131237	121120	74	1.18013
42852	42850	65	23444	22902	72	616	728	0	1405	991	0	2449	2447	26	3408	3571	32	72911	71532	73	1.18112
97656	84980	94	43744	38480	86	3329	3011	30	3568	3101	35	8023	7180	53	11031	9766	60	228773	202175	86	1.18211
52582	49838	76	26092	25756	73	934	1092	6	1133	1561	14	2735	2776	29	3500	3756	31	76004	79109	71	1.18211
137995	122125	91	90346	80306	90	2321	2163	27	4506	3783	40	8265	7277	50	11970	10745	57	325854	287024	91	1.1831
77027	70376	86	49657	46231	80	1637	1420	18	3256	3079	31	5198	4998	40	8646	7876	52	188923	179727	83	1.18409
80055	72576	84	43096	39780	81	1812	1565	19	2499	2275	27	4637	4612	38	6789	6754	43	147335	135474	83	1.18409
234874	172657	104	158414	115789	102	7443	5424	49	10019	7929	62	19540	14971	85	27477	20762	94	554678	436392	99	1.18409
123097	109081	87	60316	53746	84	2570	2177	27	4668	3461	46	9565	8140	52	15122	12889	65	410109	352982	88	1.18508
79835	72076	84	51955	47579	81	1931	1610	21	2587	2565	29	5374	4370	43	7517	5832	65	160149	135582	85	1.18508
39056	35946	85	19212	18396	57	758	738	0	839	998	0	2483	2371	27	2706	2834	26	64209	66373	69	1.18705
86134	82497	80	39898	37248	79	2130	2024	21	2535	2311	27	4763	4500	40	7292	6912	47	146505	141043	79	1.18903
68049	62935	83	34450	32376	80	1307	1168	10	1803	1487	19	3539	3517	31	5236	4502	42	145158	136088	94	1.18903
222204	173665	104	83209	65799	98	6393	4781	42	7949	5945	52	14428	10409	65	19402	14529	85	394381	285478	101	1.19002
213603	116801	214	108465	54896	194	3647	2020	33	6604	3479	59	14410	8233	103	19182	10302	130	512577	297540	212	1.19199
56942	54477	81	25914	25038	75	860	815	0	1458	1525	15	3268	3270	31	3705	3885	33	91634	92500	75	1.19298
66729	61954	80	41483	40424	77	1103	1133	10	1593	2069	21	4520	4173	38	6008	5694	44	180880	175389	77	1.19595
96891	87307	84	54304	48758	84	2029	1675	24	3679	2960	38	6639	5582	49	8652	7907	48	248329	220130	83	1.19694
70589	60345	88	34917	29839	80	1249	1060	7	1551	1659	22	3513	3451	33	5905	5722	44	110474	95286	72	1.19792
114558	99520	86	53441	45825	85	2760	2306	30	3582	2662	37	7853	6752	50	9872	8429	53	244667	198975	87	1.19792
171168	142064	96	86814	72166	95	3718	3088	35	5311	4194	40	10590	8788	58	14592	11479	67	310861	235298	93	1.19792
140455	118947	93	58799	50040	88	3481	3028	34	3865	3103	41	9287	7284	55	13004	10460	67	271015	207204	87	1.1999
32146	30109	74	17262	16912	53	611	550	0	555	576	0	1473	1561	16	2823	2887	29	62273	61634	69	1.1999
74130	66876	81	38685	34221	81	1869	1365	22	2535	2214	25	4405	3741	38	6882	6065	49	135192	117574	76	1.1999
44272	42969	74	29472	28224	75	869	704	0	1403	1359	16	2902	2827	31	4093	3975	38	84285	80920	70	1.20287
58750	53900	77	32743	29446	76	1397	1356	14	2053	1630	23	4206	3940	37	5292	4737	40	114580	104897	74	1.20484
127072	110356	89	72868	62944	89	1761	1612	21	4218	3400	37	9225	8352	55	13065	11965	63	359871	324962	85	1.20583
97573	86979	91	52387	47474	83	1720	1304	17	2496	2233	29	5955	5156	46	7803	6908	49	214700	186017	81	1.20682
76957	71954	85	47115	45627	79	1694	1371	21	2902	2698	28	5846	5443	41	7875	7287	56	219214	212028	77	1.20781
84454	79284	83	48177	45502	81	1045	946	0	2726	2414	26	5108	4690	41	7286	7380	47	204442	198542	79	1.20781
89310	83860	84	40474	39132	80	1204	1295	13	2865	2365	33	5992	6154	40	9171	8653	56	242264	233267	81	1.20781
150173	121975	93	80983	66249	90	2901	2087	33	4309	3341	40	9434	7311	59	13033	11005	63	364324	293019	90	1.2088
38828	36724	74	18114	17807	57	603	684	0	1450	1540	19	1736	1895	22	3449	3517	35	86376	86851	69	1.20978
80323	76639	81	40501	38834	79	1550	1632	19	2520	2489	27	5667	5443	40	7880	7614	47	221367	214335	78	1.20978
176953	153152	104	135574	117846	90	6039	5235	41	9217	7266	57	17760	14362	73	24309	19312	85	588683	446292	91	1.20978
74371	69448	76	44330	41320	79	1666	1535	20	2616	2708	25	4694	4344	40	6401	5378	46	142476	126400	76	1.21077
116856	96759	94	65584	55562	88	2319	2161	26	3978	2804	41	6763	5029	53	9260	7733	55	227954	179264	88	1.21176
86475	78909	82	43919	40182	82	2191	1956	24	2622	2155	27	5194	4369	41	7525	6496	49	163704	142072	85	1.21473
150744	116988	95	77615	60269	93	4003	3385	35	5732	4418	49	10825	8143	63	14893	11988	72	305978	245966	95	1.21572
177998	140489	110	93640	74018	97	2708	2059	30	5453	4220	46	12240	9541	63	15903	13237	68	484830	372707	99	1.2167
163558	99222	108	82535	57761	107	4488	2844	51	5966	3243	61	11414	7087	67	16493	9933	91	361527	235824	108	1.2167
48390	44628	80	24953	24459	73	1030	982	0	1628	1027	5	2988	2967	29	4990	5122	39	140675	139304	76	1.21769
61180	56091	83	29335	28041	77	1123	1114	9	1595	1520	18	3879	3620	34	5185	5117	40	112521	106683	77	1.21769
238791	173221	113	171263	133293	108	8753	6716	48	10603	8987	55	22931	18763	91	30426	24580	99	661636	531748	108	1.21868
56115	55137	74	32139	31728	75	993	982	0	1061	1330	11	4138	4090	34	6404	6704	45	178940	177448	77	1.21967
54025	47231	80	30981	27405	78	959	1096	7	1498	1124	16	3797	3545	35	5628	4704	50	111700	102700	74	1.22066
101763	90642	88	67671	61990	85	1822	1562	21	2922	2613	29	6469	5826	47	8536	7205	54	254051	229445	86	1.22066
83723	80620	80	62222	60742	80	2052	1902	25	2931	2606	28	7537	7386	46	13053	12735	66	344842	323659	83	1.22066
66047	62488	79	35812	32908	79	1608	1383	19	2571	2315	28	4200	3976	36	6282	6111	42	126355	115074	85	1.22165
208846	159583	105	139693	112011	104	4701	3777	38	6174	4754	42	12073	9306	61	18857	13543	82	423359	312954	107	1.22461
73110	70194	80	45376	44035	78	1914	1753	22	3443	2756	37	5843	5344	43	7994	7900	47	175218	155181	82	1.22461
80715	75021	84	36839	35531	78	1195	1180	10	2561	2389	29	5543	5636	39	8140	7163	50	235169	228792	82	1.22659
208937	171622	103	111216	95032	97	6213	5337	41	7843	6572	53	15031	12087	71	21268	15876	83	426513	317280	102	1.22659
89478	80749	83	42475	36745	81	2131	1748	23	2260	2449	25	5264	4892	39	7545	6831	49	177225	152502	84	1.22758
63891	60796	78	33334	32520	76	721	904	0	1473	1109	13	2984	2669	31	4758	4843	37	109750	106981	77	1.22955
253098	174018	131	237463	182355	131	11627	8580	52	14946	11229	82	29096	22155	103	40157	31275	108	803425	635115	131	1.22955
163715	117413	98	85697	62707	95	3441	2454	36	5331	3813	46	12135	9512	63	15982	11365	69	438877	336926	93	1.23054
120050	103386	103	51278	42373	103	2626	2172	26	3815	3111	35	8442	7152	54	11226	9330	67	245221	204297	103	1.23054
78925	74648	84	37254	36269	78	1362	1297	11	2289	2122	24	5581	5501	41	7201	7094	44	202354	197712	75	1.23054
25980	24969	66	17352	17304	54	545	693	0	546	382	0	1466	1331	14	2140	2333	21	50024	52656	63	1.23153
154400	123542	99	109454	92161	95	3839	3155	35	4791	3981	44	10749	9048	56	14036	10872	64	311509	249708	94	1.23153
44872	43104	76	25776	25209	73	498	420	0	1324	1350	12	2203	2223	25	3164	3003	30	83310	80224	72	1.23351
52018	50604	81	32298	31863	74	1736	1914	21	1988	1857	24	4867	4751	39	5765	5706	44	145783	134832	72	1.23351
201385	147549	115	79655	59624	96	4611	3262	41	6051	4651	50	11460	8247	66	16798	12174	72	332046	249588	96	1.23351
71865	65624	81	41512	37025	79	1459	1145	10	2395	1985	28	4793	4458	40	7028	6414	46	183271	162250	79	1.23449
114152	97347	89	47931	39839	87	2064	1895	24	3906	3017	36	8297	7235	55	13240	12080	62	348891	303024	90	1.23449
75267	71834	82	31181	30086	77	1369	1303	13	2179	2139	22	5046	4899	38	6898	7270	44	192439	187926	78	1.23449
165741	132048	96	134902	112132	97	4396	3628	36	5688	5183	43	12638	10764	65	16020	13707	71	390117	364600	89	1.23548
26747	26844	66	16366	16247	52	422	335	0	692	679	0	1668	1636	20	2997	3145	28	57101	56174	66	1.23647
55080	48579	77	34503	30966	78	1292	1150	11	1505	1595	20	3777	3740	35	6181	5407	47	134521	139693	58	1.23647
27362	27180	69	17290	17613	50	680	571	0	438	573	0	1291	1448	14	3058	3387	30	57616	61525	56	1.23647
72768	68840	85	32420	31436	78	848	713	0	1459	1851	20	4388	3977	39	5882	5881	43	170197	171147	76	1.23647
126885	106795	99	64733	54660	91	2018	1801	20	3304	2706	38	9029	7847	56	13393	11519	67	353911	302995	89	1.23647
66852	64466	78	29257	28425	75	1049	1009	3	1140	1244	16	3623	3834	32	5809	5947	42	155739	152313	75	1.23746
120436	100857	101	63225	55069	87	2373	2147	24	4993	4034	43	11582	9579	63	16404	13260	76	462150	378754	91	1.23944
307996	212143	132	181637	126207	129	10205	7816	51	13291	9422	72	27114	19981	112	36884	26575	120	814028	601399	130	1.23944
60638	58235	79	38726	35890	78	1631	1400	18	2028	1751	24	3981	3475	36	5486	4444	44	127832	111795	76	1.23944
113727	104584	84	57575	53912	83	2076	1820	23	3237	2881	31	7469	6683	50	11329	8937	61	296516	260010	83	1.23944
101709	92997	90	97424	91764	85	1824	1686	19	2742	2738	33	7559	7170	46	12062	10847	57	325396	288763	89	1.24339
114697	102322	87	63589	56566	86	2380	1936	25	3263	3394	35	8702	7801	52	13425	11866	63	374347	327546	90	1.24438
158676	126054	98	123140	100008	97	4587	3854	38	6169	5122	48	11238	9402	63	17177	13216	87	337972	275942	94	1.24537
69671	63162	81	35157	32352	79	1769	1554	22	2152	1697	25	4270	3694	37	6129	5423	46	131956	115246	82	1.24734
205784	112019	116	133888	75771	116	5173	2622	54	6272	2928	61	12334	6019	77	18866	9392	85	406741	193501	122	1.24734
73897	70200	90	37428	37062	77	1262	1235	11	2257	2162	25	4803	4917	35	7169	7003	47	201292	197214	81	1.24734
93610	83517	93	45322	41003	82	1896	1848	23	1607	1697	21	5223	4193	46	7796	6642	55	183787	156328	86	1.24833
77200	74850	80	51175	49773	79	2555	2616	26	3498	3374	34	6760	6605	43	9895	9380	54	210371	188008	86	1.24932
131079	116355	87	52836	46686	85	3890	3362	34	4377	3750	38	9104	7550	56	13109	11874	62	280095	233152	91	1.25031
85887	80997	79	37078	34850	79	1995	1808	24	2515	2280	29	5377	4960	41	7780	7095	49	160604	150243	81	1.2513
270031	185045	123	148197	108865	121	6605	4705	47	10156	6878	59	19149	13106	75	24815	17529	100	515726	358090	125	1.25229
98949	87335	86	62613	55345	86	1434	1270	13	2738	2782	28	6828	6033	47	10271	8754	62	285733	253416	89	1.25426
123597	112754	90	52537	50249	83	1854	1700	20	3395	2961	33	7298	6686	50	10331	9578	53	273556	254118	86	1.25624
60802	59005	81	35059	33886	77	1479	1540	19	1967	2048	21	3798	3377	37	5280	5211	40	128389	114478	80	1.25822
104541	94092	87	63137	57332	83	1278	1168	11	2159	1892	24	6042	5426	46	7949	7904	48	232568	211152	88	1.25822
44146	41806	88	22786	22217	66	514	526	0	1207	1323	14	2056	1909	24	3471	3278	33	84843	87599	73	1.2592
64437	61211	74	38034	36569	78	1253	1105	8	2078	2066	22	4259	4289	35	5701	5889	40	139412	128118	83	1.26019
70971	63163	81	30437	27400	80	1382	1417	17	1800	1978	19	4116	3605	37	5544	5088	45	119010	105374	79	1.26316
196651	146409	100	113165	87112	100	4725	3572	41	7957	5890	62	16401	12202	75	24089	18282	90	606254	444740	102	1.26316
35983	35582	74	20827	20404	58	1120	1250	10	1723	1520	16	3671	3595	33	5029	4858	38	103698	98475	71	1.26415
67903	65638	80	50375	48544	77	2846	2783	27	2865	2727	32	7260	6487	49	9983	8815	61	202425	176575	78	1.26513
57369	54312	78	71377	69295	78	1518	1597	16	2402	2324	25	4350	4150	36	5752	5873	43	118864	118395	73	1.26513
80187	75296	81	65319	63778	81	2746	2567	28	3128	2939	35	6190	6220	42	8779	8005	51	209387	196157	78	1.26612
45542	43652	82	18758	18264	58	740	713	0	1296	1036	8	2666	2620	28	3480	3524	32	110178	109213	71	1.26711
154244	133476	91	78260	70599	88	4096	3594	34	5042	4349	39	11046	8931	60	15513	13623	77	355563	282367	91	1.2681
85194	74876	83	52722	47537	82	1905	1974	22	2578	2192	31	5776	4556	47	8278	6534	53	186567	157706	80	1.2681
57864	52186	77	42817	40602	78	1854	1734	20	1794	2059	21	3626	3786	34	6270	6364	43	125105	120769	74	1.27008
69569	62344	82	38081	34663	79	1382	1229	12	1971	1521	21	4376	3933	36	6834	6221	45	128278	111856	78	1.27106
38455	37474	77	25035	23067	75	736	761	0	649	1026	4	2177	2318	24	3296	2683	34	71885	68744	72	1.27403
68442	65406	81	22212	20995	62	1373	1299	13	1749	1655	20	4024	3739	33	5280	4693	40	110349	104883	78	1.27502
85866	79858	83	43749	41389	80	1252	1179	11	2683	2555	27	6241	6137	44	9375	9272	53	238002	224451	84	1.27502
66172	63383	79	38006	35414	79	1462	1298	16	1939	1798	23	3914	3762	35	5759	4960	42	119866	112277	88	1.277
118286	101924	96	60793	52356	86	1951	1723	23	3308	2613	35	6796	5742	49	9752	8037	56	244681	203009	89	1.277
108895	95050	87	45721	39074	84	1716	1437	22	2176	2254	26	5922	4862	45	8003	7172	59	187308	156166	89	1.277
57894	54694	78	29669	28545	76	1287	1090	9	1751	1798	23	3379	3395	32	5169	4739	40	116020	111620	80	1.27798
332244	190496	141	197543	126089	139	11047	7284	61	15303	10417	82	29880	19507	111	42121	27430	131	871374	570114	142	1.27897
224167	171823	105	156104	124785	105	6655	5648	43	8342	6815	50	17391	14089	71	24494	19540	89	520778	403996	108	1.27996
54510	51229	71	28875	25143	76	1312	1242	14	1829	1605	21	4111	3852	38	5521	4713	47	118965	103689	82	1.27996
35042	33262	85	21073	20629	67	848	701	0	917	974	0	2011	1584	24	3419	3029	33	72726	70034	76	1.28194
84414	69062	95	40746	33373	84	1719	1476	23	2334	1981	25	4348	3617	42	6372	5401	47	164086	134689	82	1.28194
114300	99879	88	53665	48385	85	3333	3136	33	4216	3888	41	9236	8230	57	11759	10088	64	241145	196053	93	1.28293
124085	104422	96	62208	51845	88	2211	1877	24	4178	3045	41	7712	6307	49	11784	9614	65	304960	252376	99	1.28293
67272	65680	78	43131	41575	78	1366	1254	13	2466	2219	26	4987	5022	38	8139	7715	47	210666	190627	86	1.28293
222000	172739	105	111167	88674	101	6269	4769	44	9019	6191	55	18029	13320	73	22864	16674	97	485029	358269	109	1.28293
49396	50088	63	29675	28684	75	689	776	0	1101	986	0	2183	2410	25	3417	3195	33	90801	88008	78	1.28391
121649	105870	89	66179	57401	86	1975	1618	24	3534	3123	36	8728	7296	52	13309	11095	68	354439	311753	92	1.28391
192332	117900	103	143206	82720	105	4984	3307	45	8215	5049	60	18095	11093	77	26985	16545	100	747638	453378	111	1.28391
86183	73380	91	35259	30454	84	2031	1679	23	2649	1940	34	5440	5254	40	7431	6557	45	164926	159789	89	1.2849
101847	92689	93	40282	36063	84	1460	1447	18	3136	2610	32	7197	6247	47	11075	10163	51	313445	279906	91	1.2849
79341	71757	81	31650	29058	79	1911	1810	22	2712	2198	30	5192	4632	40	6438	5632	47	147535	137719	85	1.28589
55779	51570	78	30408	28900	75	1052	932	0	928	1195	9	3221	3097	30	4388	4673	36	93971	87779	78	1.28589
187354	148678	103	87514	70392	98	5149	4621	39	6122	5072	45	11775	9243	60	16763	13515	77	347982	280049	103	1.28688
110432	93154	91	61638	51306	88	2932	2309	32	4601	3969	40	8835	6875	55	13244	11266	60	297973	247864	94	1.28688
80534	79053	79	54773	53627	78	1716	1588	19	2000	1930	21	5545	5113	43	8352	7763	56	220063	219747	83	1.28688
29973	29905	68	18052	17709	56	465	356	0	583	715	0	1462	1665	17	2470	2789	26	62337	61567	67	1.28787
59811	55225	79	27033	25280	76	1507	1408	19	1820	1588	22	3253	3084	31	4977	4882	38	113075	105705	79	1.29083
207343	171426	102	145365	127149	97	6359	5845	41	9695	7443	62	18863	16101	77	26450	21653	91	620416	520496	102	1.29083
144052	124916	89	74372	65013	88	4374	3945	35	5984	4782	54	11394	10034	64	14605	12813	68	301019	266515	90	1.29083
59990	55262	84	28724	26731	76	1041	964	0	1509	1291	17	3331	3143	33	4438	4391	36	104013	98999	77	1.29479
147570	132987	89	118943	110844	89	6005	5460	39	8818	8136	51	17542	15298	81	22266	18764	82	483448	389862	94	1.29479
74519	72670	93	43785	42430	78	971	957	0	1122	1400	14	4093	3969	35	6078	5684	42	157269	153482	78	1.29676
53492	48973	76	31753	28416	77	1198	1037	5	1764	1491	23	3004	2746	33	4795	4197	43	101467	92568	67	1.29775
149412	125662	98	62129	54326	91	4421	3692	37	5943	4183	43	11306	8666	57	15242	11841	76	316593	245773	97	1.29874
137989	121305	94	74111	66253	87	2754	2585	28	4655	4334	40	11503	9737	60	17043	13488	80	470363	379061	92	1.29973
171240	142616	97	134577	117150	95	3234	2690	31	6345	5736	49	13945	12536	68	18306	16367	66	528591	513757	93	1.29973
56825	56032	76	26562	25669	74	837	775	0	1524	1224	10	2809	2597	29	3979	3594	36	109363	106209	73	1.30171
116296	96638	90	63146	53904	88	2585	2371	28	3466	3349	33	8751	7038	57	12025	10139	67	296837	239214	90	1.30269
54809	53144	77	26448	25975	74	1025	749	0	1096	1177	11	2535	2544	28	4288	3921	37	107665	105096	73	1.30269
139710	115132	95	87309	75144	90	3894	3273	34	4489	3522	42	8981	7132	56	11853	9236	63	251248	195986	95	1.30467
164795	133117	95	98734	79823	93	5096	4280	40	6468	5369	49	11644	9347	60	15579	12843	75	358217	296274	95	1.30467
49526	49760	70	20371	20275	56	916	1094	6	1171	1163	8	2767	2717	28	3647	3616	34	97443	93161	72	1.30467
58219	52815	83	33645	31663	78	1324	1404	13	1616	1585	19	3460	3345	32	5156	4530	43	100402	92803	80	1.30467
63893	62438	76	33018	32424	76	1264	1071	7	1361	1642	18	4385	4315	36	6605	6812	45	170236	159859	77	1.30566
230911	178620	119	129052	95189	103	10624	8480	52	14882	11613	69	31770	25346	98	43973	33335	100	930306	740627	107	1.30566
92141	88829	81	33008	31584	79	2507	2477	27	3757	3432	33	6223	5536	44	9116	8593	45	183027	176894	81	1.30566
64358	60925	79	41037	37954	79	1331	1196	11	2211	2150	26	4563	4123	37	6611	6378	41	165694	155059	80	1.30566
134381	114411	90	49133	41587	86	2833	2456	28	4073	3578	38	9030	7469	55	12489	10041	65	300572	250398	94	1.30862
119844	106325	84	77757	70489	86	3416	2982	32	3722	3239	38	9002	7789	56	12708	10539	65	271205	218501	91	1.30961
160214	115844	103	107745	82013	97	4347	3454	39	6119	4541	48	11665	8942	68	15568	12006	72	348113	267433	98	1.3106
162076	132061	101	92628	78122	92	2846	2316	30	4489	3927	39	10991	8975	58	15685	13178	69	424765	339511	98	1.31258
50243	48416	76	29854	28727	74	1111	1177	10	1947	1992	23	3989	3574	36	4628	4562	38	118161	108749	77	1.31258
78355	72030	84	36163	33383	80	1886	1848	20	2887	2386	30	5760	5055	44	7015	6352	48	169228	148962	83	1.31554
179036	143348	106	86049	68875	97	3182	2480	32	5761	4349	45	13011	9894	62	18856	15170	76	520385	405172	104	1.31653
210431	133656	109	158291	102635	108	4015	2674	40	7904	5277	55	17003	11569	80	24445	16154	101	677945	454776	112	1.31653
40120	40432	52	22756	22340	56	941	616	0	1107	1233	11	2421	2370	26	4131	4357	39	90609	88590	74	1.31653
73441	68499	78	35101	32423	79	1673	1406	21	1700	2043	23	4319	3791	37	5711	5225	45	132660	117443	81	1.31653
63134	61617	81	56413	55209	78	1529	1401	19	2904	2540	27	4559	4577	38	6315	6260	42	138254	134725	80	1.31752
65766	61931	79	41011	38051	78	1583	1439	16	2058	2073	25	4331	4088	38	5783	4958	44	118864	106423	80	1.31851
57590	51753	81	26831	24165	79	1153	1221	8	1717	1857	21	4104	3771	37	4926	4606	40	104686	95590	82	1.3195
87370	79817	82	45433	40900	82	1696	1646	19	2671	2387	30	6251	5739	41	9262	8449	55	263382	243640	87	1.3195
55211	53888	90	28993	27942	75	966	992	0	1852	1611	16	3221	3062	30	4516	4282	37	100931	97515	81	1.3195
138991	116587	92	69732	60199	91	2669	2346	30	4005	3538	36	9276	7750	52	15109	13296	70	379897	307894	96	1.32048
182685	143164	100	122618	98739	97	6161	5100	43	7792	6537	47	15300	12645	75	21492	17711	85	452608	375435	101	1.32147
51756	49424	76	26730	25286	74	1494	1592	17	2103	1513	22	3730	3714	34	4853	4240	39	112763	103118	76	1.32147
99967	89285	83	50695	46743	82	2398	2287	26	3206	3150	28	6141	5863	45	9091	7981	58	191737	167077	90	1.32246
73382	68992	80	57703	54027	81	1945	1538	25	2931	2749	28	5481	5137	42	7199	6340	46	155326	142563	83	1.32345
97913	90120	86	52755	49148	82	1773	1516	19	2709	2282	27	5591	4849	44	7632	7013	48	203877	178148	84	1.32345
91175	88076	83	45915	45259	79	1503	1607	17	3660	3900	31	8516	7807	50	10118	10093	50	311322	287016	82	1.32444
77271	73091	82	36137	32961	81	1987	1903	22	2429	2489	26	5025	4877	40	6508	6647	42	137902	133146	81	1.32839
173875	132725	99	102815	79840	97	4838	4060	38	6777	5311	50	13045	9797	70	18273	14617	74	404828	329205	96	1.32839
48474	44603	79	21320	20827	62	957	1111	7	1480	1227	19	2904	2921	30	3531	3599	31	97728	95957	74	1.32938
98994	88337	86	54077	48944	84	1573	1293	17	2302	2094	27	5616	4959	41	8596	6705	52	200840	169700	84	1.33037
158923	122168	99	115440	90632	96	4037	2915	39	5655	4319	48	11786	8694	63	16124	13156	77	366620	291132	93	1.33333
90542	82319	90	57141	52727	82	2245	2016	25	3389	2799	35	6023	4674	47	7751	7158	47	177025	145181	83	1.33432
47964	48215	73	23871	23764	62	809	911	0	1131	1251	11	2601	2576	28	3290	3094	36	79688	81763	70	1.33432
76036	74564	79	50636	49131	79	1578	1542	15	3202	3205	34	7337	7132	46	9819	9827	55	279477	265668	84	1.33729
186089	143682	106	72587	56154	96	4581	3602	39	5923	4297	50	11481	8697	63	15929	11725	81	332669	242995	98	1.33828
117582	101054	96	56167	49369	86	2537	2471	25	3405	2744	36	7292	6299	47	9625	8828	60	234925	194431	91	1.33926
112323	91622	89	68829	54936	91	2231	1739	27	3916	2898	38	8521	6999	52	11690	9795	59	330439	270923	93	1.33926
78577	76351	78	30942	30233	77	1529	1298	19	2192	2206	26	5635	5281	41	7942	7755	53	225886	222509	81	1.34223
68124	65104	80	26799	26190	76	1616	1610	17	2288	2224	25	4054	4243	33	5183	5106	39	126196	120979	77	1.34223
103781	93558	89	58653	51832	86	2582	2272	28	3285	2875	33	7102	6320	49	8752	7534	52	173549	151965	87	1.34421
64562	57466	87	27921	25254	79	1651	1459	17	1813	2286	21	4433	3856	40	6611	6028	44	134447	115836	81	1.34519
101892	89633	88	50948	45718	84	2256	1956	24	3214	3187	32	6050	5310	43	7606	6962	51	171613	144836	88	1.34618
119707	105668	86	66031	57295	86	2286	1914	27	3783	3244	36	8728	7295	52	11990	10766	56	340741	291131	92	1.34618
105364	95105	88	63650	56436	85	2086	1644	26	2256	2140	28	7864	7218	49	12308	11289	63	329239	289995	95	1.34618
82555	76402	83	35907	33200	79	2511	2356	26	3049	3221	32	6116	5390	46	8851	7014	54	190346	168193	84	1.34618
113206	105206	88	70437	66595	84	3162	2994	30	5079	4291	45	10115	9304	56	15712	14125	77	346482	302431	92	1.34717
84409	78624	83	31465	30206	79	1469	1373	16	2755	3049	27	6128	5984	40	9072	8913	50	241185	237503	83	1.34816
85680	75122	91	45964	40419	84	2075	2074	24	2540	2500	30	5756	4708	44	8966	7384	54	177875	152569	88	1.34915
61015	58494	78	27016	26206	76	1226	1022	7	1802	1894	21	3271	3158	30	3893	3878	36	89865	85770	79	1.34915
46257	44398	80	24152	23533	68	1095	1024	4	1474	1286	12	2475	2287	27	4374	4372	36	87430	84200	75	1.35014
237248	171432	107	106964	76968	104	6328	4526	44	8762	5932	62	17575	12451	78	23790	16334	99	512929	348775	107	1.35014
84384	80928	80	44149	42027	80	1855	1842	19	2777	2680	30	6226	6083	44	8764	8233	53	244357	237185	84	1.35112
175475	135755	95	76289	58424	94	4697	3394	41	5325	3819	46	10714	8224	62	14797	10967	74	312247	231410	100	1.35112
33279	31733	66	16521	16599	49	698	729	0	963	936	0	2189	2330	24	3260	2836	34	79437	79474	74	1.35112
136238	111812	97	86677	74854	90	3821	3283	34	4602	3763	38	9075	7798	53	12275	10946	63	281806	236492	92	1.3531
113972	101138	91	57603	50630	85	1826	1680	19	2884	2421	33	8231	7502	50	11432	10464	54	304883	273394	91	1.35409
82095	76123	81	47547	46064	80	1398	1273	13	3618	3166	32	6101	6105	42	10201	9798	59	250741	249831	80	1.35804
51014	48851	81	24022	22630	69	1048	1098	9	1651	1504	21	3480	3244	33	4499	4262	40	96475	97394	73	1.362
24861	23868	62	17129	16804	52	302	302	0	663	483	0	1050	1187	11	1902	2180	23	55864	55055	69	1.36298
136540	121886	88	65400	58519	86	2791	2771	26	4445	3782	39	11241	9691	57	16726	14145	75	458217	385073	87	1.36298
147307	114484	95	116990	95298	94	2932	2268	33	4254	3770	41	10541	8697	60	14563	12006	68	368605	311994	94	1.36892
49484	49374	77	23762	23703	61	890	733	0	1627	1326	16	2602	2679	28	3296	3588	31	80853	81232	72	1.36892
228996	150016	140	153143	108280	129	9255	6309	75	12109	8027	78	25771	17366	108	35544	25258	122	731415	465667	134	1.3699
43134	44638	60	24989	25553	60	1077	963	0	1175	1406	13	2676	2874	28	4361	4296	36	81663	84860	70	1.3699
136447	109765	95	72969	60476	94	2137	1723	27	4858	3835	45	9352	7357	60	15033	11448	70	373941	300122	94	1.37089
94498	81427	89	51295	43284	85	1795	1579	19	3031	2562	36	6998	6245	48	11874	10378	74	309067	274508	88	1.37188
96221	87616	84	57548	50631	84	2367	1930	24	3214	2569	33	7218	6440	46	11191	9439	66	329331	291922	87	1.37188
164581	130856	93	132180	106598	96	4437	3698	37	6053	4530	46	12428	9528	66	16858	12408	81	373146	283540	93	1.37287
170553	127060	97	107559	84869	97	6128	5178	40	7841	6588	52	16757	12849	78	22695	17947	86	483796	369736	96	1.37287
96205	85701	86	63855	55574	85	2724	2404	28	4291	3423	39	7336	6170	48	9937	8306	60	220272	190054	86	1.37485
64926	59989	89	33982	32171	78	1250	1200	13	1540	1874	20	3569	3252	33	4358	3781	39	94335	90950	74	1.37583
150803	125799	98	108676	93283	94	4167	3666	36	5968	4832	43	11431	10041	61	15896	12933	69	379937	330338	92	1.37682
52594	49754	77	23742	21301	68	1404	1268	13	1886	1623	18	3581	2878	35	4427	4017	40	103623	97363	76	1.37781
69848	67958	79	26179	25693	74	1533	1573	18	1899	2081	21	5397	5011	43	7794	7454	46	218591	215518	79	1.37781
163018	119578	104	106141	78808	99	4198	3248	36	5607	4759	46	12286	9748	65	15964	12647	80	386764	315218	98	1.3788
150287	122663	93	78813	66665	90	4094	3246	35	4947	4248	44	9721	7878	55	12801	10310	63	272106	207355	91	1.3788
108809	93098	92	62476	51925	87	2213	1627	29	2885	2476	35	6755	5624	49	9018	7607	53	185890	154725	97	1.3788
292133	161691	136	155309	83240	130	6994	3851	54	9044	4650	64	20509	10997	84	29256	15482	123	708194	397896	130	1.38078
148301	125529	91	94922	79535	91	2773	2342	28	4212	3733	39	10943	8821	59	17027	13662	75	434237	352899	93	1.38078
26959	27438	54	16150	16661	46	326	372	0	641	905	0	1627	1493	20	2705	2836	27	61645	62719	69	1.38176
168349	154169	102	63715	58838	89	5589	5268	38	7932	7153	46	16244	14808	75	21242	18292	86	451977	389302	93	1.38176
211862	165203	124	156360	128360	124	8328	6551	45	11013	8744	55	23266	17827	98	31348	23263	102	609789	458325	124	1.38176
90948	81878	84	46216	42441	82	2401	2250	25	3374	2612	35	5969	4891	46	8305	7103	58	177695	148287	82	1.38275
47960	48226	73	25781	25248	58	923	999	0	1280	1504	13	2959	3013	32	4557	4571	41	92583	90271	74	1.38374
44015	41574	75	25672	25398	73	638	663	0	1219	1197	9	2269	2193	24	3565	3833	30	84419	85666	71	1.38473
126170	115282	96	73914	68226	87	5059	4744	35	6486	5356	49	13236	11238	64	18362	15507	81	394081	311590	89	1.38572
81269	71476	83	39500	35652	81	1421	1425	16	1999	1880	22	5011	4304	41	7097	6511	43	180911	157926	80	1.38769
45122	41312	88	23018	22680	71	630	562	0	1125	847	0	2195	2612	24	3410	3444	33	89702	91015	70	1.38868
43511	43146	69	19465	18967	59	844	956	0	1439	1471	18	3009	2739	31	4275	4358	34	91687	94246	64	1.38868
44560	43465	73	26236	25837	73	790	742	0	803	1121	8	2406	2359	28	3571	3603	33	83168	79552	70	1.38868
86645	80856	80	65278	62921	81	4373	4027	35	4929	4624	41	11108	10484	59	15430	14405	69	314070	272635	81	1.39362
120949	102975	90	55801	48015	88	2647	2225	24	3948	3042	44	7366	6739	48	12523	10169	73	339094	287435	86	1.3956
68263	63926	83	40552	39381	77	1244	1165	10	1788	1750	22	4396	4638	36	7116	6902	47	196109	191637	75	1.3956
32294	30946	76	16790	16538	52	489	517	0	818	730	0	1471	1773	18	2155	1924	27	54003	55199	65	1.39659
59728	55573	81	38336	35958	78	1089	1196	9	1732	1520	23	3562	3315	34	5580	5035	42	133966	121010	78	1.39857
53907	53653	74	29306	27723	75	1321	1268	15	1291	1648	20	3858	3215	36	5350	4750	41	112442	101337	75	1.39857
65189	62073	78	31155	28345	76	1660	1633	19	1959	1893	22	4063	3569	37	5893	5278	46	122583	108823	75	1.39857
119606	102614	92	58728	49969	86	2602	2429	28	3683	3136	35	6823	5767	47	10147	8652	60	225594	187873	85	1.39956
144119	114229	108	93487	77756	92	3945	3066	35	4952	4425	39	11432	9396	66	15213	11890	78	311585	260150	90	1.40054
95166	88634	83	48985	46140	81	1762	1668	20	3114	2840	31	6740	6178	44	11773	10667	63	288788	280047	83	1.40054
180054	147522	102	90292	73296	96	4924	3851	40	5877	4917	45	11570	9415	65	15837	12695	80	339945	278929	95	1.40252
60895	56168	79	28263	25710	79	1492	1410	17	2054	1696	26	3807	3573	36	6544	6109	45	131708	119380	80	1.4045
40033	39739	70	22039	21532	67	582	565	0	1564	1323	13	2162	2323	24	3133	2902	31	89268	90695	69	1.4045
38998	37758	71	19017	18647	56	1034	784	0	937	949	0	2201	2374	25	4022	3803	35	81868	84073	63	1.40549
95890	89976	82	47818	46149	81	1723	1568	18	2792	2565	33	6162	6064	42	9058	8439	53	260904	246493	81	1.40647
185774	153348	96	85669	71293	94	5575	4818	39	6030	4292	52	12472	9310	66	17518	13976	84	365267	280612	111	1.40647
134944	123806	90	69974	65454	86	4203	3773	34	5220	4451	41	10715	9361	57	15170	13713	64	311686	251419	87	1.40647
149840	126272	104	69257	58940	88	4433	3890	35	5176	4664	43	11036	9245	63	15247	12469	70	320544	272986	90	1.40746
210904	170829	106	96354	79906	97	5683	4561	40	7795	5596	57	15590	11475	70	19798	14202	83	387756	281917	103	1.41043
60422	59644	79	34194	33719	75	1159	1086	8	1480	1658	16	3595	3631	32	5149	4391	41	140019	142077	75	1.41043
69308	64101	79	33602	31039	79	1740	1758	20	2147	1960	24	4866	4478	41	7022	6092	47	141874	127680	78	1.41142
109040	103559	84	87714	84062	84	2658	2627	26	4903	4307	40	10423	9810	55	16513	14421	75	424559	374258	87	1.41142
47957	52242	54	25044	25110	61	721	729	0	1304	1388	13	2547	2697	26	3638	4028	29	102009	103316	70	1.41142
135958	107683	103	76379	62803	92	3233	2915	31	4946	3700	43	9062	7193	58	12042	9606	58	260738	213974	92	1.4124
43856	41866	74	27301	26406	73	1095	980	0	1224	1717	19	3927	3962	33	5523	4587	45	115735	103903	76	1.41339
160295	128911	96	95951	77967	95	3405	2547	33	5527	4135	45	11919	9375	62	17995	14492	85	487835	400178	97	1.41438
161961	134193	93	68241	57371	91	4698	3920	38	5203	3954	42	11054	8729	57	16480	13203	75	368891	292566	94	1.41537
116354	103731	86	45263	39471	84	2792	2444	28	3172	2917	37	6841	5795	51	9310	7982	50	193308	164946	81	1.41537
222523	135568	110	102122	72139	108	4701	3424	40	7229	5213	56	15167	10012	74	20800	13945	88	562548	397447	108	1.41636
51345	51049	73	30405	30197	74	765	974	0	1193	1303	11	2403	2631	27	3940	4115	35	117631	117142	71	1.41636
44578	41891	75	29696	27506	76	904	856	0	1367	1128	10	2359	2431	25	3728	3771	34	82860	80334	70	1.41735
161800	88257	126	89092	49444	123	3563	1955	37	4868	2665	59	10419	4895	85	13831	6404	88	358626	191683	123	1.41735
81519	77979	80	48455	46853	79	1473	1245	12	2369	2072	27	4883	5156	36	8056	7937	48	210831	206172	77	1.41735
27759	27362	68	15792	15834	49	474	498	0	195	441	0	1748	1832	20	2121	2367	25	59360	61390	67	1.41833
123935	107392	102	58265	50679	88	3055	2478	31	3637	3281	38	7714	6528	51	11484	9934	58	242977	202662	86	1.41932
85651	83105	80	42602	40946	80	1843	1655	22	3383	2983	32	6684	6047	46	9426	9455	55	262050	254203	81	1.41932
21762	21915	54	15558	15153	51	364	396	0	279	423	0	1614	1474	19	2360	1938	28	55084	54607	63	1.42031
195347	156523	99	75849	60552	97	5337	4294	41	6279	4574	51	10769	7941	63	13944	9983	72	293063	216563	96	1.4213
69888	66284	82	41630	40512	77	1111	1056	5	1909	1849	23	4590	4350	37	5887	6233	42	179712	178879	74	1.42229
60768	59256	90	39111	38407	75	1590	1388	16	1943	1905	19	3323	3073	33	4567	4323	37	95436	95374	70	1.42229
61031	58352	85	29691	29344	75	1009	982	0	1952	1816	19	3946	3754	34	6345	5815	44	169330	168883	72	1.42229
22482	22797	58	9487	9253	42	355	349	0	682	822	0	1159	1294	13	2683	2696	29	54576	60449	48	1.42426
98604	94488	85	56058	53080	82	1859	1810	19	2880	2682	31	6911	6679	49	8363	7754	48	275138	263417	80	1.42426
205374	152822	102	171018	133142	102	10817	8665	50	15296	11372	67	28246	23181	90	38455	31042	91	816362	663798	98	1.42426
84561	74597	87	52147	47759	83	2041	1682	24	2818	2616	32	5442	4460	44	8508	7445	48	180938	152943	80	1.42624
131273	113731	88	57836	50467	86	3796	3255	35	5159	4446	41	9371	7306	60	13077	11125	60	269329	221973	88	1.42723
95087	87686	83	72764	67921	83	3182	2936	30	3650	3402	36	7924	6597	53	11008	9830	57	208591	173826	82	1.42822
278017	193278	117	256908	189805	115	14618	10762	60	19551	13863	87	39058	27541	106	54284	38612	105	1.04858e+06	804049	113	1.4302
94208	88271	82	59566	55255	82	2304	2127	25	2865	2693	28	6164	5539	46	8978	8232	49	186353	156577	82	1.43217
120900	108722	89	79107	72740	85	2528	2298	28	4289	3443	36	9258	8024	56	12842	11141	59	372837	312255	88	1.43217
188833	165979	111	75404	65768	111	7228	6194	40	10703	9108	63	21243	17644	85	29469	24224	91	611568	460995	111	1.43415
43748	41026	78	20055	19924	60	1073	1080	7	885	910	0	2480	2606	25	3490	3942	31	69836	68047	72	1.43415
61887	57708	79	34302	32039	78	1518	1486	15	1432	1765	17	3316	3256	33	4768	4815	36	107838	97609	79	1.43415
63278	61233	85	34277	33400	76	1112	960	0	1873	2122	21	4065	3751	37	6608	6383	42	181783	186690	79	1.43613
288744	202210	121	161329	114088	114	7001	4967	50	8721	6465	59	19414	13533	78	25008	17377	104	555243	389985	115	1.43613
217235	162208	108	110020	81720	101	6570	5247	43	8342	6531	53	16887	12882	75	22052	16921	89	477621	392081	101	1.43711
47745	48012	73	27640	27322	74	845	744	0	1291	1071	6	2661	2651	28	3387	3579	32	90783	92444	73	1.43711
32059	32019	61	16210	16104	49	802	662	0	1146	1207	10	2015	2125	21	2918	2728	31	72978	74106	69	1.43711
149169	120925	98	77948	64425	92	2244	1713	26	4287	3498	37	8822	7037	56	13263	10748	63	329616	253063	95	1.43909
89172	82449	85	33564	32204	80	2014	1762	22	2529	2603	27	5203	5139	38	7492	7339	43	163438	162824	80	1.44008
39205	38626	75	37861	37509	72	967	1021	3	2010	2130	21	3420	3736	32	4914	4913	36	93849	89286	70	1.44008
59453	55287	79	27011	26368	76	1270	1330	15	1797	1692	17	3218	3265	30	4002	4233	35	99228	98191	76	1.44008
213663	158957	104	85488	65688	100	6244	4865	45	7966	5298	63	15148	10880	72	20903	15639	93	415664	317853	104	1.44107
215853	151945	104	131849	99352	104	8282	6019	49	10316	8086	58	20904	15264	94	28423	21518	96	612529	461654	119	1.44107
63709	61432	79	32269	31137	78	1158	1070	7	1676	1672	19	3108	2906	32	4615	4426	38	104447	97158	74	1.44107
157217	128709	93	67433	55777	92	3533	2934	33	4647	4031	41	10260	8014	60	13962	10374	69	322798	263380	94	1.44206
92667	87516	83	53547	51051	81	1419	1325	17	2361	2236	27	6856	6574	46	10811	10585	59	274579	261824	82	1.44304
124217	109208	97	54138	47291	85	2066	1734	24	3610	2808	34	8368	7418	52	13181	11136	63	344522	296655	90	1.44403
130300	112930	86	85689	77899	89	2302	2158	26	5019	4744	41	10689	10310	58	15538	14587	73	418900	400765	88	1.44403
34323	32804	72	23154	23042	68	430	539	0	985	628	0	1676	1878	19	2440	2367	27	67526	66472	71	1.44502
26488	25941	67	16867	16622	53	153	325	0	432	533	0	1062	1216	12	1990	2257	23	50094	51408	65	1.44601
65643	59630	81	32867	29768	78	2039	1768	24	2450	2199	27	4923	4534	39	6863	6357	43	139532	117613	80	1.44799
43251	42460	79	25441	25035	72	608	666	0	710	1161	8	2057	2106	25	3577	3469	33	83838	83712	70	1.44996
41325	40075	74	23983	23690	68	690	737	0	1235	1208	9	2204	2111	25	3497	3390	34	84369	82382	68	1.44996
55103	53393	77	29474	28373	74	1434	1308	15	1862	1191	14	3538	3359	36	5338	4682	41	122086	113370	73	1.44996
54174	50026	84	32770	30426	77	1370	1394	13	1647	1656	19	3444	3172	33	4648	3855	40	108327	96348	74	1.44996
125533	100495	91	89608	76175	90	3148	2490	32	4328	3528	42	8826	6861	60	11466	8628	61	241545	190571	88	1.44996
82905	78335	81	41687	40367	79	1223	1413	15	2616	2521	28	6215	6215	42	8963	8852	51	243661	235560	78	1.45095
179737	148950	95	109066	94434	94	5042	4069	40	7022	5609	55	13661	10791	64	19407	15758	85	417943	317652	93	1.45095
54573	60667	51	35292	35109	73	791	868	0	1960	1987	24	4567	4247	37	5942	5570	43	173608	174492	70	1.45194
60505	54729	80	41907	38358	78	1535	1487	16	1617	1478	21	3584	3545	33	5082	4169	43	105278	95222	74	1.45194
163920	138880	94	73423	60384	92	4004	3340	36	5580	4196	46	10947	8972	62	15202	12027	72	305695	248091	108	1.45194
203911	159972	100	107973	85225	98	5348	4005	46	6862	4991	54	12345	9853	65	18074	14397	87	389813	304843	95	1.45194
176543	143043	103	97422	79937	96	4508	3636	38	5752	4288	45	11773	9123	65	17218	13952	73	347407	273493	94	1.45293
128122	105456	90	67530	55848	89	2095	1677	26	4078	3853	37	9581	8174	55	13208	11132	63	369743	314585	85	1.45293
71775	67365	80	33631	30471	79	2181	1924	24	2861	2409	35	5470	4711	44	7477	6783	48	148919	127027	81	1.45392
50410	47725	79	29364	28434	75	1658	1493	19	2048	1923	22	4065	4039	35	6081	5426	41	134178	122903	72	1.45589
61314	56932	80	39352	35864	79	1479	1510	17	1461	1614	18	3793	3516	36	5263	4709	39	108655	97136	78	1.45985
19978	19170	64	12216	12390	45	387	374	0	625	612	0	1193	1373	13	1284	1595	16	44655	45948	58	1.45985
97937	85715	89	43752	39872	82	3133	2555	31	3960	3935	34	8326	7875	51	10908	10103	52	237691	228134	83	1.46182
150343	121837	104	84549	68154	94	3839	3233	33	5881	5366	44	12088	9929	59	16738	14079	82	406037	341318	94	1.46182
79262	71299	87	47907	43138	83	1472	1262	17	2374	2036	30	5622	5221	41	7329	5838	47	206034	181897	83	1.46281
138440	121828	94	93572	81402	90	4309	3894	35	7237	6646	45	16918	15036	68	23228	20816	82	609028	504309	93	1.4638
108173	99467	85	59239	54912	83	2036	2093	23	3900	3893	36	8448	7646	51	12739	11093	60	341048	286064	87	1.4638
85252	77534	97	46700	43010	81	2518	2422	25	2885	2577	29	5944	5177	41	8311	6796	55	176801	151853	82	1.46479
134183	109734	96	69593	57091	90	2813	2501	28	3611	2672	37	8323	6891	51	13823	11321	65	360424	287913	93	1.46479
87259	70945	90	41607	34050	86	1751	1638	19	2473	1624	32	4638	3666	42	6494	5149	47	142036	111555	87	1.46677
92524	82080	85	50246	44521	84	2537	2227	26	2995	2608	33	6382	5400	45	9447	7733	61	177065	141513	85	1.46775
123949	105750	89	62827	53628	88	2275	2016	25	3948	3211	36	8738	6959	51	15105	12308	70	385457	312926	92	1.46973
97765	85444	96	46676	41884	83	2966	2601	31	3691	3142	37	7277	6417	51	9821	8645	54	198219	162894	86	1.47072
68357	63746	80	25902	24178	76	1456	1397	19	2109	1996	24	4257	4047	37	4823	4464	39	111951	105473	80	1.47072
147058	129324	95	73365	66286	89	4464	4165	34	5387	4751	47	12265	10433	61	15850	13286	72	344872	281098	93	1.47171
47248	45647	84	23384	22296	64	1127	1441	13	1527	1395	13	3224	3136	31	4292	4015	36	90829	83533	77	1.47171
23516	23995	47	13979	13859	48	388	336	0	488	505	0	1717	1905	20	1589	1847	19	58379	57734	70	1.4727
140187	117008	91	80963	67563	91	3867	3222	35	5113	3685	46	10488	7914	58	13493	10408	67	282882	216120	94	1.4727
57323	54696	80	31253	29750	77	1211	1066	14	1108	1331	15	3433	3144	33	4474	4476	34	107763	102931	78	1.47368
123497	105891	104	74223	65350	88	2010	1717	22	3248	2972	33	7857	7029	49	10374	9284	59	306918	252902	90	1.47368
72274	69892	80	39176	37613	77	1219	1270	12	2810	2234	31	4825	4709	39	7423	7018	44	198830	193311	80	1.47368
70365	68702	81	39988	38889	77	1441	1130	9	2321	2010	27	5595	5545	41	7315	6935	45	198303	191844	80	1.47368
138443	123832	97	65514	60517	87	4714	4105	35	5243	4666	44	10626	9253	56	13905	12546	69	288465	239261	91	1.47566
80077	71211	82	39167	35017	81	1659	1344	18	2166	2072	26	4374	4064	36	6353	4932	50	135876	115820	82	1.47665
50767	48352	78	52127	51004	76	1907	1901	23	2077	2236	22	5020	4737	40	6858	6686	45	139492	130198	76	1.47764
42629	39688	75	24114	22523	67	495	435	0	935	1207	9	2163	2156	24	4024	3478	39	90229	86900	74	1.47764
127963	111456	90	56533	49049	86	2499	2115	27	4423	3930	38	10035	8205	57	13831	11221	70	385286	313220	87	1.47863
97515	89676	93	40345	38584	81	1988	1696	24	3066	2841	31	7131	6440	48	9688	8878	52	278362	268264	83	1.47961
138099	108371	99	90103	75573	92	3569	2875	33	5140	4088	48	10357	8841	58	13664	11294	67	319576	263884	91	1.48159
52670	52378	74	29939	28426	75	1335	1414	14	1757	1811	20	3515	3501	31	4447	4127	40	99267	91297	74	1.48258
111386	89971	98	60365	50077	89	2368	1669	26	2628	2811	27	6592	5342	46	7836	6271	50	201322	165159	87	1.48456
48103	46488	74	22878	22493	70	997	981	0	1634	1304	12	2509	2301	26	3185	3160	31	72254	70853	70	1.48456
232406	154328	115	97813	67212	108	6037	4090	44	7136	5110	55	15648	10833	72	22637	14976	91	462689	325584	108	1.48554
20757	23572	43	14236	14496	47	320	306	0	826	711	0	1349	1436	17	2499	2514	28	58956	61216	63	1.48554
104146	91353	85	51261	44363	84	2169	1897	25	2541	2083	32	5326	4563	44	7949	6578	52	169733	140879	80	1.48554
149749	122754	91	83632	67615	91	4138	3627	36	5910	4945	49	11694	9556	60	15121	13058	67	336508	288893	90	1.48653
72334	66060	79	37583	34099	80	1958	1502	25	2282	2143	28	4137	3686	38	6634	6111	46	129914	112281	83	1.48851
159230	108922	99	79971	55760	97	4021	2751	40	4293	3154	43	9262	6271	60	13499	9887	63	289111	196822	99	1.4895
107081	93720	89	67638	60067	86	1737	1382	20	3120	2490	33	6643	5935	45	9445	7625	56	273196	241458	85	1.49049
50238	44127	81	30879	28317	77	962	1113	6	1297	1387	15	2883	2635	29	4564	4105	38	114922	101711	78	1.49049
89642	83085	92	58232	55686	81	3759	3829	32	4145	3886	37	8656	8750	50	13975	12702	71	275504	242608	86	1.49148
24007	25242	66	16099	16030	52	220	286	0	364	627	0	1146	1201	9	2107	2353	25	53905	57368	71	1.49543
121194	92253	95	76435	57215	94	2120	1910	25	3830	3200	37	7100	5602	51	10514	7786	59	231213	183427	95	1.49543
146888	119187	109	76417	61984	109	3015	2549	28	4298	4170	35	10634	8135	59	17845	13756	82	491573	385339	109	1.49543
57508	55034	77	31220	30966	74	1986	2162	23	3388	2968	31	5772	5289	44	8545	7522	57	175715	158058	87	1.49839
220937	168221	103	91290	68782	101	5796	4472	45	7510	5281	57	14592	10729	68	19544	14951	81	400131	293698	104	1.49938
100342	87176	90	56956	50463	85	2378	2460	24	3201	2857	33	7083	5572	49	8761	7239	50	172311	139992	90	1.50037
73569	64809	82	38866	35448	79	1474	1286	15	2162	2074	27	4124	3812	37	6295	5920	44	136867	115989	84	1.50037
116349	104243	84	66168	60854	85	2653	2318	28	2960	2796	34	6413	5545	46	9638	8448	60	197290	169013	91	1.50136
199045	165045	98	122695	104102	97	4875	3647	40	6732	5474	50	13949	10604	68	17504	14376	79	450594	364466	103	1.50136
105303	93281	93	57853	51653	85	1602	1465	18	2689	2788	30	6864	6341	43	10545	9679	62	302420	276549	91	1.50334
81526	77408	83	22904	21997	68	1546	1404	18	2352	2447	27	5252	5190	39	9139	8354	51	236948	229898	85	1.50432
57747	54144	81	29956	28533	76	1249	1244	11	1620	1630	18	3603	3564	34	4919	4651	39	102787	102350	78	1.50531
41607	40227	72	19405	18830	57	851	919	0	1024	1001	2	2336	2485	25	3154	3193	30	69556	65839	75	1.50531
305507	199811	134	180300	126169	129	8935	6116	51	12494	8970	66	25949	18662	98	34024	22695	124	688702	492996	132	1.50828
36667	35979	77	17243	17262	51	654	608	0	1311	1056	6	2003	2048	24	3766	3754	32	74927	72904	70	1.50828
94433	86068	99	58044	53235	83	2980	2678	28	4092	3921	35	7919	7572	46	11873	11576	64	249541	247562	83	1.51025
104280	84408	89	64285	52789	89	2511	2049	26	3837	3348	35	6514	6127	46	9148	7945	53	213004	184145	88	1.51124
59761	58023	77	22427	21993	62	726	848	0	1812	1813	22	3167	2853	33	4716	4549	37	145084	143565	75	1.51124
77199	75263	79	29427	29118	77	1225	1286	14	2784	2591	30	5929	5671	41	8257	8071	50	222303	220092	79	1.51124
51340	48481	75	27916	26458	75	1582	1211	11	1247	1036	5	3201	2820	34	4596	4264	38	92609	87646	76	1.51124
77984	73875	84	32166	30478	78	1825	1638	20	1428	1553	19	4506	4553	36	6769	6630	47	137275	131089	78	1.51223
60506	56931	78	41494	39467	78	1145	865	0	1375	1736	19	3059	2703	33	3776	3701	36	105976	94772	77	1.51223
91766	79207	89	47002	40662	84	2585	2200	28	3081	2959	33	5932	5234	44	9088	8387	52	182636	159119	83	1.51223
92472	87286	83	42391	40303	81	1653	1485	18	2907	3181	29	6656	6636	45	10061	9483	52	267195	259927	84	1.51322
274192	178346	115	109479	69762	113	7754	5121	50	10623	6720	60	19842	13381	85	28283	18970	108	588281	385039	112	1.51322
54559	48396	82	32983	28534	78	1524	1155	16	1802	1570	21	3236	2857	33	5329	4431	47	103738	92993	73	1.51421
202770	167266	100	85701	72799	95	6226	5517	39	7555	6303	51	14585	11329	70	20708	15890	83	424777	324490	99	1.51816
289332	183299	123	175079	116890	121	8265	5606	53	12628	8105	65	25211	17040	110	36316	24963	114	790133	536550	120	1.51816
89644	83663	89	44000	42058	80	1413	1350	15	2222	2025	24	5817	5699	39	8633	8417	50	232325	222943	86	1.52014
76625	71229	79	42059	36885	81	1402	1360	14	2012	1852	27	5033	4423	39	6476	5268	50	174518	156542	80	1.52212
186863	144824	112	98178	76292	99	2584	2090	27	6555	4944	49	11299	9096	65	15017	11815	69	403178	316024	103	1.5231
207924	162327	101	82578	63441	98	4518	3596	39	6660	5029	48	13332	10405	69	18038	13366	79	377606	292980	102	1.5231
87909	80031	84	37257	34847	80	2302	1958	26	3267	2322	35	5745	5350	43	8683	7632	49	169495	163097	87	1.52607
107412	93313	87	52310	45630	86	1981	1461	25	2716	2564	30	7563	6916	48	10912	8992	63	295577	259559	91	1.52706
150189	121797	95	96552	81293	93	4583	3898	37	5948	4814	43	13110	10807	59	17798	14972	84	355748	294998	96	1.52903
208880	163389	104	168322	139053	100	6601	5549	42	9149	7198	56	18984	15456	79	25842	21121	90	533723	426223	102	1.52903
52000	51965	68	25803	25239	57	1321	1231	14	1713	1942	22	3300	3080	33	5065	4938	39	105288	100776	76	1.52903
95067	85948	89	49949	46251	82	2917	2857	29	3198	2973	36	7554	7080	46	9585	8438	51	205497	186804	84	1.52903
174996	137055	107	111428	91085	97	4284	3466	37	6913	5258	53	11955	9313	63	16370	13174	80	351685	289727	99	1.53101
77488	74204	78	44358	41212	81	1187	1063	8	1639	1548	19	4479	4341	36	5840	5289	43	162124	153059	84	1.532
48638	47643	77	25053	23540	75	1160	982	0	1366	1395	15	2667	2593	28	4166	4036	38	86175	82747	76	1.53398
70398	67679	81	30254	29212	76	1144	1167	10	2270	2012	28	5000	4961	38	8217	7739	51	205971	200101	81	1.53496
58349	54933	76	34112	32188	76	1137	1106	9	1890	1696	22	4009	4061	35	5576	5591	41	144487	140507	81	1.53595
66693	60947	80	36149	34109	78	1185	1180	10	2390	2386	26	3961	3542	38	5896	5802	40	133862	129892	80	1.53694
112187	96869	101	55156	48312	86	3537	2800	33	4567	3288	41	8840	7819	50	12888	10398	65	273678	220330	91	1.53991
50143	47458	76	24545	23764	70	1036	1182	9	967	1194	10	2534	2276	27	4001	4208	33	76986	77951	75	1.54089
66795	59319	83	33588	29609	79	1502	1446	16	2604	2369	28	4448	3815	40	5752	4766	44	131825	114001	82	1.54089
113941	107960	86	68905	65717	83	3737	3597	32	5134	5212	42	10530	9617	55	14299	12824	60	298558	256581	86	1.54287
87667	81477	81	53736	48999	83	2272	2015	25	3034	2822	31	6768	5579	52	9737	8722	57	227622	195630	83	1.54386
64090	59716	79	36488	33494	79	1695	1404	21	2012	1720	26	4758	4279	39	5393	5423	39	125947	112559	81	1.54485
145534	125317	90	65385	56535	89	4262	3687	36	4589	4369	42	10475	8483	63	14616	11394	66	306973	242314	94	1.54584
106421	93506	87	55606	49114	86	1884	1449	20	3425	3094	34	6934	6212	46	10522	9304	53	292521	257065	88	1.54584
233732	165611	107	111644	81767	105	6459	5271	41	8953	6891	55	18001	13762	82	23778	17452	94	497295	393216	104	1.54682
179186	149123	104	134856	115377	92	5662	4917	39	8573	7364	51	16958	14971	72	22427	19895	82	540909	475371	89	1.54781
165604	139579	93	76264	65213	91	3704	3319	32	6458	4998	47	13640	10808	65	20725	16416	85	551462	437512	96	1.5488
115390	107157	86	66674	64315	85	2594	2571	27	4769	4519	42	11588	10643	66	14742	13194	65	421535	378874	87	1.54979
108071	99738	85	66021	62671	84	4368	4701	32	4809	4616	37	11118	10087	57	14775	13204	67	330299	280197	89	1.55078
58942	55602	81	36505	35176	76	1012	1069	9	1956	1671	25	3697	3647	35	5490	5072	42	149386	143975	81	1.55078
236649	175640	104	111853	84062	102	6687	4946	45	10138	7665	62	17615	12085	83	26775	19115	97	511733	354086	103	1.55177
104138	91756	98	57315	51315	85	1412	1431	16	3482	2991	30	7249	6495	49	10125	9239	56	291295	264374	88	1.55276
45270	42593	78	21766	21547	64	932	727	0	1346	1463	14	2037	1902	23	3697	3142	37	73342	75009	70	1.55374
27693	27977	68	19391	19174	58	556	405	0	774	506	0	1319	1336	17	1959	1808	24	50263	48645	69	1.55967
36640	37757	61	19953	19763	54	618	687	0	1090	867	0	1921	2072	22	3278	3667	31	81941	79975	74	1.55967
51294	50013	74	17002	16542	51	1163	1323	13	1572	1883	19	3231	3250	30	4548	4600	37	101566	99265	75	1.56066
102660	90875	85	45454	39435	84	1959	1684	23	2040	2245	25	5152	4305	42	7543	6469	46	173344	144412	88	1.56066
138562	114541	92	80988	67782	91	2765	2203	30	3921	2970	40	8118	6737	52	12993	10135	66	347078	278784	95	1.56363
178545	138655	101	134752	108301	95	6821	5903	44	8945	7255	57	17435	14328	72	23536	19194	88	532801	428894	99	1.56363
90905	86100	81	51333	49336	81	1871	1860	21	2996	2717	33	7240	6941	43	11437	11211	57	297809	286440	88	1.5656
70263	63079	86	37705	33959	80	1514	1535	18	1993	1893	25	4243	3812	40	6091	5976	40	156760	130915	87	1.56659
46075	45431	65	27788	26375	75	909	1011	2	1624	1557	24	2828	2859	29	4474	4066	37	102032	98133	75	1.56857
82821	77870	81	45306	41598	81	1795	1575	20	3163	3149	33	7355	6933	46	11844	10768	62	302788	283238	84	1.57153
97096	83961	86	53966	48220	85	1894	1612	25	2897	2567	29	5586	4853	45	7230	6309	52	183578	155647	85	1.57153
216529	151306	108	119355	83175	105	4459	3019	41	5885	4579	49	14136	10191	69	18327	13209	83	482680	331164	104	1.57153
46454	45472	71	30307	29835	74	835	806	0	1600	1465	14	2791	2759	29	4065	3932	35	81542	84711	64	1.57252
64651	57697	86	29649	26944	79	1479	1141	12	1444	1685	20	3868	3614	37	5547	5763	40	123660	114160	78	1.57252
54328	50126	80	27479	25189	74	1128	1184	9	1530	1709	24	2852	2843	31	4969	4349	42	97523	92560	73	1.57351
83061	78057	91	56543	54665	81	1290	1327	15	2705	2396	28	5154	5078	36	8284	8233	51	224219	214127	81	1.57549
78362	71337	83	46762	42319	81	1771	1661	21	2573	2168	29	5636	4765	46	6804	6074	46	146851	126263	82	1.57648
131456	113178	93	46822	40451	87	3290	2735	32	3936	3495	36	7602	6742	51	10770	9416	59	216560	193604	86	1.57648
76434	70660	95	55454	52649	86	1334	1298	13	2682	2154	29	6242	5867	43	8802	7939	55	213993	193512	95	1.57648
45451	43771	78	23380	22923	67	835	810	0	1291	1177	12	2383	2457	26	3176	3198	31	80332	80822	72	1.57648
155410	129110	93	94388	80911	94	4187	3521	37	4895	3724	41	9625	8135	56	12795	10139	63	262585	207888	92	1.58142
152907	114215	103	108627	85737	96	4487	3377	42	6736	5169	49	12271	9618	63	16414	12457	76	333162	264241	100	1.58241
153048	137765	93	68567	62691	86	4358	3764	34	6086	5260	44	11283	9683	58	15782	13859	68	352353	292142	90	1.58241
83073	73751	87	43828	40042	80	1454	1472	16	2518	2173	30	5212	4845	42	7986	6519	55	173162	145902	82	1.5834
143654	117240	91	73069	60761	92	2529	2160	28	3681	3035	36	7577	6381	53	11073	8922	58	266678	218094	92	1.5834
97600	90391	87	47574	45020	82	1679	1702	19	3144	3272	31	5996	5802	40	9609	9245	56	244342	232176	85	1.5834
56895	52051	80	29924	27632	77	1377	1332	15	1632	1461	17	3599	3311	34	5410	4758	42	119299	113102	78	1.58438
50395	48136	75	28769	27883	74	1415	1439	16	2785	2332	30	4589	4312	39	6434	6488	44	135970	122138	77	1.58735
89503	80098	91	56906	52159	83	1868	1784	20	3002	2398	33	5364	4843	41	6072	6020	43	146113	128972	83	1.58735
96859	86697	85	48746	42826	84	2562	2127	28	3227	2447	38	6125	5259	44	7738	6623	50	173230	153120	88	1.58834
82159	81124	78	58218	56530	79	1842	1812	22	2421	2699	26	6364	6116	43	9646	9122	51	257593	249903	79	1.58933
79479	73575	91	50321	46057	82	1180	1109	9	2215	1819	23	4576	4477	36	6729	6180	44	189398	170340	80	1.58933
76652	74670	88	40172	39050	78	1278	1190	10	2490	2452	29	4620	4746	35	7549	7517	49	207973	197293	79	1.59031
70526	67277	79	43241	42106	78	3038	2821	30	4338	3864	41	7825	6727	52	11482	10634	58	236012	206691	81	1.59031
82652	77942	81	45351	43426	80	3168	3073	28	4336	3865	37	7412	7017	49	10787	9673	53	214536	184639	85	1.5913
43977	42076	77	25647	24651	74	1331	1215	14	1341	1386	15	2971	2999	32	4108	3972	34	89658	86228	73	1.59229
79668	74973	82	39823	36144	81	1570	1611	16	2210	2239	25	4487	4315	37	5956	4895	46	145462	128409	81	1.59229
79384	71914	82	34811	31296	80	1953	1955	22	2648	1890	30	5284	4269	42	6706	5883	46	145809	126614	82	1.59427
50326	47456	85	25691	25013	73	1324	1352	12	1541	1791	18	3265	3015	31	4617	4799	39	91971	91996	74	1.59526
175195	148578	100	127907	113063	94	4844	4347	37	7734	6042	54	14646	11514	66	19777	16418	82	433371	331929	95	1.59526
179044	152366	93	86096	75586	91	5498	4794	39	7514	6127	53	15155	11909	71	20604	15925	85	410826	306256	95	1.59526
89899	81377	85	52543	47396	82	2533	2116	27	3335	2930	31	5838	4956	44	8645	7842	53	164072	136939	84	1.59624
165925	128551	96	92485	74722	95	5200	4194	40	7399	5585	50	13324	10959	66	16792	14246	83	374657	313271	92	1.59624
130955	109693	95	87271	74153	89	2176	1968	23	4636	3782	38	10223	8564	57	12991	10793	63	314346	262878	88	1.59723
98965	86197	83	48655	43301	85	2585	2263	30	3399	2921	35	8302	7004	48	11906	9643	59	241848	197154	88	1.59921
51358	48090	86	27396	25923	75	821	962	0	1559	1495	15	2851	3050	28	4187	4240	36	96231	91485	76	1.6002
59949	58301	78	25838	24413	76	966	943	0	1396	1467	17	3405	3423	32	5900	5199	42	115786	110797	74	1.60119
99658	86566	89	55177	47598	87	1934	1803	23	3162	2543	31	6864	6110	45	10751	9069	61	311801	277622	86	1.60316
124671	106547	88	51860	44312	87	3140	2839	30	3922	3089	41	7305	5774	51	10556	8214	61	233669	188538	89	1.60613
97521	85978	86	56248	49003	84	1436	1458	15	3077	2467	33	6260	5638	47	9573	8214	55	256458	228938	82	1.60712
105811	97940	84	72446	69314	83	4421	4252	33	5381	5473	37	11923	10857	62	16295	15591	63	341779	303373	84	1.6081
72655	66231	81	40430	37203	78	1562	1367	16	1908	1722	25	3860	3787	34	6014	5300	43	116088	102887	75	1.61008
60728	56024	70	40919	37804	78	1138	1026	5	2203	1945	23	3655	3264	34	4833	4669	41	113587	102119	72	1.61008
37473	35936	73	20055	19396	64	876	862	0	1149	1037	6	1930	2049	22	3327	3081	32	74477	76082	67	1.61206
81416	74155	84	41587	36965	83	1767	1596	21	2743	2667	29	4899	4254	38	6515	5757	47	139812	121987	79	1.61404
55501	54192	84	28254	27429	75	1590	1406	18	1874	1568	24	3475	3436	33	5042	4618	42	111486	109811	75	1.61502
133907	110260	92	70169	57521	91	3243	3019	29	3554	3272	38	7547	5949	52	10404	8318	64	218079	181513	92	1.617
118298	106494	86	62975	55360	84	2043	1846	26	4442	3627	40	9753	8513	54	14990	12915	72	392557	336791	87	1.617
56179	53247	80	23453	21581	63	1190	1259	13	1513	1573	19	3200	3282	30	5096	4342	42	104195	97528	91	1.617
146270	120067	101	87735	74478	92	4682	4025	37	5720	5010	48	11899	9942	59	15644	13807	65	357453	315075	90	1.61799
140825	122599	93	64505	58231	87	4575	3661	37	5683	4722	42	10700	9258	56	15772	13385	71	322105	257499	89	1.61898
72425	66368	95	37895	35082	80	1559	1436	19	1792	1868	22	4280	4084	38	6212	5623	42	130009	120887	81	1.61898
59366	56665	77	36678	35598	76	1207	1154	11	2310	1713	28	3943	3969	34	5936	6023	41	167330	166716	79	1.62194
115550	103363	88	70030	63648	86	2801	2411	28	5028	3988	41	11266	9751	55	17531	14655	77	484854	401987	90	1.62293
79738	72397	80	35270	31419	80	1680	1518	19	2047	1970	27	4790	4189	42	6705	6241	47	147616	127805	79	1.62688
52235	51412	75	24847	23957	69	1510	1401	16	1871	2085	18	3177	3092	32	4457	4514	36	93156	90134	72	1.62688
52028	49760	80	28601	27592	75	959	989	0	1245	1366	13	2914	2909	29	3401	3158	32	94644	93635	75	1.62688
53301	50223	74	31275	28647	78	852	810	0	1354	1114	14	3087	3076	31	4584	4068	39	95996	85911	76	1.62688
167749	140528	96	100765	86806	92	4387	3323	38	5790	4943	45	10879	8806	59	14256	11773	73	296383	232480	94	1.62985
63165	57359	87	29471	27322	76	1673	1501	18	1904	1813	23	3567	3332	35	5011	4597	41	117953	109640	75	1.6338
60044	56180	77	30700	28142	76	1499	1499	15	1916	1838	25	3838	3313	36	4806	4818	39	104087	99567	72	1.63578
118365	103690	89	60077	52098	88	2045	1913	24	3702	3291	33	8252	7201	53	12604	11099	59	360993	309232	87	1.63677
117631	108312	84	73606	68737	83	2462	2361	26	4359	3684	45	10340	9266	56	15005	13328	68	409838	347819	86	1.63874
39230	38340	71	19888	19722	54	1326	1255	13	1207	1132	9	2532	2418	30	3422	3125	33	79098	81128	65	1.63874
102778	86932	91	57829	46872	89	2556	2132	30	3461	2875	39	7589	6338	49	10334	8591	57	250905	215092	84	1.63874
34663	33040	75	17226	17332	49	525	574	0	962	966	0	1670	1785	19	2754	2622	29	71487	72593	65	1.63973
99403	95821	81	61862	59838	82	2967	2725	29	5171	4427	42	10767	10052	56	18604	16717	77	479844	413553	82	1.63973
99565	89530	82	49792	44019	83	1925	1797	21	3620	3097	37	6437	5573	46	8825	7076	52	220172	189281	77	1.63973
117296	102104	93	55237	47307	85	1975	1832	22	3987	3218	38	7852	6697	51	10640	9159	54	292106	252577	80	1.63973
150291	125255	92	87098	74035	91	2818	2348	30	4414	3531	37	11308	9346	58	16556	14088	68	428344	348793	90	1.64072
69832	62803	81	43564	37862	82	1438	1253	12	1778	1469	24	3908	3436	38	5440	4736	49	123886	110168	73	1.6427
63471	58325	80	35257	32990	78	2010	1781	22	2402	2835	28	4943	4835	38	7303	6612	48	146822	133990	80	1.64369
154768	134153	90	64375	56488	88	3089	2329	33	6203	5136	47	12004	9828	61	17106	14331	73	468472	378237	91	1.64468
211197	165681	115	90723	70983	97	4783	3665	40	6784	5370	50	13805	10309	72	18911	13735	77	381158	290125	97	1.64566
80793	78795	81	37590	37005	77	1546	1505	18	2970	2814	30	7026	6768	45	10708	9704	57	284143	266562	80	1.64566
108594	101827	82	50715	48506	82	1964	1838	24	3161	3094	30	7247	6736	45	10647	10240	52	294939	289576	81	1.64566
102231	91533	100	55321	51944	83	2997	2733	31	3942	3595	37	8759	7521	54	12044	10905	59	250429	211793	84	1.64665
107319	93382	87	43213	38478	85	3177	2842	30	3008	2757	34	6657	5932	46	9727	8462	59	200677	168034	88	1.64764
87846	81511	83	70120	66182	82	3412	3361	31	3266	3368	33	9000	8414	56	12403	12202	56	249115	235772	82	1.64863
40837	39991	65	13053	13240	45	909	886	0	788	859	0	2479	2508	27	3798	3586	35	74831	75002	67	1.64863
112819	99323	85	53859	47528	85	2074	1773	24	3158	3137	32	7680	6400	50	13627	11753	68	359385	306629	90	1.64863
172508	148093	102	90017	79945	93	5205	4641	38	5898	4962	46	12638	11159	61	17099	13906	77	364421	289345	96	1.64962
97448	81110	91	58031	50179	85	1932	1340	25	2764	2153	31	5015	4372	41	6744	5640	47	158922	129045	85	1.65159
163757	138301	92	71072	59972	91	3881	3084	35	5072	4440	41	9942	8102	57	11864	10236	60	271456	217409	93	1.65555
105009	97320	85	54191	50576	83	1617	1564	18	2870	2698	31	7485	6836	52	11038	10662	55	298666	282141	87	1.65555
153847	128619	92	75905	62692	90	3936	3102	36	4589	3545	42	10640	8409	64	15368	12290	64	304010	240279	92	1.65555
49803	47967	78	22340	21609	70	1014	993	0	1383	1634	19	2600	2817	26	4332	3857	41	83640	81255	75	1.65654
73804	68691	84	34059	33363	78	1464	1327	14	2300	2158	24	5091	5201	38	6988	6466	45	195039	192290	81	1.65752
35441	34124	76	17796	17696	51	475	447	0	716	997	0	1804	1795	22	2953	2706	33	78777	77404	73	1.65752
84528	79177	82	47042	44893	80	1490	1316	15	3034	2936	32	6402	6500	41	8769	8571	51	242951	231814	82	1.65851
95144	91695	83	67194	65695	81	2470	2310	26	4719	4532	40	11022	10642	51	16341	14967	70	455686	407924	86	1.6595
62087	59590	79	27673	25772	74	1264	1332	14	1828	1621	19	3531	3247	36	4904	4768	42	107626	106600	71	1.6595
23169	21644	74	14117	14117	48	382	321	0	290	336	0	1194	1099	8	1765	1783	20	48719	50773	65	1.66049
55064	53964	75	29958	29058	75	1223	1018	4	1724	1867	19	3172	2920	31	4977	4600	36	126268	120381	74	1.66148
169173	129718	98	115568	97043	98	5854	4871	39	8231	6816	53	16187	13381	68	23484	19111	90	476247	394097	114	1.66148
64530	61833	79	35032	32167	79	1604	1632	17	1614	1740	18	3222	2896	33	5023	4644	42	102418	95294	71	1.66148
60766	58519	81	29284	28559	76	911	1000	1	1491	1444	20	3490	3499	31	5194	5209	41	153390	153255	78	1.66247
46358	44968	82	18791	18287	54	1013	971	0	1326	1338	11	2449	2312	28	4034	3842	34	70804	67975	69	1.66741
130013	113626	97	79628	68810	88	3478	3316	31	5953	4936	45	10657	9126	61	15005	12956	68	317124	263352	85	1.6684
175959	135569	100	76798	59502	96	3689	2898	34	5266	4231	44	10853	8491	67	15003	12141	87	310001	249131	92	1.66938
116518	100786	89	66605	58798	87	3185	2554	31	3627	2894	35	6498	5574	46	9035	7108	58	189612	153951	85	1.66938
86893	82464	86	46440	44740	79	1688	1666	17	2678	2474	29	5682	5320	42	7768	8125	47	220347	220647	78	1.67037
51327	49806	89	15100	14716	48	1072	941	0	1155	1245	9	2876	2820	29	3534	4090	28	78853	80317	70	1.67037
104122	93440	89	62401	55029	86	1785	1477	20	3868	2827	42	7481	6687	51	10798	9805	55	312155	279713	83	1.67136
37916	36649	74	16351	16180	51	772	701	0	1133	974	0	2294	2105	26	2962	3078	31	80162	78839	68	1.67235
140225	112021	92	107108	89075	92	4612	3843	38	6218	6184	43	13216	11588	67	18758	16685	80	446123	375852	90	1.67334
135015	116110	89	82640	72869	89	2352	2048	27	4789	4041	42	9789	7844	54	13473	10998	64	374618	312838	91	1.67532
67663	63154	81	40188	38099	78	1899	1875	20	2588	2482	30	5889	5034	46	7608	7407	46	175227	153246	79	1.67532
128138	109655	88	64860	55880	86	2626	2027	28	4057	3133	38	9959	8582	55	14673	11893	62	408612	327607	91	1.67729
104200	91567	88	47304	42293	84	3032	2759	29	3683	3407	35	7933	6512	51	10851	9748	64	227149	187548	87	1.67729
56917	54590	78	30584	29800	74	1701	1833	20	2184	2333	23	4285	3959	36	6974	6575	45	142785	130217	77	1.67729
73340	65134	81	48078	42716	82	1602	1541	17	1808	1961	25	3872	3443	36	6347	5521	44	131883	112773	80	1.67828
78312	76410	82	33271	32719	76	1311	1328	14	2149	2219	27	6055	5830	40	7870	7699	48	227670	223190	80	1.68026
274522	210298	113	131294	100951	111	9057	6777	47	14672	10010	78	24415	17508	94	33431	24372	103	673009	461162	115	1.68026
129766	122006	84	97846	92151	84	3089	2982	30	5549	5131	42	13334	11945	60	18936	16150	79	523066	435121	89	1.68026
84406	80186	81	43244	41604	79	1645	1511	15	2394	3165	26	6240	6448	44	9088	9059	49	243379	238625	83	1.68026
155240	132188	96	96900	84146	90	2824	2578	29	4524	3794	42	10851	9170	58	18533	14834	79	479630	385667	97	1.68322
56720	54373	77	29417	28590	74	1157	1236	11	1757	1713	26	3719	3494	34	5650	5354	40	147622	132769	78	1.68421
167270	112239	104	176098	133787	98	8988	6919	50	14735	11690	67	33494	26808	90	48634	37518	92	1.04858e+06	1.00987e+06	103	1.68421
141318	117961	91	69656	58957	90	3570	3031	33	4344	3455	38	8644	6879	53	11554	9308	63	260798	210918	94	1.68421
124773	111783	95	71168	65829	85	3503	3238	32	4159	3517	40	9055	7460	51	11271	9567	58	237230	192269	88	1.6852
90992	85314	81	61246	56168	81	1477	1341	17	2760	2612	29	6768	5617	50	9941	8677	55	273061	243027	87	1.6852
91156	84907	87	42140	38930	84	1685	1510	19	3086	2976	29	6964	6702	44	11952	10431	66	302643	273378	88	1.6852
108213	97173	93	56604	51577	85	1611	1460	17	3521	3038	37	7911	7475	48	11162	10520	54	303762	294749	88	1.68619
97057	91003	92	65068	62835	82	3628	3586	31	3948	3965	33	7781	7238	52	10810	10067	52	225316	201738	84	1.68718
144783	117092	92	67009	54501	90	2195	1757	27	4213	3682	38	9134	7073	55	10887	8917	56	329661	265307	93	1.69014
54411	51132	79	30948	30251	75	1242	1236	12	1413	1490	14	2347	2176	28	4156	3671	37	86200	84532	73	1.69014
75839	73032	80	50497	48601	80	2865	2740	26	3976	3605	36	8190	7572	52	12349	12237	57	263652	246109	83	1.69113
56728	54538	82	24699	24122	71	910	850	0	1126	1267	12	2906	2605	31	4470	4397	35	103561	102407	80	1.69212
60740	53203	84	36296	32888	78	1026	1129	7	1771	1699	22	3721	3186	37	5646	4840	41	138114	122965	83	1.69409
45748	46027	72	14496	14200	49	324	478	0	879	1058	5	2347	2369	27	3728	3801	32	93458	95218	74	1.69706
118253	106901	97	49958	47217	83	3674	3300	32	4358	3546	42	9911	8938	55	12722	10787	67	259201	220213	89	1.69805
61308	50026	96	34307	28987	82	1537	1209	16	2123	1755	25	4014	3448	38	5419	4627	42	116734	97496	78	1.70002
141042	120978	93	104497	95360	90	4026	3471	36	5954	4745	45	10962	9570	59	16293	12922	70	336723	270582	89	1.70002
55937	55247	76	30385	29130	76	1228	1077	8	1579	1222	16	3092	3086	31	4428	4585	36	99561	94551	73	1.702
96035	87537	83	56890	53044	83	2121	1808	24	3565	3172	37	8996	7699	56	13472	11450	66	368077	308636	86	1.702
89392	87639	80	45613	43579	80	1672	1756	21	3259	3005	32	6841	6431	42	10644	10774	52	314046	303553	79	1.70398
332051	216422	140	202672	137126	137	11602	7471	57	15402	10449	74	29991	20961	112	40016	27463	129	823503	587827	133	1.70497
105617	95140	94	57617	51895	85	2068	1872	23	3660	3537	33	7993	7596	46	11682	10451	62	309101	279153	84	1.70694
55801	53340	77	28152	26630	74	915	852	0	1432	1603	19	2778	2637	28	4137	4168	35	102166	99976	75	1.70793
180105	154748	96	77509	68823	91	5758	5218	39	7001	5794	47	15704	13075	71	20633	16371	85	432072	319253	93	1.70892
136385	123700	90	105065	98370	87	2776	2408	26	5024	3829	44	11096	9934	61	18567	15794	82	474755	398412	95	1.70991
94617	86877	82	40842	37185	81	1960	1995	21	3603	2998	36	7489	6643	48	12305	10763	59	310561	271771	87	1.70991
80883	78555	79	40588	39474	78	1719	1397	20	2365	2636	23	5546	5585	38	9158	8974	53	244474	242965	82	1.70991
77169	73864	80	46070	44438	78	1486	1480	16	2878	2692	34	5138	4809	41	6737	7075	48	202239	200081	79	1.7109
94654	86703	85	49728	46619	81	2540	2243	27	3076	3185	32	6912	5962	48	10703	8591	61	252011	208130	89	1.71386
51438	49760	76	28235	26564	77	969	1154	9	1410	1511	16	2695	2795	28	3463	3572	30	95927	93558	80	1.71485
131783	107263	95	56344	46764	89	2557	2145	28	4469	3615	40	9412	7839	55	14011	11283	74	382567	314747	98	1.71782
143692	121453	91	75306	64571	89	2739	2180	31	5014	4773	40	12079	9197	66	17766	13902	79	477064	368195	98	1.71782
48119	43612	90	24558	23854	75	1665	1414	20	2226	2374	25	4478	4243	36	7077	6784	41	139102	128667	81	1.7188
81198	75564	80	47928	44457	80	1867	1695	22	2666	2731	28	4750	3965	42	8118	6867	55	164021	139961	84	1.7188
85672	83211	79	41117	40088	79	1290	1181	10	2490	2353	25	5627	5441	43	8754	9097	50	242755	231740	85	1.7188
69496	68641	77	31476	30908	76	1200	1352	14	2131	1957	25	4416	4491	35	6599	6827	43	189992	188512	82	1.71979
145940	119828	91	90229	77566	90	2633	2067	28	5001	3942	44	10765	8828	58	15710	13021	69	423977	336802	96	1.71979
51828	50183	73	33331	31811	75	917	824	0	2009	1344	23	3176	3031	33	4297	4047	40	109673	98614	77	1.71979
118720	107834	88	66427	60641	85	2235	1899	26	3835	3260	34	7863	6678	54	10793	9671	57	289060	242836	89	1.71979
85825	80190	82	44623	41964	80	1088	1163	9	2630	2317	29	4789	4001	42	7388	6502	47	181958	161339	86	1.72078
43394	41222	75	18732	18297	58	1255	1260	14	2104	1759	23	2820	2957	27	3997	4230	31	86839	83425	76	1.72177
64209	60195	80	30729	28183	79	1033	1130	8	2029	1750	24	3635	3286	34	5383	5339	42	150038	141142	84	1.72177
78140	75342	84	42807	41656	78	1900	1758	21	3151	2845	33	7473	7033	46	10895	9915	62	297169	266279	86	1.72375
39700	40700	65	21388	21035	66	477	572	0	938	1097	6	1787	1891	20	2601	2554	26	68737	69113	74	1.72375
86342	78724	82	44805	40756	80	1720	1428	20	2019	2012	23	5065	4281	42	6278	4959	46	162027	143613	84	1.72572
254932	182340	116	115711	85125	113	6765	4472	47	9116	5735	56	16623	11055	73	21358	14053	82	453563	309146	116	1.72572
91080	84992	83	38203	34224	83	1681	1674	16	2591	1990	28	6887	6350	44	9835	8824	52	247623	221440	86	1.7277
65180	64543	79	33358	32750	75	1011	872	0	1788	1582	18	4140	4050	35	5260	5083	38	131473	129648	80	1.72968
192533	148486	98	106066	84609	96	5361	4154	42	6740	5497	51	14659	11818	66	19420	14635	84	427451	331265	95	1.73066
50256	50201	73	24142	24063	60	1400	1338	14	1634	1510	20	3077	2783	33	4308	4030	37	98156	98719	80	1.73066
19187	17385	64	11136	11261	45	382	321	0	322	331	0	1220	1051	6	1422	1410	17	44517	44962	63	1.73264
58583	56733	79	44510	43271	76	2018	1758	23	2946	2619	29	5227	5133	41	7259	7498	43	165475	153663	74	1.73363
131807	108982	106	103132	89782	106	2308	1881	24	4303	3439	37	8235	7004	52	13139	10736	73	325665	272025	106	1.73363
190084	148964	105	99365	80076	98	4247	3182	38	5395	4484	44	11210	9043	59	17258	13954	70	389877	333568	94	1.73462
52501	51331	77	23603	21947	67	1286	1347	12	1640	1530	17	3375	3193	32	4107	3845	35	83312	82225	74	1.73462
204891	155174	104	137571	109447	103	5772	4403	44	8324	5791	56	17294	12968	75	25704	18685	94	513992	393778	100	1.73462
39372	37169	84	23475	23057	72	616	710	0	930	815	0	2048	2022	23	2755	2629	30	81508	81714	71	1.7366
87498	80452	86	45321	42757	81	1413	1267	16	2757	2562	28	5682	5503	41	9177	8881	51	223378	219022	84	1.73758
119447	104167	90	58244	48989	88	2664	2424	27	3716	2959	40	7312	6005	51	9683	8153	57	209327	174042	89	1.73758
169204	131469	98	104263	84285	94	3976	3091	37	5920	4147	48	10610	7984	63	13780	10211	69	286475	210280	94	1.73857
24748	24044	65	9868	9857	42	590	699	0	270	311	0	1582	1744	19	2854	3085	27	66518	67406	69	1.73956
68495	67545	85	27198	26342	75	1031	1039	4	2571	2389	24	4767	4703	37	6516	6334	43	180264	181916	81	1.74154
83812	73927	84	32993	29246	82	2781	2521	29	3433	2754	37	6807	5765	48	10582	9493	63	201506	168488	89	1.74253
127361	104068	92	73671	60704	89	2682	2200	29	5303	4120	43	9159	7574	58	12071	10011	65	308649	264675	94	1.74253
109912	98433	85	56752	49708	84	1875	1555	23	3013	2632	34	6355	5379	46	9030	7753	54	224148	187846	89	1.74253
155748	137630	89	67692	59117	88	2674	2428	30	4717	4157	46	11770	9843	58	17535	15003	71	488929	425497	99	1.74351
112030	98704	87	52634	45994	87	1809	1435	20	3381	2773	33	7569	6693	49	12500	10959	66	329600	292170	91	1.7445
143978	131993	87	83405	77433	87	5100	4694	35	6718	5729	55	13966	11672	66	18022	15149	74	398112	318392	94	1.74549
55775	52185	79	30513	28569	78	1377	1068	11	1786	1602	21	3405	3400	32	5196	4916	38	110415	105234	80	1.74648
74262	72179	81	34412	33660	78	1176	1131	8	2185	2046	24	4909	4776	38	6772	6292	42	203161	198983	81	1.74747
212216	148326	111	136078	97725	105	4824	3243	43	7646	5176	56	16965	11688	78	22228	16140	96	541581	398201	107	1.74846
92304	83035	85	62804	58250	82	1800	1763	23	2593	2310	30	5305	4886	42	7724	7138	49	178515	152287	87	1.74944
94643	89825	85	41701	39902	80	2317	2413	25	4209	4307	33	8885	8911	48	14435	13952	64	398978	371213	87	1.74944
96935	89934	84	39363	35928	82	1617	1496	17	1985	1905	25	6296	6283	43	8491	7638	56	238208	225920	86	1.7534
101654	86052	87	50523	43627	87	2627	2214	28	2941	2337	34	5822	4730	50	8819	6900	57	216591	176570	91	1.7534
35308	34037	73	20492	20231	60	628	519	0	887	589	0	1656	1558	20	2384	2339	29	63722	60825	74	1.75537
120672	111189	88	62737	59710	84	4184	3999	33	5413	5476	37	11222	10943	56	15378	14289	67	351782	311277	89	1.75537
105159	93160	89	70338	62526	87	2829	2380	28	3770	3398	32	6503	5412	46	9336	7712	57	195192	161668	87	1.75735
170770	117525	114	114721	81120	99	4787	3788	39	6862	5463	52	13941	10472	66	18908	14862	88	431503	326619	102	1.75735
65053	63346	80	31582	30583	76	1288	1109	15	1726	1568	18	3664	3403	34	6130	5738	51	157017	150426	79	1.75834
165366	136687	94	115703	99480	94	3230	2785	32	5703	4325	47	13696	10248	61	19753	15940	82	520476	407196	96	1.76032
142444	116671	91	92335	76212	92	2678	2289	29	4183	3349	37	9120	7109	59	13686	11155	66	391523	314547	89	1.76328
182272	141185	100	87221	70568	97	4877	3969	38	5985	4380	46	10895	8339	59	14801	11567	65	331208	253961	97	1.76328
136627	123508	90	78596	73272	85	5529	4559	39	6809	6640	46	13731	12899	63	17565	16316	70	378293	343556	85	1.76427
164424	135049	93	82747	64951	93	3379	2889	32	6177	5206	45	11064	8794	60	14711	11531	74	318474	248243	91	1.76427
137556	106401	92	77030	59877	93	4970	3867	40	6936	5032	56	13105	10600	65	17768	14291	77	365760	291487	87	1.76427
162721	129725	98	82187	65607	93	3752	2833	38	5698	4106	52	10423	8164	58	14398	11245	70	308665	243291	93	1.76526
115916	97243	104	69759	58866	89	1931	1645	24	3843	3357	36	7714	6689	49	10669	8685	67	315656	272741	86	1.76625
58718	51163	82	28015	24432	77	1258	1228	12	1831	1140	20	3171	2953	31	4436	3986	39	92553	80006	71	1.76724
38815	37101	84	23713	22313	74	796	665	0	1216	988	0	1822	1832	21	3290	3257	30	79463	76450	86	1.76724
39333	37725	73	19935	19589	61	688	651	0	1030	1228	13	2515	2463	28	3039	3221	29	76229	78321	72	1.76822
57456	54098	91	27627	25786	75	1503	1333	14	2284	1988	26	3325	2954	35	4817	4582	39	94253	91120	72	1.76921
173260	143289	99	67568	56577	93	4583	3882	36	6405	4725	55	11586	9618	59	16447	13504	73	334551	252269	97	1.76921
52885	51844	69	33274	32626	75	846	929	0	1195	1309	14	2669	3032	28	4182	4066	35	101075	101056	76	1.77317
70004	63830	82	42416	39222	80	2106	1983	23	2531	2195	28	4751	4288	40	6918	6293	48	153283	137088	81	1.77317
111917	93354	104	47193	40254	104	2724	2392	27	3606	3059	34	7333	5982	51	10148	8766	58	201286	163256	104	1.77317
131706	101248	99	80749	66787	92	3356	2476	33	4072	3649	39	7942	6144	53	10326	7987	59	209117	167147	94	1.77415
50159	50510	75	24517	23835	74	926	788	0	981	1319	10	2612	2757	26	4141	4022	39	93686	89842	76	1.77613
134979	112450	91	83271	70849	91	3274	2802	32	4500	3458	43	9166	7844	52	13064	10711	68	296395	248545	93	1.77712
78106	66502	96	44193	39909	82	1429	1329	13	1547	1556	19	4337	3758	35	6148	5456	44	148735	132490	87	1.77811
156183	116872	96	101033	79288	95	2569	2016	29	4969	3770	47	11131	9000	57	14784	11407	72	380139	297937	101	1.78008
98658	87262	86	56846	49794	84	1239	1143	10	3398	2574	34	6218	5254	46	8363	6791	56	223826	193500	89	1.78107
179249	160324	92	114765	104261	91	6105	5482	39	9684	8069	57	17337	14017	74	22205	17972	86	458650	359594	99	1.78107
69948	66037	83	39941	36990	79	1881	1588	22	2076	2310	24	4179	3779	38	5744	5318	48	112072	103113	78	1.78206
95673	87385	88	50589	45739	84	1785	1911	19	3220	3062	31	7693	7065	49	12231	11024	59	309202	290462	88	1.78305
171070	154139	91	127683	118774	91	6123	5719	38	9680	8058	56	16970	14865	75	24613	20532	85	512949	407675	99	1.78305
79580	72337	84	40674	37071	80	1110	1235	11	2246	1876	26	4834	4088	43	6809	5529	50	165675	146860	83	1.787
166002	130677	96	115457	91442	96	4222	3267	38	5922	4720	44	12154	9313	64	15748	11834	68	330541	254431	95	1.78799
67833	64842	80	32645	31463	77	1518	1180	15	2309	2261	23	4825	4506	40	6424	6285	44	188969	186064	80	1.78898
111403	96693	88	71134	63520	87	1891	1498	22	3332	2960	32	7507	6686	46	11226	9736	56	318197	273309	88	1.78997
70454	65042	91	51424	49886	78	1911	1836	22	2589	2148	33	4777	4066	42	6908	6587	48	146403	125460	80	1.78997
48990	48656	74	23606	23059	68	810	831	0	1670	1392	20	2819	3087	28	4239	4307	36	91809	90635	67	1.79194
78710	74848	84	42274	40686	79	1412	1321	13	2418	2244	27	5624	5558	41	8874	8201	48	223563	216754	81	1.79293
86334	80609	88	47368	43983	81	1439	1224	12	2398	2092	24	4706	4850	37	6418	6262	43	187686	177114	79	1.79491
36072	33781	72	23506	23117	70	475	389	0	1456	1300	13	1966	1910	22	3247	3346	31	73285	73657	68	1.79689
152485	126112	96	83782	70606	91	3106	2471	30	4515	3779	41	9671	8732	54	13957	11692	73	371036	313887	91	1.79787
98628	93334	81	75117	72243	82	3637	3417	31	4917	4614	39	11398	9975	59	15441	14070	68	303266	254814	84	1.79787
165718	125022	97	86504	64375	96	3742	2808	36	5258	4045	44	13627	9963	70	19866	14732	87	539790	419610	97	1.80084
90340	85423	82	48884	46785	80	1724	1452	17	2526	2451	27	5981	5613	42	8825	8140	50	239471	228290	81	1.80084
179490	130791	99	84092	61584	97	4378	3392	39	5268	3925	45	11196	8275	61	15630	11356	75	321751	237812	94	1.80084
135996	102064	99	80194	61595	93	3557	2836	36	4283	3678	41	9827	7809	56	13822	10884	68	315288	264411	88	1.80084
86887	72932	88	49274	42903	84	2035	1769	23	2364	1938	27	4597	3984	39	6653	6303	44	141378	115884	85	1.80282
157308	130020	95	72153	61738	91	4398	3680	36	5619	4589	43	11980	9682	62	15892	13342	80	325769	255448	98	1.80381
79642	73660	79	44188	42353	80	1553	1546	18	2543	2655	29	5647	5041	43	7767	7133	46	197450	175254	85	1.80776
108309	95906	88	73780	66720	86	4172	3953	34	5404	5120	42	11483	10360	57	16127	14599	76	344140	306312	86	1.80875
46354	47017	65	21356	21140	62	610	548	0	1222	1252	12	2231	2382	26	4100	3918	39	89972	89830	75	1.80974
89231	78410	84	43969	38066	82	1891	1778	21	2613	2064	31	5168	4389	43	7570	6653	49	154508	125794	81	1.81072
48385	47551	73	21890	21720	58	686	764	0	947	1102	10	2624	2804	26	3827	3913	32	93690	92967	72	1.81072
183441	163261	96	84802	78160	91	7136	6153	41	9895	8192	54	17118	14469	80	23041	18450	85	489027	382542	92	1.81072
159898	135505	95	87880	72366	93	2714	2345	29	5809	4717	45	11592	9899	58	17342	14226	72	451729	369989	92	1.81171
111340	92184	90	61683	52364	88	2824	2080	30	3209	2631	38	6622	5209	51	9176	6925	55	195905	151889	85	1.81171
41469	39128	76	20591	20127	60	799	928	0	926	1038	4	2464	2733	26	3499	3250	34	71308	69031	70	1.81468
55045	51803	80	28406	27315	76	1471	1338	16	1372	1283	15	2977	2655	30	3662	3577	34	83572	82935	76	1.81468
59406	58712	72	37421	35740	76	1187	1290	12	1371	1751	20	4152	3871	37	6707	6388	43	181325	179964	76	1.81863
56637	52004	79	28464	26390	76	1686	1533	19	2250	1818	23	4218	3906	37	5814	5562	46	126641	113021	77	1.81962
17650	17664	61	10969	11135	43	224	315	0	559	678	0	1299	1300	13	1627	1861	18	44345	47199	58	1.81962
86846	79084	82	46436	42734	81	2666	2597	27	3018	2860	33	6143	5782	46	9072	7917	54	192966	162393	80	1.82061
92616	86703	84	49842	46912	82	2053	2015	22	3337	2970	31	6854	6890	44	9767	10143	56	277557	257755	82	1.8216
97316	86777	85	50116	44152	86	2078	1935	24	3122	2722	32	6726	6111	49	11036	9487	62	295594	262107	82	1.82258
65728	62240	83	28264	26217	75	1062	929	0	1986	1805	24	4145	3842	38	5069	4512	40	114521	109062	73	1.82258
73122	64643	93	30605	26979	79	1979	1859	23	2580	2672	26	4755	4399	39	6884	6466	48	141951	125799	76	1.82555
118999	95267	98	80113	66092	90	2710	2346	28	4449	2971	45	7856	5660	54	12403	9454	69	245691	185409	86	1.82555
71332	69089	80	46169	44745	79	1035	1022	3	1895	1903	22	4421	4360	36	6066	5849	42	168909	164111	75	1.82654
136382	116425	96	57372	49354	91	1922	1659	19	3915	3257	34	7669	6768	47	10849	9466	66	306157	258403	89	1.82753
126716	106369	91	62976	52943	88	3279	2719	32	4042	2813	40	8090	6896	51	10932	9679	57	221339	179136	83	1.82851
107743	97327	89	50482	45166	82	2511	2215	27	3446	3085	36	6787	6081	48	9770	8821	56	197708	175709	77	1.82851
139270	126399	88	137083	129286	88	4841	4623	35	7744	6267	51	14495	11905	66	20427	18350	79	481475	406885	85	1.82851
47402	45952	74	47793	46916	76	1801	1714	19	2549	2277	30	4260	4471	35	6748	6462	46	155618	148406	75	1.8295
115159	99314	88	61224	52771	87	1888	1692	22	3495	2820	33	7789	6634	49	10789	8690	60	298142	253541	85	1.83049
170566	142557	94	127290	107331	92	5821	4632	42	7648	6905	48	13578	11017	64	19712	16207	82	382732	312655	88	1.83049
95803	85020	88	53219	47612	84	2103	1968	24	2744	2429	30	5435	4899	41	7005	6164	47	161042	146433	77	1.83049
138457	119249	90	70870	62745	89	2573	1979	27	4374	3591	37	9860	8438	56	15130	12797	79	399029	325124	92	1.83049
162439	124936	99	75074	60091	93	3655	2900	36	5071	3605	48	10489	7893	65	14201	10967	73	283828	214014	90	1.83148
103556	91061	87	44515	38220	83	1958	1833	21	2702	2411	32	6281	5666	46	8580	7482	50	179302	158128	81	1.83247
66328	60460	90	35078	31804	80	1652	1305	20	2251	1647	29	4049	3541	40	5911	5146	44	125650	117766	75	1.83247
53676	49225	85	29104	27345	76	1168	1203	11	1447	1479	18	3617	3603	33	4683	4828	36	101575	99518	74	1.83346
95630	84252	85	53269	46310	83	1985	1553	23	2207	1982	26	5423	4852	41	7529	6089	51	166772	141626	81	1.83445
58804	53851	81	31852	28717	78	1621	1350	20	1995	1874	25	3614	3455	35	5254	4329	45	118766	107650	74	1.83445
82936	73640	84	49762	44514	83	1958	1669	22	2186	2160	29	5194	4424	44	8050	6711	51	177177	154465	79	1.83642
57011	53603	76	41252	38903	78	1536	1302	15	2506	2767	27	4230	4213	37	5834	5437	41	138261	136784	77	1.8384
64028	62451	77	34225	33273	76	834	1043	4	2249	1634	26	4566	4638	35	6544	6345	42	182865	181101	77	1.83939
49756	46818	75	27399	25486	74	1018	1059	7	1282	1320	13	3036	3087	31	4458	4430	38	91801	84370	71	1.84038
88809	78085	88	41872	37475	81	1840	1608	23	2317	2023	25	4983	4503	39	7864	6362	53	156110	131241	82	1.84235
71288	64783	80	36513	33347	80	1539	1305	20	2074	1603	27	4647	4133	41	6367	5608	43	142555	131216	80	1.84334
97431	86023	90	52180	46223	83	2139	2090	22	3189	2650	35	6741	5897	49	11007	9438	60	285512	244360	85	1.84334
118921	111276	84	146361	141037	87	5914	5449	38	8926	7984	54	15332	13680	65	20705	18554	78	409738	346895	88	1.84334
74597	71724	78	45174	43555	78	1259	1161	12	1972	1495	24	4988	4792	38	6692	6655	43	182349	177274	78	1.84433
28067	27969	59	14906	15129	48	606	731	0	946	782	0	2052	2177	23	3202	3460	31	74541	72816	65	1.84433
36931	36585	82	19033	18850	53	547	511	0	674	952	0	1792	2076	21	2602	2517	27	72908	76123	71	1.84433
93605	86056	87	48043	45479	83	1809	1672	22	3534	3294	36	8402	7827	51	11595	10266	59	348762	305088	87	1.84532
97786	87327	84	44148	39108	83	1773	1440	22	2923	2914	27	7467	6317	53	10197	8881	57	301521	267410	84	1.84532
47824	46411	73	34976	33069	74	1232	1333	13	1086	1444	13	3272	3478	31	4381	3529	40	105336	98662	73	1.84532
62713	58877	85	26752	25363	76	1113	1006	3	1439	1418	12	3595	3791	31	4647	4439	37	108831	101482	75	1.84631
140659	116641	95	80513	69651	89	3314	2609	31	4472	3475	39	8731	7274	55	10739	9198	64	251033	210498	92	1.84631
141460	117052	97	85512	73153	92	2042	2097	23	4427	3941	39	8869	7723	57	13311	10547	66	364889	295941	91	1.84631
[truncated: 7,739 more rows]
