# Supplementary material for: Phenotypic heterogeneity follows a growth-viability tradeoff in response to amino acid identity
Source: Nat Commun. 2024 Aug 2;15:6515. doi: 10.1038/s41467-024-50602-8 (PMC11297284; doi:10.1038/s41467-024-50602-8)
Supplement: Supplementary file 6 — Source Data [file 41467_2024_50602_MOESM6_ESM.zip › source_data/fig6cde/240423/240423_1445_yATP_B6_CYS.csv]

FSC-A	FSC-H	FSC-W	SSC-A	SSC-H	SSC-W	BL1-A	BL1-H	BL1-W	VL1-A	VL1-H	VL1-W	VL2-A	VL2-H	VL2-W	VL3-A	VL3-H	VL3-W	YL2-A	YL2-H	YL2-W	Time
245677	191450	108	72325	55430	103	3471	2897	31	7003	5584	45	14840	11866	73	24251	19756	86	487981	407174	117	0.0142151
78562	75862	78	21965	21262	64	650	749	0	1560	1420	23	4581	4172	36	7664	6896	57	155590	146441	89	0.0162459
100122	95401	81	22303	21457	60	1494	1553	18	2348	2114	25	6395	6226	41	11129	10284	72	212977	202055	90	0.0182766
79253	75949	81	26872	25938	73	846	814	0	2061	2083	20	4633	4255	40	6319	5997	42	147572	137532	93	0.019292
174107	137407	97	65574	52384	95	2120	1667	23	4099	3353	39	9687	7676	57	15632	12475	71	329922	262403	108	0.022338
107489	102261	87	14991	14485	48	1922	1600	23	2978	2779	28	6792	6550	43	11535	10712	63	230032	217449	94	0.0243688
92334	91241	81	17634	17272	52	1502	1262	16	2490	2526	27	6573	6420	44	9677	8950	51	209596	200946	94	0.0253841
130305	118351	91	38414	34469	85	1814	1695	18	3324	3176	34	9340	8732	50	14436	14052	65	289863	274300	92	0.0253841
174947	145168	99	65218	53747	92	2252	1852	24	4399	3869	39	9652	8169	54	15620	13509	76	324934	269116	105	0.0263995
107348	103759	84	31420	30034	79	1699	1751	20	2862	2414	34	6023	6153	41	10171	9143	52	212165	202442	95	0.0274149
191978	143378	102	64341	48593	98	2370	1743	28	4018	3184	40	9952	7288	59	16193	11759	72	342223	253690	113	0.0294456
103232	99853	81	28893	27520	79	1733	1672	19	2878	2695	30	7577	6898	48	13059	12479	68	254153	241184	94	0.0294456
245762	185962	116	94145	74014	105	3373	2561	34	7110	5274	47	16068	12461	69	26998	21770	93	561013	436994	116	0.030461
105941	102824	81	39801	38234	79	1280	1146	10	2700	2595	28	4718	4785	36	9467	9079	61	199398	190158	91	0.0355378
194220	151689	114	62703	48070	96	2762	1978	28	5128	4594	41	12029	9911	59	18978	15042	81	412220	344095	100	0.0375685
86859	83452	81	23333	22760	58	1298	1253	16	3147	2896	32	6212	6150	41	10215	9784	55	216383	205315	85	0.0375685
166809	143789	93	47162	40312	89	2280	1902	29	4427	3886	37	9911	8743	58	17095	16672	70	344888	318883	91	0.0375685
114569	109967	84	40378	39068	80	1530	1585	17	2685	2468	31	7275	6867	45	12469	11640	62	240974	224913	93	0.0385839
246148	162891	109	80920	53381	105	3025	2005	33	6485	4315	51	14882	9980	71	25802	16678	104	500587	339022	114	0.0385839
97822	93604	92	27693	26918	77	1302	1234	14	2116	2102	29	6914	6794	44	9399	9203	48	207528	194395	90	0.0456915
84410	82716	81	20578	20172	58	1098	1190	10	2331	1902	27	4408	4108	36	7559	7549	50	156847	151714	91	0.0467068
196774	164278	100	70973	59748	93	2492	1871	28	5372	4631	40	12707	11322	63	20978	17934	83	421667	376522	106	0.0477222
151008	135254	93	50272	44060	89	1994	1640	20	4408	3919	36	9678	8797	52	15991	14054	70	325039	290207	102	0.052799
69403	68305	78	18252	17799	54	595	734	0	1585	1693	20	3335	3244	32	5494	5331	39	107404	101403	89	0.052799
85808	81951	80	25390	24609	69	920	1103	8	2199	1681	25	4660	4351	36	7843	7594	52	166444	157833	94	0.0538144
93951	92351	84	35258	34431	77	926	1020	4	1953	1828	20	5356	4853	39	8009	7783	50	174105	165788	89	0.0568605
163234	129124	99	60158	48156	93	2369	1814	28	4253	3104	46	8600	6563	53	14701	11957	65	290913	229842	108	0.0588912
87490	85332	80	30954	30362	78	1093	1115	9	2364	2209	29	5299	5239	38	9621	9603	47	192559	180256	93	0.0599066
142613	136420	84	55427	53169	85	1716	1592	19	4192	3825	38	7307	7164	43	11203	10204	55	240635	220697	93	0.0599066
107081	93341	85	39734	34302	84	1234	1182	11	2585	2074	30	5511	4673	44	10072	8488	55	212205	187258	98	0.0599066
81273	77486	82	26479	26038	75	1057	900	0	1996	1672	23	4660	4383	39	7343	6401	49	156579	147130	90	0.0599066
127983	113033	88	41791	36573	86	1675	1514	18	3172	2641	33	7980	7275	50	12265	10808	66	251693	225623	98	0.0659988
103344	97547	87	32178	31092	79	1225	1202	11	2546	2147	30	5608	5434	39	10602	9771	52	197895	186759	92	0.0680295
146749	127264	92	49484	42731	88	2091	1851	24	4064	3002	38	9211	7920	50	15197	12041	68	304680	252577	90	0.0680295
150773	124093	93	53822	43923	92	1634	1499	19	3672	3160	33	7834	6531	50	13553	11513	65	275901	230025	103	0.0690449
131305	117516	94	51316	47123	84	2046	1845	21	3060	2848	33	8219	7185	48	12500	10693	64	267661	226681	84	0.0690449
89957	88008	83	29319	28678	78	1148	1211	11	2265	1980	24	4897	4826	41	7959	7678	47	179518	169189	88	0.0700602
109360	106130	83	23134	22809	66	1399	1368	15	3194	2910	31	7072	6570	46	11513	10906	54	224444	211343	92	0.0700602
237765	175996	104	72385	52665	100	3035	2345	33	6235	4321	48	14300	10528	69	22336	15530	91	452188	328082	111	0.0710756
103456	89519	101	35366	30720	101	1342	1183	11	2381	2327	26	6679	5445	48	10767	9026	68	224351	188928	101	0.0710756
119617	109885	87	30692	27223	84	1571	1306	17	2909	2666	29	7250	6784	49	10732	9655	55	237998	225800	97	0.072091
208857	163206	104	62910	49216	96	2730	2064	31	4542	3942	38	12623	9646	61	20060	15923	96	411628	336913	110	0.0741217
144289	120648	98	54779	46072	90	1860	1404	22	3449	2849	40	8958	7836	52	14967	12249	66	318881	267448	106	0.0761524
198048	167392	103	56372	48725	93	2570	2011	30	6021	5016	44	11955	10863	59	20909	18587	90	411814	366886	106	0.0771678
109962	103585	82	26554	25599	78	1599	1436	19	3664	3648	32	8062	7542	50	14007	13066	64	284030	264836	98	0.0771678
118151	112470	88	41211	39432	81	1813	1690	20	3721	3686	34	8295	8089	47	14122	13370	63	276293	260160	97	0.0781832
116489	106460	86	36062	32860	84	1826	1559	18	3228	2872	32	8003	7950	46	13210	12495	71	274565	254475	96	0.0781832
132652	114720	87	50012	42927	87	1719	1529	19	4012	3255	36	8437	7176	54	14192	12597	62	276667	244283	102	0.0903676
110796	101831	93	41582	39933	80	2012	1804	21	3040	2784	29	6762	6413	47	9746	9453	55	207806	195956	90	0.0934137
18770	18219	60	11566	11446	46	-63	64	0	-174	137	0	114	112	0	62	168	0	1183	1221	10	0.0954444
100112	97496	81	39853	38592	81	1368	1367	13	2326	2359	25	6411	5827	44	10647	9745	55	211933	200960	92	0.0974751
203291	177071	99	63566	55102	93	2683	2337	29	5640	5238	39	14188	13093	69	22225	20955	84	477913	439209	101	0.101537
70138	68843	81	25450	24989	73	1022	949	0	1979	1858	24	3906	3915	34	6667	6419	45	137434	130214	86	0.102552
68862	65070	88	28525	27986	76	862	992	0	1389	1483	16	3481	3774	31	5980	5575	42	141519	138104	82	0.103567
187979	149489	95	59664	46815	93	2356	1762	30	4532	3853	37	10565	8520	60	17439	13955	83	347609	277068	106	0.104583
111827	104224	99	44655	41739	81	1639	1435	17	3014	2647	34	6472	6324	43	10992	10478	61	221494	207219	86	0.104583
156350	127575	96	56274	45979	91	1703	1395	21	3923	3373	38	9871	7921	60	15304	12639	76	301515	251127	101	0.105598
151087	120853	94	48723	38196	91	2339	1573	28	4454	3439	38	8539	6688	53	13505	10248	69	289262	231871	102	0.106613
122469	112868	85	44323	39409	85	1996	1986	23	3246	3409	30	7842	7417	48	14424	13103	69	267019	246977	90	0.107629
88197	83912	91	29661	28684	78	1172	1202	11	2241	2390	24	5480	4941	41	9306	8865	50	186458	174617	93	0.107629
182721	153724	102	61211	52273	91	2826	2483	28	5725	5072	44	12580	10945	64	20111	17282	89	412494	359789	105	0.10966
134835	122587	89	46495	42079	85	1546	1286	16	3999	3849	32	9135	8386	52	14175	13320	63	302651	277985	96	0.10966
148600	130944	92	46770	40798	87	1941	1553	20	4284	3724	38	8609	7717	48	15924	13895	67	295181	264781	99	0.10966
113569	107938	90	26733	26121	80	1678	1632	17	3512	3155	34	9465	9074	54	14207	13308	58	288679	268436	98	0.11169
342071	199214	139	113878	64815	135	5361	3265	46	10066	5974	69	24508	14679	94	36520	22547	135	779601	473044	148	0.112706
134695	118593	89	42146	35525	88	1701	1590	18	3376	3014	33	8528	7597	51	13999	11860	68	275909	246512	102	0.114736
160456	129733	95	58615	46736	91	1895	1563	23	4466	3603	44	8454	7060	51	14268	11391	72	302231	245170	104	0.117782
115568	110734	95	48725	47161	81	2020	1947	20	3420	3314	34	8284	7717	53	13206	11500	67	273651	258594	93	0.120829
119936	109380	89	41656	37331	82	1871	1747	21	4584	3671	41	8845	8307	51	13493	13100	62	279763	264175	97	0.122859
71382	66155	78	49929	49179	78	1798	1709	20	4510	4016	37	9095	9012	52	14131	12755	66	279413	260121	92	0.12489
119285	113336	84	40662	39203	81	1307	1445	15	3235	3186	31	7693	7630	46	12839	11671	61	257160	244745	95	0.125905
103418	99229	80	30154	28986	80	1403	1369	16	2655	2217	28	6263	5860	41	10542	9873	55	215529	206764	92	0.127936
82704	81636	77	30976	30644	77	1408	1500	16	3251	3046	29	6576	6632	42	11228	10589	67	205572	195695	90	0.127936
82718	79846	79	27929	27283	77	804	896	0	2288	2632	25	5031	4858	38	8041	7726	47	166697	155611	85	0.129967
131400	121443	86	38340	35797	82	2224	2068	25	3268	3312	32	8427	8256	52	13398	12050	63	276476	251763	95	0.135044
108481	103606	84	28470	26999	78	1586	1634	17	2598	2649	30	7621	6858	51	12799	12181	59	243731	231358	87	0.135044
109635	103770	81	38093	35965	80	1315	1264	14	2543	2980	27	6856	6429	44	10552	9954	54	224174	209992	91	0.13809
172488	140260	95	58028	46686	92	2663	1863	31	4316	3849	39	10235	8690	56	16048	12473	71	352668	293973	107	0.139105
76389	74010	79	27050	26263	77	767	772	0	1983	1962	23	4081	3970	34	6533	6740	41	130014	127356	86	0.148243
121192	117342	85	52652	50929	81	1856	1827	20	3743	3974	31	7668	7267	50	11681	11644	57	258159	243270	92	0.149259
95221	91972	80	27588	26826	78	1162	1163	10	3373	2948	32	6779	6537	43	10026	9787	52	209914	199198	91	0.150274
67475	68031	75	25824	25258	74	917	884	0	1889	1761	22	3659	3584	33	5919	6020	39	136229	132189	85	0.156366
157791	134700	96	64931	56142	91	1982	1645	22	3883	3599	32	9777	8899	57	14161	12232	69	314368	290940	94	0.156366
190539	160814	97	55873	46342	93	2909	2511	30	5427	4894	39	13070	11590	64	20050	17877	76	401380	363813	103	0.158397
104294	99660	82	27014	25983	79	1789	1894	18	3383	3359	32	7846	7749	46	14251	13435	67	260228	246675	88	0.160428
106483	102490	87	49494	47832	81	1404	1287	14	2677	2666	27	6923	6714	46	10963	10188	60	217795	206241	88	0.162459
77639	75326	77	28777	27853	76	1353	1050	9	1876	1661	20	4058	4029	36	6944	6355	46	155459	152076	82	0.165505
95077	90922	81	27624	26421	77	1210	1140	12	1732	2313	21	5230	5048	39	9413	8985	57	187953	174956	86	0.16652
115592	102822	93	41064	36323	85	1454	1186	11	3096	2484	30	7651	7014	45	11782	10363	58	222648	200473	91	0.168551
249264	191514	107	62949	48868	104	3929	3018	38	7004	5679	48	15932	13112	68	25847	19669	96	525673	417208	115	0.168551
188487	161994	95	60615	52464	92	3073	2529	31	6105	5537	40	13151	12173	67	21386	19518	77	448105	418665	96	0.169566
124868	117448	92	31641	29807	82	1812	1754	21	3702	3428	35	8549	8105	51	13582	13075	64	287579	264652	95	0.170581
120315	116642	87	42958	41506	80	1887	1869	20	3175	3075	31	6950	6520	47	12538	12356	64	258929	248725	91	0.171597
74797	71250	79	25026	24594	76	871	746	0	1223	1190	13	4352	3858	38	6665	6388	43	141386	133619	87	0.174643
159398	132073	103	58803	48133	91	2020	1752	26	4652	3721	42	9977	8207	58	15842	12979	70	322015	273147	100	0.175658
140586	123818	92	40258	33980	86	2038	1741	23	3471	3471	34	9100	8001	51	15472	13958	70	299709	273499	96	0.17972
59718	57704	91	19440	18945	55	670	858	0	1241	1379	13	3476	3127	32	5746	5814	37	115615	107339	82	0.18175
104443	103811	82	32543	31489	79	1528	1430	17	3421	3183	32	7411	6971	47	12293	11098	63	233597	223942	91	0.187843
244567	200041	109	113720	96662	104	3988	3020	34	8359	6921	50	19247	16741	74	29727	24740	102	595771	526227	111	0.187843
120057	113536	85	36037	34286	81	1624	1627	20	3548	2984	34	8279	7548	48	13441	12874	63	264919	248445	91	0.188858
136859	108350	95	44108	34717	90	2009	1427	23	2920	2802	32	7309	5912	48	13254	10260	64	268606	215897	98	0.19292
135688	119339	89	49562	44129	87	1690	1627	20	3921	3493	36	9644	9032	48	16611	15247	74	305633	281690	91	0.19292
87722	82385	81	34563	32111	80	1003	948	0	2531	2139	33	5804	5358	40	8949	8312	50	185346	173225	80	0.193935
200620	150186	107	75185	56574	100	2733	2119	29	5028	3941	43	11075	8568	59	18654	15266	81	373403	286482	107	0.19495
136739	123537	87	47975	43659	86	2368	1813	26	3985	3554	35	9423	9024	50	14860	14305	66	319491	302546	87	0.195966
152007	132871	90	55573	48474	87	2142	2029	23	4235	3600	37	8685	7568	50	14486	12591	66	301893	250889	87	0.196981
149911	140041	95	36233	34514	85	2310	2275	26	4904	4310	37	12380	11570	58	20693	19300	74	412994	364456	96	0.197996
110661	103244	85	35661	33994	81	1740	1507	21	3586	3288	31	7272	6948	45	10375	9915	51	209709	193124	89	0.199012
119326	114530	84	46969	45033	81	1736	1798	21	3086	2951	31	7346	6811	46	12319	11380	63	242980	224195	91	0.200027
199261	165753	97	70111	57644	93	2513	2226	27	5466	4091	47	11948	9499	64	17899	14532	82	385488	301880	98	0.202058
95232	92611	80	22350	21714	66	1493	1481	14	3359	2756	36	6836	6535	45	11045	10026	61	237815	218495	92	0.203073
82045	78152	80	31114	29380	78	1046	1107	7	2077	1772	25	5258	4978	39	8219	7448	46	166706	154971	85	0.203073
119107	111151	87	42666	39704	83	1923	1684	23	3642	3755	31	8198	7665	47	13097	12037	64	268434	254805	90	0.205104
104280	100071	82	29841	28917	78	1764	1493	19	2800	2915	29	6173	6049	40	11100	10462	64	218611	209498	90	0.20815
89829	87597	80	23569	22658	72	1291	1340	15	2478	2431	28	6479	6197	43	10195	9791	53	192603	184023	89	0.212211
97350	91343	97	23892	22564	79	1491	1281	14	2752	2518	29	6508	6008	41	9850	8888	57	201021	186099	97	0.212211
183388	152128	97	56962	47284	92	1931	1688	18	4111	3812	38	10482	8762	55	17346	14338	78	363990	297011	103	0.214242
111489	105921	88	46120	43984	81	1594	1266	21	3027	3130	32	6717	6086	45	10748	10444	59	232781	228798	94	0.216273
237755	165247	108	73959	52068	105	3107	2163	35	6861	4650	51	15716	11525	71	25655	18573	105	513059	358097	118	0.217288
270625	183872	127	100652	70651	125	3491	2169	36	7167	5445	49	17007	11792	75	26922	19173	90	555172	390135	134	0.218304
114956	108040	84	32504	30730	81	1477	1409	19	3247	3029	33	7928	7596	48	12696	12273	55	270038	252894	92	0.220334
190735	168561	94	80228	71161	92	3782	3241	33	7526	7349	47	18725	17651	77	29023	25973	87	618994	561170	95	0.22338
172160	144695	93	58619	49228	91	2299	1904	26	5271	4200	43	10298	9267	59	16762	13808	71	323508	288042	95	0.224396
93177	88514	82	32403	31323	79	1107	846	0	2804	2188	29	5628	5440	42	9570	9186	57	177284	166400	89	0.226427
82931	82776	79	22892	23073	56	1090	1116	9	2105	1970	24	5348	5262	40	8648	8543	50	157739	150594	85	0.228457
97153	91328	93	23451	22730	68	1430	1405	17	2635	2536	24	6149	5899	41	9322	8993	54	208894	195754	88	0.230488
116339	97215	90	43308	35591	87	1454	1340	15	2909	2167	33	6632	5596	49	11428	10037	55	230336	194093	97	0.230488
193804	164148	98	57799	48668	95	2927	2470	29	5936	5428	39	13411	12650	59	22103	19778	90	458419	423618	101	0.23455
116364	112069	82	30939	30189	80	1573	1695	18	3404	3083	32	7846	7685	45	12022	11411	62	252181	237753	96	0.237596
109752	102901	94	36624	34899	81	2268	2134	22	4010	3929	34	9924	9224	54	15132	14520	64	332992	301963	89	0.239626
123981	105727	91	44305	36961	87	1388	1215	12	2827	2450	28	6874	5919	46	11004	8751	66	237541	208951	96	0.239626
122076	116041	84	28335	27246	81	2568	2422	27	3853	4181	35	10636	10409	56	16550	15960	75	306972	290521	96	0.241657
81572	80948	93	31269	30876	75	1284	1287	14	2053	2025	23	5394	5140	39	7810	7485	53	176267	165046	91	0.243688
106398	101362	86	30423	28918	80	1936	1706	24	3105	3229	30	8050	7458	49	13542	13396	64	283184	269872	95	0.244703
83669	82729	79	16997	16760	51	1179	1232	10	1858	1786	22	5132	5025	38	8880	8609	49	172324	161934	92	0.246734
118523	110066	89	31286	28704	83	1873	1981	20	3544	3553	29	7538	6801	44	12375	12117	65	240749	230296	91	0.247749
129401	119956	88	42803	41029	83	1830	2012	21	4143	3960	37	8031	7421	48	14273	13287	73	286447	264595	94	0.251811
160924	127409	94	51909	40758	92	1889	1510	24	3965	3616	38	9464	7762	54	15703	12783	70	317057	253689	104	0.253841
100237	96499	82	27956	26446	80	1873	1535	23	3454	3850	31	8072	8123	48	13870	13583	66	303186	284433	98	0.253841
120473	114786	90	33933	32246	82	1811	1658	22	3940	3544	32	8739	7990	52	13703	12130	69	285026	273908	93	0.253841
109637	102023	99	42163	39924	80	1997	2101	21	3849	3435	38	8186	7396	51	12525	11999	58	279615	259934	87	0.258918
145976	121174	91	56272	47440	89	1349	1318	13	3743	2992	35	8198	6778	49	13741	12054	63	267192	227475	98	0.260949
71487	67878	80	23168	22145	67	786	651	0	1772	1651	20	4202	4324	34	7560	7080	50	149285	146921	78	0.260949
143854	118316	101	48953	40582	89	1675	1393	21	3826	3255	36	8679	7177	54	15708	13390	69	305725	259812	101	0.263995
101791	99035	82	28658	28203	78	1671	1394	17	3811	3448	31	7836	7615	48	13443	12651	64	262457	245984	95	0.268057
77202	75662	80	27824	26884	76	948	832	0	1600	1516	21	3407	3030	33	5717	5131	38	139201	131474	94	0.270087
107594	96665	87	34557	29268	83	1438	1059	9	2562	2670	27	6191	5223	47	11088	9223	62	217641	190997	101	0.271103
213905	183183	99	78283	67870	96	3892	3240	34	7615	6047	59	16925	14898	72	27733	24427	91	559007	478748	110	0.272118
174915	162694	91	48122	45418	87	2870	2499	28	5407	5399	39	12806	12193	57	20473	18547	87	430437	397741	104	0.274149
157036	145176	89	66948	62700	86	2033	1831	24	5047	4653	41	10688	9477	56	15801	14119	72	348290	306662	97	0.27821
98942	95605	84	23368	22634	63	1969	1808	22	3656	3425	36	8091	8212	47	12859	12311	64	260304	243835	94	0.27821
74462	71732	81	27377	26598	76	1212	1090	9	2134	1965	23	4797	4664	38	7579	7076	45	153201	147004	88	0.279226
100691	97205	84	26929	25976	78	1075	940	0	2159	2156	24	5401	5243	40	8221	7691	45	181081	168915	97	0.281256
125500	117710	90	40421	37862	82	2605	2342	27	3939	4017	33	10037	9129	57	16389	14814	76	329891	294356	91	0.284302
105597	101729	82	37640	36074	79	1627	1460	20	3219	2857	31	7678	7658	46	12071	11703	55	243828	226755	91	0.286333
132501	120701	88	55792	50956	85	1600	1547	20	3553	2978	35	8100	7474	52	12692	12134	60	250362	228851	97	0.286333
100302	95549	81	23945	23309	72	1606	1689	17	3052	2980	29	7316	6438	46	11271	10330	65	229442	217707	91	0.287349
92168	89351	81	30365	29342	79	1100	931	0	2301	2386	30	5483	5047	39	9092	8965	47	189529	175023	88	0.287349
108822	104544	81	22192	21650	62	1704	1556	19	2865	3013	29	7456	6930	48	11751	11043	52	234088	223408	92	0.288364
119711	112862	89	49853	47783	83	1629	1582	15	3349	3450	30	7152	6747	43	11562	11611	59	225938	208301	93	0.289379
130245	121253	87	41543	39519	83	1902	1755	23	4017	3811	35	9525	9242	53	14716	14028	65	315323	298401	93	0.296487
91885	84115	97	27778	25650	80	960	962	0	2278	1987	23	5787	5399	46	9915	8456	64	197502	175389	97	0.296487
128334	117535	92	46654	43220	85	1891	1521	20	3128	3255	31	7571	7540	46	13484	13182	64	254345	237216	94	0.296487
91624	86359	92	29707	28281	78	1668	1475	19	2546	2477	27	6114	6140	43	10602	9384	59	215420	207854	94	0.297502
109806	103295	86	28381	25837	81	1111	1101	10	2853	2585	28	6851	6473	44	10229	9891	51	218170	203599	93	0.298518
88693	85684	83	29731	29161	77	1024	871	0	2245	1909	25	4486	4232	37	7581	7253	47	162745	155445	95	0.300548
105870	100164	88	29344	28187	79	1837	1728	22	3382	3011	30	7237	6959	46	12289	11207	61	248915	234419	93	0.300548
83994	81464	84	17155	16860	53	980	941	0	2248	2397	25	5234	4916	42	8727	8605	49	167539	161167	92	0.300548
144823	119772	102	46259	38982	91	1404	1098	9	3514	3008	35	7801	6476	51	12204	10159	66	258942	227178	105	0.301564
183233	153615	93	47890	40884	90	2607	2362	27	5259	4482	43	12563	11363	63	19349	17915	79	428840	395215	99	0.30664
97208	91996	83	47310	44709	80	1151	1293	12	2444	2139	28	5582	5304	39	9610	8663	56	194211	188073	84	0.310702
296186	200826	141	86961	60648	130	4139	2516	40	8216	5729	61	19565	13187	80	31364	20552	119	684504	460759	145	0.311717
118882	109138	87	34100	31242	82	1647	1647	20	3847	3362	35	8595	8001	49	12699	12099	61	274497	256999	94	0.311717
131387	119356	86	33516	30587	83	2176	2113	24	4083	3593	36	9476	9124	52	15837	14212	70	304894	286779	96	0.313748
133895	127634	86	42080	40418	83	1900	1784	22	4975	4241	46	9579	9025	53	16297	15858	68	320934	305072	99	0.316794
197138	157044	108	73212	59742	97	2515	1870	28	5368	4293	42	11742	9552	61	17079	13864	70	377048	315333	106	0.321871
206735	150763	108	66582	49778	101	2241	1817	25	5502	3829	48	11248	7607	66	18690	13219	80	374411	271544	113	0.324917
89315	87099	82	31479	30496	78	1218	1378	12	2188	2084	24	5673	5369	43	8814	8272	52	172925	160164	89	0.327963
295321	198427	128	106809	73225	119	3329	2454	35	8556	5529	63	19846	13231	84	29420	20273	117	669243	469577	130	0.329994
118424	114479	82	47716	45425	82	1227	1113	9	3088	3439	29	6307	5804	44	10750	9497	63	231263	220592	93	0.329994
107411	104410	80	55762	54863	80	1499	1309	18	4116	3571	45	8617	8177	50	14435	14645	68	301126	279920	93	0.329994
116253	110113	91	31190	29412	81	1803	1723	18	3656	3841	33	9047	8789	53	13037	12001	61	286672	272921	96	0.331009
85070	82425	79	28472	27392	78	1124	1134	8	2109	2363	24	5211	4610	39	7539	7547	45	168294	160800	89	0.335071
102115	100304	81	46607	45472	80	1708	1818	20	2683	2473	30	7207	6593	49	11811	11589	58	237401	226415	91	0.335071
98352	95529	80	39524	38511	79	1103	1124	11	2232	2074	27	6069	5679	41	9786	9563	53	201417	189244	89	0.336086
228963	172376	104	83519	63709	101	3151	2538	32	5516	4479	46	13358	10253	69	21887	16744	96	450771	350110	112	0.338117
106467	102737	87	28911	28311	78	1609	1256	15	2729	2607	29	6143	6008	41	9886	9324	57	218750	206879	93	0.339132
137853	128369	87	42782	40051	83	2179	1910	23	3672	3344	34	9156	8446	49	15425	14166	66	291672	265855	93	0.34624
111505	107302	84	40063	38651	80	1427	1394	17	2803	2761	29	6357	5769	47	10000	9408	52	228279	219849	94	0.34624
146885	127320	89	45321	39280	87	2055	1835	22	4055	3684	39	10111	8763	57	17204	14715	75	340884	308110	99	0.347255
113369	101337	86	41490	35784	86	1251	1173	10	2381	2710	24	6658	5638	48	11619	11037	55	248761	216030	96	0.347255
115537	98919	87	43600	37322	84	1359	1217	12	3231	3094	30	7117	6059	45	11859	10526	64	225443	201344	90	0.352332
72968	71057	82	13250	13125	46	873	927	0	1851	1576	18	4601	4609	36	6160	6416	43	142540	136353	86	0.355378
215957	162724	101	71467	53176	101	2947	2143	32	5285	4286	44	11771	8999	65	19946	15204	84	403789	312931	108	0.356393
107272	97679	86	33224	29438	85	1630	1350	17	2556	2416	29	6903	6864	44	11562	10874	57	216352	191609	97	0.357409
139165	117267	97	53315	45425	88	2088	1700	24	4111	3268	37	8048	6924	53	13981	11603	65	276234	238179	98	0.358424
68176	66724	84	26213	25457	75	906	936	0	1706	1326	20	3587	3387	32	5841	6055	38	126555	123870	84	0.359439
106250	100291	84	32704	31348	80	1674	1612	17	2941	2878	32	7294	6924	45	11801	11615	56	239514	227574	89	0.359439
340816	244186	132	128431	94574	131	5249	3829	41	11704	8182	68	25279	18524	92	37882	28376	131	808386	633024	142	0.360455
116037	103656	86	40782	35685	85	1075	841	0	2824	2457	28	7320	7030	44	11428	9848	61	218074	193487	97	0.36147
193533	168499	100	54191	48590	89	2988	2977	29	6169	5274	41	13883	11978	68	23569	22017	86	484463	432968	103	0.36147
75269	73084	80	27105	26144	76	712	731	0	2153	2125	25	5242	5352	38	7681	7339	47	153394	144984	88	0.362486
119766	110933	87	34498	31870	81	1527	1445	15	3249	2909	34	7523	6975	49	11734	10899	64	269982	243065	94	0.362486
76837	75013	78	21379	20846	63	809	750	0	2359	2275	25	4150	3778	37	7169	6704	44	131930	124924	87	0.363501
141730	111216	95	48071	37874	90	1907	1343	19	3269	2578	34	8158	6119	55	12477	10123	67	249964	197978	102	0.364516
105340	101119	83	23878	23051	65	1152	1193	10	2973	2356	32	6709	6502	46	10774	10044	61	205645	201995	92	0.364516
166365	136922	98	47493	39211	89	2415	2159	24	5223	3958	48	11884	9944	65	18548	15682	75	396402	334558	104	0.365532
113855	108375	83	31050	29792	79	1985	1789	22	3002	3131	30	7743	7464	49	12476	12065	58	254216	246678	91	0.366547
95707	89401	96	31284	29812	79	1904	1620	21	3516	3761	32	8483	8137	49	13098	11820	68	261628	245107	85	0.368578
151114	120276	95	49918	39619	90	2387	1767	31	3913	3126	38	8658	7080	55	13238	10697	60	274048	225806	99	0.369593
97008	95500	85	23095	22970	60	1612	1608	17	2147	2188	26	7180	7041	46	11127	10528	62	238653	225273	86	0.369593
168305	154854	89	42222	39710	85	2346	2176	25	4572	4682	34	11650	10655	61	17866	16509	69	401183	361770	97	0.373655
144959	125780	93	49101	42346	88	1883	1682	21	3255	3246	31	9193	8041	53	15487	13684	69	284449	258296	98	0.375685
99877	95043	91	26978	26413	73	1433	1674	16	2673	2885	27	6856	6599	45	11533	10730	60	237054	225173	96	0.376701
183735	140559	104	58262	44406	97	2088	1665	24	5091	3934	40	9952	7309	59	15728	12449	76	351685	261890	114	0.376701
87266	84156	82	33829	32673	78	1352	1126	10	2092	2570	26	6054	6198	43	8910	8776	54	184426	175721	90	0.379747
92159	89219	81	36616	35859	78	1211	1012	4	2252	2191	21	5541	5166	40	8771	8377	51	178834	167182	90	0.380762
141058	113231	98	43028	34067	89	1983	1666	22	4089	3020	38	8762	7193	54	14945	12942	68	328698	290608	96	0.384824
106315	100471	98	25985	25042	78	1620	1845	19	3018	3042	28	7161	6893	47	12056	10877	63	230321	221173	87	0.386854
88916	84888	80	43419	42493	79	1000	858	0	2493	2598	24	4817	4696	40	7697	7019	44	157273	147500	85	0.386854
159904	127381	110	54987	44278	92	2084	1435	24	3706	3355	36	8739	6867	54	14692	11433	78	285949	236712	97	0.3899
134390	121100	90	57768	52588	85	1715	1561	23	3768	3370	36	8736	7762	52	14539	12115	77	289127	250836	85	0.3899
179936	153262	95	54082	44496	92	2620	2314	27	4927	3892	41	11486	9287	65	18035	14462	72	361446	313531	101	0.393962
101638	95165	89	28514	26166	80	1151	1169	11	3411	3023	32	6499	5963	49	10792	9939	53	234201	223476	91	0.397008
77198	75681	78	17715	17389	52	762	587	0	1537	1545	17	4811	4882	37	7996	7431	48	162717	156939	89	0.399039
89067	89064	78	30342	30142	76	1198	1223	12	1926	1971	20	5135	4899	40	8675	7895	56	171749	166376	85	0.399039
81831	80895	82	33905	32917	77	1052	903	0	2219	2024	30	4683	4364	38	7278	6646	43	152722	147411	86	0.402085
119782	113319	84	39934	38032	81	1492	1381	16	3004	2613	32	6924	6119	48	12120	11881	60	240501	221445	93	0.4031
333528	230972	139	151581	107537	135	5067	3373	41	10952	7547	66	22652	15680	86	34491	23329	126	840388	621164	145	0.406146
94869	89421	86	24769	23635	77	1333	1143	16	2175	2713	25	6048	5719	42	9860	9399	54	195952	187114	85	0.407162
139404	122038	99	50711	44388	86	1749	1513	22	4504	3833	38	8805	7408	53	14198	11963	72	317413	276272	95	0.408177
134357	123166	87	44642	40880	83	1887	1543	22	3672	3574	33	9065	7418	56	13874	12752	65	290022	242855	89	0.410208
101291	97952	82	30333	29056	79	1439	1400	16	3267	3611	31	7531	7623	46	13316	12969	64	272333	253581	89	0.411223
163489	144202	89	64920	57056	88	2441	2051	26	4682	4030	41	11045	9154	59	18200	15276	68	375270	299783	94	0.412239
80503	77522	87	21725	21284	70	1113	1032	4	1983	2267	24	5043	4940	39	8485	8113	51	155498	147624	85	0.413254
178580	147428	113	59166	48621	99	2873	2333	29	4573	4026	39	11515	9624	65	19072	16481	87	374836	333219	113	0.413254
114391	104862	100	34424	31891	81	1512	1599	17	3187	2800	29	7016	6749	44	11641	11545	62	237150	222787	92	0.415285
162177	127118	96	53732	42743	92	1573	1532	21	3552	2807	39	9687	7981	55	16027	13047	75	314796	253154	100	0.415285
142461	124583	91	48235	41614	88	1982	1613	22	3968	3902	38	9389	8410	55	15353	13542	72	288446	260119	95	0.417315
139781	118335	102	49377	41601	88	1708	1554	18	3381	3067	32	8319	6934	50	13503	11609	61	269368	234716	95	0.419346
181542	161060	106	77651	70941	90	3500	2965	33	6964	6994	46	15787	14861	72	27028	25494	89	537737	500200	98	0.420361
200723	152661	111	68643	52843	99	2625	1875	29	4311	3450	39	10592	8768	57	18161	14277	76	363322	293525	105	0.421377
100780	96020	83	26933	25847	78	1800	1542	20	2701	2400	32	6410	6202	42	10032	8679	58	199750	189003	86	0.421377
139765	118719	94	47857	40020	88	1288	1135	12	2879	2664	31	7407	6548	48	12137	9856	62	255481	216732	97	0.422392
173323	144285	97	55967	46070	92	2647	1891	32	4625	3602	38	11178	8840	57	17549	13688	73	375268	311778	105	0.424423
90437	85575	80	27035	25863	79	741	1092	7	1935	2268	23	5393	4839	42	8518	7862	55	181322	170235	92	0.427469
88613	86092	95	24294	23952	72	1520	1427	15	2104	2389	24	5177	4835	39	8997	8240	50	179513	166377	85	0.428484
142095	117602	93	53244	44580	91	2184	1755	21	4051	3736	34	9333	8337	51	16103	13349	70	309695	271080	100	0.428484
69094	68764	76	17998	17453	54	714	817	0	1746	1479	19	3869	3957	34	6496	6187	45	141913	138375	83	0.43153
67081	65445	79	14017	13617	48	762	810	0	1635	1675	18	3964	3799	35	6602	6583	45	141554	135171	84	0.43153
136402	116339	88	47369	39694	87	2082	1737	20	3556	2863	37	9453	8116	55	14894	12790	65	295804	252794	100	0.435592
86063	83660	82	25170	24484	70	1059	927	0	1875	1860	26	4275	4437	35	7267	6909	50	145034	138320	89	0.437623
87891	86593	81	16619	16601	50	963	862	0	2045	2175	22	5874	5548	44	9327	8839	54	189058	178057	93	0.439653
85388	79790	82	28157	27316	77	875	761	0	1627	1441	18	3878	3566	35	6130	5708	41	138448	133721	86	0.445746
107711	103155	84	28489	27517	80	1235	1213	12	2784	2603	28	7120	6676	50	10434	10008	53	228338	209899	92	0.449807
136893	110932	90	44690	36465	89	1630	1495	15	3220	2701	40	8636	7250	54	14040	11052	66	274205	217772	96	0.450822
147096	94220	109	46546	27072	102	2035	1435	18	4007	2529	52	9473	6517	65	14976	9371	73	308938	206419	115	0.452853
183486	155297	96	49012	40855	92	2281	1625	27	4795	4186	39	11591	10481	57	18203	15710	80	379672	344179	96	0.453869
89895	87721	81	18798	18436	54	1420	1498	17	2929	2688	28	5768	5630	39	9533	9116	55	191959	177722	88	0.454884
95867	91844	90	36324	35383	79	1262	1239	15	2648	1985	23	5844	5651	41	8716	7689	48	179396	175824	87	0.45793
110819	105419	86	29458	27988	79	1525	1449	16	2891	2942	28	6939	6857	44	11766	10779	63	239836	225242	93	0.459961
189655	147250	114	63282	48924	96	2673	1976	28	4738	3711	40	10699	8461	61	18968	14516	78	372957	289871	105	0.461991
188664	160330	104	52949	44051	98	2410	2149	24	5461	4587	40	11814	10228	58	18675	16109	75	385591	339897	109	0.461991
190462	149571	99	54889	42674	92	2325	1634	28	5207	4156	45	12063	9683	60	19365	15094	80	389559	308980	103	0.463007
93958	91018	88	33690	33113	77	1174	1114	8	2233	2515	25	5586	5378	41	8469	7931	52	186921	178283	88	0.464022
335672	223541	152	122139	82978	133	5662	3499	46	10946	7814	61	25951	17812	98	41494	27946	136	834349	575324	147	0.465038
82854	78974	78	26463	25223	77	1121	1160	12	1767	1817	21	5347	5219	40	9543	8597	54	185222	179132	89	0.466053
116862	109962	92	44629	42951	82	1546	1417	19	3028	3113	31	7231	6685	47	11445	10260	65	230465	217667	90	0.467068
121233	111532	87	42252	38351	82	1945	1822	21	3424	3156	35	7895	6946	49	12483	10665	62	263068	234241	96	0.470114
186400	143095	99	56614	43174	95	2289	1529	27	4762	3379	46	10624	8455	60	17201	13862	75	360035	279179	108	0.472145
127870	119613	88	46648	44516	84	1423	1385	14	3181	3258	28	8473	8197	50	13389	12463	63	258206	242573	98	0.47316
182587	153265	94	60507	50750	91	2812	2122	30	4788	4056	42	12356	11047	61	17571	15084	80	366767	327714	104	0.474176
121245	112546	91	27068	26035	80	1742	1852	21	3216	3204	33	8337	7771	47	13897	12561	68	268926	256165	93	0.474176
99682	97279	82	35771	34722	79	981	957	0	2369	2359	26	5335	5410	37	8885	8399	52	203952	195342	89	0.480268
80078	78329	80	28260	27567	77	1198	1230	9	1929	2292	21	4535	4373	38	7498	7424	47	165928	160442	86	0.480268
203997	169776	97	94923	81827	97	3814	3242	36	6975	6268	43	17571	14787	83	30068	25908	95	566083	482630	103	0.481283
87802	84790	88	13709	13453	46	1323	1585	14	1789	1673	20	5021	4747	39	9037	8781	50	177128	176879	83	0.481283
313451	236222	120	178389	144017	119	7848	5957	46	16103	12404	65	33873	26434	113	57609	45104	119	1.04858e+06	894508	125	0.482299
118197	99614	102	38767	33272	85	1455	1332	14	2724	2562	28	6187	5379	46	9557	8274	55	209865	182874	90	0.484329
137399	120130	94	55207	48465	88	1705	1633	19	3650	3335	33	8880	7647	53	13711	11715	66	265923	235202	99	0.487376
117395	111259	84	46485	44844	81	1758	1739	21	2926	2847	30	6956	6876	42	10870	10187	54	234388	217963	95	0.488391
94553	92074	84	37362	36738	78	1255	1362	12	2251	2366	25	5240	5168	40	8998	8925	51	181160	167430	90	0.489406
91694	88249	79	29235	28260	78	865	1077	6	2409	2343	26	4950	4573	39	8773	8532	46	182105	169207	93	0.490422
117536	114894	84	42752	41187	81	1415	1296	15	3383	3253	33	8326	7793	49	13754	12882	64	268033	251816	98	0.491437
111847	95273	87	42861	36344	86	1474	1396	16	2745	2338	28	5955	5006	45	10634	8710	58	205361	176120	100	0.493468
87852	84323	83	32982	32438	78	1466	1318	17	2054	1935	24	4911	4793	37	8490	8426	52	172426	166227	91	0.494483
87550	86879	79	26245	25842	74	1102	978	0	2381	2207	23	5344	5009	38	8412	8071	51	173016	168342	91	0.495499
179533	133575	99	61694	44907	94	1994	1352	26	3802	3254	42	9665	7367	58	15304	11180	71	337015	251720	106	0.497529
122143	111875	101	39403	36084	83	1589	1679	17	3610	3398	31	8910	8203	57	14956	13729	71	297533	269013	92	0.498545
93780	90728	84	20446	19923	55	1394	1247	14	2725	2404	33	6537	6230	44	11041	10593	60	220090	208118	92	0.49956
126408	116492	91	41916	38973	84	2000	1825	22	4061	3867	36	8970	8823	49	15128	13580	70	297108	277157	93	0.500575
71354	68651	82	24440	23684	66	993	1124	8	1942	1993	22	4854	4615	39	7820	7409	50	151593	144730	93	0.500575
105790	100231	82	36539	35629	79	1943	1870	20	3547	3295	29	6805	6682	43	10884	10307	57	248801	234728	94	0.504637
198396	160937	102	71896	59917	97	2723	2050	28	5594	4643	43	12749	10522	63	20734	15865	87	425887	352806	112	0.505652
108860	105956	90	28314	27446	78	2075	1844	22	3405	2997	33	8638	8739	46	13492	12659	58	257965	243735	96	0.505652
128108	115656	91	40649	36226	85	1706	1497	16	3952	3385	34	9094	8473	51	14320	13149	67	297052	266018	101	0.508698
161924	124294	97	54952	42238	93	2242	1621	26	4971	3832	39	9976	7910	57	16193	12906	74	322710	257107	103	0.508698
107534	105700	82	38451	37557	79	1182	1375	14	2195	2629	24	6394	6041	44	10087	8695	57	211219	200028	87	0.511744
118695	107668	94	42090	39075	83	2142	1940	23	3137	2850	29	8812	8255	50	14055	12530	68	295194	255813	89	0.51276
129938	114362	88	35136	30282	85	1803	1705	21	3380	2929	32	8431	7653	52	14198	12807	64	300104	273319	99	0.515806
100686	98086	83	41938	41455	80	1897	1829	20	2721	2871	26	7072	6433	46	10773	10492	48	241583	224460	90	0.516821
100922	95864	97	26970	26238	75	1029	1286	10	2737	2744	28	6392	6096	42	10067	10185	48	208773	195287	89	0.516821
222147	165962	105	70567	52590	100	3484	2622	36	5493	4216	45	13737	10127	70	22734	17085	97	462941	363046	111	0.517837
110903	105990	82	35224	33875	80	1599	1732	19	3180	3047	34	7387	6909	45	11703	10912	61	250085	227022	97	0.521898
227192	178004	106	80484	62461	101	3385	2899	32	5399	4746	43	13276	10457	66	22618	17141	97	455671	361268	113	0.522913
109222	104043	94	19909	19252	56	1317	1245	15	3266	3101	30	8174	7790	49	12869	12725	64	269043	252960	96	0.526975
82498	79232	82	31667	30667	78	1081	886	0	2165	2005	23	4860	4643	36	7890	6524	52	161302	155192	91	0.52799
108768	106742	83	32938	31416	79	1610	1526	17	2582	2319	29	6970	6781	43	11937	11280	62	249233	229351	90	0.529006
169811	123505	107	60204	45260	95	2161	1504	26	3637	3068	39	10020	7124	61	16997	12335	68	332793	244126	109	0.530021
111899	102547	89	41482	37841	84	1580	1576	20	3168	2858	35	7272	6696	46	12301	11404	57	243929	224594	87	0.531036
195634	108728	133	58788	30787	130	2240	1429	15	5567	3148	62	12011	7032	95	19493	10485	116	395279	219911	144	0.532052
139201	132905	84	40343	38480	83	2556	2166	27	5367	4873	39	11520	11125	60	19214	18161	84	383103	354269	97	0.532052
172654	156119	96	61410	56098	90	2734	2518	28	5573	4788	39	11651	10247	61	17773	15759	72	379897	345836	101	0.535098
108926	102968	83	35949	34409	81	1640	1558	19	3515	3059	31	8155	8089	46	13929	12931	64	282286	267384	93	0.535098
161019	127958	94	56363	44934	91	1870	1406	21	4177	3035	41	9116	7361	51	15590	12131	79	297939	232902	104	0.535098
118493	112169	87	37631	35228	81	1801	1418	20	3306	3659	33	8218	7713	49	13302	12744	60	282275	267975	95	0.536113
122942	116554	94	46978	44964	83	1911	1713	21	2851	2641	31	7081	6759	47	11315	10597	65	233370	215453	94	0.540175
134744	109138	92	41194	32942	88	1534	1320	15	3412	2750	33	7840	6420	48	13552	10067	63	263887	220054	100	0.54119
93985	91619	83	26767	26007	77	946	1045	5	2909	2645	33	6148	5845	42	10159	9481	49	191089	181455	89	0.542205
129789	116020	90	46140	41933	86	1805	1639	21	3620	2721	37	8102	7662	49	12653	11769	66	271303	248853	87	0.545251
84457	81826	79	30142	29233	77	786	979	0	1973	2046	21	5407	5298	40	8904	8009	52	184422	179910	84	0.545251
94050	89809	87	28774	27250	78	1361	1373	14	2375	2158	26	5304	5310	40	9278	8279	53	190816	180919	89	0.546267
114384	109160	84	41115	39515	81	934	920	0	2174	2086	26	4924	4350	37	6827	6883	46	149111	142529	90	0.547282
116629	112876	84	59919	57531	81	1404	1292	16	3682	3864	32	6898	6285	45	10471	9741	60	243060	228338	95	0.548298
107509	104152	84	27829	27198	78	1633	1575	19	2858	2950	27	6925	6344	44	11529	10942	59	238285	227376	95	0.552359
299285	224673	119	165830	130042	116	6538	5116	42	11478	8904	64	29172	23739	103	46783	36178	117	978045	754629	128	0.555405
156878	136702	89	57244	50088	88	1889	1587	23	4069	3565	35	9013	8390	50	14076	12386	59	271650	237315	98	0.555405
152519	128280	92	51137	43171	89	1986	1767	24	3612	2842	36	8749	7171	53	15514	13255	71	294317	249984	104	0.558451
82155	81105	78	26817	25906	73	1002	947	0	2425	2414	27	4796	4921	41	8617	8223	48	164812	159374	85	0.558451
123120	113413	86	49064	44491	83	1885	1724	22	3397	3217	33	8553	7761	47	14495	13228	70	286471	269699	87	0.558451
165531	126008	96	54797	42157	92	2189	1637	26	4279	3111	41	8856	6521	55	14273	10905	69	304897	229562	106	0.558451
185871	144342	104	57056	44179	95	2165	1653	25	4868	3850	45	9492	7649	57	17242	13175	80	330671	256273	109	0.560482
117160	105265	92	30677	27644	84	1750	1474	19	3810	3326	32	8055	7132	51	13744	13014	61	272981	262823	92	0.561497
98484	95009	85	26491	25736	78	1301	1266	14	2583	2807	25	6207	5845	42	10317	9868	64	203135	192909	92	0.56759
188563	150224	97	69670	56349	94	2502	1846	29	4917	4123	42	11987	9585	62	19178	14495	71	394334	305752	108	0.568605
156568	135735	93	57460	50564	89	2246	2071	24	4304	3738	40	10164	8433	57	16535	13393	79	319704	257110	92	0.576728
100335	94934	83	21294	20597	59	1289	1308	15	2802	2340	31	7410	7049	47	12352	11663	62	244624	235188	91	0.576728
79704	75666	81	27518	26496	77	1158	1169	10	1548	1537	20	4849	4756	38	8035	7543	46	161708	154316	77	0.578759
190051	135885	105	57448	41123	97	2625	1892	29	4835	3902	40	10386	7363	62	16237	11428	80	362817	263585	108	0.579774
109134	103302	83	38458	36439	80	1396	1163	10	2941	2623	30	6678	6362	44	11068	9380	57	210532	192375	89	0.579774
198873	170209	100	70819	60144	93	3734	2833	34	4874	4756	39	12715	11536	58	21246	19116	76	440198	410525	96	0.581805
88519	85013	81	23469	22677	64	1107	1221	15	2126	1730	20	4589	4638	37	7223	7100	47	157493	148182	88	0.581805
166956	131571	94	58482	46885	91	2337	1833	26	4289	3952	40	9631	7910	55	15736	12542	73	319390	267910	98	0.58282
93142	87271	84	28978	27578	79	1114	1180	10	2028	2260	24	5669	5267	41	7876	6934	49	177375	166023	88	0.586881
141216	125853	89	48080	42651	87	2319	1907	26	4096	3918	34	8913	7896	55	13509	12088	63	307923	280123	95	0.59805
176437	154538	95	54735	48553	91	2938	2601	30	5482	4802	41	12143	10720	58	19823	18039	82	393596	343020	109	0.59805
118388	113936	97	37906	36712	80	1457	1362	15	2372	2528	26	6645	5937	46	10921	9892	60	218024	201348	93	0.599066
105788	97611	84	28783	26636	80	1325	1339	14	3330	2744	32	7646	7105	49	12738	11710	63	237892	225165	87	0.600081
169160	144330	93	59390	49803	91	2515	1694	28	4484	3987	41	10793	9446	56	16965	14016	72	351562	312311	98	0.602112
125784	114015	91	39123	35209	85	1623	1409	21	3928	3803	33	8485	7922	51	14860	13768	71	297016	281905	90	0.603127
149229	128241	92	42958	36841	89	1550	1420	16	4050	3378	38	8343	7533	52	13294	11661	61	282291	247044	95	0.607189
108915	103384	95	25835	24592	73	1552	1633	19	3353	3632	33	7985	7586	47	12136	11521	55	251791	241154	87	0.607189
161359	120333	111	52705	40155	91	2211	1935	25	3977	3294	39	8636	6799	52	14476	10835	72	299485	224674	99	0.608204
93248	93119	82	22667	22123	60	1039	1182	10	3055	2656	34	5635	5578	41	9520	9260	49	196403	187167	83	0.608204
175886	140722	97	51774	41039	93	2369	2115	26	4205	3312	40	10219	8233	54	17326	13800	77	349271	278756	99	0.61125
169462	149597	93	69089	61191	91	2714	2452	28	5302	5225	42	12446	11230	64	19178	16952	85	377082	347416	104	0.61125
120937	111788	95	29425	26296	83	1792	1736	18	3640	2998	35	8705	8277	50	13871	12811	65	289087	278474	89	0.613281
109281	103071	85	36488	34024	81	2208	1855	24	3953	4115	32	9005	8867	46	14920	14292	68	295306	279743	85	0.614296
63422	62988	79	25334	24629	75	718	615	0	1495	1525	18	3794	3565	34	6279	5832	47	123551	120147	75	0.614296
93753	90517	84	24229	23642	72	1572	1389	17	2754	2423	28	6048	5921	42	10544	9636	56	200930	194710	89	0.615312
84890	81928	80	29401	28696	77	908	835	0	1777	1644	24	4221	4236	36	5948	6006	39	141911	135040	86	0.616327
116484	112056	87	42636	41766	81	1533	1421	17	3283	2924	33	7847	7182	46	12676	12035	59	247622	237933	92	0.623435
184071	152785	95	68364	57686	93	2140	1649	26	4696	3746	40	10797	8755	59	18526	15198	89	359327	290565	104	0.62445
159292	128572	97	56210	45062	93	2188	1646	25	4056	2816	42	8937	7425	52	14601	11427	69	313726	267807	98	0.625465
74602	71634	79	25353	24503	73	778	857	0	2506	2282	24	4178	3931	37	6714	6476	43	140372	130532	87	0.627496
189861	144942	106	61961	48303	95	2481	1846	26	4441	3309	48	10877	8563	60	17141	13756	73	365405	280457	103	0.627496
110472	105274	83	46127	44588	80	1202	1240	14	3247	2935	30	6066	5913	41	11685	10010	64	223431	207069	89	0.628511
124456	118543	89	46290	44329	82	1870	1795	22	3812	3624	35	8569	7823	48	13344	12718	71	300914	289167	91	0.630542
237641	185967	110	77233	60573	106	3426	2328	36	7000	5343	51	16128	12600	74	26703	20596	103	554093	451576	114	0.631558
180660	157457	93	76102	67835	91	2167	1892	23	5518	4591	47	11186	10285	59	19013	16810	77	392341	354564	101	0.633588
121817	113574	87	47164	44966	83	1522	1644	18	3276	3493	31	7116	6883	45	12376	11483	62	265957	251258	91	0.633588
136581	124978	84	38505	34604	84	2146	1898	22	4215	3633	35	9161	8596	51	14958	13895	69	293079	279047	91	0.633588
63156	62409	80	18982	17958	55	678	636	0	1257	1202	11	3011	3158	30	4485	4336	37	104393	102739	82	0.634604
150682	129104	100	47816	40709	88	1676	1565	17	3790	3751	35	9073	8070	55	15935	14663	70	319189	296252	91	0.635619
103666	100866	83	21542	20778	59	1101	1048	6	2656	2566	26	6417	5831	46	9707	9276	55	202847	198639	88	0.63765
122788	111322	99	40902	36875	84	1713	1373	20	3747	3517	36	8130	7470	48	13437	12618	61	281575	259772	93	0.63765
163372	131665	94	62379	51289	92	1974	1444	27	4128	2937	36	9032	7630	50	15521	12663	69	293946	238330	98	0.640696
129741	115555	90	41778	36923	86	1803	1447	21	3550	3197	34	9121	8447	51	16024	13867	66	297280	271760	92	0.641711
74710	71582	87	21991	21488	61	1121	1011	3	1429	1370	14	4080	4080	35	6428	6054	43	143324	134750	88	0.647803
131438	113786	89	42953	37156	87	1878	1687	18	3188	3337	32	8581	7160	58	13145	11294	62	257036	232114	96	0.647803
227301	174268	104	74475	59040	98	3232	2417	35	6381	5188	45	14969	11505	75	19680	15490	91	417462	324846	108	0.647803
71676	71520	76	18096	17980	52	974	1082	7	2590	2327	24	4890	4673	41	7583	7813	46	157783	152191	84	0.648819
141160	120373	95	45741	38220	87	1887	1690	22	3786	3266	37	8480	7313	50	13324	11850	63	276568	244271	105	0.648819
134349	128425	83	53625	51493	82	2138	2113	24	4787	3831	42	9750	9118	54	14166	13335	67	307317	288573	96	0.649834
83418	79506	80	29052	27704	78	1136	1129	11	1766	2041	22	4682	4609	37	8206	7564	47	174603	163044	86	0.65288
108157	99067	95	30584	27515	83	1565	1634	19	2682	2711	28	6481	5844	45	10917	9395	63	215778	196800	94	0.653896
66062	63032	79	21016	20484	59	671	597	0	1191	1423	15	4143	3917	33	5303	5052	36	123897	118906	89	0.655926
148342	117983	99	52367	41280	92	1762	1430	21	3976	3669	37	9336	7741	53	15999	12650	69	308522	254847	103	0.655926
110233	106456	82	40267	38615	81	1582	1525	18	3512	3388	34	8265	7851	48	12595	11510	64	255870	232255	88	0.658972
72196	71948	77	16358	15927	51	760	769	0	2130	1785	21	4380	4282	35	7194	7320	46	139708	130684	88	0.661003
104519	96908	87	33519	31506	80	1880	1828	21	3378	3101	33	7863	7709	48	11374	10210	62	244703	231618	83	0.661003
75379	75626	78	28389	27865	76	927	1076	7	1556	1585	17	3790	3827	32	6311	5950	43	138689	129916	87	0.663034
124666	113091	88	44224	39174	86	1740	1491	19	3838	3471	35	9203	8195	55	15642	13992	71	287648	261437	101	0.664049
66829	65902	77	19777	19290	56	630	401	0	1184	1252	11	3897	3721	34	6842	6990	42	139632	131920	86	0.665065
82176	77630	81	30572	29376	78	899	920	0	1765	1749	22	4392	4107	35	7997	7589	54	148397	138591	88	0.665065
194531	157096	107	63307	50673	99	2919	2063	35	5374	4602	41	12980	11209	64	20670	17494	87	419000	362931	108	0.667095
233985	158176	109	79664	53952	105	2938	1909	35	5251	3953	48	13434	8723	69	23296	15965	85	455409	308153	112	0.670141
187921	167667	97	92375	84155	93	4202	3754	34	8410	8319	49	19688	18148	78	32918	30954	88	651414	601809	100	0.672172
110102	102302	89	44774	42274	82	1381	1360	13	3132	2858	30	7220	6808	48	11206	10321	54	238055	223874	91	0.678264
190229	146949	103	54963	41368	95	2365	1984	24	5468	4047	44	11134	8285	62	18987	14723	83	387902	303047	106	0.678264
104200	100700	89	38850	37474	80	1665	1684	18	3340	3122	31	7887	7491	47	12764	11985	61	245922	226646	94	0.680295
102693	90491	86	37250	33266	83	1320	1177	12	2041	2027	25	5418	5193	39	8331	7360	49	190630	172229	93	0.680295
90343	87310	81	31037	29988	78	1104	953	0	1861	2092	22	5218	5032	40	8646	8285	47	178267	167022	89	0.68131
106053	100715	83	20680	20160	60	1445	1362	16	3041	2735	28	7090	7027	44	11197	10656	59	241134	227645	92	0.686387
76894	73496	82	18970	18384	55	862	1065	6	1753	1680	20	4617	4193	37	7758	7454	52	154218	148007	86	0.686387
163480	144618	92	51243	45926	90	2422	1963	26	4816	4344	40	11509	10363	56	18094	16124	81	386090	355202	102	0.687403
89636	85204	82	30318	29408	78	1292	1162	10	2670	2149	32	5153	5274	36	8933	8715	50	172856	162024	89	0.689433
123360	108040	103	36565	31913	84	1745	1446	23	3725	3197	39	8025	6954	48	13019	11747	69	262880	239297	95	0.691464
220043	156205	103	77778	53833	103	2699	1933	32	6358	4163	52	14494	10392	73	21957	15978	93	505163	356553	115	0.691464
120443	111348	83	44140	40572	82	1756	1827	21	2764	3037	31	7962	7486	51	13556	12536	62	270984	250706	87	0.692479
68483	68668	77	23390	22897	69	821	885	0	1980	1716	25	3464	3509	31	6863	6738	42	147077	137988	88	0.692479
114227	104704	88	35889	33726	81	1409	1243	14	3033	3171	31	6349	5847	44	10610	9608	55	208991	196079	94	0.69451
159935	136696	94	55870	48027	90	2132	1794	24	4800	3643	43	9916	8653	54	17602	14317	69	357775	305722	103	0.695526
102194	98585	97	24024	23366	67	1537	1279	15	2876	3037	26	6406	6036	42	10613	9924	48	216771	207449	92	0.695526
123520	107365	97	45434	39273	86	1426	1297	16	3404	2728	35	7902	6946	52	12174	10985	59	277481	239842	98	0.695526
226715	178318	112	97869	78876	105	3726	2791	37	7031	5551	49	17232	14215	77	28448	23003	102	589726	486835	115	0.697556
158428	132007	91	55976	46325	90	1900	1486	24	4128	3237	45	8168	6878	48	14101	11512	69	296230	252970	101	0.699587
167606	133166	94	74388	62557	94	1924	1531	22	4161	3005	38	10184	7997	54	16737	13347	71	329756	256666	103	0.700602
96884	91181	84	31219	29627	79	1286	1337	15	2148	2097	25	5712	5601	43	10567	10694	52	193951	180927	87	0.701618
89321	85113	80	37510	36015	80	1102	1012	4	1877	1757	23	4732	4767	36	7704	7626	46	180834	172440	91	0.703649
109076	101913	86	29752	28108	81	1523	1530	17	2677	2545	29	7583	6961	48	11057	10440	51	216495	202726	87	0.704664
151221	128422	93	54639	45536	89	1973	1496	25	3958	3205	35	9195	7669	53	14370	12598	67	308652	272683	98	0.709741
123897	115632	86	41515	38951	83	1895	1871	23	3594	3809	30	8760	8416	52	14730	13548	70	278924	254502	90	0.712787
81693	78082	79	28820	28154	76	1253	1329	15	1959	1972	25	4789	4792	36	8645	8252	49	172456	162145	90	0.714818
180162	143428	97	51027	40057	93	2550	2033	28	4866	3322	43	10717	8622	58	17926	14158	74	361077	294121	108	0.715833
109937	105053	89	29682	29276	78	1911	1761	20	3301	3374	30	7377	7006	45	13126	12324	64	260484	247377	96	0.716848
103776	99208	86	42553	41938	80	1100	1330	13	2428	2583	26	6330	6166	42	10826	10405	51	228479	218756	97	0.717864
71975	70299	79	23180	22814	64	837	761	0	1875	1892	22	4269	4165	35	7326	7617	46	150707	147411	85	0.718879
142838	118678	92	47146	39572	88	1636	1405	16	3544	2910	35	8102	6840	52	12685	11179	58	273991	230543	103	0.719894
123150	116230	96	30776	29536	82	1629	1677	21	3548	3006	32	8305	7733	51	12580	11957	64	272508	253243	100	0.721925
98097	92581	83	32016	30636	79	1262	1215	12	2494	2413	25	6232	6247	39	9541	9549	51	197584	192363	92	0.723956
86501	86659	78	24370	23594	72	1347	1272	11	2301	2339	28	6105	5994	45	9957	9389	56	200331	189166	90	0.723956
226576	181021	109	61502	49105	99	2847	2473	28	5929	4154	50	14084	11563	68	22600	18791	84	475283	401219	112	0.725987
146114	129518	90	51177	45275	88	2001	1635	22	4158	4121	36	9356	8472	50	15292	14473	65	314587	295411	99	0.727002
299985	200940	123	88239	57949	121	4151	2637	43	8400	5183	59	17599	11471	74	25946	17392	95	569888	371509	135	0.728017
118366	112288	85	31032	30884	79	1802	1736	19	3360	2975	35	8544	7883	49	12884	12095	64	269352	252123	96	0.729033
90201	86962	82	32562	31345	78	947	811	0	1768	1827	23	4761	4754	37	8598	8138	53	166289	157015	89	0.731063
143794	134973	85	55247	52650	85	2333	2153	24	3882	3608	33	10703	9893	57	16199	15055	73	323170	295622	94	0.731063
108284	101811	86	38306	36045	80	1188	1116	8	3124	2992	33	6365	5820	45	10369	9975	59	202392	186293	92	0.732079
130954	118872	87	36741	32558	82	1562	1605	19	3874	3323	35	8214	7360	49	12431	11493	61	264517	232747	91	0.733094
170087	129446	98	59264	45775	95	1909	1656	21	3858	3200	39	8915	7049	56	14823	11137	72	290614	224408	108	0.734109
100546	96092	80	28991	26984	80	1738	1641	20	3318	2811	30	6398	6213	41	10056	9045	56	213410	200607	90	0.73614
148571	120392	92	51641	41253	91	1870	1569	22	3648	3237	35	9156	7134	55	14405	11759	66	292982	241932	101	0.73614
195008	151399	116	70792	55845	98	2614	2175	29	5654	4526	45	11231	9676	59	18538	14566	77	385647	315640	109	0.73614
83833	80309	77	19302	18765	55	1130	1188	11	1971	2315	24	5315	5083	41	8575	8412	53	164928	155677	84	0.737156
158813	131900	93	52983	42926	90	2269	1667	27	4177	3442	39	9807	8176	55	15640	13214	86	313228	276686	99	0.740202
87245	86429	78	28953	28344	77	1198	1300	13	2323	2253	27	5557	5547	38	10136	9497	52	201870	187077	93	0.740202
100803	96448	81	37367	35439	79	1152	1072	10	2693	2366	30	5688	5603	39	8776	8030	50	181581	174694	89	0.742232
120602	113940	84	43183	39865	83	1471	1304	19	3325	2857	34	7924	7559	50	12774	12099	65	268008	253324	93	0.742232
101773	96205	98	34960	32467	83	1124	1038	5	2716	2384	28	6069	5446	43	9730	8014	55	193873	174274	98	0.742232
46925	47732	74	18562	18309	56	459	374	0	895	1041	4	2629	2327	28	3478	3574	30	96935	92703	85	0.743248
76660	74174	77	24729	24279	75	708	550	0	2359	2048	26	3914	3910	33	6397	6296	42	129633	124269	88	0.745279
126905	119306	89	37578	35838	81	1784	1780	21	3483	3650	33	8591	7565	57	13646	12914	63	271180	255653	97	0.746294
280954	220053	127	142642	117803	125	5651	4160	41	10320	8213	54	23518	19833	90	37999	31039	123	794644	689064	135	0.748325
165930	141860	98	36864	29836	89	2084	1812	22	3942	3409	36	9539	8120	54	15354	12993	73	320472	273807	102	0.752386
55911	56114	75	18304	17864	53	411	649	0	1287	1149	10	2751	2526	30	4425	4002	36	97320	91302	85	0.753401
133076	119579	95	40315	35785	86	1816	1640	22	3447	3051	33	8563	7655	52	13714	12279	64	267849	242588	99	0.753401
152935	134100	91	52329	44852	89	2406	2337	24	4785	4442	36	10022	9242	52	15262	13735	66	328695	292927	100	0.755432
98586	97594	81	32662	31789	78	1547	1533	15	3022	3175	27	6952	6893	44	11506	10693	54	242523	231871	93	0.756448
114320	107680	84	34396	31780	82	1188	1248	13	3137	3390	30	7570	6948	47	11668	10482	59	241431	228075	97	0.759494
181990	165328	92	57728	52326	88	3275	3058	28	4976	4996	37	13103	12107	65	22046	21219	81	426331	389118	99	0.760509
142322	130475	85	32534	29487	82	2218	1789	24	4818	4150	38	9637	8864	53	16861	15281	70	361101	334243	98	0.760509
74210	71759	80	25378	24458	76	625	715	0	1928	1988	24	3924	3719	34	6434	6005	44	134033	134567	88	0.763555
100919	94670	84	29513	26853	82	1762	1802	20	2896	2517	29	6315	5642	43	10003	9797	50	200483	188303	82	0.76457
69940	69634	79	16667	16264	53	1141	1160	9	1984	2320	23	4448	4769	36	8142	7751	45	158352	153621	84	0.766601
152002	140380	92	53240	49695	86	2257	2155	24	4337	4166	36	10554	9591	55	16687	15366	73	367849	323702	104	0.766601
203681	156296	117	71675	54874	99	2823	2380	30	5758	4678	48	13493	10591	68	20790	16245	84	482376	384919	110	0.767617
159521	140065	89	58679	51860	89	2255	1802	24	4332	3969	37	10174	9250	53	16089	14923	72	325738	299262	92	0.767617
182495	162895	94	105229	95131	93	3392	3056	32	7528	7096	45	17060	15527	72	26852	25125	89	583196	523751	101	0.770663
164010	147768	97	80397	71644	88	3995	3675	34	7658	6536	53	17859	17036	75	28797	26860	86	574833	533788	97	0.772693
107391	101162	84	34280	31594	82	2122	1635	25	4352	3728	40	7778	7023	46	11457	10905	56	225729	216585	91	0.772693
112124	106780	88	30337	28736	79	1771	1561	23	3983	3773	33	9098	8447	52	15640	14932	65	297204	268811	89	0.773709
97384	92896	83	25694	25118	74	1231	1055	5	2065	2176	25	5581	5430	40	9805	9193	51	177880	171556	91	0.774724
103550	96099	98	37084	35336	81	1534	1532	18	3442	3446	33	8118	7538	48	12565	11464	60	254712	238982	93	0.788939
108260	99049	91	34990	31702	81	1718	1652	21	2903	3037	31	7896	7794	47	13632	12970	63	275410	261062	91	0.791985
147305	113636	95	48817	37984	92	2032	1484	23	3458	3171	37	8551	6900	53	13327	10919	68	251203	195056	104	0.798078
86292	83001	82	27163	26184	77	799	832	0	2432	1862	26	4762	4362	38	8235	8196	45	161531	150074	87	0.798078
103732	100208	82	35839	34595	78	2556	2558	24	3813	3599	33	8978	8759	50	14062	13343	67	294992	270821	83	0.798078
125126	117756	86	21255	20474	58	2253	1973	25	4162	4006	37	9825	9369	51	15366	14699	65	330708	312136	90	0.799093
288794	199183	116	96183	64785	111	3983	2689	39	7218	5398	50	16937	12058	75	26593	19105	103	552759	404859	118	0.800108
115273	107392	87	36748	34597	82	1794	1614	18	2428	2566	29	7069	6968	43	11893	10897	58	225674	213773	91	0.801124
192864	149385	99	59737	45768	96	2183	1934	24	5131	4312	42	12043	9691	63	20621	16344	81	401377	315399	102	0.801124
167884	134438	103	55476	45229	94	1784	1588	17	5038	4200	41	10743	8977	59	17977	14403	76	359305	306118	102	0.80417
120680	109803	93	41869	36798	85	1035	1045	6	3146	2654	29	5254	5067	40	8415	7796	49	209482	185254	94	0.80417
215845	159455	105	67253	49359	99	2518	1986	28	5309	4128	42	12753	9431	68	22514	16963	84	438103	333544	112	0.807216
96067	94655	83	44497	43300	79	1167	956	0	2002	2117	23	5838	5844	39	9425	9131	57	213265	200677	91	0.808231
115080	106134	88	37864	35324	82	2128	1846	23	3361	3015	31	7773	7255	50	12854	11696	64	249583	236443	95	0.808231
143042	115971	98	48788	39757	90	1794	1418	20	3184	2748	32	8432	6940	53	13546	11636	75	279601	234354	97	0.809247
151092	127799	107	41717	33998	90	2053	1726	22	3709	3426	34	9508	8188	57	16167	13739	72	321404	276007	100	0.810262
186761	149186	96	67995	54635	94	2090	1751	26	5239	4362	44	10805	8491	58	17644	14271	78	369779	309583	103	0.810262
157946	123669	109	54157	42525	92	1644	1346	20	3455	2894	34	8606	7084	54	14344	11361	69	292792	233271	102	0.812293
152548	140571	95	52346	48176	87	2660	2524	28	5122	5063	39	12582	11602	58	19699	19030	83	424258	394044	97	0.814323
79070	75427	89	22922	22482	66	948	989	0	2830	2548	27	5471	5475	39	9678	9601	50	214125	201680	90	0.815339
102342	95995	88	24277	23624	68	1353	1261	15	2826	2669	29	7015	6386	45	10310	9301	60	231202	212516	89	0.815339
171743	138531	97	64049	51211	94	2446	1842	30	4893	4211	39	10638	8721	57	18169	14089	87	373719	306633	104	0.816354
116785	110573	96	48486	46229	80	1654	1531	17	2914	2729	33	7185	6990	42	11969	11510	63	232589	212964	91	0.817369
98173	94489	84	23721	22860	64	938	970	0	2984	1981	33	5575	5233	41	9414	9080	51	198761	186902	88	0.818385
92346	88510	80	24348	23456	78	1092	1150	8	2400	2227	28	5066	4837	39	8812	7953	53	178585	170755	88	0.8194
101370	96374	91	19274	18725	55	1683	1584	18	3206	2984	32	7113	7093	44	11356	10844	62	227364	209770	90	0.821431
162637	130230	95	48890	38642	92	2114	1528	26	4299	3523	39	9938	8198	57	15796	13225	72	347632	284517	110	0.822446
128233	117213	87	31787	28431	85	1754	1327	20	3435	3484	32	7527	6853	46	11773	10881	59	246709	234859	94	0.822446
79440	77525	80	21508	21210	60	1083	1380	11	2143	1867	20	4480	4227	37	7288	7383	43	156808	146647	90	0.825492
122075	114683	83	59164	57078	82	2437	2392	26	4507	4180	34	11734	11101	60	18461	17642	78	355005	327513	98	0.826508
105194	101503	82	31024	30263	78	1565	1508	17	2779	2217	28	5960	5687	41	9894	8979	53	202170	188002	89	0.826508
71960	69954	76	28377	27163	76	813	601	0	1580	1545	19	4458	4188	38	6348	5783	45	127505	127731	77	0.827523
100432	96336	80	32417	30605	80	1227	1123	8	2776	2634	27	6485	5932	43	10017	9385	56	202950	188455	89	0.827523
81081	78373	80	26136	24901	78	1115	986	0	2243	2506	23	5649	5608	41	8789	8219	50	182626	176104	78	0.830569
103965	95855	87	25069	23862	79	1918	1617	20	3356	2960	34	7625	7301	47	12375	11768	62	236259	225195	86	0.831585
138213	128415	87	50721	46428	86	1988	1873	23	4179	3452	32	8497	7777	50	14367	13022	66	299067	272644	92	0.8326
80654	76238	81	25468	24413	69	1051	875	0	2124	2156	27	5229	4859	41	8599	7557	51	164739	156743	78	0.8326
114760	110177	83	34641	33328	80	1945	1978	21	3322	3490	31	8504	8521	48	13715	13987	65	284211	274083	88	0.835646
173794	159563	91	55688	52435	88	3026	2939	29	6854	6414	45	13943	12796	69	21958	20605	80	466106	422863	98	0.836661
104531	101891	82	41560	39604	81	1411	1432	15	3668	3288	35	8537	8323	47	12935	12149	57	273214	253464	93	0.836661
109183	106805	82	26158	25464	65	1808	1845	20	3803	3384	33	9187	8740	49	14982	14355	72	303756	288862	89	0.836661
221296	166257	116	67598	50668	99	3000	2259	34	5762	4359	48	13276	10374	69	21157	16172	82	429401	328181	111	0.842754
220775	172245	98	82421	63019	98	3019	2231	33	5434	4577	44	12996	10609	62	21148	16371	81	474901	380652	106	0.843769
97795	94428	79	35983	34613	78	1298	1369	13	2879	3107	27	6560	5991	46	11658	11295	55	232132	216441	86	0.843769
126890	115307	91	49467	45195	85	1603	1401	16	2888	3154	30	7673	7323	47	12454	11632	59	264969	236704	97	0.844784
169619	133036	104	57141	45045	93	1800	1275	20	3385	2821	38	9720	7674	53	15817	12520	66	318440	253817	102	0.844784
136434	123587	92	48346	43739	85	1459	1147	12	2844	2764	31	6738	6291	46	12588	11470	61	256756	238072	91	0.8458
235236	162736	116	76411	53490	105	2900	2189	31	6002	4583	44	14383	10362	69	24253	16896	90	483311	340466	113	0.846815
161284	138035	94	69302	60022	89	1907	1594	22	3521	3126	33	8631	7927	47	12650	10921	63	299914	267971	97	0.846815
95976	92100	83	32138	30452	79	1383	1299	15	2607	2640	27	6143	5598	44	9781	9289	53	200233	190780	88	0.84783
104197	96866	83	33993	31065	81	1237	1256	11	2510	2583	25	6161	5826	41	10708	10555	53	211602	202698	91	0.848846
105362	102525	84	29747	28703	79	1293	1473	15	3252	3029	30	7135	7041	44	12378	11911	61	226106	208003	94	0.850877
113286	107764	85	31726	30222	80	1588	1489	18	3005	2908	31	6796	6433	47	10587	10140	53	207404	192096	89	0.850877
135680	110070	91	50828	40368	89	2011	1493	21	2728	2349	30	7587	5640	52	11703	8698	62	252154	204687	101	0.850877
102925	96810	83	35300	34460	81	1388	1497	16	3295	3086	32	7720	7358	47	10843	10863	53	237655	223372	96	0.853923
158245	125179	101	55243	43982	92	1721	1243	22	4164	3155	43	10219	8447	58	15415	12295	70	328888	264328	105	0.854938
87837	86352	78	29031	28346	77	1031	984	0	2159	2321	22	5378	5146	39	8645	7709	50	181412	174005	88	0.855953
109323	105046	87	40939	39196	80	1697	1484	20	3338	2720	31	7631	7104	48	10780	10160	54	242574	227265	93	0.856969
136019	122875	89	45477	41243	84	2439	2195	26	3943	3348	36	9325	8620	50	15167	14245	70	300974	280652	91	0.856969
152772	119100	94	56205	43839	92	2101	1544	26	3651	3176	36	8697	6791	55	13900	10120	73	287034	224398	98	0.862046
111146	101740	84	38358	35541	83	2230	1764	25	3275	3087	33	8239	7937	46	14091	13726	66	290010	276670	92	0.865092
130934	115911	88	45423	39827	86	1869	1366	23	3586	3652	32	9104	8056	56	13349	11363	69	284924	257077	92	0.866107
81141	79802	78	18136	17838	55	763	798	0	1851	1813	19	4006	3551	36	6180	6329	41	126155	123151	85	0.869153
170287	142129	92	41849	34477	90	1872	1566	22	4325	3899	38	10244	8332	58	17819	14829	83	323863	278857	101	0.870169
88088	84587	83	17628	17071	52	1499	1439	15	2474	2494	23	6138	5930	42	11036	10031	70	219946	207040	89	0.87423
85636	84618	79	17855	17588	53	1205	1153	9	2398	2443	25	5305	5547	38	9973	9977	53	191682	182126	89	0.87423
146726	119235	107	42128	34214	90	1827	1183	23	3490	2894	35	8277	7258	50	13755	11579	67	291642	247538	103	0.875245
150236	123307	101	51310	42341	91	1634	1286	18	4144	3289	35	7787	6490	50	13405	11196	64	272074	224624	99	0.877276
81553	80371	79	21051	20690	62	887	927	0	2780	2587	28	4739	4644	38	7432	7325	47	168477	161224	89	0.877276
202992	144134	103	72216	52660	98	2180	1570	28	5374	3805	48	12403	9228	65	19927	14261	84	414084	299351	106	0.878291
136274	111106	90	50262	39871	88	2078	1675	20	4149	3032	40	9253	7351	59	15462	12877	67	297515	241787	97	0.878291
87888	85754	83	26474	26029	76	1095	1026	7	2398	2397	26	5003	5196	40	8463	8192	48	183164	173265	86	0.878291
121345	110815	86	32948	29945	83	1788	1862	19	3558	3358	30	8869	8444	56	14181	12798	78	291296	277354	89	0.880322
162440	124620	96	59208	45238	92	2377	1773	28	3523	2711	38	9260	7328	56	15035	11324	72	300424	232818	98	0.880322
104656	101417	88	45509	44485	81	1598	1355	16	2418	2263	25	6969	6731	47	11304	10506	58	216833	209033	93	0.884384
122225	117186	85	28338	27245	80	1873	1812	21	3317	3443	34	8337	7755	52	13124	12304	61	260078	245899	95	0.885399
112086	107874	84	18620	18416	55	1531	1435	18	2804	3151	29	6637	6288	44	11008	10121	61	229949	218444	93	0.886414
109161	103761	83	36796	35000	81	1434	1553	17	3018	2711	33	7056	7094	42	11443	10901	56	241488	224303	91	0.88743
87384	86766	79	16516	16108	51	1377	1411	15	2238	2147	26	5905	5779	44	9661	9537	55	190994	178147	89	0.888445
99226	94785	89	28129	27276	78	1200	1417	13	2095	2291	25	5604	5957	37	9079	8549	54	187529	181592	86	0.892507
116687	111268	83	38235	35993	81	1813	1754	19	3440	3007	37	8053	7541	46	11928	11506	60	240609	223395	87	0.893522
112389	106875	83	24374	23249	70	1272	1463	14	2660	2291	30	6777	6306	44	10202	10162	55	245639	229187	89	0.895553
163385	132969	94	50454	40290	92	2267	1831	26	4536	3457	40	10164	8726	56	17062	13844	73	337599	288909	98	0.896568
132015	114993	96	41518	35108	86	1618	1511	16	3377	2988	32	7852	7209	48	14113	12697	64	253867	232620	93	0.897583
82946	80747	82	25506	25180	69	853	976	0	1807	1768	22	4492	4228	36	7102	6822	45	148973	141066	90	0.905706
189988	153004	99	69282	55407	97	2557	1877	28	4732	3684	42	10972	8985	60	17731	14878	74	359736	303486	107	0.906722
113042	106658	85	40031	38474	80	1544	1425	16	3279	2855	33	7969	7721	47	12174	11360	58	249518	228321	94	0.909768
128998	120628	88	45171	42741	82	2047	1889	21	4182	3720	36	9420	8390	59	15316	13719	70	300940	276876	94	0.913829
118695	108054	86	40990	36254	84	1454	1227	12	3385	3213	30	7505	6859	47	12178	10940	71	252391	234933	92	0.913829
103260	101121	80	24878	24480	68	1536	1389	18	2900	2566	31	7677	7344	46	11780	10431	56	252297	237877	91	0.913829
154856	133806	96	39311	32561	87	2526	2406	25	4454	3876	41	9125	7724	55	14693	12877	70	307595	268891	102	0.914845
210932	149247	102	72996	51943	99	2434	1622	30	4897	3569	45	12879	8721	65	20670	14756	89	426029	303943	118	0.916875
135656	122980	88	73374	68797	85	3272	2616	32	5813	5077	47	14817	13338	68	23852	21010	84	485405	426748	100	0.916875
133352	127994	89	39038	37855	82	1687	1657	20	4251	4090	36	9752	9314	51	14513	13326	62	315567	291209	96	0.919921
318051	202655	135	108812	70003	129	4270	2611	43	8726	5998	56	20380	13821	92	30779	20847	121	655068	452237	143	0.919921
115702	110855	83	31914	30440	80	1460	1576	20	2860	2778	28	7134	6522	46	11186	10608	57	231104	217314	95	0.921952
88067	83944	80	31245	29706	79	1273	1370	12	2077	2284	25	5322	5127	41	8479	8648	47	178199	174459	83	0.923983
110122	104009	85	27560	26898	80	1489	1483	17	3698	3466	36	7278	6482	49	11283	10098	60	238247	229197	90	0.923983
100322	96470	80	29900	28742	79	1432	1342	14	2084	2109	25	6362	5347	46	10113	9205	50	203968	193084	88	0.926014
71566	67532	85	31722	29958	77	760	841	0	1785	1624	20	3796	4161	33	6155	6125	42	147069	144107	78	0.927029
85245	85050	80	29184	28871	75	1060	1179	10	2323	2240	24	5237	5283	37	10438	9854	53	183509	172290	90	0.933121
301144	211161	137	107113	76753	128	4429	3261	39	8558	6202	52	19375	14059	77	31458	22638	116	657316	500175	140	0.938198
245600	174373	124	118140	87244	113	3095	2565	32	6653	4590	49	13777	10320	64	23206	17289	102	458114	328818	127	0.942259
120067	113128	84	41935	39615	82	1277	1106	11	2800	2697	29	7245	7118	45	10985	10014	57	227490	209065	94	0.942259
135078	123576	101	39478	36582	82	1943	1788	22	4088	3593	33	8519	8283	51	13460	12537	61	279993	264340	96	0.943275
88391	87030	79	20056	19513	55	1426	1313	16	2519	2655	27	6731	6564	43	11171	10294	63	218252	209200	90	0.943275
189450	166115	104	89455	80446	94	3574	3382	30	6679	6125	47	17200	15341	77	27488	25009	92	567548	519281	107	0.94429
113091	107166	86	30343	28669	81	1440	1544	16	3067	3081	29	6506	6170	43	10208	9236	63	204558	189785	91	0.947336
177941	140222	106	63096	49490	95	2262	1891	26	4306	3040	44	10027	7931	56	16842	13447	75	344738	271495	107	0.950382
119632	111920	92	45309	43306	82	1785	1586	19	3301	3082	32	7593	7365	45	13228	12895	61	252351	232443	92	0.950382
162803	135496	100	55752	45155	94	2101	1797	25	4933	3582	47	11187	9201	60	18513	15603	79	367078	312720	108	0.952413
167813	143754	96	53178	45812	91	2065	1947	23	4650	3639	41	10085	9151	50	15528	13710	76	332014	294013	100	0.95749
13398	12894	49	129273	108348	69	11841	10682	50	35133	30111	69	14931	12874	65	13811	11964	64	11152	10341	58	0.959521
112701	106840	83	25427	24480	70	1652	1652	19	3022	2978	33	7779	7527	47	12036	11408	61	254784	244823	94	0.963582
67246	64572	79	15783	15659	49	846	805	0	1346	1364	13	3771	3650	32	6956	6901	42	124039	116800	87	0.964598
182162	140408	98	58003	44443	97	2351	1607	29	4785	4166	40	10886	8759	62	18024	13569	80	348799	279112	106	0.964598
299270	206660	128	109627	76462	127	5303	3779	46	10340	6906	65	24541	17690	99	34918	24465	125	718122	534294	141	0.965613
153650	142927	90	28039	26837	72	1884	1874	21	4433	3893	34	8694	8076	52	15107	14199	66	300229	274263	98	0.965613
173059	137184	102	51824	41050	96	1891	1500	18	4235	3220	37	9385	7611	60	14744	12232	73	341590	280897	107	0.967644
110872	105625	89	38996	37472	80	1811	1765	22	3734	3624	31	8498	7846	54	13473	12898	59	277501	261160	96	0.97272
167241	153556	92	60137	54886	89	3259	3006	30	5144	4594	40	13502	12081	62	20913	19713	80	450151	412142	102	0.973736
134667	118795	91	45379	39695	87	1524	1476	18	3881	3694	35	8019	7037	50	12531	11206	62	275901	238683	98	0.973736
96202	93261	80	34294	33019	79	1369	1469	15	2710	2280	30	6158	5556	43	8366	8568	44	193697	181882	90	0.973736
90455	87357	79	36453	34937	79	1330	1027	6	2138	2016	27	5077	5149	40	7397	7109	44	156709	146629	86	0.975767
352348	231010	139	112440	74549	137	5825	3696	47	12415	8508	66	28187	18910	105	43039	28992	137	940312	671672	149	0.976782
91690	90241	78	31863	31264	77	1408	1330	12	2870	2355	32	4838	4677	38	8168	8078	47	167976	163273	89	0.976782
106927	100486	94	34300	33292	79	1067	1105	8	2456	2564	24	5131	4908	40	8921	8421	50	184032	175911	93	0.979828
92010	90212	89	24688	24119	68	1136	1159	9	2799	2430	26	5457	5202	39	9366	8877	54	181618	174731	90	0.979828
96784	94036	79	25370	24620	77	1428	1297	17	2426	2164	29	5714	5515	40	9628	9178	53	199334	186633	92	0.980843
91230	84703	97	24081	22567	79	1153	1033	4	1306	1575	17	4895	4622	40	7582	7065	48	157791	141422	97	0.980843
148538	121876	95	48507	39245	90	1963	1820	22	4176	3444	41	9552	8149	54	16103	12798	71	309480	252843	106	0.981859
73416	71823	78	26166	25523	73	950	803	0	1370	1829	15	4052	3858	36	5821	5901	40	134634	130721	88	0.981859
105522	101420	86	65145	62836	81	1842	1705	22	4173	4102	33	8839	8289	46	13967	13372	63	277075	255102	93	0.984905
97943	90975	82	34737	32557	81	1246	1195	9	2019	1931	24	5622	5428	41	9717	8864	52	203218	189030	88	0.987951
104775	98211	83	22199	21360	63	1460	1495	18	3083	2993	31	7316	6642	47	11990	12130	55	227269	209316	89	0.990997
157227	128195	92	55517	45795	92	1926	1574	24	4059	3544	34	9472	7955	58	14982	12882	71	299164	252979	102	0.992012
141522	123925	91	44581	38782	88	1698	1577	19	3826	3340	37	9085	7649	57	14805	12363	71	305152	268158	98	0.994043
160971	125862	93	49830	37583	92	2076	1476	25	5030	3848	44	9444	7311	55	16152	12176	73	321339	252371	103	0.995058
96580	90751	82	28007	26912	79	1637	1458	18	2827	3486	29	7594	7342	47	13943	13022	70	267298	248086	90	0.997089
115791	112876	82	31128	29556	79	1768	1831	20	3682	3307	33	8857	8456	51	14890	13808	69	299659	285908	96	0.99912
144153	134944	87	46906	43607	84	2646	2343	27	4124	4063	36	9765	9448	51	16052	14794	67	341334	319275	96	1.00115
101987	99570	80	28832	27814	78	1441	1298	11	3442	3335	34	7393	6617	46	11018	11311	47	247991	236093	92	1.00217
111679	106726	86	24678	23599	70	1353	1382	14	3451	3106	35	7192	6840	50	10429	10100	53	223451	211828	90	1.00318
96805	92565	82	37674	36135	79	1038	867	0	1916	2023	22	5124	4787	40	7690	7463	45	171479	159222	93	1.00521
92575	89448	83	28865	27991	77	805	838	0	2307	2260	21	4362	4139	37	7104	6904	44	167892	158409	89	1.00521
98894	95481	87	28697	27884	78	1142	1110	9	2365	2315	27	5306	5050	38	9097	8817	50	190842	181686	89	1.00724
98556	96197	82	19014	18578	55	1774	1609	18	2651	2385	24	6859	6659	42	9805	8978	52	228586	220651	92	1.00927
139503	118050	100	41934	35213	87	1858	1485	21	4114	3207	39	9321	8262	51	16054	14051	74	314543	278907	101	1.0113
126286	123835	83	39693	38615	80	2050	1890	22	3188	3007	33	7536	7329	46	12352	11241	70	262783	247632	96	1.0113
97597	95593	82	25521	24491	70	1016	994	0	3137	2802	32	6409	5778	48	9915	9425	57	209152	190504	93	1.01435
97101	92468	85	35392	34332	79	1017	1020	3	1899	2412	24	6197	6419	42	9738	9059	52	191874	182752	90	1.01537
134806	121420	88	42517	37733	87	1976	1714	21	3630	3178	31	8743	7587	55	15148	13737	82	300981	273549	99	1.01537
225716	172786	101	70080	52009	99	3473	2710	34	6398	5111	50	16030	12610	68	25622	19734	97	504729	391867	112	1.01638
112224	106779	84	29668	27221	80	1482	1402	15	3064	2782	29	7170	6957	46	11346	11016	58	229390	222314	94	1.01638
140589	131863	89	47379	43840	82	2327	2480	25	4007	4208	34	10438	10100	56	16861	16072	68	340447	312861	92	1.01841
70227	69855	77	16071	15954	50	930	860	0	1880	1700	22	4084	4513	34	7289	7388	45	145220	139435	84	1.01841
74886	71954	79	27284	26505	76	1328	1249	10	2078	1796	26	4078	4116	34	6723	6330	43	145747	142202	82	1.01943
108347	103170	82	31988	30642	79	1549	1467	18	2250	2540	24	7316	6593	47	9835	9494	54	214515	201134	89	1.02146
136522	127647	86	37995	35914	82	2146	2019	24	4324	4197	34	10147	9663	53	15110	13941	64	331995	309051	93	1.02146
77558	74806	79	30547	29398	76	905	666	0	1415	1429	17	4640	4889	37	7566	7659	42	149957	146500	84	1.0245
141717	123394	93	46048	39805	88	1678	1572	19	3266	2543	33	8383	7538	51	12418	11253	63	257744	229750	95	1.02552
147635	137944	92	45271	43141	84	2083	2003	24	3962	3817	36	10064	9213	58	16312	14987	67	321730	293004	95	1.02653
206516	156286	107	65742	50819	102	2618	2035	28	4989	3678	43	11618	8783	65	19746	15149	91	397900	316193	112	1.02857
179702	135804	106	65380	49901	96	2659	1770	31	4565	3506	40	10476	8007	55	17557	13465	71	365484	284284	103	1.02857
94666	90473	80	29145	28414	77	1312	1279	15	2803	2609	27	6902	6659	47	10845	10518	52	217940	207533	93	1.02958
139934	113993	100	45677	37664	89	1894	1378	21	3449	3061	34	8435	7298	54	14076	11669	65	289888	246964	100	1.03161
79494	77866	80	26049	25290	76	704	863	0	1874	2173	25	5697	5480	41	8715	8277	49	174571	169660	88	1.03161
162757	128891	95	53390	41371	93	2085	1796	23	4078	3515	38	9600	7497	57	17116	13438	71	335038	269410	103	1.03263
239496	178753	102	78666	58729	100	3071	2146	34	6816	5282	47	15012	11084	73	24022	18384	91	496312	367099	114	1.03466
104739	100953	84	22999	22333	61	1586	1489	19	3344	3103	31	7390	6809	47	12395	11954	57	240524	228191	92	1.03466
86443	80316	80	34254	32064	78	933	941	0	2511	2682	25	5047	4760	39	9393	9309	46	177474	168580	80	1.03466
176827	143532	100	71895	59531	94	2157	1720	26	4592	3799	37	10509	8989	56	16580	13968	68	335439	284086	102	1.03567
108964	105552	84	18237	18023	54	1810	1414	22	2591	2601	28	6683	6593	42	11242	10536	61	234455	221352	90	1.03567
98609	93519	85	24325	23131	64	1520	1507	16	2665	2649	25	6608	6606	42	10013	9569	58	214680	197549	89	1.03669
116140	105538	87	34382	31696	83	1883	1497	19	3383	3061	31	8330	7782	54	12860	12391	58	281105	268977	90	1.03669
95268	94501	79	16538	16214	51	1583	1555	17	2457	2410	27	6996	6667	45	11126	10445	57	239151	231379	88	1.03669
99901	94695	86	44313	42464	81	1650	1632	17	2519	2733	29	6230	5907	44	9645	9214	59	203243	191683	92	1.0377
99199	95215	85	27141	26050	78	1393	1440	16	2586	2639	31	6232	5718	45	10330	9804	53	216663	202753	90	1.03872
94913	92228	80	20264	19963	60	1279	1141	11	2760	2603	30	6157	5910	43	9947	9367	53	197798	187873	92	1.03973
121729	114668	81	41033	38689	81	1721	1371	17	3386	2932	35	8450	8070	53	12604	11675	59	261644	244108	92	1.04278
182417	164836	94	95004	86215	91	4052	3773	32	7991	7252	47	16655	15329	69	27986	24641	88	566833	501623	101	1.04278
194657	157179	96	65648	53456	94	2417	1829	30	4930	4505	39	12342	10411	58	20017	16732	77	416921	347691	102	1.04278
110400	104269	95	41584	39893	80	1598	1346	16	2550	2657	24	6108	5484	43	9607	8963	52	208591	191428	91	1.0438
85475	83369	82	26396	25688	76	1628	1453	19	3113	3117	33	6752	6309	44	11565	11622	65	215526	205295	88	1.04481
105854	97094	101	29077	27468	82	1630	1507	17	2713	2579	27	6687	6173	43	11648	11437	57	231301	209679	101	1.04481
82306	79553	79	26580	25940	75	972	995	0	2089	1904	21	4549	4641	37	6650	6313	48	150128	147143	82	1.04481
76300	74825	78	26759	25359	77	876	961	0	2731	2082	27	3524	3369	32	7478	7238	50	151466	146034	94	1.04481
149375	119198	95	50722	40476	89	1939	1687	21	3785	3081	36	8235	6741	49	14550	11621	65	288504	244214	99	1.04481
99103	93104	97	36239	34691	79	1395	1207	13	2582	2548	28	6425	6558	41	10860	10045	57	221157	204722	89	1.04684
107121	102388	83	27808	26712	79	1630	1601	20	3015	3041	31	6577	6290	42	12837	12478	54	232608	221493	90	1.04684
284134	210285	126	93817	69295	123	3996	2941	38	9013	7302	54	18359	13727	76	30013	21759	114	614862	476115	130	1.04786
192222	151166	99	46780	36969	94	2854	2129	31	5625	4265	42	12959	10154	64	21078	16351	89	413128	313908	102	1.05293
142411	131516	89	48923	45647	85	1963	2088	22	3792	3628	30	8235	7660	51	12109	11429	57	259026	230922	90	1.05598
218418	152724	115	72348	51344	101	2799	1960	35	5775	4046	48	13813	9432	71	20889	15210	92	467136	334789	110	1.057
178029	137320	103	70871	55511	94	2990	2005	33	4886	3942	43	11334	9146	60	17936	13877	83	366905	297579	100	1.06004
108134	104192	84	24520	24217	70	1825	1892	20	3118	3120	30	7860	7404	48	12265	11039	58	249418	236320	91	1.06004
226305	165623	120	70455	52037	103	2806	2058	31	5857	3978	50	13601	9635	69	23506	17566	96	483196	382194	113	1.06106
84229	79490	88	20332	19750	62	1161	1247	11	2244	2310	24	4975	5011	37	8274	8506	46	174651	159340	88	1.06309
95638	90576	85	30788	29494	78	1270	1082	11	2250	2259	26	6002	5923	40	8554	8400	49	190562	179100	89	1.06613
223312	176417	102	73536	59040	99	3201	2555	32	6423	4894	48	14389	12108	67	22827	19106	97	477290	408530	106	1.06715
258685	192961	120	86426	64528	117	3300	2435	34	7197	6249	54	16970	12525	73	28538	21654	116	572583	443170	130	1.06715
86197	82333	87	25003	24237	74	1421	1290	13	2174	2329	24	5921	5965	40	10060	9696	51	193557	187455	87	1.07121
131745	118467	88	46284	41963	85	1702	1555	20	4388	4360	37	8955	8187	52	15266	14113	73	308616	285295	95	1.07121
111482	106840	83	42882	41368	80	1610	1432	16	2782	2934	28	7604	7576	50	11931	10959	70	257669	236964	91	1.08238
155612	125135	112	47410	36834	112	2394	1831	24	4042	3555	33	10571	8271	59	16574	13373	77	357322	306349	112	1.08238
104844	100257	87	37734	35386	81	1324	1041	10	2771	2744	28	6227	5796	42	9628	9168	51	206953	193203	87	1.0834
179204	151556	93	60831	52560	92	2395	1921	26	5270	4629	40	11676	10461	56	19310	18063	76	372396	342146	98	1.08543
88965	85852	79	16698	16401	49	1323	1388	14	2304	2335	22	6225	5762	42	9012	8599	57	191432	180299	82	1.08543
308992	203463	127	99891	67180	125	4955	3221	43	9240	5811	59	20037	13622	79	32097	21986	121	665616	461973	133	1.08543
89285	84282	81	24254	23406	77	1269	1122	12	2467	2118	27	5357	5535	38	7474	7422	45	170811	157878	86	1.08847
107324	102453	85	26447	25366	76	1448	1418	19	3171	2761	31	6504	6096	43	11150	9647	71	228042	214556	87	1.09152
142264	122419	93	46764	39942	88	1658	1426	17	4775	3865	43	9216	8053	54	13630	11562	63	279832	244411	97	1.09355
179998	137459	106	60661	46702	99	2316	1812	27	3869	3754	34	10689	8114	59	16874	12722	76	358786	278802	108	1.09558
108949	106026	85	43369	41815	80	1410	1100	18	3544	3372	32	7645	7204	43	11343	11313	54	236624	224407	91	1.09761
87074	82867	80	31342	29542	79	824	1032	4	2234	1960	25	4915	4520	38	7951	8064	43	172534	163666	85	1.09761
105378	99610	82	35251	33420	80	1451	1240	15	2580	2478	27	6682	6289	44	10339	9287	58	219479	204102	91	1.10269
138752	115011	91	47054	39253	88	1614	1177	11	2990	2602	32	6769	5887	46	11245	9079	63	238636	212893	93	1.1037
86290	85567	79	25984	25142	71	1033	954	0	2008	1707	25	5125	4948	39	8531	8105	50	155737	147175	86	1.10472
146448	126332	88	60062	52242	88	2311	1803	27	3885	3284	39	9435	8193	52	14645	12786	65	303578	261999	94	1.10472
179321	144730	100	67284	54481	93	1807	1654	22	4699	4004	42	9933	7698	57	15432	12588	71	312965	259207	104	1.10573
93996	90314	82	28513	27393	79	1170	1166	11	2510	2633	24	6412	6038	43	9865	8722	58	196927	187283	93	1.10675
118587	111959	85	33621	31930	80	1565	1774	19	3099	2953	29	6145	5572	43	12111	11454	69	228122	214485	95	1.10776
160418	137288	100	77324	68706	91	1985	1813	24	4596	3731	37	9685	7956	54	15560	13321	72	302107	259042	102	1.10878
207891	172248	100	57646	48429	98	2936	2575	30	5233	5011	41	12697	11319	62	21798	18472	81	439863	390940	108	1.10979
93923	90636	82	23387	22531	65	1155	1202	12	2453	2140	28	5198	5278	37	8690	8123	50	167572	160859	88	1.11183
318527	252985	132	134088	109582	129	8138	6239	46	16567	13710	70	39901	33910	125	62766	52778	129	1.04858e+06	1.02102e+06	140	1.11386
147482	123107	88	54733	44716	88	1885	1412	25	3749	3227	37	8638	6877	52	13783	12186	68	293964	250369	95	1.11386
118177	106687	88	36963	33582	83	1651	1479	17	2483	2403	29	7273	6627	46	12884	12126	65	260108	243487	90	1.11487
271357	205629	119	146886	113670	112	4390	3316	40	9706	7351	56	20632	16030	83	33716	26620	106	653209	527055	115	1.11487
189705	151063	96	66014	51992	94	2394	1854	26	4792	3958	41	10225	8211	58	16562	13965	69	364983	306640	102	1.11792
230086	181374	104	87971	69189	103	3092	2335	31	6005	4821	45	15031	12384	68	24155	19882	85	494915	411771	108	1.11995
89514	85898	80	45678	44099	79	1155	1054	12	2112	2197	25	5759	5711	41	9247	8832	54	184300	170983	84	1.12299
89152	83724	90	32372	31290	78	1110	994	0	2146	1971	25	5442	5263	40	8483	8594	45	176653	169399	86	1.12299
140867	120869	91	42975	36834	86	1977	1589	23	3699	3200	37	9141	8268	53	15249	13462	73	306199	275330	98	1.12401
73343	71118	77	24461	24050	70	739	766	0	1452	1354	15	3712	3797	33	6327	6106	45	130889	126311	86	1.12503
145721	126371	88	45723	39846	86	2189	1895	26	3879	3706	34	9065	7792	51	15762	13430	72	304254	274510	96	1.12503
129741	107207	90	35759	29083	87	1679	1361	19	3203	2741	36	7193	5985	48	12619	10680	61	259216	208332	99	1.12604
116393	108947	87	32227	29958	83	1393	1329	18	3851	3556	36	7609	6941	47	13169	12229	64	265726	241251	96	1.12807
118369	105676	85	36288	31955	83	1709	1706	19	3142	3072	34	8046	7477	48	13006	11891	65	263993	243605	95	1.12807
167755	132302	105	58271	45369	95	2084	1785	24	3609	2806	37	9483	7460	54	14955	11376	67	314430	250479	106	1.13112
94868	92521	82	25758	25461	71	1210	1074	7	2930	3087	26	5595	5385	39	10173	9994	47	195155	189969	89	1.13112
97458	94889	80	20288	19812	55	1610	1568	18	3254	2978	31	7089	6862	45	13227	12368	62	249723	240834	90	1.13112
102566	99351	83	34095	32220	80	1805	1820	19	2308	2482	27	7245	7257	44	12000	11430	67	247317	237287	95	1.13823
93845	90973	87	21902	21223	62	1323	1192	14	2351	2484	27	6433	6291	40	10002	9552	52	216285	210692	90	1.13823
155233	116721	108	53579	40500	93	1886	1646	22	3169	2509	33	7517	6264	46	11389	8455	57	264704	202208	104	1.14026
86712	82215	88	21904	21460	59	1322	1132	9	2156	2203	23	4572	4792	34	8165	8038	48	167449	158667	89	1.14229
152939	126949	94	50896	42004	92	2196	1473	26	3974	3173	37	8673	7656	52	14208	11779	74	269732	230615	102	1.1433
136384	125631	90	43967	39324	85	1803	1570	21	3625	3564	29	8332	7626	50	13324	12140	62	281429	260631	94	1.1433
130753	106188	91	45102	35500	88	2138	1835	26	3675	2910	39	7998	6716	48	12899	10411	70	276150	230568	98	1.14533
106469	101195	81	35862	33984	80	1223	1172	10	2568	2261	28	5696	5249	41	9276	8319	53	199634	183655	88	1.14939
123861	119611	86	36527	34851	81	1424	1556	17	3108	3052	34	7915	7662	46	12655	11328	58	263520	247334	91	1.14939
66380	64143	79	22650	22080	62	906	827	0	1116	1178	11	3504	3437	32	5259	5425	39	118647	116429	82	1.15142
114819	108972	90	40924	39338	81	1803	1768	20	4123	3783	35	8019	7637	45	13363	13406	68	263119	250829	86	1.15142
88024	85400	80	31034	30408	78	1394	1181	13	2776	2599	31	6357	6343	43	10443	10557	51	209911	204205	84	1.15142
151897	125131	92	52161	43186	90	2112	1616	20	4609	3893	37	10093	8593	55	16742	14739	75	337673	282424	98	1.15549
164562	135404	99	55312	45522	94	1745	1496	20	4335	3600	37	9996	8583	56	15748	13777	70	316146	265680	108	1.16056
81626	78661	83	11226	11149	44	838	792	0	1280	1516	21	4521	4489	36	7473	7507	45	164409	154432	93	1.16259
197117	164305	98	86652	73487	95	3114	2688	30	6347	5262	49	15448	12931	72	25307	21678	94	494988	430109	107	1.16462
91528	88902	88	27389	26016	79	1411	1402	14	2747	2240	30	5542	5421	40	10825	11187	55	218675	209432	93	1.16666
134432	108554	95	47623	39002	89	1628	1440	18	3284	2854	35	7461	5983	51	13489	11079	64	252062	211404	100	1.16666
307145	177952	135	105838	58333	131	4015	2198	42	8450	5415	65	18945	11646	88	28524	16973	115	653959	391711	145	1.16869
112045	108867	83	32036	31233	80	1271	1574	14	3813	3371	32	7276	7441	44	11778	10735	56	245553	233190	99	1.1697
135906	128808	84	45727	43193	84	2448	2325	26	4590	4074	37	11338	10543	53	17705	17618	69	364196	343904	99	1.17072
135442	127345	89	31520	30159	82	2212	2067	25	3516	3465	30	8937	8187	49	13334	12376	69	291588	265628	96	1.17072
71312	68842	87	18330	18192	55	752	672	0	1960	1981	21	4451	4385	35	6383	6407	41	143019	138956	87	1.17478
85267	80826	82	25345	24528	74	1340	1219	12	2290	2205	24	5391	5237	39	8215	7534	50	181400	167779	93	1.17579
177287	136034	94	66459	51939	94	2340	1756	28	4408	3397	41	9833	7911	56	17138	12962	72	338836	264158	104	1.17579
174328	155270	95	53203	48358	88	3005	2421	29	5170	4729	39	13455	12037	63	22095	20054	87	499771	449972	103	1.17681
142306	123164	91	46392	39614	88	2265	2165	24	3736	3092	34	8254	7245	52	13240	12121	58	294390	260429	99	1.17884
93652	89937	84	32487	30815	79	1370	1540	16	2859	2543	28	6271	5899	41	10845	10462	53	214024	205470	89	1.17986
88415	84757	81	21899	21263	64	1327	1250	15	2378	2371	28	6545	6678	43	10835	10246	60	206274	198151	88	1.18189
129799	118129	92	38628	34647	87	1968	1701	20	3598	3098	36	8289	7750	48	12958	11563	66	268417	248776	95	1.18392
96043	91977	89	22622	22173	60	926	1187	9	2658	2601	25	5735	5257	44	9301	8748	54	183346	170525	92	1.18595
194490	153804	98	55634	43604	95	2299	1996	26	6274	4817	45	13479	10650	62	21706	16906	92	436809	353581	104	1.18595
186195	165958	90	50245	44251	87	2978	2425	30	6015	4942	40	12723	10783	64	21391	18968	83	439681	373624	105	1.19204
86253	82969	80	21167	20531	56	956	828	0	2306	2027	23	5174	4722	40	8368	7772	50	169576	163734	90	1.1961
110911	107962	87	21276	20547	61	1454	1546	17	3346	2930	34	7966	7129	51	13157	12271	64	253294	242146	94	1.19712
190153	146732	98	58308	44551	96	2613	2042	31	4861	3962	42	11594	8416	62	18805	14707	81	389203	303351	111	1.19915
242204	180988	110	89608	67124	108	3236	2275	36	6322	4991	49	14975	10834	69	21898	16653	86	465186	355116	121	1.20321
115455	109280	83	31988	30543	80	1181	1214	12	2921	2500	31	6890	6524	46	9708	9108	53	216165	204236	95	1.20422
165212	140243	92	52169	45114	89	2506	1993	27	4215	3604	36	9707	8324	54	16352	13599	69	323671	275814	106	1.20829
189199	142179	108	61554	47522	97	2846	1941	33	4583	3973	40	11077	8514	59	18370	13616	79	370797	278746	108	1.2093
100056	96119	88	31190	30082	78	1408	1150	12	2813	2340	30	6052	5925	40	9897	9233	59	181210	172987	88	1.21336
105601	99239	83	35744	34127	81	1479	1553	19	2684	2451	28	6406	6181	43	11653	11192	60	240906	232375	87	1.21438
153425	133408	91	47227	40645	89	2120	1882	24	4036	3985	35	10259	8823	57	14958	13720	70	316380	293881	95	1.21945
93079	90249	80	26524	25489	74	1194	1074	7	2261	1981	24	6219	5919	42	10522	10392	54	214094	199197	88	1.22047
94557	89240	82	26395	25551	77	1177	1177	9	2802	2211	26	5890	5767	42	8744	8437	52	187997	176794	86	1.22149
141706	131723	90	38438	36067	84	2494	2314	26	4347	4226	38	10920	9626	60	17784	17213	71	371175	342674	95	1.22656
109032	104549	82	30980	29460	80	1388	1542	18	3578	3037	36	8193	7473	48	13624	13236	61	281943	266957	92	1.22656
102599	99036	81	24400	23725	69	1599	1553	18	2715	2953	27	6598	6520	42	11765	11265	61	225610	215163	92	1.22961
99647	98041	84	27083	26564	78	1543	1423	17	2740	2734	30	6505	6131	42	11090	10846	51	228152	213734	94	1.23367
100270	93418	86	34712	32041	80	1528	1180	14	2737	2570	31	6660	6344	41	10104	9673	54	215998	205240	91	1.23468
112018	106682	81	41467	39645	79	1469	1331	17	3292	3071	31	6870	6970	42	11227	10567	63	217213	205166	92	1.23672
114026	102129	84	34803	30419	82	1576	1333	15	3087	2902	32	6476	5810	43	10411	9384	54	223150	208123	92	1.23672
171354	148284	95	77380	66498	92	2377	2173	25	5285	5081	39	11691	10441	60	18597	16277	73	358429	325006	101	1.23672
89481	83528	85	18447	17662	53	1558	1445	16	1683	1995	20	5602	5278	38	9189	9332	51	189203	182479	88	1.23875
115502	110882	84	37920	35665	79	1481	1395	15	3033	3024	31	6531	6413	43	11211	10564	53	238860	220436	92	1.23976
84772	79510	82	28094	27150	78	774	682	0	2187	2367	20	4935	4553	38	8146	7554	46	155203	145503	90	1.24078
183281	149323	105	59658	48211	93	2046	1956	23	4259	3633	36	10370	8663	55	18234	14654	78	361068	302441	101	1.24281
122501	112871	85	34205	31362	80	1806	1673	21	3640	3421	34	7579	7087	48	11869	11007	60	256685	243373	90	1.24687
337611	212332	134	120584	76856	128	5242	3185	46	11529	7148	73	25969	16256	112	43317	27041	128	891090	552283	137	1.24788
112809	103764	100	33518	30669	83	1860	1693	20	3273	2962	31	8153	6898	52	13542	12051	66	268441	231294	100	1.24788
157808	124134	94	53257	41851	91	1710	1537	19	4110	3671	37	10191	8431	58	16735	13545	73	371597	303926	100	1.24788
126914	105007	97	44000	37050	88	1119	848	0	2895	2566	34	7025	6105	46	12257	10581	71	241873	203147	94	1.24788
195925	172702	93	63708	55128	93	3161	2687	33	5797	5105	41	15663	13798	72	25709	23229	90	535928	483361	104	1.25804
136017	117973	95	40368	35140	88	1541	1464	17	3996	3229	36	8740	7636	51	13718	12321	69	292423	269770	95	1.26108
162885	149356	91	60737	55556	87	2659	2554	27	5285	4825	43	13053	12348	60	19227	17853	78	400350	375826	94	1.2621
155599	121084	94	47083	36918	91	2225	1726	25	3782	3019	39	9941	7785	58	16047	12467	74	307420	246157	101	1.27022
158136	127906	98	52701	42767	92	1961	1357	25	3609	3191	35	9515	7900	53	16057	13768	62	323757	272279	100	1.27124
111017	104998	89	34382	31580	81	1748	1636	21	3349	3661	32	8248	7699	47	13054	12264	65	257932	243273	90	1.2753
108246	102529	85	24017	23514	75	1765	1682	20	2861	2867	30	6764	6725	45	11168	10223	59	223985	209896	87	1.27835
118409	110597	99	45695	42662	83	1546	1538	18	2259	2278	27	6608	6226	42	9424	9678	50	252843	238596	87	1.27936
116871	108876	87	27789	25660	83	1723	1484	18	3366	3207	30	8459	7929	49	13605	12587	68	264954	249366	90	1.28038
263147	181363	124	75348	51022	109	3869	2668	37	7207	5337	54	16691	12316	73	27289	19270	97	536308	396232	116	1.28139
77146	75494	81	25412	25055	75	948	876	0	1951	1826	28	4146	4029	36	6736	7007	46	144221	137130	83	1.28444
136696	126752	100	33726	31836	82	2264	2063	26	4458	4179	33	10541	9095	58	17770	16622	73	347691	325706	94	1.28545
84219	80430	80	31370	29869	79	985	1063	6	1589	1792	20	4336	4210	35	7468	7016	46	155342	145634	88	1.28647
93916	90607	81	22365	21844	67	1285	1134	8	2720	2499	28	6203	5661	44	9462	9007	56	193789	184895	90	1.29053
87074	84166	80	30765	29963	77	1178	1184	12	1930	1955	26	5609	5270	40	8864	8953	51	173952	163862	88	1.29053
114367	108644	86	31903	30512	81	1532	1347	17	3981	3590	33	7227	6383	46	11213	10340	58	234631	219444	93	1.29256
115202	110215	85	28884	28029	79	1923	2025	21	3853	4055	30	7213	6619	45	11386	10875	57	248684	237539	94	1.29459
95899	91132	80	30369	29305	78	1151	1239	12	2828	2848	28	5176	4694	41	8742	8095	52	198273	189538	86	1.29459
207865	161989	98	68842	53920	95	3195	2638	33	5785	4769	45	14543	11141	65	24650	19212	95	508591	408701	106	1.29662
225552	159919	104	68103	50022	99	3132	2305	32	5712	4367	49	14059	9982	70	22322	15909	95	481260	348755	108	1.29662
136253	107360	93	37055	28607	90	1768	1153	14	3706	3216	38	8871	7400	53	13796	10938	64	282144	232738	100	1.29967
258604	165111	122	91784	60277	110	3142	2137	35	7812	5009	55	17891	11996	77	27906	18389	107	572083	373776	120	1.30068
123052	116161	83	45147	41893	82	1775	1668	19	3126	3210	33	7670	7153	44	13490	12691	60	272102	245223	92	1.3017
53260	51233	76	20253	19939	56	612	542	0	740	749	0	2616	2595	25	4171	4107	33	105539	97292	82	1.30271
121476	113448	84	27775	26177	80	1571	1617	18	3868	3589	36	8540	8509	48	14554	14392	65	266804	249690	91	1.30475
144683	118148	101	47765	39988	90	1879	1644	20	3564	2733	36	8057	7033	50	14979	12278	73	283373	240842	96	1.30576
142780	133420	93	35866	34198	83	1780	1683	21	3710	3497	35	7959	7519	48	12195	11992	59	267388	253316	95	1.30678
82924	79043	84	28058	26957	77	1428	1284	17	2460	2957	25	6242	6158	41	9357	9299	49	195687	191533	81	1.30881
119820	116107	85	33321	32237	80	1603	1485	19	2743	2972	26	7184	7044	46	11235	11100	56	231848	222845	88	1.30881
112093	106645	82	32204	31075	78	1716	1499	22	3772	3309	36	9100	8686	53	14317	13968	62	287216	272590	87	1.30881
113107	106239	99	40274	38223	80	1521	1483	17	3513	3084	34	7636	6910	45	12728	11800	59	246428	235379	88	1.31287
116431	109489	82	32013	30459	80	1794	1521	22	3193	3019	30	8125	7678	47	13262	12290	66	261780	246895	90	1.3149
87738	82215	87	22026	21563	62	1034	1087	7	2790	2458	29	5610	5377	40	9409	8633	53	194218	187205	86	1.31591
219268	164454	111	71786	52767	99	2921	2152	30	6361	4835	47	14911	11327	70	24756	19553	95	497185	390861	105	1.31591
150946	120644	94	54987	43688	91	2335	1692	27	3461	2540	37	7871	6445	48	12649	10864	60	269144	211678	99	1.31591
83454	79923	95	23407	22618	71	1036	1093	8	1888	1844	22	5378	5008	40	8621	8344	47	168032	159639	88	1.31693
182069	137584	102	57903	44233	97	2325	1767	29	4389	3364	41	10955	9263	54	16964	12328	78	364525	289846	105	1.31693
107636	101036	84	27970	26686	77	1735	1633	17	2834	3097	31	8154	8104	48	12641	12334	55	264895	250738	89	1.31794
144602	130534	88	54385	48777	87	2250	2013	26	4050	3804	31	9511	8752	51	14677	13310	71	313174	289533	97	1.32099
96695	95290	79	21224	21083	57	1140	1169	10	2652	2491	28	5688	5499	39	9472	9067	50	184005	169029	92	1.32201
141206	117114	93	43675	35203	89	1968	1659	21	3668	2728	36	8824	7173	51	13132	10696	67	282851	228938	100	1.32201
135160	115101	90	45116	39311	87	1877	1609	21	3078	2940	32	7403	5973	49	11857	10457	63	237395	206467	95	1.32201
153475	143606	90	49284	45365	86	1938	2024	21	6667	6432	43	9163	8629	52	13740	12169	76	295932	272834	97	1.32708
71398	69988	78	23878	23117	75	839	827	0	1865	2128	21	4389	4160	36	7232	7571	43	142716	137370	84	1.3281
209021	160744	112	67349	50743	101	2991	2266	31	5137	4222	45	13102	9836	63	20408	16079	79	442082	346578	118	1.3281
120067	105851	91	41359	36341	85	1180	1349	14	2852	2711	28	7058	6045	48	12276	10860	67	234698	210762	94	1.33013
140633	132336	89	24094	23517	72	2466	2296	26	5059	4775	44	9944	9333	59	16337	15461	67	343820	316169	95	1.33419
102137	97920	87	27770	27069	78	1334	1420	14	2432	2777	27	5846	5422	42	10684	10059	60	207997	194060	93	1.33521
149929	128867	97	63915	54791	90	1520	1233	16	3177	2640	30	6679	5701	46	10609	8604	62	244424	218464	96	1.33521
119056	101626	85	50354	42050	85	1007	1031	4	2686	2087	26	5781	4857	43	9698	7759	53	200967	163938	94	1.33521
133124	123138	102	38837	36687	83	1725	1560	22	3452	3577	32	8838	8393	53	14020	12860	60	296962	272170	93	1.33622
250090	190954	117	79602	61097	109	3356	2448	37	6107	4838	45	14743	11891	66	25547	20663	93	507266	401527	117	1.33724
91206	85261	96	30393	29211	77	1464	1095	9	1821	1808	23	4177	3940	37	6697	6201	44	146465	136026	86	1.33825
111208	108029	84	40827	39406	79	1473	1218	15	2932	2752	30	6738	6241	43	9625	8823	54	213922	204889	87	1.33825
116048	109174	89	32118	30705	79	1536	1461	16	3326	3165	35	8139	7671	47	13618	12459	72	267194	252581	86	1.33927
100485	95848	80	40944	38735	79	1564	1504	16	2839	2634	30	6493	6116	43	9319	9030	51	203088	191078	83	1.3413
99403	92789	92	31809	30123	80	1270	1194	12	2342	2162	29	6275	5737	44	9793	9137	53	209254	195473	85	1.3413
85890	81716	86	32601	30644	77	1064	923	0	2313	2262	26	4844	4736	37	7891	7303	47	169804	164385	79	1.34231
153350	132073	90	61896	53260	89	2410	2160	26	4849	4493	40	10692	8869	58	18505	16384	78	353663	318454	96	1.34231
235332	174531	102	88957	65645	101	3003	2244	35	6079	4935	45	12930	9595	69	22611	17154	96	443299	341432	110	1.34434
160679	125056	97	49033	37359	91	1784	1279	23	4221	3526	38	8663	6927	55	14919	12956	71	310629	247482	100	1.34536
82443	83115	78	20575	20160	59	1255	1131	11	3053	2611	33	6329	5620	43	10532	10437	50	217921	207884	91	1.34942
199884	160431	100	92593	76576	97	4124	3480	35	7461	6492	49	17960	15387	77	29216	24562	96	586915	502158	106	1.35044
128032	110050	87	33849	29311	84	1768	1630	20	3737	3701	35	8714	7804	50	14623	12991	67	292122	266541	93	1.35044
101042	97087	81	36248	35398	79	1306	1291	14	3092	2909	35	6416	6212	45	10910	10505	62	207106	194004	92	1.35754
61153	61015	75	17071	16729	52	571	684	0	1262	1328	15	3375	3471	31	6250	6029	44	125033	123913	85	1.35856
85974	82692	88	32987	32118	78	941	1057	5	1969	1625	23	4881	4297	39	8565	7735	47	164900	161260	89	1.35856
120344	114932	86	27895	26646	81	1654	1499	18	3241	3582	28	7463	7041	46	12011	11588	56	252106	242644	96	1.36161
177789	141003	97	61827	48200	95	2157	1653	23	4297	3048	38	9950	7647	60	16985	12906	76	347389	280669	106	1.36161
132344	125452	84	39422	37350	83	1827	1818	20	3859	3681	33	8856	8489	50	13836	13011	64	274267	258706	96	1.36161
103820	99985	83	26148	25091	75	1698	1727	19	2773	2648	29	7218	6771	46	11155	11203	55	229000	212964	89	1.36161
95944	90459	83	28142	26675	79	1250	1292	13	2472	2760	28	7439	6664	51	11020	11098	54	223446	204038	87	1.36262
142319	118261	92	44567	35052	90	1913	1419	21	3789	3353	36	8859	7727	53	15316	13171	67	312698	268742	100	1.36262
190908	139625	105	63171	46590	99	2476	2025	28	4166	3126	42	11249	8112	63	17440	12973	83	375632	269042	114	1.36567
86942	84653	79	33299	32594	77	1697	1528	19	2293	2029	26	5961	5579	42	10791	10982	49	204394	191268	90	1.3677
146190	139148	84	39555	37643	82	3231	3187	29	5453	4745	43	12426	10824	62	20375	19015	79	418626	383422	97	1.3677
117649	109896	89	55553	51856	83	1499	1322	19	3647	3196	35	7881	7247	46	11746	11286	59	237675	226792	90	1.36973
119859	115368	85	47272	45624	81	1974	1602	25	4151	3868	38	8123	7663	50	12808	11837	67	268321	252080	92	1.37176
177657	158532	98	32176	29047	85	3201	2828	32	6872	6309	42	17631	15909	70	30196	26771	88	596346	550147	97	1.37277
75599	71174	83	21988	21356	62	934	874	0	1928	1798	25	4466	4399	36	7776	7539	47	146948	140170	80	1.37379
178857	146453	99	63702	52674	96	2467	2178	27	5959	4400	46	11614	9665	59	19041	15450	75	389166	344871	101	1.37684
64557	61287	78	25030	24742	69	937	823	0	1339	1215	18	3546	3243	30	5618	5389	40	110173	109062	83	1.37785
180587	141542	98	69662	54791	97	2260	1843	25	4117	3410	34	9202	7490	54	15633	12001	66	300509	234842	105	1.37785
109768	106330	83	39327	37286	81	1762	1768	19	3886	3326	37	9046	8627	50	14001	13426	60	286862	271914	89	1.37887
136377	117193	89	38514	32129	87	1732	1619	22	3433	3203	39	9329	8104	54	14688	12183	69	298125	261215	98	1.37887
115620	107428	85	32055	30034	82	1300	1247	16	3625	3749	30	7795	7575	49	12492	11446	62	273779	257300	92	1.3809
142507	116857	96	48306	39927	91	1503	1190	14	3131	2775	32	7391	5876	50	11570	9823	59	237751	196855	108	1.38394
74429	72749	77	20829	20158	57	994	995	0	1590	1631	16	4572	4596	36	8180	8470	46	152926	145984	86	1.38496
153375	131725	90	52242	44422	90	1939	1594	23	4535	4059	37	10035	8970	54	16322	13758	68	344115	306621	104	1.38597
128575	120672	86	32763	29835	84	2061	2128	23	4058	3680	37	9035	8553	50	15000	14132	65	315420	287248	97	1.38699
76073	75486	78	12740	12668	45	934	1164	9	2001	1764	26	4421	4521	34	8184	8062	44	169657	157421	89	1.38699
128176	119001	85	40543	35909	85	1867	1632	21	3126	3199	29	7222	7095	44	14337	12744	65	270374	248631	97	1.38801
91129	86155	81	32122	30201	79	1136	1054	6	2319	2308	29	5815	5494	41	9687	8926	55	208360	198541	90	1.39004
175548	161374	91	65828	60701	88	2667	2187	27	5083	4739	41	11801	10685	59	17946	16118	72	361980	321854	103	1.3941
172907	146667	93	73892	64307	91	2280	1733	26	4498	4233	37	9969	8313	56	15618	13510	66	339717	307575	103	1.39511
93920	91292	81	19071	18351	54	1159	1253	13	3106	2466	34	6439	6241	43	11225	10502	57	219347	209313	95	1.39816
85756	83624	81	29092	28303	78	1054	901	0	1562	1947	23	4685	4761	34	7526	7468	45	148545	145987	94	1.39816
188905	146651	97	71323	55429	95	2452	1947	28	4945	3747	45	12184	9299	64	20326	15870	77	429474	339584	110	1.39816
109546	106119	83	21287	20848	57	1969	1966	21	3770	3877	30	8993	8859	52	14156	13427	69	288058	271795	97	1.39917
109492	103437	93	27793	26714	79	1699	1782	20	3396	3483	29	8256	7870	50	12819	11935	63	272956	252698	97	1.39917
106212	101042	91	30918	29656	80	1317	1280	12	2470	2655	27	6428	6032	43	10991	9918	61	221983	205059	95	1.40019
81335	79112	80	20943	20018	59	1237	1145	12	1985	1686	19	4731	4593	37	7663	7860	45	162507	154711	90	1.40222
132118	119241	86	44176	39570	85	1811	1600	22	3465	3540	32	9315	8979	51	14595	13108	66	296840	280153	92	1.40324
99674	94043	97	46977	45105	80	1099	1038	7	2951	2705	30	5960	5602	43	10517	9783	52	203478	185560	90	1.40628
66626	65693	75	25536	24657	74	950	918	0	1459	1625	18	3838	3970	34	6825	6629	50	126684	122680	81	1.40628
120986	112509	88	19581	18857	58	1797	1717	18	2839	2765	32	8029	7351	50	14167	12723	70	286773	267615	93	1.4073
122072	108911	86	35152	31399	84	1571	1386	15	3032	2656	30	7982	7327	46	11227	10372	62	251597	238204	92	1.40933
59396	60328	90	19025	18674	56	602	803	0	1326	1523	15	3686	4077	32	5879	5279	45	117831	113882	82	1.41136
86573	86610	79	12735	12496	46	1054	1156	9	2159	2224	26	5842	5537	41	9854	9664	51	203525	187941	89	1.41847
165138	138808	92	49410	40635	91	2022	1935	20	4018	3428	38	9813	8057	58	16515	14508	70	330397	286991	101	1.41948
127562	121396	88	20482	19379	61	2227	1961	24	4048	4371	36	10231	9133	54	15832	15206	71	340614	316109	99	1.42151
68813	65969	82	26236	25346	76	578	603	0	1546	1573	17	3318	3462	32	4939	4622	37	126942	120293	91	1.42557
119572	112062	86	29833	27861	81	1994	1932	22	3882	3421	35	8850	8895	46	14688	14182	58	310276	295036	93	1.42557
98166	94510	82	33016	31481	80	1770	1655	21	2828	2511	30	7409	6962	43	10978	10684	59	238179	228399	93	1.42659
152774	126474	91	51767	42057	90	2376	1952	26	4080	3469	39	9266	7452	56	15507	12469	65	316325	258558	104	1.42659
83580	81864	81	27055	26552	76	1286	1347	14	2493	2172	25	5153	5243	37	7766	7837	47	170201	162716	88	1.4276
104334	100480	84	34873	34410	78	1810	1713	21	3230	2696	34	6887	6337	50	11680	10882	63	219644	206668	92	1.4276
88184	86299	79	16746	16307	52	1076	1027	4	1640	1886	22	4840	4573	39	7651	7118	45	184078	176328	90	1.42964
146953	120386	92	52154	42805	89	1943	1570	23	3954	3122	39	9196	7220	53	14615	12731	65	285303	234657	101	1.43167
116473	108088	101	51309	47846	86	1697	1641	19	3754	3026	37	7999	7270	51	13320	12186	61	259183	237355	101	1.43167
243764	164798	110	76031	51012	105	2871	1924	35	6137	4014	50	14678	10161	68	23027	15240	91	495756	340165	116	1.43268
100756	93944	85	30555	29076	79	1391	1241	14	2508	2409	24	6166	5946	40	9286	8981	52	194258	179746	87	1.4337
94043	93534	80	31845	31118	78	1007	1112	7	2324	2118	25	6174	6151	43	10323	9622	61	199974	187881	87	1.4337
192870	157683	96	51662	42129	93	2273	1802	26	4095	3647	36	10072	8279	59	16642	13644	76	336161	285856	103	1.43573
165416	141253	93	55895	46627	92	2346	2095	24	5072	4123	40	11177	9708	60	18498	15961	80	370485	318008	100	1.43573
100467	97709	83	24777	24020	72	1706	1560	19	3093	3109	32	7874	7727	50	12006	11934	57	245945	242909	89	1.43776
148246	119606	91	45309	35684	90	1607	1378	15	3489	2962	37	9542	7534	60	15840	12198	73	305476	237256	107	1.43776
196268	142399	110	69319	50204	100	2674	1889	31	4719	3853	40	11384	8214	65	19144	13818	89	393333	287242	113	1.44182
187711	143712	98	60337	47106	93	2740	2052	30	4991	3794	46	13161	10327	63	20694	15350	80	425731	335622	104	1.44182
82485	78896	79	21650	21094	60	990	887	0	2367	1757	23	4104	3647	38	6883	7002	41	151508	147390	89	1.44588
135687	117601	89	51373	44296	88	2112	1950	24	3934	3784	36	8955	7623	53	14199	12440	63	299897	267191	100	1.44791
152845	140092	92	67402	62579	86	2844	2345	26	5629	4750	41	12783	11890	57	19965	18815	77	397134	372174	103	1.44994
134041	118291	90	46343	40393	86	2330	2077	22	3108	2854	33	8418	7581	50	14394	12409	71	299202	265837	100	1.45299
108528	103563	82	27799	26905	80	2036	1754	22	2533	2367	28	7364	6640	46	10742	9197	62	235251	216435	97	1.454
120646	106838	86	40387	35277	85	1588	1496	17	3152	2733	36	7168	6302	44	12138	10878	65	240988	215453	95	1.454
161391	127510	98	57116	45695	93	1603	1358	17	4129	4162	41	9198	7287	57	15513	11885	87	321828	248213	104	1.454
139979	111183	98	39501	31212	88	1620	1354	18	3650	2825	41	7591	6267	51	13455	10635	68	277418	221573	101	1.45502
239074	163041	129	83539	57489	129	2501	1637	27	5586	3423	45	12080	8428	61	18024	12381	84	389788	265194	129	1.45502
160836	149174	88	66192	61523	86	1846	1808	20	4312	4408	32	8891	8324	49	13672	11851	67	292565	265045	99	1.45807
147253	127955	88	60309	52845	87	1632	1396	21	3483	3419	36	7766	6873	50	12143	10729	58	265371	229628	100	1.45908
137028	114804	92	48923	40274	88	1710	1415	20	3366	3012	34	7992	6608	49	12490	10342	62	259099	220039	100	1.45908
347475	250743	133	154216	116910	128	7191	5341	45	11771	9583	58	27706	21093	96	47054	36848	127	939264	762924	136	1.4601
113223	109557	81	40539	38655	80	1796	1507	21	2597	2558	30	6210	5960	41	9859	9191	61	225021	208845	92	1.4601
200576	148374	103	64310	46978	100	2674	2163	29	5284	4353	47	13803	10437	66	23407	17794	91	473712	355078	112	1.46314
131347	117643	89	44889	39788	84	2077	1855	21	3382	3281	32	8841	7969	51	13950	12792	66	287061	263729	95	1.46517
153587	136585	103	44396	40447	87	2419	2260	27	4410	4108	36	11224	10497	57	18351	17117	76	378667	342620	98	1.46619
112396	99811	90	41017	36390	84	1327	1259	14	2843	2795	32	6960	6042	49	10845	9641	58	233752	221400	94	1.4672
99349	92936	82	31764	30121	80	1396	1350	13	2439	2920	28	6344	5806	44	10459	9933	55	214703	199394	86	1.46822
117762	111799	84	32306	31136	80	2016	1724	22	3344	3529	30	7606	7385	44	12584	12032	60	247314	239848	91	1.46923
223040	151135	115	75441	53274	104	2949	2099	32	5658	3932	48	13228	8901	71	21802	14998	97	419633	298704	114	1.46923
88409	83663	96	27471	26395	78	1326	1320	13	2713	2362	25	6427	5768	46	10644	9979	58	213812	199848	96	1.46923
87477	83478	84	22250	21556	66	1200	1141	10	2437	2097	29	6149	6011	49	9921	9429	50	189440	181652	87	1.47025
132325	115128	104	41613	36179	86	1584	1378	17	3133	3067	30	7656	6881	50	13241	11887	63	269121	248542	92	1.47025
97895	96181	82	38820	37634	78	1485	1464	17	2258	2210	21	6133	6073	40	9538	9245	53	195754	187885	87	1.47228
107168	100683	87	39538	38011	80	1529	1334	18	3137	2666	29	6298	6103	42	11142	10335	59	219861	202185	89	1.47228
232833	176061	113	96592	72580	106	4934	3586	40	8868	6704	53	20717	15979	84	32677	24110	105	727346	544765	118	1.47228
64875	64698	74	23872	23312	73	631	672	0	1676	1529	19	4141	4003	34	6083	5846	48	137270	134611	87	1.47533
115504	98071	87	39837	33571	85	1385	1126	11	2897	2772	30	7243	6278	48	11186	9591	56	229909	198282	96	1.47634
69607	69025	77	28493	27880	75	718	793	0	1399	1564	16	3536	3517	31	5710	5046	45	131277	125028	93	1.47634
175654	162100	89	54530	50639	84	3238	3093	29	6837	6385	49	13875	12529	65	22650	20288	82	467925	408956	97	1.47634
170354	148824	93	63401	55474	92	2284	1969	24	4479	3701	37	10543	8861	57	15414	13411	66	331664	296835	103	1.47837
227840	203528	96	46750	41940	91	4770	4040	37	9595	8623	54	22828	20946	78	39020	34755	95	870260	793443	106	1.47837
56187	58538	73	19540	19419	56	656	637	0	1143	1701	15	3294	3533	30	5929	6182	42	111277	109056	82	1.47837
265613	155269	119	82065	48200	115	3309	1612	45	7657	4408	64	17422	9819	81	26707	15733	116	560777	331500	127	1.48142
99190	95438	82	32166	30641	79	1274	1340	13	2666	2659	25	5872	5472	41	9231	8693	51	195561	181844	89	1.48243
201435	159480	98	70001	55677	97	2713	2315	31	5044	3824	41	11394	9500	57	19083	14808	82	406258	328276	105	1.48243
122735	116628	86	25782	24232	75	1905	1841	21	3862	3424	41	9367	9195	56	15891	15259	67	331303	311088	92	1.48548
84143	80773	82	23840	23180	73	973	949	0	1956	1552	22	4696	4810	35	8063	7774	46	158217	149665	89	1.48751
187988	142717	102	62534	47880	100	2090	1791	24	4591	3649	44	10523	8083	57	18175	13744	74	356497	281811	110	1.49157
65104	65245	75	26076	25841	69	888	839	0	1774	1292	18	4017	3991	32	5669	6194	37	121462	116238	86	1.49157
106838	102349	83	32889	30621	81	1745	1361	21	3345	3088	32	7161	6514	47	11643	10963	64	233405	213924	92	1.49259
92909	90510	80	23290	22448	69	1733	1626	21	2905	2953	27	6890	6617	51	11990	11733	59	232493	232289	86	1.49259
86092	83477	81	16251	15682	52	1114	1182	9	2233	2326	24	6249	6033	44	8742	8717	46	178814	171992	91	1.4936
108926	104434	83	30381	29251	79	1488	1295	18	2999	2986	29	6057	5893	40	10701	10084	55	217034	205556	91	1.4936
195342	151719	97	60618	47922	96	2694	2239	27	5214	4152	43	10996	8942	58	17771	14618	76	386759	314762	107	1.49462
142673	124983	100	51079	44580	87	1926	1717	21	3708	3200	36	9145	8159	50	14914	12551	63	281538	248758	96	1.49665
97972	93755	87	20301	19903	58	1293	1580	15	2475	2746	27	6215	6027	42	9950	9162	60	201754	190610	88	1.49766
76563	74738	78	24576	24070	72	1021	958	0	1870	2143	21	4878	4616	38	7883	7483	47	152033	145367	83	1.50071
87699	83307	83	27492	26721	77	1243	1023	5	2750	2501	29	5489	5017	42	8201	7671	50	176605	165494	87	1.50579
219818	168893	103	82283	65683	101	3222	2599	33	6302	5184	46	14599	12153	66	22102	17755	82	456732	378153	106	1.5068
95194	90267	83	31218	29928	79	1104	960	0	2408	2404	24	5493	5422	38	8829	7869	50	179601	171242	90	1.5068
88184	85111	92	40352	39132	79	1260	1009	3	2414	2145	28	5122	4976	37	8506	8039	52	186833	176581	88	1.50782
302647	203733	129	95765	63054	120	4640	3008	40	8475	6502	60	19968	14202	89	33647	23901	116	686940	484687	127	1.50985
131743	114373	91	44539	38180	89	1819	1387	19	3306	3038	31	7829	6587	50	12150	10522	63	248757	219892	97	1.51188
115950	113814	83	30877	30117	78	1686	1728	21	3482	3063	32	8143	7804	48	12463	11484	62	247812	231240	90	1.51188
161372	126190	97	56497	44016	93	1707	1209	21	3751	3299	39	9577	7062	59	15197	11981	72	300774	237040	102	1.51696
87030	85315	80	21447	20961	60	1132	1052	8	2260	2088	23	6020	5686	44	9600	9341	48	196633	185856	89	1.51797
78497	75736	79	24230	23544	74	845	922	0	2140	2060	22	4618	4320	36	7331	6576	49	150640	138547	85	1.51899
62062	58652	82	22677	21712	68	636	637	0	1360	1282	21	3293	3476	30	5431	5250	41	121528	116909	78	1.52
188299	146474	98	60335	47427	96	2487	1836	30	4845	4031	42	11452	9095	59	18343	14529	76	374897	300270	105	1.52203
173644	143459	93	55649	44859	92	2464	2150	27	4494	3839	39	10677	8897	57	17335	14903	74	363321	318691	101	1.52305
207219	144731	102	67119	46134	99	2864	1916	33	5340	3974	45	12496	8711	68	20060	14041	91	435410	301217	109	1.52406
117392	111703	84	37096	35167	82	1896	1728	23	2969	3012	28	7112	6577	44	11604	10741	61	245165	230524	94	1.52406
149212	121541	98	57388	46736	92	1430	1239	13	3424	2961	33	8968	7299	57	13659	11015	76	291672	237447	103	1.52711
93063	90149	82	20683	19983	60	1477	1434	16	2966	2376	31	6420	6688	43	9840	9673	54	210543	207346	87	1.53219
187851	150340	97	68371	53205	97	2863	2240	30	5782	4694	47	12512	10180	63	19657	15788	76	432745	347579	102	1.5332
131799	122786	90	50804	47254	84	1806	1643	20	3326	3241	35	8581	7788	53	13367	12367	64	272529	257598	90	1.5332
133475	127028	90	24507	23865	62	2187	1788	26	4547	4241	39	9885	9333	50	16545	15423	79	338148	322054	88	1.53422
91552	89092	83	23481	23174	66	1379	1406	15	3251	3186	33	7437	7371	45	12178	11593	57	238151	229778	83	1.53422
284582	196459	120	92656	63116	109	3839	2593	36	7892	5107	56	16090	11456	72	26644	18663	91	523898	380437	119	1.54031
91962	88199	82	22052	21261	62	819	978	0	1568	1925	22	5750	5393	39	8916	8465	49	192016	184283	89	1.54336
262645	202669	115	110642	85517	114	3911	2965	36	7953	6206	53	18202	14004	74	29215	22172	100	609194	470532	124	1.54336
90639	88268	80	27532	26647	77	1357	1327	13	1740	2012	19	5629	5115	44	7685	7824	43	164143	154605	87	1.54437
95692	93136	84	19949	19493	54	1378	1477	17	2955	2750	31	6348	6046	42	10753	10136	63	206351	197606	87	1.54437
113422	108041	96	39195	37912	81	1592	1333	17	3142	3215	30	7783	7456	44	12436	11924	62	246280	232941	94	1.5464
152962	126747	92	56734	47612	90	1890	1635	22	3904	2911	36	8518	7302	52	13918	11974	67	287350	241050	99	1.54843
88001	87003	80	22542	21898	65	1503	1526	17	2862	2515	31	6283	6350	40	9678	8905	60	207446	195931	95	1.54843
100903	98103	84	28065	27082	76	1450	1253	13	2759	2701	25	6265	5910	44	11208	10280	60	220602	210640	88	1.54843
115788	107172	87	38624	36409	81	2018	1951	23	2760	2410	30	7455	6980	48	12470	11422	61	256771	235266	92	1.55046
107557	104553	81	37318	36188	80	1561	1425	19	3250	2777	33	7187	6648	46	10866	10619	58	234142	214082	91	1.55249
87641	84953	79	13805	13449	49	1260	1351	14	1839	2088	23	5418	5304	40	9147	8981	52	185192	176691	87	1.55453
86754	82909	80	21527	20719	67	1047	837	0	1820	2186	21	4883	4652	39	7936	8363	47	178760	166365	89	1.55554
100065	90174	99	31498	28932	82	1078	1136	10	2165	1718	28	6198	5197	43	9688	8727	56	188543	167139	99	1.55554
116185	109296	83	45284	43216	82	1605	1475	18	2790	2678	32	6302	6351	39	10771	10122	62	227658	211617	91	1.5596
105704	101296	85	28683	28186	78	1548	1643	19	2858	3118	29	6829	6853	44	10188	9474	60	224023	215852	87	1.5596
99550	97469	81	20118	19547	59	1469	1404	16	2618	2720	27	6544	6250	41	10313	10127	53	215372	206281	88	1.56062
132692	113893	93	46115	37796	88	1461	1051	8	3611	3171	36	8125	6932	48	13395	12259	59	286780	252308	95	1.56062
108738	99685	93	32911	30361	81	1799	1880	21	3115	2751	31	7918	7676	47	12354	11933	59	263140	253075	87	1.56366
94250	90643	82	21758	21054	62	1559	1561	16	3087	2941	28	6221	6097	46	10192	10244	51	208915	192698	86	1.56468
113679	105736	95	26214	25234	75	1339	1114	9	2796	2542	32	6739	6420	45	11287	10655	56	232844	217093	90	1.56569
105087	99034	92	35641	34655	81	1346	1398	14	2877	2531	28	6649	5869	47	10870	10516	55	237316	228396	91	1.56976
89226	86327	84	25226	24757	72	1311	1414	12	2492	2149	28	5615	5332	42	8815	8775	54	196873	189127	95	1.56976
197256	151633	102	65384	49532	96	2390	1881	26	4886	4254	42	11210	8611	63	17942	14308	75	384571	299387	103	1.56976
302432	174600	132	82367	44779	127	3792	2429	44	8387	5645	60	18376	11977	86	31015	19918	121	643937	407084	137	1.57077
81200	79584	86	28188	27215	76	1213	1234	10	1827	2023	23	4593	4243	38	7695	7318	47	168434	158683	89	1.57686
156090	134498	90	54558	47351	88	2334	2144	26	4523	3873	36	10164	8893	58	17666	15565	82	365053	327177	98	1.57686
98168	94918	82	24310	23392	66	1089	1195	11	1900	2065	23	5378	4977	39	8531	8571	44	176696	166747	92	1.59006
219505	165307	117	79661	60224	101	2955	2314	32	4941	3872	47	12391	9496	63	20755	15681	81	406031	309880	111	1.59108
103991	99573	96	28746	27873	79	1403	1252	13	3137	2555	36	6725	5893	47	12426	12239	66	245681	229153	91	1.59514
318334	196847	127	132282	71798	125	4892	3218	43	10071	6220	62	22391	15028	84	37352	25185	125	740990	477445	134	1.59514
106293	104620	81	35314	34334	79	1408	1360	16	3210	2468	33	6651	6343	44	10757	9677	56	230859	214800	89	1.59514
104615	100610	82	24502	23643	69	1564	1590	18	3655	2906	36	7135	6717	46	12387	11889	61	252540	233986	86	1.59514
83050	76402	90	26320	25586	70	876	802	0	1886	1970	23	3771	3678	34	6271	5478	45	134583	127850	85	1.59717
140792	114869	92	48207	39831	88	1725	1577	19	4084	3193	36	8074	6401	55	13303	11338	63	280016	237782	92	1.59819
167356	140591	92	38829	32069	91	2300	2059	23	4662	3859	39	10893	8910	59	16291	14259	71	329321	282659	99	1.60022
200913	154441	108	63848	49216	95	2583	2127	29	5037	4137	41	11147	8493	56	18388	14934	79	370330	288905	103	1.60123
106287	102314	81	27577	26538	79	1592	1786	18	3213	3188	31	6856	6633	45	11365	11331	58	237971	220122	92	1.60631
103566	99810	82	34497	33485	78	1497	1589	17	2849	2413	31	5873	5539	42	10461	10212	51	226535	210712	90	1.60631
77740	76184	79	27258	26367	77	927	978	0	2213	2119	25	5425	5278	40	7989	7523	55	178823	167301	88	1.60631
130604	121342	91	34669	33520	82	1897	1983	20	4025	3421	35	9026	8156	53	13454	12397	72	283058	266269	100	1.60732
101050	96289	85	31702	30183	79	1222	1204	12	2398	2182	28	5556	5457	38	10218	9168	59	193849	181313	93	1.60834
96490	92125	82	27434	26458	79	1705	1661	19	3264	3132	34	8308	7806	51	13230	12694	67	262950	241199	97	1.60834
151005	121505	101	49953	40929	90	1945	1623	23	4142	3455	39	9472	7836	54	16078	13050	69	329333	276808	104	1.60935
97866	96408	81	30011	29608	78	1611	1489	17	3117	2816	30	6923	6524	45	10326	10157	55	238592	222076	93	1.60935
63618	60631	79	17793	17710	51	771	759	0	1679	1730	19	3744	3265	36	6311	6028	44	122239	117700	88	1.60935
222576	167183	108	74698	57364	107	2927	2086	31	6268	4738	46	13383	10742	65	21480	16463	86	456311	354954	118	1.61037
160055	145095	87	57525	52587	86	2786	2290	31	4928	4529	36	12601	11639	60	20390	18234	77	398504	362069	99	1.61037
194965	150497	99	68935	54638	96	2670	2230	31	5516	4285	43	12209	9693	65	20415	15869	81	446229	360437	111	1.61037
153850	132221	94	39660	33441	88	2020	1741	22	3766	3178	40	8486	8094	49	15178	13212	76	297436	262016	98	1.61342
99053	93618	82	28785	27234	79	1666	1640	17	3061	2893	33	6457	6491	43	10763	10013	55	210861	198650	93	1.61646
104310	96921	98	33861	31537	82	1299	959	0	3000	2610	32	6463	6113	42	11476	10449	67	226008	203472	98	1.61646
76375	74338	79	25354	24799	68	1048	1028	4	1313	1470	22	4474	4147	37	6441	5901	45	150417	140010	88	1.61748
99449	92436	88	34212	32398	81	1370	1200	14	2365	2375	26	5888	5499	42	9213	8660	54	192707	178099	97	1.61951
156754	133281	90	46982	38322	88	1933	1635	23	4180	3892	35	9440	8011	53	15512	13477	76	298180	255173	101	1.62154
121595	115787	87	22734	21927	61	2319	2097	24	4040	3420	37	9240	8915	51	15144	13967	66	307904	288074	95	1.62459
93305	88681	80	21868	20786	64	1368	1236	16	2487	2197	30	5898	5214	44	10117	9996	49	199392	184548	87	1.62966
121685	114985	83	39606	37291	82	2478	2515	27	3661	3531	34	9456	8930	51	15196	14259	69	307414	292360	93	1.63169
74001	71000	82	23381	22900	65	980	861	0	2147	2239	24	4184	3907	37	6732	6690	44	134353	130491	85	1.63169
109555	105553	82	29036	28293	79	1891	1767	21	3636	3095	36	7346	7123	46	13150	12625	62	258123	244434	92	1.63372
62955	63326	85	23165	22898	72	1078	945	0	1556	1837	18	4011	3730	34	5646	5826	40	125822	115583	88	1.64185
124656	107937	90	41554	35745	85	1469	1117	14	2290	2309	26	6872	5774	51	10401	8962	52	228917	204990	95	1.64185
141111	131290	88	43752	40774	84	2097	1949	23	4399	4299	37	9822	9112	56	16165	14987	65	330080	303913	95	1.64489
101679	97365	81	27366	26504	73	1738	1977	19	3260	2932	33	7301	7186	46	11310	11583	53	238581	223200	94	1.64489
166772	141350	93	56234	46584	93	2218	1995	27	4253	3754	36	10319	8652	58	16798	14366	70	370674	323427	105	1.64591
95270	95138	78	33601	33449	77	1471	1380	15	2520	2490	27	5985	5873	41	9104	8410	57	190965	178658	91	1.64591
113726	104486	84	34862	30731	82	1735	1515	19	3193	2995	33	7685	7175	47	12668	11700	57	254956	226706	95	1.64591
106581	89353	87	40490	34340	84	942	895	0	2089	1839	18	5015	4392	41	8011	6625	49	182947	157539	94	1.64692
119442	111649	100	32495	31209	81	1393	1194	16	3713	3317	34	8238	7818	52	13177	12156	61	262873	242544	100	1.64692
102889	97917	83	29585	28570	79	1774	1370	22	2189	2852	25	7189	6955	45	11436	10740	57	228754	217306	88	1.64692
94424	90410	93	29341	27763	79	1635	1559	16	2078	1996	20	5601	5143	41	8317	8276	52	176311	162292	89	1.64794
100913	96146	92	27691	26726	79	1241	1398	15	2663	2225	25	5599	5454	42	9514	9287	48	189190	178709	92	1.64997
151854	120406	94	51437	40414	92	1704	1518	17	3893	2720	41	8942	7058	53	14507	10797	75	291397	238005	104	1.652
159568	129515	96	47171	38911	90	2118	1502	26	4112	3132	40	8761	7224	53	14642	11329	78	295346	250740	100	1.65403
119035	106430	102	38853	34659	91	1970	1945	19	4239	3385	43	8257	7416	49	13606	12919	64	285805	261622	102	1.65403
110015	106777	84	25695	25004	77	1831	1788	19	4008	4027	34	8672	8486	47	13409	13066	60	279211	269625	91	1.66012
85650	81612	95	18360	17966	53	1063	1121	8	1831	2149	20	4964	4546	37	8123	7556	45	171505	162002	87	1.66114
125230	111564	95	45711	41200	85	1633	1576	19	3451	3373	33	8319	7451	48	13468	12217	64	264740	256563	92	1.66114
73403	70974	83	24892	24752	68	741	652	0	1809	1791	20	4068	3758	35	6082	5746	41	136868	128153	84	1.66215
190559	148151	96	58639	46117	95	2091	1597	24	4827	3823	44	10696	8472	64	17315	14054	78	341512	284385	104	1.66418
167283	136712	96	55556	45264	93	1505	1556	19	3499	2612	36	8179	6878	49	14527	12299	71	305201	254458	103	1.66723
84487	81504	96	27732	26961	78	1157	1107	9	2351	1867	25	4732	4466	38	7434	6875	48	157733	147586	88	1.66723
90289	86641	96	43194	41635	79	1104	1209	11	2165	2156	30	5286	5181	37	7664	7347	51	173016	164420	89	1.66825
118319	115103	82	26039	25199	79	1766	1598	21	3263	3105	28	7119	6439	42	12655	11877	61	249575	235362	94	1.66825
155403	129796	93	53739	44761	91	2051	1966	23	3957	2936	38	9725	8555	55	16864	14708	72	329676	292736	103	1.67332
144788	122441	94	49267	41024	89	1700	1610	19	3376	3019	32	8433	6962	51	14456	11915	65	288085	247083	98	1.67434
95009	91896	80	33126	32264	79	1379	1392	15	2404	2623	26	6148	5846	42	10901	10615	57	203674	192154	91	1.68043
141918	118882	94	47905	39881	88	2235	1783	26	3727	3258	34	8962	7517	58	15700	13180	76	300177	253448	106	1.68043
108253	102992	83	22194	21263	63	1095	1274	10	2046	2246	23	6328	5911	44	9625	8941	59	203340	189022	95	1.68145
117666	108518	85	39311	36106	82	1707	1570	23	3324	3277	32	8936	7897	51	13122	12577	66	267015	249190	97	1.68145
173621	138105	96	63169	50118	94	1874	1600	22	4083	3215	38	10382	8365	60	16234	13357	74	332471	264106	104	1.68957
87694	85023	80	40893	39169	78	1411	1293	14	2077	2351	27	5270	4848	41	8312	8481	45	168281	166719	84	1.69058
73936	73275	79	15438	15007	50	835	693	0	2394	2023	28	4474	4150	39	7669	7190	49	152479	149992	83	1.69261
115028	109533	83	29001	27851	80	1443	1416	16	3214	3158	32	7145	7126	42	10651	9844	54	228986	210088	89	1.69261
141968	121390	102	50611	43427	88	1682	1494	19	4192	4012	32	8760	7613	51	14029	11759	69	282910	253242	95	1.69363
142354	131402	96	44241	41542	84	1391	1330	16	3492	3419	32	8300	7810	47	14163	13152	67	273867	249828	93	1.69668
88882	86797	81	18939	18754	53	1194	969	0	2540	2400	28	5860	6061	39	8833	8608	49	183612	176604	88	1.69668
174055	140912	98	61000	48840	94	2256	1800	24	4539	3614	50	10548	8383	60	17419	14119	75	366071	298448	111	1.69668
90081	89423	80	17471	17116	52	1215	1304	12	3022	2499	31	6045	5641	43	9966	10007	53	192143	180647	88	1.70277
87112	86882	82	16761	16321	52	1166	1005	2	2071	1917	24	5082	5158	37	8188	8403	53	163958	153934	87	1.70378
95259	89989	82	28798	27739	79	880	1024	3	2289	2297	25	6104	6199	40	9563	9257	50	200867	188085	87	1.70683
171874	140542	97	54027	44350	94	2506	1858	25	4111	3683	39	9910	8379	55	16500	14439	80	332423	279379	104	1.70988
163008	122878	98	56653	42698	94	2091	1509	27	4474	3414	45	9748	7547	55	16641	12312	81	330966	256484	106	1.71292
92238	88788	83	30776	29667	79	1029	1073	6	2190	1900	26	5199	4897	40	7821	7697	53	173875	164857	91	1.71292
109871	101389	86	38935	35006	84	1488	1460	16	3415	3083	33	7552	7041	46	12135	11292	65	252614	231448	93	1.71394
141132	112649	93	47790	37944	92	1949	1337	23	3709	3172	34	8165	6719	50	13732	10476	67	274364	222355	102	1.71495
56905	56044	78	19895	19619	60	539	560	0	1218	1319	15	2989	2879	29	5204	4995	38	104602	104169	85	1.71597
115822	110598	87	27519	26869	79	1451	1565	16	2714	2750	29	7116	6876	42	10718	10961	48	233732	216937	91	1.71597
244871	173156	112	77720	55025	106	3336	2393	34	7276	5180	53	15492	11304	68	25806	18856	99	533676	380580	117	1.71698
189585	149308	109	68716	56972	98	2512	2192	27	4491	3920	39	10623	8286	58	16974	13347	78	328032	267008	109	1.718
221566	169545	102	71092	53610	101	3422	2586	35	6367	4911	47	14566	11568	70	23677	17942	93	466516	372970	108	1.718
83235	81877	79	18837	17952	57	1082	1048	6	1947	1939	24	5027	4599	40	7680	7848	45	159959	155471	88	1.72206
266870	177341	137	86260	56696	120	3378	2210	35	6893	4615	49	16791	11201	82	27267	19118	98	562011	392190	137	1.72206
109751	104802	84	36463	34918	80	1663	1610	19	3372	2930	38	7960	7399	49	13273	12270	67	277244	263405	92	1.72409
177020	153188	94	50548	41718	91	2665	1964	31	4688	3864	38	11428	9725	56	17602	14585	73	377188	330001	95	1.72714
93559	88268	84	30005	28936	78	1354	1111	12	2426	2281	27	5404	5101	40	9546	8537	56	191502	176529	87	1.72815
136511	129446	85	24445	23313	76	2242	2177	25	3469	3495	31	8934	8584	52	15964	14565	79	320577	304943	92	1.73018
90149	88097	79	27765	26889	78	1445	1524	16	2822	2703	28	5443	5087	42	9872	9308	49	191347	178328	88	1.73018
207214	153067	104	67551	50347	101	2430	1681	34	5298	4288	45	12272	8832	67	20259	14908	88	404834	303282	108	1.7312
222731	180512	105	141318	114348	100	4058	3226	35	8231	7318	47	20984	17915	77	33557	29495	96	686547	606787	109	1.7312
144750	122186	92	52542	43680	91	1751	1337	17	3807	3146	35	7797	6911	49	12915	10575	67	263594	229591	99	1.73221
73884	70186	81	24749	23878	76	1147	1093	7	1672	1483	16	5054	4852	38	7138	7517	43	154856	150772	90	1.73831
115360	108049	86	38124	36094	82	1581	1459	19	3397	3004	33	7705	7318	46	12051	11077	60	237999	220766	91	1.73831
80657	78797	82	26744	26109	76	852	876	0	1933	1521	23	4947	4830	39	8940	8678	54	164512	156731	85	1.74135
241283	180589	111	67311	50875	108	3082	2179	36	7082	5414	48	15766	12351	71	26906	19542	97	548585	427546	117	1.74135
233345	178975	104	83745	62787	100	2938	2170	32	6484	5188	53	15017	11207	74	21940	16572	84	499073	398087	107	1.74237
83557	81337	82	25963	25159	77	1243	1089	9	2542	2391	29	5613	4705	43	9150	9022	51	180941	172428	88	1.74237
106781	101482	85	26041	24924	72	1752	1552	19	3067	3146	28	7245	6978	44	12841	12001	54	257240	237172	93	1.75049
79153	79022	77	26443	26251	76	730	855	0	2415	1787	26	4525	4453	36	7006	7070	44	138104	133963	84	1.75151
257105	172425	111	84179	57600	109	3376	2484	35	6716	5002	51	17578	11938	84	27658	19752	105	594069	410955	119	1.75455
201175	156102	99	61707	46991	96	2555	1716	31	5915	4181	45	11840	9164	65	20133	15202	81	395013	313603	103	1.7576
151801	124075	94	47757	39468	91	1882	1468	25	3775	2935	39	9753	8371	57	15898	13385	74	331753	277008	96	1.7576
93264	89992	78	27658	26761	77	1355	1438	14	3466	3164	32	6689	6564	43	11020	10531	62	240478	231680	84	1.75861
96595	94418	80	29293	28375	79	1583	1417	19	3072	2679	30	6637	6195	44	10316	10972	49	205013	193039	85	1.75963
153135	124715	95	48260	38915	91	2475	1789	25	4089	3185	39	10222	8322	59	16434	13338	71	339255	289335	99	1.75963
183511	168710	93	40847	38722	85	3416	2955	32	6196	5507	43	14456	13094	70	22155	20334	78	453536	400969	99	1.76369
138892	124788	92	47923	42387	86	2122	1946	24	3413	2860	32	8976	7672	55	14297	12829	64	289659	256803	96	1.76369
79193	77065	81	18138	18100	52	1038	947	0	1743	1871	23	4759	4343	40	7408	7162	45	155668	149467	89	1.76775
79159	77165	80	19093	18642	56	1140	974	0	1854	1750	23	4370	4444	34	6783	6918	44	146653	144632	84	1.7708
131104	119765	86	44190	39497	86	1963	1899	23	3694	3441	33	9147	8872	52	14634	13255	68	286024	263725	93	1.77283
94776	92465	81	29436	28515	78	1683	1450	20	3166	2835	29	7507	6986	46	10622	10235	53	230875	214475	88	1.77283
83248	80558	81	23330	22571	67	1256	1072	9	1749	1945	24	5348	4841	41	8861	8437	48	169235	161636	88	1.77486
47377	48838	68	9208	9302	41	860	647	0	1581	1402	14	2729	2374	28	5113	4952	38	97293	96356	84	1.77486
311496	210245	125	84681	57318	121	4388	2915	43	8699	6030	65	20838	14552	91	34098	23686	118	719700	489378	131	1.77587
126170	115724	90	33830	31835	82	1643	1467	17	3507	3401	29	7421	7000	46	13203	12084	65	252155	229717	95	1.77892
87530	85122	79	27291	26541	77	1142	1092	7	1507	1444	18	5155	4926	39	8099	7844	50	176331	170459	87	1.78298
87937	85413	94	22003	21521	68	973	875	0	2425	2231	28	5093	5183	39	8223	8298	47	168158	160638	83	1.78298
99685	91841	86	30991	29902	79	1391	1476	15	2583	2082	30	6564	6385	45	9754	9129	55	201024	190602	87	1.78298
74154	70788	85	18965	18606	55	880	760	0	1885	2093	21	3578	3385	33	6125	5499	48	121698	115371	83	1.784
176967	127897	103	59595	44084	97	2063	1437	27	4321	3248	45	9641	7427	56	16438	12193	79	333785	249607	105	1.78501
182350	131299	103	60095	43029	96	2054	1637	23	4346	3668	37	10973	8082	59	17762	13117	77	370601	263277	105	1.79212
175641	132943	105	60639	46864	94	2490	1852	27	4205	2995	41	10387	7814	62	15905	12342	67	337477	258434	103	1.79212
103624	99388	86	32666	31328	79	1657	1639	18	3727	3480	31	8347	7435	52	13209	12678	62	270716	259773	89	1.79314
121073	110712	87	36944	32133	85	1838	1738	22	3891	3407	42	8124	7295	49	13806	12842	62	267441	237314	95	1.79314
150398	121542	94	50441	41530	90	1869	1312	19	3797	3228	36	8143	6488	53	12993	10816	61	289156	237413	100	1.79618
86776	83195	80	25587	24711	77	859	883	0	2009	1903	25	5074	4704	41	8488	7858	46	171190	162307	89	1.80024
95505	92064	92	26505	25946	72	1092	1188	10	2115	1906	25	4415	4566	34	6664	6495	42	152472	148307	88	1.80024
104512	100815	86	25327	24595	71	1495	1481	18	2936	2978	28	6686	6798	43	11339	10794	57	219687	211905	93	1.80126
114652	108414	86	35296	33275	80	1541	1462	14	3663	2959	35	7618	6860	46	12310	12120	62	252260	228388	94	1.80329
138944	119937	88	47659	38977	88	2188	1827	25	3422	2900	35	8297	6835	50	13498	11170	60	272369	232770	98	1.80431
103802	101186	80	30344	28440	78	1232	1239	12	2717	2759	28	5606	5483	40	8778	8852	49	191147	174975	93	1.80532
102417	97834	82	22460	22074	64	1716	1493	18	3228	2966	27	6933	6458	43	9881	9470	52	215563	201269	93	1.81243
86951	84281	81	19775	19248	60	1004	982	0	2278	2373	28	5762	5714	40	9355	8841	58	183730	176684	90	1.81446
99910	95332	82	32618	31321	78	1355	1323	15	2615	2064	30	6272	5893	44	10423	10029	55	222433	208625	90	1.81446
116076	110772	89	30528	29452	78	1985	1860	24	3779	3117	37	7958	7618	45	12839	12415	60	256671	233135	92	1.81547
102926	98227	86	25789	24971	79	1510	1233	17	3117	2908	30	7355	6473	47	10484	9636	55	227015	208729	98	1.81547
80501	77720	79	23291	22833	67	1154	1092	7	1719	1797	23	4555	4559	36	7987	8374	44	158157	150957	84	1.8175
96023	92211	85	26097	24298	80	2116	1846	24	3344	2937	35	7444	6923	47	11427	10868	60	233159	221206	88	1.81852
215290	167218	101	69817	54364	98	3152	2493	32	6054	4363	48	12847	10282	67	20770	16164	91	421645	347349	112	1.82969
111287	104096	87	36012	34195	81	1346	1178	10	2670	2537	27	6116	5907	41	10166	9469	54	194448	178337	93	1.82969
144526	130982	90	70371	64443	87	3007	2421	30	4898	4690	39	12806	11671	59	21092	19129	83	413358	363685	102	1.8307
124307	108767	98	43236	38026	86	1637	1367	19	3155	2670	31	7240	6679	47	11710	10166	62	228159	208375	98	1.8307
115748	110610	84	38959	37251	80	1760	1682	19	3521	3429	37	7498	7075	44	12902	12497	66	250446	234252	95	1.83172
190823	146724	105	53798	42325	94	2713	2007	29	5284	4159	45	11562	9257	59	18458	14288	76	386447	307963	109	1.83172
100648	96248	85	23871	22928	69	935	765	0	2525	2352	25	4325	4284	35	6448	6199	42	148217	140851	92	1.83274
98492	92557	85	31820	30554	80	1550	1383	17	2819	2774	30	6846	6766	44	10694	9826	55	213852	197378	94	1.83477
95033	89693	96	33214	31980	78	1385	1389	17	2545	2412	25	5578	5082	42	8597	8406	48	190490	175145	91	1.83781
107711	103862	85	41864	40408	80	1780	1446	23	3231	3404	28	7498	7238	44	11193	11266	54	234485	221859	95	1.83883
364590	246796	155	207547	138656	149	9523	6098	52	18699	13516	81	42554	29138	148	69124	46908	148	1.04858e+06	1.00635e+06	159	1.8439
79643	77945	80	32577	32149	78	701	744	0	1661	1652	19	4413	4377	35	7513	7308	47	144425	141200	91	1.8439
109992	98859	93	41356	36997	84	1445	1157	10	2724	2392	28	6348	5899	42	9556	8423	56	212873	196395	93	1.84695
112168	106270	85	29564	28633	80	1645	1508	20	3216	3224	29	7179	6792	45	10795	10682	49	234795	223586	92	1.85101
98743	96329	81	16555	16130	51	1304	1426	19	2558	2817	31	6416	5751	44	9870	9195	53	204210	193265	88	1.85203
89085	85599	80	16300	16045	50	941	1146	10	2791	2506	28	5698	5527	40	9787	8875	53	190940	179991	90	1.85812
142155	118103	97	38813	31671	91	2163	2138	23	3459	3735	34	10339	8629	61	15971	13499	78	323352	272425	103	1.85913
92286	91499	80	24182	23973	68	1253	1258	12	3251	2947	30	6288	6191	43	10338	10509	61	211687	201126	91	1.85913
144361	133683	85	52655	47578	85	1652	1727	19	3599	3347	32	8978	8073	49	15387	13732	63	319307	294551	96	1.85913
176491	154638	95	75699	69662	91	2705	2331	27	6495	5598	44	12448	11152	62	20651	18239	84	436235	379750	104	1.85913
87960	83581	81	24688	23976	69	1116	1000	2	2205	2017	28	5075	4743	38	8098	7914	47	169104	159801	94	1.86218
71818	68321	79	22063	21385	63	899	849	0	2291	2055	25	3937	3886	35	6506	7253	41	136217	130281	89	1.8632
226179	161685	106	77936	54901	104	2833	2050	30	5565	4298	43	12892	9128	66	21583	15606	85	442568	314717	120	1.86624
240694	172057	121	76024	54569	107	3136	2109	34	6420	4674	48	15195	10843	69	23518	16855	92	497277	365707	122	1.87335
123581	118272	85	32852	30998	83	1761	1758	21	3430	3607	32	9036	8471	52	13481	13120	63	317613	295307	98	1.87335
157596	133045	93	56437	47257	90	2250	1861	28	3864	3646	34	10607	8908	58	17419	14612	69	339664	290570	101	1.87538
88411	86792	78	30663	29866	77	1056	1136	9	2494	2475	26	6440	6073	45	9659	9389	53	183512	176678	90	1.87538
132837	122926	85	40052	36517	85	2023	1709	24	3635	3329	31	9661	9246	52	15122	14351	69	325238	295694	99	1.87538
94622	91697	81	20046	19882	57	1257	1202	11	1880	2418	22	6546	6441	46	10195	9247	53	205123	198117	93	1.87741
91566	86017	84	24282	23656	72	857	1000	2	2085	1978	24	4551	4604	35	7965	8174	45	164962	158519	85	1.88046
95447	91055	81	26570	25638	75	1331	1183	13	2464	2946	24	5527	5224	40	8706	8509	49	187027	177888	88	1.88147
149937	137148	90	55289	50421	87	2462	2199	26	4891	4420	39	11701	10568	61	19605	18543	74	408853	369018	98	1.88147
185205	143412	113	63153	49898	97	2395	1951	27	4423	3793	37	11805	9665	59	17646	13964	76	368237	295964	105	1.8835
103395	98814	87	30879	30310	78	1361	1287	14	3484	3221	32	7794	7657	48	13048	12212	58	246704	232580	91	1.88452
96065	90955	88	33442	32091	79	1183	1325	11	2408	2040	33	5833	5499	42	9706	9460	58	201142	189728	85	1.88452
213152	167179	101	54376	43278	95	3161	2504	31	6787	5372	47	14342	11159	68	23844	18209	89	483748	395958	107	1.88757
92187	89873	85	23514	23055	64	1151	1086	7	2349	2353	31	6070	5614	42	9400	9086	59	202711	192006	89	1.88757
100982	95999	85	32633	30796	81	1156	1264	10	2729	2319	31	6031	5484	42	9762	9687	51	184165	175301	94	1.8896
101747	96901	87	26804	25648	79	1939	1826	22	3090	3253	28	8025	7755	48	11580	11480	62	251765	231067	92	1.89061
142695	127064	90	47768	42260	86	2115	1560	24	3867	3618	36	8510	7768	48	14248	13276	60	299054	261044	97	1.89163
73317	71941	79	24093	23605	71	850	783	0	1801	1864	20	4411	4386	35	7250	6769	46	140250	134378	86	1.89264
86769	82111	96	20965	20737	59	1068	947	0	2360	2807	24	6139	6243	39	10232	10319	48	208058	200672	90	1.89975
91324	88407	90	21453	20693	65	1036	1238	11	2513	2403	26	6089	6256	39	8824	8775	50	182098	174845	88	1.90076
97254	93150	82	26103	25256	77	1911	1736	22	3772	3567	34	7387	7292	48	12465	12713	58	259473	245466	94	1.90381
265422	199345	125	84632	63411	106	3341	2676	33	7167	5903	50	16859	13542	69	29584	23544	104	589874	477572	119	1.90787
88558	84395	88	30037	29482	78	1073	1026	4	1794	1957	21	4778	4327	37	8036	8146	45	184282	172961	90	1.91092
92612	91284	80	28132	27367	77	1082	1110	7	2849	2349	28	6355	6507	44	10868	10603	60	188519	177436	88	1.91498
90422	86284	96	20443	19895	56	1136	1205	11	2129	2254	25	5179	5217	39	8928	8805	53	182953	170563	89	1.91803
111566	100065	88	38660	35101	83	1414	1217	13	2965	2397	32	6171	5488	43	10377	9980	51	210051	196550	92	1.92107
158916	129526	109	46148	37096	92	1711	1544	20	3550	3182	35	8439	6656	53	13365	11252	71	282058	230281	102	1.92209
186204	154673	100	67946	55924	95	2098	1814	25	4573	3780	37	10453	9246	55	17192	13794	72	358111	313004	104	1.92818
152700	124446	91	51213	41073	89	2078	1566	22	3865	3353	38	8473	7087	52	14105	12531	69	295253	244297	98	1.9292
73499	72562	78	14949	14735	48	992	841	0	1881	1938	19	5081	5271	38	9053	8559	50	179537	173838	89	1.93224
188425	144171	100	57809	43851	97	2413	1912	29	4885	4008	41	10364	8044	61	17526	13417	78	360631	284634	107	1.93224
194936	106315	124	64211	41778	114	2469	1281	20	4584	2923	60	12751	6838	76	20979	11488	100	430123	227054	122	1.93427
83944	83385	76	30976	29972	77	1049	892	0	1733	1383	24	4603	4141	37	7069	6456	47	136037	128796	87	1.9363
190932	137769	110	59031	42938	98	2537	1814	30	5592	4144	47	12009	8621	69	19736	14967	84	412854	302771	111	1.9363
110586	105726	83	40665	37786	82	1610	1543	16	2992	2976	33	7165	6704	44	10918	10701	55	236149	223212	93	1.93732
90344	86764	82	32575	31870	78	1073	1066	5	2366	2091	22	4857	4745	36	8036	8075	45	167599	159638	92	1.93732
49649	47386	89	7958	7836	40	867	768	0	1923	1953	24	3053	2727	30	1264	1473	16	41309	40076	77	1.93833
111280	106164	84	44784	42544	81	1381	1301	15	2940	2832	29	7781	7381	49	12470	11523	68	262244	252200	91	1.93935
107301	101588	83	34454	32957	80	1419	1432	16	2627	2341	28	6304	6163	41	9837	8712	55	212109	194843	95	1.94138
124475	110616	90	39590	34573	87	1342	1290	14	2842	2426	31	7369	6905	45	11148	10327	61	223638	205020	92	1.94443
90219	84435	86	22868	21898	71	1485	1285	13	2592	2364	30	5682	5342	41	9522	8248	54	184538	166018	82	1.94646
162606	132657	99	46163	36673	92	1903	1791	22	4429	3450	40	9958	8297	54	17748	14630	76	340608	286045	97	1.94849
91297	86105	81	25590	24710	77	1200	926	0	1949	1968	23	5123	4962	38	8285	7683	50	180028	174086	83	1.95052
147926	138085	88	65310	61591	86	2280	2103	25	4333	3919	41	9145	8807	49	14529	14123	66	288985	268643	94	1.95458
114208	107205	100	40991	37742	87	1367	1444	16	3362	3098	37	7675	6658	51	11220	10342	55	264330	235994	100	1.95458
92731	89791	81	20168	19894	58	1300	1137	13	2665	2353	30	5504	5200	40	9197	8440	59	196718	185109	89	1.95458
204804	156895	98	67746	50538	97	2699	2216	28	4172	3292	39	11271	9100	62	18610	14262	78	397042	306845	108	1.95559
75712	74765	78	28436	27774	77	1204	1203	11	2056	2157	24	5177	4891	40	8470	8138	50	159504	148578	85	1.95966
76616	74955	77	27196	26048	76	995	845	0	1642	1695	18	4319	4268	35	7276	6933	47	149546	141010	85	1.96169
92101	86978	82	28794	27508	79	1459	1435	13	1816	2149	23	5213	5132	39	8271	7833	47	168458	160461	86	1.96169
135123	117561	90	46430	39574	87	1866	1649	22	3445	3120	38	8690	8148	46	14239	12088	66	271553	243267	93	1.9627
110319	100596	84	34250	30879	83	1307	1383	12	2739	2677	31	6338	6114	44	10522	9984	53	213915	199556	89	1.9627
103077	98940	85	30558	29219	80	1348	1403	15	3191	3200	26	6563	6308	43	10593	9945	52	220443	206589	92	1.96473
255095	197207	110	108535	84483	105	5409	4227	42	10238	8228	54	22459	17605	87	37845	29745	102	755281	578430	112	1.96879
111162	106862	82	40308	38539	80	1477	1474	17	3393	3281	29	7220	7184	46	12215	11580	60	234898	216988	92	1.97387
181470	159942	94	64123	56495	91	3499	3042	30	5889	5096	47	13089	11328	59	20601	17422	89	428140	365560	102	1.97489
244238	175165	103	89481	63458	100	3776	2652	39	7975	5452	52	17346	12242	79	28805	21230	98	582663	412343	108	1.97489
140281	122462	101	45427	40079	86	2162	1994	22	3342	3207	35	8153	7269	49	11890	10337	58	259464	239534	93	1.9759
105510	98466	85	28677	27760	79	1434	1342	13	2736	2809	28	6388	6004	43	10873	10059	59	214253	200512	85	1.9759
97405	91238	86	32737	30698	81	1450	1359	15	3315	2829	35	6966	6829	44	12410	12422	55	236262	229262	87	1.98199
120712	113647	100	56743	54602	82	1804	1710	22	2905	3142	30	8587	8190	50	14326	13891	65	272965	250593	90	1.98199
141073	116153	96	44290	36029	89	1984	1638	22	4371	3353	42	8642	7677	51	13232	11320	61	284046	236471	96	1.98402
136530	117400	96	48265	40662	88	1666	1509	19	4139	3544	34	9091	7882	56	14539	12526	70	291333	257934	94	1.98504
100617	96269	83	27739	27005	78	1414	1279	14	2806	2818	27	6031	5664	40	9961	9068	50	198818	190800	86	1.98606
84091	82674	88	15838	15809	49	1525	1351	18	2558	2275	29	5422	5207	40	9565	9300	59	184083	174324	87	1.98606
105366	99799	84	27787	27001	80	1419	1420	15	2604	2399	28	7273	7076	44	9784	9800	49	210974	205205	89	1.98707
198125	140960	107	62411	45851	99	2783	2062	29	4798	3661	48	11733	8129	63	18835	13370	80	401801	290137	109	1.98809
123972	111899	98	35410	31607	84	1424	1273	13	2941	2608	31	6077	5859	42	10872	10050	55	215932	196691	92	1.9891
149913	119736	97	58706	46630	91	2255	1875	26	3449	2865	37	8986	7341	52	13603	10329	73	307013	248335	101	1.9891
83973	80976	79	24125	24017	65	1200	1059	6	1433	1729	19	4326	4835	34	7776	8013	44	144593	137798	86	1.99012
93417	88909	82	24500	23343	70	1824	1745	19	2599	2521	27	6068	5697	45	9350	9425	49	188547	177355	88	1.99113
160227	124835	96	55107	41170	93	1922	1446	24	3743	3027	38	8754	6782	53	13899	11125	63	285469	218675	100	1.99215
110024	104511	87	30342	29275	80	1283	1511	16	3732	3168	37	7335	6996	45	11775	10965	54	244131	232496	91	1.99215
166204	139173	94	51322	42405	92	1985	1588	24	4888	3885	38	11029	9429	61	16723	14150	73	349317	310267	101	1.99519
121155	110268	86	44131	40044	84	1432	1402	16	2428	2373	32	7732	6844	47	12638	11152	62	249008	226356	95	1.99519
91322	88228	84	25297	24391	73	1113	1263	13	2294	2336	24	5912	5423	40	9266	8947	54	187957	179125	90	1.99621
104841	98771	85	35022	33639	80	1602	1340	17	3027	2604	38	6389	5931	42	9766	9203	53	192809	182404	95	1.99824
104914	101408	89	39036	38108	80	1549	1655	18	2396	2205	28	5935	5827	44	9395	8980	49	194197	182235	91	2.0023
94103	90476	84	31344	30431	79	1541	1302	16	2755	2666	32	5740	5535	41	9058	8374	66	188644	183998	91	2.00332
103746	99854	85	16582	15997	52	1989	1853	23	3228	2821	31	6666	6441	45	10507	10224	53	221207	205526	91	2.00636
131523	114987	87	40567	34435	88	1929	1710	18	3525	3051	38	8100	6530	54	13576	11149	63	262932	226213	95	2.00636
99212	96039	81	23807	23326	66	1509	1352	17	2382	2681	28	6309	5928	43	9975	9385	59	219479	205535	89	2.00738
87418	86760	77	27863	27049	76	1050	1076	6	1789	1792	27	5003	5059	38	8103	7694	49	167425	155655	86	2.00738
87463	85811	83	25608	24514	77	1434	1493	16	2707	2626	28	5324	5066	41	9435	8961	49	180067	175129	84	2.00941
163968	150831	91	64466	59795	87	2672	2238	28	5388	4576	43	10903	10595	57	16689	16186	71	345363	323532	93	2.00941
140983	120954	91	50197	42952	90	1688	1432	18	3286	2807	35	7540	6519	50	12752	11650	63	250026	222758	95	2.01347
166667	138916	100	43379	35038	89	2134	1591	25	3440	3084	37	10155	8409	57	16592	13759	69	342332	294120	98	2.0155
228289	169175	102	76612	56528	100	3080	2357	33	5658	4343	50	13876	10417	69	21823	15677	85	453881	341256	109	2.0155
84731	81865	84	30821	29878	77	916	1068	7	1934	1950	26	5103	4966	38	8883	8265	49	173533	167429	85	2.01652
89544	85121	80	21641	20911	59	1263	1216	12	2304	2594	23	5090	4997	38	9102	8798	50	177015	171184	86	2.01652
178276	134933	106	67987	52084	95	2427	1786	27	4319	3469	38	9089	6975	54	14953	11364	71	313724	241908	103	2.01652
102052	92362	83	42512	37247	84	1299	1204	12	2800	2239	35	6317	5450	44	10324	8919	60	219633	197765	95	2.02159
113815	107785	94	31929	30973	81	1586	1563	18	3262	2770	33	7113	6646	45	10884	10128	57	232595	222850	91	2.02464
95219	91039	81	23904	22948	71	1432	1589	17	3614	3020	32	6683	6351	44	10803	10501	64	218071	210281	90	2.02667
99761	95848	93	34216	33063	78	1230	1252	12	2265	2297	25	5762	5657	39	7874	7517	46	166162	159376	86	2.02769
94934	91304	82	34239	33045	79	1111	1175	10	2584	2099	26	5278	5234	38	8806	8471	53	189173	176910	88	2.0287
66598	65808	78	24251	23705	74	599	679	0	1621	1706	17	3979	3594	35	5780	6425	36	134625	126628	86	2.03073
71872	69817	78	21562	21203	61	766	1071	5	1958	1366	21	4550	4423	35	7018	7059	42	144522	142192	89	2.03479
91327	89018	80	43115	42085	79	1323	1148	12	1619	1798	21	5842	5379	41	9172	8587	54	169400	160546	90	2.03479
199817	146406	113	69124	50054	98	2462	1858	28	4752	3252	46	11239	8361	67	19488	13910	85	373985	277155	107	2.03581
115415	109543	82	25246	24132	77	1901	1839	22	3552	3248	35	8031	7813	44	12437	11743	58	241928	223287	94	2.03581
125543	112417	89	35677	31850	83	1577	1571	19	3469	3248	31	7574	6930	49	14184	12962	67	276489	257998	91	2.04393
104262	101805	82	47627	46245	80	1142	1237	13	3656	3130	35	7252	6641	46	11375	11331	58	225829	212911	87	2.04495
114503	109298	82	30856	29641	80	1288	1084	12	3551	3110	38	7141	6595	46	10977	10770	54	221728	202679	89	2.04495
90609	86903	81	22515	22061	65	1198	1157	10	2392	1811	23	4879	4586	39	7763	7323	49	154743	148917	85	2.04495
103441	95673	90	26605	25657	79	1065	1015	4	3372	2708	35	6640	6268	43	11119	10084	64	212122	197355	92	2.04596
65784	64799	77	22802	22393	64	690	509	0	1357	1348	17	2934	3165	27	4525	4544	35	108532	103975	84	2.04901
72552	70318	78	23966	23473	62	719	742	0	1560	1655	21	4170	4247	33	7205	7311	45	141101	136508	84	2.05205
146082	127249	93	38758	33534	85	1899	1583	20	4170	3895	38	9609	8333	55	16330	13979	78	326661	294466	100	2.05307
85036	82275	80	24989	24056	75	1419	1256	16	2874	2460	30	6396	6000	41	10916	11144	54	209684	201680	90	2.05307
131717	117351	89	50277	44202	87	1952	1593	20	3109	2784	33	6594	5833	43	11216	10308	61	223859	197585	96	2.05815
123748	109167	92	46282	40562	86	1707	1630	19	3225	3115	32	7605	6700	52	12288	10901	59	246721	222754	97	2.06119
164456	131343	95	57655	45419	91	2034	1646	24	3880	3054	38	10140	8148	60	17377	13419	77	322173	261666	102	2.06119
99143	92822	89	31895	30009	79	2142	1841	25	3100	2602	32	7292	6872	44	11384	10675	53	224013	216763	92	2.06119
90026	88322	87	22940	22271	66	1231	1082	11	2755	2550	31	6115	6063	39	9531	8855	53	187980	181827	89	2.06322
110461	106515	82	29719	28837	79	1829	1780	19	3457	3231	32	8107	7361	48	12780	11941	61	260822	243319	94	2.06424
95612	92657	81	32571	31112	79	1425	1134	14	2926	2275	34	5494	5151	42	9540	9456	47	186951	177174	93	2.06525
89414	86173	80	22165	21533	59	1292	1180	11	2644	2534	29	5766	5699	40	9933	9664	51	208714	196716	92	2.06627
79635	77820	80	30249	29541	76	1069	1114	8	1911	1599	20	4509	4332	36	8451	7403	50	170158	161895	90	2.06627
129725	123051	85	37496	35409	84	2067	1634	25	4391	3966	35	10145	9620	55	16769	16138	66	317398	293266	96	2.07338
103960	96993	82	30307	28531	80	1772	1623	20	2834	2505	29	7478	6901	45	12934	13094	57	246657	233557	93	2.07947
148648	138538	93	34773	33027	84	2404	2556	24	4769	4759	35	10837	10577	52	17280	16110	73	352979	322909	100	2.08252
114671	108454	90	19611	19259	56	1549	1485	18	3110	2873	33	6938	6391	45	11076	11236	54	236409	225872	94	2.08353
100178	97074	81	18465	17901	54	1046	1107	8	2693	2311	30	4891	4804	36	7267	7355	43	171038	159588	93	2.08455
103872	98781	85	32761	31016	78	1543	1270	14	2768	2761	29	5843	5277	44	8730	8154	50	193377	188068	92	2.08556
208297	157606	101	58910	44217	97	2771	2002	31	5213	3986	44	12221	9229	62	20101	15822	81	413571	319524	110	2.08556
65127	63149	77	22610	22280	63	764	781	0	1389	1412	18	2890	3080	27	4239	4228	34	99325	96144	85	2.08658
153044	142664	95	47063	44807	84	2198	2057	24	4594	4278	39	10574	9821	53	15815	14680	77	349706	322698	100	2.08658
86763	84465	81	16984	16652	53	1119	919	0	2692	2520	27	5846	5840	39	9331	9240	55	189410	185754	91	2.08962
129141	119325	101	34376	32267	83	1415	1377	13	3023	2917	31	6884	6171	45	10370	8838	56	228804	205146	101	2.08962
67306	68152	75	20630	20528	58	744	1036	5	1263	1489	15	3584	3512	33	6584	6597	42	118602	114878	85	2.08962
94319	92624	80	41472	40706	78	1190	1239	10	2592	2367	29	6114	6133	40	9655	9824	54	195507	187507	90	2.08962
79360	75925	78	17576	17173	53	1042	980	0	2457	1864	29	5115	4884	38	8190	8045	49	158008	146686	90	2.09165
132964	109448	92	48485	40360	87	1517	1391	16	2848	2334	30	7278	6133	49	11629	10111	60	241867	203892	102	2.09165
159136	135150	97	58727	49055	91	2179	1765	24	4319	3491	39	10129	8354	56	15504	13426	72	332428	289996	103	2.09572
89201	87589	79	26102	25496	74	1327	1340	12	2710	2629	28	5240	5110	37	8445	7896	54	184630	173539	92	2.09775
88124	85288	82	23836	22959	70	1100	1089	8	2268	2265	24	5461	5024	40	9647	9553	49	200165	188997	90	2.10282
92119	89647	80	27085	25920	77	1209	1184	13	2925	2773	29	6720	6742	41	11133	10877	53	205306	190940	88	2.10891
113383	106665	84	31003	28761	80	1711	1779	20	2841	2738	30	7724	7544	46	12424	12096	56	274474	260092	92	2.11095
100881	97429	84	43640	42121	79	1280	1234	11	2447	2553	25	5087	4871	39	9239	9243	51	176346	166964	90	2.11095
128161	120485	92	25905	24269	75	1688	1751	21	3305	3332	30	8735	7959	52	13756	11978	62	280407	252610	94	2.12313
64836	63062	77	17702	17213	51	884	738	0	1523	1406	17	3634	3575	33	5982	6074	39	122541	116824	83	2.12618
69921	67671	79	23698	23371	68	613	777	0	1846	1738	21	3754	3558	34	7106	6467	48	133922	127314	87	2.12821
175730	145494	93	63238	51815	92	2665	1844	31	5173	4104	40	11566	9532	59	17041	14326	77	353154	296930	103	2.13125
112917	106977	84	35980	33298	82	1409	1291	15	2973	2838	34	7667	7072	47	11635	10991	63	248081	230186	93	2.13328
131229	111528	90	41010	34569	87	2093	1840	23	3527	3159	34	8365	7040	55	14135	11893	64	282313	250363	96	2.13531
98872	92086	87	29310	26240	82	1564	1586	16	3067	2972	30	6707	6510	45	11720	11040	57	230349	212835	91	2.13633
103740	97097	86	29199	28064	80	2195	1703	22	3107	3167	31	7653	6957	48	12688	12290	63	246234	226254	89	2.13836
156341	136314	99	67739	61154	88	2371	2149	24	4285	3713	36	10250	9646	54	15950	13715	74	324068	290397	95	2.13938
116603	101932	102	41433	36506	84	1202	1158	12	3051	2581	32	6541	5457	47	11023	9848	62	231816	209187	91	2.14039
91533	88370	83	32546	31313	79	1402	1296	13	1828	2339	24	5579	5198	41	9331	8418	54	208308	190612	91	2.14141
134933	125222	87	48557	45028	85	1925	1830	22	4410	3942	36	8912	8572	48	14483	12902	72	305765	289423	96	2.1475
148125	122510	99	50618	42631	90	1943	1370	24	3234	3008	32	8063	6702	56	13586	11151	61	265994	225652	98	2.1475
134793	118252	89	33424	28755	84	1662	1431	18	3451	3619	32	8265	7425	49	13422	11683	59	270357	248843	96	2.1475
216764	177296	101	114881	96087	99	2984	2517	30	7386	6184	50	14833	12436	63	24401	21006	94	503069	436138	106	2.15258
83712	81540	79	24294	23529	72	1200	1196	9	2110	2200	26	5054	4859	39	8228	7705	53	156128	151220	85	2.16374
76486	73689	83	21585	20964	63	1099	982	0	2350	2043	23	4611	4709	35	7242	7135	47	156808	147340	88	2.16476
87356	86193	82	33496	32616	78	906	1170	8	2342	2389	25	4906	4922	36	8546	7546	62	181224	172580	87	2.16679
249165	163190	123	83453	56299	113	3266	2178	36	6903	4877	53	15262	9866	70	24081	16091	92	516144	340455	122	2.16679
195948	158239	96	64718	51417	95	2726	2180	31	5424	4174	42	11789	9967	60	18561	14226	72	376320	309292	101	2.16679
102787	99320	84	30381	28672	80	1536	1328	16	2881	2709	32	7185	6827	46	12061	11686	57	244525	231352	87	2.16781
262116	199802	113	80706	61740	110	4159	3452	35	7935	5832	49	18000	14356	75	27990	22371	98	580482	473290	115	2.16984
279984	214881	106	85520	63674	105	3964	3245	35	8485	6337	50	18829	14623	77	30236	23065	103	612536	490169	113	2.16984
243395	179364	122	81659	61489	115	3795	2685	36	6306	5221	44	15374	11144	75	24185	18254	96	480262	370570	122	2.1739
103344	96947	84	31120	29423	79	1649	1664	19	2626	2615	28	7887	7279	47	12894	12981	61	250343	240091	86	2.1739
152385	120389	98	53195	42471	93	1780	1353	18	3660	3083	34	8801	7192	52	15227	12001	69	297822	242860	102	2.17898
95709	93574	80	35753	34906	77	1166	1237	12	3037	3017	28	6035	5558	50	9745	9458	54	187281	177619	87	2.17898
316251	201183	138	130836	84567	128	4789	3257	42	9456	6289	60	21855	15451	97	34409	24255	116	721436	522755	138	2.17898
98735	95878	81	25203	24380	73	1603	1624	17	3504	2844	35	7340	6755	45	11314	10410	62	247732	232190	91	2.18507
119195	115362	85	30537	29409	79	1826	1505	21	3261	3209	33	7382	6895	51	11555	11057	57	254863	241009	89	2.18507
164173	134711	93	58983	47817	91	1819	1496	21	4115	3594	39	9204	7333	54	14235	11827	67	319192	265796	97	2.18608
150322	136043	89	58626	52058	87	1497	1085	14	3439	2711	35	6933	6441	47	10813	10272	65	239929	228325	94	2.19116
122777	118510	84	33382	32573	80	1666	1614	19	3107	2829	34	7641	7524	47	13164	12734	59	262152	243433	95	2.19319
116161	111343	98	25511	24095	78	1748	1579	18	3014	2921	32	7879	7344	48	12135	10898	62	246224	227431	93	2.19522
109910	104909	85	28202	27247	77	1514	1427	17	3224	3231	31	8084	7614	48	14420	12631	66	275154	260567	94	2.19522
109783	106468	82	28477	27840	77	1957	1842	23	3239	3750	27	9031	8399	57	13271	13224	65	278625	261274	89	2.19522
98722	95817	80	20664	20207	55	1275	1242	12	2515	2214	30	6645	6415	43	10214	9859	55	210186	199251	87	2.19522
86016	85723	80	17593	17234	53	1097	970	0	2307	1908	30	5001	4716	39	8041	8082	50	166814	153595	85	2.19928
102518	96706	82	25922	24834	75	1766	1661	20	3560	2696	37	7095	6565	44	11811	11374	57	238743	232459	88	2.2003
112981	108701	91	36746	35206	80	1890	1884	20	3858	3701	33	9073	8981	49	15970	14576	78	281693	265538	90	2.2003
93550	88540	84	29452	28156	80	1239	1380	14	2367	2451	27	5472	5243	41	9335	8823	50	182154	174210	86	2.20334
119795	114547	83	31470	29867	80	1612	1657	17	3577	3180	33	8036	7804	47	13932	13358	66	274669	263876	93	2.20944
127029	111162	89	46909	40553	87	1950	1725	22	4154	3612	35	8654	7501	52	13504	11427	67	273261	244664	98	2.20944
106426	101610	89	28570	27298	78	1361	1370	16	2869	3019	26	7033	6834	43	11357	11014	60	209622	199250	91	2.21147
85183	82505	79	17625	17254	52	1083	968	0	2066	2325	23	5704	5194	42	8849	9168	48	175292	163381	88	2.21147
107015	102977	82	23044	22371	69	1662	1438	18	3080	2931	30	6609	6375	45	10735	10610	54	216884	211601	90	2.21553
172115	144379	109	63174	53972	91	2303	1916	24	4230	3724	35	9717	8432	53	16143	14146	75	313762	273599	108	2.21756
87100	83673	87	20049	19460	58	1192	1254	10	1669	1966	24	5478	5253	39	9086	8791	51	194067	181463	87	2.21959
108363	104587	85	26124	25018	80	1685	1927	20	3279	3147	32	8144	7840	49	12709	12298	62	250705	240067	97	2.22162
173624	135661	94	56787	43564	93	2310	1910	24	4580	3493	41	9515	7661	54	15848	12722	65	331658	271937	104	2.22264
287932	203976	128	119280	84478	122	6077	4211	45	11838	8524	65	30019	21839	110	43760	31441	124	857057	614900	137	2.22568
85203	82546	81	22097	21682	63	1036	890	0	2407	2186	28	5305	5306	38	9610	8712	60	179065	173587	87	2.23076
198549	150251	101	63097	47089	97	2433	1870	28	4930	3882	43	12052	8878	64	19565	14243	82	411981	317034	104	2.23482
144143	133583	88	36941	32935	86	2027	1671	25	4506	4248	40	9500	8422	54	15779	14864	73	306138	280026	91	2.23584
169051	152501	93	84737	77319	89	2487	2012	28	4688	4835	38	11991	11210	59	19884	18525	80	415677	381715	98	2.23584
90810	85090	92	28273	27308	79	1188	1135	8	2117	1937	26	5029	5067	37	8467	7882	55	172199	167645	83	2.23685
143770	124710	89	55674	47660	89	2047	1849	23	3820	3259	32	8550	7498	49	13794	12229	66	271251	233365	95	2.23888
166902	130971	97	65530	51359	95	2572	2063	27	4424	3372	40	10618	8451	55	16062	11903	66	338200	277321	105	2.24294
165763	144063	95	66747	58745	91	2435	2118	28	4377	4361	37	11833	10466	61	17597	15172	86	385059	357659	100	2.24396
76035	75724	74	16659	16229	52	837	855	0	2314	2442	21	4802	4742	36	8645	8415	47	167736	162266	95	2.24396
104353	100264	87	32879	31419	79	1354	1446	14	3026	2994	28	7519	7011	47	11502	10496	69	243469	232279	90	2.24599
136567	116664	90	51444	43264	88	1836	1560	22	3064	2789	36	8091	6928	49	13135	11616	63	262749	232574	98	2.25411
91601	89354	78	27034	26166	77	1321	1104	9	2504	2191	26	5224	5117	38	9329	8896	58	186277	172608	89	2.25411
186788	140860	100	67307	49894	97	1749	1230	23	3887	2987	39	9619	7156	56	14436	10742	70	337415	251250	108	2.25411
141426	123168	89	40645	34404	85	2198	1736	24	3339	2898	32	9491	8083	51	14874	12869	70	299617	261321	99	2.25411
154659	132891	87	54837	45686	88	2288	1959	27	4547	3520	38	10014	8148	58	17278	13689	70	340664	284737	100	2.25411
221770	189669	101	97251	86160	97	4762	3962	38	8629	8009	56	21756	19808	79	34069	30022	96	690296	626868	109	2.2602
111904	107433	82	27157	26065	79	1395	1505	14	2974	2863	31	7472	6929	51	11795	11407	64	237494	226733	91	2.26224
229738	112785	140	97362	45442	139	2894	1628	30	6004	2958	64	13812	6416	105	22340	11016	130	463385	223283	151	2.26224
114106	109032	93	35828	34172	81	1620	1671	17	3384	3129	32	7874	7525	49	11962	11359	57	249075	232987	89	2.26833
84812	83003	83	23503	23183	66	1196	1276	14	2269	2330	26	5756	5582	41	9581	9836	51	199670	190190	87	2.2734
129336	125455	84	44881	42668	81	2264	2090	27	4416	4039	36	8759	8288	50	13167	12812	58	268982	249956	96	2.27747
89184	87385	79	19959	19519	57	1639	1595	18	2668	2712	30	6186	5907	43	10173	9210	61	195617	187469	89	2.27848
142632	115299	92	44185	34946	90	1754	1411	20	3336	2852	37	8496	7000	56	12988	9923	66	262762	205795	102	2.2795
94322	91477	82	21850	21526	60	1217	1068	8	2222	2325	24	5258	5257	38	9479	9570	56	176923	171059	90	2.2866
135530	130770	86	33109	31243	82	2363	2170	24	4115	4381	32	9457	8753	56	15729	13875	78	320010	302656	99	2.2866
186894	148544	94	51652	39971	93	2380	2043	26	4312	3408	42	9983	7997	53	16442	13786	71	342397	274610	102	2.2866
91669	91018	78	21926	21501	63	1531	1438	17	2697	2385	26	6143	5916	41	9803	9941	50	187783	178352	90	2.29168
142493	129503	100	34024	31291	85	2537	2412	26	4121	3726	35	10561	9830	54	16003	15567	64	349424	332045	99	2.2927
278993	200952	118	108046	76043	115	4897	3372	41	7658	5448	58	19585	13510	88	29658	21332	114	590891	429805	125	2.29371
98950	96859	81	22403	22097	63	1431	1455	16	2523	2829	29	5960	5771	40	10506	10024	57	218239	205555	89	2.29371
103600	101053	80	21028	21042	54	1480	1614	16	2398	2602	26	6180	5690	43	10200	9962	52	211468	199837	91	2.29371
163953	128431	97	53048	42014	93	1950	1620	23	3995	3347	37	8805	7559	49	14551	11604	70	302685	248123	101	2.29879
68468	67104	77	31228	30706	75	906	884	0	1645	1645	16	3830	3519	35	5963	5937	41	134750	133572	81	2.30082
89533	87861	79	25369	24584	72	980	948	0	2369	2554	26	5277	5068	39	8933	8335	52	176066	167268	87	2.30082
125066	106841	94	43441	36743	87	1768	1569	19	3099	2566	33	7339	6418	46	12391	10623	57	241694	199341	103	2.30082
216974	168622	104	69252	53657	99	2713	1918	30	6113	4572	48	12921	10066	63	20224	15292	91	432687	348759	109	2.30082
142162	117961	105	50171	42095	88	1888	1518	21	2809	2748	31	7699	6994	52	12051	10027	63	264144	237080	94	2.30183
109457	98321	101	41882	37735	101	1415	1193	14	3052	2699	28	6609	5393	47	10588	9534	56	209267	180635	101	2.30183
294629	191937	128	85910	55279	116	4422	3095	44	8018	5257	58	19731	13404	85	31903	21451	107	654384	428141	129	2.30386
106752	102364	82	38762	36973	81	1423	1341	18	2924	2666	31	6713	6055	45	10527	9935	51	222247	205722	93	2.30488
131084	114687	87	46939	40467	86	1411	1315	17	3378	2432	37	7438	6567	48	12760	11472	74	257807	227702	100	2.30894
175261	137077	99	49494	37668	92	2284	1847	24	4517	3577	41	10405	8006	59	16465	12267	73	349694	269838	106	2.31199
184010	141594	108	66141	51058	97	2229	1762	25	5227	3800	44	10699	8262	63	17460	13139	80	380781	298631	110	2.313
155611	127719	94	41269	33352	90	2417	1888	27	4272	3531	36	10276	7947	55	16807	13029	76	356491	287423	100	2.31503
102016	96774	87	25863	25283	78	1161	1190	11	3397	3038	37	7184	7019	45	10621	9983	58	215323	204415	94	2.31706
88688	86653	81	33484	32863	78	1056	1145	8	1764	1625	19	4833	4789	37	8560	7952	53	165257	163097	91	2.32214
114528	109044	82	32213	30630	81	1698	1596	18	3721	3142	33	7748	7183	49	13159	12750	59	287536	270098	97	2.32214
184249	140059	115	58416	43254	109	2587	1789	32	5087	3727	44	12261	9238	68	19259	14135	87	385853	292592	115	2.32214
118132	108207	87	40500	36232	82	1604	1512	19	3575	3289	34	7740	7165	48	12874	12085	64	264429	243498	94	2.32214
74983	78336	74	20630	20228	54	1389	1256	16	3142	2610	36	5643	5752	39	10330	9628	60	208517	202781	86	2.32214
124958	112948	87	35674	32119	83	1678	1616	19	4001	3512	36	8758	8389	48	14091	12399	62	294015	270007	95	2.3262
82992	82099	79	20248	19935	58	1149	866	0	2524	2432	23	4741	4474	39	7856	7610	45	159022	151450	85	2.3262
178984	144028	95	59899	47062	94	2155	1765	26	4476	3966	37	9715	8092	57	17026	13670	74	350273	284781	101	2.32925
114802	111281	82	34516	33331	80	1429	1363	16	2730	2619	30	7062	6633	46	11299	10883	55	233829	219317	91	2.33331
136127	112261	89	44377	37126	87	1482	1194	17	3414	3438	32	7540	6227	52	11330	10063	55	253045	211353	96	2.33433
129089	117636	87	38359	34391	85	1590	1666	19	3900	3481	32	8797	8050	52	14030	12700	65	280966	258533	96	2.33534
144864	131115	95	46065	42668	84	2048	1920	21	4179	3974	39	9199	8401	54	15656	14133	71	317455	291872	97	2.34042
101729	100990	80	19139	18611	55	1229	1136	14	3369	3363	32	7488	7406	45	11749	11261	58	263712	245720	94	2.34956
124420	109504	96	34063	30004	84	1408	1507	16	2835	2937	27	6937	6313	47	11360	10088	55	238259	218859	96	2.35463
188730	156823	96	64646	54009	93	2792	2005	32	5038	3975	44	11408	8989	67	18565	15407	73	371282	293932	102	2.36073
106395	94646	87	35180	31089	84	1574	1501	16	2868	2402	31	7268	6399	47	10894	10093	52	231337	215465	96	2.36885
125475	111542	99	37141	33891	84	1330	1255	15	3638	3189	35	6718	6051	44	11737	10220	58	255625	239207	94	2.37291
94339	91435	81	27888	27411	77	762	819	0	2472	2297	25	5329	5272	41	8204	7913	53	179889	173796	93	2.37596
75817	74733	78	23050	22547	64	935	934	0	2305	2341	22	4338	4201	36	7035	6837	44	152536	143912	84	2.37697
95527	91665	88	19132	18204	54	1456	1362	17	2543	2394	27	5629	5414	40	9804	9115	58	202653	189506	90	2.38306
137646	110879	94	43851	35830	90	2041	1537	22	3054	2584	36	7796	6355	48	12272	9909	60	257027	208764	101	2.38306
97781	96743	81	15729	15414	49	1723	1602	19	2867	2541	30	6312	6327	42	9649	9416	50	217240	203841	88	2.38408
84037	79301	96	20427	19883	63	1173	1214	11	2169	1892	27	4913	4831	38	9022	9073	55	171855	161534	88	2.38509
216447	165773	115	56631	41103	107	3307	2415	32	6085	4376	45	14778	11696	70	22015	17761	83	455041	369274	116	2.38611
89188	88852	80	21826	21847	54	1333	1369	15	2803	2482	28	5981	5632	42	9312	8776	55	188568	182270	88	2.38814
103119	100101	80	24546	23868	69	1271	1354	15	2844	2500	29	6020	5940	39	9883	9361	53	206853	193352	89	2.38814
136178	113038	104	41971	34883	90	1888	1682	19	3485	3119	32	8559	7634	52	14077	11937	69	280410	255143	97	2.38916
93398	86964	97	19386	18654	57	1212	1247	12	2466	2564	26	6104	5684	42	10655	9414	54	215597	200815	87	2.38916
174753	138379	97	59712	47061	94	2428	1857	29	4886	4000	43	11280	9182	59	18172	14171	72	384289	303604	99	2.39423
80203	77639	78	26219	25303	76	1141	987	0	2107	1657	26	4163	4094	34	6801	6501	44	135178	133246	81	2.39626
153396	126196	98	50097	40889	90	1598	1418	17	3505	3530	35	8360	7036	52	13089	10883	63	287332	240830	97	2.39931
78964	75214	81	24413	23824	73	729	678	0	1916	1621	19	3564	3463	34	6024	5866	44	137902	131438	84	2.40032
251159	176627	116	85483	60573	111	3788	2591	40	7089	4708	51	16364	11312	75	28058	19258	108	579087	407401	120	2.40134
124868	117960	83	38424	36124	82	1931	1768	23	3145	3172	33	8113	7882	48	12191	11659	61	259577	242894	92	2.40134
247588	170247	127	81644	53402	114	3301	2178	36	6828	4574	50	15766	11371	77	25473	18598	105	522940	361002	127	2.40134
143810	114637	97	50307	39634	90	1512	1416	18	3860	3162	38	9461	7950	59	15264	12263	75	306446	246342	99	2.40236
122938	114588	86	37835	35493	83	1623	1582	19	2885	3004	28	6994	6345	42	11341	9728	61	229969	213520	94	2.40337
79673	77538	80	28578	27686	77	916	940	0	1721	1643	17	4471	4395	35	7246	6590	48	134263	127179	86	2.40642
188656	149530	104	57294	44711	96	2381	1890	26	4341	3528	39	12423	9668	66	18305	14176	82	410562	336172	105	2.40845
235146	169250	105	68880	51507	102	2924	2122	31	5774	4444	47	12859	9388	69	20329	15547	83	427455	319765	113	2.41149
160615	134426	94	55242	47312	90	1907	1795	23	3924	3147	41	8880	7437	51	15135	12912	69	287754	245876	98	2.41352
105537	99641	86	28521	27688	79	1153	1137	9	2603	2134	30	6252	5729	45	10304	9958	57	202050	186104	89	2.41352
161417	137294	89	55091	46309	89	2421	1683	28	3889	3125	42	10396	8505	62	17832	15139	70	341404	292632	97	2.41454
212916	162833	102	77651	60168	99	2229	1551	27	4724	3286	42	10784	8449	57	16460	12407	73	370773	295239	107	2.41962
109542	105360	83	42821	41416	80	1469	1594	19	3442	3238	29	7600	7139	44	12360	11477	65	250972	234947	91	2.42063
171074	135484	98	64970	51974	94	2311	1739	27	4119	3340	35	9658	7568	57	16487	12752	75	305418	243583	101	2.42368
157640	123458	96	54068	41899	92	2391	1762	27	3429	2494	38	9814	7927	55	15318	11923	68	299613	241714	96	2.42571
96404	91848	96	29208	27811	78	1363	1352	15	2799	2466	29	6296	6011	41	10321	10182	57	207586	198160	85	2.42977
100642	95499	83	36858	34566	81	1455	1582	16	2661	2449	27	6037	5985	42	9649	9874	52	223363	217963	90	2.42977
302146	218335	120	199895	144101	117	10420	7345	53	20354	15604	85	45338	33665	114	73034	56675	116	1.04858e+06	1.03374e+06	127	2.4318
155944	126366	101	47483	37664	91	1957	1591	27	4112	3366	36	9908	8254	53	15845	13331	75	297753	252205	97	2.43282
54668	53658	75	21824	21267	62	360	430	0	677	994	0	2165	2193	26	4087	3912	36	89054	87653	81	2.43282
82400	79632	82	29161	28085	77	1333	1153	14	2272	2315	27	5453	5024	43	9381	9622	54	189459	181595	87	2.44094
106113	102382	82	29337	28591	79	1481	1417	16	2509	2751	28	7119	6452	45	10999	10773	54	226639	214334	92	2.44399
118002	112102	85	38462	35292	82	1737	1389	21	3589	3587	35	8798	7909	50	15111	14454	70	290095	272390	95	2.445
178964	150475	94	52518	43895	91	2183	1701	26	4557	4346	38	10112	9160	58	16131	14153	81	342324	306636	102	2.44805
231246	181500	107	72937	56482	101	3367	2729	33	6253	4605	47	14407	12133	68	21647	17204	93	456053	391730	109	2.45008
94380	91232	82	21403	20935	62	1245	1101	9	2261	2311	25	5807	5526	45	9961	9715	56	192584	182692	90	2.45312
226412	169059	103	69221	50412	100	3181	2181	35	5836	4447	47	14305	11089	66	25521	18770	93	482697	376128	107	2.45312
102890	103316	79	12816	12979	44	1649	1490	19	3034	2731	35	7077	6298	45	11671	10480	54	245562	231684	85	2.45414
96491	90971	98	24015	23177	64	1258	1250	11	2410	2260	28	5795	5758	41	8996	8289	50	188208	185535	83	2.45414
128253	113238	88	42893	36988	88	1789	1540	20	2953	2906	35	7788	6838	50	13703	11961	66	271637	237181	95	2.4582
161475	129128	102	49150	39118	92	1903	1583	24	4251	3382	37	9380	8191	54	14787	12350	71	320300	260185	100	2.46226
91737	90350	81	26297	25851	70	1121	1154	8	3554	2653	31	5847	5223	40	9851	9169	52	192582	176226	88	2.46226
84133	84848	77	18858	18544	52	1347	1275	14	2209	1822	25	5965	5704	44	9456	9145	55	192901	189626	86	2.46226
212152	187574	93	83824	75691	92	3292	2921	30	5737	4951	39	12468	10719	66	19397	17507	70	439217	382574	99	2.46226
113844	113506	81	33933	32874	80	1668	1654	18	3741	3954	32	8178	7875	46	13189	12356	61	268895	257110	88	2.46226
145733	122422	95	49837	41835	89	1834	1492	23	3324	3327	34	9466	7812	60	15156	13537	66	302268	266633	102	2.46531
74041	71371	81	29396	28754	75	1002	901	0	1962	1898	20	4363	4261	36	7710	7183	51	146580	144107	89	2.47546
141074	116327	94	49638	41621	90	2006	1388	22	3532	2987	36	8817	7502	56	13727	12046	60	288910	254408	102	2.47749
152958	122645	99	56679	45791	91	1903	1419	24	3844	2789	40	8330	6719	51	13346	10667	69	280673	229640	103	2.47851
107154	101968	85	17259	16968	52	1671	1730	18	3148	3076	28	6447	6197	41	10995	10013	61	226956	215364	94	2.47952
90007	87650	84	38223	37253	78	1204	1262	12	2655	2916	28	5948	5929	41	9766	9409	55	210519	195862	93	2.48257
141821	134275	86	42297	40567	83	2746	2545	27	4381	4137	34	11335	10538	55	17509	16439	74	372425	340299	103	2.48257
96531	92862	83	18244	17848	53	1270	1309	13	2602	2329	28	6366	6281	42	10308	10246	49	199918	193422	91	2.48257
117822	106895	85	37858	33500	84	1556	1602	18	2902	2520	33	7074	6357	48	12222	10464	61	240370	215286	95	2.48358
86865	84869	80	31890	30995	78	1384	1506	15	2484	2481	28	6246	5923	43	10746	10950	53	204223	194774	91	2.48358
178229	136787	114	56238	43440	95	2504	2198	28	4232	3691	39	11258	8879	58	20172	15968	83	383001	305388	101	2.48866
210004	161451	102	64348	49421	98	2787	2037	31	5258	3913	46	11840	9315	60	20565	16656	85	399491	318624	107	2.49069
95197	90042	91	29958	29002	79	1507	1472	18	3343	3169	32	7265	6757	45	12362	11332	59	243844	231532	89	2.49272
141819	125081	89	44495	37545	87	1832	1607	20	3494	3382	35	9086	7891	54	16733	14157	75	297980	265012	96	2.49272
161278	130540	98	56684	45175	91	1645	1336	18	3603	2491	38	8683	7041	53	14861	11533	75	284192	239909	97	2.49272
169176	157258	89	65468	60799	88	2979	2804	30	6416	6050	45	13381	12462	60	21585	19701	83	445700	415117	95	2.49374
111598	108057	82	53409	51681	80	1914	1690	24	3389	3279	34	8541	7664	49	12580	11832	59	263465	244976	95	2.49374
69735	67204	80	23094	22438	64	687	587	0	2231	1720	18	4325	4336	37	6811	6926	41	131101	126691	84	2.49374
88489	84950	84	30340	29333	77	1442	1365	15	1919	2149	21	4888	5032	39	8590	8622	48	170148	163624	86	2.49475
122902	102221	92	39042	32246	86	1332	1075	7	2618	2333	34	7241	5665	50	11363	10531	59	242170	210172	95	2.49577
157328	117935	108	53916	40798	93	2037	1472	26	3608	3268	39	8642	6475	53	14725	11399	77	306542	232631	103	2.49577
79180	77021	82	28051	27145	77	935	901	0	2098	1769	25	4917	4274	39	8701	7829	54	168946	158211	89	2.50186
106644	101955	83	23857	23214	68	1551	1486	17	2453	2539	29	6119	5742	45	9758	9286	55	190163	177802	91	2.50288
77259	74962	79	24908	24445	75	844	786	0	1646	1701	21	4704	4758	37	6881	6324	45	139601	132304	91	2.50491
151424	130663	93	43773	36496	90	1948	1931	23	4097	3750	36	9538	8298	60	15757	13666	76	299694	258343	102	2.50592
190237	138224	110	63717	48100	97	2423	1887	27	4453	3498	40	10970	8126	59	17926	13795	77	367295	276649	108	2.50592
156008	129657	94	50955	42252	90	2106	1791	24	3975	3491	36	9405	7821	60	15583	12719	69	307643	263847	103	2.50795
166700	130446	97	54736	42869	92	2278	1845	24	4146	3145	38	10429	8651	54	17265	12854	75	337664	256781	106	2.50795
75596	75919	77	13714	13934	45	934	840	0	1835	1812	20	4443	4330	35	7855	7871	46	149665	141050	88	2.50795
113330	107192	99	34176	32684	81	1661	1429	20	3298	3210	32	7749	7054	48	11328	10501	51	249677	225200	99	2.50795
95417	91682	85	29041	28542	78	1245	1148	11	2392	2254	24	5711	5716	39	9634	10173	49	188872	183335	92	2.50998
143306	116536	101	48366	40091	89	2044	1654	21	3618	2728	41	8329	6532	53	14186	11803	67	274837	236133	99	2.50998
183942	153635	99	57564	48567	94	2687	2195	28	4772	4773	38	12388	10905	57	20143	17762	88	415270	360443	108	2.50998
75216	73069	82	16817	16655	50	487	558	0	1810	1747	23	4799	4751	37	7210	7336	44	150294	142468	90	2.51202
127969	120834	93	27609	26716	81	2297	2079	23	3621	3018	34	8024	7890	47	12888	11396	61	261818	242995	98	2.51405
67522	65652	79	16389	16190	50	1111	898	0	1377	1534	15	4455	4657	35	7575	7688	47	144295	137614	86	2.51506
97987	95053	86	22905	22508	59	1542	1474	17	3344	3026	32	7793	7405	46	13002	12391	58	253311	238930	91	2.51506
94427	92235	87	35986	34901	78	1752	1451	19	3176	2877	30	7036	6962	43	11617	11038	62	247741	239260	89	2.51506
116056	109588	94	31778	30204	80	1363	1428	15	2959	2644	31	7062	6883	48	11816	10833	59	231605	215372	91	2.51811
136984	120537	99	47357	41391	86	1763	1623	22	3233	2778	33	8108	7456	49	12785	11045	61	274124	244285	95	2.52217
84490	80671	80	18260	17956	53	1307	1316	13	2460	2498	27	5615	5410	41	10683	10335	57	203547	197175	87	2.52318
107779	103739	83	35306	34055	79	1677	1538	21	2967	2805	30	6317	6183	42	11366	10894	54	225310	213817	90	2.52318
127019	122015	85	29937	27937	81	1829	1744	20	3829	3565	35	7909	7344	46	13147	12931	64	274683	258876	92	2.52623
122029	111868	84	43095	38014	85	1918	1664	22	3551	2943	34	7608	7046	49	12700	11787	57	259158	233998	92	2.52623
76697	74627	78	28834	28223	76	834	821	0	1903	1465	19	4616	4569	37	6744	6760	42	158224	152472	90	2.52928
100896	97794	91	43604	42160	80	1256	1391	13	2781	2903	28	7458	7070	44	11374	11030	60	240847	222464	93	2.53232
69138	67671	79	20012	19615	58	696	751	0	1289	1420	13	3819	3789	33	5689	5515	40	123494	115754	87	2.53334
141439	131989	92	38244	36116	85	2625	2419	27	4398	3647	42	10183	9648	54	14596	14189	63	322020	294885	102	2.53435
163190	125857	99	52974	40471	93	2012	1384	21	4141	3356	40	9552	7791	50	14945	12171	69	319309	254720	105	2.5374
80573	78065	80	28049	27213	77	1121	996	0	1623	1872	18	4622	4545	37	8599	8072	52	159689	150079	91	2.54045
176193	161493	92	55508	50295	87	3439	2913	31	5757	5474	41	14525	13175	64	22887	21416	88	498123	458854	101	2.54045
66462	65086	79	16079	16064	50	846	761	0	1421	1623	17	3487	3564	34	6275	5857	41	123215	119679	87	2.54045
106819	101036	83	38448	36839	80	1337	1498	14	3507	3559	33	6478	6070	44	11349	10436	61	222061	204018	93	2.54146
183770	131480	101	60705	43657	96	2431	1864	28	5444	4239	47	13175	9439	66	20876	14891	90	425878	293608	109	2.54857
149458	135131	94	39729	35407	86	1643	1585	18	3880	3128	37	7884	7219	54	12856	12090	60	281041	258766	94	2.55161
123961	117498	91	53689	50927	83	1803	1809	18	4022	3408	33	8024	7685	51	13430	11820	66	251643	232295	94	2.55568
159709	132534	93	54714	45966	89	2049	2023	22	4427	3347	39	9217	7998	54	15507	13140	66	325723	286719	97	2.55872
99584	93175	83	32513	30485	79	1536	1509	17	2569	2398	27	6480	6520	42	11712	10729	57	216993	207821	89	2.55974
220755	152405	105	71480	50006	102	2840	1898	33	5788	4131	48	13240	10325	64	22902	17352	93	465708	347602	113	2.56075
172959	125765	99	58702	43156	95	2533	1847	32	4207	3466	45	11261	7740	67	19021	13513	95	385818	273315	114	2.56075
158411	122248	94	56230	42328	93	2037	1357	26	4111	3198	39	9555	7240	61	16235	12677	73	306740	233037	103	2.56177
106918	102213	85	21851	21233	64	1303	1363	15	2904	2982	29	7423	7395	44	11238	10724	59	231304	218421	95	2.5638
301479	202846	141	92612	62207	125	4111	2522	41	8829	6471	54	19286	13176	78	31336	21548	124	647797	451421	137	2.56583
90747	87730	80	18748	18615	53	1122	1074	6	2944	2329	28	5483	5715	38	9696	9564	47	199014	189864	88	2.56684
92910	89696	80	30843	29857	78	1523	1337	16	2054	2249	27	6254	5982	43	9573	8983	54	203005	193011	90	2.56786
87747	84565	82	22082	20888	79	1113	1000	1	2170	2296	24	5959	5245	43	9234	9030	51	192151	177548	96	2.56786
256954	185572	121	77128	55795	114	3406	2054	37	7080	5691	45	15756	11628	72	26586	19124	102	537998	400372	126	2.57192
159929	141665	92	57913	50820	88	2100	1911	23	4409	3762	36	10063	8763	57	15509	13225	66	313848	282791	101	2.57598
106758	102848	82	23840	23101	73	1278	1204	10	2106	1993	26	5214	5309	38	8696	8406	47	184595	167940	93	2.57903
159756	129482	94	59195	47567	92	1940	1523	23	4329	3958	37	9532	7813	55	15832	12698	68	321746	273080	100	2.58309
97674	93169	81	28806	27545	78	1235	1203	11	2233	1804	26	5653	5100	42	9858	9326	56	195484	187408	88	2.58614
133733	127295	90	41065	39580	81	2028	1829	23	3029	2798	33	8375	7883	48	13721	13414	66	276900	253869	90	2.58614
254893	190439	119	77068	59727	104	3802	2831	37	7538	5417	51	15698	12480	71	25590	19609	99	515933	410373	112	2.58715
136185	129319	86	26047	25289	70	2258	2237	24	4239	4040	36	10801	10322	55	19096	18595	72	399450	377846	92	2.58715
83353	81102	80	32000	31038	78	1032	967	0	2501	2414	27	5374	4933	41	9628	9192	55	177453	168862	87	2.58918
103330	99342	97	26463	25669	78	1531	1743	17	3472	3106	30	7400	7495	45	12616	12121	55	247895	236577	89	2.5902
90933	89360	80	21134	20745	60	1138	1067	9	2071	2247	24	5881	5584	41	8573	8029	51	188168	182067	89	2.5902
88697	85085	86	17055	16545	52	855	890	0	2549	2377	28	6459	6188	43	10242	9416	55	202630	191036	88	2.5902
75994	73575	84	25465	24880	75	1003	942	0	1905	1905	22	4593	4525	36	6542	6085	41	137122	133287	85	2.59527
128215	116222	90	41953	37769	86	1794	1727	17	3566	3102	36	8184	7174	49	13704	12647	65	265135	250495	96	2.59731
152738	122286	96	50748	41057	90	1668	1505	21	3159	2353	36	8484	7243	50	14457	11614	70	277762	226273	99	2.59934
358851	218952	138	126638	75587	136	5084	2967	45	10554	6629	62	23017	14275	96	35950	21047	134	748937	467523	146	2.59934
100970	96786	87	25324	24340	78	1360	1413	15	2831	2632	30	6572	6436	41	11312	10638	61	216073	201155	88	2.60238
142987	125466	89	41649	36058	86	2336	1942	23	3653	3319	36	9836	8681	59	17296	16063	71	347139	310441	97	2.60238
167902	145160	105	43831	37555	90	2334	2173	24	4964	4619	39	10280	9302	54	18475	16297	82	356662	328847	99	2.60441
92735	88365	96	21537	21062	62	910	1034	4	1791	1618	19	5574	5293	44	8688	9104	46	168843	167258	90	2.60644
103815	100683	81	24092	23799	67	1628	1440	17	3153	2621	29	6422	6347	43	9960	9347	56	205771	193253	91	2.60746
75422	75189	79	22488	22213	65	1099	1178	9	1250	1437	16	4323	4027	37	7305	7133	43	139873	134308	84	2.61051
72428	70874	77	18964	18723	54	836	771	0	1308	1777	18	4071	4206	35	6674	6513	44	140533	133489	85	2.61152
142057	117752	96	46925	39416	88	1665	1459	19	3305	3296	34	8080	6664	52	13117	10465	72	253507	223437	96	2.61355
116309	99875	95	37763	32706	83	1353	1308	14	2840	2802	32	7122	6100	50	11518	10142	60	240070	205722	89	2.61355
244723	165610	105	78126	52888	104	3661	2502	37	7376	5178	52	15384	10173	74	23941	15809	97	499406	343717	112	2.61355
96981	94703	80	23412	22732	69	1279	1109	10	2788	2941	30	6356	6186	44	9603	9473	54	209949	199040	85	2.61457
68500	66667	80	24529	23832	71	609	598	0	1162	1331	13	3477	3634	32	5857	5649	42	124304	121566	80	2.61558
183512	153363	95	56070	46458	94	2506	1955	26	5558	4574	44	12833	11035	64	20280	17439	88	408902	363533	100	2.61558
191084	152333	114	53560	42525	95	2670	2353	28	5294	3959	47	11890	9620	64	19778	15673	87	395289	317884	102	2.61964
98234	96181	82	22433	21694	67	1173	1274	12	2853	2314	29	5871	6196	39	9951	10068	54	189519	181475	88	2.62269
128224	118323	96	47442	44151	85	1931	1700	22	3324	3359	32	8402	7665	48	12638	11862	65	257954	245837	94	2.62777
97874	93786	81	29590	28040	80	1304	1229	13	2626	2964	27	6268	5755	42	10593	9972	58	218437	205087	90	2.62777
92179	88990	80	17947	17550	54	1474	1467	16	2882	2385	29	6334	5950	47	10240	10425	57	217997	205664	89	2.62878
98606	96407	80	25868	25057	71	1341	1236	13	2571	2061	30	5700	5839	39	9371	8883	52	198570	187145	89	2.63792
79195	77068	78	22263	21381	64	921	960	0	2099	2079	23	5217	5041	38	9206	8652	53	174759	165574	86	2.643
102764	97678	87	32906	32037	78	1501	1592	17	2688	2603	27	6069	5973	39	10037	9470	58	209750	201865	90	2.64401
113305	108235	83	41103	39780	80	1575	1742	20	2806	3381	28	7178	6903	43	11337	10605	59	247376	237141	89	2.6501
109934	104302	85	47234	45524	81	1625	1520	19	3011	2716	33	7487	6847	47	12217	11550	60	245476	233421	88	2.6501
98935	94084	86	34086	31702	81	1739	1432	21	2255	2312	22	6286	5725	46	10238	10323	53	215971	209900	87	2.6501
251994	203124	112	137165	110985	111	5119	4214	37	9695	8022	61	20655	16662	90	34703	28651	106	711212	614325	115	2.65214
297277	203131	139	106985	72372	124	3810	2515	39	8242	5413	55	17860	12008	79	27429	19090	113	572393	398977	133	2.65315
105883	103190	81	22469	22378	57	1699	1610	19	3712	3589	35	7572	7096	47	13143	11970	67	268560	249960	88	2.65315
63556	62454	75	22094	21820	59	557	560	0	1191	1109	8	3082	3107	30	3500	3267	34	104096	100120	81	2.65417
160414	129557	97	65974	53377	92	1940	1656	23	4110	3105	38	9858	7767	58	15807	12433	63	308336	251552	101	2.6562
67614	66401	76	21826	21591	66	809	840	0	1564	1795	18	4282	4098	37	6477	6299	44	143610	140697	86	2.65823
69222	68221	78	22523	21826	68	858	919	0	1790	1583	16	4178	3979	35	7131	6267	51	130412	126497	85	2.66534
96997	93543	83	24815	23998	71	1332	1197	10	2608	2235	32	6391	6072	43	9840	10074	46	196453	192034	90	2.67041
141574	124522	88	53321	45938	87	1812	1425	21	3588	2821	33	7911	6614	50	12327	10148	61	248254	216982	96	2.67041
243617	183598	107	57519	41642	104	3273	2680	30	6853	5170	49	14741	11733	67	22282	17371	87	484820	373873	116	2.67041
192897	148000	100	61445	47331	95	2626	2112	29	5777	4533	50	11831	9241	64	20778	16099	81	412832	334310	108	2.67244
89291	85641	94	30007	28885	77	995	934	0	1952	1988	23	4998	4899	39	9199	8965	50	175515	166193	89	2.67346
174483	146799	94	67359	56676	92	2865	2426	30	6293	5902	42	14064	12501	66	23938	20916	89	477350	433320	99	2.67346
88992	85587	83	28894	28343	71	1038	903	0	2097	1935	28	5239	5015	39	8807	9198	44	182554	170778	88	2.67346
181557	147697	98	67883	52302	99	2311	1860	28	4969	3879	40	11166	9012	59	19155	15883	85	384052	322344	106	2.67752
158452	120711	96	55190	42003	92	1799	1504	18	3722	2746	37	8862	6849	54	14679	11105	70	312773	238015	98	2.68158
96805	93666	82	34875	33544	79	1214	1214	10	2615	2368	25	5741	5701	40	9086	9273	50	183606	174872	90	2.68666
90719	86436	93	24829	23959	68	892	815	0	2168	2349	28	5229	4890	38	8829	8352	52	173377	165813	88	2.68666
87958	86732	79	31680	31018	77	1231	1162	11	2645	2262	27	5139	4988	40	7904	7570	51	161139	150376	88	2.69275
82739	79652	86	17773	17546	53	1154	1087	9	2054	1887	20	4610	4595	37	8731	8239	58	157453	153159	86	2.69275
145155	123271	93	46948	39364	88	2131	1747	25	3505	3004	36	8636	7147	51	14772	11765	68	292862	252831	98	2.69377
89892	86828	95	32514	31632	77	1018	980	0	2342	2667	22	5084	4986	38	8101	8024	47	161339	153881	88	2.69681
80561	75124	88	27982	27312	77	774	987	0	1882	1739	21	5104	4862	39	7418	7473	48	161833	144946	87	2.69681
127956	121949	84	52951	51071	82	1916	1672	21	3620	3933	32	8115	7589	52	13877	13459	60	277223	262309	92	2.69783
96842	86472	87	34049	29311	83	1191	970	0	2673	2322	29	5843	5093	43	9134	7921	56	188586	165608	91	2.69783
105860	101057	86	30416	29435	78	1147	1164	10	2265	2107	24	6150	5614	44	9359	8783	57	204005	192617	91	2.69884
78815	76452	79	26472	26037	70	1318	1283	13	1880	2019	22	4620	4677	36	6978	6075	49	148543	142932	87	2.69884
81129	77831	82	27323	26722	76	905	1023	4	1720	1534	19	4313	4042	36	7090	6888	48	144537	140583	88	2.70189
157516	128629	93	52007	42152	91	2087	1632	19	3575	2936	34	7899	6403	53	13718	11537	72	272885	222300	102	2.70189
183613	134844	98	62090	45203	95	1867	1329	25	4167	3334	45	10399	7268	63	16621	12272	72	338964	244611	106	2.70189
95143	93576	79	29451	28425	77	1728	1452	20	2725	2705	27	6083	5969	43	9913	9521	56	204258	196240	88	2.70189
141571	111306	98	46045	35797	90	1747	1370	18	3793	2921	36	8822	6369	58	12492	9994	60	287528	232915	100	2.70493
110444	105739	86	39973	38598	80	1513	1341	18	3330	2922	30	6884	6424	47	11548	11525	53	237162	221316	91	2.70798
109208	105274	83	35310	33861	80	1203	1309	11	2885	2318	31	6548	6598	45	9696	8825	55	194171	185823	89	2.70798
229509	191702	100	135439	117717	99	3544	2813	34	7584	6311	48	15963	13843	68	27587	22886	95	537740	434483	108	2.71001
96908	97333	80	19754	19732	52	1386	1378	15	3527	3546	33	7015	6622	45	12001	11198	57	241795	234141	92	2.71001
83780	80345	86	21547	20650	64	1069	1066	6	1900	1882	18	4956	4571	38	7568	7277	42	166905	157846	87	2.71103
85175	81885	84	16872	16462	51	1145	1145	11	2473	2435	26	5493	5508	41	9331	8710	52	183649	173889	85	2.71103
144152	120834	98	40838	34438	87	2340	1707	25	4082	3653	35	8632	7357	54	14062	12043	66	279478	251247	94	2.71204
107945	103401	94	29982	28754	79	1538	1580	18	2866	2944	31	6967	6545	43	11151	10577	54	237817	223162	87	2.71306
90678	86706	82	26907	26229	78	1023	1022	4	2341	2317	23	5284	4892	38	9426	8680	54	174621	162781	84	2.71407
260403	203383	116	69614	54218	106	4197	3153	37	6775	5789	48	18677	15342	76	29817	24355	103	567841	482030	112	2.71509
246312	190780	110	77860	59380	104	2991	2552	31	6055	4949	46	14711	12029	67	24654	19978	84	488853	390995	114	2.71712
132242	120544	87	38648	33875	85	1867	1593	23	4119	3619	38	8615	7931	48	14204	13085	61	290625	269021	96	2.72118
109442	104977	83	27396	26504	80	1580	1305	16	2910	2998	29	6369	6266	43	10334	9901	60	218726	208316	94	2.7222
97075	94863	81	26049	25352	76	1182	1287	12	2703	2455	28	6501	6242	43	10958	10022	54	223816	206851	92	2.72321
106345	98732	85	37295	33878	82	1100	1030	7	2857	2751	29	6949	6471	48	12237	11387	61	238283	222764	95	2.72321
138975	118182	89	41240	34750	87	1825	1345	19	3290	2993	33	7987	7168	49	13243	11114	62	269096	230255	98	2.72524
205717	151738	119	66771	48921	104	2763	2033	28	5232	4229	43	12116	9207	65	20006	15268	86	423159	326845	119	2.72524
163492	130181	96	50877	40944	93	2483	2062	30	4822	3849	44	10948	8680	60	17940	13900	76	356263	269049	109	2.72727
78223	74768	81	29726	29009	77	948	956	0	1616	1794	21	4268	4186	37	7843	7698	43	148069	143178	91	2.73438
80616	77871	84	31081	30259	77	1168	1233	9	2260	2051	25	4205	4135	35	7743	7385	47	154391	144750	91	2.73641
93135	90775	92	41949	40835	79	1015	922	0	2300	2163	26	5337	4862	44	9352	8168	54	192758	184696	94	2.73641
192170	145424	99	57124	42617	94	2150	1681	27	4714	3503	40	10178	7371	60	17291	13156	71	345245	260078	106	2.73641
104963	100319	82	32866	31879	79	1732	1577	19	3065	3042	31	7767	7079	47	12768	11566	66	253654	240048	93	2.73844
92421	91442	79	28755	28055	77	1085	1021	5	3175	2601	36	5793	5503	40	10759	10155	59	210878	195545	91	2.73844
124419	119740	83	41884	39111	81	2109	1972	23	3720	3788	33	10587	9300	54	16434	14556	82	314317	298087	97	2.73844
131838	117033	100	42476	37830	84	1946	1767	21	2960	2848	33	8142	7311	51	13982	12207	69	266758	247950	96	2.74047
149035	124814	94	41339	34992	90	1646	1458	22	3597	3260	34	8583	7131	57	12863	10324	60	260310	232404	99	2.7425
104151	101093	82	22905	21963	67	1440	1516	14	2960	2762	28	6421	6030	42	9445	9000	49	194824	185436	86	2.74656
120117	114270	83	37160	36056	80	1600	1517	21	4082	3861	32	9228	8605	52	15206	14119	68	307836	292271	91	2.74656
144296	122413	88	47962	39773	88	1977	1475	23	4339	3477	41	10218	8738	59	14519	12911	74	306344	267501	97	2.74656
182420	146857	93	61494	48545	92	2009	1648	22	4917	3473	46	9985	7838	56	17465	13716	72	335721	267520	101	2.74961
172810	134564	97	58533	46185	92	2306	1823	26	4037	3138	41	11040	8418	61	17381	13788	71	359682	282870	102	2.74961
90208	87523	80	23554	23039	66	958	933	0	2401	2095	24	5517	5278	40	9050	8217	52	180231	168989	90	2.75164
226618	175462	111	114368	89792	108	4541	3454	40	7642	6003	49	18464	14569	76	30139	22563	108	619115	481161	119	2.75266
146944	122352	93	44585	37023	90	2247	1512	24	3123	2682	33	7726	6676	46	12958	10938	68	255112	217981	100	2.7557
93652	88113	94	24134	22895	71	1549	1584	17	3719	3189	36	6517	6401	43	11842	11064	58	236504	224101	93	2.75672
356978	238607	203	147484	100232	202	7552	5237	42	13041	9266	80	30545	22288	150	46979	33927	169	1.04858e+06	804440	228	2.75976
145100	128369	98	52129	45888	88	1806	1637	21	3654	3900	31	9520	8283	53	13749	12147	69	297905	260537	102	2.76281
154443	125947	95	49271	40151	90	1897	1467	23	3927	2884	41	9126	7173	56	15265	11840	75	325936	267739	105	2.76484
155193	84015	109	52065	28294	106	2040	962	0	4039	2208	55	9801	5222	70	14997	8321	79	328568	173873	120	2.76484
71070	71576	75	17353	17288	49	930	981	0	1758	1545	19	4436	4521	34	7531	7485	41	150384	144675	87	2.76484
78524	75818	77	16460	16045	52	889	779	0	2010	1954	22	4132	3656	36	6848	6405	44	146149	143697	89	2.76789
109240	99188	85	37714	33608	83	1596	1369	19	3066	2842	31	7436	6802	45	12696	11388	67	252219	233215	94	2.76789
165885	139309	90	43841	35826	88	2068	1768	23	4168	3426	40	9841	8186	53	17240	14686	75	348638	290192	103	2.76789
203744	152948	105	71157	52272	99	2592	1928	32	4602	3726	44	12690	9475	65	21200	16001	85	421269	320825	110	2.76992
122025	113546	98	35208	32242	83	1688	1284	20	3383	3043	33	8323	7577	50	11953	10882	56	265657	243346	95	2.76992
146307	140711	84	42391	40706	82	2565	2623	25	4728	4282	40	10863	10106	57	17715	17037	69	366867	341842	95	2.76992
99547	98518	78	34342	32989	79	1126	1229	11	1970	1859	20	4697	4483	36	7725	7472	46	160466	147716	87	2.78007
302050	203584	119	93551	64452	116	3970	2572	37	9028	6557	57	20345	13428	83	33454	21360	117	673162	447672	124	2.78007
94773	89566	88	31217	30073	78	1375	1396	14	2954	2030	28	5585	5274	42	10020	10205	54	182025	168328	90	2.7821
205662	168130	100	111555	93649	101	2626	2141	28	6110	4979	54	14251	12249	64	21189	17471	89	488645	424541	109	2.78515
163145	135624	90	52783	41921	90	1711	1251	23	3603	2981	35	7978	6514	50	12988	10328	68	271571	220100	101	2.78515
146948	117546	91	49029	39013	90	2095	1671	26	3611	3094	33	8923	6984	54	14816	11911	65	289190	233008	101	2.78616
91759	88480	80	35106	34180	78	907	1023	4	2025	2220	21	5793	5173	45	8392	8192	49	181682	167924	91	2.78819
142802	120412	99	38770	31948	89	1876	1952	20	4123	3463	38	8559	7105	51	14266	12305	62	289952	256497	97	2.78819
359459	234768	147	128753	84428	138	5829	3496	46	11751	7561	71	28624	19476	111	43625	29048	136	897192	606612	152	2.78921
126615	111023	89	43830	36684	88	1758	1351	20	3413	3037	35	7463	6620	49	12209	10705	62	240550	201973	96	2.78921
130256	121389	86	38191	36327	82	1916	1957	21	4089	3555	38	9151	8303	53	15230	14217	71	294747	271740	95	2.79226
94424	91843	80	19129	18798	55	1357	1075	11	2791	2561	29	6198	5708	46	10154	10168	54	214946	203884	89	2.79226
256508	176726	110	88584	60370	108	3531	2183	39	6983	4960	49	15736	10432	72	24775	17519	101	532992	371275	121	2.7953
161782	134363	92	52358	42826	90	1973	1818	22	3909	3068	39	9776	8362	53	16395	13390	78	301421	254846	101	2.7953
152899	141422	93	32451	30325	84	2831	2569	31	5646	5265	48	14252	12902	63	23999	21836	86	488001	461148	100	2.80139
200755	138362	102	61127	42631	99	1912	1245	25	4987	3129	44	11592	8040	63	19264	12310	85	386623	241680	113	2.80139
129842	117578	96	54713	48910	85	1675	1537	15	2848	2878	26	6932	6303	48	9987	8627	52	220629	204606	93	2.80241
109693	103895	84	27691	26423	79	1786	1560	20	3597	3359	33	7839	7125	50	12749	11649	63	247351	233584	91	2.80241
338955	199488	137	154812	96979	134	5331	3315	49	11264	6829	68	23916	14548	96	40656	26082	132	794732	493450	145	2.80241
146480	135422	87	46946	44039	85	2147	2002	25	4170	3595	37	10788	9955	57	17436	16455	72	340065	315726	93	2.80343
162645	138123	92	70130	61021	91	2002	1603	22	4845	3953	40	8494	7539	48	14111	11641	70	308281	277100	100	2.80343
127968	121923	88	43615	41491	81	2032	2134	22	3147	3118	29	7962	7800	48	11684	10760	58	245581	238694	89	2.8085
116994	107778	85	37771	34648	82	1600	1464	19	3235	2675	30	7587	7013	48	11936	10536	60	256334	235727	93	2.81155
172591	130850	98	57879	43876	94	2182	1547	26	3926	3449	39	10008	7499	57	17069	13178	72	352794	268597	103	2.81155
119635	114398	89	45703	43962	82	1667	1503	19	3757	3322	34	7931	7630	46	12848	11947	62	245442	232193	93	2.81155
96772	92872	84	17788	17368	52	1169	1068	6	3110	2601	28	6227	6310	41	9399	9099	48	204470	192631	91	2.81459
236472	181136	105	90363	71143	103	3206	2588	33	6531	5072	47	15790	12155	72	24491	17860	90	501829	384462	113	2.81561
193647	161586	101	77276	64229	94	2997	2629	30	6976	6303	49	14884	12493	68	25243	22301	92	505316	435335	102	2.81662
114150	109375	82	29619	28515	80	1946	1549	18	2909	3133	29	7687	7311	45	12503	11654	63	256631	240894	92	2.82069
104684	99725	84	26662	25648	71	1518	1634	17	3571	2995	34	7868	7417	50	12040	10562	59	254034	235512	95	2.82069
123141	113977	89	39602	35912	85	1637	1277	19	4001	3414	35	8233	7870	48	12363	12132	59	271377	243950	102	2.82069
101008	95669	83	24500	23697	67	1534	1393	18	3008	3114	29	6890	6718	44	11590	10838	55	220627	206426	92	2.82475
84030	80941	79	27005	26434	77	1059	1025	5	2678	2603	24	5183	5240	40	8039	7821	50	182102	171835	88	2.82475
199072	170984	100	75725	65805	98	3617	3184	31	6702	6193	43	14701	13537	61	22857	19527	91	457765	418137	105	2.82576
153592	128811	91	59554	48978	88	2145	1628	24	2954	2760	33	9232	7900	55	15086	12907	69	301376	252084	97	2.82576
108204	104295	96	21631	20936	59	1393	1608	17	2725	2665	31	7217	6901	47	12060	11684	58	243649	233849	93	2.82881
103589	99139	83	22899	21909	66	1226	1100	9	2799	2397	28	6592	6010	45	11797	10918	58	216666	205294	92	2.82881
132065	123638	87	40636	39065	84	2112	1922	23	3234	3036	30	7533	7218	47	12397	11783	57	249792	233041	96	2.83084
186520	144491	95	61930	48836	94	2560	1934	29	4799	3395	41	11045	8586	60	19683	15128	85	401271	317554	104	2.83287
76882	74227	90	21973	21691	61	711	837	0	1503	1752	22	4113	4002	37	6820	6418	42	147950	140122	89	2.83287
149592	128400	90	52904	44154	88	2205	1900	25	3574	2772	38	9227	7853	52	15438	13305	74	307637	259225	99	2.83592
353643	222510	150	114476	72946	145	4736	3034	45	9217	6272	58	22608	14246	91	35594	22319	141	759598	469253	153	2.83795
175790	145254	94	45461	37125	91	2502	1985	28	5076	4117	41	11903	9607	65	19204	16203	85	387765	334428	100	2.83795
160420	123098	95	59061	45936	94	1923	1396	21	3367	2550	36	9454	7139	56	15395	11141	70	308074	235013	98	2.83896
125319	113433	88	41488	38193	84	1714	1644	22	3696	2999	40	8347	7459	49	12923	12079	63	248978	227966	88	2.84201
102264	96041	85	41508	38228	82	1425	1417	14	2618	2586	28	6028	5653	45	10622	10183	56	223818	210125	86	2.84201
124416	107364	87	43048	37252	86	1556	1220	20	3129	2602	30	6878	5993	47	10942	9869	54	238193	206612	93	2.84607
130010	116921	90	40338	35289	86	1444	1515	15	3971	3615	42	8854	7884	57	14341	12680	63	299473	266279	95	2.8481
107524	102415	82	33039	31001	80	1562	1505	19	3316	3106	31	7024	6216	45	11578	11026	66	220420	209181	90	2.85013
131751	113177	91	45810	39245	86	1704	1484	20	3598	3233	32	8809	7564	53	14340	12421	74	278733	244429	97	2.85419
78069	76655	77	21364	20859	57	948	940	0	1524	1614	21	4611	4421	35	8249	7892	49	151114	144422	83	2.85419
102213	100134	83	31684	30603	78	1439	1301	19	2586	2513	28	6614	6359	44	10528	10257	55	224633	206645	89	2.85419
83035	81288	81	17333	16827	51	1039	1032	4	2150	1963	21	5166	5004	39	7665	6980	49	170826	165376	85	2.85521
191273	141046	103	65059	47647	101	2510	1878	28	5803	4328	45	12082	8442	66	19076	13945	87	393425	290569	111	2.85927
139188	117623	96	43128	36164	86	1931	1477	23	4020	3626	38	8494	7403	53	15069	12734	69	284320	245964	95	2.85927
85842	83644	79	25728	25154	69	933	1042	7	2284	2353	24	5399	5162	39	7129	6875	48	167056	161060	86	2.86029
109916	106608	81	39828	38654	80	2391	2425	25	3548	3567	33	9510	9322	49	15797	14740	72	321628	302022	90	2.86029
72723	70738	75	22391	21774	63	1096	1086	8	1612	1740	19	3793	3842	33	6640	6217	46	133972	128146	85	2.86029
88596	84623	80	20364	19668	61	1457	1280	14	2171	1998	28	4881	4572	38	8739	8788	47	183878	175985	87	2.86232
99497	96718	81	21279	20883	59	1477	1437	15	2710	3113	27	6539	6253	43	10354	10062	55	215574	200860	88	2.86435
86443	84587	79	25376	24893	71	1056	942	0	2030	1899	24	5292	5111	39	9123	9451	53	171930	161615	87	2.86435
97613	94965	79	25785	24845	76	976	949	0	2142	1932	19	5274	5046	37	8743	7928	50	187407	182789	88	2.86841
163382	134318	92	54624	44947	89	2466	1860	29	4328	3835	38	11650	9646	60	17719	14528	72	337890	287155	96	2.87247
152028	127170	92	46087	38824	88	1766	1676	20	3824	2904	37	8989	7980	54	14141	11533	73	281218	247730	92	2.87247
146198	118372	92	55699	45099	91	1713	1597	18	3583	3162	34	8237	6729	53	12290	9178	66	271537	225324	95	2.8745
172945	132533	98	62672	47364	97	1839	1197	19	4060	3430	39	8483	6419	57	12660	10297	69	313855	240129	104	2.87856
76837	75798	78	32176	31765	76	959	1065	6	2006	1914	22	4512	4135	37	7545	7703	44	150186	145659	83	2.87856
104381	101318	82	35115	34101	79	1517	1503	15	3627	3326	34	7190	6875	46	12027	11850	57	238308	229686	88	2.87958
84680	83239	81	19401	19057	54	1436	1425	16	2367	2178	26	6116	5836	42	9151	9106	48	187885	180349	83	2.87958
188049	144743	96	64527	49664	95	2632	2002	28	5465	4321	44	11666	9223	59	17794	14445	75	378574	299370	104	2.88262
86990	85282	82	21230	20768	58	1278	1126	10	1916	1985	24	4509	4231	40	7377	7171	44	151791	143645	87	2.88262
170226	146219	96	60119	52335	91	2429	2187	27	5018	4073	39	10337	8825	59	17190	14925	78	327913	295462	100	2.88364
192345	141505	104	57131	41653	96	2119	1743	24	5210	4331	46	11929	8854	62	18728	14318	81	393825	295123	108	2.8877
82137	83206	77	29659	28750	76	1156	1066	8	2360	2406	26	5224	5330	38	8807	8009	56	177955	168873	85	2.88872
93293	87478	92	19948	19316	55	1122	1072	7	2660	2531	28	6207	5713	46	9417	8785	51	200700	189481	92	2.88973
158859	130641	93	54765	44875	90	2020	1348	22	3607	2633	41	9018	7330	53	16067	13243	68	314339	256644	107	2.88973
75333	71664	79	20689	20170	58	915	827	0	1740	1916	22	4366	4000	37	7232	7308	42	151130	146554	85	2.89075
105523	102047	81	26547	25689	78	1687	1310	18	2996	2841	33	6751	6440	45	10740	10099	53	203577	194315	92	2.89379
71800	71321	78	27334	26962	75	824	693	0	2187	2129	22	4038	3883	35	6855	6687	44	135504	126907	84	2.89379
187167	142302	100	62199	46498	96	2222	1708	27	4265	2895	40	10579	8107	60	16542	12715	71	327841	250633	105	2.89582
102046	97566	86	22303	21769	65	1702	1712	22	3487	3072	34	7827	7804	49	12478	11766	57	235081	223422	89	2.89684
116298	111565	88	40758	38901	81	1934	1882	22	3917	3695	35	8516	7953	49	13776	13652	60	267464	251202	90	2.89988
186089	149729	96	66852	52727	93	2234	1718	25	5039	4139	42	10672	8693	59	18309	14609	79	360038	298487	97	2.9009
127023	111829	91	48799	42746	86	1395	1408	13	3000	2932	29	7485	6385	49	12900	10829	69	268019	238121	91	2.90395
104097	101313	82	29882	28999	77	1638	1827	18	3069	2894	28	6757	6588	46	9159	8352	50	204819	194984	84	2.90395
160399	148291	90	52201	48493	86	2117	1908	23	4646	4712	36	11685	10897	61	17186	15818	75	341323	323055	96	2.90496
118485	107189	88	30396	26425	86	1510	1281	14	3353	2644	37	8122	7678	48	12819	11840	61	265775	237322	91	2.90496
148626	124543	91	55555	46346	89	1854	1741	19	3351	2762	35	8004	7096	51	12149	9941	66	256298	214305	95	2.90801
78639	78011	77	25154	24921	67	924	952	0	1983	2008	21	4999	4620	38	7995	7370	50	147093	138315	85	2.90902
95031	94662	80	25641	25008	72	1327	1313	14	2736	2831	28	6586	6070	46	10267	9730	55	201107	194011	87	2.90902
48786	51286	63	10592	10886	43	722	714	0	1209	1108	10	2874	2747	29	4535	4304	39	105267	103082	81	2.90902
152551	125774	94	48205	39694	91	2040	1815	23	3959	3191	36	8894	7627	53	15262	13221	62	281528	237484	100	2.91207
77551	75382	80	23348	23177	60	811	901	0	1637	1705	20	4121	4491	32	6256	6192	42	139663	130026	88	2.91207
99973	94077	84	19685	19010	60	1456	1373	16	2767	2582	29	6763	6511	44	10554	10279	58	232923	217075	93	2.9141
172957	144259	99	63963	53519	91	2506	2280	26	4909	4136	41	10515	8673	56	17343	14467	79	336685	289507	101	2.91918
219396	164604	121	75798	56072	108	3005	2323	30	5902	4279	49	12975	9496	67	21104	15177	96	425424	309863	121	2.91918
85148	83588	80	35513	34337	79	1010	849	0	2308	2353	25	4612	4448	35	8527	7966	55	174905	159257	95	2.91918
107504	101121	87	25988	25353	69	1236	1188	10	2574	2467	30	6847	6237	45	11525	10694	56	220404	202802	93	2.92019
144615	129166	89	43448	38357	84	1755	1631	19	3985	3785	35	9054	8183	53	13381	12194	64	285872	261737	97	2.92527
105251	99178	82	35650	33070	82	1235	1144	9	3012	3080	29	6494	6106	45	10530	10808	55	228893	213136	94	2.92628
118910	112773	84	42330	41315	82	1534	1600	20	3413	3647	30	7740	7597	45	12313	11164	61	228914	218937	94	2.92831
187872	154029	96	67105	55924	95	2510	2073	27	4940	4334	41	11736	9840	57	20065	17014	84	386015	329674	105	2.92831
263820	186690	116	79391	57038	109	4248	2851	37	7163	5018	52	16709	11481	75	27377	19364	105	594967	420897	120	2.92933
147806	124814	103	48047	40989	89	1934	1637	22	3498	3249	33	8556	7415	54	13317	11599	66	280932	246785	96	2.93339
159768	127165	99	56197	44761	91	1770	1279	20	3631	2587	36	8289	6765	53	14460	10993	77	311826	243569	98	2.93441
113522	100869	87	39704	33749	86	1925	1500	22	3103	2501	33	7411	6456	46	10571	9326	56	229130	197857	92	2.93441
105325	101095	83	22805	22196	60	1881	1881	21	2761	2908	32	6901	6828	42	11980	11857	58	241688	229145	87	2.93441
119168	105800	86	38405	32842	84	1739	1352	19	3073	2330	32	7009	6240	46	11660	9922	57	228800	198876	100	2.93441
149041	125437	92	50390	42102	89	1926	1669	22	3376	3167	34	8527	7194	52	14298	11713	71	313407	269515	94	2.93441
110275	101256	88	48638	45151	85	1712	1582	21	3543	3597	31	8917	7709	52	14251	12721	72	282210	250120	100	2.93441
93148	90491	85	35260	34178	78	1238	1236	15	2221	2305	26	5181	4737	38	8758	8524	47	160603	150054	85	2.93644
145522	138531	85	62108	59329	84	2755	2262	30	4312	3857	40	10765	10356	56	17116	16077	78	351191	330696	97	2.94253
165367	134715	95	57409	46921	91	2061	1685	25	4431	3458	39	9701	8017	59	17271	13404	77	331395	271614	103	2.94355
112177	106712	83	24464	23623	73	1218	1211	11	3298	3198	34	6533	6767	41	10416	10418	57	218511	202431	95	2.94456
192085	148081	115	64951	50511	97	2577	2012	32	5596	4237	44	12117	9274	68	20358	16225	95	410745	323612	115	2.94456
76690	74383	79	26461	25543	76	725	831	0	2277	1896	27	4551	4057	36	7277	6834	48	149741	141578	90	2.94761
196957	158351	99	63133	50352	96	2921	2291	31	4591	4197	38	11147	9068	58	16916	14688	70	356307	300675	105	2.94964
295804	187342	146	95696	61191	126	4098	2793	40	8980	5754	56	19129	12259	79	31312	19298	115	671341	449633	140	2.95065
108845	103530	94	37485	36262	79	1529	1437	17	2857	2624	29	7106	6455	45	11050	10757	54	217929	198158	94	2.95268
167429	130923	100	53953	43668	92	2106	1838	24	4109	3451	39	10580	8852	58	17010	13262	76	339160	270315	105	2.95573
85069	81903	85	15876	15578	49	893	973	0	2283	2076	25	4642	4670	34	7722	7167	47	157351	150493	90	2.95675
173358	141157	98	52193	41787	92	2557	1930	30	4201	3716	39	9026	7263	54	15636	13185	67	295741	242591	105	2.95675
90072	87654	95	31037	29731	78	1481	1266	15	1764	2158	25	5616	5484	39	8679	8251	54	175110	163736	91	2.95979
112193	107406	82	27974	26990	78	1706	1635	20	3302	3382	33	8317	7625	49	11768	11754	58	257939	239902	93	2.95979
105701	101147	84	21958	21208	62	1558	1293	14	2785	2383	29	7097	7127	48	11104	10669	60	230308	217822	92	2.96081
136461	122953	88	36927	31658	87	1483	1374	17	3936	3564	34	8930	8137	55	14040	12285	67	278168	252370	97	2.96588
126343	114752	89	51233	46550	84	1841	1684	22	3336	3313	31	7799	7353	53	11147	11022	57	246763	230328	91	2.96791
98321	95003	80	22616	21846	66	1176	1321	12	2621	2529	28	6985	6526	43	11028	10325	54	214762	206073	91	2.97096
142252	115623	94	49713	39325	90	1767	1523	19	3431	2587	36	8546	7066	51	14697	11340	74	276700	223556	102	2.97299
202892	167328	96	63383	51945	94	2321	2077	25	4905	3986	42	11253	9146	63	17949	15814	81	381285	327162	102	2.97502
201708	154204	102	68317	52445	100	2487	2132	25	5233	3992	39	11359	8904	59	19311	14093	79	399878	310693	113	2.97705
66110	64144	77	21489	20862	63	966	1028	4	1394	1409	16	3362	3354	31	5626	5332	41	115166	111469	87	2.97807
105471	101588	81	19416	18782	55	1826	1692	19	3459	3279	31	7824	7541	48	12590	12586	52	251204	236955	95	2.98518
114928	109992	84	28552	27694	78	1384	1364	15	2858	2789	31	7889	6910	50	11848	10633	61	233889	218655	93	2.98518
177091	160623	95	60474	53915	88	2640	2444	27	4936	4497	38	11145	10164	52	18953	17488	71	356360	315897	99	2.98619
215987	188383	97	93283	81670	95	3438	2974	31	6571	6034	44	16168	14409	73	26171	23651	94	524367	451106	110	2.98822
94010	88588	85	26492	25542	78	1470	1567	17	3072	2963	31	7267	6999	51	11649	11950	54	234677	219111	92	2.98924
155161	125491	93	51445	41651	91	1579	1225	15	3612	2976	36	8637	6851	53	15010	11745	71	299351	246418	104	2.99025
261402	185272	115	106366	77480	112	5558	3877	42	10681	7376	59	25032	17961	94	42196	30591	113	828193	615329	124	2.9933
208978	159684	108	61950	46337	99	2666	2112	31	5581	4354	53	12720	9902	65	20529	14992	88	414373	313919	110	2.99533
96701	92961	89	27749	26929	78	1636	1606	19	2484	2461	26	6002	5887	40	10342	10069	55	224476	211876	89	2.99939
139289	120855	91	52327	45399	87	1821	1811	19	3810	3729	36	9229	8362	51	15369	13694	71	287028	257871	92	3.00244
209749	106198	138	70342	37797	125	3634	1632	42	6459	3087	73	14463	7447	93	21783	11097	105	472780	223646	139	3.00447
91247	88647	82	29935	29202	78	1009	945	0	1880	1884	20	4820	4745	38	8880	7898	55	165051	156286	87	3.00447
127021	115593	86	34379	30624	85	1655	1639	19	3709	3069	34	8455	7809	50	13534	12130	65	281166	250396	95	3.00751
69241	67363	88	15997	15937	50	1030	1066	7	1875	1763	28	4333	4098	36	6890	6209	46	145988	144684	85	3.00751
91577	87454	83	28415	27215	78	1232	1142	12	2224	2331	25	6068	5753	42	9511	9013	51	199511	182219	93	3.00853
79949	77141	79	15397	15293	48	1164	1295	10	1906	2044	26	4366	4158	36	7029	7837	40	150989	141958	88	3.01361
149112	119952	91	50495	40286	91	2097	1410	27	3500	2765	37	9372	7944	55	15297	12387	65	320524	266389	102	3.01564
176769	154362	97	93189	84639	92	3117	2724	30	6782	6495	46	15129	12652	70	23828	22059	89	490878	432060	104	3.01564
169359	131973	100	57268	44106	94	2072	1728	22	4044	3106	39	9967	8065	57	15170	11662	71	313648	245602	105	3.01868
138618	114634	92	46614	38150	87	1967	1721	23	3632	3023	37	8305	6740	54	13256	10640	63	277390	236113	98	3.01868
109157	108541	82	30290	29505	66	1358	1438	14	3361	3216	31	7145	7144	43	11495	10093	67	222077	208998	90	3.01868
131155	115469	88	43125	38216	85	2129	1984	22	3905	3450	38	9024	8579	51	14073	12821	64	293233	260539	96	3.01868
244414	185840	107	92133	68388	106	3370	2771	31	7520	5329	51	14820	11340	68	23296	15968	100	491594	383111	117	3.02477
142319	123508	97	45631	39618	86	1740	1520	19	3839	3358	32	9207	7956	51	16343	14382	81	297865	268436	101	3.02681
268383	227058	106	131676	113998	102	6190	5184	40	11713	10371	62	27770	24547	99	43121	37115	101	876181	772255	111	3.02884
88896	87118	81	29465	28489	77	1100	1126	9	2605	2778	27	5422	5184	40	10742	9841	61	191194	183924	89	3.0329
71739	69886	77	26664	26118	71	938	1097	6	1970	1993	21	4579	4439	39	7044	6849	43	141159	135832	84	3.0329
232262	154856	106	77804	52573	104	3041	1908	34	5991	4274	48	13932	9390	72	22773	16135	97	473220	331489	112	3.03391
94754	93312	80	22901	22804	60	1115	1180	10	1884	1972	29	5416	5031	41	8144	8133	51	179477	170495	86	3.03391
259513	173229	118	91966	62228	113	3312	2099	39	6699	5057	49	17175	12240	83	26079	18324	105	551410	393346	121	3.03594
139794	116900	92	48070	39931	87	1688	1314	20	2631	2612	30	8311	7287	52	13099	10958	63	265572	227876	97	3.04407
280781	184952	117	75585	47600	113	3933	2553	40	7850	5803	52	18367	12305	75	28490	18719	111	639766	430584	124	3.0461
98094	94316	85	28356	26673	78	1662	1639	18	3058	3158	29	7343	7293	45	11991	11852	58	231501	222125	87	3.0461
134306	117291	88	42154	36040	86	1876	1609	20	3199	2787	34	8147	7334	51	13140	11318	64	264521	232609	99	3.05117
122985	115100	93	31236	29085	82	1681	1609	20	3675	3347	35	8437	7465	52	13119	12349	67	267006	245196	99	3.05117
91395	92528	77	21006	20809	57	1446	1434	17	2026	2013	26	5714	5792	39	8602	8312	49	186488	177804	87	3.05117
135568	113038	90	40450	32496	89	1494	1147	12	3236	3259	30	7231	5992	50	12747	11548	66	271754	232224	99	3.05422
193681	164151	99	85904	72709	94	3729	3202	32	7210	6261	47	16306	13304	79	25250	20396	93	521096	440627	105	3.05422
96187	91318	85	26822	26227	78	999	945	0	2466	2827	24	5669	5506	39	9869	9314	55	196870	185415	90	3.05524
71500	70960	76	27935	27426	76	970	798	0	1594	1634	20	4056	4281	34	6273	6633	45	131664	125263	86	3.05524
128196	118366	87	46069	42600	83	1559	1330	18	3520	3244	34	7775	7836	46	12833	11669	60	266780	244674	94	3.05625
137593	115824	90	50224	43024	89	1945	1647	22	3901	2940	40	8477	7172	49	14062	11876	71	283063	244498	99	3.05727
124449	119426	83	33289	31943	81	1380	1455	16	2915	2430	33	7248	7014	46	11294	9969	58	217122	206932	92	3.05727
163413	137890	99	58754	50289	90	1840	1487	22	3721	3227	35	10065	8484	54	17160	14632	76	323749	291664	99	3.06133
75411	73185	78	21074	20338	62	838	667	0	2020	1826	25	3723	3549	33	6059	5765	41	134542	129848	83	3.06234
152573	139994	88	49070	45786	87	2579	2520	26	5060	4527	38	11122	10109	60	17085	15684	69	347425	308685	95	3.06336
164962	129548	104	47818	37835	93	2210	1666	24	4575	3589	40	10265	8090	57	16369	13480	72	319900	255332	100	3.06437
147166	120254	97	47050	37356	90	1922	1693	23	3225	2522	37	8713	7282	55	13488	10476	67	279652	226059	95	3.06539
137206	128067	90	36649	33216	86	1791	1707	22	4029	3463	35	8740	8264	54	13430	12440	67	283693	272520	91	3.0664
133118	113554	96	39983	34467	87	1335	1284	15	4128	3090	40	7813	6778	47	13096	11112	66	262414	229381	95	3.06844
91623	89342	82	27524	27079	70	1564	1489	18	2348	2270	27	5608	5465	40	9544	9395	56	191533	182316	87	3.06844
166312	127193	97	52841	40063	95	2191	1785	24	3506	2741	39	8711	6137	54	13980	10967	73	299634	234368	103	3.07656
115627	110207	84	30769	28816	81	1524	1499	19	3071	3044	33	7844	7475	48	11356	11049	58	237170	226680	90	3.07656
106401	100809	87	22928	21615	69	1218	1264	12	3328	3276	31	7311	6824	52	11211	10846	53	224915	217242	89	3.08062
100525	98666	84	36244	34868	79	1191	1314	12	2853	2992	27	6872	6769	41	12456	11957	58	243321	230068	95	3.08062
83266	81056	80	18154	17548	56	1035	896	0	1976	1830	26	5336	5184	39	9304	9208	49	179072	172354	87	3.08468
93255	88361	80	36400	34217	78	1408	1285	13	2353	2428	28	5300	5020	39	9303	9412	50	198362	189027	87	3.08468
161766	139190	110	52005	44888	92	2062	1788	24	4368	3704	37	9616	8886	55	15305	12973	70	316653	283032	101	3.08671
90157	88707	79	24462	24017	65	1257	1172	11	3024	2666	29	5774	5140	44	10394	9922	57	190303	183552	89	3.08671
120255	115021	84	49550	47789	82	1936	1941	21	4292	3895	36	8787	8202	48	14214	13250	61	278327	260036	90	3.08976
292870	185855	126	98517	60731	121	3416	2770	34	7911	5210	53	18828	12730	78	32291	20868	116	645721	420005	126	3.09179
77239	73144	95	22059	20630	74	851	858	0	1759	1641	19	4808	4320	38	7442	7057	49	159119	141381	95	3.0928
85197	84605	77	22478	21774	63	848	1086	7	1976	2116	21	4305	4161	34	8028	6352	50	154503	142984	95	3.0928
152582	129483	93	50439	41760	91	1638	1379	21	3843	3419	37	9908	8497	57	15388	12668	71	303724	268532	96	3.09484
143746	119767	101	48442	40637	89	1701	1309	20	3772	2994	37	8268	7218	50	13669	11919	67	257712	225924	95	3.0989
155959	143013	88	45895	42315	84	2374	1874	27	4981	4435	37	10507	9516	60	17196	15060	74	347905	319196	95	3.10296
100056	98532	83	29703	28821	79	1527	1542	18	3132	3086	32	7878	7633	45	12764	11699	63	246538	228003	97	3.10296
118228	113386	85	32016	29249	81	2202	1875	25	3422	3299	32	7791	7751	48	12662	12193	62	251239	240278	90	3.10296
295446	214787	130	160178	123535	128	6711	4973	44	12320	9748	58	29876	22675	106	46934	35243	126	941865	718974	137	3.10397
118053	110733	88	35915	33980	81	1578	1536	19	2583	2457	29	7006	6810	47	11071	11145	53	240532	227412	94	3.10905
137130	127670	88	51273	48023	85	1844	1627	21	3944	3978	33	8848	7917	52	14875	14415	66	290285	270163	94	3.11108
177939	138370	102	56157	43457	95	2206	1621	25	4513	3348	47	9830	7680	60	16113	12141	78	319500	253951	105	3.11616
96768	95265	79	31094	30645	77	1266	1182	12	2576	2980	26	6880	6854	43	10659	10916	52	217313	202668	90	3.12022
134930	127519	93	41978	40291	81	2027	1872	25	3901	3409	33	9960	9819	54	16048	14948	69	314647	293492	90	3.12428
128805	112636	89	33837	28540	89	1444	1227	13	2833	2743	28	7581	6256	49	11009	9590	56	237536	203582	93	3.12428
252958	173736	106	85415	57915	105	3989	2679	40	6341	4332	51	15887	10584	73	25828	18378	102	545565	388450	110	3.1253
89197	85100	81	17211	16520	53	911	880	0	2242	2473	24	5564	5300	44	8463	8228	48	183835	170985	84	3.12834
81503	79501	78	29129	28559	77	1062	847	0	1897	1774	25	4355	4235	36	7039	7056	43	155375	150191	84	3.12834
79143	77822	80	21569	21289	61	725	632	0	2433	2337	24	5194	4849	38	8032	8258	49	154668	148860	87	3.13037
122984	111898	85	44506	38647	86	1955	1838	23	2986	2831	37	8230	7314	50	12485	11415	58	253667	228258	94	3.13037
90454	90618	78	35065	34689	77	841	879	0	2430	2297	24	5323	4969	40	7762	7604	47	162692	158538	87	3.13443
122389	116039	86	33814	32919	80	1914	1847	22	3454	3693	31	8735	8147	50	13884	12602	63	291718	274805	94	3.13545
124232	116913	88	39404	37415	83	1672	1673	19	3263	2865	37	8320	7921	46	15403	13928	72	285436	268494	94	3.13647
119245	104496	89	41811	37101	84	2003	1455	25	3559	3124	35	8170	7284	50	13486	12453	67	260478	230905	98	3.13748
158816	143098	101	52234	47239	87	2558	2183	27	4690	4408	37	9983	9103	54	15871	14360	68	323310	289910	99	3.1385
162136	139900	90	58769	50404	90	1742	1308	22	3730	3396	31	9024	7607	50	14316	12748	59	291099	252281	100	3.1385
86701	83802	82	17340	17097	51	1277	1191	10	2207	2158	27	5280	4974	41	9132	9157	49	184870	176449	90	3.13951
120935	108199	88	38538	34197	84	1803	1529	20	3067	2527	34	7534	6826	50	11832	10599	58	252219	230677	95	3.14459
198562	152886	100	68137	52327	97	2304	1555	27	5439	4225	41	11231	8564	66	17826	14340	72	365883	276459	105	3.14459
163898	143221	94	49581	43351	88	2350	2201	25	4256	3700	39	10568	9911	54	18456	16802	79	354937	329005	100	3.14662
69919	68479	78	21204	20868	60	851	871	0	2022	2092	21	3868	3920	34	7087	7288	43	138588	134408	89	3.14763
116441	113383	84	29103	28072	79	1965	1960	22	3964	3542	33	9163	8347	55	15222	14002	61	280517	261851	94	3.14865
118599	110136	88	37175	35178	82	1539	1477	14	2751	2819	31	7212	6913	45	11505	10505	59	255784	233517	97	3.14966
135065	111624	93	52073	43439	89	1759	1452	20	3412	2700	37	8510	6960	53	13515	10969	68	273686	232003	103	3.15068
142847	120225	90	50891	43074	87	1262	1138	11	3466	3058	33	7250	6420	48	11251	10086	57	244615	209956	99	3.15068
84859	85768	77	26990	26421	77	1148	1105	7	2666	2454	28	5811	5785	40	9769	9230	51	189266	175128	89	3.1517
97989	97642	79	21613	21255	53	1492	1303	15	2650	2623	30	5424	5409	39	9071	8560	52	191091	183020	91	3.1517
131560	109110	93	48308	39959	88	1612	1002	2	3461	3008	37	7440	6083	50	12385	9972	64	271969	230427	98	3.15373
328908	221242	147	101222	69966	141	5165	3357	41	10152	6913	55	23740	16181	83	37676	24924	135	788409	554452	151	3.15474
108589	103091	85	27822	26364	80	1204	1401	17	3549	3606	32	8124	7818	48	12584	11559	66	244537	233202	89	3.15982
74045	71809	82	18298	17794	53	892	876	0	2208	2259	25	4720	4513	38	8188	7912	49	168213	159277	88	3.16388
105608	100219	83	36216	34139	81	1638	1591	17	3994	3389	35	8204	7878	49	12606	12579	56	259785	251130	91	3.1649
123556	116433	84	43402	40586	81	1443	1236	20	3135	3055	34	8020	7716	48	11990	11174	61	249496	231656	97	3.16693
170898	122791	113	63708	45384	96	2491	1825	25	4056	3071	39	10385	7743	64	17014	12594	71	341554	248882	104	3.17302
93800	89498	80	24634	23592	67	1133	1196	12	2851	2364	31	6047	5575	42	9286	8727	53	182014	169852	90	3.17403
122985	118147	94	19400	18782	55	1948	1868	21	4068	3553	35	8691	8036	53	13798	12838	65	297242	285390	95	3.17403
86927	84291	80	27368	26806	72	1674	1674	19	3109	3320	32	6737	6760	43	11883	10501	66	239169	221609	96	3.17403
125417	116535	89	35108	31866	84	1638	1732	18	3393	2933	33	7976	7013	48	12420	11445	54	274298	249731	98	3.17505
236421	160316	132	79768	55632	132	2900	1954	34	5374	3821	40	11685	7891	69	18546	12613	96	399432	280515	132	3.17505
80401	78721	77	32882	32343	76	836	832	0	1977	1791	20	4820	4857	34	7599	7346	44	152727	142182	87	3.17505
153637	144743	86	50577	48426	85	2357	2286	24	4538	4554	36	10718	9627	60	16654	14959	65	340753	312642	100	3.17505
133356	116351	91	30243	25510	86	1797	1547	19	2870	2727	33	8516	7681	51	14530	13217	63	292724	259675	97	3.17708
199372	159006	99	65576	53655	94	2735	1945	32	5182	3824	47	11820	8934	63	18178	14000	76	392900	296768	112	3.1781
214374	162989	113	113531	91379	98	2668	1989	31	5705	5123	44	12558	10178	64	20705	16419	82	470349	367723	110	3.18013
295853	195596	139	101534	66399	139	4077	2776	40	8647	5615	61	18637	12531	84	30100	19939	126	615641	399099	139	3.18419
184523	168377	101	56862	52100	92	3237	3005	29	5920	5164	40	14480	13105	64	22310	20470	94	445879	401447	105	3.1852
157737	134062	90	54634	46013	90	2469	2018	26	3723	3292	34	9808	8159	57	15750	13918	63	332435	291616	98	3.18825
162712	146839	93	35245	30286	88	2113	1907	23	4188	3723	34	10334	8894	57	15672	14806	77	340120	307293	100	3.19333
217159	176166	109	70413	58360	97	2596	2211	29	5839	5529	39	13621	11628	69	21470	17872	81	408143	349887	109	3.19739
90452	87014	81	27158	26348	78	1121	987	0	2367	2418	26	5134	4980	40	8875	8659	49	198447	187805	92	3.1984
92581	89173	83	25934	25153	76	1336	1357	14	2211	2239	23	5888	5699	40	10311	9731	55	201574	188829	94	3.20043
124361	118986	86	32793	31620	80	1879	1996	22	3576	3620	30	9319	8758	48	14682	14018	63	298046	278916	96	3.20145
99298	94372	86	34231	32973	79	1561	1552	18	2830	2618	28	6749	6259	44	10886	9519	60	218111	206818	94	3.20449
118009	115300	85	19514	18952	57	2077	1888	23	4059	3537	32	10600	10223	56	15878	15218	64	343579	315997	95	3.20449
140171	128344	87	47439	42635	85	1919	1811	24	4297	3627	36	9423	8530	53	14582	12904	65	296812	265183	97	3.20449
119144	109835	86	39538	36275	84	1848	1562	23	3329	3249	30	7106	7099	44	12770	11582	66	255600	240251	96	3.20551
72621	70592	79	19018	18662	58	850	748	0	1340	1242	12	3218	3347	30	5664	4995	41	117010	113624	88	3.20653
120372	113310	87	37468	35424	82	1783	1784	20	3328	3378	31	8196	7589	49	13253	12831	66	261291	239750	95	3.20856
91094	86854	93	25568	24521	75	822	854	0	2328	2049	26	5186	4983	36	8321	8063	47	166596	160901	92	3.21262
158042	136898	99	60978	52534	90	1916	1669	22	4235	3935	38	8269	7606	47	12801	10860	65	279726	251738	101	3.21262
135853	118059	91	48154	40864	89	1728	1772	20	4313	3715	40	9721	8731	57	16064	14537	79	319615	282697	98	3.21465
85745	81428	89	26354	25723	77	1157	1243	10	2269	2249	28	5292	5010	42	8436	8090	50	179571	167793	91	3.21668
181574	136989	97	63003	46791	96	2368	1904	26	4490	3431	44	10564	7828	60	17268	12333	74	355086	262958	105	3.21871
163951	129570	98	60650	47506	95	1772	1691	19	4355	3885	35	9627	7818	57	15124	11781	68	300501	247771	106	3.22074
77215	76925	69	27960	26858	78	931	922	0	2042	1677	26	5366	5121	39	8739	8333	48	162750	152672	87	3.2248
103651	99657	83	31920	30160	80	1883	1549	22	2782	3003	29	7419	6864	46	11614	11115	56	239297	223184	98	3.2248
73360	71250	78	23818	23155	68	1252	1266	11	2079	1818	19	4380	4306	35	6658	6630	45	142112	141447	84	3.22683
124301	119116	95	30027	28755	81	2228	1991	23	3165	3299	30	8746	8548	50	13639	13712	58	275363	257190	95	3.22785
114071	107070	88	30864	29085	80	1790	1726	20	3638	3653	35	8103	7535	47	12658	12262	64	277038	267017	92	3.22988
81566	78398	81	19441	19001	55	956	1140	9	2015	2193	23	5436	5105	38	7404	7479	42	168244	162570	91	3.22988
156912	129453	96	55733	46051	90	1576	1073	15	3826	3225	38	8153	6739	52	12759	9893	65	271447	222800	100	3.23089
94883	94749	80	20659	20576	52	1334	1338	15	2693	2539	27	6347	5843	42	9661	9490	54	213130	207339	91	3.23089
93605	90612	80	28436	27518	77	1254	1250	12	1887	2058	23	5601	5624	40	7461	6878	47	197552	182992	91	3.23292
139697	121165	91	40942	35241	87	1742	1236	17	3165	3051	30	7244	6502	45	11377	10585	63	250967	225664	99	3.23496
134045	125701	90	50611	47868	83	2016	1688	23	3922	3351	34	10284	9752	54	15763	14084	68	312248	285475	96	3.24105
50545	52325	63	24307	24376	67	234	413	0	850	891	0	2038	2137	24	3781	4088	30	81504	78615	83	3.24105
153353	133422	92	53198	44641	89	1791	1476	21	4980	3531	44	9246	8009	53	15587	12887	74	311522	271987	101	3.24105
157559	129987	102	56695	47574	91	1604	1229	16	3528	3260	32	8533	7154	53	13485	11822	67	290592	246555	104	3.24308
162631	129507	106	51812	41300	92	1905	1303	21	3394	2644	34	8266	6784	51	12328	10455	60	276654	219577	103	3.24409
90875	86520	83	30252	29379	78	1261	1166	10	2681	2080	30	5238	5251	41	7945	7320	46	162960	152929	91	3.24612
140968	124577	89	51015	44919	85	2038	1693	25	4401	3518	41	8950	8385	52	14557	12115	69	304168	271888	96	3.24612
69907	69177	81	14573	14382	47	629	684	0	1897	1986	21	4126	4030	35	7345	7935	39	136831	127112	87	3.24612
156894	123066	94	58856	45620	93	1703	1592	20	4597	3759	40	8479	6559	50	14376	11143	67	280198	215786	102	3.24917
99341	95374	84	25766	24777	78	1383	1342	15	3176	3073	32	7217	6871	45	10563	9536	55	230196	221332	88	3.2512
95224	92301	86	13425	13121	47	1106	1279	12	2689	2052	31	5516	5321	39	8422	7899	50	181924	175717	89	3.2512
94024	90124	89	22804	22192	63	1130	958	0	2997	2819	31	5820	5764	41	9108	8677	53	188601	177792	88	3.25222
75447	75124	76	19360	18677	60	879	1097	6	1467	1442	18	3750	3798	33	6859	6653	47	135226	134198	84	3.25323
127533	112952	88	45365	39317	86	1648	1685	17	3805	3011	38	8051	6935	50	12686	11498	74	254985	236100	94	3.25323
217808	176976	107	65179	52457	101	2879	2240	30	7101	5575	47	14531	11933	68	24829	20191	87	493077	407546	109	3.25628
89723	86193	96	27817	26693	77	1493	1398	18	1859	1931	20	5445	5251	39	9100	8803	56	186509	175755	88	3.25729
91564	87909	81	23695	23342	68	1143	1083	10	2651	2713	28	5719	5618	40	9820	9844	52	184565	171377	91	3.25932
160786	136951	101	62332	53799	91	2240	1778	26	3794	3697	34	10141	8615	55	15197	13082	67	333090	298917	98	3.2644
103678	99611	81	37071	35649	79	1489	1373	16	1890	2262	26	6391	6398	42	11019	10417	58	213900	208953	89	3.26745
175387	136307	98	58889	46150	94	2006	1608	27	4872	3527	42	9908	7746	57	15670	12145	70	319660	252927	100	3.26948
82283	80803	78	27797	27191	75	982	1042	5	2415	2381	25	5002	5148	38	8443	8266	46	167503	159597	87	3.26948
127170	116215	89	39070	35809	86	2331	1982	27	3381	3189	31	8218	7873	47	12695	12265	61	289194	272487	96	3.27049
201187	155741	110	84132	69084	97	2434	1677	28	5183	4074	44	11717	9283	57	19233	14696	86	380638	303253	105	3.27455
83928	81545	78	19176	18897	52	881	830	0	1632	1366	20	4123	4008	34	7384	7191	45	142799	141017	86	3.27455
167453	130919	97	56784	44959	94	2196	1563	23	4419	3446	40	10206	7922	57	15393	12541	69	323543	256645	106	3.27557
120236	108411	97	37107	33997	84	1771	1719	20	3505	2988	38	7376	7157	44	12460	11606	60	269580	245269	94	3.2776
114452	110784	82	31778	30356	80	1606	1468	20	3060	3007	30	8401	8464	47	13137	12286	60	283668	269119	93	3.2776
86594	84851	80	27263	26387	77	940	898	0	1642	1886	24	4738	4675	35	7653	6973	45	154938	147560	91	3.27862
195811	145820	103	54980	40114	100	2561	1989	30	5248	3309	47	11780	8474	66	18612	13731	78	371888	268070	116	3.27862
127791	103124	101	39461	32178	87	1465	1088	11	3178	2490	35	7728	6214	52	12366	10497	67	240968	197838	94	3.28674
243589	182206	108	83148	61429	105	3278	2091	37	6190	4693	47	15726	11973	71	23748	17924	100	503689	384831	111	3.28674
92294	90444	85	23296	22857	64	1249	1157	9	2079	2084	26	5200	5012	39	10148	9269	56	192257	181541	83	3.28775
236403	183260	102	95358	72870	102	3853	2885	36	6770	5334	46	16431	12978	72	26422	20711	99	533285	420888	108	3.28979
70672	68939	84	20367	19797	62	679	745	0	2065	1553	22	3986	3691	34	6070	5461	40	125519	119043	83	3.29283
98960	96425	86	16660	16210	50	1244	1356	13	2616	2482	32	6481	5979	44	10279	9815	54	197576	189962	91	3.29486
80239	77121	78	29659	28966	77	1052	1032	4	2184	2016	22	4586	4481	37	7651	7424	46	165509	154588	88	3.29588
142136	124594	89	38220	32312	88	1794	1650	20	4426	3627	38	9791	9116	56	15522	13273	65	323725	282204	97	3.29791
174795	135536	96	55736	43107	94	2369	1711	29	4730	3933	41	10214	8363	58	18056	13616	77	353781	286592	101	3.29791
87613	84390	82	29007	27985	76	1060	1092	8	1720	1917	20	4819	4840	36	8094	7548	50	168563	161287	86	3.30095
162676	125671	97	59515	46409	94	2246	1653	29	4187	3386	39	8768	7341	55	15177	11344	74	298033	238825	101	3.30197
139460	117434	92	52214	43553	88	1419	1160	13	2603	2082	28	7390	6103	49	12931	10705	69	245972	203454	94	3.30197
98025	93856	87	27014	26083	79	1475	1488	16	3581	3196	33	7473	7124	46	13055	12739	57	255050	241603	91	3.30298
160715	124400	98	46955	37104	91	2247	1691	25	3672	2634	39	9187	7345	55	14743	11849	65	293477	232633	100	3.30705
133317	112707	89	47980	39982	88	1852	1596	23	3807	3188	34	7693	6681	50	13019	11436	66	250099	211845	94	3.30705
72778	70947	82	23799	23219	64	904	890	0	2051	2125	25	4743	4543	39	7841	7263	45	142692	134234	85	3.31212
69541	66807	84	14456	14067	50	882	854	0	1820	1730	19	3821	4012	34	6362	5908	43	139672	137197	78	3.31415
100221	96541	81	22916	22186	64	1177	1083	7	2292	2240	25	5599	5491	39	8648	8248	47	174083	165997	86	3.31517
330628	213234	136	102318	67918	132	4643	3101	41	9680	6293	57	24201	15577	90	38471	22380	132	791671	494930	138	3.31618
65778	66401	76	22145	21552	68	762	765	0	1321	1242	15	3922	3823	36	6675	7113	44	135180	126978	81	3.3172
90692	86644	84	25493	23853	69	1216	1064	7	3369	3093	34	5963	5714	42	10789	10209	55	220054	209440	86	3.31923
108421	102662	83	33432	31901	80	1624	1421	16	2604	2831	25	6491	6098	45	9866	10259	50	223658	212562	86	3.31923
84681	83916	79	19122	18833	53	1079	1213	11	2393	2735	26	5582	5399	41	9556	9575	48	193910	187438	83	3.32025
105202	102627	84	26804	26117	77	2192	1856	24	3465	3411	34	7476	7229	48	12919	12454	65	257119	247932	87	3.32126
191720	147670	98	60481	45600	97	2809	2005	31	5065	4131	44	11534	8827	67	19065	14779	77	371741	290242	105	3.32228
120498	114536	85	46063	44090	82	1967	1618	26	3682	2954	38	7510	6930	44	12326	11912	58	237365	222344	93	3.32938
243900	191702	120	98445	75400	116	4772	3927	37	8965	7481	50	21277	17433	82	33917	27709	112	690662	569678	123	3.33142
253606	189111	104	67488	49556	101	3998	2650	38	6547	5109	46	15768	12063	79	24728	19061	91	541715	415951	111	3.33446
111818	108552	84	27376	26237	70	1359	1390	14	3653	3080	32	7691	7597	50	13414	12869	62	266948	250824	90	3.33446
276493	199501	110	85365	61319	107	4063	2721	40	7644	5440	56	19692	14382	76	31486	22460	105	618979	457913	115	3.33446
101073	94388	93	28062	27064	79	1375	1565	16	2998	2645	31	6717	6644	43	10568	9935	57	209136	197668	89	3.33548
86667	85211	84	21252	20607	60	1004	1032	5	2260	2104	27	5330	5174	40	8572	8439	46	163789	159052	86	3.33751
68584	67178	79	19348	18942	56	865	916	0	1842	1873	19	4329	3990	36	7577	6858	49	146132	142898	86	3.33852
142128	133074	85	73931	70250	84	2161	1828	24	4282	4044	35	9446	8993	56	15146	15075	69	301646	282609	94	3.33954
226098	165174	106	76123	55606	100	2515	1935	30	6016	4354	48	13978	10385	70	20516	15115	82	440461	329801	110	3.34055
180090	138919	102	61915	47437	94	2420	1597	29	4347	3498	45	10027	7827	56	15672	11659	81	340556	263466	106	3.34157
127704	116052	95	37063	33390	86	1988	1739	22	3555	3315	34	7811	7059	47	12065	11404	54	246049	221121	91	3.34766
104551	102741	81	17791	17051	52	1749	1708	18	2950	2739	30	7132	6595	47	10964	10881	53	225856	215199	88	3.34766
127484	118603	86	40381	37708	83	1945	2017	22	3520	3005	36	8838	8353	52	14148	13125	69	283987	264520	91	3.34969
[truncated: 7,744 more rows]
