# Supplementary material for: Phenotypic heterogeneity follows a growth-viability tradeoff in response to amino acid identity
Source: Nat Commun. 2024 Aug 2;15:6515. doi: 10.1038/s41467-024-50602-8 (PMC11297284; doi:10.1038/s41467-024-50602-8)
Supplement: Supplementary file 6 — Source Data [file 41467_2024_50602_MOESM6_ESM.zip › source_data/fig6cde/240423/240423_1445_yATP_B10_SER.csv]

FSC-A	FSC-H	FSC-W	SSC-A	SSC-H	SSC-W	BL1-A	BL1-H	BL1-W	VL1-A	VL1-H	VL1-W	VL2-A	VL2-H	VL2-W	VL3-A	VL3-H	VL3-W	YL2-A	YL2-H	YL2-W	Time
292672	212549	138	149481	111945	120	5189	3756	40	9334	6838	56	20059	15273	86	29980	22441	116	599571	481332	126	0.00500278
78702	78483	77	27937	27593	76	921	792	0	1609	1821	21	4259	3687	40	6641	6929	39	144071	138908	89	0.00700389
90043	86239	80	52898	50957	80	1420	1330	15	3401	2692	35	5635	5497	40	9885	9448	53	197980	189535	83	0.009005
82099	80427	78	25884	25751	73	1062	874	0	1949	2066	21	4132	4265	34	6746	6165	44	126835	124464	84	0.009005
109315	102106	90	37219	35001	82	2062	1872	24	3414	2500	36	7439	6632	53	12451	11761	59	242834	222965	93	0.0100056
104137	98477	82	52894	49208	82	2115	1855	22	2886	2882	32	6992	6500	45	11514	10244	57	213615	201678	89	0.0110061
139408	123809	92	59798	53521	87	2771	2271	28	3804	4057	33	9150	8072	52	15408	12927	67	319939	287389	97	0.0120067
190370	154034	99	64013	51413	94	3252	2693	32	4740	4409	37	10535	8935	59	17259	15427	72	346462	316332	95	0.0120067
100722	96790	83	38214	37163	80	1717	1782	20	2409	2471	29	6151	5940	41	10600	9793	55	206010	195588	91	0.0130072
88425	86889	78	34328	33459	78	1479	1638	16	2014	1925	25	5268	4965	38	9019	8953	52	175677	165540	88	0.0140078
121734	108953	87	56575	51521	85	2124	1661	24	3543	3145	33	6515	5692	44	9136	8238	51	180464	164862	94	0.0150083
109074	99690	96	46164	42441	82	1402	1447	14	2264	2155	23	5657	5123	41	8338	7936	48	176248	159566	89	0.0150083
182391	158693	96	73176	64858	93	3009	2389	31	4663	4130	45	10815	9610	61	15198	13711	74	312187	289892	99	0.0170094
161957	135725	91	53079	43084	91	2768	2298	27	4078	3759	38	9810	8291	56	16375	12575	76	310066	253479	104	0.0200111
104097	90216	92	46109	39445	86	1721	1299	23	2633	2589	27	5699	4708	44	8861	8012	51	180961	155186	98	0.0210117
156182	129419	94	62498	52688	92	2007	1731	24	3600	3189	38	8475	6664	53	14270	11428	64	251134	209113	105	0.0230128
90741	88171	85	41458	40212	79	1559	1403	18	1900	1850	22	4842	4527	37	8444	7942	59	156622	143789	93	0.0230128
205030	173586	97	95947	79012	98	2930	2377	30	4695	4062	41	9096	7165	53	14004	12182	66	264991	233380	102	0.0260145
99087	84114	87	56292	48197	85	1976	1404	23	2922	2292	33	5731	4955	43	10367	8911	58	206621	178649	75	0.0260145
207512	181412	104	99677	89581	94	4466	3613	39	6355	5947	42	13320	12241	68	19454	17746	82	361173	331046	93	0.027015
74603	70140	82	25464	24489	77	1029	939	0	1051	1443	20	4161	3932	34	5517	5663	41	132320	129440	78	0.027015
178522	153273	93	69592	59548	90	2775	2387	29	4389	4097	37	10244	8937	58	14605	12780	64	311033	270173	96	0.027015
230368	188880	103	66194	55284	100	4053	3405	36	6307	6205	44	12727	11122	64	18517	15525	73	374334	340164	106	0.0280156
177951	145724	102	73644	59349	93	2650	1941	27	4145	3255	37	8988	8027	53	13896	12056	68	298194	270042	93	0.0290161
102007	96239	82	36161	33199	81	1932	1668	20	2460	2571	26	6132	5910	42	9619	8875	49	196748	189749	88	0.0290161
85156	77063	84	33025	28917	81	1788	1750	19	2220	1973	23	4333	3653	38	6843	6050	48	136607	126263	89	0.0310172
154972	142663	92	61106	58214	86	2596	2612	26	4893	4135	42	8629	8082	48	13808	12582	62	262451	236416	100	0.0320178
112274	102136	86	34732	29745	86	1552	1274	13	2473	2415	27	6099	5630	42	9038	8260	51	190857	174481	93	0.0330183
115133	100667	88	53374	46348	88	1652	1453	18	2476	2148	29	5136	4839	40	8050	6659	54	159707	145870	93	0.0340189
145088	128114	94	48994	41600	89	2885	2449	28	4182	3788	32	8206	7062	53	12492	11674	60	247252	228169	94	0.0340189
104776	100291	83	40243	38386	80	1497	1295	20	3271	2989	28	5922	5654	40	9407	9278	50	182876	171109	93	0.0340189
364442	226828	137	157842	95897	137	6937	3997	50	12991	8664	65	28572	17818	106	44116	28812	136	972730	622636	151	0.03602
96609	92611	81	39440	36847	79	1676	1735	19	2815	2626	27	6079	5926	41	10509	10163	49	228276	214794	89	0.0370206
37359	35452	74	10020	9875	43	416	365	0	862	875	0	1680	1586	18	2749	2994	30	53978	51765	72	0.0400222
218506	167093	102	90958	68302	100	3786	2735	39	6540	5544	45	12640	9630	62	18039	13929	79	383186	287622	109	0.0400222
126982	119993	84	62072	57909	85	2466	2375	28	4480	4103	37	9132	8300	50	14474	12483	66	296932	276724	98	0.0400222
341724	244948	139	215818	163048	135	7696	5629	46	11923	9144	63	24236	17854	102	36665	27195	128	708487	518552	143	0.0410228
138688	126939	104	68188	63601	87	2762	2674	28	3186	3141	32	8248	7692	54	13100	11536	65	257420	233490	96	0.0420233
47917	46061	78	20597	20531	62	933	742	0	946	1368	13	2171	1976	23	3846	3687	36	59343	58246	79	0.0430239
172504	153759	91	64155	57472	88	3510	3337	31	4809	4386	38	10089	9252	56	15705	14590	76	285973	264266	97	0.0440245
141250	121116	94	44064	37865	88	2300	1928	26	4921	4058	36	9409	8810	51	14460	12550	71	297373	273515	95	0.045025
41858	42062	73	25582	24820	73	803	735	0	546	987	0	2165	2150	25	3540	3520	32	67340	63435	75	0.0460256
112262	102731	87	44450	40536	85	1886	1832	22	2136	2338	27	5431	5061	41	7880	7113	46	156720	137321	89	0.0470261
173018	147100	92	55233	44932	90	2317	2363	24	3981	3435	34	8743	7702	52	13266	11807	66	276286	240883	100	0.0480267
104093	92377	92	51468	45837	84	2185	1915	24	3408	3078	37	7726	6778	47	12425	11382	58	249273	220527	98	0.0500278
219786	160991	105	76820	55406	103	3443	2536	37	6150	4133	54	10906	7632	61	16252	12754	70	325947	238871	113	0.0500278
225041	188323	96	119008	102652	97	6132	5312	40	8960	8150	53	22438	20026	85	33307	28862	97	673120	584972	110	0.0510283
80343	80903	78	17466	17644	51	1066	1032	5	1273	1480	17	4270	4391	34	7107	7130	44	140228	135862	86	0.0510283
147634	135182	90	72677	65740	89	2443	2102	28	4347	4382	38	9477	8489	51	14259	12694	64	297136	271875	100	0.0520289
112654	103471	84	65785	61467	83	1837	1738	21	3527	2362	35	7072	6762	45	13106	12524	63	241099	228513	87	0.0570317
84365	79208	83	26873	25796	77	1384	1177	15	2057	1853	22	4716	4226	40	6850	6697	51	143415	136137	81	0.0590328
85414	84478	83	37712	37193	78	1409	1241	14	2383	2176	25	5412	5039	41	8585	8550	46	163966	152865	85	0.0600333
132015	113109	95	55089	46802	88	1940	1764	22	3104	2527	33	7677	6283	51	14304	12557	71	270070	235780	95	0.0600333
234686	193750	101	127422	107124	99	4291	3671	35	6982	5560	51	15303	13203	65	24938	20605	95	491157	403547	104	0.0600333
144742	115278	98	47039	37451	90	2263	1931	27	3928	3230	35	7399	6151	47	12006	9849	66	233615	198819	95	0.0610339
190228	157576	97	82257	67385	95	2498	2373	24	4165	3636	37	9768	8132	53	15463	12668	73	317163	270136	100	0.0610339
94188	90360	91	43165	40971	79	1840	1614	22	2974	2524	30	5116	5107	37	9255	9192	53	197834	190782	85	0.0620345
211810	162129	107	87101	67470	98	3041	2384	32	5457	4095	44	11797	9323	57	19188	13966	82	393183	297233	109	0.0620345
118978	109943	88	46825	41897	84	1893	1905	21	2629	2085	30	6411	5712	45	8690	7484	58	208521	186921	92	0.0650361
86476	83881	81	36584	35382	77	1543	1381	17	2251	2352	25	5536	5533	39	8379	8095	49	166975	160184	84	0.0650361
164400	132147	97	59203	47393	93	2212	1673	25	3592	3027	36	8278	6856	51	13129	9995	67	271021	219343	103	0.0670372
96611	94038	81	30625	29816	78	1702	1662	20	2545	2153	30	5419	5074	42	9516	8737	49	186055	180644	91	0.0670372
163295	142969	92	52248	46419	88	3648	3067	33	5248	5294	36	11080	10158	59	17388	16671	69	311179	294132	88	0.0670372
44937	45739	75	17044	16946	53	650	573	0	873	1077	7	2285	2097	25	3112	3025	29	70629	70901	85	0.0690384
100405	97674	84	42581	41043	81	1825	1717	21	3105	2850	29	6768	6486	43	10640	9683	58	225214	210316	95	0.0690384
140711	125657	91	69645	62683	86	3144	2765	30	4545	3622	36	9369	8696	52	15135	13221	68	280611	252294	96	0.0700389
125983	115198	92	41579	38044	83	2124	1829	24	3193	3536	33	8277	7959	48	13058	11973	63	262139	246907	96	0.0700389
110411	104903	88	26501	25570	77	1704	1662	18	2906	2768	33	5926	5521	43	10590	9882	54	216441	205589	96	0.0710395
226348	175603	103	67986	51201	100	4189	2992	38	6318	4471	49	11025	8966	57	16526	13373	77	322114	254024	113	0.07204
119302	112871	100	53756	50965	82	2731	2836	26	4952	4222	41	9555	9737	47	14550	13947	64	317465	297507	93	0.0730406
159384	129147	92	62427	49084	92	2443	2024	27	3423	2984	39	8373	6656	53	13777	11398	67	266100	212891	106	0.0730406
198141	145010	106	76634	56863	98	3602	2708	36	5266	3408	50	10285	7333	58	15799	11569	65	313279	227375	111	0.0750417
185480	159226	105	100369	88420	94	3807	3004	33	5327	4345	45	11999	9718	63	19118	16585	81	418185	345489	102	0.0770428
111581	105485	86	43726	42158	81	1925	1663	21	3027	2496	31	6344	6045	43	9683	8941	47	214762	201443	95	0.0780434
105440	103685	82	45795	44823	79	1963	1647	25	3139	2582	31	6494	6248	45	10713	10157	59	225285	206400	92	0.0790439
59876	57657	68	25589	24381	76	711	805	0	1777	1333	19	3428	3351	32	5280	5363	37	106096	103382	81	0.0800445
159143	128121	93	61113	49188	91	2054	1871	25	3758	2826	37	8189	6435	51	13010	9971	75	272656	223387	102	0.0830461
172295	138462	92	66825	53924	92	3167	2360	36	4980	3888	41	10503	8355	60	17140	12615	74	326268	259965	109	0.0830461
339641	234058	125	196948	139443	125	11199	8014	54	14960	10996	74	31672	22177	120	49031	33836	124	945157	663537	138	0.0830461
77701	78503	77	29514	29695	76	1171	1078	7	2610	2576	26	5082	4813	38	7377	7328	42	155748	146136	90	0.0830461
74929	71257	82	21934	21155	64	1293	995	0	1866	1799	21	4126	4100	33	5607	6062	39	126724	123265	87	0.0840467
76263	74336	80	28609	28080	75	1065	985	0	2035	1486	22	3840	3465	34	6175	6085	40	132885	130098	89	0.0850472
245387	185777	112	133987	102376	111	6594	5240	42	9556	8369	55	23218	18768	84	33429	27826	110	673289	565242	118	0.0870484
104757	94080	84	43931	38446	84	1411	1361	13	1564	1743	23	5020	4680	39	8276	7216	54	175163	154269	84	0.0890495
81700	78524	81	37510	36386	78	1301	1377	13	1271	1368	16	4314	4507	35	6435	6444	43	143526	134918	85	0.0890495
214645	168755	105	73760	58711	98	4497	3511	38	5919	4876	44	11423	9186	64	17056	14137	78	335256	279559	103	0.0910506
115925	109435	84	64656	59833	83	1846	1767	22	3134	2827	35	6316	5874	43	9622	9152	52	207271	195681	90	0.0910506
92724	88075	89	30393	29349	79	1576	1499	16	3029	2959	30	5942	5731	41	7866	7686	46	163179	158660	88	0.0930517
133270	124173	97	78684	74267	85	2689	2353	28	3738	3674	34	8411	7645	51	13036	12117	59	266235	236544	89	0.0930517
139890	113263	100	77630	64395	90	2215	1716	28	3283	2844	33	9064	7159	53	14308	11523	67	270041	214512	86	0.0930517
68469	65735	82	28624	28300	76	1126	1213	12	1583	1720	19	3728	3767	32	6223	6574	38	113689	108373	80	0.0930517
107022	94808	96	42697	36688	83	2163	1866	25	3170	3013	32	7313	6452	51	12050	10534	61	245525	225083	84	0.0940522
138486	114607	92	50545	41832	89	1913	1470	22	3020	3024	32	7023	5764	49	11463	9848	59	246409	201890	102	0.0970539
140527	130906	87	55332	52412	84	3967	3738	33	5677	5577	44	10594	9908	54	14524	13914	66	275885	240313	94	0.100056
240512	197392	106	131506	110781	105	5192	4510	38	8081	6661	52	16361	13638	69	26008	20794	95	508043	418842	120	0.101056
93010	89100	83	51406	50256	80	1672	1653	17	2974	2929	30	6225	6273	41	10614	9758	59	220588	203158	92	0.102057
55649	55719	75	21005	20818	60	687	853	0	1165	1086	6	2534	2450	26	3556	3358	33	87492	84631	87	0.103057
183981	137147	99	79301	59969	97	2774	1897	33	4930	3289	44	10187	8150	58	17074	12212	93	342707	263987	109	0.103057
305843	202818	127	175949	121237	125	7891	5387	49	11283	8657	63	24299	18911	84	38008	27835	123	739992	568932	133	0.103057
192535	153136	113	76195	61922	99	3717	2642	35	4614	4005	41	9710	7726	52	14221	11447	66	282926	241125	112	0.112062
102388	97714	83	44547	42498	80	1709	1589	19	2995	2965	32	5956	5713	43	10313	9756	54	193294	182427	95	0.113063
88716	84984	82	47175	46154	80	1554	1498	19	2105	1898	23	4953	4783	38	8504	8131	51	165386	155785	88	0.114063
112720	107182	84	43335	41593	81	2211	1953	26	2805	2723	29	6563	6347	44	9968	9817	51	205756	186254	97	0.114063
80764	78467	81	31880	31591	77	1098	1096	8	2213	2102	25	3794	3915	35	6782	5971	47	126221	116688	88	0.115064
123672	106296	90	47510	37445	89	2012	1744	24	4157	3698	37	8495	7508	51	12563	10708	60	271572	233027	90	0.116064
90754	86122	82	33160	32261	78	1774	1683	17	1902	1444	21	5186	4760	40	8145	7744	49	151227	140740	94	0.116064
130067	118507	88	48101	44860	85	2236	2015	25	3684	3391	33	7026	6383	46	9688	8750	59	194554	176275	98	0.117065
92857	85899	83	38588	35784	82	1540	1293	15	2227	2152	25	5286	4489	42	7555	7006	51	162962	153363	93	0.117065
104944	98143	84	41997	39914	82	2046	1750	24	2815	2693	30	5976	5566	39	9429	8669	48	207510	185855	93	0.118066
84609	82039	80	31011	30165	78	1238	1272	12	1913	1621	18	4766	4765	38	9090	8311	55	171267	163744	91	0.118066
110889	95131	102	56861	49554	85	1721	1525	19	3059	2780	31	6708	5853	46	9869	8519	54	204366	179893	95	0.119066
98304	95440	94	18003	17599	54	1551	1529	20	2132	2036	26	5350	5245	38	7588	7796	47	158887	152401	90	0.120067
163822	136387	108	64403	54001	90	2372	2141	26	4431	3762	41	9359	8243	51	15640	13563	63	296033	262335	99	0.121067
158027	127897	95	60841	48938	93	2561	2133	29	3853	2995	39	8642	6875	56	13360	10921	64	261428	218249	101	0.128071
99443	95862	86	36492	35310	80	1900	1736	21	2529	2549	29	6312	6040	43	10847	10661	62	204852	197242	89	0.128071
118478	101526	89	44070	36786	85	1957	1876	22	3112	2665	30	7455	6135	48	11773	10535	61	232980	196222	102	0.130072
196380	154019	100	76495	59559	97	2304	1781	26	4231	2946	41	8964	7353	51	14473	11230	72	297548	232942	110	0.130072
110431	101234	84	40262	35399	85	1608	1418	17	2769	2501	31	5538	4933	44	8783	7748	49	169391	148817	96	0.130072
87404	83245	80	39129	37224	79	1590	1529	21	2761	2067	27	5031	5072	38	8307	7788	53	166321	162619	82	0.131073
121825	113646	86	56679	54069	84	2029	1945	22	3372	2537	39	6939	6529	48	11413	11008	56	249416	225995	95	0.132073
214228	176024	113	103048	88828	101	5011	4432	37	6975	6464	44	14905	12599	69	20253	18103	83	427045	377349	109	0.132073
90412	87216	81	42268	40984	78	1705	1482	19	2232	2056	29	5445	5341	42	9005	9071	50	174352	164140	89	0.134074
53803	53693	72	23430	23258	72	865	742	0	1237	1216	12	2342	2064	27	4270	4360	32	81646	78591	83	0.134074
105849	91865	88	40028	34772	84	2106	1895	22	2875	2248	35	6390	5111	44	9510	7090	53	200406	174714	97	0.135075
100693	97226	89	38865	37383	79	1482	1617	18	3086	3173	27	6157	5921	43	10475	9987	60	210710	197173	94	0.136076
107028	102587	80	45042	43174	80	1855	1864	19	3094	2622	31	6387	6273	41	9115	8696	49	212351	199276	94	0.136076
199450	159657	101	81168	67076	97	3954	2888	38	5678	4141	53	10856	9210	60	16787	14105	81	317158	260998	109	0.137076
126881	112856	90	66818	58901	87	2368	2133	26	4100	3534	36	8416	7606	47	14268	12925	67	289213	268751	95	0.140078
137347	128274	87	53336	51161	83	2864	2516	28	4632	4011	39	9395	8955	52	14339	13278	65	293804	262513	91	0.140078
163813	131887	93	67980	53813	93	3256	2439	35	4897	3904	44	8766	6717	58	13825	11444	64	268588	219084	102	0.140078
149170	133527	85	62259	54955	86	2677	2476	28	4383	3983	39	9170	8033	55	13804	12355	70	285499	254131	96	0.140078
81503	75873	87	70639	69417	80	2093	1883	25	3603	3445	37	7695	7319	47	11981	11731	61	249290	233123	95	0.142079
178051	143229	98	50044	39652	92	2640	2336	28	3932	3299	40	8731	6839	54	13861	11043	72	298327	243735	108	0.142079
181597	158413	107	82696	72612	94	3526	3101	34	6759	5738	45	12718	11039	57	19595	17712	76	394196	352972	106	0.143079
68891	66941	78	12445	12533	44	1253	1152	9	1817	1603	22	3779	4014	32	6497	7032	42	121330	119465	88	0.143079
157203	133308	95	66304	56103	90	2219	1869	27	4568	3896	38	10083	9345	52	16432	14803	67	321390	290279	100	0.14408
164295	128174	96	70725	55726	95	2510	1868	27	3505	2891	34	8664	6756	58	13563	10466	71	281750	222343	107	0.145081
142526	129827	93	52853	49180	85	2046	1933	26	3952	4225	35	9032	8651	49	14758	14072	62	296752	280963	98	0.146081
122915	109593	102	48571	44562	84	1951	1915	22	3358	2841	34	6085	5660	44	9662	9026	52	187838	175908	94	0.147082
104140	101180	82	30994	30264	79	1824	1895	20	2779	2469	28	6281	5992	41	9707	9139	62	217056	205534	97	0.147082
94019	86881	82	39855	37540	79	1342	1458	16	2383	2170	27	4731	4671	37	8742	8091	56	170498	162323	85	0.148082
135326	126614	86	56008	52233	85	2829	2491	29	5211	4563	46	10558	9759	62	17075	15679	74	333700	309481	92	0.150083
112514	101758	95	46844	41691	84	1545	1530	19	2595	2591	27	7306	6954	46	12045	10753	60	235049	208982	93	0.150083
84170	82089	84	17148	16730	53	1517	1592	18	2226	2035	30	4865	4725	39	7069	6641	44	137920	133843	87	0.151084
133216	112686	89	52969	44696	89	2037	1588	23	3998	3282	35	7205	6524	52	12398	10949	61	249610	216407	97	0.152084
114469	104977	84	61532	56878	84	1568	1581	17	2905	2874	27	6809	6232	47	10527	9463	58	213472	202255	85	0.152084
79896	79098	82	31010	30490	76	1252	1114	12	1640	1599	21	3426	3278	31	5975	5699	47	113574	110324	86	0.154086
120840	109744	88	46720	42962	84	2167	1895	24	3445	3388	29	7128	6810	45	10892	10344	56	211955	204060	86	0.154086
176139	138998	98	67205	53505	95	3165	2485	31	4198	3190	42	9780	7775	58	13756	10862	61	281946	219556	102	0.155086
105614	103433	81	52884	51976	81	1355	1313	17	2635	2468	29	5659	5624	40	8992	7781	56	187594	178797	82	0.155086
183985	142215	99	73211	57019	93	2802	2139	34	5191	4022	45	10977	8691	61	18052	13481	75	344096	264061	100	0.155086
233455	178677	123	89075	69377	105	3661	2899	35	5317	4299	43	11615	9397	71	17195	14374	67	320838	255577	111	0.156087
101905	94364	89	32475	30692	81	1920	1907	23	2746	3154	27	6467	6364	42	9723	9549	60	196492	179235	85	0.156087
330049	213800	151	184322	128753	137	7954	5373	51	11179	8080	57	24655	17684	99	36637	26331	133	698920	488218	145	0.157087
191288	141246	102	65146	47733	96	3479	2637	35	5065	3760	41	10884	8005	61	16074	11899	75	316946	230482	104	0.157087
101758	95656	98	48572	45715	81	1604	1572	15	2472	2138	28	5061	4442	39	8848	8055	47	168300	156428	86	0.158088
92319	85385	93	36841	34354	81	1686	1648	20	2372	2415	25	5851	5538	41	8953	8357	51	180682	170744	91	0.158088
30651	30583	70	12532	12551	45	584	452	0	946	893	0	1565	1726	18	2574	2490	29	50051	52039	77	0.159088
175441	131830	101	62731	47978	96	2564	2045	28	4480	3840	40	9664	7883	54	16400	12109	69	326534	259997	104	0.160089
156732	125868	92	63273	50859	92	2793	2136	32	4463	3515	39	6944	5805	44	11325	8846	63	220791	179627	104	0.16209
109396	97147	101	39984	34353	101	1914	1797	21	3160	3037	30	6317	5467	45	12041	10553	67	239944	211823	101	0.16209
141637	131264	86	43003	39113	83	2335	2123	25	3679	3719	33	9142	8173	53	13954	12648	60	296284	276021	95	0.16209
213693	165245	111	91069	71889	101	3019	2446	33	4675	3735	40	9544	7212	54	14419	11381	64	288651	234531	109	0.163091
79502	77076	80	29869	29516	77	1348	1461	15	1876	2103	21	4164	4062	33	6328	6176	42	140954	133729	89	0.164091
194577	149728	97	82416	64545	94	2826	2327	31	4764	3835	38	9278	7848	53	15023	12104	68	308136	253876	107	0.164091
123932	113694	87	62442	57098	86	2196	2005	23	4058	3628	37	8893	7865	53	15919	14886	67	303301	273866	96	0.165092
335733	217741	145	130399	87768	141	5089	3219	44	9557	6179	62	20908	14163	97	36047	22484	135	734776	493702	152	0.165092
137815	108981	108	52884	41310	94	2286	1627	28	2942	2412	34	6927	4872	53	10628	7912	60	209573	155511	108	0.165092
126030	111888	87	56307	49724	85	1975	1585	22	3430	2709	36	6755	6035	45	11935	10707	59	233907	215619	97	0.165092
208939	169726	99	90181	74499	97	3970	3377	36	7396	5501	52	13902	12136	68	21766	17747	83	431806	364284	109	0.170094
210650	174616	94	125815	106988	94	6237	4916	41	8496	7477	48	19578	17170	89	28892	25537	91	586840	520622	105	0.171095
65331	63327	78	22400	22073	64	692	853	0	1229	1175	11	2775	3108	27	4935	4998	36	97671	96996	85	0.173096
149118	122526	93	54799	44898	90	2459	2211	26	4404	3364	40	7653	6366	48	12171	10372	68	227598	195134	97	0.173096
88015	87124	80	35866	35360	78	1446	1258	15	2279	2103	22	4606	4683	36	7845	7672	46	161879	152860	88	0.174097
151130	129301	90	55818	47022	88	2537	2294	27	4008	3775	35	10285	8763	59	15453	13030	70	297314	260075	98	0.174097
110347	104635	84	44347	42876	80	1982	2012	22	3680	3250	30	6773	6657	46	9948	8675	59	196015	184565	92	0.174097
147392	119285	95	63491	52090	92	2282	1721	28	3740	3197	33	7018	5828	48	11313	8905	59	223334	185304	101	0.177098
78805	79022	81	34600	34545	76	1104	975	0	2047	2040	27	4027	4244	32	5963	5842	45	133246	126329	87	0.177098
172079	132173	96	61032	45903	95	3047	2369	33	4264	2983	42	9387	6958	54	13622	10696	67	264957	202766	107	0.177098
80278	80196	76	32569	31869	76	1154	1025	4	1102	1102	10	3582	3693	31	5667	5538	40	116827	111706	85	0.179099
153520	136112	92	65332	57587	88	2157	2029	24	4050	3981	39	8602	7650	48	15032	13255	70	289780	256143	101	0.1801
145486	121798	90	56154	46023	91	2778	2168	30	4199	3603	39	8247	6662	53	12894	10813	67	271145	233196	97	0.184102
163113	135291	92	69037	56751	92	2043	1680	26	3970	3444	38	8361	7019	53	12836	10869	64	279197	225171	96	0.185103
138171	109785	95	58170	46905	91	2357	1747	25	2971	2090	35	7134	5860	50	9729	7805	52	202356	163549	96	0.186103
172218	148788	94	95413	83058	93	3142	2662	32	5547	4658	46	11392	10486	57	15911	13753	73	301423	262205	97	0.186103
87144	83504	82	38296	36725	79	1421	1267	13	1646	1677	20	4949	4770	42	8122	7362	56	152610	147289	83	0.187104
107014	94349	87	38322	32958	82	1292	1172	11	2661	2305	32	4374	4057	38	6386	5786	51	145044	131592	87	0.187104
206235	156792	113	86155	66613	101	3154	2227	32	4944	4093	43	11200	8447	61	16580	12357	73	352685	269924	108	0.188104
127883	114197	103	43307	38064	86	2379	2142	25	3729	3448	34	7754	6981	48	12559	11399	61	251442	225951	95	0.189105
41012	39246	74	20259	19546	58	416	477	0	976	898	0	1880	2075	23	2883	2989	28	61602	59306	73	0.190106
164876	143054	98	89406	78596	92	2693	2216	26	4246	3609	36	9839	8718	54	15312	13483	63	290647	265391	98	0.193107
221235	189698	101	107569	95556	99	4837	3998	37	7355	6608	57	15807	13368	69	22261	19662	75	441215	380758	109	0.196109
108043	94476	88	42286	37168	83	1799	1727	20	2364	2445	26	5254	4720	43	8169	7168	51	165238	146989	91	0.196109
172160	140842	95	58280	46972	94	2580	2232	28	4154	3469	40	8605	7058	53	14032	11477	71	291296	236223	103	0.196109
146601	119793	100	61481	50168	90	2384	1833	26	3486	3061	34	9284	7325	56	13544	11879	68	292352	240755	100	0.19811
151156	126344	91	59555	50043	89	2625	2200	30	4359	3777	36	8909	7201	54	13958	12340	76	268350	234557	95	0.19811
92692	88419	83	37521	36538	78	1228	1377	13	1678	1891	20	4304	3950	35	7598	7219	46	149717	138867	87	0.202112
118406	96259	90	40523	31491	88	1764	1596	20	2653	2085	32	5792	4537	45	8172	6082	54	169592	139569	96	0.203113
129541	122897	88	33711	32712	81	2574	2798	26	3926	3560	36	7433	7262	47	10639	9955	53	223466	210254	93	0.204113
114058	107545	84	49434	46140	82	2375	1998	27	3494	3401	34	6722	6521	45	10366	9544	60	196339	184032	88	0.204113
87210	86947	79	31540	31073	77	1504	1467	17	2920	2739	27	5318	5434	38	7914	8458	46	163568	157360	86	0.204113
158506	124232	94	71017	56463	93	2559	1855	28	3704	2839	36	8673	6730	54	13427	10795	69	280395	217928	101	0.205114
103173	96236	92	42310	40379	81	1847	1798	22	2663	2261	27	4987	4956	36	8901	8689	49	180394	168175	92	0.206115
65525	63654	77	30521	29491	77	1371	1145	11	1803	1359	15	2933	3163	29	4859	5014	35	110860	107326	78	0.206115
102202	93988	83	42343	37791	85	1291	1481	14	2754	2836	31	6012	5631	43	10091	9023	58	205455	188010	89	0.207115
179737	158394	95	69187	59717	91	2758	2439	29	4325	3746	37	9152	7970	56	12244	11524	58	226084	212910	94	0.208116
186039	155066	95	58852	48521	93	2959	2141	33	5113	3643	42	9673	8439	55	16094	12340	72	306561	261036	103	0.208116
100166	96702	90	39961	38059	79	1584	1662	17	2774	2348	24	5571	5380	40	9597	8676	59	177268	170793	87	0.209116
161249	146221	90	78184	71635	89	2996	2821	27	3951	3367	37	8937	8195	52	12907	12345	63	241202	229263	97	0.209116
236908	197464	101	115532	96902	101	5096	4342	37	8028	7351	47	16522	14211	71	24595	20898	91	460375	405747	108	0.209116
144255	116427	90	57365	45909	90	1953	1624	24	4175	3394	40	8695	6914	53	14206	11636	72	273802	228977	94	0.209116
196429	163264	105	74342	63575	100	4997	4002	39	7650	6821	46	15967	13733	68	22538	19034	81	462083	383757	108	0.210117
186567	160040	107	73262	63509	95	3063	2623	30	4534	4171	40	9766	8889	54	16998	15054	73	336837	314444	96	0.211117
158700	127250	95	53002	43446	90	2954	2138	32	3791	2833	36	8060	6617	50	11888	9794	64	239188	193189	98	0.211117
55152	52672	73	22294	21781	67	897	1023	3	1367	1384	16	2508	2370	26	3575	3598	34	61675	57864	77	0.214119
118992	100029	93	50887	42631	88	1982	1687	21	2596	2006	36	6599	5557	48	9914	8142	63	205806	172886	95	0.214119
231986	167741	114	84240	63862	110	3292	2427	32	4853	3501	41	9294	6922	54	10229	7370	59	123252	94007	111	0.215119
140930	121937	98	49724	41459	90	2433	2075	26	3066	2980	32	7379	6011	49	9694	8558	51	202056	171217	94	0.21612
104503	93430	90	45799	41799	84	1809	1702	21	2531	2769	27	5555	5332	40	8215	7834	47	174654	165676	85	0.218121
206525	164037	105	73270	58411	100	3194	2770	32	4738	3921	39	10404	8510	56	17015	14198	71	315255	260868	102	0.218121
289220	223874	120	105690	82956	118	6094	4921	42	8646	6597	52	18271	14414	81	26948	21528	111	537967	466491	120	0.218121
116289	105911	97	83888	80114	84	3187	2958	31	5113	4280	48	10262	9330	55	16318	14831	73	305500	268556	84	0.219122
252802	155495	121	100301	61906	112	4467	2702	43	6304	3962	49	13617	8148	72	20475	11650	92	392515	232842	117	0.219122
174533	134280	116	75873	60414	98	2717	2084	29	4259	3627	43	9249	7335	54	16116	12818	73	318080	254464	102	0.220122
182138	157475	98	82487	72069	91	3366	2859	34	5191	4220	45	11861	10622	60	19834	17342	82	389942	351709	99	0.223124
225961	181209	113	99006	79977	109	4039	3315	34	5259	4251	41	11187	9290	59	16565	14058	79	335580	291789	113	0.223124
81181	78105	80	33507	32232	77	863	1042	4	1552	1249	16	3895	3589	34	4779	5090	35	135235	133007	87	0.224125
188139	157729	96	73276	59808	94	2989	2349	32	4392	3560	41	8764	7589	52	13660	11240	62	252066	218674	101	0.224125
121953	104568	89	39649	32755	89	2066	1925	23	3127	2786	33	6743	6012	46	10553	9410	56	206096	172870	98	0.229127
126279	119336	88	66837	63998	83	2358	2282	25	3291	2929	33	7755	7051	50	12958	12159	64	260144	233400	88	0.232129
123617	111566	85	60585	55571	84	1885	1600	25	3515	2906	36	6919	6263	47	10558	10088	53	213069	195295	90	0.232129
98835	90639	84	44067	40438	82	1699	1482	19	3047	2837	29	7175	6677	45	10538	9044	55	230767	217203	91	0.232129
110204	105460	86	40912	39497	80	1921	1944	19	3088	3037	35	6479	6494	43	11026	10919	53	230394	216178	89	0.235131
80291	79170	81	25251	24808	75	1235	1450	13	2346	2078	27	4128	3811	36	6006	5839	40	114001	107573	91	0.236131
97931	93865	86	32417	32042	79	1967	1959	22	3071	2978	31	7295	7111	44	12429	12595	57	237805	226901	93	0.236131
129081	108457	91	51937	43673	87	1983	1666	25	2942	2853	31	6908	5605	47	10641	9243	58	201690	170811	96	0.237132
179570	146913	102	69127	56041	93	2345	1885	27	5010	4087	38	9574	8024	54	14179	12048	62	271249	229659	101	0.238132
39697	40663	71	19123	19166	53	653	830	0	803	976	0	1985	1888	23	2783	2600	31	64762	62459	80	0.239133
147980	133136	91	77474	70634	88	3110	2833	30	3489	2849	35	7475	6386	47	11279	10156	63	222081	188433	94	0.241134
217958	172568	108	93244	73215	101	3041	2614	31	5194	4674	44	11377	9162	60	18046	14542	76	401373	324472	110	0.241134
171591	141350	100	67015	54296	92	3539	3076	32	5370	4545	42	9885	8746	56	16402	13881	74	309022	266406	100	0.243135
115113	109960	98	52108	50292	80	1909	1670	19	2725	2583	28	6112	6068	41	9829	9127	55	194815	187939	88	0.245136
228622	174477	105	101348	78368	100	3752	3073	35	5350	4371	46	13547	10398	71	21693	16562	87	456588	353812	107	0.245136
121083	105808	90	56686	49609	87	1832	1385	20	3107	2728	33	7083	6639	45	11310	10438	62	231115	205657	91	0.248138
91045	86274	83	37875	36220	79	1578	1434	19	2110	1771	19	4792	4589	39	7920	7440	51	156448	143109	85	0.249138
111054	103547	82	38763	35560	82	1783	1605	24	3329	3066	35	7836	7150	46	13062	11979	62	239538	217053	84	0.250139
293793	231037	121	178130	145574	116	7915	6255	46	12160	9362	66	23958	18948	98	35425	27854	113	704979	564086	122	0.250139
135302	118990	96	56399	50186	86	2292	1978	27	4362	4063	34	8643	7631	51	13878	12735	59	279370	259895	92	0.25114
147977	118965	106	53418	41908	93	2206	1822	27	3217	2867	34	7737	6590	48	12098	10672	68	246869	217809	98	0.25214
96001	83302	92	42486	37047	84	1409	1265	13	2285	1901	27	5120	4429	44	9688	8134	56	176214	150827	94	0.253141
134941	124169	89	77839	73895	86	2816	2571	30	4866	4558	37	10475	9840	59	15953	14435	70	322461	290318	95	0.254141
129781	116052	93	47533	43156	85	1977	1908	20	4011	3390	33	8227	7727	46	12851	12552	57	254919	245614	94	0.255142
278872	189494	120	107603	74551	116	4869	3346	41	8282	5853	55	17194	12463	78	25777	17826	103	505639	382060	119	0.257143
172162	147316	93	80533	68417	91	2318	1926	26	4306	3725	39	9171	7539	52	13949	11702	64	266552	223453	101	0.257143
140858	118945	90	57284	48254	89	2304	1631	26	3131	2949	32	6740	5486	47	9528	8260	55	191503	163686	97	0.257143
148922	135190	91	39863	36267	86	2775	2615	29	4058	3370	35	8882	8249	51	11578	10924	58	226624	205422	92	0.259144
258680	180376	116	103837	70096	113	5351	3787	44	6993	5119	49	15010	10637	71	24757	18632	91	485661	371721	122	0.259144
168642	139101	93	63033	52051	91	3128	2525	33	3989	3523	38	8779	7203	51	13335	10938	66	252625	215240	99	0.259144
74533	72746	79	31820	31164	76	1127	1108	9	2008	1693	23	3824	3553	35	5947	5734	42	139255	137914	83	0.260145
105674	101448	98	33214	32250	79	1521	1554	19	2308	2234	25	4939	4713	38	7661	7256	49	155655	149069	91	0.263146
271389	227690	128	149643	131089	110	8800	7431	44	12059	9507	61	25340	21368	102	34484	28913	108	664513	543225	119	0.265147
206232	161079	110	88423	69474	100	3074	2362	30	5273	4089	47	10942	8174	68	16691	12561	83	322357	245848	114	0.265147
94891	89755	84	34758	33173	79	1350	1432	15	2096	1889	26	4123	3969	36	7243	6813	50	150768	143340	90	0.266148
96451	95517	79	50747	49812	79	1332	1547	15	2408	2616	23	5142	4618	39	7981	8121	46	175290	164525	90	0.267148
131394	119702	100	51860	47205	85	1696	1468	20	2786	2458	28	6058	5352	44	10655	9696	58	204814	193235	90	0.268149
119721	113988	86	58755	57051	81	1733	1718	19	3545	3225	33	7199	6887	47	10776	10574	53	223671	209333	94	0.26915
142268	122698	92	52361	45023	88	2003	1826	26	3918	3222	37	8128	7509	48	12821	11461	66	263461	235120	101	0.271151
103028	97369	84	38535	36785	81	1604	1484	18	2993	3023	28	6167	5408	45	9097	8365	46	192305	180554	91	0.271151
113343	101521	93	60690	55580	87	1961	1605	24	3210	2720	36	6337	5731	45	10418	9168	58	219220	198840	101	0.271151
149508	123699	91	55253	46206	88	1728	1497	22	3545	3077	34	7811	6317	54	12615	10346	61	257833	212950	103	0.271151
109510	102888	88	53958	52210	82	1628	1626	19	2893	2776	28	6607	6226	41	10198	9864	57	204550	194358	92	0.273152
122751	113173	88	67505	61917	85	2866	2491	30	4881	4288	41	10459	9694	59	16186	14837	81	323585	299274	95	0.274152
249633	201193	109	121713	99682	109	4262	3527	37	7566	6904	41	16861	14375	71	28978	24203	106	552848	470815	119	0.275153
147688	119428	99	63034	50468	90	2073	1839	25	4018	3216	38	8641	7156	52	14378	11106	67	294504	243287	97	0.280156
146292	128244	90	76170	67096	88	2399	2045	28	3847	3050	38	8282	6977	56	12504	10144	67	265622	221238	85	0.280156
165180	143886	95	79029	69677	90	2427	2299	26	4212	3873	38	9836	8789	54	13767	13146	63	291795	272305	92	0.281156
161206	128148	100	61740	48078	93	2912	2400	30	4458	3463	41	9632	7537	56	15463	12633	72	301131	244305	98	0.281156
84295	83000	79	36217	35536	78	1200	1158	13	2702	2675	26	5383	5196	41	9062	8714	55	181111	172505	86	0.281156
139934	126676	88	54884	50549	86	2519	2220	27	4372	4348	34	8675	8204	52	12849	12555	56	278514	262145	85	0.281156
180431	142361	95	77934	60448	95	3016	2268	31	4895	3784	45	10889	8893	57	17149	13356	66	346663	289990	97	0.282157
156304	132851	93	78282	67691	91	2871	2312	29	4146	4147	38	10020	8566	54	17391	15268	78	328835	302916	97	0.283157
90080	86152	85	36759	35385	78	1610	1696	17	2326	2261	25	5738	5458	41	9853	8962	52	184139	174486	86	0.284158
165018	142292	93	61108	51709	90	2747	2285	30	4554	4303	36	10536	9419	55	17123	15659	70	341347	318296	92	0.285158
136516	111781	89	53049	42663	88	2120	1779	24	3508	2563	35	7208	5527	50	12568	10280	63	248885	202345	100	0.286159
170044	142873	96	78492	65195	96	2717	2212	28	3983	3591	34	9344	8055	52	16304	13706	73	324427	277405	107	0.28816
90587	90419	79	35673	35030	78	1241	1335	13	2286	2088	24	5152	4790	39	8335	8091	54	156516	145160	94	0.28816
177507	132653	109	78786	59931	98	3216	2623	30	4386	3062	47	9615	7342	57	14157	10644	61	288991	217529	111	0.289161
103900	99089	84	44266	42337	80	1533	1473	16	1927	1994	24	5113	4894	38	6850	6156	43	142324	132173	89	0.290161
117434	106073	87	41894	37410	84	1881	1587	24	3597	2886	33	6293	5607	44	9790	8498	58	191157	175371	96	0.290161
140395	125983	92	57757	51827	88	2101	1864	23	3111	2758	33	6405	5907	42	9979	8903	53	190640	173579	98	0.291162
187456	160984	97	80535	69597	93	3290	2894	29	4685	3464	42	9866	8554	54	16388	14487	68	340153	282705	101	0.293163
137534	120033	101	58471	51986	87	2178	1854	25	3517	2567	35	6036	5545	44	9473	8753	51	184790	167099	98	0.295164
111688	102442	85	38383	36414	82	2283	2164	25	3114	3078	34	6639	6041	44	10944	10689	58	209409	200321	91	0.296165
273074	187620	115	99609	70386	110	4859	3337	42	7635	5433	54	15188	11185	74	22108	15266	94	423313	313457	121	0.296165
213952	178412	96	121563	106685	93	5945	5267	39	10318	8622	62	21557	18166	85	30556	25690	91	576739	483731	105	0.296165
111433	106620	82	41002	39868	81	1431	1650	19	2748	2639	27	6361	6503	40	9390	8952	49	197792	184453	94	0.297165
149749	116376	97	64465	50835	93	2175	1510	29	3632	2776	38	7766	6193	51	10590	7586	60	227933	169592	105	0.297165
139286	118807	95	49188	42025	87	2024	1948	23	3286	2692	33	6724	5840	45	10184	8481	57	201283	177098	97	0.298166
133796	120170	98	52916	47191	86	1848	1821	22	4388	3720	39	9061	8259	55	14194	12985	69	277427	250912	101	0.299166
110184	105855	81	21102	20364	62	2096	2012	21	3613	3306	32	7669	7316	47	12854	12321	56	260213	238951	94	0.301167
80933	78019	84	31862	31297	78	1038	1177	9	1962	1927	25	4062	4089	33	6781	6650	44	134090	126699	90	0.301167
127939	110848	90	62825	54571	87	1946	1625	22	2713	2790	29	7269	6160	51	11137	9477	60	237534	205026	100	0.302168
238885	169965	111	97908	68218	109	4460	3315	40	6581	4822	53	11660	8565	64	17524	13060	80	345551	245869	117	0.302168
101288	95496	82	45346	42090	82	1573	1287	16	2419	2310	29	6180	5918	42	8568	7478	49	174882	164198	95	0.304169
110168	104568	82	61073	59050	81	2407	2367	26	3663	3370	34	7115	6743	46	10695	10211	55	242014	231078	89	0.304169
160218	122643	100	64878	50248	93	2877	1921	33	4564	3449	38	8103	6645	50	11974	8935	58	242938	191282	101	0.307171
273118	220100	117	162251	128724	116	6295	5391	40	9909	8005	63	19756	15842	76	29871	23299	109	583287	465929	126	0.307171
187333	146533	104	67101	51346	96	2662	2115	31	4322	3552	41	9503	7603	56	14898	11665	65	311399	248428	104	0.311173
134871	117335	99	56559	49410	87	2020	1760	23	2547	2543	27	7052	6826	45	12103	10359	64	235737	212546	92	0.312173
128150	117272	86	48817	43871	85	1782	1698	20	3350	2521	33	6143	5326	42	9671	8471	53	183994	163188	95	0.312173
81221	79739	79	19081	18601	52	1291	1172	13	1708	1385	26	3594	3751	32	5537	5212	40	113017	106559	85	0.313174
87582	83993	82	33633	32406	78	1073	1006	2	2025	1860	22	4471	4409	38	6792	6148	41	153061	147934	86	0.318177
117292	106876	97	53399	48469	85	1973	1679	20	3047	3186	30	6036	5861	43	9070	8396	55	191215	181088	91	0.318177
203673	165090	100	74758	59105	97	3914	3591	33	7063	6168	51	16153	14035	66	24553	21453	90	509515	445371	111	0.320178
146460	126298	91	62858	53979	89	2677	2228	27	3502	3588	33	8903	7556	52	13239	11486	63	267038	237900	102	0.322179
133735	113868	92	55889	47821	88	2151	1934	25	3839	3205	37	7430	6416	47	12742	11306	71	245950	211188	99	0.327182
83959	81343	84	33649	32792	77	1043	956	0	1534	1702	18	4136	3768	36	5937	5959	42	123468	118188	86	0.330183
225276	183504	100	130695	108753	100	6250	4981	44	9712	8175	52	21210	17482	90	29858	24176	100	607443	492763	109	0.330183
170573	137647	93	78236	62855	91	2918	2183	31	5197	3666	45	9700	8116	52	14566	12471	68	313137	264966	102	0.332185
106905	103059	83	44705	42963	80	2073	2009	23	2828	2842	32	7658	7119	48	12149	11718	61	261218	234354	90	0.334186
118256	107074	87	54817	47938	86	1491	1241	12	2905	2682	28	6513	5672	46	10428	9193	56	196821	172571	100	0.335186
98808	95798	82	39240	38247	78	1512	1364	15	3044	2518	29	6022	6117	40	9565	8505	58	196940	183733	93	0.336187
82943	81598	79	24900	24852	68	1434	1467	16	2058	2300	22	4595	4477	39	7814	7762	45	160813	154288	89	0.336187
108753	103368	82	37263	35670	81	1823	1704	22	3568	3247	37	6863	6737	44	11298	10555	58	217251	207292	94	0.336187
120003	104552	89	52865	44375	87	1829	1392	21	2933	2652	27	5948	5705	42	10256	8954	57	204124	178621	100	0.336187
72341	69914	90	27991	28063	76	1103	1079	7	2357	1637	21	3718	3676	34	5506	6006	37	127494	125143	86	0.337187
111668	103241	85	43790	40269	83	1633	1744	19	3118	3372	29	6945	6561	44	12807	11795	61	232822	215825	94	0.337187
253815	198861	115	147868	115015	108	3982	3087	36	7882	6175	57	15870	12749	69	24298	18315	94	519470	430254	117	0.338188
150089	125651	91	55564	46470	89	2814	2424	30	4052	3244	36	9362	7891	54	15625	13652	76	305271	272192	101	0.338188
52302	51144	75	22335	21828	63	742	554	0	1118	846	0	2342	2254	27	3326	3252	32	72115	74150	78	0.340189
177091	131590	104	73568	56935	98	2667	1875	29	3628	3023	38	8352	6357	54	12688	9755	67	241445	177024	108	0.34119
177816	139948	117	82872	65459	117	3052	2342	30	5288	3948	49	9991	7784	64	14654	12142	66	280810	233994	117	0.34119
151536	122534	95	57664	47244	90	2741	2358	29	3959	3823	36	9415	8042	55	15384	12877	67	305050	260015	99	0.34219
120446	108283	86	43967	37764	86	1869	1579	20	3278	2727	33	6908	6364	47	10052	9280	53	229416	204370	92	0.343191
150469	121065	93	57592	46918	90	2395	1911	29	3062	2798	31	8077	6564	53	10359	8173	66	227238	179344	98	0.343191
270826	193315	129	119725	83754	129	4341	3257	36	7573	5482	51	16675	12126	73	26074	19003	101	534662	392822	129	0.343191
97292	93674	82	35615	35589	78	1468	1540	17	3089	3085	34	6184	5554	44	9029	9076	50	185406	175289	88	0.343191
157065	128847	101	57632	47822	92	2354	2262	24	3676	2927	39	7373	5827	49	9529	8260	51	197617	162497	97	0.344191
144104	120919	97	51232	43650	88	2572	2085	26	3201	3008	33	8653	7384	54	14459	12504	67	275018	236303	97	0.344191
208468	152855	101	76669	55815	98	3575	2676	34	4990	3686	42	10389	7661	59	15065	11203	75	284153	216554	105	0.345192
153468	132026	90	57540	48964	88	2514	2041	27	4498	4096	42	8942	7658	53	14751	13696	71	284236	260301	92	0.345192
177925	130639	108	54981	40044	96	2971	2321	31	3829	3183	37	8901	6828	53	13300	10218	74	256563	200013	105	0.346192
131070	113522	90	67296	59351	89	2406	2038	26	2979	3100	32	7287	6471	48	12011	10576	62	246962	214458	90	0.347193
219344	161486	103	78363	57273	100	3817	2680	37	6091	4950	47	12752	9520	62	18922	14958	84	397708	317638	109	0.348193
93217	91594	81	31254	30657	78	1632	1597	20	2758	2865	26	6328	5932	42	9812	9587	53	206099	192270	92	0.349194
99630	97355	81	42860	41954	79	1969	1987	24	3003	2435	34	6365	5935	44	10341	10245	53	199273	189969	90	0.349194
120383	109656	86	57558	52403	85	1894	1679	22	3336	2975	30	6835	6146	48	10254	9926	61	226933	200924	91	0.351195
143233	127091	91	56355	49879	87	2134	1730	24	3387	2824	30	7334	6817	47	12842	11306	62	238921	219165	94	0.352196
309604	209388	144	113025	78785	131	6284	4060	47	8495	5974	54	16944	11837	75	24925	16637	88	472233	337548	142	0.353196
91266	89922	79	49038	47910	79	1382	1440	16	2544	2056	25	5136	5019	37	8430	7987	55	183541	176956	88	0.353196
154033	138847	90	93759	86148	88	3655	3492	31	5045	4762	39	10962	9399	57	16187	13917	67	337851	300717	102	0.354197
86117	80965	95	35259	32019	95	1643	1419	18	2315	2161	22	5239	4724	40	7838	6917	54	171213	150405	95	0.354197
141199	122611	88	46166	41287	84	1848	1467	20	3186	2899	30	6638	6146	46	11090	9539	57	217012	197855	98	0.354197
162482	139179	94	79147	69166	91	2519	2016	30	4212	3476	36	8271	7252	51	13047	11605	65	249329	223721	99	0.355197
87696	85824	79	27797	27271	77	1085	1059	5	2030	2175	26	5257	5188	38	7172	7252	45	146522	141150	91	0.356198
180081	137863	101	69543	52818	97	2251	1722	27	4555	3721	36	8776	6802	54	13010	9922	65	263325	201171	108	0.358199
96237	93564	79	38843	38168	79	1251	1267	12	2283	2498	25	5611	5628	41	8253	8176	48	167820	155671	89	0.3592
162414	134892	110	73325	62486	94	2626	2295	27	4153	3418	41	8825	7263	54	12449	9881	62	243453	200104	110	0.3592
97967	93632	88	46095	44301	79	1867	1820	23	2938	2542	32	6615	6496	41	9650	8950	56	209907	194979	89	0.3592
149535	121630	95	47914	38181	90	2791	2080	32	3696	3373	37	7325	6274	52	11840	9652	58	235661	202259	105	0.361201
310233	226730	130	135786	100904	125	7699	5452	47	11999	9148	63	24187	18766	90	36533	28365	122	677892	523134	134	0.362201
87056	85178	78	21007	20258	59	1476	1301	15	2461	2092	26	5061	4862	38	6622	6371	44	139932	130504	90	0.362201
292613	225177	120	130826	103849	116	5876	4704	41	9682	8362	57	19396	16124	81	29635	24430	115	555360	452686	130	0.363202
192468	151927	100	77680	63749	97	3655	2767	37	5221	4077	47	11459	9748	57	20073	16233	77	378125	311494	107	0.364202
92596	89659	81	19748	19098	55	1804	1940	19	2538	2718	27	4980	4527	39	8100	8666	44	157191	149643	90	0.368205
68787	68233	78	19405	19304	53	1382	1343	13	1263	1250	11	3645	3576	32	5139	4935	38	110181	107828	84	0.368205
178298	147274	100	68767	56984	92	2510	1851	30	4597	4017	39	8938	7622	51	15189	12723	75	299379	255278	103	0.369205
240093	169773	112	95131	67582	110	3767	2594	37	6141	3974	56	13562	9693	69	19038	13335	87	404368	292341	119	0.369205
98937	97646	80	39978	40120	77	1289	1359	14	2770	2634	29	6063	5721	40	10094	9925	49	201359	187194	90	0.369205
147823	127479	94	57506	49090	88	2507	2182	27	4298	3787	38	9089	8071	51	15273	13658	72	310503	281815	96	0.370206
147361	134160	91	46603	43462	86	2690	2564	26	3454	3561	33	8697	8272	48	15340	13828	70	275901	248261	97	0.371206
89285	84074	82	31660	29923	80	1419	1563	15	2032	2103	23	5039	4732	37	8013	7776	43	178026	172472	85	0.371206
110274	101764	86	44575	42210	82	1868	1657	22	3239	3019	31	6213	6203	44	9206	8717	54	202602	197045	81	0.374208
352717	211529	147	155591	97374	143	5851	3678	49	10343	6284	59	20499	13074	77	34177	21838	114	674616	416876	151	0.374208
210267	177438	96	81058	68966	95	4052	3378	36	5812	5255	41	11325	10075	59	17963	15202	74	350231	318030	96	0.375208
88319	85493	81	34607	33515	78	1477	1465	16	2400	2552	27	5557	5440	41	9348	9068	52	183980	174539	83	0.375208
235451	169302	111	95154	70721	104	3612	2671	37	4634	3378	45	11140	8188	62	16354	11917	71	342964	247621	111	0.37721
105205	98208	88	36894	35228	81	2124	2133	25	3666	3401	32	8292	7849	50	13873	12888	63	263243	235131	84	0.37821
228801	175642	107	80972	62695	101	2860	2408	31	6566	4848	49	12296	10175	58	18844	15298	74	410746	330726	107	0.379211
185249	139262	113	69940	52913	96	2401	1915	25	4746	3466	42	9546	6993	56	13369	10237	64	260589	200050	103	0.380211
150006	139304	88	56886	52910	86	2348	2071	27	3820	3713	32	8601	7944	51	12697	11947	64	288731	271081	94	0.381212
181521	141681	102	73514	57312	97	2748	2226	29	4031	3094	38	10221	8057	58	16950	13384	75	337368	267225	107	0.383213
117498	111063	84	39778	37815	80	2267	2172	25	4168	3556	38	9413	8545	57	14087	13805	63	289789	280598	91	0.383213
126713	117722	84	58662	54141	83	2287	2195	25	3885	3135	36	8229	7615	48	13546	13565	64	264627	241544	96	0.384213
91529	88913	84	35509	34386	78	1458	1336	17	2114	1938	29	5254	4811	40	8754	8264	61	177074	169084	88	0.384213
108189	101985	83	47645	44236	84	1819	1425	20	3275	3177	30	6524	5786	43	10812	10418	62	228675	212041	93	0.384213
136045	115330	92	51705	43928	89	2021	1779	22	3596	3110	39	7069	6280	47	11071	9314	57	228877	192318	97	0.386215
47142	46539	74	18010	17872	52	656	731	0	1089	1043	5	2522	2639	27	4045	3848	33	78748	78955	82	0.387215
186512	145733	95	61109	48129	94	3174	2618	31	5280	4108	45	12103	9561	62	20543	16678	82	399547	320707	104	0.389216
173193	140337	104	79344	64280	94	2462	1985	28	4271	3313	46	9262	7633	52	15797	12586	74	311576	260715	100	0.390217
168002	140273	94	67246	54449	93	2531	2054	27	3999	3257	38	8485	7151	50	12532	10922	55	267891	221459	101	0.391217
115145	103864	85	41803	36684	85	2090	1719	24	2675	2751	29	5940	5360	43	8995	7996	51	176242	158443	94	0.392218
105886	100619	83	43899	42544	81	2323	2474	23	3366	3748	31	7456	6924	49	12526	11440	61	253821	242580	91	0.392218
174802	157515	95	82314	75520	89	3826	3370	33	5963	5560	44	12338	11268	59	18650	16291	76	350026	312768	98	0.393218
115177	108228	91	30887	29785	80	1628	1605	19	2470	2361	27	5834	5464	43	9338	8418	51	178292	169212	91	0.39522
99424	94456	85	50855	49016	80	1480	1494	17	2112	2210	23	5204	4978	38	8241	8023	49	175501	162629	86	0.39622
99827	94135	82	34210	32456	79	2268	2422	24	3685	3085	40	8438	8057	49	14416	14009	67	276964	263398	91	0.399222
108827	102097	84	48954	45185	82	1644	1739	20	2537	2669	28	6607	6238	46	11034	9787	57	220868	204158	94	0.399222
119511	106598	90	38197	33940	84	2054	1862	23	2745	2442	32	6199	5541	43	9179	8410	55	194333	174115	95	0.400222
95838	93631	83	45118	43867	80	1626	1440	19	2339	2176	30	5276	4942	39	8220	7114	52	162720	158921	84	0.403224
208993	164991	101	143468	123838	102	6516	5313	42	8658	7561	49	18278	15845	74	28930	25088	98	591722	493416	110	0.403224
167931	143337	94	57471	48549	94	2475	2353	26	3948	4044	35	9317	7761	53	14662	12891	67	269453	233796	97	0.405225
160400	127488	112	58742	45202	112	2124	1829	23	3341	2439	34	8358	6460	59	12552	10017	70	258827	206594	112	0.405225
229743	189282	100	110689	90968	100	5199	4456	39	8818	6598	54	18220	14430	81	26930	21189	95	523649	424222	106	0.406226
123957	102113	91	54771	45107	88	1259	1198	12	3247	2690	33	6777	5365	50	10020	8220	60	215111	180201	95	0.406226
161239	132170	102	50796	40880	93	2330	1845	27	3052	2653	33	8751	6910	55	13824	11246	62	280029	238065	96	0.407226
171043	150557	92	72352	64246	91	3022	2522	33	5294	4509	41	10520	9488	60	16080	14662	70	349201	326197	94	0.408227
169671	141232	99	59481	48681	94	2648	2013	32	4650	4041	38	9228	8012	55	15479	12830	69	290806	245317	96	0.409227
32176	32204	65	19069	19009	55	557	485	0	519	558	0	1890	1658	22	2139	1908	27	50843	50187	76	0.410228
114597	109428	85	54729	52291	82	2442	2326	23	2658	2378	29	6680	6186	49	11826	11402	56	237002	222960	92	0.410228
74025	73083	76	25230	24854	72	1268	1369	14	1548	1777	21	3884	3860	34	5865	5860	41	114115	109587	81	0.410228
67118	66800	78	22184	21618	62	1248	1037	5	1830	1644	19	3844	4285	32	6475	6029	47	122970	123853	84	0.41423
154160	130727	107	67886	58249	90	2338	1821	26	4440	3882	39	8416	7494	51	13715	10899	66	277215	246243	107	0.41423
148890	121487	107	68030	54943	94	2174	1706	26	3141	2771	32	7877	6542	50	12993	9696	72	249516	217392	98	0.415231
131778	112101	94	42956	35846	87	1847	1614	22	3410	2823	32	7202	6045	48	11100	9195	61	217933	188378	95	0.415231
195545	152269	100	101121	81921	99	3125	2355	31	4917	3859	42	10255	7966	61	14228	11062	68	274030	224081	105	0.416231
292719	237947	115	125078	102058	114	9035	7287	45	12549	10397	61	27333	22799	97	37555	32185	112	732788	617746	123	0.417232
119753	110629	89	44383	41361	83	2363	2002	27	3027	3049	30	6416	5899	44	9812	8771	48	190224	160620	82	0.418232
106492	101765	82	50762	48616	82	1972	1859	21	3020	3012	34	6762	6601	44	10669	9409	56	205095	187320	89	0.419233
91757	90055	82	30328	29850	77	1194	1239	10	2237	2172	24	4840	4648	37	7570	7168	50	144569	139489	91	0.419233
166829	132936	100	65677	52617	94	2841	2175	30	4251	3713	38	10439	8069	56	18565	14551	76	350389	288992	106	0.419233
62745	61692	78	25360	24593	74	807	743	0	1427	1432	17	2432	2493	26	4224	4191	36	84037	79755	81	0.420233
101770	95684	97	35475	34050	80	1985	1899	23	2698	2749	28	5480	5141	40	8892	8304	53	164201	150216	85	0.420233
105830	100446	86	27240	25879	79	1897	1730	21	2639	2630	29	5841	5607	39	9398	8739	51	194539	189521	86	0.421234
115304	108028	90	50267	45878	85	1596	1451	19	2791	2812	28	6699	6321	46	10389	9669	54	203908	187543	92	0.421234
115996	111318	83	33381	32232	80	1676	1599	19	3178	2703	26	6399	6533	41	9943	9500	51	199687	188134	90	0.422235
155082	126720	94	59694	48378	92	2472	2074	27	3716	3289	35	7194	5911	48	11692	9624	61	223737	189797	98	0.424236
145138	123137	94	57485	47921	89	1954	1901	21	3794	3227	38	8318	6859	53	14069	12212	61	270304	232474	95	0.425236
108216	102918	87	44303	42714	81	1600	1598	18	2605	2403	28	5222	5174	39	8704	8472	48	181041	172032	90	0.425236
191346	148934	100	76021	59219	97	2853	2177	32	5340	4160	46	9296	7151	57	12442	9494	60	257494	198281	107	0.427237
164924	141829	96	77198	69229	90	3539	2992	31	5201	4640	42	11204	10126	56	16149	14925	70	333555	304299	98	0.427237
110663	101116	85	39331	35239	83	1889	1610	22	2799	3147	27	6738	6440	43	9664	8904	51	191432	180072	92	0.428238
20085	18216	59	8986	9137	40	226	204	0	518	443	0	896	1062	7	2145	2265	23	40893	38573	70	0.43224
102052	97429	88	32641	32051	79	1210	1181	10	2658	2583	27	5430	5208	40	10072	9813	52	187201	176202	90	0.433241
117295	104723	93	44049	38970	85	2007	1935	22	3494	3374	32	7246	6899	45	11580	10725	68	232269	214594	93	0.434241
163333	135268	94	71770	60051	92	2464	2213	25	3797	3609	36	7925	6575	52	13486	11505	61	246207	212270	96	0.436242
140981	121409	92	57464	49871	89	1925	1830	21	3254	3139	34	7562	6573	51	11749	10683	59	238921	216931	93	0.436242
139601	108519	108	59504	46905	91	1917	1621	20	3003	2524	31	6406	5187	47	9511	7589	57	197771	157644	97	0.437243
138886	132202	83	70764	66733	84	2545	2210	28	3697	3634	33	9420	8843	50	13540	13418	67	289047	279699	85	0.438243
94128	92588	80	41945	41225	78	1631	1735	21	2360	2643	25	5043	4894	39	9281	9143	47	187106	178101	81	0.438243
165210	137738	99	82754	71168	97	1920	1561	23	3470	3073	37	6697	5969	46	11536	9730	56	218773	187623	99	0.439244
93865	90435	81	30886	29914	79	1236	1149	12	2646	2181	30	4962	4817	38	8564	8270	49	169929	161419	84	0.439244
152822	125433	98	55224	46692	90	2671	2213	27	3734	2808	38	7397	6308	48	11267	9386	62	219829	184098	94	0.439244
191839	149132	113	68125	53072	96	3192	2787	31	4742	4584	37	11624	9364	63	19040	15583	76	378878	316132	113	0.439244
118085	109769	85	49376	46796	82	2684	2445	27	3450	3356	32	7876	7311	47	13718	13523	60	258254	247961	82	0.440245
117441	106341	86	44159	40271	85	1802	1701	19	2905	2838	28	6256	6255	40	9658	9209	53	205985	192336	92	0.444247
298164	228586	124	146698	118023	120	10584	8981	46	15346	12503	66	31895	25633	119	47928	38517	118	914201	714766	132	0.445247
129589	118710	87	50869	46613	84	2254	2362	22	2776	2450	32	6525	5990	46	10249	8911	53	197136	178369	92	0.445247
80836	78561	83	30276	29456	77	1522	1425	16	2607	2313	26	5077	5145	37	7725	6789	45	159831	154020	87	0.446248
239161	187983	114	107160	84848	106	4611	3536	38	7679	6187	61	15775	12625	78	23693	18644	99	472803	386502	113	0.447248
110719	103515	84	44562	41116	82	1780	1836	21	3283	2967	32	6864	6458	46	11930	11178	62	228845	220328	87	0.447248
191535	149308	98	71661	56093	95	3418	2295	35	4174	3262	39	9495	7399	57	15154	11937	73	296724	232094	105	0.447248
115273	105346	89	69735	65097	85	2616	2593	27	4452	4010	47	8068	7538	50	12135	11208	62	248650	228273	89	0.447248
107168	96142	88	42999	37401	86	1923	1615	24	2137	1996	25	5870	5137	40	8495	7782	53	166402	151775	93	0.44925
185119	146228	101	55637	43663	93	3192	2470	34	4824	4003	39	10612	8724	56	16982	14193	73	350123	297115	102	0.44925
112056	103267	89	51600	47988	83	2050	2052	21	2876	2498	34	6365	5717	43	11098	10085	63	206115	198415	89	0.44925
142159	127630	99	71160	64005	89	2251	2113	27	3888	3754	33	9176	8737	50	14836	13715	68	296320	274483	96	0.45025
116805	109353	85	51796	49160	82	1608	1377	16	2314	2085	27	4401	4427	35	6249	6203	39	129780	122468	91	0.45025
102310	94707	82	47913	44448	82	2050	1828	24	3266	2703	35	6595	6159	46	10958	10117	52	220478	205112	89	0.45025
94018	90655	80	30206	29263	72	1720	1849	20	2955	2891	28	5549	5128	41	8987	9138	52	188130	176552	84	0.45025
89158	86856	78	39874	38344	77	1541	1533	16	2395	2265	26	5536	5592	39	8676	7777	49	165174	159296	81	0.45025
187383	150465	99	71236	57201	95	3059	2302	33	4502	3555	43	9086	7266	54	13064	10532	63	265194	209081	104	0.45025
108275	103358	84	47906	46290	81	1819	1795	19	2855	2738	31	7016	6768	44	10990	10582	56	212787	199348	91	0.452251
156737	123965	95	76133	61268	93	2984	2235	31	4480	3014	48	8979	7236	57	16046	12810	68	320739	266444	104	0.453252
126475	116863	85	53997	49150	84	1938	1570	21	3336	3003	34	7113	6494	46	11763	10427	61	242468	226421	92	0.454252
133951	113560	102	71689	64099	87	2011	1718	22	2935	2525	28	6279	5245	46	10254	8594	60	194877	162766	85	0.455253
137383	118626	90	60952	51930	89	2577	2433	26	3526	3181	35	8091	7405	49	13466	11905	66	275467	244486	99	0.456253
168676	132069	98	66243	53866	93	2478	1966	28	4339	3590	38	9845	8219	56	15500	12733	64	313588	259222	102	0.457254
84608	81192	91	39888	38530	79	975	933	0	2569	2140	30	4785	4473	39	7900	7340	48	161953	158868	88	0.458255
80737	76537	81	28487	27495	78	1731	1788	21	2373	2192	27	4757	4399	37	6823	6798	42	139272	127830	84	0.459255
63984	64251	76	5055	4773	35	1138	1123	9	2695	2825	30	5760	5582	40	3739	4279	31	102939	100650	86	0.459255
117847	109517	85	42040	39598	82	1670	1597	19	3216	2671	35	6125	5859	40	9008	8152	51	176021	161425	92	0.461256
31843	32430	57	17773	17327	52	516	438	0	409	944	0	1628	1810	20	3091	2933	30	60422	60318	72	0.462257
59094	58240	77	28961	28902	75	693	802	0	1088	1184	10	2779	2750	30	3884	3912	34	86509	82925	86	0.463257
88905	85804	79	30666	29951	77	1453	1441	17	2380	2397	26	4528	4455	36	8505	8231	49	163111	156695	86	0.463257
105641	100406	80	30037	28591	80	2510	2392	26	3216	3291	33	8138	7701	52	13345	11903	62	278508	262879	88	0.465258
48630	45816	86	26150	25357	73	553	584	0	1231	866	0	2308	2166	25	3311	3031	32	73211	74842	76	0.465258
115560	103503	89	43260	37395	86	1945	1632	24	2662	2709	29	6751	6633	43	11642	11129	58	234690	206607	90	0.466259
120326	114394	95	53890	51608	82	2169	2055	22	3555	3418	38	8180	8008	48	12248	12349	57	251025	231112	90	0.46726
92395	89758	82	35823	34823	79	1696	1576	19	1357	1888	18	4992	4702	39	8588	7580	52	176369	164917	85	0.46726
110638	106250	85	30749	29467	80	1882	1666	23	3508	3156	32	6801	6286	46	10452	9827	53	226043	213335	89	0.469261
95965	90312	83	38006	35772	80	1666	1469	17	2344	2369	26	5660	5298	41	8702	8083	49	177221	165904	82	0.469261
186176	149152	107	64200	51846	94	2577	2217	27	4763	3742	42	9864	7845	57	14334	12431	64	280757	231304	103	0.472262
48947	50237	59	24469	24435	62	514	448	0	1030	996	0	2372	2293	26	4281	4104	38	81212	79312	81	0.472262
96238	92346	83	29804	29186	78	1773	1721	21	2288	2311	26	5238	5220	39	7697	7358	45	152212	146305	88	0.472262
115642	98843	89	51820	43917	87	1642	1466	15	2942	2287	32	6371	5370	43	9400	8213	50	215467	177179	99	0.475264
179701	155431	104	76986	69095	91	3634	3106	33	5696	4939	41	12209	10650	62	19027	16024	79	381064	314819	95	0.475264
152332	126929	92	71844	58476	92	2492	1892	28	3590	2728	37	7169	5607	49	10045	8785	58	206732	174308	98	0.477265
107421	100219	89	46009	42242	81	1534	1538	17	2805	2333	30	6019	5729	41	9340	8463	53	197481	182913	91	0.478266
206405	169529	103	79062	65332	97	3166	2358	34	4779	4405	40	10603	8673	55	14306	11980	70	286693	251120	106	0.480267
111151	106819	85	33748	32489	80	1836	1680	20	3729	3698	33	7725	7380	48	13057	11821	62	257391	240963	94	0.481267
96346	91885	96	34130	32760	78	1514	1344	18	2479	2538	28	5857	5642	46	9420	8676	56	174950	170417	86	0.483268
143104	117158	91	63207	51264	90	2262	2043	26	3805	3080	39	8051	6843	51	15671	12830	74	288441	245045	99	0.484269
290893	201271	120	112634	75229	118	3761	2266	40	6864	4901	54	12927	8161	68	19714	13912	82	428806	289129	128	0.484269
122989	102437	91	45670	38566	87	2130	1960	24	3223	2873	37	6602	5180	48	9680	7699	66	216520	178099	100	0.48627
107681	104404	80	46015	45443	81	2079	1895	24	3068	3013	25	6417	6263	42	10208	9495	53	207876	191792	92	0.48627
99389	95462	83	41716	40622	79	1602	1537	19	2826	2871	28	4983	5111	38	8609	7972	50	187036	175057	88	0.487271
195459	162496	102	97749	83600	98	2578	2085	27	5756	4703	44	10319	8296	57	16850	15270	78	350587	303839	109	0.488271
111996	109645	83	32767	32360	80	1831	1911	19	3112	3301	31	7614	7369	47	12568	12301	57	245722	228102	92	0.488271
149472	124271	92	57088	46355	90	2199	1688	26	3961	3175	39	7910	6419	49	12203	10028	61	258882	212257	103	0.490272
159873	123013	108	66628	51408	94	2786	1917	32	4273	2959	38	9536	7084	56	13320	10379	71	260695	204294	103	0.492273
162358	145604	91	84808	77477	89	2387	2175	26	4636	3987	37	8368	7954	49	13902	12510	67	269014	247006	101	0.492273
104020	103578	79	48050	47487	79	1829	1852	21	2680	2633	31	6137	5660	43	9729	9716	48	201807	192847	93	0.493274
103520	98628	85	47107	45451	81	1627	1682	17	2583	2189	27	5073	4849	40	8572	8358	49	186037	175127	92	0.495275
127226	109456	87	48812	40244	88	2177	1771	22	3025	2634	33	7566	6109	49	12431	10332	64	255652	216158	99	0.495275
218495	156178	103	92561	66209	102	3685	2670	36	5695	3860	48	13258	9678	65	21547	15738	81	433637	315136	111	0.496276
121249	102075	95	40854	32741	88	1844	1578	24	2928	2449	32	6118	5157	46	9434	8287	51	185849	159972	94	0.497276
124338	112553	85	42039	37127	84	2290	2077	25	3261	3228	32	7489	6212	52	11427	9860	57	235905	205421	84	0.498277
82942	77074	88	34045	32638	79	1499	1287	14	2162	2053	22	4493	4531	35	7753	7545	45	162443	155385	81	0.498277
189991	159965	94	93794	79742	94	3159	2544	31	4516	3954	39	10275	8541	57	14212	11160	68	282852	233488	99	0.499277
71071	69786	82	21391	21256	55	1259	1291	11	1635	1656	19	3363	3361	31	4792	4719	36	106830	100840	82	0.499277
110152	106136	84	41794	40751	81	1593	1620	18	2824	3083	30	6456	6025	41	10183	10020	51	222911	208893	90	0.499277
74582	71719	86	18470	17898	56	1445	1463	14	1834	1610	18	5044	4748	39	7551	7557	46	154198	147422	83	0.501278
84781	83934	89	24456	23899	71	1090	978	0	2117	1974	26	3391	3622	30	5269	5333	40	121787	120915	86	0.50428
87118	82478	91	38656	36832	79	862	1006	2	1994	1747	18	4476	3896	38	6759	6775	41	159036	156683	86	0.507282
114416	99851	93	43596	38199	84	1395	1466	16	2643	2364	29	6522	5691	45	10411	9165	56	207476	181388	102	0.507282
139536	127471	88	52276	48002	84	1556	1717	19	4021	3689	34	7322	6722	48	10457	9416	55	234292	209102	95	0.507282
156153	128884	93	65665	52648	92	2125	2045	24	3996	3312	40	8908	7713	53	15126	12846	69	298541	244872	101	0.507282
371067	228999	154	144349	89858	142	7630	4912	50	11470	7270	62	24932	15133	94	37629	22909	129	766940	461775	152	0.508282
110195	101273	83	52106	48798	83	1925	2115	21	2290	2257	29	5424	5205	41	9372	9180	53	181198	167363	87	0.510283
244320	177667	110	111519	82717	107	4513	3151	39	6350	4949	50	14364	9999	77	23219	16447	90	445662	325457	119	0.510283
111552	103010	85	47647	43683	84	2273	1664	26	2985	2631	31	6978	6189	46	10820	9207	59	216072	202180	96	0.510283
126087	116255	85	58780	54580	84	2371	2170	25	4751	4094	42	9352	8907	49	14248	14089	65	288282	271734	97	0.512285
87607	83531	82	37216	35459	79	1326	1335	13	2559	2209	28	4888	4843	36	8916	8455	51	169582	159336	89	0.512285
159532	138022	100	56016	48439	92	2276	1933	25	3462	3130	34	8189	7033	51	13342	11525	60	263672	232885	103	0.513285
111963	104062	85	40423	36174	85	2098	2095	24	3435	2414	37	7669	7125	45	12520	11559	66	237876	219360	95	0.517287
128667	116720	101	52017	47732	84	2678	2698	26	4451	3992	38	8647	8740	47	14331	13312	71	281279	264957	92	0.519288
146957	135970	88	72065	67565	86	3150	2890	30	5349	4810	42	12081	11551	60	18341	16489	80	361066	324922	96	0.520289
128158	104339	106	41518	34107	87	2051	1482	26	2896	2662	31	6543	5418	47	9688	8288	51	201294	169161	99	0.52129
139490	130304	90	56741	51723	85	2118	2031	21	3946	3796	33	8262	7807	51	14134	12935	70	273871	262817	92	0.52129
157415	139445	90	74590	67170	89	2603	1940	30	4080	3724	39	9653	8905	53	14133	12855	62	304019	275366	100	0.52229
203454	148535	101	66841	49201	100	3148	2044	35	4736	2954	48	9573	6940	57	14788	11128	73	288732	207596	112	0.523291
108608	95827	89	45237	39760	84	1433	1172	16	2837	2756	31	5673	4849	43	9642	8435	55	192272	171855	95	0.524291
127115	116411	86	50030	46531	84	2233	1896	27	3420	3162	35	7217	6114	49	10531	8583	60	204691	172674	89	0.524291
290924	225756	132	162951	132618	124	7881	5865	46	12107	9578	55	24924	19788	91	38218	30177	123	758325	592165	134	0.524291
171308	139073	95	73264	58799	92	2947	2433	30	4719	4019	40	9569	7628	52	15829	12834	72	316929	261118	101	0.525292
119427	108849	86	68985	63393	86	2443	2390	25	3779	3249	35	8814	8460	50	12846	11542	61	275413	258778	95	0.525292
80852	76332	81	30552	28894	79	1035	1120	9	1500	1374	24	3648	3025	37	5719	5373	43	116730	113905	87	0.526292
108581	104559	84	42668	39610	82	1641	1620	17	2395	2856	25	5869	5691	40	7982	8001	45	183082	175200	90	0.526292
168290	136946	110	57878	48576	92	2866	2514	29	3819	3781	34	9172	7688	53	16277	14051	77	318320	265300	103	0.526292
115380	108505	91	39457	37950	80	1426	1356	15	2731	2742	29	5826	5570	43	9644	9476	52	188490	175493	90	0.530295
177756	147511	95	77815	64375	93	3314	2763	34	4755	3946	37	10178	8656	55	15214	13208	71	302275	257481	99	0.530295
97468	90201	82	41742	38083	82	1766	1416	20	2606	2002	23	5569	5274	41	8507	7729	46	176708	166224	89	0.531295
97420	92731	84	31668	29882	80	1668	1535	20	2387	2146	26	5128	4863	40	7847	7817	53	155025	148724	82	0.532296
92768	87698	85	33473	31172	81	779	818	0	2549	2603	26	4864	4854	39	7497	7557	45	157429	150871	89	0.532296
262899	183057	113	105834	73336	109	2883	2142	34	5967	4191	48	13066	8685	64	20288	14357	81	468510	328091	118	0.532296
101718	97152	84	27468	26619	78	1511	1488	18	2518	2121	31	5398	5434	37	9578	9570	50	193433	184800	90	0.533296
112599	99536	87	54730	47955	86	1847	1541	23	2914	2702	33	7069	6403	45	11716	10065	64	229009	205587	94	0.535297
132132	112606	94	54016	45485	86	2035	1600	24	2637	2183	32	5414	4652	44	8473	7486	48	167145	146586	97	0.538299
116146	102205	98	50323	45540	85	1611	1373	16	2678	2118	30	5088	4808	37	7399	6460	50	173222	155337	94	0.538299
165903	134937	94	57649	44606	94	2989	2150	32	4101	3520	40	8670	6998	56	14401	11294	65	275853	226064	102	0.5393
105643	103470	81	32147	31633	78	2119	1813	25	2661	2331	30	6133	6025	42	10255	9907	48	212452	204327	91	0.5393
175529	144495	96	62236	52325	93	3207	2576	32	4209	3796	37	8564	7210	53	14416	12916	60	269108	233599	103	0.541301
221260	174859	110	72479	56281	101	4190	3191	37	5482	5120	45	13186	10430	72	19029	15722	75	365045	301542	109	0.544302
187527	151876	101	90535	74584	96	3499	2993	32	5297	4165	44	10040	8188	61	14708	13001	65	287860	248139	105	0.545303
144737	127562	89	75832	66467	90	2115	1806	23	3273	3033	33	8274	7332	50	11562	10311	55	254679	229659	99	0.546303
96791	93217	89	42401	40951	79	1587	1552	17	2468	2083	24	5382	5136	39	8950	8485	52	194760	182219	93	0.546303
100994	97141	89	26585	25158	77	1574	1444	16	3151	2840	33	6435	5826	44	10899	9351	59	219560	204985	91	0.548305
70152	68641	79	24810	24404	69	769	816	0	1409	1286	16	3223	2675	32	5687	5752	39	101511	100460	87	0.548305
92818	90310	80	27739	27552	78	1599	1466	17	2149	2083	24	5035	4677	40	8412	7696	50	171162	163147	94	0.548305
146813	119486	97	54430	44300	90	2634	2246	29	3940	3460	39	7956	6381	51	11308	9014	57	224768	181217	102	0.548305
198382	159418	105	71169	58007	97	2970	2466	31	4530	3607	38	9642	8242	51	15600	13130	78	333764	280709	108	0.549305
171213	147687	90	68563	57689	89	3178	2516	31	5411	4366	43	11818	9874	63	19620	17339	79	399108	351211	99	0.550306
215416	187758	95	127960	113139	93	5148	4229	40	9452	8108	57	18798	16877	79	28514	24516	91	558064	490971	104	0.550306
119891	98249	91	51534	42396	88	1832	1789	21	2245	2087	26	5508	4315	47	7259	5931	51	151828	121212	101	0.551306
116951	98860	88	50064	41074	87	1924	1374	21	2697	2443	31	6022	5349	44	8854	7516	54	189146	158626	98	0.551306
126048	116032	85	44199	37734	87	1971	1647	25	4052	3765	35	7811	7337	51	12449	11434	63	265626	238719	99	0.551306
197923	152483	97	77317	59987	97	3066	2236	33	4621	3953	39	10521	8329	61	16029	13343	68	342988	262363	113	0.552307
38843	40179	74	18958	19163	57	610	632	0	575	496	0	1776	1646	19	3210	3154	29	58122	57399	80	0.552307
70904	70891	79	34438	33794	76	806	915	0	1388	1409	15	2363	2305	27	5145	5223	38	106894	102474	88	0.553307
114388	101986	88	52680	46093	84	1920	1793	22	2907	2708	30	6844	6716	44	10900	9709	64	226336	206809	86	0.554308
112598	101402	88	54720	49769	83	1802	1646	20	3204	2809	30	7342	6933	44	11280	10625	59	221771	201570	99	0.555308
104022	97711	81	42685	40283	80	2186	1920	25	2544	2640	28	5800	5543	42	8070	8065	49	163198	150013	87	0.55731
211998	183088	101	106520	93508	96	4896	4293	37	7503	5981	56	13320	11937	64	19881	17138	75	414405	364003	106	0.55731
257475	210134	111	168238	140209	105	6462	5263	43	11387	8591	66	20691	17592	76	32583	27114	102	642632	516757	115	0.55831
96585	94400	81	35177	34527	78	1735	1723	18	2578	2536	24	5748	5264	41	8179	7873	46	181518	168791	87	0.55831
64931	65002	79	28102	28243	74	884	865	0	1564	1535	15	2867	3175	27	4739	4469	36	95090	92585	85	0.559311
169734	141272	93	67756	56160	91	2895	2412	29	4344	3686	38	9732	8071	51	14283	11947	67	310719	267043	102	0.559311
96955	96652	80	28452	28117	78	1142	1168	10	2541	2539	27	5168	5032	38	7754	7309	49	166152	157647	87	0.559311
89286	84901	90	22030	21554	62	1232	1335	14	1794	1664	25	4941	4869	37	6302	5881	45	145561	140053	87	0.559311
133754	115349	87	54632	46687	87	1966	1675	23	3125	2579	33	6054	4873	45	9360	7896	57	184072	157722	97	0.560311
181870	130551	108	66843	48963	97	3150	2069	31	4541	3077	47	10072	7781	58	15869	11352	81	317782	228093	108	0.560311
341986	223876	149	217525	163112	131	11530	9072	52	18207	13521	80	35817	27356	126	57891	44609	128	1.04858e+06	846190	138	0.561312
99021	92109	83	35066	31521	83	1446	1657	17	2200	2196	25	5377	5040	38	8595	7827	52	163373	151560	87	0.562312
162185	124889	106	56695	43516	94	2342	1752	27	4035	3110	43	9058	6737	60	12805	10090	68	272704	213903	104	0.562312
124695	106574	95	46679	39850	87	2075	1573	22	2476	2531	27	6355	5477	46	9131	7606	55	175658	150675	94	0.565314
188975	150875	94	70672	55301	94	3307	2906	33	5185	3613	52	10163	8109	60	16523	13751	73	315627	264938	101	0.566315
52088	50548	83	19018	18819	57	740	735	0	1437	1140	9	2565	2571	24	3606	4149	31	79537	78550	83	0.568316
208170	159193	102	81357	64609	98	3487	2753	34	4982	4002	47	9977	7813	59	14518	10544	78	292808	226313	108	0.568316
90835	86852	81	27569	27671	76	1503	1307	16	1890	1505	21	4316	4067	35	7293	7361	45	134085	132790	91	0.569316
132420	125404	84	76403	71907	84	3062	2485	29	4739	4439	35	8957	8562	51	14447	13986	66	295727	280186	89	0.569316
93024	87295	91	39581	37996	79	1634	1549	20	2732	2212	32	5725	5846	41	9571	9458	48	195475	187940	85	0.572318
187800	145864	108	87240	69474	96	3012	2287	31	5327	3519	45	10410	7935	59	17939	14413	84	342012	268405	106	0.573318
144644	121572	91	49215	39454	90	2671	2073	31	3728	2941	36	8255	6530	55	12878	10891	64	264711	224160	101	0.573318
228446	166684	104	86980	62389	101	4160	2907	41	6682	4709	49	14227	10454	66	23751	17188	86	487128	365037	116	0.574319
107747	101611	85	41462	37777	84	1918	1667	24	2950	2573	31	7008	6598	45	10585	9771	59	226144	208737	99	0.574319
113551	105416	83	32369	30573	79	2019	1907	24	3789	3234	34	7169	6688	45	12918	11961	63	260342	232585	92	0.577321
113873	107238	85	48793	46122	83	1838	1618	22	3230	2944	32	6729	6262	44	11383	10383	57	228474	214758	98	0.578321
57234	56399	75	23734	23356	66	974	994	0	1237	1387	15	2608	2582	26	4188	3875	36	86872	85719	83	0.579322
149173	129788	106	74369	65612	90	2183	1980	24	4023	3427	37	8496	7236	51	12679	11824	62	285294	254279	99	0.580322
143283	127957	92	53923	47224	89	2535	2191	27	4159	3390	39	8847	7845	53	12858	11331	72	265631	237099	101	0.583324
129751	116505	91	61864	54637	86	1743	1625	20	3287	3074	29	7124	6370	47	11999	10650	59	246991	222735	97	0.583324
137281	123223	92	70779	64053	87	3073	2772	29	6020	5087	45	11950	10892	61	19167	17250	72	379933	339793	102	0.583324
114779	106708	89	45690	42854	81	1480	1300	17	3062	2603	29	6254	5799	43	9415	8277	54	198663	181969	93	0.584325
164401	135991	97	70808	57548	93	3196	2168	33	4521	3505	45	8805	8158	50	13839	11940	67	309161	263124	103	0.585325
193477	146608	99	65403	48043	98	3099	2222	31	4828	3473	43	9957	7783	56	13892	10540	70	274034	208293	108	0.586326
132855	126524	84	34835	32981	82	1723	1755	19	3511	3095	32	7479	6961	45	10861	10032	58	233816	216509	93	0.587326
103145	100813	81	26945	26339	75	1936	1668	21	3308	2833	31	6516	6026	42	10617	10718	55	214383	195371	93	0.587326
156083	128122	106	63333	52757	91	2814	2272	30	4560	3881	41	9019	7388	52	15371	12682	64	314289	263919	92	0.589327
120812	114853	91	47265	44557	82	2085	1850	24	4244	4193	35	8890	8765	54	13887	12823	64	299422	291206	91	0.59333
83620	80627	89	38406	37730	78	1267	1290	14	2101	2078	24	4499	4109	36	7472	7458	46	155722	150405	83	0.59433
141107	127309	94	65494	60265	85	2001	1827	23	3716	3542	33	7354	6572	51	10923	10201	58	248741	233035	90	0.59433
180319	135897	99	68407	51887	95	3090	2230	34	4051	3209	37	9294	7414	54	14842	11413	75	289451	227057	100	0.595331
162625	125731	99	64706	51322	93	2971	2354	31	4252	3333	38	10217	7789	59	16512	12761	79	312868	254364	97	0.595331
171537	120201	103	69787	50010	98	2980	1787	37	4425	3089	39	9491	6358	55	12647	8568	77	251507	178680	103	0.596331
148304	130505	96	63741	55084	89	2111	2032	23	3401	3124	33	7088	6353	46	11343	10259	62	231723	210266	95	0.596331
83513	80129	83	37299	35747	78	1478	1118	15	2321	1748	20	4717	4687	38	7929	7174	50	150229	142977	87	0.599333
65908	64865	77	24378	23850	66	1205	1060	7	1660	1455	18	3272	3046	30	3971	4124	32	91976	88505	83	0.600334
144582	119486	93	62240	50345	90	1971	1681	23	3316	2537	37	7361	6211	47	11348	9992	53	232311	195128	100	0.601334
88459	86099	81	29854	29066	77	1658	1626	19	2408	2301	26	5538	5286	39	8779	7919	53	173975	166065	86	0.601334
81156	76402	78	33212	31983	78	1587	1675	19	2663	2798	30	6361	6288	42	10568	9615	62	208341	193110	88	0.602335
159907	122313	111	63628	50452	95	2308	1790	27	4548	3291	48	7929	6368	51	13392	10628	62	250354	195464	103	0.602335
117302	102081	92	52370	46805	85	1881	1700	19	2695	2369	28	5603	4761	43	8687	7961	48	171911	152170	91	0.604336
193838	146121	98	63624	49052	96	2818	2049	29	4634	3235	42	9988	7678	58	14615	11393	78	307930	237419	106	0.605336
122437	113252	86	57169	52627	84	2080	1961	22	3726	3491	33	7537	7054	46	10851	9741	58	225665	204682	89	0.607337
96090	89352	86	32671	29049	82	1343	1438	16	2189	2049	25	5055	4424	40	7880	6911	52	163068	143977	91	0.607337
96027	92277	81	43100	41879	79	1826	1760	20	2954	2483	28	5721	5424	41	9053	8454	52	183376	174204	89	0.61234
164890	142630	91	96358	85359	92	3068	2609	31	5432	4601	38	11081	9612	58	16368	14302	69	332929	289978	103	0.61234
191918	156571	98	101804	84607	96	3312	2660	31	6070	5297	46	11011	9183	62	17722	14555	75	345798	291658	106	0.613341
95101	90063	86	38329	36134	80	1907	1862	21	3187	2706	26	6545	6718	41	10543	10262	52	216260	204935	89	0.614341
227405	170505	114	92421	69643	104	3251	2707	35	5272	4013	42	11969	9014	57	19629	14124	79	383066	292633	116	0.615342
128892	118643	88	66652	60639	86	2283	2085	24	3465	3121	33	7634	7376	45	12804	11997	64	253962	243531	91	0.616342
118899	119083	82	55302	54017	81	2397	2275	25	3436	3388	29	6814	6665	42	10520	9690	52	189423	179883	86	0.616342
130287	117358	89	44632	39386	86	1939	1670	23	3576	3081	34	7351	6727	49	11535	10171	59	233101	216378	93	0.617343
124695	107012	101	49079	42961	86	2057	1911	24	3686	3249	35	7566	6561	47	13141	11774	65	261096	233746	94	0.618343
123960	107064	94	52898	45859	86	1957	1875	21	2783	2295	31	7182	6557	47	11171	9597	60	241338	214652	96	0.619344
159500	129214	94	69524	55516	93	2961	2377	30	4079	3447	37	9409	7707	56	15660	12950	70	303235	243937	105	0.619344
166334	137962	109	67581	57018	93	2512	1895	28	4611	3784	40	8494	7461	50	12950	11150	64	266157	231894	101	0.619344
91282	87423	80	33838	33086	78	1562	1445	19	3088	3054	31	5915	5536	42	9629	9038	55	194721	185800	89	0.620345
105998	93326	93	50980	45694	85	1822	1778	20	2753	2254	29	5656	5249	41	9037	8603	45	188860	173131	80	0.623346
112476	98434	90	35887	31009	83	1616	1581	18	2361	1971	26	5469	5201	42	8488	7070	49	181187	149273	82	0.623346
219234	161681	103	90238	69124	101	3334	2544	35	5382	4077	45	10665	7829	62	17626	13451	79	345247	270486	105	0.625347
79290	77688	80	29007	28753	76	1396	1521	15	1730	1585	19	4361	4129	37	6382	6173	46	138351	132424	81	0.625347
137081	117418	100	63898	56020	88	1668	1401	18	3084	2982	32	6338	5168	45	11152	9034	62	192874	169130	91	0.628349
82593	77934	85	24359	23565	69	1489	1212	15	2106	1936	23	4181	4267	34	6148	6233	42	113359	112098	81	0.628349
109242	101791	86	41571	39860	82	2413	2108	26	2566	2410	28	5877	5308	43	8529	7894	51	171202	161055	87	0.62935
174779	145841	94	94701	82092	93	3547	2820	32	5302	4206	45	10455	8995	59	17902	15602	74	308453	264564	99	0.62935
78327	72064	82	36639	33052	82	1253	1059	6	1556	1546	21	3866	3307	37	6082	5272	48	129540	121262	86	0.63035
109054	100658	90	42765	40470	81	2286	2151	25	2958	3099	31	6776	6545	43	10693	10316	55	211952	198118	84	0.63035
138681	127120	86	59592	53314	88	2086	1961	23	3242	3193	32	6317	6002	45	10750	9381	62	211355	191339	95	0.632351
249234	197847	111	131751	104662	106	4687	4104	36	7850	5888	54	17832	14336	71	30031	22984	103	575823	458547	114	0.633352
136057	124890	88	52431	48021	86	2240	2093	25	4040	3629	36	8652	8252	47	13548	13073	63	288509	276903	92	0.633352
155681	129482	108	72000	60478	92	2659	2294	28	4574	4217	35	9065	8043	56	13855	12002	64	275622	245320	97	0.633352
107916	104653	83	37534	35576	81	1814	1801	21	3601	3068	32	6129	5985	42	10594	10136	54	215666	204540	94	0.635353
109205	102374	86	45632	43067	81	1403	1323	16	2591	2338	28	5075	5100	42	8722	8395	48	176860	165288	86	0.637354
169347	139721	95	58850	47523	93	2377	1874	26	3073	2761	36	7687	6211	53	12595	10303	65	262954	214347	100	0.637354
147720	128439	91	64663	57056	88	2109	1793	22	4077	3528	39	8260	7127	52	13368	12780	66	265707	241201	93	0.638355
149057	128815	91	83290	71334	92	1861	1656	21	3952	3104	39	6906	6015	47	11640	10234	56	229495	197378	99	0.639355
116756	108822	93	49245	46543	81	2239	2191	25	3108	2806	33	6274	5829	41	9026	8738	53	187780	168403	89	0.640356
168826	146292	95	66927	58554	90	2885	2417	29	4796	4677	37	10410	9522	53	17508	15451	69	340449	310610	96	0.641356
80833	77299	70	25815	24407	65	1140	1177	11	1665	1741	18	4254	3970	37	6910	6264	45	128615	115747	75	0.641356
141394	127067	92	55756	50481	86	2532	2190	27	3680	3712	31	7521	6637	46	10183	9406	57	203697	188977	88	0.642357
140934	116067	90	63001	52734	90	2097	1767	21	3781	2911	39	7006	6080	48	12494	9824	63	239449	203378	97	0.642357
86566	78434	83	36496	33135	81	1330	1190	12	2064	1849	27	4649	4414	37	6928	6406	47	143660	124341	80	0.643357
112578	107509	84	62525	59786	82	2864	2818	27	3762	3737	32	9882	9548	55	15315	14265	70	301126	276416	91	0.643357
228232	180104	109	97118	77191	103	3798	2875	35	6388	5021	48	14492	11652	69	21127	16484	85	430649	353053	109	0.643357
159109	135801	92	58554	49306	91	2930	2336	30	4579	4017	38	9173	8356	52	12945	11642	64	251918	221505	98	0.644358
93019	90194	79	41586	39654	79	1590	1670	19	2576	2280	30	5499	5464	39	9732	9259	53	198558	187559	91	0.646359
231209	184251	113	114128	94109	111	5239	4266	38	8793	7491	52	19795	16957	80	32399	27167	109	640418	541577	120	0.64836
148632	126026	92	53384	44633	89	1853	1650	23	3644	2693	34	6399	5354	47	9782	8146	55	239204	195323	98	0.64836
166408	129974	92	62224	47389	93	2718	2196	29	3668	3159	38	9151	6488	59	14446	10650	69	291251	216340	102	0.649361
153063	125749	91	55435	46497	89	2275	1793	28	3575	3200	36	8100	6540	51	11547	9524	63	228238	191307	96	0.650361
141727	119493	106	48039	41083	88	2193	1652	26	3216	2809	32	6888	6189	43	10084	8664	59	204771	186362	93	0.650361
90542	80687	87	39287	35592	81	1219	1207	14	2236	2210	27	5778	5443	42	8107	7196	52	170643	160486	87	0.650361
105299	91685	89	44028	38575	83	1416	1264	14	2474	2345	27	5157	4520	42	8016	6945	47	170617	155558	94	0.651362
102599	96719	87	40710	37436	83	1490	1221	15	2589	2579	29	5768	5299	43	9332	8840	51	189892	182979	93	0.652362
212547	175649	101	197185	169361	99	5491	4609	38	7839	6634	55	16623	14265	72	27160	22309	94	487531	413678	103	0.652362
98366	93784	97	48192	47236	80	1743	1803	19	3140	2835	28	6169	6061	43	10029	9518	58	202645	192440	86	0.654364
141426	128314	89	55836	50521	86	2496	2350	27	4500	3670	38	8092	7812	47	13516	12387	58	278050	255746	91	0.655364
165739	143761	92	69129	59543	91	3144	2364	33	4342	4076	37	10061	9130	55	16801	15283	78	322776	299588	93	0.657365
110012	101916	84	51364	47277	83	2187	1989	22	2663	2592	30	7241	7070	44	12154	11555	58	249336	242256	86	0.658366
112210	108405	81	30530	29259	80	1994	1564	24	3080	2937	29	6283	6186	42	10482	9366	59	212280	201758	91	0.662368
158318	140149	89	66304	59157	90	2974	2878	28	4796	4491	38	10567	9570	56	15863	15217	62	319040	291458	94	0.662368
98155	94941	81	58425	56459	80	1457	1373	18	2213	1798	26	4504	4687	37	7061	7081	45	160304	154701	86	0.664369
139049	123867	104	38849	34320	87	1929	1714	19	3880	3696	34	8930	8052	52	10871	9265	64	223467	207441	104	0.664369
85095	85618	77	20360	20347	53	1328	1423	15	2413	2278	27	5172	5060	37	8813	8821	53	163654	157468	85	0.664369
116874	109995	87	49369	46855	84	1061	1049	6	2726	2300	25	4821	4271	39	6882	6543	45	167589	161475	94	0.66537
82271	80165	82	27868	27126	77	1464	1334	15	2038	1888	24	3690	3461	33	5723	5560	40	115860	110021	81	0.66537
90165	87564	82	23353	21682	70	1628	1705	19	1948	2045	24	4900	4694	35	7032	6675	43	149530	139599	87	0.66637
165097	140854	95	65590	56335	91	2440	1760	30	3944	3270	36	8285	7076	49	12911	11175	69	252197	216062	98	0.667371
190705	143903	98	75106	56814	97	2971	2246	30	4892	4081	39	9952	7755	54	16314	12231	70	331782	256659	105	0.671373
87269	82210	82	32284	30578	78	1294	1289	13	2235	1846	27	4815	4712	38	6897	6937	44	155525	145934	86	0.672374
255788	188446	113	92701	68159	111	4084	2943	38	6468	4917	50	13936	10696	63	23163	17031	90	439710	325063	122	0.673374
192230	148877	96	78732	61028	96	2448	1866	26	4926	3933	44	9877	7570	60	15475	12498	68	312083	240568	106	0.675375
104493	95769	86	41671	38434	84	1570	1228	17	2743	2682	26	4947	5000	37	8366	7773	47	177629	164113	94	0.676376
154000	122802	95	56487	44937	91	2433	1935	29	3786	2999	37	6929	5446	48	12175	9805	63	216895	173910	101	0.676376
96315	93155	79	30427	29245	78	1650	1535	19	2302	2564	26	5389	4970	42	9767	9152	54	190807	177219	90	0.677376
120483	105632	88	61299	52605	87	1989	1733	21	3529	3461	36	7655	6585	54	11990	10389	64	248674	217629	101	0.678377
114979	102473	91	52964	47790	84	1594	1575	19	2881	2244	32	5841	5347	43	10524	10343	55	211417	192990	83	0.679377
173592	137298	102	73034	56966	99	2388	1986	28	3671	3008	37	9342	7421	55	14401	11469	75	305256	241616	109	0.680378
253270	164048	118	73540	46809	108	3881	2509	42	6075	3868	47	13120	8968	67	20006	13449	84	383546	257263	123	0.681378
160657	142703	100	82029	74272	89	2640	2089	30	4066	3566	35	8721	7363	55	13732	11841	69	277097	245116	97	0.681378
237088	170876	110	84785	60914	106	3677	2387	40	6031	4632	45	13581	9941	66	20842	15793	87	458197	336097	118	0.682379
259746	181738	125	111213	82143	107	5063	3442	44	7064	4972	50	14771	10703	71	21744	15418	88	438974	329971	114	0.68338
103759	98121	84	47885	45044	80	1509	1290	14	2907	2493	28	5964	5738	41	10477	9880	57	202616	190378	82	0.68438
170481	133233	94	76978	60925	95	2365	1985	26	4017	2970	39	8878	7092	52	13912	11286	68	278072	220027	99	0.68438
98745	93931	86	23056	21491	71	1851	1894	22	2221	2330	25	6669	6367	44	11460	11296	51	217561	202334	87	0.685381
130014	114337	89	60526	53550	87	1917	1775	23	3860	3590	32	7595	7023	49	12221	10938	63	238455	216233	91	0.688382
186628	141372	101	68118	51163	95	2170	1904	25	3885	2915	39	10380	7886	58	15975	11756	75	320783	248718	103	0.689383
157835	125025	93	42375	31731	91	2689	1801	32	4094	2923	39	8594	6585	53	12348	9863	66	240602	190242	98	0.689383
106186	99568	85	42051	39564	81	2029	2014	22	3327	3173	33	6915	6634	44	11972	11004	56	232887	215288	85	0.689383
206805	151427	107	80788	59126	97	3364	2407	34	5453	3233	51	9143	7014	55	14146	9892	75	252088	190703	103	0.690383
103552	100322	83	41108	39838	79	1986	2008	22	3379	3255	34	6961	6213	48	11411	10355	60	232285	222611	88	0.690383
187530	158156	103	101200	88084	93	4366	3856	36	7270	6520	50	14825	12661	73	21936	18518	85	434370	362523	98	0.691384
216291	176197	118	105535	85364	101	4709	3956	36	7599	6645	46	15069	13038	68	22441	19255	89	458479	392910	105	0.692385
70905	69458	76	27143	26562	74	1261	1256	12	1906	1888	21	3612	3372	32	5168	4913	39	108309	104872	85	0.693385
126572	115429	86	58619	54104	84	2619	2306	26	3158	3023	32	8269	7855	51	11331	10514	59	224211	212235	84	0.693385
120162	109971	89	54286	51150	84	2203	1746	25	3633	3406	33	7475	7324	46	12792	12272	64	256565	239010	94	0.693385
108837	101378	89	40428	39035	81	1952	1958	21	2845	2541	32	6446	6532	43	9479	9167	51	186558	177041	90	0.694386
96140	92332	83	26254	25816	77	1870	1593	20	2120	2268	23	5132	4695	40	8589	7904	51	177506	165061	88	0.695386
98241	95228	83	39064	38077	80	1400	1486	16	2002	1717	22	4739	4664	37	6930	6551	45	147684	139759	92	0.698388
104484	97776	83	43240	40955	81	1898	1886	22	3243	2905	34	8059	7937	45	13938	12881	67	276681	247258	89	0.698388
121617	112159	89	47678	44795	83	1952	1769	23	3414	2987	32	6891	6357	45	11575	10447	56	222456	200942	90	0.70139
153222	128355	93	65141	54684	91	2293	1945	26	3790	2938	34	7601	6537	48	10729	8949	53	207240	177369	101	0.704391
195005	153220	104	77612	62246	99	3090	2371	33	4770	3761	42	9308	7756	56	13116	10949	67	274838	236344	103	0.704391
187034	140261	106	72715	54756	97	2839	2225	31	4617	3485	38	10203	7685	56	16096	12030	76	324070	248924	109	0.706392
173386	138273	114	59794	46868	114	2728	2088	30	4942	3719	43	8849	7074	55	14546	11769	77	292657	238203	114	0.706392
180434	149345	103	49661	39842	94	2250	1867	26	4381	3903	38	9831	8174	57	15506	13236	70	319874	264324	109	0.706392
42598	42401	79	15593	15265	49	491	634	0	796	934	0	1969	1979	22	3420	3793	30	65508	63782	80	0.707393
193565	154453	111	75971	61601	99	4015	3453	36	4971	4539	37	9144	7346	54	14199	11793	66	287207	243497	108	0.708394
155916	125556	95	64106	52679	91	2650	2068	27	3846	3274	36	8016	6617	52	11517	9905	53	239252	200329	105	0.710395
160225	132905	97	47942	38612	92	2253	1895	25	4129	3619	40	9028	7698	52	14273	11669	70	301593	260392	105	0.711395
142099	115796	93	43512	34176	90	2315	1540	29	3344	2973	36	6857	5568	48	11057	8903	66	206005	166762	99	0.712396
134562	126351	91	56702	54679	84	1958	1739	22	2780	2328	27	6622	6280	42	10353	9294	59	217621	205429	95	0.712396
166507	139179	91	62747	52605	90	2698	2304	30	3797	3541	36	8435	7434	52	12577	10861	61	259593	220831	102	0.715397
117119	108093	91	34744	32598	82	1882	1724	23	3234	2757	32	6510	6296	43	9679	9925	51	208995	201192	100	0.715397
140673	132404	86	86320	81826	86	2966	2569	30	4175	3745	39	9879	8441	59	16041	14541	64	321084	290544	94	0.715397
113267	107891	88	41011	40025	80	1934	1738	22	3548	3981	29	7560	7898	47	12740	11793	62	246279	229315	91	0.715397
74200	73554	78	30005	29327	76	1198	1230	12	2205	2205	24	4351	4121	38	7686	7938	45	152663	144049	81	0.716398
131317	113705	89	58677	50608	86	2286	1942	28	3611	3529	35	8009	7206	48	13807	12275	64	270265	241042	93	0.716398
52656	53470	73	21208	21528	55	1079	883	0	1321	1072	6	2995	2955	29	4178	4661	33	83242	80826	78	0.716398
283813	207640	124	150003	112638	111	5722	4291	43	9305	7277	56	21664	16464	87	36775	27669	109	716106	558578	120	0.717399
211046	149618	114	90088	64915	103	3799	2672	37	6505	4069	52	11820	8557	58	17985	12200	73	347107	240605	108	0.7194
102618	97210	84	27412	26323	79	2005	1683	19	3082	2522	33	5861	5707	39	9363	8573	50	186961	178678	86	0.7194
208060	177307	99	99546	85721	94	2358	1958	26	6512	5202	48	10706	9384	57	17759	15607	70	383004	342681	99	0.721401
81745	80336	78	33641	32832	77	1338	1155	9	2033	1582	22	4035	4035	35	5948	5835	40	139676	134520	84	0.723402
121191	100075	97	52065	43264	89	2372	1677	28	2984	2366	32	6044	5126	45	9807	9120	52	188205	167829	89	0.723402
177926	150120	93	68920	57596	92	2771	2586	29	4878	4294	43	10728	9457	57	15746	14247	68	331161	300053	95	0.723402
136475	119590	92	43863	36432	87	2009	1785	22	3795	3115	38	8604	7697	50	14353	13016	66	271717	238018	93	0.724402
123482	111784	89	54400	48494	86	1654	1549	16	2534	2549	29	6616	5931	45	9458	8477	47	194061	184221	93	0.725403
195717	156030	98	71018	54878	96	2346	1925	27	3357	3128	35	8122	6228	53	13655	10908	64	297612	236377	107	0.727404
148141	114366	104	63993	51646	93	2225	1649	27	3516	2484	40	6591	4898	48	9321	7004	54	193465	147476	103	0.728405
67847	67594	87	39813	39605	76	1047	1139	9	1467	1681	16	3650	3601	32	6368	5589	44	123878	119968	88	0.728405
84703	82051	80	27402	27233	69	1261	1334	12	1888	2547	23	4397	4336	34	7662	6687	47	149455	139744	90	0.728405
234560	166370	107	87631	62501	102	4159	2825	40	6125	4187	49	12639	9118	62	18274	13237	84	388590	279348	117	0.731406
175408	147163	99	93452	80456	94	3461	2858	34	5330	4551	40	11230	9489	57	17760	15458	74	363680	315533	107	0.732407
168102	149574	94	76629	69842	89	3146	2675	33	4653	4182	38	9705	9123	49	14301	12496	63	272298	247974	100	0.732407
183784	147014	98	69746	57159	93	3122	2348	30	4120	3205	36	9526	7898	58	14931	12196	72	294540	247669	109	0.733407
42444	41454	79	25835	26032	72	501	709	0	917	1099	6	2136	2124	23	3202	3422	28	61673	57888	85	0.733407
85221	81952	80	32673	31322	79	1434	1525	17	2140	1638	23	4746	4501	37	6732	6464	43	134934	127008	93	0.735409
119612	109668	87	50998	46484	84	1216	1166	12	3719	3056	33	5859	5686	41	9535	8766	52	225462	212434	94	0.735409
79778	77953	89	25381	24463	76	1227	1156	10	1390	1665	19	4033	3815	34	6367	6019	44	133914	129314	86	0.73741
109301	102236	82	44122	40802	80	2104	1925	23	3367	3237	31	7341	6740	47	12634	12200	62	251654	238582	93	0.73841
153583	129748	99	64211	55501	91	2327	2013	25	4052	3362	37	9194	8058	51	14287	12299	66	288126	257618	104	0.740411
111853	96162	93	40197	34046	85	1414	1373	14	2109	2200	27	5031	4680	40	8034	6711	56	168103	140106	100	0.741412
102211	95263	85	37074	33443	82	1858	1715	22	2793	2779	29	5712	5191	43	7821	7678	48	175049	163869	93	0.741412
109055	97463	96	51251	45711	85	1719	1502	19	3188	3089	30	5899	5567	42	9320	8776	49	191193	175955	94	0.742412
173045	145524	96	66684	54955	94	3484	3058	32	4443	3890	42	8747	7566	55	15549	12871	65	306274	261623	104	0.742412
156668	127242	96	68433	56239	91	2234	1749	24	3169	2557	33	7372	5919	53	12305	10057	68	277717	224389	103	0.742412
71982	71308	78	32670	32421	75	1001	964	0	1488	1219	15	3860	3640	34	4569	4558	34	112106	105369	86	0.743413
86530	83120	79	33619	32536	78	1593	1465	17	1859	1937	19	4988	4736	38	7823	7757	44	155776	143327	89	0.743413
126101	114591	87	76343	69878	87	3295	2771	31	4616	4106	38	10862	10112	56	17575	15567	78	348445	310471	99	0.743413
127287	116520	87	47282	44252	84	1853	1710	22	3788	3438	36	8378	7377	50	13111	10923	60	270938	234300	89	0.744414
162978	134574	93	68929	56456	91	2512	1943	26	4803	3948	42	8833	7484	51	13499	10927	67	297741	252516	99	0.744414
111867	102346	88	49655	45524	83	1240	1213	12	2776	2608	25	5504	5281	41	8831	8323	57	185773	172539	96	0.745414
134462	113559	91	61870	53082	88	2677	2344	26	4065	3443	38	7578	6501	48	11770	9710	65	246225	208596	96	0.745414
184937	150763	98	89718	74260	94	3630	3100	33	4831	4355	39	11949	9873	61	18575	16050	74	378775	322270	103	0.745414
195753	155972	102	80229	64365	99	3179	2761	32	4828	4137	41	9866	8354	55	16163	13075	73	297911	240322	112	0.746415
158519	126038	93	65296	53301	91	2607	1922	32	3922	3460	38	9027	7284	55	15394	12411	69	301698	243739	101	0.746415
86397	82455	86	38485	36766	79	1233	1181	11	2248	1819	24	4582	4276	37	8104	7108	52	155585	146970	82	0.748416
120096	106532	90	49521	43542	85	1916	1595	25	3465	2459	36	7051	6191	47	11570	10697	64	236108	213489	95	0.749416
133360	102029	98	69119	53279	94	1638	1211	13	3369	2716	35	7196	5473	50	12237	9594	67	257183	193090	99	0.749416
165851	125018	98	67974	49433	97	2838	2120	31	4118	3145	43	8830	6832	57	14362	10255	77	281692	209940	103	0.750417
136854	118137	90	56937	48572	87	1987	1884	21	3677	3512	38	8283	7282	47	13452	11325	68	279640	237890	97	0.750417
194732	140447	105	72432	52224	100	2807	2015	31	4504	3342	44	10748	7770	60	16964	12356	69	363878	276379	107	0.751417
96538	92419	88	24859	23838	69	1690	1774	20	2664	2571	33	6508	6243	45	10442	9947	59	220896	209394	90	0.751417
168265	142914	94	59915	51451	91	2882	2000	30	4188	4634	36	10559	9468	57	15555	13990	65	334225	306758	98	0.754419
118420	103166	89	46733	40090	85	2187	1682	25	2742	2073	33	6358	5428	44	9307	8337	51	172488	154196	92	0.75542
172248	149730	93	83302	73254	91	3282	2871	31	4920	4824	41	11644	10212	60	20584	19305	80	387069	350844	100	0.75542
175927	147555	95	74764	62314	95	3200	2941	31	4976	4706	38	11406	10141	60	18753	16420	78	372789	345327	102	0.75542
53119	52503	77	12845	13129	45	635	799	0	1028	883	0	2377	2437	23	4126	4209	35	86867	84383	86	0.75642
83441	79728	92	35753	34420	77	1019	1097	8	1013	1545	20	4678	4465	40	7275	6735	45	161192	153989	86	0.75642
114939	110154	84	19034	18445	57	2357	2019	26	3522	3403	33	8913	8604	48	14680	13180	76	313377	288599	94	0.757421
127212	110657	89	52179	45321	87	2451	1843	28	3514	3541	32	7323	7064	46	11680	9581	65	236475	209590	101	0.759422
102040	98345	85	33727	32354	80	1715	1544	19	2615	2018	29	6612	6260	45	9610	9243	55	208627	197968	94	0.762424
72614	73190	75	29381	28824	75	967	1031	5	2680	1927	27	4015	3803	35	6854	5921	50	129074	120750	89	0.763424
159041	138896	93	74014	64323	89	2533	2115	29	3971	3485	37	8610	7701	48	15564	13323	72	285458	249938	100	0.763424
142991	127658	91	58292	52727	87	2376	2174	25	3358	3186	36	8593	8110	48	14971	14032	63	258177	247766	95	0.764425
115033	107868	86	41466	39410	81	1942	2070	20	3717	3534	32	7892	7536	46	13924	11945	67	259807	236355	95	0.764425
107845	105105	88	48034	47182	79	1439	1580	16	2933	3053	33	6106	6020	41	10229	9357	55	205941	193932	92	0.767426
99092	93099	85	38130	35697	81	1392	1326	13	2649	2106	29	5017	4600	38	8507	7720	55	181976	173042	96	0.768427
118081	108261	87	42288	38612	85	1424	1377	15	2994	2427	29	5278	4738	42	8459	7258	55	170653	159181	93	0.768427
106733	100027	84	48198	45060	82	1635	1454	21	2470	2535	33	6691	6546	43	10792	9999	62	219100	204306	90	0.768427
82116	82904	78	29421	29035	76	1474	1338	15	2092	1811	24	4613	4608	36	7500	7664	46	150894	140693	89	0.768427
141754	127446	92	73608	67135	87	2477	2459	27	4379	3889	38	8777	7853	51	15953	13987	68	296913	274733	94	0.769427
110417	104549	93	41781	39183	81	1638	1337	18	2679	2516	32	6322	5549	46	10901	9989	54	226085	197502	92	0.770428
183325	144904	96	57271	44682	96	2726	2256	27	4171	3424	36	8442	6678	52	11907	9787	61	244907	193115	108	0.771429
98962	95861	81	33818	31882	80	1887	1818	22	2757	2490	28	6085	6335	41	9681	9612	51	190105	173951	91	0.77343
106799	102799	82	37906	36464	79	1878	1774	21	1992	1920	25	5237	5095	38	10099	9261	62	186440	175251	93	0.77343
141897	126523	104	56469	51171	88	2966	2612	31	4119	3495	37	8963	8324	52	14071	12882	61	270482	246061	98	0.775431
174048	134961	108	77135	58506	95	3094	2273	35	4579	3694	41	9830	7553	63	17325	13969	68	333891	255747	107	0.775431
97508	93416	82	44509	42011	81	1706	1302	22	2832	2386	29	5899	5925	40	9740	9018	52	199269	190060	91	0.775431
163771	139425	90	57643	47720	90	3280	2539	33	3559	3247	37	8216	6843	52	13865	11907	60	285816	246622	99	0.775431
78086	75899	80	23416	22742	70	1211	1418	14	1490	2011	20	4594	4302	37	7707	7215	47	149041	145301	89	0.776431
161041	130034	91	57815	44974	92	2248	2033	25	3815	3031	42	9753	7955	55	16232	13401	71	319165	254106	103	0.778432
197894	158793	98	70747	56437	96	2379	2045	27	4368	3596	37	9652	7725	60	15150	12749	70	302134	249178	104	0.779433
71434	69430	78	18791	18288	53	967	871	0	1412	1483	15	3417	3375	31	5100	5322	36	111072	110280	82	0.781434
151399	127977	95	66138	56074	90	2080	1986	24	3473	3019	36	8183	6862	52	12296	10659	63	245923	219787	94	0.782435
90547	87269	87	21177	20670	59	932	1026	4	2461	2707	25	5075	4674	39	8717	8236	51	177802	162673	89	0.782435
95728	88431	94	35298	33100	81	1865	1848	21	2600	2516	31	6431	6405	42	10991	10406	57	220635	210600	99	0.782435
232933	176542	109	94696	72076	105	3984	3345	34	5523	4200	43	11381	8711	63	17015	12839	76	338712	264312	111	0.784436
149728	126992	91	72137	61592	89	2320	2139	25	4469	3751	45	8172	7312	49	14145	12251	69	274810	241389	95	0.785436
104088	98472	85	30818	29808	79	1468	1620	18	3414	2951	35	7048	7077	42	11309	10861	49	218763	204819	89	0.786437
171598	137443	93	66669	53491	93	2445	1902	28	3558	2815	36	8973	7297	51	13179	11058	75	254411	210590	105	0.790439
184140	142747	96	65905	49954	95	2941	2308	34	4907	3807	43	11078	8260	67	17761	13772	78	371223	283474	108	0.790439
94782	93255	81	39491	38831	78	1094	1021	4	2087	1847	26	4386	4464	38	7055	6259	47	146963	140698	89	0.790439
99466	95002	83	38630	36422	81	1954	1908	22	2589	2751	26	6813	6645	43	10329	10638	51	237053	227894	90	0.79144
71430	69715	85	27665	27745	75	961	1025	3	1380	1744	18	3173	2996	31	5965	5559	44	102268	99480	86	0.794441
101178	89760	86	45417	40419	83	1152	954	0	2263	2147	27	5441	5196	40	8974	7876	52	189750	166502	94	0.795442
90134	87649	80	29552	28939	77	1506	1456	15	2659	2254	28	5226	4839	42	8517	8271	51	168432	164171	86	0.795442
76699	77409	77	31987	31837	75	1319	1310	11	2066	1896	24	4224	4041	37	6898	7201	41	139656	132278	88	0.795442
206976	160580	103	90169	71746	100	3091	2754	30	4859	3660	44	10163	7503	58	16437	12826	70	326419	256587	112	0.796442
179746	134692	99	74189	56121	98	2392	1938	27	4549	3545	40	9353	6849	58	15725	11679	69	304965	228410	106	0.796442
45951	46744	77	6526	6618	37	2031	1869	23	4124	3810	33	5603	5935	38	2740	3077	28	87034	87452	82	0.797443
139713	123887	92	68185	60788	88	2445	2339	25	4141	3888	34	8274	7550	51	12805	11435	62	254877	237191	96	0.798444
104369	98582	85	40120	38116	81	1751	1575	22	2807	3014	31	6135	6277	41	9644	9276	52	195999	182228	89	0.799444
172348	136145	96	84440	68466	94	2806	2297	29	3354	2769	38	8020	6176	52	12386	9537	60	270909	212336	104	0.800445
189564	134151	98	74949	53190	96	3115	1889	37	4351	3733	40	11887	7987	66	18826	13796	82	376331	267691	112	0.800445
155120	147088	90	36811	34361	84	3133	2743	29	4269	3917	39	9542	8924	62	13637	12196	57	272220	255269	96	0.800445
63212	59426	82	29224	28314	75	1046	840	0	1247	1022	3	2978	2794	29	4342	4384	36	115488	110043	87	0.801445
82531	80326	78	37845	36808	78	1370	1350	16	2268	2621	26	4992	5155	38	8722	8813	47	176367	166862	92	0.802446
86304	82547	80	38055	36860	79	1115	953	0	2558	2425	29	4438	4038	38	6518	5949	46	143130	133746	85	0.802446
149378	119808	92	62169	49056	92	3140	2407	34	3195	2575	31	7409	5985	51	10712	8308	64	226208	178245	109	0.802446
119607	113165	86	34577	33095	82	1561	1680	16	3248	2880	33	6235	5984	43	10788	9871	54	198714	179319	96	0.803446
81692	77954	89	36196	35313	78	1101	1123	9	1954	2087	24	4263	4184	37	8212	7602	52	151422	146696	91	0.803446
325631	242467	126	216220	169182	125	8174	6154	47	12865	9041	60	23479	18451	90	35323	26838	122	681617	528707	133	0.803446
88847	88389	79	39135	38100	78	1696	1418	19	2195	2221	27	5432	5292	39	8645	8267	53	165700	155962	89	0.803446
163135	126965	96	68214	53606	93	2222	1682	27	3857	2886	39	7937	6310	52	11882	8997	61	261916	201877	107	0.804447
123804	109566	92	45530	40375	84	1810	1449	20	2818	2591	32	7827	6928	50	12758	11356	64	248387	223562	97	0.804447
77258	75492	87	27678	26822	77	1302	1240	12	1243	1560	18	4162	4280	32	6499	6428	42	130461	127675	86	0.806448
91514	85059	84	39502	37743	80	1434	1328	17	1665	1847	23	4659	4149	38	6882	6640	45	157045	153095	87	0.808449
147890	120341	95	59929	49164	92	2389	1835	29	3437	3084	34	7281	6122	49	12542	10068	67	249135	207604	103	0.808449
94483	90150	84	28876	28262	78	1710	1540	20	2746	2495	26	5289	4847	40	8705	7999	47	184173	172561	90	0.808449
115267	108005	83	41831	38231	84	1894	1796	20	3127	2855	32	6166	5773	42	10289	9554	53	204587	188202	90	0.811451
95896	88872	86	38630	36996	81	1258	1177	15	1940	2145	25	5391	5120	40	9136	8477	50	182615	171136	88	0.812451
131751	106848	100	56251	44970	90	2209	1529	24	2731	2604	30	6564	5197	50	11690	9196	62	218677	173067	98	0.815453
136132	120790	93	62879	55483	88	2085	2006	24	3560	3560	32	7928	7455	46	12820	11803	64	259397	248637	92	0.816454
129902	105869	95	48817	39653	87	1937	1776	25	3955	3448	33	7655	5980	52	12625	10289	62	264740	225095	97	0.817454
118638	111672	85	41256	38959	81	2231	2058	24	2777	2348	30	6057	5933	42	9659	8624	63	187498	175644	89	0.817454
193595	154932	105	90236	72256	96	2712	2078	30	5131	4088	41	11554	9672	57	17933	14631	75	361306	301893	104	0.818455
137473	123758	88	63691	58856	85	2851	2688	28	3654	3343	35	7997	7297	51	11499	10179	58	251460	214898	90	0.818455
130316	112045	89	37738	31131	88	1931	1524	22	3346	2430	33	7114	5744	48	10178	8796	59	227695	199847	98	0.820456
84532	79642	82	31839	29075	80	1355	1178	11	1920	1696	22	4657	4464	38	7914	7634	45	146748	136492	90	0.820456
202805	154752	100	75550	57919	97	3311	2458	34	5904	3678	57	11077	9271	57	18140	14958	76	366480	295576	108	0.822457
162764	150641	98	42242	40268	85	2966	2690	30	4873	4576	42	10418	9937	57	14405	13597	68	270183	245053	96	0.822457
127797	112451	87	48924	43201	85	2056	1970	24	3563	3066	35	6876	6047	46	11223	9655	55	230507	211312	96	0.823457
117187	108262	84	64009	57586	85	2114	2024	24	2869	2886	30	7517	6891	50	11169	10877	56	227306	207933	95	0.823457
257204	213780	109	170869	149980	106	7074	5808	42	11233	9179	58	22306	19277	88	34618	29983	105	660495	570172	116	0.823457
39929	38712	73	20435	20117	62	445	512	0	1142	782	0	1875	1829	23	2672	2703	27	59113	58222	76	0.824458
123043	105565	93	53472	46863	85	1762	1454	22	2868	2609	34	6998	6042	47	11487	9376	64	241610	208693	97	0.825459
166146	137351	94	63425	53347	92	2716	1983	29	4083	3510	34	8715	7671	49	13559	11393	60	281867	249977	103	0.82746
75499	74028	79	20613	19551	57	1415	1497	16	2097	1664	29	3452	3204	30	5866	5723	43	121101	116967	86	0.829461
103018	98653	82	40680	38974	81	1884	1628	20	2956	2768	31	7014	6774	43	11003	10545	55	219377	210449	89	0.829461
142850	127526	87	57283	51132	87	2412	1994	26	4144	3977	30	7940	7209	46	12976	12290	68	238736	218970	93	0.829461
131557	112662	93	60407	51335	91	1639	1367	21	3279	2764	32	6206	5270	44	9875	8587	56	197385	170839	97	0.833463
84077	82893	79	31267	30698	78	2148	1949	25	2833	3031	28	6173	5686	41	9559	9010	54	185779	172680	85	0.833463
186958	154495	103	90013	75255	95	3214	2806	30	5078	4803	41	10692	9580	56	16029	14106	71	301801	257440	103	0.835464
123074	114975	86	54713	50738	83	2430	2343	25	3904	3600	37	8837	8577	51	13224	12208	65	262695	240258	94	0.836465
154607	125170	109	63464	51713	91	2410	1911	27	4231	3346	37	9109	8118	51	15143	13664	65	290777	248294	101	0.836465
72726	71661	77	26502	26381	75	1355	1199	10	1708	1522	16	3253	3024	31	5062	4957	39	99352	91468	84	0.836465
112962	104391	86	47831	45137	83	2109	1960	23	3219	2725	37	6896	6362	43	11796	10793	64	238352	220646	92	0.837465
135775	114698	92	61090	51591	89	2028	1807	23	3249	2622	35	6203	5500	46	10376	8190	62	194829	165562	99	0.838466
92592	90405	95	29003	28277	78	1855	1681	22	2226	1883	24	4963	4778	38	7603	7173	54	158107	150265	88	0.840467
116347	99332	89	49196	42265	87	2397	1958	26	2825	2655	31	6524	5159	48	10916	9470	62	203918	186851	91	0.842468
76939	72861	79	34192	32990	77	1054	990	0	1543	1810	18	3730	3562	36	5785	5582	44	116101	115069	76	0.842468
161527	129092	95	71911	57445	93	2685	2523	27	3649	2891	37	9532	7719	60	15332	12623	71	334886	276783	102	0.843469
77992	75033	80	20041	19608	57	1225	1117	9	1977	2062	22	4301	4271	35	5493	5240	39	124060	117588	82	0.844469
186497	135767	101	74862	53563	99	2682	2028	30	4120	2967	43	8735	6117	58	13716	9286	78	287574	207086	105	0.84547
127954	121064	84	60133	55829	84	2205	1815	24	3311	2600	34	7708	7792	45	12680	11738	63	249085	241189	89	0.84647
145549	111917	97	62843	48776	93	2485	1827	29	3194	2574	34	7201	5379	51	9550	7401	51	209305	160793	94	0.847471
169312	145279	94	77267	67882	91	3620	2971	33	4835	5019	35	9028	8529	53	13960	13229	64	275009	251893	94	0.849472
144508	129952	90	78847	70642	87	2087	1969	23	4074	3364	33	7827	7225	47	12001	10993	59	251270	226919	94	0.851473
30521	30380	70	12629	12911	45	550	469	0	514	833	0	1638	1693	17	2319	2411	27	51744	48913	73	0.851473
133204	107625	99	48399	39085	90	1899	1476	24	3298	2534	33	6293	5249	48	10764	8838	59	206304	168795	98	0.851473
211963	167654	107	70174	55050	104	3880	3023	38	5133	4236	41	11507	9552	57	17706	14621	78	332094	281894	112	0.852474
225260	159762	106	93966	67387	103	3156	1987	39	4878	3576	44	11294	7799	66	17581	12721	85	367402	249064	113	0.853474
185123	144454	106	76102	59229	97	2110	1780	22	3647	2894	38	8868	7044	50	13954	11081	63	272210	218274	108	0.855475
359507	221327	146	167770	110544	145	6788	4662	49	11211	7077	62	23853	14864	90	39862	26720	139	805553	514777	151	0.855475
174168	141390	100	76133	63548	93	2394	2119	28	4826	4138	38	8636	7361	51	14550	12039	76	285790	249725	101	0.855475
41754	40841	72	9612	9585	42	392	350	0	1206	1143	10	2052	1930	26	3458	3582	30	62314	61105	81	0.857476
307567	213952	121	110296	79119	120	5431	3638	44	7620	5364	57	16316	11694	70	23326	16303	90	463642	345420	126	0.86348
125945	110685	104	36740	30034	104	2078	1695	24	4101	3323	35	7986	6898	54	13456	11791	67	254335	215142	104	0.86348
183672	143979	112	68100	53468	96	2988	2310	31	4874	3864	44	10334	8417	59	14344	11263	67	277074	224101	103	0.86348
184460	151534	103	77388	61981	98	2981	2207	30	4946	3910	42	9884	8298	52	15749	13051	65	324605	266102	111	0.865481
389180	275028	144	220918	163932	143	14040	10324	55	20627	16011	80	41196	32140	137	57705	45461	140	1.04858e+06	884645	148	0.866481
115853	102435	90	41535	35903	86	1881	1564	22	3150	2992	31	6923	5970	49	11079	9892	58	218003	193427	97	0.867482
94802	87855	84	34631	32238	80	2131	2122	22	3535	3415	32	6449	6414	42	9088	8779	53	193330	184585	89	0.869483
96380	89884	84	29903	28004	79	1603	1569	19	2714	2475	30	6048	5961	42	9140	8261	55	183525	178123	86	0.869483
104584	97287	84	28261	25386	83	1616	1670	17	3055	2577	31	6078	5507	42	9537	9072	51	181569	172570	87	0.870484
128859	111211	89	70884	62264	88	1440	1436	16	2610	2318	28	5781	4848	48	9032	7348	52	180893	152932	94	0.870484
158071	126443	95	55922	44281	91	2602	1963	31	4123	3088	36	8651	7014	52	14295	11370	64	268114	215312	97	0.873485
201271	158115	102	67788	53051	99	3531	3162	33	4659	3883	41	9241	7498	63	14694	11340	65	291226	240336	106	0.874486
191859	150221	102	77318	59520	99	3186	2376	33	5216	4104	46	10767	8638	58	17818	14237	75	361849	292226	104	0.877487
106077	101378	97	40791	39575	80	1270	1071	9	2687	2600	27	5172	5092	37	8552	8186	50	188803	184563	85	0.878488
151209	137379	89	57144	52596	86	2505	2062	27	3988	3529	36	8298	7928	48	14120	13271	80	271422	253016	90	0.879489
233554	163671	109	101583	72514	107	3121	2202	37	5725	4426	44	11072	7831	65	16795	11729	89	349822	248604	113	0.880489
128792	111723	90	52982	44908	88	1698	1590	19	2994	2630	33	6618	5981	46	11621	10272	58	238780	208699	95	0.88249
147823	127395	90	57364	47918	89	2774	2617	28	3837	3374	34	8545	7286	54	11839	10955	55	222450	199417	95	0.88249
59238	59874	75	24220	24066	61	838	968	0	1390	1255	12	2995	2880	29	4518	4207	39	88092	85166	79	0.88249
138929	130121	86	64511	60618	83	1990	1959	22	3881	3561	36	8404	7839	52	13748	12394	62	271673	245489	93	0.883491
180295	143278	95	63056	50079	93	3088	2190	35	4514	3529	42	10382	8410	56	14950	12745	64	302063	246360	104	0.883491
109390	93764	90	49710	42395	86	2094	2074	21	3006	2726	29	6287	5266	46	9356	7939	53	201407	168334	92	0.883491
140314	122006	94	58869	51105	88	2218	2025	25	3589	2899	36	7688	6883	48	11285	10303	59	225083	201016	95	0.885492
109327	102574	83	37393	35187	81	2138	2054	23	3388	3369	29	6759	6370	43	11043	10915	57	209866	198902	84	0.885492
130985	113058	90	52809	44545	85	1841	1572	22	2785	2709	28	7955	7107	50	11357	10178	59	238108	217856	92	0.885492
201416	146111	107	73927	53448	101	3468	2676	35	4639	3109	44	9434	6951	56	14725	11367	71	283283	207905	111	0.887493
99440	89221	83	36569	32330	82	1556	1583	19	2879	2574	31	5167	4494	44	8279	7327	50	170652	146926	80	0.888494
111493	107956	82	43424	41776	81	1768	1520	21	3061	2777	31	6701	6455	44	11657	11385	55	240456	223320	98	0.888494
135405	116899	89	65473	55692	88	2041	1949	24	3409	3072	36	7510	6084	47	12436	10594	58	218814	190725	93	0.888494
272354	192303	112	121137	88236	111	4899	3426	43	7642	5452	53	14652	10911	69	23349	16842	104	446450	338287	118	0.890495
212190	163481	104	86461	67075	101	3289	2534	33	5188	3834	43	11402	9189	59	17212	13021	71	332342	258803	110	0.890495
200000	160925	101	104157	85891	99	2709	2069	29	4678	4036	37	10190	8554	55	14259	11280	67	290200	242814	106	0.891495
67807	68561	74	29267	28285	75	1081	1078	7	1459	1584	17	3519	3180	33	4756	4399	40	97541	94248	85	0.892496
146186	120042	107	50827	42253	88	2400	1934	26	3648	2972	34	7313	5802	53	11573	9711	66	225821	184802	99	0.894497
100172	96446	81	37526	36023	79	1894	1797	21	2705	2429	26	7163	6600	45	12414	11496	60	229701	220498	90	0.895497
136780	120186	93	57936	50472	90	2037	1910	23	3182	2925	28	6853	5811	46	11699	10349	57	250943	223674	97	0.895497
95218	93392	79	33717	33505	77	1583	1613	17	2864	2416	31	5018	4822	40	8758	8778	51	171719	164319	86	0.895497
191973	148636	109	81509	64821	99	3080	1961	33	4861	3910	41	9001	7005	53	12549	10485	64	266152	204608	108	0.895497
201369	160555	107	91388	69508	100	3462	2925	33	5331	4469	50	11014	9056	59	16744	13960	72	341397	290869	108	0.896498
125146	105224	100	52717	44665	89	2011	1556	23	2962	2584	31	6180	4955	46	8105	6614	52	203821	174650	102	0.897499
67668	64841	79	26290	25832	72	754	864	0	1566	1520	15	3115	3389	29	4793	4911	40	99810	97097	83	0.8995
114705	104419	89	44916	39458	85	1809	1519	22	3069	2600	31	7080	6227	46	11090	9820	68	237752	216974	95	0.9005
140235	117123	93	52620	43736	88	2289	1733	27	2932	2728	31	6786	6006	45	10460	9197	55	204950	174702	101	0.9005
250519	181938	106	101529	75371	106	4736	3219	41	5948	4825	46	13242	10226	65	21140	15264	82	437156	327809	116	0.901501
221116	169480	97	81913	62397	95	3307	2331	37	5477	4378	43	12284	9559	66	19163	14823	90	378278	300004	106	0.901501
134581	120781	90	60530	53933	85	1999	1698	23	3259	2693	32	7134	6585	47	12481	11179	62	234733	214967	94	0.901501
50997	49848	78	14776	14789	47	690	708	0	1389	1412	14	2438	2380	26	3871	3599	35	76499	73923	82	0.902501
145328	127642	88	68093	61223	88	3003	2315	31	4898	4437	38	9717	8918	53	15006	13987	62	309590	275310	97	0.903502
241749	173430	109	98688	70877	110	3522	2667	33	6498	4458	50	12807	9587	67	20711	14618	90	441631	325465	116	0.904502
123326	112565	93	44600	42268	83	2199	2004	23	3598	3380	32	6756	6481	45	11092	9919	62	219926	200812	93	0.904502
79893	75969	83	33997	32546	77	1227	1279	11	1993	2049	21	4891	4863	37	8237	8291	45	156012	151267	78	0.905503
126173	104979	90	51254	42855	90	1966	1541	23	3593	2544	38	6471	5647	44	9070	7370	55	181805	151292	94	0.905503
110994	107914	80	36082	35308	79	1496	1566	16	2505	2704	29	5844	5736	40	9030	8438	48	183194	175753	88	0.905503
110576	94819	92	40368	33714	86	1741	1187	19	2287	1953	28	4993	4318	42	7519	5788	50	153980	134158	89	0.907504
191035	157481	99	79616	65089	97	3218	2733	32	5054	4342	42	10104	8244	58	14605	11670	70	309158	263054	99	0.908505
161467	144462	92	60345	55224	87	2640	2160	27	4130	3707	37	8264	7507	51	11286	10264	61	237514	217639	92	0.908505
85927	81890	87	19274	19152	52	1663	1722	18	2277	2529	23	4993	5362	37	8309	8195	51	166518	165715	84	0.908505
101066	92217	85	34622	33081	80	1622	1429	18	2762	2979	29	6354	5827	43	9608	8892	48	205244	192314	83	0.909505
179026	139479	95	75679	59512	94	2897	2404	30	4155	3349	38	9187	7097	57	14897	11649	73	304866	249790	99	0.909505
84543	82074	79	36558	35287	78	1528	1308	16	1631	1830	21	4222	4277	36	6770	6711	41	149345	141648	84	0.910506
117639	106049	90	36821	32982	82	1684	1628	18	2514	2118	31	5773	5196	44	8797	8131	51	164372	150158	91	0.913507
93188	90023	78	35527	33687	79	1860	1796	21	2432	2619	26	6217	5807	44	9924	9204	53	204717	192031	84	0.914508
271844	178276	128	101229	66487	112	4698	3167	44	7119	4715	55	15374	9752	72	20908	14149	82	418259	279145	124	0.914508
151441	132232	91	56275	48258	90	2276	2050	26	4180	3731	39	9141	8590	51	14893	12072	68	293664	265971	98	0.914508
149855	125735	97	64352	53442	90	1967	1727	23	3835	3441	37	8897	7403	52	14178	11691	64	281098	229265	102	0.914508
89876	89141	82	32725	32221	78	2043	2101	21	2389	2386	27	6512	6265	43	9373	9257	54	223328	214213	91	0.915509
97814	91613	90	36749	34172	79	1868	1608	22	2172	2168	23	5178	4907	42	8707	8856	50	184999	172617	87	0.915509
181684	144020	100	75035	60890	94	2499	2015	26	5095	3894	44	9946	7973	56	16450	13477	73	333984	284839	105	0.91851
143923	124693	92	55128	48039	88	2774	2475	29	4304	3956	35	9100	8258	51	14610	13015	71	287372	267396	96	0.919511
32096	32154	71	9214	9379	41	589	564	0	481	726	0	1438	1652	18	2517	2594	27	54758	54358	79	0.920511
130931	113755	91	55227	45964	90	2218	2109	25	3329	2372	36	7233	6345	47	9737	8605	57	224408	192445	97	0.920511
172935	150653	92	93071	81930	92	3683	3409	34	5458	5219	40	13659	12728	62	20409	18318	79	420965	377370	102	0.921512
96936	95703	81	26720	26852	63	1538	1574	17	2587	3170	27	6169	5850	42	9833	9828	51	209123	197551	91	0.921512
113790	103795	88	37092	34850	82	1730	1604	20	3628	3295	31	6517	6362	44	11180	10370	61	225110	214124	91	0.921512
149187	132311	91	52499	45484	87	2260	2022	25	3822	3196	38	7009	6325	46	10875	9347	57	205805	181591	96	0.921512
235970	174946	110	85123	63586	108	4561	3319	41	7019	5130	50	15394	12073	69	22116	17909	85	433305	350821	116	0.923513
135297	116909	91	55816	48203	88	2707	2261	27	4220	3885	35	9198	8427	50	14922	13465	68	282105	259603	96	0.924514
154288	126986	96	66737	55020	92	2225	1801	26	3731	3210	37	8176	6926	50	12567	10554	62	269487	221555	103	0.925514
49009	48739	77	20157	19825	58	814	618	0	1167	991	0	2063	2374	22	3355	3409	32	67604	64660	80	0.925514
38345	40032	63	19215	19484	56	671	428	0	1014	1116	9	1896	1838	23	3208	3251	31	59926	59042	81	0.926515
134202	113610	91	58245	48197	88	2301	1812	27	3471	2400	37	6955	5771	46	10395	8588	61	229570	193865	96	0.926515
156272	131873	92	67676	59055	91	3251	2798	31	4950	3996	43	10702	9483	55	17025	16032	68	343817	319588	99	0.927515
197669	171229	97	87836	77431	95	4019	3470	32	6728	6358	39	13012	11617	62	18558	16631	77	370980	338936	104	0.928516
197505	160651	103	75792	60910	100	3218	2718	31	5981	4718	44	11067	9494	57	17937	14635	76	361437	303434	112	0.929516
106381	101287	83	38735	34794	82	1541	1456	17	2930	2841	27	6411	5779	45	10670	9756	58	206337	193242	95	0.930517
156781	139492	91	81866	74495	89	3382	2892	33	4684	4594	37	11843	10678	57	17164	15221	73	337784	297170	101	0.932518
143914	129210	89	70622	63870	88	2024	2005	24	3715	2801	37	7958	7032	48	14350	12110	63	282281	239698	102	0.934519
117292	107495	99	44652	40334	85	1880	1805	22	3584	3199	36	6731	6444	42	11465	11018	57	222932	207381	93	0.93552
100563	95208	84	34060	32783	79	1938	1963	21	2598	2357	31	5796	6099	45	9304	8791	51	185746	171687	88	0.93652
316647	216513	133	124644	85240	128	6416	4598	45	8813	5936	57	19145	13326	80	27986	19250	114	589046	403614	134	0.938521
175521	140286	93	75629	57054	95	2859	2253	30	4582	3438	39	9846	7853	56	16516	12335	89	310309	236577	103	0.938521
101510	99997	81	24174	24004	57	1411	1330	15	2601	2193	27	6645	6720	43	9186	9218	49	207464	202341	88	0.938521
104559	101328	83	36496	34950	79	1808	1582	20	2780	2301	30	6027	5851	43	9227	8606	56	179940	171999	83	0.938521
150778	130596	91	64329	56075	89	2638	2210	28	3831	3729	34	8461	7824	49	14270	13570	67	274459	259413	90	0.938521
200855	157266	102	80671	64176	99	3900	3197	34	5331	4270	44	11431	9389	58	15702	13098	69	328585	288062	100	0.939522
147347	123202	93	49294	40477	90	1976	1771	24	3505	3203	32	8008	7012	49	13449	11930	61	273807	241491	95	0.940522
324068	242035	143	173987	136716	136	9336	7549	46	13270	10284	73	26897	20998	97	39920	29762	131	816661	639080	142	0.940522
140834	129644	87	48746	44128	86	1774	1572	19	3106	3022	32	6268	6006	43	10539	9186	54	208143	193522	91	0.941523
343080	209375	147	130952	79477	141	4911	2747	47	9172	6194	60	18143	12230	77	27870	17120	108	581456	363970	147	0.942524
284305	180882	122	128481	85643	118	4771	3199	45	7049	4915	54	15660	10070	72	23682	15382	101	465631	303428	126	0.942524
272552	196806	141	109562	78103	141	3978	2660	36	6992	4736	45	15246	10400	78	22040	15563	107	474156	333723	141	0.942524
184019	158682	103	105277	91990	94	3552	3165	33	5762	5034	43	13676	11308	67	20274	18249	71	380539	328450	102	0.944525
181743	135368	99	68732	50029	99	2695	2293	28	4577	3245	43	10110	7359	60	16238	12599	71	325830	240844	108	0.945525
46161	44907	76	20162	19726	59	717	511	0	898	1054	4	2390	2331	24	3359	3467	33	68539	68163	77	0.947526
64554	62735	82	26217	26009	75	735	772	0	1115	1318	12	2760	2722	29	3848	4026	35	94791	91290	87	0.949527
149259	125230	93	58361	49728	90	2538	1944	29	3216	3129	34	8352	7183	51	14388	12147	67	278308	237467	103	0.949527
64765	61881	83	36823	35854	76	811	792	0	1200	1209	16	2956	2836	30	4884	5489	34	110849	106835	84	0.950528
240302	181418	109	83011	61230	108	4170	2901	37	5618	4199	44	12376	9531	62	17033	12386	69	316858	247068	121	0.950528
106342	101744	83	35371	34095	79	1994	2005	21	3633	3243	36	6922	6482	43	11319	10688	58	239318	227934	93	0.950528
109531	104126	90	34150	32953	79	1759	1724	21	2932	2826	29	6136	5979	41	9926	9546	54	208076	197279	92	0.951529
88220	86077	78	33533	32025	78	1634	1422	18	2767	2428	28	4793	4359	37	7895	7849	44	158868	151366	92	0.956531
87331	85119	80	45091	44036	78	1504	1158	12	3080	2937	30	5739	5940	39	9579	9563	51	190713	182978	91	0.961534
222470	185464	97	109636	94047	96	5965	5387	40	8661	7793	51	21228	17975	87	31620	27368	95	641114	542704	109	0.963535
245817	187978	104	101220	76132	103	4138	3275	39	7520	6012	48	13896	10697	64	19811	15929	82	404931	322930	112	0.963535
186614	148012	97	81826	63944	95	3300	2405	34	5182	3902	43	11080	8961	61	17689	13369	89	369045	292627	107	0.964536
208756	189026	93	57560	53626	91	4027	3682	32	6037	5355	41	13040	11831	59	19976	17910	86	371552	328725	105	0.964536
56817	53682	90	24896	23430	79	932	713	0	1326	1148	9	2456	2081	25	4410	3520	44	90369	76198	90	0.964536
96823	86570	97	34062	30674	81	1873	1641	20	2607	2162	32	5541	4826	42	8360	7603	57	163286	145398	84	0.965536
217281	176366	102	109461	89798	101	2617	2172	30	6226	5058	49	12161	10084	60	20098	15812	88	431318	342289	109	0.967537
90053	85179	81	38929	37059	80	1452	1282	18	2290	2153	26	5530	5273	39	8466	8349	49	173282	166703	90	0.967537
116698	109011	88	89924	84617	83	2569	2629	27	4439	4205	39	8782	8067	51	12720	12243	62	298806	280352	92	0.968538
188325	132100	104	75773	53853	102	3354	2242	36	4252	3072	44	9191	6452	60	14072	10148	70	292578	209088	108	0.968538
165448	131484	95	62395	49621	91	2421	2126	27	4655	3713	44	9094	7526	54	14029	11337	72	291211	240948	96	0.969539
162670	143388	93	62052	53150	90	2450	2148	27	3821	3050	38	8577	7751	52	12669	11745	59	258782	233027	99	0.969539
93123	86687	93	33331	32418	79	1256	1046	6	2136	2181	24	5336	4908	42	9185	8721	53	161183	156960	86	0.969539
92850	91158	80	29044	28286	73	1841	1600	21	2713	2396	30	4814	4735	37	8288	7707	46	172185	167536	87	0.969539
223341	180804	104	92618	73926	100	3512	3028	31	5652	4855	41	11814	9903	58	17592	14805	73	371025	321942	108	0.970539
108010	101814	99	34692	32941	80	1923	1693	19	2537	2794	28	6193	5824	44	10424	9235	50	204284	196597	88	0.97154
83739	77135	83	32858	30480	80	1223	1181	10	2224	1977	24	3968	3976	33	6722	6040	48	138156	133768	82	0.97254
107463	97256	84	44910	39658	83	1907	1704	24	2963	2781	29	7026	6151	46	11910	10442	62	234771	216781	90	0.973541
116487	103445	88	45606	39908	86	1791	1622	20	3205	2599	39	6851	5964	48	10130	8676	61	213651	187938	93	0.973541
94743	88334	86	35870	34537	79	1436	1318	15	2122	2155	23	4922	4471	39	8560	8035	55	149466	146143	85	0.975542
151438	122950	108	62638	51268	91	2182	1645	28	3806	3253	36	9204	7134	57	14877	11486	77	299463	246364	104	0.977543
157111	133250	98	60712	52391	90	2570	1955	31	3674	3143	34	8998	7874	54	14838	13004	63	296597	266080	100	0.978544
193809	147212	106	68161	51602	99	3185	2591	31	5538	4419	41	11104	9369	56	17831	13672	71	364674	291838	111	0.980545
185731	143216	102	70623	54438	96	2542	2055	29	4751	3535	41	9762	7665	58	15748	12594	69	324095	254021	109	0.981545
176190	143306	93	66857	54353	92	2880	2532	28	4415	3551	37	10050	8652	54	16998	14061	78	338892	279148	107	0.981545
94645	90538	86	36018	34930	79	1555	1372	17	2394	2401	29	5524	5203	40	7775	7584	45	180119	172085	91	0.982546
141294	122179	88	42657	36346	88	3093	2723	31	3741	3478	35	8280	7660	48	12908	11487	73	252109	224566	104	0.982546
102785	94356	93	40648	35951	82	1712	1570	17	3324	2577	31	5901	5363	44	8241	7803	52	179028	161029	93	0.983546
178875	141169	98	64454	49882	94	2168	1760	27	3866	3102	38	8249	6212	54	12405	10073	63	254334	199263	104	0.983546
87637	85995	78	35878	34867	78	1032	1091	9	2112	1986	24	4825	4618	38	7638	7672	45	159615	154024	91	0.984547
333223	224095	142	168650	121520	133	6967	4684	49	10403	7186	57	21977	16089	82	31956	23121	124	623888	460988	145	0.986548
51124	51929	72	26150	26318	62	548	640	0	942	1081	6	2481	2113	30	3509	3835	32	77836	76001	80	0.986548
161438	133083	91	58556	47395	90	2320	2091	25	3567	2815	37	7017	6004	46	11526	9455	55	245168	202397	102	0.986548
124478	117775	83	49860	46709	84	2087	2179	22	3642	3131	35	7503	7060	43	11553	11342	61	258186	237811	95	0.986548
115394	106295	92	77094	72947	86	2235	2062	24	3677	3578	33	8111	7532	49	12885	11727	64	262793	243644	96	0.988549
91028	84518	84	39994	35174	83	1749	1368	19	2808	2394	32	5398	5188	39	9282	7872	51	201459	184643	91	0.99055
123626	118863	86	54386	52531	82	2230	2153	25	4412	4248	39	8545	8412	48	13790	12738	65	292340	273874	97	0.993552
231943	190979	101	132999	108776	99	4810	3790	39	7084	6646	46	15521	13072	68	25459	21318	89	475975	389105	111	0.993552
66992	68272	76	31444	31717	74	958	911	0	2002	1861	25	3485	3183	32	5008	5048	38	98081	99102	83	0.993552
146363	137909	87	101358	94782	87	3053	2677	29	4657	4265	40	10376	9494	56	16756	15454	73	328701	303931	96	0.994552
120544	104072	104	42872	36074	87	1794	1595	20	2653	2462	29	6302	5215	43	9386	8800	50	192747	166670	97	0.994552
81820	79523	79	29494	28644	77	1249	1119	7	1374	1798	19	3770	3821	33	5709	4994	45	96952	87688	86	0.995553
237894	160576	118	91263	61481	109	3594	2259	39	5645	3471	50	12404	8683	64	16804	11626	80	340189	220266	120	0.995553
92728	87741	81	45188	41740	82	1888	1629	22	2390	2211	27	4855	4520	38	7671	7729	50	144884	130851	80	0.995553
136542	125168	95	47895	43317	85	2554	2098	27	3431	3326	31	6930	6614	48	11283	10675	57	206706	193054	95	0.995553
200727	162763	96	63545	53590	93	3747	2995	34	5032	4457	41	12066	10125	58	18950	15058	77	398681	333239	104	0.995553
215534	168111	105	83251	65322	100	4013	3121	37	5119	3900	44	11005	8456	60	14998	11613	71	296864	237545	109	0.996554
252605	201324	115	115142	92907	112	3919	3173	36	6512	5158	45	13663	11358	63	20841	17453	81	451640	382512	122	0.996554
111080	96630	88	47929	41437	85	1975	1631	23	2856	2699	34	5851	4866	42	9413	7742	55	176240	159196	93	0.997554
117438	101269	99	51718	44573	86	1983	1650	24	3156	2597	32	6821	5885	48	10344	8824	58	208116	179029	96	0.997554
163579	132287	94	78358	62929	93	2862	2245	30	5319	4221	44	8819	7031	55	14976	11672	73	301350	244722	104	0.997554
154805	126584	107	57399	47054	92	2230	1838	27	3759	3360	39	8221	6662	55	13394	11186	65	256138	220731	99	0.998555
195951	150096	102	78291	61249	100	3771	2946	35	5603	4259	44	12352	10058	60	19597	15831	80	385535	317206	107	1.00056
102984	97344	86	47400	44196	81	1473	1608	18	2344	2141	22	5765	5272	42	9186	8505	50	198735	188746	86	1.00056
169719	131962	98	64867	51663	93	2487	2011	28	3904	3011	36	8009	6192	54	13059	9988	71	280614	223856	99	1.00056
101849	96398	83	41285	39969	80	1576	1558	20	2445	2454	26	5840	5845	40	8954	8253	48	172040	166719	88	1.00156
129740	119120	85	71638	65955	86	2744	2595	28	3824	3444	36	7463	7039	48	11162	9976	55	229425	214475	91	1.00156
164778	147742	105	98237	89876	89	2280	2134	23	4842	4424	36	9349	8646	54	13179	11788	64	278237	248001	96	1.00356
157824	123432	97	60923	47204	93	2212	1979	22	3868	3232	41	8826	6998	54	15123	12099	72	280707	227625	99	1.00456
145840	121452	91	55462	45769	90	2448	1956	28	4271	3543	42	8551	7196	52	14046	12112	72	276172	242425	98	1.00556
96370	93083	90	21869	21321	59	1778	1578	21	2617	2535	27	6132	5589	43	11358	10707	55	195168	181489	89	1.00556
191928	161851	100	82585	71545	94	3398	2791	31	5411	4505	42	12708	10888	67	18252	16116	74	390277	327646	103	1.00656
97283	92503	83	35670	34690	79	1822	1612	21	2639	2656	28	5673	5648	39	9410	8813	54	194106	186220	91	1.00756
102214	94027	84	46384	42056	83	1671	1513	17	2839	2745	29	6865	6415	44	10018	9300	52	234983	221388	94	1.00756
130705	117525	88	56888	50118	88	1795	1488	23	3342	3057	31	7654	7199	49	12344	11029	60	239039	215299	93	1.00756
174767	143386	100	75807	62949	92	2453	1966	27	4228	3369	39	10610	8972	58	17732	14429	83	358578	314685	99	1.00856
79204	76233	86	27265	26800	77	1466	1412	15	2080	2198	21	4009	3985	33	7277	7031	48	133836	131176	90	1.00956
186992	151858	96	94162	76606	95	3059	2409	31	4881	4117	41	11824	9238	68	17800	14975	84	351659	281629	107	1.01056
104814	98713	83	46349	43539	81	1977	1707	23	3190	2794	32	6739	6211	44	12168	11875	61	213207	199492	88	1.01156
103160	100975	79	24271	23690	69	1605	1642	20	2701	2777	28	6826	6568	42	9869	9270	55	197786	189062	91	1.01256
88438	84417	79	39080	36634	80	1989	2013	22	2607	2573	33	5963	5707	43	9335	8951	48	211831	202367	89	1.01256
299193	204883	126	166330	124024	122	6667	5087	46	10193	7669	61	20808	15451	86	31660	22959	109	642045	482102	129	1.01356
99370	96524	84	41901	40713	78	992	1110	9	2481	2408	25	5527	5374	38	8442	8109	50	171277	162978	90	1.01456
345373	225329	147	168349	119083	136	8463	5245	50	13077	8375	69	28292	19179	104	38633	25873	130	751456	520321	148	1.01456
125168	102775	92	50834	40900	91	1901	1709	21	3191	2217	36	5390	4378	44	9186	7309	55	176452	143527	100	1.01456
244380	182415	123	95129	72787	107	3790	2949	35	6090	4864	46	13066	9645	62	20967	15206	83	405216	298847	116	1.01556
92010	90816	79	25829	25661	68	1650	1754	22	2841	2652	29	6791	6594	47	11697	11562	57	235185	225040	90	1.01556
92798	85362	82	33077	28764	82	1409	1207	14	2732	2643	30	5213	4785	42	8879	7645	59	191276	171666	91	1.01556
202499	160842	100	79146	64129	96	3242	2406	33	4459	3819	38	12622	10600	63	19123	15746	84	377400	317856	106	1.01556
210286	165354	97	89954	73247	96	5620	4341	44	7647	6317	54	15881	12685	73	22998	18595	82	452237	370949	104	1.01556
163466	128267	97	58064	44063	95	2238	1846	26	3749	3008	37	7187	5723	50	11492	8802	67	223412	170505	105	1.01757
256065	192293	118	103094	77624	116	4514	3238	39	6278	5355	49	14237	11344	67	20859	16574	83	423736	336314	126	1.01857
85371	82947	80	30600	29946	78	1253	1250	14	1812	1668	21	4851	4323	39	7064	6917	48	148636	135179	93	1.01857
58868	55920	77	24677	23572	72	746	770	0	2133	1700	22	3074	2984	28	4374	4536	34	94544	89601	74	1.01957
58626	58420	76	18312	18152	54	718	933	0	1306	1498	12	2607	2612	30	3925	3964	33	92571	90438	82	1.01957
152830	138277	90	79359	73625	87	2260	2134	27	4343	3979	38	10176	9556	51	14009	13290	64	301367	282322	97	1.01957
92722	90378	81	33024	31968	78	1203	1325	13	2709	2359	31	4643	4518	38	7156	6656	43	149615	144772	91	1.01957
86164	83606	80	35914	35129	77	1382	1300	15	2030	2034	24	5242	5204	39	8450	9183	49	164661	157543	90	1.01957
166434	138548	94	53135	43916	92	2765	2470	28	4474	3649	41	9228	8228	53	14850	12769	70	299284	259132	101	1.02057
97825	95089	84	49638	48161	80	1447	1423	16	2869	2504	25	5001	4859	39	7339	7175	42	157574	144645	93	1.02057
140936	124523	94	45007	37859	89	2364	2014	27	3850	3228	40	7814	6557	51	13679	12580	74	261475	234844	101	1.02157
89300	87205	78	26228	25757	76	1461	1405	15	1963	2118	21	5311	4891	41	8304	8214	49	166181	158415	91	1.02157
104792	99423	87	53971	52997	82	1883	1642	20	3108	2668	33	6597	5883	43	10962	10654	52	214039	204681	90	1.02257
283770	151812	118	100734	54946	115	4125	2240	47	7224	4017	56	14658	7529	77	23667	13213	109	469267	233460	125	1.02257
76003	73079	93	27747	27064	76	1151	1125	8	1597	1752	17	3662	3707	32	4899	4980	35	105474	103086	89	1.02457
111245	106264	85	53570	50984	82	1722	1681	19	3106	3045	30	7327	7357	44	11271	10459	55	232612	220353	93	1.02457
105003	101082	81	26229	25597	73	1647	1610	19	2613	2601	26	5737	5055	42	9192	9349	48	177567	166556	92	1.02457
126618	121809	85	59204	57518	83	2694	2442	27	4206	4256	35	10331	10061	55	16690	15655	66	345178	313255	99	1.02557
110363	98366	85	46302	40099	85	1725	1609	21	2708	2104	27	6096	5181	47	9788	8428	57	211114	183703	96	1.02557
89058	87604	78	31540	31144	77	1445	1455	16	2425	2701	27	6457	6292	43	9724	9260	52	198159	189989	91	1.02557
186347	161024	93	147469	130517	94	5313	4828	37	9321	7525	58	20111	17944	80	34467	29629	94	702778	593803	107	1.02657
84650	80110	82	27506	26837	77	1380	1217	16	2413	2037	30	5527	5283	37	7443	7447	47	169834	163966	90	1.02757
193870	153478	103	85088	66546	100	2570	2079	29	4106	3417	38	8979	7154	56	14666	11995	71	283088	231082	110	1.02757
92971	90095	84	27726	27323	77	1764	1644	20	2927	2721	32	6146	5814	39	11279	10974	53	202869	188063	91	1.02757
148581	130856	94	54317	45859	90	2675	2426	28	4852	4274	40	9924	9081	52	15077	13016	67	336397	294337	99	1.02857
177608	137461	100	61046	47979	95	2669	2029	29	4606	3523	41	8945	6731	57	15130	11139	67	302900	228370	108	1.02857
115289	107235	88	65472	62525	84	2177	2045	23	3687	4005	29	7475	7275	47	12993	12938	56	240805	228062	91	1.03057
108409	102724	87	26364	25146	79	1672	1504	18	2804	2503	28	6342	6378	46	10695	10558	56	210221	193814	91	1.03257
128825	113374	86	52327	45719	86	2058	1708	22	2906	2917	30	6678	6081	44	10473	8619	67	208656	189287	93	1.03257
126635	114830	96	60053	55438	85	2320	2027	26	3472	2838	36	7063	6594	46	12395	11592	66	245524	234028	93	1.03457
118116	105591	86	50977	43302	87	2080	1724	24	3808	2937	34	7595	6711	45	11508	10147	62	255086	222706	95	1.03558
138737	125635	86	61631	55505	87	2102	1913	23	2950	2783	30	7933	7092	48	12224	11763	60	256195	241205	92	1.03558
157866	139523	89	81938	72493	89	2668	2241	30	4458	4027	38	8495	7638	51	14835	13333	69	281662	249822	95	1.03658
214851	165150	100	90539	70144	99	3451	2788	34	5162	4319	43	11809	9806	62	19167	15806	79	382663	312263	105	1.03758
181568	144736	104	63085	50352	98	3066	2463	33	4987	3792	44	8971	7165	61	13918	11265	71	270052	217632	107	1.03858
184789	143918	98	73273	57717	96	3393	2521	36	4816	3718	37	9114	7231	54	12727	10171	64	272930	216130	103	1.03858
186251	164159	93	119571	108482	92	4631	4244	36	7502	6275	50	15284	13942	65	24655	21760	88	511711	458097	100	1.04058
281741	199703	120	114898	81213	117	4257	2816	43	8186	6023	56	15117	11249	66	22360	15932	87	449233	332322	124	1.04058
156519	129899	93	45752	36771	90	2384	1836	28	3583	2782	39	8284	6782	53	13963	11306	71	288968	236420	100	1.04058
119436	105663	92	49755	44140	86	1952	1570	23	2825	2354	31	6063	5875	43	9615	8554	53	209229	183017	94	1.04158
147508	120105	102	60919	50176	91	2268	1767	27	3673	3523	32	8358	6925	54	14216	11737	73	277271	234340	102	1.04158
195498	171009	112	113896	101744	96	4373	3652	37	6384	6273	43	14418	12883	66	22467	20463	81	464642	409637	108	1.04258
118021	110242	96	58482	55368	84	2181	2182	22	4365	3643	36	8143	7675	53	13435	12015	64	257989	239101	96	1.04358
190199	159637	97	89556	75049	94	3693	2964	34	7473	6779	48	13452	11738	68	20531	17259	79	413393	348888	104	1.04458
144888	122094	94	64158	53419	92	2140	1893	25	3539	3309	35	9144	7773	55	14072	12121	65	296963	252258	99	1.04458
152431	124043	100	57033	46301	91	2332	2057	25	4057	3686	36	9478	7511	56	14995	12913	66	303642	256288	100	1.04558
171694	138321	109	74118	60767	93	2847	2364	30	4507	3992	45	8678	7435	52	11844	10091	67	253841	215687	101	1.04558
52638	51549	81	23036	22521	66	1087	998	0	1174	956	0	2513	2599	26	3884	4438	32	84658	83101	77	1.04758
125383	118581	83	54708	50977	84	2033	1933	24	3085	3352	33	7569	7449	42	10994	10594	56	245026	229886	93	1.04758
89284	84315	94	41853	40119	79	1355	1167	17	2126	2249	24	5544	5036	42	9372	9573	51	180421	173715	86	1.05058
33285	33126	64	14686	14862	48	535	527	0	1203	804	0	1572	1489	18	2631	2506	28	47481	46118	77	1.05158
99576	94608	83	38618	37130	81	1460	1415	17	2889	2742	31	6771	6418	44	8890	8275	49	213607	206828	92	1.05359
122078	116009	84	70255	67204	84	2246	2064	26	3842	3813	33	7569	7346	44	12505	12286	62	244379	225385	95	1.05359
154106	129559	92	53693	44188	89	1904	1560	21	3801	3228	32	7325	6298	48	11215	9454	60	256317	216177	99	1.05459
97589	91936	83	28490	26973	78	1588	1538	20	2190	2259	23	4956	4985	37	8490	8196	48	157971	147542	86	1.05459
46754	44923	76	16084	15840	49	743	804	0	960	1032	4	2023	1967	23	3481	3275	35	71733	69763	79	1.05559
121128	110871	84	55527	49933	86	1764	1744	21	3316	2965	31	7503	6778	49	11655	10626	64	231115	205745	95	1.05859
100277	94983	82	40379	37895	81	1324	1480	15	2372	2139	29	6314	5864	42	9898	8299	62	192578	187473	90	1.05859
100006	95981	94	29513	28822	78	1470	1338	13	2584	2498	26	5639	5695	39	9984	9720	59	205421	192293	90	1.05859
140348	127384	104	85986	80197	87	3238	2813	30	4913	4316	44	9817	9745	47	16054	15069	66	305547	284633	91	1.05959
103756	101672	83	32523	32512	79	1468	1542	17	2674	2738	25	6179	5805	44	10085	9660	59	201775	192483	89	1.05959
124707	115697	92	41187	36690	84	1954	1828	23	3329	2776	31	7514	7168	47	13147	12233	60	251687	230758	92	1.05959
100068	97119	81	42756	41629	80	1905	1795	22	2832	2679	32	6629	6205	42	9926	9605	48	220769	214308	87	1.06059
188192	156590	98	80192	67915	94	3317	2677	32	5680	4964	45	10566	9423	53	15306	12835	73	299330	263818	101	1.06159
115811	103354	101	64960	59963	87	2281	2277	25	4209	3777	36	7857	7027	48	13712	12382	70	266805	243333	101	1.06159
151814	130712	101	67262	58598	91	2571	2482	27	3967	3313	37	9098	8033	52	15600	14069	76	297792	274719	96	1.06259
87119	82896	89	33454	32346	78	1341	1293	15	1920	1884	28	4507	4508	37	7237	7124	48	152132	141264	87	1.06359
173647	149864	93	72829	64446	92	3146	2844	31	4692	4222	36	9431	8414	52	14365	12123	70	267275	237060	97	1.06459
202055	146442	106	105461	81593	103	5131	4368	39	7447	5573	54	16659	12848	75	26995	20766	91	525068	425064	105	1.06459
225768	171085	102	98047	73829	99	3445	2757	35	6105	4516	47	12294	9601	62	18223	13002	87	373696	287642	105	1.06459
174453	140534	95	67859	55371	92	3210	2309	32	4377	3803	39	8926	7372	54	12902	10777	68	243601	202017	98	1.06559
122065	84626	95	49459	32940	91	1957	1389	22	2603	2030	37	6239	4249	51	9832	7663	68	187367	128905	100	1.06659
170296	133609	96	73106	57566	96	2264	1978	24	3978	2888	41	9840	7451	57	13388	10303	66	277159	224622	100	1.06659
112095	99168	91	49985	43303	86	1785	1346	23	2832	2444	31	6089	5165	44	10732	9489	59	221760	192644	91	1.06759
93692	88033	85	40315	38699	80	1480	1277	15	2081	1848	25	4671	4600	37	8037	7699	49	161914	156468	85	1.06859
102020	98310	81	51212	48581	80	2592	2103	29	3197	3147	31	7853	7236	50	12840	12363	66	246233	232103	87	1.06959
104384	97427	89	33894	32108	80	2077	1816	24	3251	3140	30	8059	8180	48	12494	11447	71	245822	229458	87	1.07059
167198	125686	103	60914	47866	95	2941	1979	33	3617	3070	36	8084	6258	52	12174	8957	62	238731	181574	101	1.07059
151329	123170	91	58624	47847	91	2261	1790	26	4226	3686	36	9387	7786	55	14301	11748	67	285045	244155	99	1.0716
75659	74530	78	31811	30990	78	1143	1037	4	1514	1735	19	4519	4381	38	6866	6638	42	132612	132187	83	1.0716
194880	169293	98	114053	99703	96	4512	4179	35	7192	6136	43	14665	12971	67	23615	21076	92	487059	436947	101	1.0726
100730	98850	80	25936	25358	71	1716	1718	20	3082	3077	30	6922	6611	41	12263	11854	61	229138	215835	87	1.0726
144315	117052	94	54318	44033	90	2292	1819	28	3754	2318	39	6996	5938	50	11772	9505	62	219954	178163	101	1.0746
152283	120331	101	69747	55575	92	2524	1863	27	4449	3149	43	7844	6492	51	13110	10879	64	274271	220429	105	1.0756
93629	89927	84	40851	39637	79	1422	1353	15	2090	2011	27	5365	4910	41	9054	8700	52	181226	173911	85	1.0766
159410	129160	94	64758	52306	93	1996	1939	20	3501	2811	35	7759	6152	50	12756	10936	61	259809	216619	101	1.0776
112633	104305	101	55045	52616	83	2424	2452	24	3792	3235	35	7710	7634	46	12065	11212	60	268332	246007	91	1.0786
128562	117916	88	34772	31053	86	1900	1411	22	2670	2860	29	6372	5654	45	9267	7836	50	190618	173719	92	1.0786
104726	98931	86	41627	39675	81	1824	1619	22	2584	2584	28	5398	5035	43	10095	9477	55	195366	185659	85	1.0796
131460	114748	93	41201	35424	87	2090	1922	28	3363	3608	33	7475	6989	47	9991	9313	58	204110	190653	87	1.0806
141816	123573	93	61658	53608	90	1770	1469	19	3203	3061	33	6603	5773	46	11399	9545	62	248642	214465	100	1.0806
149122	124953	93	74470	61966	90	2613	2229	27	4023	3322	38	8327	6816	55	13310	11263	62	277723	235138	98	1.0806
123288	104894	98	66014	58299	87	1868	1700	20	2939	2200	35	5473	4685	43	8785	7312	51	168213	149274	92	1.0816
233012	166203	109	78473	55018	106	4532	3167	41	6336	4643	49	12644	9258	62	17188	12699	82	365842	280247	113	1.0846
113639	108819	98	43585	42022	80	1137	1003	2	2775	2677	28	5647	5833	42	9657	8874	52	212960	200808	87	1.0846
47942	47621	77	19113	19075	53	862	723	0	719	929	0	2002	2015	22	3346	3231	31	66258	66621	77	1.0856
112972	102489	90	47043	42274	83	1881	1830	19	2711	2275	25	6400	6178	41	10485	9633	55	198294	186959	89	1.0866
110031	95942	87	41235	34855	85	1845	1664	21	2840	2407	31	5524	4673	44	7923	7173	51	145626	122017	94	1.0866
22806	23887	64	11838	12361	44	188	309	0	540	516	0	1067	870	0	1185	1258	12	33303	35201	65	1.0866
136931	117757	90	67094	57832	89	2113	1877	23	3320	3210	29	8017	7057	46	12035	10283	66	251339	230037	94	1.0866
125807	106806	88	57341	48474	88	2485	2005	27	2864	2506	30	6458	5404	46	9096	8154	58	174240	148097	94	1.0866
206299	162660	105	115984	98816	98	7879	6871	43	12421	10009	64	26826	22741	94	38554	32547	96	759641	620368	114	1.0886
44796	43644	72	18325	17904	54	384	560	0	656	750	0	1916	1996	22	3424	3237	33	62976	64613	73	1.09061
78688	75295	79	32906	31760	78	1252	1228	13	1567	1557	21	4453	4514	34	7453	7251	50	158109	146637	83	1.09461
179561	150333	110	58731	48642	95	3220	2549	33	4525	3701	38	9675	8644	52	14569	12473	69	290232	260017	110	1.09461
139677	125634	88	52494	46884	85	2439	2313	25	4013	3977	35	8891	8111	53	14248	12534	66	276280	243857	91	1.09561
110751	103912	86	42365	38831	83	1992	1819	23	3244	2908	32	7153	6705	50	12612	11491	64	232953	218535	89	1.09561
68721	66794	79	29554	28339	77	654	688	0	1083	1244	16	3309	3232	30	5149	4963	38	107352	101721	77	1.09661
46713	46288	74	30947	30254	73	920	667	0	1031	996	0	1869	1719	20	3205	3407	29	70091	69367	73	1.09761
64116	63086	84	19131	18701	57	739	650	0	918	1198	11	2918	2858	30	4699	4648	37	98090	98382	76	1.09861
116648	94931	104	57174	48212	87	1388	1203	16	2385	2439	28	5199	4459	43	8780	7025	54	179194	154027	89	1.09861
162275	145696	93	84891	76648	90	3385	2648	33	4358	4861	33	11369	10160	59	18511	15896	73	375781	338523	96	1.09861
162115	129793	94	60982	46897	93	2682	1782	30	4412	3157	38	8683	6713	52	13357	10113	76	275803	217081	97	1.09961
68807	66977	81	24921	24356	76	676	769	0	1848	1465	21	3813	3717	32	5650	5289	43	144649	138469	85	1.10161
155764	126756	93	65778	53773	92	2487	1980	30	3842	3062	37	7246	5817	48	9755	7476	61	199905	163713	100	1.10161
143074	127393	90	72366	63100	88	2326	2125	26	3295	2971	34	8113	7063	49	13187	12097	62	251519	224819	97	1.10161
238686	169550	114	72770	51073	108	4534	3148	40	7222	4946	52	14022	10830	66	21016	15658	80	433905	319422	117	1.10261
205271	175153	97	117248	103074	95	5258	4583	37	9025	7641	55	17217	14885	73	25852	23143	91	515304	431061	102	1.10261
83417	81774	82	34616	33644	77	1240	1087	8	1892	1799	20	4492	4009	40	7217	6623	43	145957	139948	87	1.10461
155747	140831	91	57595	51252	89	3005	2741	29	4423	4130	38	9296	8090	55	13395	11859	63	272452	253761	97	1.10461
216205	154933	108	86532	62278	101	2922	2045	32	5143	3686	40	11521	9236	61	15673	11256	77	333721	244762	109	1.10461
177321	139963	98	81885	66730	95	2841	2229	30	3756	3008	38	7786	6093	50	12370	9843	66	251196	201350	103	1.10561
154335	146169	89	96873	92818	86	2271	2112	27	4130	3844	35	8302	8014	46	11426	10869	57	217044	192849	92	1.10561
148859	127766	100	57035	50053	88	1992	1770	24	3878	2867	38	8275	7379	49	12919	10981	57	262822	222440	98	1.10561
126049	118420	86	59293	55692	83	2019	1711	22	3033	3428	27	6750	6231	44	9901	8743	55	213932	184402	92	1.10661
177856	136350	99	82921	63855	98	3163	2344	33	4634	3596	44	10323	8002	57	17127	12778	80	335126	258472	104	1.10762
92284	86872	84	34308	31766	81	1610	1503	19	2660	2643	27	6898	6795	42	10139	9777	49	204777	197910	87	1.10962
89057	83555	92	31036	30223	78	1686	1543	18	2738	2821	27	5677	5622	41	10229	9807	54	186541	174616	86	1.11062
146970	118230	95	63844	50446	92	2365	1971	27	4113	3216	40	9116	7667	49	14338	12694	68	297745	251198	97	1.11362
275180	199922	111	94036	72491	109	5415	4126	44	8093	5794	59	16217	12244	71	24603	17623	87	435885	324440	119	1.11562
107305	104633	86	25246	24280	78	1954	1889	22	3371	4049	31	7443	6977	50	11899	11432	59	235988	218586	96	1.11662
64445	63501	76	19708	19224	56	1105	1048	10	1650	1322	17	4039	4055	35	6335	6155	44	121883	118338	86	1.11662
105590	97413	85	48593	43612	84	1624	1616	20	2187	1704	28	5539	4688	43	7612	6916	52	162660	142928	94	1.11762
98929	92537	85	48191	44589	81	1901	1732	20	2431	2354	30	6145	5644	43	11255	9559	59	206140	190879	92	1.11762
112948	99374	102	38412	32969	102	2202	1778	24	3575	2782	31	7870	6727	54	13318	11604	63	257713	230907	102	1.11762
114035	104639	100	48321	46455	82	1448	1537	17	3824	3428	34	6977	6165	47	10795	10274	55	228781	211762	91	1.12162
56710	55480	74	24294	24184	63	844	774	0	1273	1578	18	2927	3151	28	4089	4055	36	87958	85376	81	1.12162
98534	93754	82	32665	31568	78	1422	1311	17	2496	2401	26	5652	5479	41	9250	9101	47	184440	168878	88	1.12162
137444	127401	102	78743	74155	87	2057	2129	23	4496	3792	40	8438	7826	47	14090	13033	65	277730	252902	102	1.12162
110567	105111	90	27855	26979	79	1931	1660	22	3513	3169	35	7156	6909	43	11247	10749	57	222296	209698	91	1.12262
117166	111267	85	46976	45634	82	1942	1871	23	3292	2959	31	7261	6859	46	11688	10793	58	228435	212073	91	1.12362
111627	107020	84	45434	42636	81	1837	1831	21	2569	2553	27	6579	6153	42	9178	8723	52	188174	180576	86	1.12663
117104	111161	84	46080	43722	83	2210	2268	24	3572	3348	32	7668	7168	47	12986	12238	69	262550	246285	89	1.12663
128768	114762	92	57606	51763	87	1921	1835	20	2840	2244	34	5391	5056	44	8891	8569	49	186451	168186	90	1.12663
154120	130722	91	58152	47492	90	2427	2172	26	4096	3087	38	8537	7419	54	14333	12800	68	280605	241832	95	1.12763
320517	225146	154	151068	110335	154	7189	5410	44	11940	8957	66	23307	16646	102	34968	24637	130	665743	466975	154	1.12763
149938	130367	96	65245	58178	90	2742	2340	28	4287	4192	34	9489	8983	51	15953	14830	76	323046	307940	93	1.12863
152416	134311	91	63351	56355	90	4210	3895	34	6315	5437	41	12043	11512	64	17486	15769	81	344422	303791	93	1.13063
92405	90629	80	23595	22665	67	1664	1438	18	3239	2737	29	5128	4535	39	8053	7294	54	153669	147663	85	1.13163
119646	108503	88	65051	59967	85	1990	2004	23	3447	2947	35	7306	6467	46	12364	11329	65	229932	214924	91	1.13263
85202	82807	81	22920	22425	59	1823	1717	20	2349	2395	27	5274	5113	40	8597	8320	52	174897	167818	89	1.13363
182812	143162	100	54325	42165	95	3031	2147	32	3915	3309	36	8880	6524	56	13546	10517	68	262722	198995	104	1.13363
69460	66504	80	28206	27798	76	1012	1102	7	1445	1774	16	3578	3589	31	5428	5072	40	101754	102823	85	1.13363
116698	109839	83	46051	43956	82	1745	1598	19	3070	2713	29	6130	5693	41	10036	9106	54	209904	200237	93	1.13463
223484	157717	120	102753	72426	104	4502	3172	38	7408	5248	56	17082	12137	80	27264	19806	100	540937	388719	111	1.13563
97026	91941	83	34370	31842	81	1517	1489	16	2970	2261	36	5839	5742	41	9384	8975	50	195783	181255	86	1.13563
201457	152654	103	86797	66259	101	3267	2351	34	5476	3981	46	11715	9481	61	18015	13586	80	356223	283613	110	1.13563
135203	112568	92	71105	61212	90	1910	1722	21	3499	2980	33	6799	5355	51	10596	8927	55	201600	172153	102	1.13663
213061	166244	103	89886	68901	101	4274	3269	37	6125	4973	49	12203	9728	60	20656	16672	87	368730	291527	111	1.13863
97188	93537	80	36311	34463	79	1362	1320	15	1939	2394	23	6136	5456	41	9483	9354	50	196586	185163	89	1.13863
168828	136363	108	70103	57638	95	2287	2138	24	3764	2912	38	8196	6670	50	12732	10880	67	274515	231525	104	1.13963
185406	148205	105	72602	58236	95	2713	2072	30	4082	3550	35	9004	7176	56	14250	10768	74	294784	243395	104	1.14163
126456	117685	88	82914	78362	85	2616	2489	27	3805	3728	33	8807	8319	48	13312	13113	62	288242	270084	93	1.14263
133026	119729	88	57356	51296	86	2769	2504	28	4568	4045	38	8328	7470	52	13295	12403	58	268178	244017	98	1.14263
99166	93353	82	35126	32536	82	1938	1567	23	2472	2016	28	5967	5385	46	9980	9001	52	200186	183511	92	1.14263
88213	83150	82	35503	34037	79	1602	1461	18	2186	2255	27	4417	4041	37	6750	6667	41	128666	122234	83	1.14364
184399	146485	102	79869	62801	98	3365	2441	36	5238	4046	44	11267	8971	61	18994	15214	85	378949	305463	109	1.14364
197672	163336	96	97631	81686	97	4380	3658	36	6384	5477	48	14412	12870	64	20427	18183	76	411647	363133	104	1.14364
145056	123688	90	61440	52477	88	2569	2329	28	4241	3802	33	8655	7927	49	15108	13377	66	280600	257460	95	1.14464
189988	138798	112	73473	53867	98	2906	2073	34	5050	3971	44	10652	7588	57	16500	12028	72	332321	252889	107	1.14564
86024	83626	78	29187	28562	77	1036	1177	8	1385	1582	18	4306	4410	35	5968	6008	42	143886	134085	86	1.14564
86534	83618	82	23218	22608	65	1539	1652	19	1806	1903	21	5019	5039	38	8305	8222	44	170218	164492	89	1.14664
167189	143550	95	68684	58144	91	2890	2410	29	3760	3286	33	7922	6908	50	12931	11849	61	244150	209959	101	1.14764
103320	99191	91	39873	38922	80	1285	1273	13	2009	2122	24	5402	5259	39	9195	9206	47	185021	174626	93	1.14764
73591	75196	76	31439	30800	76	1349	1196	11	1517	1738	20	3679	3684	33	6641	6978	41	137658	132493	90	1.14864
107985	104214	84	48489	46858	80	1823	1786	19	3092	2912	29	6477	6201	43	8910	8829	45	193783	185499	92	1.15164
144394	119898	103	51342	43477	88	1941	1733	25	3745	3145	37	7369	5828	47	11568	9634	57	233780	195100	98	1.15464
153764	133666	91	71832	61350	91	2255	2031	25	4423	3776	36	8647	7749	50	13815	12329	63	280887	248753	97	1.15564
199296	162719	108	93099	79628	101	4477	3380	38	6421	5547	43	13988	12161	67	22134	19210	87	438211	383511	107	1.15664
165462	142681	101	79206	68948	91	2689	2443	28	4433	4123	36	10212	9722	52	16226	13971	65	320702	296415	95	1.15664
183062	144999	95	73464	56485	94	3056	2014	34	4230	3179	43	10002	8124	58	16833	13728	66	331071	261996	100	1.15864
109187	97912	90	44256	38887	85	800	893	0	1565	1790	23	5321	4934	42	8163	7302	49	172673	148006	89	1.15964
166358	138817	94	71229	59210	94	2751	2257	30	4100	3573	37	10272	8637	60	17036	14769	68	335150	300539	97	1.16165
284438	206032	129	106428	81064	129	5331	3712	43	7075	5098	49	17086	12870	70	24684	19038	97	483011	375549	133	1.16265
102727	97556	83	57982	56416	81	1467	1628	16	2369	2386	28	5415	5116	40	8881	7919	61	190056	181521	87	1.16265
95488	92844	81	28143	27452	77	1928	1745	24	2396	2784	27	6844	6397	45	10932	10328	56	234701	229685	88	1.16265
121589	107628	89	51470	45628	86	1750	1602	19	3455	3076	30	7475	6814	48	11691	10599	57	246069	223011	92	1.16265
112612	107451	90	35306	34029	80	1906	1633	24	2983	3310	27	7015	6846	45	11197	10454	59	217612	201762	89	1.16365
263543	192632	133	170150	129899	117	9244	6509	51	12754	9397	71	27842	20911	96	40412	29902	115	834789	606099	133	1.16365
129105	111349	87	54310	46759	87	2133	1969	25	3239	2482	37	6320	5117	44	10734	9590	58	212815	183225	92	1.16365
115996	112155	82	68960	65920	81	2631	2587	27	3495	3812	31	8453	7992	52	14467	14904	63	282066	268263	97	1.16365
187106	157607	97	90453	76874	95	2996	2397	32	4430	4067	38	10117	8833	54	16567	14307	72	336248	298714	100	1.16465
197376	165504	111	67927	57135	93	3803	3181	33	6049	5187	46	12876	10904	68	19034	15798	75	402568	328580	105	1.16465
124065	103603	89	49668	40966	86	2000	1740	21	3840	2963	40	6793	5652	50	11596	9884	57	250379	209307	95	1.16465
182191	157956	91	78526	66546	91	3390	2838	31	4741	4278	39	11621	10317	59	19116	16552	74	383743	342732	94	1.16465
81811	78932	95	14995	15038	48	1135	1333	12	1891	1829	23	4076	4024	33	6775	6576	41	141432	136657	83	1.16465
106034	98933	86	36980	34845	80	1670	1571	21	3091	2813	31	6958	6873	41	11831	10315	65	218478	207979	88	1.16565
94521	85270	94	35352	31003	83	1448	1483	14	2721	2330	27	5279	4841	44	7267	6566	48	142665	134089	90	1.16665
144322	121870	92	60687	50651	90	2333	1785	26	4120	3317	37	9279	7662	53	14137	12164	69	266110	226458	102	1.16665
119854	101173	94	55619	46860	87	1822	1475	21	2628	2717	30	6429	5210	48	10387	8795	59	215232	187079	97	1.16765
187745	141140	98	64157	47207	96	3179	2359	34	4494	3519	44	9682	7001	57	15304	11273	72	286020	221350	106	1.16765
213877	160022	101	86053	63998	99	3148	2410	33	5382	4366	43	11337	8705	63	20120	13989	89	395678	299498	109	1.16865
95598	87316	91	39343	37119	81	1480	1486	17	2652	2576	26	4547	4638	35	7546	6854	51	155367	145841	87	1.16965
84990	84053	80	24794	24432	75	925	865	0	2278	1865	26	4952	4627	38	7158	7140	44	150176	141526	91	1.17265
96713	92062	81	30496	29669	78	1915	1723	22	3509	3173	32	6385	6128	44	11625	11098	55	212779	201388	90	1.17365
119169	109950	96	40166	38754	81	1559	1446	21	3280	2972	27	7501	6836	58	11829	11700	55	227989	214067	91	1.17365
113536	99886	101	44841	39817	83	1783	1266	23	2647	2550	30	6126	5383	42	9265	8226	53	175408	152846	92	1.17465
168608	144945	97	82276	70702	92	3347	2884	32	5167	4380	40	9784	8636	58	14996	12770	66	298620	271295	99	1.17465
124422	112032	90	58862	53529	86	2113	1916	24	3197	3559	32	7044	6288	45	11228	9986	55	222476	206791	92	1.17465
115421	109591	87	31846	30318	80	1914	1964	22	2732	2762	28	6031	5888	42	10395	10754	54	215964	202419	94	1.17565
107989	92610	89	39811	33863	87	1614	1215	20	2686	2373	30	6372	5294	48	9408	8560	54	186987	164772	96	1.17565
101358	98275	79	44094	42580	80	1728	1627	20	3024	2791	28	6647	6646	46	11219	10465	55	216854	199872	92	1.17665
173054	132464	111	74527	56935	95	2977	2345	33	4216	3124	40	9703	7929	55	16346	13587	73	307723	236650	111	1.17665
104758	99945	82	50105	47840	81	2121	2066	25	3768	3774	32	7098	6743	45	12499	12329	58	257741	243422	93	1.17665
50837	51561	64	28419	28404	73	767	741	0	1119	1239	13	2593	2641	27	3276	3027	33	73300	70221	82	1.17765
97509	93636	81	34051	33915	78	1591	1730	18	2642	2272	29	5040	5157	38	8239	7892	48	180740	171059	91	1.17765
189909	146084	101	79348	61661	97	3510	2853	35	4711	3896	41	11119	8432	58	18505	15161	82	378960	303357	105	1.17765
108751	91090	91	50131	42393	88	1750	1540	17	2458	1972	26	4909	4362	37	7440	6200	48	156734	127944	95	1.17865
123620	108572	88	57421	50648	86	1965	1881	23	2911	2394	32	6697	6185	44	11097	9988	58	218985	202697	98	1.17865
153147	121965	102	57250	45970	91	1889	1455	20	3454	3062	33	6997	5437	50	11530	9411	62	223714	183984	104	1.18066
147941	130162	95	61497	53448	88	2487	2147	28	4696	3852	43	9572	8665	53	14854	13276	63	338822	304967	99	1.18066
54457	55831	63	14635	14232	48	1141	858	0	1310	1427	14	2996	2737	30	4385	4303	35	90569	85057	89	1.18066
201894	142729	99	110297	83566	99	3105	2079	37	6081	4471	48	13103	9551	62	19918	14340	80	413256	315919	109	1.18066
162495	144567	94	53815	45351	91	3160	2590	33	4117	4071	35	10046	9480	53	15967	13991	68	345691	311198	101	1.18166
165572	142701	92	84705	74470	92	3766	3170	33	5577	5007	40	11253	9812	58	17181	15182	68	339740	293803	102	1.18166
130728	113262	89	43475	36619	86	1927	1669	22	2960	2906	30	6313	5501	47	10492	8809	61	215719	189821	98	1.18166
207129	164404	106	86582	69046	95	3626	2934	33	5197	4270	41	11479	9590	62	17163	13548	71	348915	293103	103	1.18166
102425	105248	78	27430	27930	62	1264	1438	15	2570	2427	27	4983	5227	36	8883	8206	59	172871	170276	93	1.18166
90249	92132	77	20258	20578	52	2120	1765	21	3048	2904	29	6004	5772	42	9733	9332	51	191948	179937	93	1.18166
23961	24398	60	9370	9207	42	558	724	0	462	724	0	1385	1444	17	2327	2674	22	45753	47530	75	1.18466
268167	209271	138	136782	108223	121	5640	4392	40	9198	7038	58	18442	15530	72	26361	22259	89	540767	457469	132	1.18466
141628	119019	95	53409	45247	89	2007	1535	23	3801	2832	35	7946	6881	50	11861	9783	65	249612	213920	98	1.18566
100726	90673	100	36957	32628	100	1593	1626	17	2847	2541	27	6149	5472	43	10299	8712	71	185641	159434	100	1.18566
163436	139741	91	62656	52128	90	2902	2516	29	4107	3757	36	8335	7135	50	12534	10491	62	232659	194538	101	1.18566
40769	38959	86	9433	9286	43	643	457	0	1356	1136	9	1703	1584	18	2121	2154	25	50958	48845	79	1.18666
187222	151136	98	76748	63433	97	3892	3120	37	5694	4971	47	11991	9970	56	17983	14905	73	371372	327581	103	1.18966
138622	109681	99	57949	45578	91	2632	1923	31	3134	2541	35	7272	5454	52	11831	10093	59	199276	158839	99	1.18966
75328	75937	79	21351	21407	56	816	760	0	1784	1664	17	3180	3307	30	5418	5063	49	116889	114609	83	1.18966
127519	110093	93	52928	47565	86	2413	1893	28	3267	2917	33	6803	5669	47	11999	10572	64	237018	213744	92	1.19066
73205	67848	91	59233	57128	80	2657	2489	26	4887	4883	38	10225	9794	51	16915	16006	64	300017	283923	88	1.19066
83781	81599	80	21422	20978	60	714	689	0	1784	2001	24	4057	4244	32	6547	6758	41	137264	132229	84	1.19166
264700	214834	109	150136	123433	109	6853	5540	43	12218	9726	67	24019	19691	88	37654	30255	106	719887	583311	116	1.19166
88141	87934	79	34722	34340	77	1367	1217	18	2355	2136	29	5358	5391	39	8574	8178	49	185200	180822	84	1.19166
147283	120645	93	45327	37028	90	2169	1871	26	3492	2711	33	7635	6617	51	13322	10869	79	254924	211221	95	1.19266
171298	142347	109	68515	57319	109	3852	3336	35	7012	5695	47	16370	14242	78	23753	19384	94	496020	415508	109	1.19266
95354	91100	83	48437	47340	80	2213	1879	24	2845	2624	31	5742	5421	42	10806	10314	65	217884	204383	91	1.19366
122569	105541	103	49784	42951	87	1641	1653	18	3026	2474	34	6098	5280	43	9580	8117	49	205264	180266	92	1.19366
106059	100233	92	32342	30953	80	1724	1594	20	3120	3011	31	6108	5926	44	9381	8408	58	199720	191771	91	1.19466
169072	142376	104	77608	65551	91	2886	2471	30	5375	4099	48	10122	8480	59	14846	12349	68	294825	248529	102	1.19666
93690	92588	81	39771	39181	78	1355	1328	13	2334	1985	25	5684	5536	40	9446	9103	55	181794	174550	90	1.19666
140396	116120	92	53262	42423	90	2320	1983	28	3823	2625	35	7095	6003	49	12308	10175	61	226583	182424	96	1.19666
124187	109395	88	41632	36506	86	2477	2346	26	3128	2817	30	8243	7831	47	14409	12282	71	261698	243290	93	1.19666
58854	59209	75	27047	26789	71	936	774	0	635	794	0	2724	2738	29	3959	4084	37	83292	81445	78	1.19666
106388	102429	85	53004	51656	80	1446	1682	19	2606	2727	28	6488	5468	47	10228	9988	50	211140	196861	93	1.19967
90712	88778	95	40442	39265	79	1100	1068	9	1658	1619	17	4099	3852	35	5928	5774	40	118600	113254	95	1.19967
99048	91873	81	46121	41857	82	1988	1900	24	2794	2966	31	7064	6494	44	11209	9866	55	221646	211239	91	1.19967
136796	115528	91	53042	45785	89	2078	1647	25	2802	2920	29	7579	6572	48	11833	10733	57	250468	226692	96	1.20167
173358	145246	97	68244	57940	91	3361	2766	32	4985	3837	42	10254	8995	57	16924	15306	66	351996	325830	100	1.20167
82876	80343	80	25554	24796	77	1666	1448	15	1884	1951	22	4769	4554	36	8015	8391	44	165707	157166	89	1.20267
97708	91275	84	42409	38255	83	1845	1649	20	3013	2582	34	6568	6406	42	10322	9195	61	226906	215794	92	1.20467
143462	136586	85	62751	59936	83	2969	2951	27	4988	4440	42	9981	9737	53	15632	14967	72	342781	316051	95	1.20467
128668	111099	90	56680	48887	87	2113	1673	25	3556	2855	36	7422	6337	48	11221	9593	55	253739	219878	96	1.20567
141912	117641	94	58586	49242	90	2291	2248	24	3542	3058	34	7553	6475	47	11207	9063	56	217408	179455	102	1.20667
100056	94522	82	32063	30844	79	2094	1879	23	3490	3075	31	7062	6892	45	12594	12303	60	236735	222687	92	1.20667
87549	85999	79	25335	24278	77	1671	1614	19	2808	2703	27	5183	5001	38	8260	8049	46	167841	157737	88	1.20967
166655	126084	96	65386	49219	94	2776	2076	29	4166	2997	41	9938	7493	60	15357	12011	70	316906	235286	105	1.21067
59260	56927	91	25766	25620	74	730	833	0	1307	1105	13	2669	2492	27	4129	4018	36	81789	80198	83	1.21167
103525	99566	89	37183	36023	79	1543	1546	17	2190	2379	23	5476	5285	42	9293	8668	53	174421	163917	92	1.21167
169399	140288	96	87353	72179	94	2997	2425	31	4064	3845	37	10344	8084	63	16457	13153	74	321954	261276	104	1.21267
204042	178645	97	110866	98926	94	4012	3770	33	7851	7363	47	16468	14133	70	25481	22272	87	608905	520465	106	1.21267
147973	120037	98	57989	47315	92	2280	2076	24	3133	2547	34	7074	6134	47	10876	9337	61	220692	187532	99	1.21367
95490	93999	87	37998	37275	79	1553	1461	17	2344	2333	25	5861	5385	42	8810	9241	47	180377	172053	92	1.21367
128556	122083	83	41538	39395	82	2172	2156	23	3223	3120	32	5853	6127	39	9564	8861	51	183682	171384	92	1.21467
86658	81386	84	37033	35430	79	1409	1356	17	2501	2142	28	4824	4884	37	8669	8429	51	164310	160146	86	1.21568
123609	110728	97	54059	48485	85	2127	1891	24	3802	3533	34	7420	6997	47	11846	11139	57	234792	218034	91	1.21768
68837	66839	91	17744	17428	53	1288	1310	14	1374	1339	14	3338	3237	30	5347	5444	37	114552	110427	83	1.21768
267247	186584	126	134830	102223	116	6339	4337	44	9303	7342	57	18087	14350	68	28881	21088	107	559444	430360	121	1.21868
213966	161767	113	112251	91117	101	3115	2407	31	4985	3595	46	11399	9179	59	17209	13936	70	355674	294541	107	1.22068
125630	108260	89	56331	48554	86	1899	1627	25	2871	2559	29	6571	5879	45	11025	9264	63	200831	182329	92	1.22168
150049	124811	91	61127	49903	90	2565	1899	30	3737	3078	37	8691	7496	51	14207	10968	67	282573	237106	98	1.22268
104842	99750	83	42675	40958	80	1748	1664	20	2169	2342	23	5890	5664	42	8679	8403	47	193036	183394	89	1.22368
126980	120522	85	54503	51186	84	2710	2367	29	4053	4072	33	9714	9552	55	16611	15916	73	309809	294743	94	1.22968
59050	59474	72	23047	22837	66	966	964	0	1277	1045	6	3174	3103	29	4140	4082	34	93216	91162	84	1.22968
162070	124410	96	58352	44745	92	2629	2084	29	4005	3087	41	9581	7380	54	17075	12326	74	330758	259367	104	1.23068
76413	75392	77	41624	40605	78	1016	1105	13	1926	1866	24	4509	4243	36	6719	6605	43	141810	140122	83	1.23068
87466	83953	81	31583	29375	78	1453	1581	16	2518	2697	22	5286	4930	40	8178	8002	49	158562	150875	87	1.23068
138400	114860	94	58841	49429	90	1671	1445	21	3278	2384	36	6616	5728	47	11463	9913	66	218567	183115	99	1.23168
100828	97650	82	35817	33988	81	1924	2153	22	3075	2751	31	5883	5679	40	8973	9591	49	189227	181324	95	1.23268
155989	127735	94	70147	54901	95	2468	2065	28	4275	3372	37	9231	7390	59	13177	10741	67	281700	227778	103	1.23268
105009	99658	95	28060	27286	79	1863	1784	20	2752	2252	31	6412	6201	43	9761	9597	52	201992	187303	92	1.23369
93846	90243	82	22766	22451	63	1342	1404	14	2665	2746	27	5849	5626	41	8099	7027	55	161735	150827	87	1.23369
189163	144034	103	65820	51044	96	2851	2185	33	5010	3337	45	9263	6912	56	14988	11573	68	305442	235645	107	1.23469
232080	153159	107	90176	58733	106	3910	2420	43	5671	4122	48	12319	8384	66	18251	11310	84	382579	252291	114	1.23469
256869	202872	105	120757	100681	101	6236	4865	43	9031	7368	54	18006	15493	76	27348	22287	99	537817	459872	111	1.23569
113822	106358	87	47480	45049	82	1637	1462	19	2874	2783	34	6193	5663	42	8524	7848	50	179316	169095	92	1.23769
115389	105129	92	43397	39089	84	2007	1909	21	3040	2713	27	6120	5594	43	10452	9454	64	209061	192574	95	1.23969
91316	91204	78	36612	35601	77	1505	1653	18	2009	1975	21	5074	4959	38	7044	7107	43	154049	149797	88	1.23969
116553	103816	87	59482	53196	87	1908	1624	23	2775	2474	32	6743	6192	45	9746	8635	55	198555	184909	92	1.24069
255109	198684	111	108675	89514	108	4177	3295	37	7997	6927	47	15493	12938	68	25814	20977	89	511797	429318	121	1.24169
117461	102185	92	48698	41925	87	1878	1609	19	3354	2610	33	7166	6175	48	10881	9148	65	224074	190459	98	1.24169
93458	90785	88	28115	27825	77	1615	1560	16	2550	2222	25	5199	4725	39	8600	8756	51	175887	159131	93	1.24569
191217	158731	100	170287	152455	95	5409	4657	38	10048	8312	58	19974	17304	77	32603	27804	96	648275	545994	107	1.24569
284099	233022	122	132421	108028	113	6454	5467	41	10661	9425	56	21379	18374	81	29334	24565	98	566906	493961	123	1.24669
78721	78277	77	26793	27313	58	582	812	0	2654	2746	25	3934	3899	33	6493	6663	41	149595	141435	87	1.24669
84002	82810	78	34501	34369	77	1317	1363	16	2078	2261	21	5406	5070	41	7672	7566	49	158858	154330	86	1.24669
91315	89196	80	47707	46989	79	1665	1566	22	2595	2493	28	6604	6460	42	10572	9716	57	200207	193411	87	1.24669
117948	113435	84	31073	30754	79	2207	1942	25	3223	3413	32	6736	6213	42	10123	10022	51	230373	216630	91	1.24669
110924	105101	87	30159	29658	79	1926	1944	23	2773	2830	29	6079	5771	41	8734	8608	48	182416	171373	92	1.24769
148501	123819	98	56289	46141	91	2601	2082	28	4236	3779	38	8928	7147	53	13807	11618	65	280882	237937	99	1.24769
92765	89395	80	16078	15730	50	1823	1889	20	2786	2355	27	6732	6566	48	9465	8903	58	191037	179936	89	1.24769
138869	123374	104	63494	56977	87	2288	2005	24	3893	3424	38	8196	7491	53	11923	11091	59	258423	240250	95	1.24869
209237	162739	111	86497	69109	101	3497	2612	34	6169	4484	53	11961	9112	62	19755	15339	78	392148	311182	108	1.2517
74184	73260	77	20561	19634	57	1325	1233	14	2027	1601	21	4167	4069	35	6581	5896	43	131214	124824	82	1.2517
86293	81919	82	39654	38332	78	1351	1375	15	1402	1462	17	5197	4793	40	8866	8462	53	167352	157100	85	1.2527
183621	131672	101	75710	54869	97	3219	2132	33	4611	3275	43	10637	8296	58	17283	12429	77	346572	249933	104	1.2527
185072	150054	108	75391	59974	96	3329	2546	32	5747	4274	44	10569	8334	58	17380	14068	77	358429	309584	99	1.2537
113666	108280	87	34400	33622	80	1693	1772	21	3121	2496	32	6100	5649	42	9534	8602	56	192475	179396	89	1.2537
145811	134680	89	65993	59514	87	2723	2754	28	3724	3351	33	9238	8372	53	14922	13833	68	304003	288115	92	1.2547
242505	164751	124	96095	66651	108	3944	2915	41	6083	4341	45	13167	9124	66	19663	12592	85	388158	260656	115	1.2577
114705	108010	99	38997	37298	82	2073	2107	22	3027	2629	30	7653	6934	45	12783	11658	68	245806	229860	91	1.2607
150437	127349	92	66450	56452	90	2700	2419	27	4318	3568	39	9223	7671	54	14933	12898	65	299385	265302	101	1.2607
180928	137873	105	75584	57551	97	2938	2180	31	4468	3383	41	10240	7757	62	16019	12084	75	335999	256400	105	1.2647
109207	91252	91	46201	39063	85	1779	1412	18	2246	2280	28	5352	4433	43	8143	7223	49	168454	140822	94	1.2647
63995	62461	81	24609	24150	71	1152	977	0	1653	1654	20	3158	2992	31	4416	4220	38	90480	88545	74	1.2657
106959	95367	86	51975	47114	85	1753	1574	20	2758	2377	33	7321	6517	46	12470	10561	72	228839	210860	91	1.2657
136627	118156	90	59218	51708	89	2393	2013	27	4292	3604	37	8168	7331	50	13944	12379	64	280933	255642	97	1.2667
109238	105692	82	47294	44818	82	1514	1649	18	2556	2320	25	6378	6016	44	10192	10166	53	205818	192851	92	1.2687
158259	127934	99	62862	49188	93	1983	1633	22	3374	3146	33	8350	6899	55	11880	10157	61	246745	197657	105	1.26971
113494	102904	88	36083	32617	83	1706	1470	17	3278	3236	29	6785	6236	42	11541	11214	51	232995	217223	94	1.27071
211861	173093	100	107762	88883	98	4403	3656	37	7676	6761	51	15134	12788	75	23485	19316	94	474076	404200	106	1.27171
148319	116826	96	61183	48909	92	1857	1520	21	3413	2813	37	6910	5461	50	9813	7745	59	202518	160221	101	1.27171
79901	77621	80	31974	31007	77	1431	1307	15	2130	2106	26	5050	4670	40	9110	8570	53	167895	158133	88	1.27671
239345	175973	116	110070	85266	107	5616	4263	42	7496	6219	49	15393	11992	76	24249	19184	85	443689	348968	117	1.27771
176230	143156	97	68963	55588	95	2872	2070	32	3884	3427	36	9248	7351	55	15769	13004	68	303141	249066	112	1.27771
117596	105940	84	53360	46243	83	2203	1986	24	2616	2521	28	7341	6578	46	12766	11344	62	249384	217229	94	1.27771
180977	143193	104	57160	45031	98	2726	2453	27	3864	3486	33	9706	7452	63	14449	11591	69	315358	257301	106	1.28071
72654	71773	78	33284	32351	76	843	860	0	1564	1323	17	3926	3717	36	6225	5834	43	138630	136209	81	1.28071
96325	91444	97	34132	33171	78	1771	1396	19	1821	1971	23	4663	4626	38	7249	7097	45	151130	143670	84	1.28171
93732	89961	95	23554	22979	71	1281	1102	11	1965	2028	25	4963	4687	37	8138	7540	46	167098	154720	88	1.28271
125982	111269	87	57769	51825	86	2391	1955	27	2490	2922	29	8323	7304	51	12844	11261	61	258993	234298	93	1.28471
76954	73640	80	27575	26784	76	1305	1496	12	2065	1578	21	3855	3772	33	5907	5599	42	121129	118287	82	1.28471
80319	76462	80	21853	21563	62	1038	1145	9	1870	1631	21	3641	3945	32	5701	5133	41	120844	113549	80	1.28471
126008	107564	91	47637	39856	87	2064	1569	24	3046	2496	33	6219	5105	47	9248	7611	53	183630	158004	97	1.28571
148590	123380	91	62710	52484	90	2295	1756	23	3598	2977	35	7433	6043	51	12419	10635	55	272941	241795	90	1.28571
137689	127387	88	59334	53838	87	2529	2258	28	3460	3586	32	9355	8530	54	15327	14160	61	304752	279078	92	1.28772
94794	92034	80	33219	32052	79	1188	1249	13	2441	2743	24	5122	4941	40	9301	9141	51	200389	190274	85	1.28872
255452	167793	111	107382	73648	108	4298	2748	43	6897	4762	53	14827	10539	75	21675	14759	101	455216	318656	113	1.28872
112953	107262	83	46811	44528	81	1874	1813	23	2887	2854	32	6930	6414	43	10109	10055	53	231215	214519	88	1.28972
172713	149109	92	60264	49829	91	2647	2168	28	4013	3566	36	8640	7471	49	14738	12702	75	290435	250186	97	1.29172
163017	128697	109	60629	48404	93	2514	1792	28	3800	3483	39	9473	7576	53	13418	10966	62	279273	214793	102	1.29272
253291	169514	113	108467	70259	108	4315	3166	44	7771	5072	54	17516	11050	82	27692	18955	104	585988	398487	117	1.29272
184253	144301	97	83239	66142	95	3234	2569	31	4643	4019	39	9126	7207	53	13680	10114	72	257975	202644	104	1.29272
123924	115216	89	45413	41550	83	1514	1371	17	3168	2774	33	6473	6116	44	10058	9409	50	205508	193190	93	1.29372
131361	119833	85	47963	43938	84	1945	1677	22	3826	3340	35	7981	7171	47	12246	11553	62	243029	228147	92	1.29372
127265	111481	92	58394	52016	87	2011	1582	25	2983	2961	28	6219	5232	44	9369	8623	51	173485	158349	92	1.29472
129043	120851	87	47528	45509	82	1689	1527	17	2770	3009	27	6130	5995	41	10634	9752	57	220800	206024	91	1.29472
80464	75837	95	28479	27486	77	1807	1976	21	2896	2727	30	6610	6313	46	10851	10741	57	237873	225084	87	1.29672
131336	113342	96	54489	46976	88	1512	1362	18	2833	2488	32	6185	5307	45	9267	8210	55	202511	174522	94	1.29872
138590	127222	90	74565	68023	87	2137	1984	23	3415	3351	33	7779	7188	48	13717	12532	63	258511	242450	92	1.29872
294895	188185	118	100467	64511	115	4796	2933	45	8257	5513	58	17154	11340	70	24444	15611	105	489362	316238	121	1.29872
119358	110127	87	70984	66034	84	2205	2058	24	3889	3789	34	8929	7894	54	12848	11767	58	273432	250247	90	1.29972
144710	121292	96	67684	57570	90	1943	1572	24	2944	2592	29	7466	6035	50	12499	10251	66	253364	213331	97	1.30272
163555	129046	94	69763	56731	93	2701	1985	30	4182	3228	40	8943	7226	57	14518	11365	69	291103	233263	98	1.30472
74976	73049	83	23804	23645	64	1324	1400	15	1301	1235	12	3814	3853	33	6465	6196	44	137248	131102	85	1.30472
132253	110600	102	46661	37611	91	2571	2191	27	3642	3112	37	7570	6158	49	11875	9437	63	227418	185712	106	1.30472
249181	194723	108	126505	105138	105	5882	5060	39	9509	7807	49	18467	14848	75	26752	21302	97	506912	410828	114	1.30472
150459	132699	91	57587	52602	87	2713	2414	26	4120	3752	38	10211	9219	53	16288	14996	75	313860	287909	98	1.30673
181517	144604	98	86551	68987	95	3620	2997	35	5495	4514	43	11287	9168	59	16136	13133	72	324633	270167	104	1.30873
63051	62044	77	26038	26071	70	814	846	0	1189	1092	8	2532	2525	26	3767	3844	34	81005	75378	82	1.30873
41872	42124	71	18344	18773	49	444	500	0	796	798	0	1694	1705	21	3009	2969	30	62243	62156	75	1.30873
166051	126544	98	76058	57448	95	2235	1627	27	4628	3455	51	8197	6024	51	12956	10043	65	261593	192656	103	1.30873
193224	159738	93	104453	88376	94	2996	2228	35	4730	3389	44	9768	7845	57	14647	11564	66	294504	238129	101	1.30873
84152	80184	95	37477	34574	95	1754	1404	19	3153	2759	33	4990	4480	36	8201	7639	49	174612	159028	95	1.30873
155134	124976	93	59437	48441	91	2594	2314	27	4144	3247	39	7964	6581	51	13607	10288	69	259603	211092	99	1.30973
251317	173804	119	95159	66985	112	4560	3460	40	6819	4908	52	14476	9842	69	22514	15137	82	440475	310688	123	1.31073
126699	105331	104	59644	49813	88	1882	1770	22	3142	2912	29	6608	5328	49	9241	7132	64	199584	167024	92	1.31073
99284	96953	80	43948	43495	79	1386	1521	17	2200	2673	26	6065	5537	44	8524	8260	51	192178	183178	85	1.31073
258086	177887	108	104026	74664	102	4289	3091	39	7018	4866	54	13648	9394	70	21398	15035	86	408541	298429	108	1.31173
145866	111932	97	63533	49076	93	2018	1443	25	3621	2743	40	8494	6880	54	14237	11484	72	279656	217455	100	1.31173
104402	97060	93	46683	44249	81	1988	2044	23	3493	3162	34	7027	6517	44	10918	10925	54	222487	212989	87	1.31273
119703	106460	90	41110	36849	86	2434	2335	26	3608	3543	34	7751	7039	46	10479	10299	53	209230	194341	88	1.31273
102832	90399	101	36653	30694	87	1533	1255	15	2193	2019	26	4822	4373	39	6812	5842	50	148970	132136	101	1.31273
197059	147919	102	87014	67632	100	2403	1943	26	4631	3270	41	9373	7082	57	15139	11815	70	310435	232873	105	1.31373
205482	161934	104	79667	63444	96	3294	2673	30	5737	4133	47	11491	9132	61	17797	14504	78	364156	301209	101	1.31473
149540	129315	92	79837	68951	90	2469	1880	30	3951	3225	36	7714	6889	51	11214	10245	58	247813	221617	94	1.31573
127073	103697	93	57875	47965	88	2255	1750	25	3728	2686	39	7270	5805	50	12195	9818	62	244057	203230	95	1.31573
180527	155271	93	90217	79525	93	3639	3019	34	5636	5649	42	13370	11459	66	21946	18559	84	422045	347028	98	1.31773
187244	139206	96	71412	54663	96	3137	2111	36	4800	3798	42	10013	7276	60	13988	9800	69	288663	221735	101	1.31773
98635	96221	79	38776	37751	79	1408	1291	15	2501	2496	27	5279	5548	39	8439	8611	47	168811	158090	84	1.31873
153327	123422	96	59254	46978	92	2584	1931	28	3876	3298	36	8293	6941	52	12790	11094	60	264145	215412	98	1.31873
108519	103611	83	47736	44829	81	1982	1818	22	3102	2871	29	7915	7394	51	13056	12181	61	242183	227300	85	1.31873
135902	111074	94	59700	48076	92	2365	1727	24	3210	2706	36	7325	5983	48	11757	9731	56	223958	185346	95	1.32073
138841	123791	88	77966	70597	87	3026	2862	29	3712	3760	37	8882	8639	48	13727	11955	72	274237	244725	93	1.32273
224557	182570	102	71750	59708	98	4674	3996	38	6695	6002	47	13502	11207	65	21296	18618	83	408688	354482	108	1.32273
90133	90722	80	38816	38378	77	1131	1097	8	2083	2078	25	4915	4672	36	8069	7978	46	158839	156010	84	1.32273
96720	94170	77	43937	41657	80	2005	1817	23	3285	3249	32	6884	6742	44	10757	10354	56	213729	206431	82	1.32273
154833	122075	97	70206	55255	91	2209	1808	24	3347	2390	39	8747	6824	53	13342	10759	65	277646	217209	100	1.32273
132305	110107	104	54751	46397	89	2008	1820	22	3837	3067	37	7810	6438	51	11918	10306	62	241869	206971	98	1.32374
88305	85195	81	37714	36623	78	1268	1184	12	1901	1890	26	4290	4443	36	7684	7434	46	155558	144673	88	1.32374
108240	101445	86	45852	43396	81	1952	1937	22	2402	2311	23	6623	6091	44	11065	10057	54	219963	204226	92	1.32574
110441	93792	89	48670	41913	86	1719	1319	18	3150	2226	35	6003	5013	45	7423	6333	49	156126	135942	92	1.32874
43951	43001	72	21508	21400	59	512	605	0	1011	1079	7	1666	1819	20	2920	3493	26	60921	60050	77	1.32874
73709	72436	83	29843	28939	76	923	974	0	1986	1818	24	4369	4370	35	6282	6474	42	135552	128603	85	1.32974
169455	148723	98	81102	72683	89	2840	2394	30	4254	3809	36	9959	8944	60	15037	13715	75	315692	289602	95	1.33074
119424	106392	89	45748	40963	84	1912	1794	22	3094	2910	28	7360	6949	48	11446	9835	56	236065	217160	92	1.33074
127036	111939	88	53154	45931	87	1924	1686	20	2805	2592	32	6071	5274	44	10111	8892	51	188511	166299	93	1.33174
141787	119580	95	58675	48939	91	2446	1949	27	3847	3554	35	8830	7444	52	15399	12440	80	301603	258826	107	1.33174
178334	134882	96	73487	55401	97	2639	1738	32	4394	2969	44	10373	8224	62	16317	11975	77	326652	253393	102	1.33274
94545	90021	83	26145	25474	78	1589	1769	19	2927	2960	29	5392	4991	40	8137	7237	53	157401	142774	88	1.33474
119336	104048	86	49199	42677	86	2010	1742	25	2698	2448	32	6733	6021	45	9998	8462	55	210410	181579	94	1.33474
174955	133349	95	73185	56080	94	2882	2354	32	4359	3379	44	9945	7078	63	16219	11456	72	317608	243612	101	1.33474
124663	112737	101	69015	63932	84	2410	1964	24	3371	3287	29	7181	6878	45	11378	11068	59	231432	217273	95	1.33574
177707	153373	98	79290	69311	95	3218	2637	31	3975	4113	36	9154	8499	56	14407	12273	64	281955	257200	102	1.33774
77520	75403	79	33098	33091	77	1198	1239	11	1787	1530	21	4148	4051	33	7099	6872	47	135053	129027	88	1.33774
251656	189700	103	97965	74336	102	4811	3516	40	6637	4470	50	11798	8759	65	18496	14676	84	339101	266289	109	1.33774
97003	94551	79	41219	39657	79	1576	1486	17	1922	1895	24	4586	4628	35	6927	6336	46	161747	159721	89	1.34074
185757	144550	115	91851	72032	115	3074	2380	28	4911	4303	39	10779	8670	60	17776	14102	78	356516	279507	115	1.34074
93915	86400	83	31457	28276	82	1557	1416	20	3042	2834	26	5530	4984	41	8927	8185	49	163501	160260	86	1.34175
105013	91712	85	44627	38876	84	1867	1536	21	2831	2457	31	5381	4777	41	8160	6928	50	163496	145888	91	1.34175
62980	59876	81	22528	21550	66	888	937	0	1579	1398	16	3780	3561	35	5373	5109	39	106837	103343	72	1.34175
129295	113000	90	47215	38800	89	1984	1559	20	3248	2999	35	6995	6055	45	11125	9639	60	243735	211788	95	1.34375
87205	84123	82	29106	28063	77	1284	1251	13	1498	1911	21	4718	4265	40	7250	6692	45	159747	150812	83	1.34475
182674	137603	105	72412	54657	94	2654	2128	29	4264	3495	41	8751	6632	56	14778	11662	65	297116	228721	98	1.34575
147163	128731	91	59621	51429	89	2189	1994	26	4268	3319	37	8915	7739	57	14438	12013	66	287751	253675	97	1.34775
143509	133325	97	50508	48168	85	2786	2639	27	4377	4076	39	9684	9498	55	14687	14058	67	316023	299837	92	1.34775
207892	153671	103	73185	53212	100	3318	2452	35	4800	3533	44	10695	8006	62	15852	11829	80	296638	224129	104	1.34975
77299	72215	83	27680	25235	78	1322	1234	12	1807	1550	23	4584	3992	41	7038	6489	46	137724	126808	86	1.35075
242481	176516	112	97277	69854	106	3945	2922	39	6920	4990	54	14305	10305	71	24016	16530	101	487712	361068	112	1.35175
151594	126229	91	44875	35774	90	2276	1699	29	4234	3797	33	8570	7260	53	14186	11975	62	271893	227718	95	1.35175
86622	84356	84	18527	18305	54	1104	1023	7	2400	2435	24	5587	5771	40	8331	8190	48	165947	159618	86	1.35175
167021	132248	97	63081	50604	92	2528	2016	28	4946	3556	42	9989	7995	56	16356	13194	69	315187	256622	98	1.35175
99312	96492	81	23314	22604	60	1828	1687	21	2963	2541	31	5998	5969	40	10168	9793	62	193343	182340	83	1.35175
172584	137889	97	62693	48488	95	2207	1881	25	4410	3431	43	9731	8187	60	15334	12501	74	299471	237163	105	1.35475
118300	102087	104	53959	46094	88	1916	1282	20	3186	2444	32	6583	5417	47	10957	9060	62	202115	174085	96	1.35575
178855	149804	104	71099	61033	92	3037	2436	32	4823	4396	39	10340	9264	53	16890	14869	74	355907	321671	100	1.35976
289286	205275	129	107836	76367	124	5077	3777	41	7946	5446	52	16348	11208	71	25249	17486	111	510297	374567	132	1.35976
133665	116681	90	45352	39104	88	2187	2060	25	4098	3329	35	6927	6313	43	11934	10334	61	218093	199415	95	1.36076
122241	105264	87	41805	34666	87	1626	1314	15	2890	2268	34	5185	4329	41	9065	7610	53	178389	156052	94	1.36076
181869	150799	98	65101	54333	92	3877	3147	35	5682	5142	41	9896	8819	54	15553	14028	72	294684	267450	99	1.36076
99979	91325	86	24700	21907	76	1353	1161	13	2738	2249	29	4921	4539	37	8291	7479	49	146023	138526	88	1.36276
48275	47081	85	22642	22509	60	555	396	0	589	824	0	2431	2219	25	3524	3261	32	60068	57661	78	1.36276
73348	70595	84	32623	31390	76	793	639	0	1787	1611	17	3959	3994	33	6293	6360	43	134860	130401	82	1.36376
125939	108797	89	50075	43467	86	1925	1555	24	3580	3237	37	7308	7095	45	12210	10595	59	249017	221712	93	1.36376
126747	109974	89	39872	34658	84	1654	1659	19	3569	2967	35	6477	5224	47	10294	9260	53	195433	169941	95	1.36376
196326	149922	115	67371	50756	96	3336	2283	35	4289	3109	43	9341	7448	56	14160	10333	72	272825	211846	107	1.36476
201279	164340	102	104854	86950	96	3433	2602	34	4799	4253	40	12708	10677	60	18248	15824	72	370337	317931	102	1.36476
183288	152434	97	93591	78855	96	3437	2667	33	4942	4753	38	10940	8945	56	17151	14287	76	338290	297002	103	1.36576
81659	79132	78	33584	32787	77	1430	1307	14	2202	2077	25	4060	3576	34	6696	6065	47	131680	127486	88	1.36876
80288	77843	82	31165	30156	77	1052	908	0	2150	1801	23	4501	4613	34	7875	7321	48	140548	134512	89	1.36876
144139	131276	89	69337	64290	86	2834	2882	27	4827	4684	38	9472	8400	53	15325	14171	68	326715	297266	98	1.36876
110751	99472	90	40953	37050	84	1774	1480	17	2767	2669	29	6210	5581	45	11059	9179	62	214635	193704	95	1.36976
147804	130920	90	62040	56020	88	2451	2277	26	4692	4054	39	9439	8375	52	14779	13696	65	291343	264087	101	1.36976
142424	114673	101	58201	46288	89	2035	1572	24	3375	3058	37	7564	6320	51	12877	10149	63	273153	214346	100	1.37076
124781	101040	102	41490	34189	88	1553	1352	16	3277	2747	34	6624	5610	47	8626	7217	53	196914	162380	101	1.37176
248230	184611	111	79974	58241	110	4214	2743	39	6644	5033	51	13372	9500	65	19757	14833	73	389053	290189	120	1.37176
112644	108171	84	53722	52000	83	2084	2160	22	2779	2845	30	6616	6281	44	10992	10742	57	219893	203885	94	1.37176
142160	128450	93	84906	77039	89	2069	1944	20	3503	2523	34	5768	5043	42	8556	8023	51	171136	150936	98	1.37276
50255	48315	77	25743	24679	74	717	793	0	901	814	0	2368	2315	26	4322	4027	36	70394	67148	74	1.37376
110282	104483	85	33463	32116	81	2117	2039	25	2894	2800	32	7605	7408	45	12752	12107	59	259274	244632	92	1.37576
94810	91723	80	29519	28779	78	1758	1814	17	2612	2789	30	6413	5804	45	9741	9491	52	210167	199720	85	1.37676
77407	75014	84	32675	31186	78	1452	1392	13	1583	1711	20	3626	3693	33	5168	4780	38	102776	100630	83	1.37676
148256	123536	93	58026	48259	90	1951	1507	22	3227	2851	35	6582	5264	47	11072	9428	59	231895	191124	97	1.37777
141286	118474	93	52728	42981	90	2532	1945	26	3776	3283	32	8320	7346	52	13623	11570	68	262724	220711	95	1.37877
147686	126030	93	60292	49394	91	2259	1668	27	3544	3063	36	7882	6846	50	12428	10491	66	267282	228406	96	1.37977
97146	93348	86	31168	29954	79	1378	1276	13	2340	2535	25	4992	4997	38	8604	8755	47	162775	154185	88	1.37977
12810	12403	52	29904	27667	66	1016	901	0	4861	4289	45	1641	1621	18	1462	1417	16	1034	930	0	1.38177
124455	112539	88	58643	51698	87	1848	1578	22	3631	3076	33	6399	6160	43	9699	8467	58	183297	167316	91	1.38177
179495	141080	99	64098	51303	96	2704	2013	30	4454	3693	44	9014	6950	55	14033	11181	68	264896	219200	101	1.38277
115842	110950	83	32631	31241	81	1683	1816	18	3239	2838	33	6280	5949	43	9784	9262	55	206994	200660	87	1.38377
143221	121218	96	61855	52468	89	2717	2320	26	3330	3077	35	8272	6950	51	13233	11145	72	237902	211922	97	1.38377
146725	119209	99	60042	48060	91	2152	1702	26	3597	3031	38	8060	6712	50	12101	9270	65	276061	220719	98	1.38377
183789	142346	96	78624	58618	96	1905	1489	23	5128	3555	48	8604	6760	52	14561	10786	65	352139	268751	108	1.38777
314018	223377	136	111596	77216	131	5662	3737	44	7731	6170	51	17246	12514	76	25565	18178	101	506740	376003	138	1.38877
88634	83807	83	32988	31888	78	1770	1846	19	2963	2836	29	6335	6035	42	9857	9324	51	201812	182129	87	1.38877
163192	133966	92	62702	51966	91	2514	2007	29	4204	3558	40	10410	8748	60	15752	13345	78	328899	277247	102	1.39177
114891	111553	86	31240	29557	79	1940	1804	24	3730	3389	32	7617	7415	50	11880	11452	61	253402	236815	93	1.39177
141885	121730	89	63410	53819	89	2368	2126	26	3722	3244	36	7808	6217	56	12332	10637	57	268666	236083	97	1.39177
263814	193284	112	126364	98098	109	5411	4552	40	8974	6634	54	18759	13858	79	29520	22856	98	577297	427590	119	1.39277
128287	104562	107	58094	47557	91	1806	1367	17	2885	1995	30	5882	5333	43	9046	7681	53	185458	155772	97	1.39277
119764	108000	87	47566	41877	85	2050	1765	22	2649	2883	28	6243	5563	43	10259	8757	63	209915	182417	93	1.39477
116102	98937	93	50773	43193	89	2021	1402	25	2824	2583	34	6638	5857	47	10903	9120	62	210765	176862	99	1.39778
113417	102201	93	42856	37978	85	1934	1907	20	2789	2677	27	6367	5832	42	11909	10385	66	236020	211949	101	1.39778
137598	109333	92	58300	45751	91	2185	1665	27	3142	2662	35	7464	6007	52	12623	9980	65	226725	180965	99	1.39778
105251	99674	85	60343	57602	82	2289	2154	24	3015	3167	26	6862	6785	43	11873	11442	59	236458	225133	87	1.39778
93132	88259	82	29516	27790	79	1631	1646	19	3293	2776	41	5915	5785	42	10852	9743	59	209158	191078	91	1.40178
216277	158994	105	106581	84031	100	4202	3052	38	5783	4518	46	13443	10364	67	21823	16742	86	437103	341070	110	1.40178
170577	132397	111	66302	52366	95	2515	2033	30	4047	3056	40	9664	7244	60	16557	13734	73	316933	257245	105	1.40178
232832	173078	126	116314	88025	109	4591	3231	40	6760	5315	54	12544	10102	64	19533	14497	78	400182	323008	119	1.40278
97631	81591	95	36771	31247	83	1541	1310	15	2206	2166	28	4805	4312	39	7582	6115	48	143442	123071	93	1.40378
142603	116328	94	63100	50480	90	2602	1983	30	4064	3349	37	8235	6954	51	12429	9974	60	288681	234054	100	1.40578
151237	128605	95	55482	44506	92	2505	2203	27	4494	3611	35	8379	7078	52	14129	12080	68	284864	244052	100	1.40578
74112	70925	80	30666	29809	76	1294	1282	16	1866	1824	22	3918	3848	34	5713	5568	42	122783	115604	84	1.40678
106990	100124	85	47768	45915	81	1581	1366	18	2841	2710	29	6176	5675	42	10783	10198	53	205833	198068	89	1.40778
118544	103161	102	49870	42620	85	1912	1649	21	3234	2864	34	7341	6446	49	12660	10219	69	243521	214503	96	1.40778
177522	153409	93	77549	66817	93	3359	2759	33	5073	4359	40	10422	8915	55	15620	12770	77	326392	274998	99	1.40778
110879	94314	87	51349	42474	87	1651	1277	19	2612	2374	27	6347	5625	47	10697	9615	61	202539	171388	92	1.40878
174955	138099	95	55510	44752	92	3376	2523	34	3915	3207	38	8033	6267	49	12545	9894	66	230909	192647	98	1.40878
174058	142434	94	83012	68228	94	3680	3008	33	4552	3992	42	10734	8992	58	17695	14813	75	318825	276803	98	1.40878
157239	131471	94	66861	56708	91	1883	2126	22	3109	2924	34	7299	5764	47	11716	9416	65	254062	216085	96	1.40878
183315	148684	105	69226	55979	96	2756	2356	31	4572	3797	40	9644	7888	58	14683	12004	72	290473	246886	100	1.41078
230728	170871	114	123168	97737	107	5614	4391	41	8443	6755	49	18160	14514	80	27035	21129	103	560831	441663	112	1.41178
51137	51413	72	23709	23253	66	680	740	0	1014	1105	7	2941	2545	30	3725	3861	33	80045	77891	77	1.41178
184623	155060	96	75095	64091	94	3044	2562	31	4600	4076	42	9433	8223	55	13435	11469	67	271668	240625	102	1.41178
104442	98534	87	26312	24484	81	1333	1359	14	2511	2501	26	6398	5805	46	9053	8499	51	208220	200343	88	1.41278
126005	107247	88	54871	47051	88	1572	1293	18	2617	2204	35	6318	5358	45	10193	8377	60	196366	168100	93	1.41579
175011	135786	95	72770	57004	94	2933	2217	31	4745	3757	45	10277	7955	58	15695	11969	71	300240	235115	103	1.41579
185385	144318	96	71391	55378	96	3095	2205	34	4320	3430	41	9069	7122	53	13325	10397	72	266337	210980	102	1.41679
149577	125604	93	46457	37609	91	2057	1662	25	4834	3576	40	8214	6728	50	13210	10473	73	263801	218819	100	1.41779
51254	51653	74	21638	21426	71	763	994	0	1280	1144	8	2784	2614	29	4292	4187	35	81348	79032	79	1.41779
59683	58330	82	24622	24468	71	629	652	0	1565	1349	17	2916	2971	28	4080	4180	33	80933	77814	84	1.41879
112086	107212	84	43599	41925	80	1443	1503	18	2319	2416	30	5667	5191	42	8328	8121	44	169306	155461	89	1.41979
228337	193015	98	139116	118957	98	5260	4539	37	8816	7805	55	18889	16360	71	29406	25123	94	583659	499504	108	1.41979
86670	83250	89	24916	24223	64	1629	1549	16	2201	1974	21	5586	5071	43	8772	7886	52	196454	186762	92	1.41979
191410	147705	98	71455	54454	96	3039	2430	32	5021	4093	43	11493	8899	61	19604	14584	86	385324	307077	114	1.41979
121190	108992	87	48941	43387	85	2064	1743	24	3617	2780	37	7606	7218	48	12155	10077	64	250267	227975	96	1.42279
115566	108101	94	43366	41710	81	1911	1650	23	3314	3105	30	7093	7039	46	12021	11885	60	221300	203807	92	1.42479
137770	119345	94	59665	50735	88	2180	1957	25	3922	3248	34	8442	6962	52	13687	12012	62	271591	239681	98	1.42479
77833	75001	79	31168	30666	76	1262	1182	11	2092	1800	21	3708	3840	33	5894	5862	40	119274	118446	85	1.42479
165067	137417	100	53088	42615	91	2531	1997	27	3810	3100	39	7761	7074	49	12795	10803	71	253826	216763	101	1.42679
38923	32876	76	335684	299399	83	807	903	0	1022	707	0	513	381	0	632	483	0	2368	1381	12	1.42679
136447	118262	92	46803	40920	87	1750	1537	20	2920	2676	30	6357	5293	46	10241	8780	62	215747	183611	96	1.42679
146950	125172	91	61800	52374	89	2363	1878	28	3913	3265	35	8804	7658	52	14924	14096	71	285186	257797	100	1.4348
191313	153895	111	71444	58668	95	3061	2461	32	5062	4348	45	10309	8715	57	14911	12528	68	291496	243310	104	1.4358
116926	105781	91	53574	49659	83	1863	1994	21	3486	2984	35	7250	6861	47	10753	9494	58	235983	213188	94	1.4358
112395	105995	83	53036	50269	82	1929	1892	22	2990	2565	30	6252	5734	43	10025	9735	51	196394	182562	88	1.4378
52278	54803	72	22678	22856	60	525	548	0	1153	1085	5	2232	2096	25	3441	3631	29	67857	69082	83	1.4378
118004	107225	99	45677	40778	84	1764	1530	19	2539	2145	24	5775	4948	41	9116	8100	52	199554	181911	90	1.4388
187381	152184	101	61826	50023	94	3377	2482	34	4546	3985	40	10867	9580	58	16897	14180	71	334030	287575	102	1.4388
172858	130511	103	77446	58359	96	3112	2234	33	4613	3248	45	9581	7738	58	15170	11230	73	312406	245569	99	1.4398
105371	100408	84	25313	24130	67	1746	1570	21	2827	2833	28	6795	6641	43	8987	8564	50	188139	178142	90	1.4408
149658	124341	93	61522	51260	91	1980	1646	21	3786	2965	38	8487	7262	53	12482	9561	70	272095	229678	98	1.4438
80797	77391	79	26900	25755	66	1804	1694	19	1794	1632	25	4260	3848	37	6578	5920	50	121419	115934	78	1.4438
116437	99603	92	50393	43901	87	1595	1310	16	3505	2588	37	6071	5530	41	10411	8637	64	202870	176269	92	1.4448
91070	86760	84	32630	31745	78	1434	1488	16	2056	2063	25	4971	4850	38	8381	7732	48	166893	155003	85	1.4448
147086	121732	92	58870	47597	91	2428	1725	27	3118	2769	30	7316	5697	49	11765	9740	61	233347	189277	98	1.4458
184248	152480	96	59471	49108	93	2977	2327	31	4264	3713	41	10053	8654	52	15421	13543	66	311360	263683	99	1.4458
115538	107760	86	47212	43884	83	1956	1867	23	2573	2390	29	6535	6307	42	9581	8937	52	225378	212646	93	1.4458
117406	104002	94	44524	40427	84	1740	1726	20	3138	2934	28	6555	6296	44	11427	10003	66	224217	210674	92	1.4458
95547	92881	82	42649	41457	79	1728	1419	21	2800	2422	29	5740	5288	44	9926	9291	52	194425	185567	87	1.4468
209369	159127	99	100313	79501	100	3881	3019	36	5722	4671	43	13561	10600	64	21010	16161	82	424528	343683	107	1.4468
119364	109066	85	65058	59072	86	2059	1656	23	3530	3580	33	6946	6350	45	11184	9689	65	234087	211420	99	1.4468
94045	90606	81	30939	29936	78	1450	1437	15	2371	2024	27	5145	5082	39	8270	8058	51	171174	162152	86	1.4478
138737	122535	90	61314	54382	87	2067	1999	22	3737	3115	36	7883	7283	49	12007	10707	61	239062	220014	92	1.4478
99170	93688	81	43030	41036	80	1524	1413	16	1946	1888	24	5567	5258	43	8684	8647	46	175470	163387	86	1.4478
187116	146439	115	76231	59425	102	2983	2327	31	5051	3578	42	10437	7884	62	16700	13281	70	336659	267648	115	1.4478
165498	129109	112	76609	63162	95	2140	1815	25	4127	3356	37	8172	6775	49	13496	10121	68	249978	196155	100	1.4488
104904	100903	86	57551	56032	79	1981	2173	20	3322	3193	31	7051	6989	42	12559	11427	62	257096	241082	93	1.4488
105029	94336	85	41367	37353	83	1556	1516	18	2954	2877	27	7506	7186	46	12226	11451	55	229923	208525	90	1.45081
99261	95161	82	26829	26152	76	1980	1752	22	2667	2518	28	6434	5946	43	10140	9777	52	205837	197169	91	1.45081
182696	151365	96	80207	64784	95	3173	2580	32	4923	4208	41	10667	8813	61	17135	14792	75	368839	317164	101	1.45081
130966	110571	92	53461	44867	89	1482	1339	16	2245	1892	29	5936	5122	47	8849	7539	54	192628	159128	98	1.45081
117847	98640	97	47499	40036	86	2102	1837	24	3444	2602	37	6917	5843	49	10210	8016	66	188223	159168	96	1.45181
129470	109058	89	56768	47398	88	2183	1842	24	3229	2565	40	6712	5745	50	10009	8226	56	212926	179350	97	1.45181
178171	151141	96	79791	67846	93	3371	2715	33	5157	4226	40	10575	8670	55	15969	13577	74	293413	258015	99	1.45281
140982	121468	94	54460	46864	89	2242	1957	25	2641	2327	33	7012	5823	44	11044	9663	58	219379	184681	99	1.45281
71231	68560	84	23788	23233	68	1309	1124	9	1136	1922	16	4004	3957	33	5530	5261	38	127246	124896	84	1.45381
191306	161101	101	113269	96100	97	4179	3347	36	6299	5351	43	13672	11601	67	22489	19827	93	446229	394749	106	1.45381
171055	137956	101	64816	51880	92	2876	2525	29	3918	3266	40	9743	8049	55	15268	12864	66	302477	258038	98	1.45381
97245	94598	83	54979	53398	80	1521	1630	17	3467	3128	35	5489	5103	42	8796	8358	45	190390	183802	84	1.45481
97174	90680	84	36217	34844	79	1408	1317	14	2699	2507	26	4492	4570	35	6924	6693	50	142382	136059	86	1.45481
73045	69359	86	27070	26613	76	976	933	0	1530	1594	20	3783	3926	30	5040	5174	38	100348	98465	83	1.45681
105029	100187	85	39560	37815	80	1530	1647	18	2181	1934	29	5718	5575	41	9992	9225	54	203586	189396	89	1.45681
171182	154393	94	43951	39509	89	2349	2317	24	4547	3899	37	9816	8893	58	16328	14872	65	314444	289128	97	1.45781
62002	60286	83	26806	26425	73	1001	919	0	665	706	0	2477	2568	27	4176	3992	34	84140	80439	82	1.45781
175009	136361	101	62554	48245	96	2499	1831	30	4484	3398	42	8903	6697	55	12873	10091	67	245454	188748	103	1.45881
39408	33656	87	20755	17832	87	560	571	0	1079	736	0	2693	2296	27	3964	3584	37	85488	74139	87	1.45881
97894	95805	80	46089	44475	80	1341	1292	12	2001	1809	23	4660	4650	36	7307	7264	46	145369	139112	88	1.45981
121428	105318	101	50589	44735	87	1619	1492	21	2792	2567	30	6022	5607	40	8328	7413	55	170158	152247	95	1.46181
101680	99020	82	27553	26797	79	1480	1442	16	2063	1762	25	5250	5289	39	8013	7704	48	166224	157189	92	1.46381
77254	75552	80	18393	17920	55	1478	1337	15	1809	1779	21	4292	4110	34	6497	6252	41	126170	121537	85	1.46381
155898	137039	88	74262	64093	89	2960	2526	31	4224	4170	35	9806	8784	56	14869	13723	66	299066	272891	96	1.46481
54389	51322	90	23824	21300	90	782	597	0	1665	1102	13	3348	3077	31	4587	3486	43	95111	80969	90	1.46481
116836	109504	100	53641	50666	84	1865	1762	23	3800	3216	40	7011	6639	46	12775	12264	55	251016	240851	95	1.46481
138715	115520	98	52568	43037	90	1977	1568	23	4028	3337	39	8635	7444	57	12855	10453	63	256251	215339	99	1.46481
145243	130427	90	42875	37239	89	2334	2276	23	3738	3099	35	9188	8089	53	14897	13916	71	278104	245977	97	1.46581
136499	117298	99	59175	51489	87	2417	2255	26	4591	3628	41	9234	8031	51	14553	12768	66	285393	257446	96	1.46581
103780	98791	83	42984	41548	81	1746	1670	19	2879	2454	26	5999	5712	43	9550	9271	56	194213	179807	94	1.46681
207829	160860	98	88312	69563	97	2913	2478	30	4445	3673	39	10672	8398	58	15656	11672	68	337031	271842	107	1.46782
101326	98962	82	25014	24466	69	1923	2080	22	3071	2806	33	7172	6878	48	12522	11656	65	241346	227281	90	1.46782
111718	105614	83	29720	26991	84	1930	1747	24	3047	3194	31	7398	6959	45	12381	11849	66	250448	234733	90	1.47082
200142	172706	95	102586	88345	94	4573	3874	38	6777	6280	43	14899	13261	68	24580	21899	90	471017	409610	99	1.47082
286217	211322	145	145597	110718	128	10408	7676	49	15866	12994	72	34763	27543	120	50821	39635	123	999189	789646	134	1.47282
141460	122405	89	75530	66290	90	2579	2446	27	4505	3936	40	9010	8343	50	14106	13080	66	267027	239896	91	1.47382
132900	117935	92	36168	32399	82	2610	2221	28	3754	3633	32	9282	8419	52	15072	13906	67	304925	279616	90	1.47382
148532	117011	93	68280	53439	92	2338	1700	26	3673	3311	36	6928	5330	52	10267	8296	57	204806	158706	96	1.47482
115068	98856	89	35537	30458	86	2041	1643	26	2813	2552	29	6210	4916	44	8820	7066	53	172906	142806	91	1.47582
96794	92389	94	53538	51777	81	1804	1580	22	2704	2804	28	5991	5724	39	9182	8590	49	192893	182018	96	1.47582
91794	89652	79	24895	24535	66	1445	1492	15	2122	2184	25	4847	4420	39	8202	8037	47	168987	159606	84	1.47582
106317	103603	80	42991	41802	79	1772	1735	20	2608	2516	28	6109	5839	42	10111	9904	51	209368	199673	84	1.47582
217236	157220	118	75663	54297	102	3898	2947	36	5749	4383	52	11478	8686	60	18650	13607	86	360281	267291	106	1.47582
75686	74131	79	30453	29922	76	785	796	0	1786	1818	22	3639	3457	33	5169	5271	39	133180	130314	81	1.47582
114556	106897	89	55622	53084	83	1685	1562	19	2940	2517	37	5740	5684	39	8777	8580	50	187108	177440	88	1.47782
166666	138998	95	64323	55026	90	2510	2103	26	4608	4018	40	9611	8557	54	14552	11983	69	299469	254301	98	1.47782
121536	114512	84	55237	52804	84	2347	2336	25	3597	3382	34	8952	8544	49	14590	14048	63	288974	271132	92	1.47882
178994	142088	102	71489	57297	94	2635	2265	27	3998	3555	37	9466	7763	58	14497	11590	63	294610	232587	102	1.47982
152323	126931	104	63619	52714	90	2365	1944	26	3567	3284	35	8429	7085	51	14328	11304	63	290916	245144	100	1.48082
129102	119054	88	48185	45182	83	2020	1812	22	3213	2646	35	6790	6477	43	9927	9147	61	201775	183095	93	1.48082
86610	79572	84	39663	37578	79	1724	1753	17	2498	2709	28	5581	5719	39	9402	8876	57	187846	176640	83	1.48282
104134	102265	80	53441	50604	81	2180	2409	23	3929	4043	29	7181	6814	45	12320	11571	65	247232	238050	90	1.48382
175269	141881	105	82874	67849	95	2512	1979	28	4267	3941	41	9284	7692	54	13556	11135	62	282968	238842	98	1.48382
218410	163262	113	91182	69766	103	4677	3933	38	5799	4541	43	14101	11037	64	21019	16913	80	425642	326221	114	1.48482
255156	172735	110	95692	65553	109	4311	3191	41	6908	4619	50	13390	9457	64	19565	12955	82	381579	258228	116	1.48482
117112	99532	86	58999	50711	86	1774	1412	19	2682	2333	30	6938	5698	46	10415	8053	57	223453	190170	95	1.48482
168786	150568	94	84569	77225	89	3341	2757	32	5223	5021	43	12723	11347	64	18937	17209	74	453116	410372	97	1.48583
137949	116065	93	40121	34379	86	1947	1483	25	3331	2767	32	7075	6142	51	12153	9866	62	237616	205247	94	1.48583
192074	156224	97	68186	52328	95	2631	2400	27	4979	4129	46	11299	9240	58	16531	14076	78	359212	305130	98	1.48583
165291	128494	96	63547	48562	94	2594	1952	27	4230	3186	45	8024	6102	54	11903	8802	64	225727	169570	104	1.48583
96725	90677	81	46068	40924	83	1686	1553	20	2311	2400	29	5578	4993	43	9880	8958	53	195454	178267	88	1.48583
192668	148712	103	63641	49256	97	3876	3003	35	5032	4031	43	12244	9731	62	19759	15202	88	387316	317525	104	1.48683
128034	109300	91	44521	37725	87	2035	1916	22	2843	2650	32	7616	6740	49	12256	10407	62	234155	208858	96	1.48683
161992	137969	101	115381	102710	93	4197	3565	36	6392	5594	49	12898	11381	66	21730	18827	87	407993	359835	98	1.48783
122423	114712	90	33865	32223	81	2807	2653	29	3108	3135	27	6910	6458	45	11115	10115	54	209548	202966	87	1.48883
133767	120293	87	68464	61459	86	2018	1615	27	3903	3563	35	8471	7981	48	14019	12238	58	279578	266907	92	1.49183
166180	132706	93	74813	59351	92	2747	2162	33	3909	3052	40	8850	6800	57	14879	11961	71	295414	240328	97	1.49183
184234	139865	101	75538	57189	96	2997	2169	34	4830	3559	42	10355	7600	61	16294	12770	73	328887	257545	113	1.49183
125311	107158	91	40310	34522	86	1857	1693	20	2529	3105	27	7263	6751	45	11840	9922	56	223878	195597	96	1.49383
194277	161759	96	99268	81949	96	3781	3134	34	5799	5028	49	12924	10152	66	18698	16382	82	377167	333964	103	1.49383
126922	119233	87	34682	33348	81	2282	2189	26	4871	4315	38	7800	7386	47	9412	8965	50	210281	196514	90	1.49683
154176	126407	94	77298	66411	93	2141	1697	23	3243	3046	33	7453	6466	50	10930	9147	58	224591	191671	96	1.49983
123734	113194	87	44677	39845	84	2039	1851	21	3577	2967	35	8614	7944	49	13603	13174	63	275529	254178	91	1.50384
174404	133843	98	71139	53888	96	3034	2180	34	4270	3625	39	9811	7514	60	15278	11549	71	270177	216685	96	1.50384
213060	168332	97	78942	61247	97	3745	2907	36	5459	4231	47	10728	8437	61	15521	12949	68	296489	241601	98	1.50384
78437	75509	81	27527	26605	77	1404	1320	18	2201	2200	29	4364	4225	38	6780	6611	44	138379	132202	83	1.50584
182328	141234	97	70184	52202	96	2817	2233	31	4871	3354	48	10525	8236	62	17809	14475	74	358549	273227	103	1.50984
214309	161378	104	78639	59612	98	2547	1989	30	5163	3560	45	10252	8003	62	15541	11806	70	324293	242795	107	1.51184
136031	114761	106	66405	57628	106	2074	1975	24	4502	3775	39	8091	6799	51	12293	10419	69	258769	224339	106	1.51184
87569	82805	79	30742	27715	79	1489	1347	12	1875	1571	24	4852	4447	39	6945	6353	45	145731	133097	85	1.51184
112470	105759	93	27850	26625	76	1948	1776	21	2923	2725	30	6669	6204	44	11466	11458	64	217845	208318	89	1.51284
86372	82104	80	29209	27898	77	1254	1175	14	2049	1953	24	4478	4135	35	7255	6733	45	141180	135168	83	1.51284
121305	112716	85	59412	55583	85	2278	2082	25	3949	3624	33	7820	7219	53	13109	12087	67	255263	237002	95	1.51484
130645	112012	88	53416	45036	87	1859	1617	20	2976	2756	31	6546	5567	46	11537	9818	57	209343	178921	95	1.51484
105947	101040	84	44501	42511	81	1515	1372	16	2479	2389	28	6675	6159	43	10209	9492	59	204106	192567	89	1.51584
72864	72520	77	22846	22454	63	1511	1418	16	1992	1966	21	4070	3873	38	6975	6748	43	143646	137464	84	1.51584
111993	106850	98	34487	33292	79	1680	1734	18	2790	2575	28	6232	6326	39	9215	8603	56	190756	178316	89	1.51784
118336	107580	87	45124	40001	86	1517	1496	17	3039	2837	31	6395	5544	48	9651	9126	51	198482	183219	92	1.52185
155198	123743	95	62381	49330	92	3682	2589	35	4068	3434	39	9970	7869	56	14394	11962	67	297362	250278	94	1.52185
99554	94466	83	34622	33544	80	1796	1999	20	2956	2730	33	5650	5555	39	9767	9398	49	209225	193279	88	1.52285
190220	158161	100	80166	65262	97	3112	2578	30	5163	4314	44	9876	8586	56	15382	13682	71	286958	257661	101	1.52385
128223	119023	88	51530	47208	85	2409	2253	26	3079	2826	31	8052	7300	51	11947	11584	64	251487	233338	92	1.52485
58050	56954	77	27490	27153	74	976	1009	3	1266	1409	19	2881	2873	27	4978	4520	41	82234	81020	83	1.52585
165140	140755	94	61944	52622	90	2374	1919	28	4374	3509	41	8771	7357	51	13616	11622	70	259698	222394	98	1.52685
114779	107478	84	46558	43945	82	1695	1740	20	2499	2168	30	6436	5884	43	10013	9455	53	197738	188521	92	1.52885
84573	81013	86	21058	20731	58	1400	1404	14	2256	2331	27	4965	4831	38	8332	8306	46	164332	161312	85	1.52985
154814	124545	94	61412	50159	90	2011	1641	24	4469	3348	47	9860	7985	56	16173	12855	70	325507	258795	98	1.53285
156901	128938	95	62536	52524	90	2048	1626	24	4974	4094	45	7997	6645	54	12442	9857	65	253082	215408	95	1.53385
147799	127415	100	61087	52052	88	2524	2117	27	5025	4239	39	8743	7195	56	12874	10692	61	276856	248432	93	1.53385
94197	92890	80	25137	25142	60	1335	1341	13	2150	2342	23	5580	5560	39	10182	9958	51	210385	199745	85	1.53385
100571	93715	83	48202	46130	81	2346	2140	25	2773	2769	29	7557	6945	46	11978	10857	63	245797	229579	90	1.53785
85634	82912	81	29396	28924	76	1613	1658	19	2038	1757	25	4934	4705	37	7869	7367	49	150382	144189	84	1.53785
178850	151774	95	77217	65885	92	3700	3377	33	5772	4455	42	11282	9558	56	15974	13963	71	310134	270159	101	1.53885
181732	146121	98	83614	67396	95	2738	2052	32	4516	3918	39	9833	7767	56	15485	12475	68	293887	238212	99	1.53885
57737	55391	82	19035	18588	53	726	804	0	1092	1168	11	2701	2566	26	4180	4133	35	75117	75987	79	1.53986
70543	69021	79	20258	19834	61	1037	1170	8	1508	1643	19	3323	3472	32	6068	5957	45	116662	113843	82	1.54086
144929	129873	90	48298	43530	87	2879	2720	29	4224	3631	37	8930	8495	50	15145	13787	73	270273	245378	94	1.54186
143510	117669	91	64446	53949	90	1944	1552	23	3402	2793	34	7180	5773	51	11409	9900	65	242358	206376	96	1.54186
160316	127172	94	67635	51642	93	2674	2232	29	4337	3428	42	7866	6705	50	13353	10450	68	260542	198202	101	1.54186
102022	95671	91	31151	29781	79	1617	1757	18	2245	2358	26	5627	5290	40	9088	7950	53	172719	159673	90	1.54286
94654	90948	85	27622	26672	77	1385	1529	16	2684	2813	30	5229	5419	38	8723	8907	49	187175	175429	87	1.54386
176936	155213	91	86285	76079	92	3168	3110	30	5542	5044	40	11091	10317	57	18249	17341	73	369335	339010	98	1.54386
143267	119750	97	54426	45353	89	2176	1827	26	3645	3356	32	9088	7887	55	14998	13422	66	282933	242085	97	1.54786
168596	133540	114	69903	55515	114	2489	2093	25	4756	3374	37	10206	8543	59	17053	13510	83	332237	269054	114	1.54786
146917	133169	86	59189	52743	85	2560	2063	25	4002	3586	38	8167	7489	48	14077	13089	65	278439	263218	92	1.54786
90138	86740	81	36484	35395	78	1196	1145	12	2367	2205	27	5351	5229	39	8943	8662	56	164235	148382	86	1.54886
90432	88807	80	38684	37515	78	1437	1495	15	2346	2279	23	4745	4633	37	8584	7747	55	155992	149934	89	1.55086
277383	171777	131	104968	64803	129	4768	3118	42	6637	4758	55	13898	8650	71	20450	13461	99	391748	240086	135	1.55386
57214	58677	70	16205	16494	48	617	710	0	837	1267	13	2771	2634	30	4881	4768	39	108086	106523	82	1.55386
44503	47315	52	23267	23127	57	591	485	0	1253	1388	13	2331	2664	24	3768	3466	35	77639	73876	75	1.55386
41923	42611	77	17933	18239	50	591	766	0	768	904	0	2366	2160	29	3300	3186	33	62146	64290	76	1.55386
104396	99917	88	37577	36752	79	1615	1477	20	2916	3013	30	5246	4782	40	8109	6884	47	178879	170198	89	1.55486
101118	98348	80	22744	22338	62	1610	1518	19	2962	2808	31	6341	5999	41	10556	10670	56	210535	198177	90	1.55586
95055	93525	80	53067	51556	79	1735	1599	21	2405	2801	22	5595	5555	39	9339	9018	50	203414	195400	91	1.55586
156127	130906	92	55207	45270	91	2610	2221	28	4091	3458	35	9486	7946	56	15127	12633	68	292459	247116	101	1.55586
71678	69825	80	28107	27928	75	977	1008	2	1591	1381	14	3806	3778	33	6401	6435	44	121200	119886	85	1.55686
157754	130790	92	65134	53806	91	2084	1821	26	4147	3506	44	8340	7354	51	12992	10902	65	268120	225147	103	1.55686
98699	91548	85	29359	27846	77	1773	1588	23	2924	2985	28	6325	5669	42	10294	10069	55	201270	188259	87	1.55787
116242	108134	85	50195	46522	84	2344	1973	23	3405	3354	32	6285	6001	43	10651	10051	50	216259	204924	92	1.55787
85447	81536	84	30743	30126	78	1176	1227	13	1791	1854	22	3887	3813	33	6352	6432	40	133529	129759	86	1.55887
103065	98155	82	32855	31818	79	1422	1412	16	2694	2630	26	6263	5872	44	9793	8892	56	198095	187295	89	1.55987
104833	101352	83	36490	35476	80	1782	1563	22	3125	2995	32	6832	6463	47	10894	11256	53	234686	219348	91	1.55987
100876	100371	83	28870	28029	79	1852	1683	21	3355	2867	33	6686	6197	45	10648	10427	51	217844	203689	97	1.55987
192824	147470	106	87272	68690	96	3207	2093	34	4981	3924	44	9826	7472	57	15048	11610	73	270970	209660	100	1.56087
33980	32341	74	12377	12349	46	366	495	0	575	683	0	2052	1971	21	3402	3402	32	65807	64616	71	1.56187
126259	114391	84	39838	35466	83	2354	2033	25	3145	2721	34	6751	5961	44	10353	9734	58	206472	186957	91	1.56187
269157	191836	119	108170	77289	112	4570	3196	42	6961	5226	51	15269	11106	71	23384	17174	89	467692	337904	120	1.56187
74114	73979	77	17600	17754	50	1142	1301	13	1976	2083	21	4627	4217	36	6807	6337	47	128477	122766	83	1.56187
80157	77800	79	30251	29851	76	1060	1209	9	1624	1402	15	3256	3341	30	5968	6148	42	115309	110633	85	1.56287
139506	107358	98	63334	50251	92	1862	1533	21	3457	2477	39	7279	6038	51	11692	8639	65	250728	199329	96	1.56287
109608	103864	83	39534	36543	83	1990	1951	23	2929	2979	32	6253	5707	43	10678	9710	58	213150	209885	87	1.56587
89105	86889	80	35005	34129	78	2142	1716	22	2873	2622	30	5277	5310	39	8987	9277	50	182274	176683	84	1.56587
177203	146252	94	77187	61227	93	2625	2056	29	4490	3531	39	8909	7466	53	13908	10782	66	302169	246539	96	1.56587
89808	86858	83	28219	27878	75	1114	1390	13	2244	2411	25	5528	5371	40	8606	7940	52	171057	159432	83	1.56687
87100	84304	79	35655	34762	78	1453	1461	15	1821	1634	26	4639	4669	36	7828	7453	46	150971	144280	85	1.56787
209507	159585	106	79636	61073	99	2886	2291	31	5074	4155	42	11056	8582	63	17105	12715	77	361762	286761	103	1.56787
154335	130195	105	54850	47483	89	1991	1818	22	3735	2400	37	8016	7051	51	11684	10410	56	215426	182819	93	1.56887
146384	126122	90	68207	58514	90	2433	1668	27	3565	3076	36	7780	6774	47	11150	9595	60	212729	181809	91	1.56887
125494	117347	85	67715	62264	85	2668	2354	27	3587	3122	36	8748	8487	50	13132	12813	59	258986	242746	88	1.57087
122870	111654	87	44667	38380	86	1486	1304	16	3435	2938	32	6731	5826	47	11866	11132	60	215911	194079	95	1.57287
78080	76699	78	18328	18128	52	1056	877	0	1542	1619	20	3860	4084	35	6102	5957	40	126135	129211	85	1.57487
80163	76271	94	20298	20156	60	1141	1166	11	1755	1908	20	4415	4107	35	6400	6343	43	142075	133032	87	1.57688
119536	108699	87	50300	44916	84	1752	1549	20	3016	2476	36	6916	6223	48	11487	10613	57	227230	203643	95	1.57688
103367	99273	81	32060	30996	79	1491	1596	17	3352	3049	31	5860	5692	41	9377	8657	54	184301	174609	89	1.57788
73878	71387	81	23180	22715	63	937	969	0	1339	1431	17	3520	3679	34	5948	5396	49	147828	141885	85	1.57788
171475	134413	106	79521	62923	93	2854	2252	31	4164	3494	40	10039	7734	61	16482	13049	67	323666	251928	102	1.57788
102024	99291	81	38361	36858	80	1838	1947	21	3138	2653	31	5780	5632	40	10120	9369	52	187217	172703	91	1.57988
168257	132027	108	71789	55896	95	2827	2008	33	4759	3803	41	8921	7685	53	13973	11416	63	292664	230109	103	1.58088
102731	99695	82	32422	31402	78	1471	1631	16	2993	2444	31	5458	5416	40	9254	8636	50	195708	185344	90	1.58188
121412	115549	86	34695	33707	81	1945	1922	21	3483	3180	32	6464	6145	42	10329	9083	58	205378	193098	91	1.58188
60241	58015	78	23457	23040	64	551	573	0	1775	1178	21	3045	2990	30	4657	4531	38	112374	109566	82	1.58288
165606	139787	91	62210	50743	90	3362	2770	30	5208	4657	42	9908	8603	53	16310	13972	78	317446	273489	96	1.58288
112703	106790	83	37206	35764	80	1580	1532	17	2983	2950	27	6493	5919	44	11292	10800	54	230552	216117	89	1.58488
159531	126647	95	54809	43442	92	3106	2383	32	4324	3358	40	8263	6306	57	11814	8774	60	231763	189255	102	1.58488
121631	108118	103	48910	42364	103	2307	1845	26	4607	3583	38	8804	8111	55	13978	12087	68	270448	247702	103	1.58488
167832	146063	100	70774	63037	92	3044	2828	28	5980	5224	40	10471	10055	53	14805	13852	60	301242	275952	101	1.58588
178827	157631	98	88675	78501	91	3849	3468	33	5805	4859	45	11735	10236	60	17894	15409	71	379190	323164	102	1.58588
75513	72816	81	26458	26362	69	1234	1026	5	1887	1737	21	3658	3423	33	6518	6432	42	135997	128328	86	1.58688
91892	89362	80	16952	16473	54	1574	1396	17	2888	2660	32	6709	6252	43	9788	9688	52	194810	187086	91	1.58688
128596	110659	93	50441	43776	86	2108	1777	25	3721	3076	39	7029	6289	47	10733	9483	60	227233	199105	95	1.58888
87386	87449	78	41423	40282	78	1687	1629	18	2417	2280	23	5183	4993	39	7447	7098	46	159188	153193	89	1.58888
327931	190654	146	157252	96120	137	5929	3406	49	10842	6679	60	21152	12566	86	29837	17427	127	600506	361206	148	1.59088
377145	216946	147	141286	83671	139	6299	3706	49	10800	6063	68	19615	12060	82	28792	16352	113	579848	348690	147	1.59389
101228	90908	85	45911	39410	84	1485	1217	14	2409	2159	29	4970	4262	40	8517	7545	51	158950	139146	89	1.59489
73663	73092	80	27486	27209	75	916	983	0	2097	1781	22	3435	3342	32	5753	5107	39	120537	115047	84	1.59489
63291	62031	76	22427	22034	66	932	700	0	1355	1329	13	3186	3085	30	4456	4114	37	85639	80057	81	1.59689
140537	117304	94	59562	50372	89	2401	1807	28	3787	3145	37	8187	7324	50	13252	11382	63	278241	235665	97	1.59689
91845	86850	82	42486	40945	79	1749	1487	21	2206	2593	26	5057	4841	39	8602	8166	50	173881	163290	86	1.59689
120078	111213	86	66718	62883	85	1913	1868	22	3525	3143	32	7662	7454	47	12983	12171	63	255742	244455	91	1.59889
206273	162756	104	84791	66787	100	3494	2851	33	5144	3882	45	11943	9266	62	21289	17594	86	391418	322311	103	1.59989
125076	119790	84	38720	36842	82	2059	1817	22	3045	2967	30	5998	5703	42	10366	9773	50	191152	171343	88	1.60189
115062	104712	101	45589	42273	85	1913	1630	23	3083	2800	31	6923	6558	43	11748	10686	70	227165	206975	101	1.60189
209789	166281	100	105727	85034	99	3735	3095	35	5548	4313	44	12533	10060	68	20354	16321	85	402007	334740	103	1.60289
91852	89903	81	24547	23670	74	2013	1914	21	3187	2592	30	5934	5839	42	8611	7960	49	169813	165848	85	1.60389
102402	98030	86	41652	40326	79	1822	1733	20	2145	2195	23	6070	5857	42	10741	10495	57	205442	193982	88	1.60589
116631	103493	86	54867	49085	84	1641	1600	20	2935	2805	30	6386	5629	43	9569	7855	55	193744	172380	94	1.61089
106469	100041	88	40577	39539	81	1503	1481	16	2447	2312	28	5482	5332	41	8492	8032	50	179404	166899	88	1.6129
136455	119513	90	55309	48350	87	2145	1847	25	3071	2953	31	6259	5657	46	9222	7686	54	188597	165584	97	1.6139
90202	87026	86	35284	34487	78	1436	1095	13	2232	2055	22	5079	4923	42	8534	7602	55	158295	150236	87	1.6149
34134	33631	70	14811	14637	49	478	436	0	751	760	0	1460	1582	18	2178	2204	25	48928	49750	78	1.6169
148838	121008	98	53410	42726	91	2277	2024	26	4677	3518	38	9401	7707	54	15109	12430	68	297502	246190	102	1.6169
96336	90620	90	31893	29575	80	1908	1942	22	3076	2733	31	6294	6107	44	12146	11368	57	212312	202955	92	1.6179
158997	127850	97	64919	52950	92	2148	1944	25	3815	3400	38	9512	7652	60	14776	12158	63	298508	248179	101	1.6179
148913	123015	94	69288	57496	91	2775	2100	31	4197	3180	37	7653	6254	52	11799	9866	66	223863	183918	98	1.6189
99638	94546	81	49153	45265	83	1591	1453	16	2556	2324	30	5453	5238	40	9295	8562	52	173593	158959	91	1.6189
81167	79565	94	29363	28833	77	1287	1103	8	1926	1603	22	4489	4767	35	7311	6923	55	140427	133077	88	1.6199
50130	49569	75	14040	14011	47	498	455	0	1162	919	0	2315	2381	24	3485	3132	32	76280	74725	79	1.6229
78864	77391	79	28401	27943	77	1542	1567	18	2188	1738	21	4452	4382	37	8610	8876	48	165810	159251	88	1.6239
98169	93749	83	49469	46896	81	1650	1469	20	3106	2708	27	5775	5750	42	9825	9374	52	189300	182401	90	1.6239
104509	94900	85	47579	43335	84	1791	1622	19	3216	2758	32	7100	6589	46	12215	10554	68	244664	226415	93	1.6249
58096	57159	75	27541	27263	74	809	684	0	1380	1083	8	2471	2714	25	3752	3556	33	79042	76672	79	1.6259
178509	154625	96	87509	76385	92	3594	2998	32	5244	4867	41	11279	10545	57	16356	14785	77	312969	286961	100	1.6259
212860	143597	106	92649	65098	104	3070	2196	31	5765	3775	45	9540	6047	57	14282	9817	78	294802	201899	108	1.6279
103628	99018	84	30773	29302	80	1585	1621	18	3051	2788	30	7241	6977	46	11630	11283	59	237415	228436	88	1.6289
128008	115233	88	58367	54211	86	2461	2153	26	4307	3667	38	8615	7381	55	12085	10518	56	264738	227275	93	1.63091
101278	98638	79	49831	48338	81	1736	1663	18	2133	2306	25	5675	5198	41	9570	9397	50	195107	187707	85	1.63091
365909	236582	141	162359	111624	136	7526	5149	50	11578	7946	66	25351	17836	93	37691	26718	132	734966	529943	140	1.63091
87727	83596	81	42288	40463	79	1677	1627	20	3214	2747	32	6159	5870	42	8831	8958	54	175793	168403	83	1.63191
258287	170281	116	96786	64053	113	4464	3009	42	6112	4245	48	14091	9714	67	21904	14768	83	435078	304054	122	1.63891
207816	155789	106	65288	50972	103	3652	2682	35	4375	3172	45	9864	7017	55	14651	11320	65	282126	218078	114	1.64091
195122	153629	99	69135	53697	96	3215	2625	33	4844	4076	41	11509	9173	61	19014	14595	87	365690	283799	109	1.64191
132985	112918	88	58157	49694	87	1825	1628	22	3395	2790	36	7035	6066	46	10538	8762	58	220907	183974	97	1.64291
148775	124133	93	64967	53024	90	1963	1740	25	4058	3564	39	8527	6926	55	14785	12179	66	296901	248772	99	1.64491
80602	80184	85	23194	22789	63	1180	1191	11	2039	1818	20	4465	4104	37	7504	7320	53	147000	133978	87	1.64491
130847	113009	90	51588	43715	88	1966	1985	21	3246	3220	32	6797	5872	47	10078	8780	57	186554	162297	97	1.64591
38063	35976	70	16163	16404	48	427	526	0	775	860	0	1261	1402	15	2460	2203	28	49531	47697	78	1.64591
70115	68987	86	14378	14317	48	1040	1278	10	2058	1916	21	3930	3810	34	7477	7102	46	135399	132344	86	1.64591
98437	93813	85	26185	25820	74	1481	1340	18	2106	2559	22	5686	5457	41	9695	8956	57	200586	196670	91	1.64792
106198	94637	87	43308	38389	84	1656	1122	12	2683	2294	30	5474	5115	42	9953	9088	54	186509	165120	94	1.64792
131626	122380	88	55342	52354	84	2553	2562	25	3874	3725	36	9200	8592	52	14865	14266	66	293459	269141	98	1.64992
203027	168094	99	102924	86390	98	4131	3304	36	7124	5944	52	13622	11623	67	21674	18289	88	456502	384692	110	1.65092
230276	170586	109	97347	73714	103	3103	2363	32	5726	4192	45	12616	9996	63	19334	14993	77	402513	308123	114	1.65392
96415	91939	82	39395	37618	80	1620	1667	19	3148	2656	33	4822	4909	37	8578	8019	50	170276	163566	89	1.65992
137876	123117	89	70889	64486	86	2555	2406	28	4067	3925	35	9975	9100	51	17274	16180	71	313622	294280	91	1.65992
49916	51076	73	13303	13714	45	667	564	0	634	940	0	2636	2716	28	4172	4112	33	84925	84490	79	1.65992
262149	197330	109	118166	92001	107	5282	4064	42	8063	6140	54	17199	13453	77	24885	19788	90	484619	396677	111	1.66192
118601	104354	86	53373	46884	85	2129	1864	26	2201	2391	26	5282	4746	40	8490	7502	59	161661	150988	88	1.66292
128757	114584	87	65157	58802	86	2390	2335	25	3018	3151	31	7493	6959	47	12561	11413	63	237868	216942	90	1.66292
76380	73627	83	36952	35055	79	804	1068	6	1845	1920	21	3824	3869	32	6765	6482	42	140540	131224	94	1.66292
201495	160027	104	68754	55023	98	3541	2857	34	5406	4323	45	10182	7961	60	14741	11388	73	299724	242615	102	1.66292
118117	111982	90	94724	90632	84	2161	2003	25	4045	3720	32	6782	6110	47	11213	10881	54	216999	208235	90	1.66392
155083	124185	96	68063	52895	93	2569	2065	28	3150	2660	36	8646	6849	55	14587	11053	72	301920	243753	99	1.66392
85276	83063	83	32045	31254	77	1127	914	0	2673	2417	25	5469	5449	39	8629	7986	57	180244	176587	91	1.66693
320769	223341	131	214994	168613	125	7616	5616	47	11850	8123	66	23195	16670	85	35487	24510	123	723181	526404	137	1.66693
138113	114981	90	53865	42655	92	2115	1763	22	3546	2964	35	7486	6050	50	11118	8796	58	222169	185814	101	1.66793
38791	39221	68	16858	16889	52	402	473	0	827	787	0	1950	2024	21	3009	3406	29	60196	57437	78	1.67093
256410	193510	111	136421	110281	104	6369	4976	43	11342	8464	60	23208	17853	87	34662	27316	104	666508	522171	116	1.67193
178628	141303	105	54265	44193	94	2934	2224	32	4583	3457	42	9080	7284	55	15102	12528	71	272987	232185	107	1.67293
120382	109006	92	60947	56373	85	1319	1419	14	3086	2901	33	6699	6227	44	10778	10122	58	240641	224677	96	1.67393
149212	117698	95	104438	89099	92	4529	3925	35	7179	5996	53	15199	13647	64	23745	19928	84	450608	386797	102	1.67493
113551	105946	98	39457	37489	81	1620	1517	19	3707	3311	35	6016	5712	41	9922	9595	54	223153	212937	93	1.67793
164104	135859	97	72799	60833	92	2723	2318	28	4345	3287	41	7915	6722	51	13636	11454	65	267798	229945	102	1.67893
80490	80134	79	19700	19412	53	1608	1371	16	2360	2064	24	4983	4921	37	7471	7469	44	159822	147859	91	1.67893
106916	102639	84	46459	44899	81	2099	1903	21	2780	2823	28	6864	6643	42	12417	11922	58	228580	216945	95	1.67893
120589	108168	101	33739	29010	101	2007	1804	19	2677	2376	36	7109	5980	48	11595	10206	60	224625	202913	101	1.67993
148925	127393	94	54798	46141	89	2733	2565	27	4014	2956	35	8210	6945	50	13634	11344	64	261898	224017	101	1.67993
59615	59246	80	24404	24602	65	847	681	0	1495	1330	13	2724	2991	28	4757	4549	37	89633	86361	88	1.68093
193716	154409	99	64745	49255	97	3501	2613	34	4693	3908	43	9922	8090	57	13608	10545	60	289499	233958	109	1.68394
215243	166167	101	72439	55055	100	3575	2596	35	5579	3746	49	10897	8395	59	16167	13616	68	303222	241216	112	1.68594
81580	77850	87	36243	34363	79	1168	1042	8	2106	2229	23	4374	4167	38	7305	6388	45	160182	147077	95	1.68694
94934	94063	77	25835	25638	74	1502	1480	18	2621	2632	31	5968	5757	41	9984	9710	52	199201	190521	91	1.68694
162322	128933	99	66517	52612	92	2499	1975	30	3857	2675	42	7985	6511	53	13198	10304	61	266221	210875	99	1.68894
134869	116976	102	51197	44872	87	2301	2152	26	3358	3345	36	7818	7075	47	12386	10995	63	244150	219391	94	1.69094
207736	155397	97	69965	51176	98	3485	2500	36	4837	3998	42	10391	7799	63	15775	12286	74	302951	231328	107	1.69594
49782	47414	89	23236	22723	69	719	716	0	825	719	0	2237	2428	25	3536	3847	32	71057	68884	75	1.69694
92931	80226	87	43863	38185	83	1135	1000	1	2157	1909	27	4365	4079	37	8442	7723	52	160357	139650	92	1.69794
108558	103141	84	52031	50137	81	1549	1253	15	2489	2445	27	4927	4537	39	7836	7439	52	149973	136877	89	1.70195
174902	146204	93	59381	48836	92	2409	2001	24	4964	3747	43	9196	8018	51	14724	12216	76	313876	271853	101	1.70195
123157	102892	91	53875	45487	86	2022	1540	25	3191	2810	28	6304	5167	47	9047	7055	55	171923	140093	95	1.70195
198048	149464	99	79891	59820	98	2850	2338	31	5228	3453	50	10639	7924	59	18989	14297	84	349807	263943	106	1.70295
167772	128781	96	61774	46287	95	1714	1410	21	3910	3177	39	7971	5995	54	12944	9946	63	286051	219893	105	1.70295
115481	107079	86	77259	74940	84	1836	2095	21	3697	3497	34	7839	7925	46	12064	11261	59	254962	242131	93	1.70495
90378	87048	80	38469	37259	78	1367	1476	15	2340	2354	23	5212	5138	38	7627	7247	49	171118	166260	89	1.70695
156583	148671	87	49565	46286	84	1865	1734	20	4276	3894	36	6739	6663	42	9712	9051	58	251880	236150	94	1.70795
112064	101182	87	42995	38356	83	2293	1871	26	3464	2699	38	7209	6294	45	11188	10081	53	224270	210083	92	1.70895
167678	129547	95	65993	50576	93	2604	1787	31	4056	3033	41	9141	6956	55	15239	11113	74	293290	223586	101	1.70895
62115	63100	73	24070	24305	57	1042	1098	7	1806	1521	20	3741	3822	33	5510	5793	40	112133	106490	82	1.70895
176564	143615	100	85999	70588	94	2900	2298	30	4768	3517	40	10106	8405	58	17232	13410	77	327844	275714	101	1.70995
107635	99221	86	45540	42532	82	1767	1639	21	2526	2423	27	5920	5800	39	10189	8905	59	203271	190792	87	1.71095
93206	89082	81	35689	34666	79	1472	1310	18	1683	1904	21	5135	4966	38	8169	7289	56	163416	153425	90	1.71195
115021	107923	89	34148	33076	79	1879	1947	20	3201	2939	33	7173	6570	45	10674	10808	53	208616	199393	94	1.71395
133790	118054	93	49037	42934	87	2353	1792	25	3238	3018	35	7191	6398	47	10690	9610	56	227392	204324	95	1.71395
97039	91121	82	56984	52176	82	1359	1343	17	2696	2453	26	5330	5365	38	8187	7872	47	147435	137902	89	1.71395
136428	116956	90	54181	46977	87	2104	1860	25	3223	2902	36	7474	6361	50	11521	10071	54	214198	189655	96	1.71495
90361	86847	83	25113	24408	73	1239	1171	14	2168	2315	25	5308	5271	39	8636	8595	48	171763	159695	90	1.71495
173753	136666	99	70084	54317	94	2463	2227	28	5414	4223	41	10378	7881	56	19865	14539	83	370983	289329	107	1.71595
127630	113962	88	46489	40104	86	2097	1764	23	3516	3142	33	7198	6388	48	11797	10043	63	234642	203943	95	1.71595
116721	109088	87	28219	26803	80	2069	1771	23	2932	2659	30	7077	7068	43	11010	10717	56	219825	207912	94	1.71695
86671	83042	85	17410	17190	52	1767	1414	20	1607	2091	18	4610	4481	38	6400	5896	41	132965	125272	87	1.71695
118707	104067	89	61281	55956	86	1933	1746	21	3603	2756	37	6812	6618	46	11124	10261	55	212382	199574	91	1.72196
77978	76378	75	31025	30365	77	1189	1174	13	1837	1288	17	4542	4051	38	6793	6545	46	143129	137005	83	1.72396
202032	162148	97	93768	76464	96	3740	3103	34	5242	4441	46	10328	8840	56	14889	12565	71	299432	245843	98	1.72596
217414	148936	107	107286	79242	105	3429	2371	35	5927	3883	48	11021	7851	62	17211	12184	78	335186	244768	109	1.72696
161396	142350	94	80705	70012	90	2839	2132	29	4041	3871	33	8689	7480	52	13414	11093	67	256012	229732	94	1.72696
178833	135661	96	76760	58885	95	3068	1958	36	4394	3851	36	10673	8483	61	17337	13162	74	344573	267201	98	1.72696
69944	67421	83	33035	31817	77	1137	1137	8	1956	1554	20	4104	3783	36	5486	4999	45	122391	115888	77	1.72796
85225	82407	81	41645	39834	79	1152	948	0	2179	2321	22	4457	4082	40	7423	7554	42	140648	134829	82	1.72896
172326	138687	98	72587	57775	94	2455	2045	27	4301	3294	38	8651	7135	51	15366	12147	69	321057	260837	97	1.72896
203561	168834	101	127656	108576	99	3512	3193	32	5249	4341	44	10559	9143	62	18285	14875	74	416127	363125	106	1.73096
153602	132515	91	58059	49844	90	3022	2486	31	3487	3332	31	8255	7636	50	11999	9942	64	236970	212252	96	1.73496
136154	112477	102	54570	45352	88	2152	1795	23	3315	2806	35	7269	6146	50	13329	11249	65	247842	205389	98	1.73696
67181	65910	79	30279	29537	76	1058	1032	5	1605	1568	17	3728	3447	35	6504	6286	42	125850	121581	84	1.73797
76934	75305	78	17321	16767	52	1421	1491	14	2080	1866	18	3841	3585	35	5499	5292	40	111876	108384	83	1.73897
216693	192493	93	86292	75876	92	5145	4637	38	8731	7734	59	18515	15967	76	26088	23850	90	519764	465346	101	1.74197
152136	119992	99	59401	47965	90	2273	1877	27	3325	2638	38	6659	5215	49	10231	7994	55	203022	164020	97	1.74197
137519	115211	92	57145	46929	90	2119	1695	26	3333	2998	35	8201	7067	51	14469	12099	69	271075	235657	97	1.74197
73392	71430	78	34408	33545	77	1029	912	0	1663	1653	21	3699	3403	33	5791	5069	43	109311	107138	93	1.74197
176594	138578	95	73435	57650	93	2490	1987	30	4680	3933	42	9646	7270	54	15415	12207	62	311732	246282	99	1.74197
104664	101580	81	30022	29601	77	2176	1901	25	2813	2627	27	7034	6659	44	11661	11233	55	211631	193377	88	1.74197
100582	96016	88	35038	33621	79	1519	1460	15	2642	2371	31	5576	4953	40	10620	10736	62	200355	191047	87	1.74297
68966	68662	79	29477	29343	75	855	791	0	1190	1038	6	3409	3155	32	5567	5490	42	123801	118091	82	1.74297
111889	104206	92	29689	28431	81	1928	1829	20	3362	2702	34	6610	6071	42	10868	11086	54	212313	203328	90	1.74297
96574	92483	91	37013	36007	78	1141	891	0	1528	1871	20	4397	4499	35	6682	6628	41	156683	147063	87	1.74297
112445	101179	100	44121	39600	82	1685	1710	20	3560	3683	31	7229	6630	47	11513	10580	55	227939	210327	92	1.74397
60929	60493	82	28953	28623	74	575	680	0	1119	1217	14	2529	2579	26	3958	4094	31	82413	81277	81	1.74497
95091	89188	82	38817	35888	80	1660	1520	21	2988	2611	33	6586	6255	43	11085	10102	55	215570	203241	88	1.74497
184176	148556	100	72829	59459	95	2354	1913	28	4597	3513	39	9682	7828	55	15179	12127	67	306559	245892	104	1.74597
79496	77650	80	29653	29252	76	1330	1382	14	2343	2199	23	4447	4317	36	7176	6977	46	146971	137923	88	1.74597
159804	125249	98	59257	48320	93	2032	1659	22	3757	2529	37	8490	6708	52	11882	9830	60	249297	199900	101	1.74597
99109	95582	83	27862	27116	78	1886	1749	22	2949	2756	26	6426	6353	43	10183	9531	57	221023	204144	91	1.74697
231862	171522	105	99910	70065	103	3737	2685	37	5844	4116	51	13807	9782	72	23155	16793	98	416700	301143	110	1.74697
176453	138334	97	65791	52114	94	2708	2040	30	3804	3232	42	9485	7279	59	14904	11504	69	314845	252731	105	1.74697
67042	65234	77	23463	23000	74	849	1111	8	1746	1592	17	3491	3570	32	5217	5303	38	105131	101593	84	1.74797
153589	127848	94	67522	57012	93	2567	2131	28	3444	3164	31	6996	5824	46	9246	7732	53	204005	177604	99	1.74897
225025	162364	110	90063	63879	104	3434	2370	36	5836	4143	48	14942	10419	73	25485	18003	86	538970	387126	111	1.75197
100886	99203	82	24285	23985	65	1857	1546	21	2852	2695	28	6848	6587	45	10418	10798	53	205551	194474	88	1.75297
169202	130804	102	64941	49394	96	2574	2105	29	4224	3391	38	8838	7222	54	13922	11329	66	299499	234064	99	1.75297
136673	117156	105	50853	44059	88	2184	2157	23	3204	3001	31	7687	6753	49	13681	12223	64	270271	239620	93	1.75397
115973	109918	83	32427	30093	83	2182	1813	26	3846	3435	38	7125	7118	47	10749	10681	60	214774	204719	91	1.75397
165200	134419	113	66380	53423	97	2016	1584	23	3643	2946	36	8648	7281	54	12749	10858	62	260916	211550	101	1.75497
175402	156061	107	84670	76723	89	3573	3068	32	5019	4296	46	11083	10037	56	18418	16235	72	350851	330397	93	1.75598
137803	116069	91	48454	41491	88	2190	1876	25	3055	2550	34	7797	6452	52	13018	11387	61	242883	209853	93	1.75698
71858	71062	79	30976	30183	76	1455	1401	18	1859	1731	23	4279	4017	35	7440	7426	51	150638	145508	82	1.75898
165284	132431	110	71580	58364	95	2569	1831	29	3618	2930	35	7353	5291	52	11562	9309	60	245428	195226	110	1.75998
76523	77074	79	26710	26459	64	1308	1242	14	1941	1894	25	4976	4843	38	7004	6990	43	147915	141371	82	1.75998
181954	155300	96	69182	57316	93	2439	2227	25	4757	4492	35	9348	8251	50	13684	11484	67	284027	254654	98	1.76198
129929	115609	89	55378	49531	86	2149	1964	26	3414	3437	34	7616	6888	46	13009	10713	68	260580	221422	95	1.76198
159878	133452	93	64449	54074	90	2851	2341	30	3810	3559	34	8482	7353	50	12361	10361	60	251135	223109	96	1.76198
125703	108312	87	49729	41825	87	1928	1563	21	3358	3351	31	6730	5312	45	10595	9236	57	209413	178228	95	1.76298
98925	93578	83	26349	25206	77	2011	1936	24	3043	2612	29	5546	5415	38	9763	8877	56	186282	174084	86	1.76398
230813	187013	107	142584	118808	103	6789	5386	43	10216	8965	59	21118	18812	87	31523	27521	95	640003	554956	106	1.76398
102471	100141	82	18169	17839	51	1582	1655	19	2552	2548	24	6563	6233	42	10015	9977	51	222230	210341	88	1.76498
107763	102323	81	44250	41735	81	1929	1872	22	3371	3009	33	6480	5949	47	11829	10878	62	233924	212397	98	1.76498
113037	103294	88	45730	40302	85	1817	1662	19	2715	2636	32	6816	5921	44	10219	9096	60	203551	183306	93	1.76498
98376	95811	81	28924	27937	78	1530	1527	20	2430	2063	25	4880	4823	42	6800	6583	50	136678	127262	85	1.76498
55570	54805	70	22251	22109	61	942	903	0	919	1120	11	2730	2655	27	3687	4213	33	76647	75790	80	1.76498
103450	98346	84	31016	29913	80	1570	1504	16	2341	2524	26	6155	5864	40	8966	8596	46	174508	166425	89	1.76598
53587	51489	77	25585	25126	72	423	602	0	1068	1071	7	2224	2135	27	3437	3254	31	63191	62545	76	1.76598
126546	101812	91	55345	45344	89	2362	1724	25	3024	2471	31	6036	4918	49	8796	6858	53	178725	141609	95	1.76598
153941	133842	94	58644	50061	91	2377	1877	27	4429	3438	35	8915	7910	51	13616	12020	65	274478	240303	106	1.76598
103156	86972	86	43835	37505	85	1931	1613	20	2501	2195	29	4615	3864	39	7196	6181	49	143765	124846	94	1.76898
91156	89526	81	40626	39521	78	1759	1455	19	2498	1852	27	4694	4314	36	7949	7831	44	160673	156689	86	1.76998
155019	123823	96	63183	48423	94	2079	1610	27	3686	2864	38	8802	6827	54	14156	11103	72	274941	216617	102	1.77298
133350	119210	88	66656	58530	87	2084	1755	22	3746	3077	36	8663	7597	53	11662	10413	59	239300	208471	95	1.77399
188743	165545	100	41291	37438	90	6885	6187	42	13010	11347	65	34723	30623	92	30391	27412	91	787851	706879	106	1.77599
109988	106780	90	46007	44689	79	1726	1790	21	2288	2507	27	5914	5837	41	9379	8589	64	169683	163504	90	1.77699
112757	107269	84	44216	42694	81	1523	1359	17	2810	2755	26	6803	6717	45	11133	10447	56	208770	193696	94	1.77999
318956	205918	149	182762	130298	149	8324	5861	49	12530	8827	64	25624	18067	105	36545	26597	130	706631	522397	149	1.77999
185212	161777	90	99491	88053	91	3607	3386	32	5844	5533	40	12497	11113	62	20002	16822	80	388602	338270	103	1.77999
91551	88503	82	27337	26683	78	2100	1991	23	2026	2081	22	5468	4976	42	8393	7822	51	170780	162946	91	1.78099
161110	126636	100	61366	48395	91	2619	2168	28	3707	3074	32	9227	6653	61	15474	12165	63	298086	231520	103	1.78099
71107	68717	78	27623	27383	75	1176	1282	14	2079	1809	22	4158	3826	35	6223	5401	42	122956	120157	85	1.78199
186090	139589	98	88543	67281	97	2674	2133	32	4050	2730	40	10178	8005	61	17007	11857	83	329957	243862	106	1.78199
181150	147383	94	47656	39107	90	3633	2584	36	5327	4688	40	10535	8915	57	15117	12670	69	303150	258521	99	1.78199
215857	159366	97	99355	74465	99	3542	2568	36	5890	4080	50	10337	7707	59	14594	10532	71	297929	222986	105	1.78199
161449	138013	100	81868	71858	91	3054	2793	31	4805	4294	40	9348	8380	55	15235	13765	68	300474	266737	98	1.78299
162520	144932	94	79304	69435	90	2519	2224	27	4979	4747	40	8334	7809	49	12720	11902	61	271800	247918	93	1.78399
187399	139434	114	71898	54494	97	3512	2630	35	4649	4252	40	10187	7981	60	15586	10978	70	303308	232345	104	1.78399
116379	106324	86	50987	46518	84	1693	1766	17	2648	2139	32	5941	5396	44	9453	8531	56	194634	184149	85	1.78599
130768	122167	87	43704	41346	83	2224	2130	24	3801	3737	33	8207	7875	46	13756	12891	63	263335	243036	91	1.78799
[truncated: 7,681 more rows]
