# Supplementary material for: Phenotypic heterogeneity follows a growth-viability tradeoff in response to amino acid identity
Source: Nat Commun. 2024 Aug 2;15:6515. doi: 10.1038/s41467-024-50602-8 (PMC11297284; doi:10.1038/s41467-024-50602-8)
Supplement: Supplementary file 6 — Source Data [file 41467_2024_50602_MOESM6_ESM.zip › source_data/fig6cde/240423/240423_1445_yATP_B3_GLY.csv]

FSC-A	FSC-H	FSC-W	SSC-A	SSC-H	SSC-W	BL1-A	BL1-H	BL1-W	VL1-A	VL1-H	VL1-W	VL2-A	VL2-H	VL2-W	VL3-A	VL3-H	VL3-W	YL2-A	YL2-H	YL2-W	Time
63919	66626	76	30062	29540	73	1570	1510	17	2452	2332	27	5212	5130	42	8431	8539	54	163193	156816	81	0.00414469
153534	129616	92	59868	50451	89	2605	2336	26	3220	2894	38	8592	7202	52	14464	12377	63	292232	256314	98	0.00518086
306668	244222	122	187770	148277	120	7385	5855	43	14220	11481	73	28840	23132	113	45388	37044	117	916195	706068	129	0.00518086
183181	135955	112	77781	56303	99	2929	1936	33	4646	3833	46	10500	8411	59	17996	12614	83	342020	251295	107	0.00621703
101833	98971	84	47218	45991	80	1529	1738	17	2559	2148	28	5732	5486	43	8878	8444	49	168599	159962	85	0.00621703
74409	72536	93	28960	28593	76	1371	1034	5	2031	2148	23	3951	3882	35	6965	7198	41	129448	122194	85	0.0072532
102650	100012	82	38749	37204	80	1583	1283	19	2612	2555	30	6069	5793	40	9839	9435	56	191231	173990	95	0.0072532
132681	116143	87	54173	47340	87	2629	2280	27	4271	3386	40	8131	7212	51	13992	12138	67	273875	244706	90	0.00828937
100380	94331	83	40899	37269	82	1695	1510	21	2373	2023	26	5509	4862	41	8820	8106	53	170791	157739	95	0.0103617
109318	103088	83	45638	43062	81	1526	1623	19	3271	2899	30	5812	5358	43	8744	8504	47	181103	168641	84	0.0134702
96860	91367	84	45131	43483	81	2212	2192	23	4054	3414	35	7895	7822	49	12449	12019	58	234453	216972	91	0.0145064
124863	115871	92	52349	47558	85	2334	1990	26	4039	3311	37	7717	6745	49	13805	12778	69	263317	240521	102	0.0145064
48452	50513	74	19008	19185	54	535	627	0	1012	1053	5	2088	2236	23	3522	3297	34	61268	60585	80	0.0155426
198532	167689	101	113720	102145	95	5446	4908	37	8149	6879	52	17511	15559	75	25871	22970	90	520686	468772	108	0.0186511
88142	85682	80	25836	24815	76	1869	1764	21	2496	2622	25	5186	4952	41	8396	8286	49	163453	152569	87	0.0196873
146807	113258	110	68164	53571	93	1945	1503	22	3913	3300	33	8405	6466	54	13149	10615	65	263886	210084	104	0.0207234
118835	115568	82	66206	64289	82	2305	2109	24	3678	3654	32	7849	7702	47	11552	10738	58	248259	234271	99	0.0248681
174437	154789	108	68875	58765	95	3631	2904	34	6223	5657	48	13116	12119	64	22137	20067	86	426098	384952	108	0.0248681
140378	124586	87	59944	54362	87	2978	2685	29	4453	4149	40	10004	9251	52	16105	15164	68	303730	279260	98	0.0269405
121284	110425	86	50864	46961	84	2297	2369	24	3381	2780	35	8366	7477	50	14268	12242	73	289016	260427	86	0.0310852
111103	101499	84	38989	34358	81	2194	2009	23	3447	3084	33	7340	6555	47	12846	11903	60	252394	229478	88	0.0310852
108660	102663	84	47209	44510	81	1302	1654	15	2479	2019	27	5180	4835	41	8099	7445	49	167633	157671	90	0.0310852
194956	166379	110	125594	110822	92	4787	4385	36	9033	7817	51	18795	16257	74	27085	23744	91	569824	487738	103	0.0321213
130270	114606	89	61349	53796	87	2125	1771	26	3341	2868	34	6629	5971	45	10784	9711	55	222195	200798	96	0.0321213
166440	144911	108	86234	77352	91	3316	2681	32	5296	5092	38	12026	11041	63	19243	17299	86	374450	344687	99	0.0331575
74669	73532	78	24713	24161	65	1321	1079	7	1803	1946	20	4288	4139	35	6893	6872	48	139195	135052	88	0.036266
123735	111124	88	46993	40726	85	1912	1787	21	3720	3501	33	7713	6936	49	13174	11554	64	250588	227939	98	0.0393745
137880	127142	86	53334	50077	85	3260	3139	30	4740	4968	35	10679	10115	56	16992	16020	79	348953	308661	91	0.0404107
89707	86977	81	35943	34826	78	1352	1465	15	1885	2006	23	4866	5021	37	7466	7440	42	148956	146913	87	0.042483
166738	141072	95	60469	49174	92	2902	2258	29	4622	4233	37	8136	7281	50	13162	11664	74	290640	257877	102	0.0445554
135069	116517	91	53856	47466	89	2433	2132	27	3818	2891	34	8127	7353	47	12312	10969	63	268062	236822	103	0.0455916
210007	173772	96	77861	63575	95	3296	2379	34	6116	5049	44	13507	11339	64	20889	17624	80	401152	334722	107	0.0466277
112107	102392	86	53244	49346	84	2371	2139	27	3255	2988	37	6690	6509	48	12157	12109	48	241035	222334	97	0.0487001
101491	100397	85	57773	56824	81	1992	2016	22	3572	3151	32	6932	7084	45	10300	10148	62	213918	202003	89	0.0497362
136304	121001	89	56428	50381	87	2766	2243	28	3391	3105	36	8463	7421	50	13187	11762	64	260411	233141	101	0.0507724
146648	122776	92	67059	55262	89	2195	1874	25	3639	2982	38	8569	7184	55	14285	11450	71	283378	239973	100	0.0528448
91047	85721	83	38945	37390	80	2349	2215	26	2601	2880	27	5855	5698	39	9796	9299	53	197088	189502	91	0.0538809
95131	92020	90	41434	40721	78	1777	1846	20	2929	3323	27	6604	6395	44	11025	10161	52	219337	202849	93	0.0549171
126608	107376	92	57904	48704	90	2074	1830	22	3267	2573	34	6474	5683	44	11503	9760	62	205194	183580	96	0.060098
130266	119283	86	71598	66109	85	2071	1796	25	3224	2698	35	7062	6553	47	10839	10197	62	224897	208465	93	0.0611341
152605	118285	101	61530	46487	92	2707	2194	28	3785	2839	36	8916	6750	60	12825	9451	69	272293	204674	108	0.0611341
181529	149704	96	72328	59283	94	3102	2362	31	5433	4879	42	10816	8896	57	17088	14774	71	341105	306346	102	0.0652788
149000	125373	90	63452	53575	89	2374	2109	27	3999	3325	38	8903	7085	53	13621	11636	70	264853	224012	95	0.0694235
80453	78051	85	23758	23654	62	1247	1283	13	2019	2075	24	5023	4722	38	7496	7217	45	145445	139595	86	0.0694235
198013	160117	101	92004	74556	100	3772	3163	36	6332	4796	55	12642	10524	60	19732	16735	79	398459	340431	111	0.0808214
121777	109257	100	46482	41319	85	1680	1554	18	3526	3071	36	7396	6735	44	11317	10139	59	235887	211694	96	0.0828937
147069	129643	95	69593	62668	90	2722	2302	29	4879	4456	41	10710	10237	54	17486	16422	69	349086	325142	100	0.0828937
39866	39103	72	20554	20670	56	311	467	0	1098	662	0	1600	1592	18	2389	2385	27	53626	52078	82	0.0839299
68261	66935	85	22120	21586	65	1127	1038	5	1819	1715	21	3893	3690	34	5958	4882	43	119440	111154	90	0.0860023
179209	157320	91	89489	79008	91	3118	2881	30	6467	6016	45	14352	12165	71	20734	17971	80	431204	390692	103	0.0860023
135842	120564	89	62712	56240	86	1895	1791	23	3296	3835	27	6803	6287	45	10712	9332	52	213396	196530	96	0.0870384
48180	48355	73	18226	18399	53	644	713	0	1063	1083	7	2117	2151	24	3483	3538	34	76472	73347	83	0.0870384
119667	110554	86	47430	42339	85	2160	2001	25	3729	3047	35	6676	5988	45	10317	9719	57	210337	191353	89	0.0932555
62642	63198	74	31401	30545	75	812	746	0	1633	1357	14	3520	3459	34	5524	5861	38	117063	116593	76	0.0942916
103889	96846	83	36996	34808	81	1693	1587	18	2247	2017	23	5741	5443	41	7262	6319	49	159633	142593	89	0.0942916
215294	167640	104	80625	63698	102	2761	2310	30	5533	4459	44	11649	9469	61	18131	15695	69	383686	321934	115	0.0942916
174694	145937	110	68973	55712	110	3303	2615	33	4333	3471	38	10649	9041	57	17774	14579	88	344182	293227	110	0.0942916
129694	110488	88	49169	40921	86	2162	2076	22	3926	3100	38	8030	6893	51	13203	11624	66	279698	239077	98	0.0953278
169385	150877	108	66769	59977	89	2245	2098	26	5268	4531	40	9886	8719	54	15708	14008	72	303913	256663	92	0.096364
167750	133251	95	76565	61890	94	2960	2259	32	3680	3623	37	8874	7228	58	14684	12173	67	306170	258191	101	0.0974002
83542	78733	94	29701	28294	77	1280	1195	14	2391	2298	23	4685	4547	39	6838	6404	46	138377	129523	83	0.0994725
177170	151914	94	117975	100880	92	3795	3391	33	5616	4895	47	11640	9310	60	17869	15664	71	363044	318303	98	0.101545
180609	149066	95	72547	60067	93	3179	2774	33	4953	3896	44	9938	8956	54	17211	14838	67	358821	316780	96	0.101545
210308	175809	101	99758	84209	98	3833	3155	33	6849	5930	43	14505	12831	71	23669	19525	93	440988	378583	104	0.101545
100435	98070	80	39146	38110	79	1679	1464	16	2802	2274	27	6206	5921	43	9419	8956	55	189228	176442	87	0.101545
107851	97429	86	48285	43811	83	1995	1605	23	2612	2583	28	7345	6845	45	11902	10740	59	234135	216854	91	0.102581
191523	142429	106	81830	61576	98	2802	2048	30	5255	3911	45	11628	8572	63	17960	13494	75	348857	266019	108	0.104653
103813	95625	88	48420	43131	84	1395	1178	11	2457	2321	29	5212	4907	37	7800	7542	48	171209	159741	89	0.106726
155575	126944	94	61669	50833	92	2338	2081	24	3900	3033	38	9394	7888	58	15287	13261	68	291625	239599	103	0.106726
40524	40080	75	11597	11542	44	713	585	0	885	1055	5	1799	1691	23	2548	2448	29	56061	53306	80	0.108798
97957	94324	81	49565	48715	80	1659	1766	18	2769	2705	28	5523	5161	41	9464	9056	53	172077	166038	89	0.109834
191878	144725	104	81550	61233	99	3089	2071	34	5367	4031	52	11356	9130	63	18049	13682	74	369956	284356	106	0.11087
206169	156544	106	105529	84124	103	3447	2816	35	5563	4322	44	12234	9827	61	18659	14854	86	377978	302612	111	0.11087
129619	120144	85	60694	56578	84	2107	2071	25	4314	4346	39	9038	8531	46	13379	12715	65	285217	263089	92	0.11087
155494	131933	94	53949	44468	91	1990	1640	25	3742	3491	32	7601	6406	50	12198	11041	64	238600	209481	97	0.116051
127406	115837	85	63177	58223	83	1761	1586	19	3521	2876	36	6721	5944	47	9528	9115	52	211113	184219	89	0.116051
119077	106628	86	65216	59782	86	1963	1842	20	2982	2837	29	7195	6899	44	10540	10321	54	235310	220327	91	0.116051
175951	143031	95	79091	65883	95	2280	1762	28	4592	3838	38	9897	8581	58	15806	12925	75	311778	275259	102	0.118124
234465	168338	107	102251	73144	104	3234	2065	33	5978	4237	50	11923	8447	62	18665	13654	77	364530	273029	114	0.11916
137012	115423	93	50320	42024	87	2378	2000	28	4209	3592	35	8883	7499	52	15352	13343	65	291362	250314	96	0.120196
108979	102577	82	66294	61789	84	2111	2001	24	3794	3608	32	7520	7027	48	12361	11742	60	237545	215350	91	0.123304
239310	172422	113	96904	70131	103	3450	2320	37	6337	4595	51	12647	8697	64	19944	15174	82	419374	324234	112	0.124341
130689	107758	90	65096	52879	90	2133	1704	24	3803	3051	39	7883	6281	54	12698	9442	66	249241	206303	99	0.126413
134600	122201	89	55264	50516	84	2602	2401	24	3869	3478	36	8886	8315	55	13871	13101	58	263755	250478	93	0.127449
119843	113207	84	44391	42249	82	1959	2163	21	3859	3547	35	7509	7053	49	11902	11499	54	242884	231839	93	0.127449
84852	82046	81	31496	30321	77	1425	1408	16	2230	1845	24	4578	4242	38	7453	7513	44	157854	151588	84	0.128485
89530	84391	88	30789	30144	79	1536	1434	14	2416	2105	25	5113	4917	41	7723	7596	43	149840	144496	88	0.129521
225453	180760	105	103313	85976	102	4060	3088	37	7582	5992	51	16229	13886	70	24355	21019	95	511213	439983	104	0.13263
80331	75846	86	31109	30300	78	1082	1128	9	2391	2408	27	4127	4332	34	7132	6777	47	131039	127518	83	0.133666
83242	79658	83	42588	40771	79	1804	1603	20	2461	2136	25	5040	4840	36	8364	8212	47	170373	164633	80	0.134702
93338	88679	83	48058	45666	80	2003	1942	23	2907	3001	29	7444	7267	45	11400	10487	56	236338	222470	88	0.135739
135240	113556	90	44720	37340	89	1770	1422	20	2894	2966	29	7678	6633	49	12242	9994	69	243778	209575	98	0.138847
160215	130304	95	70467	57676	93	2287	1696	26	3865	3032	37	7833	6153	51	11774	9841	58	244493	193010	101	0.138847
33218	33414	70	15090	15156	49	441	473	0	749	867	0	1719	1797	21	3188	3331	31	65881	64029	82	0.139883
86271	86841	80	35466	34854	78	1528	1533	17	2400	2212	28	5553	5256	40	8323	7853	51	167747	160480	92	0.144028
122415	110768	87	64073	59241	84	1732	1584	19	3224	2930	30	6652	6124	44	10726	10643	56	211181	197432	91	0.145064
248929	180962	107	159189	117919	107	5519	4415	43	8477	6116	55	18726	14408	76	28826	21699	99	570104	458549	113	0.145064
126875	112025	91	50778	45091	86	1650	1447	19	3668	3078	34	6634	6432	44	9864	8767	56	195162	177047	96	0.147136
115225	111363	81	30569	28718	78	2505	2255	26	3456	3407	30	7658	7343	44	11559	11532	57	251097	221247	88	0.147136
83541	81036	81	28908	28196	78	933	1083	6	2414	2357	23	4226	3998	37	7449	7240	48	132513	131699	87	0.151281
193879	153675	98	89218	71052	96	3597	2715	37	4745	4116	41	10297	8303	57	17329	14200	78	329569	263340	107	0.156462
22640	21878	50	12806	12919	46	106	222	0	614	602	0	1251	1389	16	1810	1944	22	42534	41324	62	0.156462
144333	123928	90	61483	52965	88	1991	1941	20	3205	2606	30	6731	5778	47	10392	9090	58	200967	179147	92	0.156462
121074	111189	90	46832	42668	85	1744	1730	19	3567	3500	31	7141	6905	43	12514	12428	60	233279	223018	91	0.161643
105609	102954	81	46569	45379	80	1502	1220	11	2193	2177	23	5144	4650	40	7515	7288	44	188421	182206	89	0.164751
80936	77894	80	29379	28625	77	1160	1096	10	1384	1712	16	4343	4660	34	5311	5052	41	119811	114984	84	0.166824
73364	73495	78	18134	17795	52	950	1040	7	1787	1257	19	3976	3852	34	6114	5608	43	124157	122911	77	0.166824
99046	91241	83	36893	34855	80	1615	1394	18	2371	2668	27	5639	5690	41	8635	7818	53	169515	157943	86	0.169932
224052	166323	106	88407	64400	103	2996	2198	32	5526	4509	51	11476	8122	66	18277	13739	80	363746	275945	108	0.172005
121459	114121	87	57582	54970	84	2460	2169	28	3696	3281	36	8289	7701	49	14811	13558	63	280334	258500	94	0.173041
284198	205112	134	107266	74938	125	4424	3450	39	7732	6065	53	15823	12230	68	24310	17456	95	513415	395194	134	0.175113
95366	93263	80	23754	23010	69	1190	899	0	2568	2468	27	5024	4818	39	8492	7621	53	174350	160934	90	0.176149
163344	124610	103	72387	55752	94	2858	1978	33	4226	3093	43	8794	6841	56	13419	10424	74	277846	211484	106	0.176149
143999	125529	94	52668	42895	89	2284	1965	26	4187	3547	36	8345	7166	53	13412	11774	58	271995	236286	97	0.178222
132884	122395	84	59600	53862	85	2799	2730	27	3639	3693	33	8839	8569	51	14171	13406	66	272416	258315	87	0.179258
117896	105932	87	43568	39709	83	2339	1932	26	2875	2619	31	7269	6407	44	11999	10417	62	226245	214440	94	0.18133
125893	117419	90	78967	75206	86	2303	1992	28	4126	3533	39	7860	7491	47	11381	10882	57	246100	230029	93	0.182366
116431	102822	88	46897	41342	85	1688	1574	17	3003	2734	30	6709	5659	47	11115	9580	62	210582	184956	95	0.183402
36990	35195	67	19948	19287	53	815	610	0	654	935	0	1911	1882	21	2904	2912	29	51957	53604	73	0.183402
179964	148954	95	77681	65172	93	2479	2017	28	4506	3840	40	9609	7951	57	13799	12221	65	294343	265599	103	0.183402
161657	133375	101	74459	61367	91	3554	3051	32	4486	4235	39	11116	9229	62	17691	13935	86	342190	278170	98	0.184439
99581	94579	84	35583	34286	80	1925	1779	22	2801	2462	30	5856	5569	43	8303	7617	53	181986	172121	89	0.189619
293705	177256	130	130997	79101	127	4933	3086	45	7794	4564	58	17421	10707	73	27148	17305	116	578727	360486	137	0.189619
202002	163473	101	62899	50781	97	3445	3044	32	5657	5184	41	12851	10900	60	20188	16806	77	401963	351232	107	0.189619
150128	121401	92	66283	53040	90	2144	1713	27	3433	2888	37	8829	7121	51	13572	10262	71	279892	225362	99	0.190656
319375	227869	150	174186	129416	133	5728	4253	41	10024	7331	63	21339	15996	91	31963	23203	113	617707	463743	141	0.190656
112318	99830	86	42533	37362	85	1977	1514	25	2852	2819	27	5835	5162	45	9070	8330	51	194507	171437	94	0.191692
146526	120761	93	66291	55252	91	1649	1318	15	3347	3052	35	7355	6212	49	11810	9653	63	229774	194852	100	0.192728
88016	83803	87	38534	36591	79	1950	1731	20	2397	2174	25	5538	5418	38	7914	7711	47	164242	158488	86	0.192728
56686	55895	75	29127	28543	75	604	629	0	1192	1049	5	2807	2684	28	4150	3584	41	79072	79081	80	0.196873
53578	52544	74	19007	18609	57	667	837	0	1309	1263	10	2372	2108	28	3968	4327	35	81952	80403	80	0.196873
136929	114629	105	55298	45377	90	1875	1575	21	3208	2898	34	6798	5860	46	11556	9499	62	227524	200156	94	0.199981
99978	89927	85	38843	33968	84	2096	1661	24	2926	2789	30	6155	5957	42	9464	8756	51	192968	176796	94	0.204126
179080	157996	95	75722	66077	91	4661	4319	35	6931	6004	48	14639	13354	75	23765	21480	87	485009	437720	97	0.205162
123708	113095	87	58211	53581	85	2432	2204	24	2909	2858	30	7748	6668	50	11885	10701	56	242135	209369	88	0.205162
178497	152237	91	83663	72316	91	2280	1934	24	4044	3907	34	8926	7641	52	14034	12526	66	281394	248978	98	0.205162
107768	101740	86	45363	42391	82	2338	2157	26	3338	3181	34	7550	7192	47	11975	11296	56	232461	226559	90	0.208271
90916	88001	84	24422	23902	76	1521	1531	17	2576	2185	29	5754	5541	43	8716	8140	51	160534	155336	92	0.209307
75431	74213	78	28197	27798	75	1126	1229	11	2105	1850	24	4227	3786	36	6766	6124	50	139688	134757	87	0.209307
163952	131592	94	68817	54455	94	2603	1986	28	3974	3484	35	9584	7568	52	14992	12056	70	308472	251649	103	0.214488
94201	89295	82	32695	31278	78	1865	1890	25	3165	2750	36	7389	7059	46	12103	11533	58	236479	221406	87	0.214488
140062	118128	92	59096	50467	90	3006	2717	30	3870	2810	43	7158	6050	45	11195	9854	56	235217	199193	102	0.219668
130952	119212	89	52344	46887	86	2367	2150	26	3776	3481	35	7831	7064	49	13022	12024	61	252040	226253	95	0.222777
147813	128384	92	61976	52751	91	2681	2177	28	4065	3944	35	8598	7497	52	12523	11323	63	264703	227685	101	0.224849
132723	110115	102	59551	49884	91	1709	1390	20	3054	2749	33	6878	5813	47	10224	8334	53	217292	183737	98	0.225885
150595	133102	88	51392	45601	87	2762	2248	29	4009	3325	34	8974	8197	49	14643	13344	61	276975	242273	98	0.225885
237049	173548	111	95350	72646	107	4071	2738	37	6598	5413	44	13690	10441	67	20880	16107	83	420202	331472	115	0.226922
123470	110401	89	44237	37893	87	1830	1806	20	4230	3655	39	7905	7249	47	12539	11389	59	255128	229739	92	0.227958
150722	124928	94	56283	45613	92	2201	1570	24	3227	3207	30	7838	7098	48	12666	11365	65	241963	210486	96	0.228994
103657	99152	92	38010	36620	80	2258	2071	25	3433	3230	32	7216	6643	51	11501	11286	58	247652	236416	88	0.228994
118500	107173	86	51258	46242	84	1969	1764	22	2707	2582	28	6275	5835	45	10175	9409	57	201077	187255	93	0.232102
121976	111216	86	55666	49106	87	1827	1681	21	2711	2779	30	6703	5978	46	10285	9776	52	188007	175951	94	0.235211
73947	70663	80	36280	34880	79	1549	1183	14	2197	1634	25	3841	3710	34	6279	6242	41	137084	129422	81	0.235211
69355	68099	78	36670	35376	77	1067	925	0	1348	1666	15	3448	3478	31	5200	5082	39	104433	98860	92	0.235211
107091	102694	82	37873	36454	80	1859	2047	21	2627	2701	26	6664	6799	43	11170	10622	61	225143	210633	91	0.236247
176808	137291	99	74945	57847	95	2678	2020	30	3817	2838	35	9221	6809	58	13446	10552	65	284860	221153	108	0.239356
205685	164703	98	111674	91108	97	3888	2927	37	5971	6022	42	15469	12597	74	23369	20568	79	490590	407656	108	0.241428
171223	150676	94	53436	47149	88	3305	2871	32	5123	4524	39	11258	10336	56	18947	17430	72	374320	345394	101	0.2435
188421	152445	95	63992	52583	93	3038	2774	30	5199	4540	45	10045	8279	57	16578	13656	70	334951	291639	105	0.2435
131178	118837	95	58227	53056	87	1870	1502	19	3419	3416	31	6670	6099	44	9293	8380	53	204842	189407	96	0.244537
110050	105731	85	27507	26567	78	1542	1386	19	2773	2410	31	6607	6397	44	10463	10663	54	199625	180046	94	0.246609
173412	147900	102	78443	67030	92	2366	1931	25	4654	3885	36	8878	7757	53	13748	12248	68	278269	246883	100	0.247645
102731	98583	83	25764	24803	71	2045	1792	25	3136	3124	29	6992	6797	44	11578	10988	60	238440	233108	86	0.247645
192208	138715	107	73247	52898	100	3226	2458	34	5122	3840	41	10794	8425	57	16767	11722	75	343293	250051	113	0.248681
168935	150622	93	65281	58280	89	2792	2475	28	4881	4508	38	10360	9682	51	16185	14478	78	338402	306040	102	0.249717
157864	134285	92	69619	59378	91	3115	2440	30	4453	4062	40	9276	8310	51	14390	12412	63	322444	282653	100	0.252826
112027	100230	89	47167	42758	83	2149	1876	24	2968	2670	34	7060	6493	46	10936	10001	57	225435	210119	94	0.256971
115287	106854	88	48062	44240	83	2012	2032	23	3117	2887	31	6714	6540	45	10848	9563	62	221127	203472	91	0.260079
43687	42774	78	18067	18040	54	677	597	0	1059	862	0	2137	2119	25	3313	3194	35	65297	63763	76	0.261115
89337	85594	80	40686	39365	78	1745	1479	18	2388	2102	25	4716	4368	38	8393	7760	48	158581	150150	84	0.261115
171367	141498	97	92156	75011	94	2539	2192	27	4671	3892	41	9799	8392	51	13901	11696	67	287959	236660	94	0.262151
93864	90475	80	36744	35885	79	1563	1573	16	2280	2355	25	5705	5460	39	9295	9171	54	180121	168955	89	0.263188
136616	110770	92	50698	40269	90	2180	1992	26	3198	2596	32	8228	6301	52	13564	10783	71	260835	219691	96	0.263188
43015	42706	74	20049	19857	64	631	674	0	1715	1384	15	1507	1587	18	3184	3385	29	58586	57210	80	0.26526
157707	124117	96	57840	44872	94	2143	1657	24	4098	3084	38	7643	5898	51	12675	9508	67	242144	195025	102	0.266296
152903	131158	93	63546	52179	93	2862	2311	31	4675	3974	37	8621	7342	51	14053	12256	70	281629	244218	102	0.269405
223803	192410	97	166589	145722	97	4789	3923	37	10205	8502	56	19214	15724	77	30079	25871	95	594361	495758	109	0.274586
112660	102147	88	53426	50240	83	2406	2236	28	3107	2931	33	7445	7216	45	11928	11508	57	227170	217989	94	0.275622
125076	111929	93	43608	38808	86	2107	1951	23	3289	2522	35	6170	5170	44	8838	7613	51	206562	175097	97	0.275622
243930	185056	113	85278	64688	107	3922	3108	34	6293	5506	46	12721	9943	61	21007	15965	80	410922	318732	120	0.275622
97806	92986	83	26088	25423	77	1621	1551	19	2894	2743	30	6118	5951	43	8708	8171	51	183248	168421	90	0.279766
106329	100704	87	26002	25096	79	1518	1370	15	2742	2919	25	5843	5704	41	9238	9004	61	204061	188385	96	0.280803
107222	99319	89	48512	45475	82	1775	1458	21	3172	2676	33	6380	5742	46	9440	8924	50	186278	175258	95	0.280803
157304	139098	91	84337	76510	91	3659	3463	31	6189	5215	43	13007	11755	62	21401	19555	80	420911	367274	106	0.281839
67429	64350	76	25769	25516	75	1311	1446	13	1455	1856	16	4066	4053	35	6016	5829	40	122180	117414	92	0.28702
204058	160347	102	103880	83618	99	4003	3103	36	5634	4479	43	12755	10597	62	19514	15326	84	406068	343799	109	0.288056
151184	122633	96	66547	53483	93	2814	2225	30	3849	3512	38	9143	7702	57	14707	13096	68	304434	264933	104	0.291164
100121	94110	92	33788	32809	80	1936	1709	22	2305	1915	27	4786	4766	36	8357	8440	46	165232	156039	89	0.294273
226169	190948	100	136140	118599	97	5169	4356	40	9012	8017	51	20074	16917	80	32697	28332	96	629611	531901	107	0.294273
88585	88365	79	21968	22064	57	1163	1198	11	2788	2956	30	5403	5519	38	8875	8683	48	178400	171800	83	0.294273
130255	121862	86	59295	56111	83	2459	2094	25	3471	3176	35	7977	7402	44	13260	12949	63	251118	233692	88	0.295309
180637	156969	93	125741	113645	91	4016	3538	34	7190	6164	43	15688	13537	71	23444	20785	84	466451	393165	98	0.295309
117170	107746	86	42127	37965	83	2052	1869	24	2673	2320	32	6607	5948	47	11369	10722	56	232039	206713	88	0.296345
145883	123291	94	65726	54848	93	2661	2280	28	4057	3424	38	8340	7356	49	12729	10809	64	253020	225417	98	0.297381
129075	114264	89	56473	50486	86	2414	2118	29	3838	3595	35	8956	7994	54	14517	13082	68	282857	263062	94	0.298417
117763	112042	90	41928	39912	81	2018	1993	23	3519	3201	35	7446	6893	49	10732	10473	61	226767	210898	93	0.299454
109790	100364	90	33851	29584	86	2041	1841	25	2850	2705	27	6572	5970	49	10388	9210	55	208147	187806	93	0.30049
184087	145061	97	86710	68683	96	3017	2208	31	5604	4320	47	10405	8168	56	16784	13831	69	345083	275428	105	0.30049
87860	86156	79	37487	36295	78	1438	1646	17	2593	2374	27	4884	5046	38	8327	7925	49	164272	156894	90	0.302562
130140	122252	85	48541	45539	82	2991	2579	29	3431	3426	33	8519	8044	48	14420	12978	68	277675	247345	96	0.303598
226481	169577	116	98308	74649	109	3343	2467	34	5759	4481	48	12624	9856	64	20611	16653	75	418906	330384	118	0.304635
104724	94987	83	42154	38808	82	1909	1775	21	2796	2824	27	6125	5845	43	8362	7577	49	191490	178002	92	0.304635
148207	124753	94	67545	56395	90	1710	1414	22	3676	2897	36	7100	6225	47	11304	9522	54	214280	186532	99	0.304635
153429	127004	92	65552	53088	91	2870	2374	30	4124	3284	35	9910	8014	56	16145	13007	71	313370	262114	104	0.305671
132920	118342	91	52856	46193	87	2563	2464	25	2779	2721	28	6480	5847	45	10446	9620	58	210348	194556	95	0.307743
128916	124172	85	79157	76721	85	2927	2858	27	4460	4458	36	9096	8551	55	14429	13767	66	301387	280345	95	0.308779
74696	70453	89	28940	28001	76	865	798	0	1465	1159	10	3464	3427	32	4966	4836	41	121417	113482	88	0.309815
117502	108940	86	58529	54835	83	2320	2377	25	3636	3102	34	8320	8022	50	12482	11817	63	249248	229207	91	0.310852
126389	117768	90	38577	35884	84	2174	2053	24	4328	4370	37	8632	8277	49	13569	13647	55	269095	252795	97	0.310852
120505	109627	91	58569	54291	84	1883	1759	23	3460	2973	37	6969	6404	48	11470	11217	58	245487	230076	96	0.311888
104791	96841	99	51159	47487	82	1923	2029	23	2349	2597	31	6242	5684	46	10945	10090	53	222431	215548	91	0.31396
87767	85060	78	40105	39304	78	1837	1809	20	2225	2234	26	5292	4855	39	7968	8031	45	174277	160721	89	0.31396
146284	116473	105	51116	40901	91	1720	1486	20	4089	3279	33	7477	6081	54	11689	9439	61	230939	190526	101	0.314996
73395	72247	78	31251	31125	75	1439	1430	16	1785	1680	19	3758	3722	32	5950	6024	42	115191	115145	81	0.316032
71281	70480	79	29694	29292	76	1003	802	0	1939	1584	22	3644	3717	35	5991	5726	43	121218	117877	90	0.316032
228160	203489	92	136242	120104	94	7207	6271	42	8605	7468	58	19915	18052	83	32170	27518	92	653426	575970	103	0.317069
86638	83974	79	19811	19147	57	1586	1671	19	2345	2371	23	4527	4696	36	8210	7934	45	148670	141691	89	0.319141
89622	84693	89	35993	34726	80	1518	1377	15	1949	2220	24	4400	3937	37	6866	6682	48	152297	145873	89	0.320177
134008	120611	92	66807	59850	87	1945	1791	22	3710	3268	35	7246	6238	44	12233	10549	63	265689	251110	94	0.324322
128024	114243	86	65143	58510	86	2537	2094	27	3917	3460	33	7611	6955	47	13159	12138	76	239642	220974	93	0.325358
186874	156005	94	88799	73784	93	3153	2590	31	5528	4591	39	11120	9329	58	17292	14189	73	358153	317040	100	0.325358
105914	93798	87	46845	42171	84	1770	1460	24	2614	2137	28	6568	6094	44	11194	9493	62	209317	192746	90	0.328466
91852	86259	81	46285	43421	80	1710	1507	21	2335	2274	26	5641	5288	41	8038	7443	46	167178	161744	77	0.328466
111344	103563	85	40530	37987	83	1832	1936	21	2497	2381	28	6913	6664	44	10043	9837	61	199626	194366	91	0.329503
94275	89604	84	31837	31022	78	1732	1448	21	1930	2160	22	6040	5256	45	9687	9217	53	182714	172751	92	0.331575
136884	127475	86	67508	63933	86	2244	2371	25	5109	4586	38	10507	9601	52	16628	14883	72	312877	294118	96	0.334683
143301	119644	94	53621	44200	90	2342	2068	27	3686	3586	34	8993	7758	52	14390	12338	71	281401	242295	101	0.336756
209972	166629	99	86150	68101	98	3726	2816	35	5031	3886	42	12213	10136	63	16758	14193	69	355111	298036	104	0.339864
252107	191002	110	99612	73409	112	3527	2455	35	6493	5119	43	14396	11241	65	22089	17161	81	442703	340608	118	0.340901
108369	103571	83	44825	42509	81	1503	1618	18	2695	2870	27	5815	5707	39	10101	9200	53	188203	177344	91	0.341937
116742	101411	93	56784	51042	87	2041	1785	21	2888	2806	31	6694	5999	46	10085	8888	60	216885	196550	89	0.342973
119935	114241	84	37133	35270	80	3008	2389	29	3546	3796	34	8738	8212	51	16373	14591	70	320327	305000	89	0.342973
153691	131898	92	95461	84487	91	3388	3056	31	5778	5323	42	12253	11040	60	19636	17584	74	398560	353471	100	0.346081
135001	115094	90	55503	46676	87	2209	1931	25	3553	2636	39	8325	7469	49	14523	12534	75	286405	242976	94	0.347118
170033	137982	92	65461	52787	91	2731	2060	32	3422	3037	33	8508	6730	54	12752	9603	67	254819	205754	99	0.347118
79584	78199	79	29352	28266	76	1478	1461	14	2246	2039	25	5057	5047	37	7968	7176	56	161100	156023	92	0.348154
84945	83750	83	31656	30787	76	1210	1199	10	2088	2368	24	4860	5161	36	8248	8334	49	164904	158910	90	0.352298
215200	179709	108	114065	94602	103	2877	2684	28	5217	4125	43	11474	9268	62	17449	14199	82	346479	293601	108	0.354371
119903	111847	85	61493	57122	84	2427	2310	25	3711	3387	35	8641	7841	49	12402	11263	59	253224	230706	93	0.355407
196531	152581	100	70959	54034	98	2462	1973	27	5631	4033	44	11176	8470	60	17263	14062	75	341014	276553	101	0.355407
187600	138245	108	86147	65190	101	3100	2368	31	4641	3512	43	10880	8291	60	17208	12623	78	342320	245976	109	0.357479
262166	195329	111	172534	132880	110	5943	4364	45	10521	7404	59	21107	16055	81	31433	23943	105	634228	487073	117	0.357479
85534	86283	75	30363	30050	68	1424	1536	16	3099	2854	30	6377	5766	45	9259	8516	65	190722	179372	94	0.357479
119000	111070	85	58189	53479	85	1948	1750	25	3224	3046	30	6531	5929	44	10780	10842	61	221667	214518	84	0.358515
105508	100542	83	53435	51115	81	2343	2264	25	3011	2904	27	6372	5921	44	9935	9480	52	204455	192898	87	0.361624
126180	109544	102	46817	40543	88	2382	2025	26	3953	3091	36	7915	7217	47	12256	11404	60	254136	241208	88	0.363696
116619	110023	92	45179	42279	84	2285	2240	26	3789	3552	34	8201	8024	49	13496	12372	59	269112	251274	90	0.365769
101875	98270	83	38933	37919	78	1753	1996	20	2556	2962	26	6049	5907	39	10281	9999	58	200786	186407	85	0.365769
103132	96133	86	46793	44104	81	1717	1696	21	2759	2770	29	6273	6061	43	10116	9968	54	207069	190127	86	0.366805
109758	100262	86	35634	32477	81	1607	1651	18	3104	3059	29	7134	6581	45	12077	12173	55	249868	244199	88	0.366805
118189	110496	101	66027	63296	85	2058	1906	23	3664	3034	29	6348	6203	44	10288	8959	55	212651	199818	92	0.367841
261198	179829	129	96736	65358	114	3961	2550	40	7076	4916	49	15121	10499	72	23051	15352	93	438806	312105	120	0.368877
155213	140048	90	92277	86199	87	2671	2663	26	4415	4133	39	9384	8947	52	14269	14095	64	292104	280357	92	0.368877
109811	99892	93	51389	46366	84	1556	1498	15	2308	2222	26	6115	5538	43	9246	8212	54	180443	166003	90	0.37095
84098	81421	83	25399	24562	77	1451	1550	16	2165	2345	25	4567	4574	38	8776	8575	49	148833	144834	87	0.374058
159136	124268	102	65309	50991	95	1948	1629	22	3932	3275	35	8733	7344	55	13837	11286	67	286579	234127	101	0.375094
155120	118399	94	65945	49861	93	2409	1990	29	3498	2998	34	9044	6950	55	14587	10932	69	293621	223179	98	0.375094
120298	110541	86	50501	46120	85	1907	1621	21	3495	3344	33	6569	5868	46	11990	10970	59	229375	213169	93	0.37613
106201	95915	86	36620	32611	83	1819	1511	22	2749	2479	27	6326	5660	45	9316	8710	53	192954	169648	83	0.377167
243780	171493	127	106195	72965	112	2951	2035	34	6155	4673	46	13403	9769	68	21486	16107	83	447585	329979	121	0.378203
83155	78552	87	35298	33905	79	1160	1238	14	2609	2235	29	4612	4796	38	8207	7776	49	153650	143863	86	0.380275
107735	100880	89	41698	39124	82	2002	1822	21	2604	2480	30	6723	6149	47	11179	9922	64	228980	208481	98	0.380275
97169	93675	80	33796	32892	78	1893	1677	19	2980	2888	29	5760	5423	40	9189	9021	56	189970	180193	89	0.380275
153630	136650	90	75523	68302	88	3221	3030	29	4805	4135	42	10314	9290	56	15147	13559	72	311372	293048	97	0.381311
56299	54652	79	26705	25934	75	542	677	0	918	1205	8	2410	2508	26	3527	3581	33	78206	76390	77	0.383384
49530	48992	73	13106	12862	46	1043	1077	7	939	1101	9	2561	2676	26	4079	3939	35	86394	86263	80	0.38442
76523	73745	81	29113	27597	77	1530	1405	16	1507	1548	19	4836	4857	38	7082	7030	44	142729	139619	85	0.38442
179379	158675	98	80270	70457	90	4152	3528	36	6549	6103	47	14495	13156	59	23440	20088	87	460822	426782	98	0.385456
59830	57454	92	25960	25337	75	403	455	0	1563	1203	12	3089	2906	29	4967	4760	40	106679	101976	81	0.387528
189869	151341	99	94808	77995	97	3097	2715	30	5970	4702	48	11444	9221	63	18718	14938	75	363264	301023	105	0.388564
68465	67689	78	28429	27932	75	671	697	0	1142	1098	10	3025	2951	31	4274	4373	35	102258	95665	83	0.389601
132884	116785	89	59391	51928	86	2139	2039	23	4001	3522	37	8182	7084	53	13305	11843	70	242756	215452	90	0.389601
99919	91685	87	45761	42149	82	1728	1482	20	2267	2695	31	6732	5884	45	10084	9574	55	206861	185753	81	0.389601
133739	114907	89	48585	41065	87	2107	1548	25	3273	2829	31	7194	6081	46	11796	10327	58	223515	183636	91	0.390637
115381	105714	85	57957	53727	85	1962	1635	24	3764	3248	37	6725	6531	42	11805	10593	62	228079	210127	90	0.392709
108566	98525	88	43984	38579	85	2270	1827	26	3495	3164	29	7328	6421	47	10463	9438	58	215835	198661	89	0.393745
142613	131657	89	37493	35860	83	3040	2913	29	4393	4569	35	10607	10590	54	16266	15162	71	355790	333103	92	0.393745
103162	99148	83	52007	50838	79	1617	1628	17	2447	2655	26	5231	5325	37	8870	8736	46	178332	168009	85	0.394781
190139	161222	102	68617	59396	99	4052	3542	34	5810	5405	40	13085	11680	61	18941	16962	74	428690	386190	105	0.39789
34454	33518	74	21959	22004	64	460	573	0	624	760	0	1403	1509	17	2672	2503	28	49728	47575	72	0.39789
107823	102601	83	44699	42138	81	1934	1797	21	2831	2403	33	5578	5472	40	10122	9748	58	206107	193112	90	0.398926
92476	87431	85	32973	31676	78	1570	1645	17	3366	3372	30	5622	5447	40	8773	8787	48	180658	175896	85	0.399962
179731	150247	94	67587	57711	92	3061	2661	31	5206	4991	38	10600	9460	54	16540	14057	70	334731	305607	102	0.400998
124590	111676	88	42155	36970	85	1173	1042	5	3076	2458	32	6529	5946	44	10055	8912	53	221096	199147	93	0.403071
184450	151965	101	62454	50352	95	2983	2319	31	5521	4650	44	11678	10451	58	18037	15071	73	358596	326747	101	0.403071
86773	78788	97	30040	27697	82	1458	1569	16	2165	1846	17	4607	4272	37	8034	7171	50	159184	140003	97	0.403071
100592	89452	91	35838	30819	85	2032	1795	24	2831	2423	29	5848	5601	42	9678	8789	52	201851	179534	93	0.404107
164614	136263	96	76966	64536	93	2803	2447	27	4513	4093	42	9248	8287	52	14773	12367	69	307772	279075	97	0.405143
136890	119507	92	60420	51578	89	1893	1844	23	3523	3364	31	6686	6147	43	11922	11159	60	216055	198841	94	0.405143
106189	100309	86	51599	49338	80	2424	2318	26	3099	3052	30	7416	7328	47	11098	10349	53	252840	227689	85	0.406179
148544	126013	95	71923	61633	90	2433	1972	27	4026	3236	36	7770	6507	51	13685	11888	61	276938	235881	91	0.407216
153693	132632	93	77205	68387	89	2274	1950	24	3570	3258	33	7848	7256	47	12032	10591	56	236070	209942	96	0.408252
118842	105961	99	44348	40244	85	2053	1764	24	2974	2704	31	7638	7101	48	12555	11628	60	237192	229419	92	0.409288
87171	83553	83	36875	35462	79	1130	1065	7	2101	1919	25	4856	4544	38	7754	7782	44	152305	146694	88	0.41136
110811	102906	85	53457	47978	86	2254	2033	23	3643	3157	32	7561	7056	51	12285	10813	58	247260	229962	93	0.41136
139130	106787	98	57026	43546	91	2069	1372	24	3107	2464	32	7132	5643	50	11984	9116	59	239574	184960	102	0.412396
110758	102204	89	35651	33053	81	1952	1753	22	2743	2610	30	6463	5587	43	9427	9227	55	188188	171832	86	0.414469
107215	100616	91	30056	28698	80	2052	2010	23	2330	2430	25	5750	5336	43	9400	9172	54	195405	182678	90	0.415505
202544	167441	98	75482	63103	97	3367	2618	31	5212	4397	40	12076	10002	64	17580	14696	77	361242	306962	105	0.415505
82656	77781	93	27902	26873	77	1119	1212	11	2128	2001	27	5153	4949	40	7384	7040	47	144631	133865	82	0.420686
214602	173584	98	86512	69227	98	3165	2709	33	5602	4929	41	11094	9259	59	17392	14517	80	358860	299934	104	0.420686
133239	118273	96	72180	65168	87	2808	2386	29	3920	3709	34	8466	7868	50	13809	12221	65	301891	278218	95	0.421722
265857	191336	115	107628	79236	111	3521	2671	35	6389	5087	49	13930	10304	65	22063	16590	91	455755	353344	119	0.423794
251887	201780	122	150552	129102	112	4453	3833	35	7719	6201	51	14990	12445	70	23930	20186	89	475202	423119	114	0.423794
114777	105733	93	33061	30386	83	2116	1910	23	3133	3088	33	7896	6945	48	12527	11942	62	246028	237721	88	0.42483
73085	70659	80	27105	26347	76	1284	1257	12	1789	1792	25	3677	3752	34	5581	5457	38	124583	117970	80	0.42483
101480	96454	95	43955	41633	80	2243	1992	25	2498	2967	25	7049	6660	45	10042	9061	60	210345	195824	97	0.42483
78418	75059	80	33898	32608	77	1293	1330	13	1936	2192	20	4253	3908	36	7027	7071	45	157781	151548	83	0.425867
94563	87021	98	42264	39045	80	1958	1712	20	2814	2719	27	5763	5567	39	9227	9055	60	185285	180073	81	0.426903
146823	122098	92	75833	62778	91	2549	2079	31	3639	3546	33	9389	7872	57	14367	12717	63	297184	261889	93	0.430011
100889	96720	81	34302	33008	79	1788	1525	20	3000	2895	29	6007	5680	41	9324	9032	49	183799	172716	90	0.432084
89647	84635	81	39705	37570	79	1224	1347	15	2145	2182	23	4495	4480	35	7126	7125	44	144850	135161	86	0.434156
84467	82438	80	28227	26809	78	1728	1427	22	3195	2894	31	6128	5842	44	9509	9620	51	192702	186785	90	0.434156
20044	19019	60	10985	11256	44	371	466	0	490	376	0	890	1016	3	1683	1735	20	37453	36619	74	0.435192
70399	66423	85	34327	33019	77	1172	1111	8	1588	1867	19	3009	2939	29	4541	4509	34	91570	92751	82	0.435192
78330	77190	82	32978	32865	76	1234	1342	13	2527	2262	25	4398	4497	35	6735	6184	46	126591	122494	85	0.435192
222602	170639	108	95700	72338	104	3468	2590	34	5187	4144	44	11843	9795	61	18078	14105	72	385971	303844	114	0.437265
89473	86636	82	43686	42278	80	1708	1925	20	2510	2626	26	5643	5201	39	7637	7272	45	180443	167500	85	0.439337
106230	102485	82	46757	45239	80	1405	1443	14	2511	2335	28	5990	6037	40	8260	8087	49	185429	173809	91	0.440373
101863	95032	84	47201	44519	82	1695	1484	19	2730	2907	30	5788	5309	41	8672	8500	49	184622	179119	92	0.441409
302330	204223	137	126257	84645	133	4423	2927	38	9678	6954	57	19330	13721	82	29848	20657	99	610536	425736	142	0.441409
159058	138796	103	76459	66741	92	1794	1579	20	4070	3571	38	8559	8044	48	12846	11560	59	262776	239416	97	0.443482
89239	86575	79	38686	37023	78	1275	1334	16	2440	2471	27	5175	4926	36	8282	7815	50	175720	164840	88	0.443482
302207	191618	147	114618	72784	129	4311	2724	41	7399	4399	54	15228	9800	69	23160	14332	92	496373	320485	141	0.444518
101535	93848	85	37276	34133	81	1316	1094	11	2545	2521	27	5974	5409	43	9524	8744	48	187581	175249	94	0.44659
113725	102685	85	42822	37502	86	1276	1270	14	2987	2894	28	6532	5761	45	8842	8483	48	181230	168553	93	0.44659
151820	123651	93	66482	55628	91	2020	1983	23	3143	2493	32	7080	5699	50	10763	8945	57	224958	185063	102	0.447626
188184	150311	100	86305	71235	97	3106	2147	35	5177	4085	43	11278	9019	59	17065	13038	73	349777	289208	111	0.448662
75696	73996	79	31091	30585	76	802	666	0	1307	1227	12	3094	2976	31	5093	4853	41	133049	130223	89	0.449699
106238	99772	83	51654	48628	83	1285	1344	13	2668	2187	33	4911	4434	38	7849	7519	46	151555	137821	88	0.451771
143523	120245	91	51849	43735	88	2013	1693	23	3458	3023	34	7974	6818	51	11520	9965	63	231799	201819	99	0.454879
170630	134298	100	62762	47758	96	2055	1620	22	3620	3167	37	9244	7211	58	14917	11796	67	291834	236189	100	0.456952
97514	93142	82	55239	53027	80	2004	2136	22	3563	3690	35	7661	6715	53	11420	11091	62	242524	221579	85	0.457988
249566	167340	115	107284	73733	109	4087	2377	43	7821	5337	53	15745	10330	74	26243	17140	102	497418	329287	118	0.461096
163750	134734	95	70899	60097	91	2292	2057	24	4652	4016	44	9173	8181	52	14917	13337	71	294371	258274	104	0.466277
111033	102630	84	50748	45153	84	2016	1846	21	2939	2440	31	6602	5882	46	10142	9071	60	193263	177154	94	0.466277
105830	100532	84	58892	55413	84	1927	1633	22	2675	2876	26	7535	7342	48	11102	10118	59	231743	213614	95	0.466277
67520	65542	76	28333	27810	75	1048	968	0	2017	1720	23	3849	3652	36	6051	6492	39	117218	113880	85	0.469386
73887	71821	84	27640	27022	75	933	988	0	1310	1961	16	3753	3394	34	5861	5833	41	126658	121890	91	0.470422
84084	81707	83	38529	37732	77	1665	1431	20	2532	2020	32	5153	5173	38	8898	8503	48	172553	162104	92	0.470422
160284	139999	102	49522	41912	91	2839	2600	29	4562	4261	37	10580	9390	55	15773	13156	67	310487	278296	103	0.471458
85437	82251	82	37160	35665	78	1636	1693	19	1637	1766	19	3959	3854	35	7127	6719	48	128504	121129	86	0.471458
94016	91107	83	27317	26240	78	1417	1535	16	2097	2139	23	5896	5681	39	9018	8763	47	174414	167030	95	0.473531
103709	96889	86	54171	50393	81	1878	1612	23	3210	2705	32	7013	6250	45	11125	10096	63	221159	204860	90	0.474567
112409	104839	89	36991	35192	82	2094	2190	23	3208	2871	32	7486	7135	46	12643	12002	60	245350	231903	96	0.475603
163063	134971	92	67742	54647	93	3031	2461	32	4168	3552	38	8119	6429	52	13613	11433	59	283267	234421	102	0.476639
296955	223307	137	184057	132083	122	5654	4165	41	11743	9437	63	23244	17540	93	37913	28874	117	759857	572223	133	0.477675
98565	93470	83	40044	38558	80	1640	1517	18	2353	2027	24	5254	5158	38	8413	7780	47	155454	151334	90	0.478711
131809	123036	88	51733	47802	85	2201	1954	22	3728	3489	30	7601	7249	47	11383	11225	61	228480	213994	96	0.487001
151187	129457	91	61250	53472	89	1868	1678	22	3534	3006	33	7930	6798	48	12232	11554	56	234338	206837	97	0.488037
141711	129390	89	64720	60226	87	3161	2824	30	4998	4430	40	9124	8782	48	16275	15171	76	297634	280671	90	0.490109
93682	89975	80	41085	39137	79	1781	1785	20	2371	2201	30	5338	4944	39	8459	8814	46	190780	183430	87	0.491145
102300	98237	82	49700	48133	80	1402	1293	15	2564	2536	31	5383	4995	40	8608	7984	54	162235	151867	87	0.492182
78770	75132	94	28315	28077	77	897	956	0	1762	1521	21	4245	4178	33	6817	6335	46	126909	123916	83	0.492182
97208	91556	82	33049	31479	81	1893	1842	21	2194	2383	26	5388	5026	39	9026	8906	48	179325	165945	92	0.496326
106079	100988	83	34297	33315	80	1327	1298	13	2901	2945	31	5991	5637	43	10065	9051	56	199171	190379	96	0.496326
208046	156796	111	97884	74938	101	2573	2147	27	4517	3737	40	11081	8574	62	16160	12624	68	330078	255466	110	0.497362
191353	151409	100	69176	54984	95	3260	2510	34	4990	3653	46	10422	8206	55	17307	14336	73	347623	283305	106	0.498399
137238	120446	89	60659	54575	86	2446	2402	26	4148	3651	38	8124	7488	48	13113	12060	69	270678	256908	96	0.499435
91856	88158	82	38496	37558	79	1411	1396	15	2426	2685	29	5818	5754	41	9254	8488	51	179822	172348	91	0.499435
109309	104154	83	58499	57034	81	2267	1803	25	3791	3563	34	7896	7363	49	11897	10842	60	239182	217512	89	0.499435
129661	111857	90	53560	46688	87	2195	1839	25	2705	2933	31	7737	6759	53	11664	10802	61	244409	216501	100	0.501507
97600	93893	81	42450	40777	79	1594	1498	17	2282	2231	26	5473	4914	40	7793	7788	46	163135	157127	81	0.501507
126380	115504	88	70257	64516	87	1853	1737	22	3759	3581	32	7406	7113	45	11965	11543	60	244206	228197	97	0.502543
95982	92437	84	45106	43300	79	1584	1461	17	2794	2748	28	5681	5717	39	9508	9213	52	192126	183100	92	0.503579
76451	74614	78	28842	27744	76	1228	1197	12	1973	1962	21	3861	3759	32	5859	5035	50	111578	106426	89	0.504616
161780	129874	93	65470	51500	90	2930	2321	30	4522	3459	43	9480	8072	53	15082	11653	69	293984	230070	103	0.504616
184243	162530	97	83210	74508	93	3539	3242	31	5167	4826	38	12217	10858	60	17246	16353	71	360330	332899	105	0.504616
125004	113969	101	54882	51248	84	2760	2429	29	4511	3974	37	9423	8937	53	14573	13178	68	287701	265636	95	0.505652
187862	145712	97	74560	56443	95	2980	2461	32	5677	4434	49	12482	10162	65	18707	14376	83	364871	284235	100	0.505652
145973	111305	97	61581	46561	93	2369	1778	27	3416	2859	34	8965	7175	55	14788	11140	73	274189	213387	106	0.506688
200706	147711	111	86004	62792	102	3185	2268	35	4847	3507	44	10698	7529	59	16618	12370	80	323236	235481	113	0.507724
145399	125245	95	66920	58452	88	1982	1614	22	3205	3475	28	7589	6463	50	11554	10022	56	232507	202348	98	0.50876
26392	25093	77	17610	17804	52	326	423	0	758	485	0	1018	1062	6	2130	2032	24	40471	40939	75	0.511869
147852	131805	96	68473	60405	89	1886	1730	21	3954	3353	35	7758	7081	45	12239	10790	58	241167	221662	99	0.511869
159365	130048	101	70873	58278	92	2826	2656	27	4412	3978	36	9053	7684	52	13961	11848	67	308034	264188	102	0.511869
67845	65258	81	24676	24050	75	688	565	0	1807	1068	12	2779	2868	28	4714	4575	37	117917	113413	88	0.512905
93216	86804	95	38498	36501	80	1561	1573	16	2835	2531	29	5269	4935	40	8783	8539	47	162451	153646	92	0.516014
96191	91509	83	45154	43363	80	1941	1716	23	2865	2712	30	6190	5829	43	10820	9947	57	198881	188215	93	0.516014
98022	91527	85	28170	27153	79	1825	2130	21	2490	2148	28	7475	7058	45	11684	11179	60	240352	219190	91	0.518086
90624	86500	81	31445	30430	79	1953	1684	22	3286	2674	37	6627	6172	45	11304	10927	55	225404	215944	90	0.518086
160942	128967	101	62699	50585	92	2372	1699	28	4017	3934	36	9190	7478	53	13711	11346	68	277608	224721	103	0.520158
61821	58671	77	25381	24411	75	769	729	0	931	1255	10	2420	2414	26	3987	3818	37	94981	93154	77	0.523267
94771	90221	83	47816	45341	80	1263	1077	9	2226	2025	26	5862	5544	39	9406	8749	52	186868	172237	83	0.523267
114954	107544	84	48867	45132	83	2017	1880	22	3711	3566	31	7513	7237	46	13231	12455	65	240178	225701	89	0.525339
155363	118884	102	68492	51419	94	2301	1799	24	4348	3476	42	9263	7221	56	14240	10403	67	303840	233822	103	0.526375
196428	146382	101	82920	59970	99	3334	2670	35	5156	3576	48	11534	8798	59	18494	13872	81	400420	309040	107	0.528448
111300	95677	88	43885	38188	85	1711	1331	20	2887	2877	30	6491	5815	46	10368	9841	56	213921	197560	93	0.528448
186923	148759	106	83344	67368	97	3227	2564	31	5431	4311	43	11905	9766	57	19959	15347	84	378781	315786	108	0.53052
95996	91928	82	48155	46006	80	2180	1975	25	2997	2991	28	6459	6054	46	9667	8996	56	193510	182154	89	0.537773
114261	108523	84	68939	66214	83	1890	1780	24	3831	3332	36	8481	8198	49	13004	12542	57	244946	222451	94	0.538809
55102	53651	76	22210	21560	61	679	753	0	502	908	0	2572	2408	29	3735	3202	35	82707	78598	80	0.54399
76305	72149	87	29695	29072	76	1171	1406	12	1786	1840	19	4868	4835	36	7350	7017	43	146750	144651	87	0.545026
154794	125101	93	69490	56741	92	2415	2191	28	4354	3458	39	9161	7368	50	14986	12795	70	304048	258824	102	0.546063
64690	62786	80	23461	23024	67	859	697	0	1716	1507	21	3511	3381	33	5117	4542	41	107656	102283	84	0.551243
72579	72414	75	31324	30219	77	1500	1328	16	2792	2446	26	5621	5097	43	9351	8580	54	191722	182788	84	0.55228
160553	124299	95	62319	46546	93	2448	1935	27	3382	2656	36	9182	7331	59	14960	11323	77	301299	231040	101	0.55228
88453	84767	80	41562	40723	79	1488	1502	17	2460	2446	26	5397	5201	39	8127	7950	46	165420	156598	85	0.553316
121234	111582	88	54484	50688	85	2876	2655	28	4135	4106	33	9080	8073	55	14198	13321	69	296404	272735	94	0.556424
108137	105217	82	53973	51996	80	1530	1642	17	3371	3313	32	6971	6751	44	10797	10223	58	214211	195628	88	0.561605
99841	90341	96	38361	32902	83	1395	1130	10	2411	2614	23	5521	4905	41	9690	8554	56	176503	158358	90	0.562641
66501	65428	78	26026	25517	75	929	811	0	2246	1503	21	3073	2893	31	4378	4205	36	89984	87557	87	0.563677
153771	126956	92	60748	50518	90	2168	1967	25	3884	3155	35	7835	6588	51	12568	10797	65	239499	205564	101	0.564714
215388	170988	103	71632	56547	103	3577	2969	34	5011	4393	41	12289	9733	61	18958	14562	78	419888	333505	114	0.564714
144589	131565	91	56623	53154	86	2081	2055	22	3371	3059	32	7736	7463	48	11698	10694	57	219743	201920	98	0.566786
78735	77241	79	22940	22192	66	1253	1237	12	1692	2059	21	4423	4150	36	7033	6653	47	148368	140515	90	0.567822
116919	102862	90	54611	47876	86	1669	1557	20	3365	3073	30	6145	5281	45	9135	8337	53	185622	162498	93	0.569894
166087	137431	94	68902	56984	92	2589	1907	28	4006	3745	37	8642	7351	52	13275	11334	70	265340	232866	98	0.569894
111686	102130	86	47846	43646	83	1683	1582	18	2693	2487	28	6007	5691	41	9771	9102	57	197940	191298	91	0.575075
113890	105850	86	43051	40234	82	1828	1511	22	3703	3450	35	6937	5928	45	10946	9555	55	236123	217965	87	0.575075
112821	109703	83	51664	50104	81	2430	2271	26	3648	3119	34	7750	7136	49	12724	11860	59	246167	230645	91	0.575075
133075	111068	91	64968	55326	89	2040	1630	25	2971	2535	32	6929	5579	46	10849	9103	60	214118	186753	99	0.577148
98496	94464	83	33764	32299	79	1500	1391	18	2852	3474	27	6350	6284	42	10580	9838	58	214131	203839	88	0.578184
116022	105794	85	61292	56360	85	1770	1636	21	2698	2216	27	6141	5852	40	9813	8143	61	167928	156304	94	0.578184
151237	130135	92	55580	47189	89	2498	2184	27	4187	3479	35	8668	7945	50	13850	12031	63	286588	251846	98	0.57922
107329	98362	90	46727	43670	82	2063	1962	23	2722	2474	26	6229	5701	43	9957	9008	56	207383	198338	93	0.580256
60931	60182	83	27150	27407	74	804	778	0	1577	1420	18	2724	2566	29	4668	4164	39	98875	97823	79	0.580256
209033	163502	99	83242	65329	99	3541	2635	37	5433	4412	45	13073	10319	64	20601	16832	80	418535	337671	107	0.581292
148015	126680	90	52281	44225	89	1872	1614	21	3467	2892	35	7558	6676	49	11812	10209	62	223156	195499	96	0.581292
245526	175315	122	108144	78620	112	3839	2901	34	7363	5793	53	15314	11740	69	25420	19254	98	519904	400409	120	0.582329
155196	128055	95	65024	54187	91	2406	1663	30	4163	3772	37	9436	8041	54	15126	12686	71	308543	264433	97	0.583365
89407	84444	80	35155	32188	80	1832	1869	20	2311	2123	25	5654	5540	40	8948	7970	52	185971	177307	85	0.583365
116846	109766	87	39946	36128	82	2631	2505	26	2683	2783	30	8060	7651	47	13033	12390	70	267065	253716	92	0.583365
162250	133095	96	65355	53714	92	2306	1895	26	3497	2956	35	7922	7255	48	12587	10606	61	230483	195081	98	0.586473
112314	104852	94	53473	51015	82	2042	1990	21	3230	3045	33	6997	6742	46	11063	10657	55	216969	208151	86	0.586473
81013	79455	78	29657	29050	76	1578	1448	15	2054	2230	23	4539	4468	37	6783	6375	44	149189	143767	83	0.586473
73435	70218	82	25444	24585	75	1140	1132	8	1569	1417	16	3904	4169	33	7476	6662	53	136739	126582	82	0.587509
125300	114038	91	47228	43160	83	2333	2126	26	2663	2577	30	6600	5780	47	10487	9713	53	198463	178013	80	0.587509
221058	181664	106	111295	93215	104	5052	4111	38	7352	6105	47	16404	13769	69	28226	24492	99	555645	466612	106	0.588546
167351	139430	95	67576	54769	95	2048	1832	22	3976	3429	34	8595	7186	52	13269	11300	65	267863	223157	96	0.589582
166108	145635	95	63673	55647	90	3467	3045	32	5187	4578	41	11187	10614	55	19568	16596	85	373669	350856	95	0.593726
172501	137334	96	62003	49368	93	3145	2339	33	4493	3550	38	9033	7145	51	15542	11687	78	293124	238762	102	0.595799
84541	82139	80	35345	34263	77	1256	1206	12	2405	2391	28	4030	3984	36	6674	6531	42	148382	139163	86	0.595799
90048	86817	83	29513	28672	78	1626	1577	18	2667	2485	28	5098	5145	37	8525	7884	52	166968	160271	87	0.595799
211970	172808	100	102521	85473	98	3177	2655	32	5977	5144	39	12753	10874	64	19478	15985	76	401054	337874	103	0.597871
112700	106793	86	35147	33798	80	1639	1555	17	2815	3142	28	6137	5956	41	10826	10088	53	205146	195048	92	0.598907
102923	96207	83	43515	41428	82	1546	1507	17	3314	2928	35	5886	5441	42	9260	8773	53	177741	170041	88	0.598907
135073	123678	90	76010	71041	86	2699	2381	30	4257	4166	32	7538	6820	49	12632	13023	56	251530	240500	89	0.599943
183940	154275	99	102481	87587	95	3173	2729	30	6397	5579	45	14346	13204	65	24018	21064	84	465057	426523	98	0.60098
90344	85465	81	49061	46938	81	1925	1807	23	3208	3141	30	7381	7284	43	12410	11673	56	254889	243735	88	0.605124
191145	141026	105	78021	57650	97	3277	2299	35	5627	3946	47	10606	7850	63	17814	12902	78	355210	266612	105	0.605124
152875	119739	108	69431	54585	92	2998	2261	34	3666	2780	44	9511	8006	55	14580	11487	73	286840	226310	98	0.606161
150073	124670	93	62199	52773	90	2759	2160	30	3412	3291	34	9344	7984	57	15760	13914	66	282491	259893	93	0.606161
54771	53931	78	16678	16577	49	843	833	0	1346	1261	16	2552	2407	28	4402	4142	35	81832	82534	81	0.609269
216249	176450	100	98032	79419	99	2912	2608	29	5652	5129	45	13302	11082	64	21264	18581	79	403201	363941	104	0.611341
245030	182866	124	103725	79947	108	4107	2908	39	6362	4696	47	13135	9723	63	22976	17585	100	458166	339931	116	0.612378
177232	141632	94	111271	92572	94	4924	4212	37	7823	6723	49	16921	14314	77	26416	23474	90	521575	435641	104	0.612378
125166	108987	88	46957	39938	87	2094	1710	23	2922	2909	30	7479	6629	46	12937	11057	62	231772	202511	94	0.613414
208605	177660	102	109638	95262	96	4349	3765	37	6460	5891	42	14919	13882	63	25262	23085	84	496761	452138	102	0.613414
98356	88892	99	36676	32506	83	1908	1412	20	3011	2818	31	6218	5517	45	9062	8325	54	188360	177063	87	0.616522
258376	173965	125	125186	87300	115	3483	2166	38	7160	5176	53	15464	10655	74	22547	16017	102	457828	334479	120	0.617558
79728	78234	83	35190	34187	77	1186	1105	8	1732	1545	21	3954	3952	35	6458	6430	42	130748	128557	84	0.618595
138665	126815	88	98112	90720	89	4139	3835	33	6275	5748	43	12089	11437	61	17141	15371	76	384637	346204	91	0.620667
110829	100450	92	41430	37529	82	1984	1665	21	3461	2953	33	6770	5852	44	10981	9923	51	209298	198779	89	0.621703
199135	151909	109	79951	60306	98	3403	2493	35	4433	3434	40	10877	8549	58	18146	14357	84	357035	289361	100	0.621703
88793	82292	87	45624	42999	80	1094	954	0	1963	1833	22	4584	4487	37	6131	5884	40	132509	128193	72	0.623775
97090	91798	97	31356	30317	78	1930	1744	21	3343	3091	33	7886	7839	49	12561	12096	58	258242	242899	87	0.62792
88392	86487	79	34193	33438	77	1473	1510	17	2561	2588	27	5040	4976	41	8450	8420	47	159903	153370	84	0.62792
124205	114778	87	54604	50099	85	2080	2024	23	3560	3332	33	6964	6737	43	11659	10633	63	225400	210503	95	0.629992
111153	101915	87	40900	36822	85	1417	1358	14	1895	2052	23	5881	5558	39	8611	8259	49	183762	172980	92	0.632065
111643	104753	98	36157	33717	81	1929	1840	22	2766	2788	29	6342	5746	44	9265	9298	59	192297	182261	90	0.632065
140544	125022	95	54418	47802	88	2604	2529	27	4601	4009	37	10498	9678	56	15182	12952	71	312978	285559	96	0.633101
119597	110262	87	43487	40188	84	2210	2066	24	4268	3678	35	7885	7205	47	12202	11136	63	236297	211317	93	0.633101
123674	115910	86	45522	43117	82	2833	2897	27	4759	4465	38	9685	9010	55	15878	14620	71	307172	285024	89	0.633101
86479	84925	79	47328	46511	78	1244	1286	15	2208	2017	25	4347	3924	39	6342	5946	48	118478	117981	87	0.637246
237721	188966	102	164435	138898	101	5430	4593	40	9061	8093	57	20628	17264	79	32037	27539	99	650900	547807	110	0.638282
96780	92195	82	40923	40156	79	1447	1461	16	2331	2501	24	5590	5445	38	8728	8456	52	164345	155613	91	0.64139
126127	116028	95	41653	38692	83	2577	2299	26	3437	3208	32	6661	6195	45	10969	9820	55	209670	192424	93	0.644499
153592	134768	93	75882	68228	88	3425	2990	31	5237	4875	39	10909	9731	55	18851	16756	81	354638	322012	98	0.645535
118847	108404	86	47446	42993	84	1770	1616	21	3674	3458	31	7220	6529	48	11937	11052	59	226277	217327	89	0.645535
110344	104846	83	37924	36254	81	1979	2028	24	2716	2567	31	6521	6018	41	10326	9238	57	208756	193968	90	0.64968
146798	130427	92	83354	74719	89	2486	2214	28	4008	3332	43	9519	9142	52	14935	13742	62	285326	256307	94	0.64968
99893	95695	81	42533	40939	80	1716	1540	21	2666	2372	28	6222	6089	42	9162	9086	51	191586	181358	85	0.650716
157277	126926	93	73527	59276	91	2094	2028	22	3545	2803	33	8898	7250	58	14254	11286	75	282300	230329	97	0.652788
95448	93594	79	36316	35277	79	1528	1382	17	2553	2247	28	5405	5394	38	9417	9438	49	175685	165075	85	0.652788
102626	95884	85	46447	44449	81	2113	2111	23	3389	3038	36	8099	7665	49	13119	12341	59	270370	247918	83	0.653824
122806	108782	85	47775	42062	86	2537	2280	26	3654	3244	33	7964	7375	49	14116	13191	72	269924	256922	89	0.655897
98260	95563	85	49416	47617	80	1700	1626	20	2601	2503	29	6447	6017	43	10107	9982	56	206381	192513	85	0.655897
203378	152953	100	90562	69603	98	2865	2211	30	4630	3932	37	10263	7972	60	15425	12543	75	332594	256192	105	0.655897
79684	76547	88	27080	26860	75	981	978	0	2105	1845	24	4352	4273	35	7433	7351	46	144973	135169	84	0.656933
162063	139678	91	96820	84782	92	3450	2974	32	4798	4037	43	10543	9085	53	15923	14414	72	322391	287685	96	0.656933
238236	180690	113	143499	114659	104	4503	3488	38	6964	5046	48	15854	12815	70	24547	19176	94	472632	389332	109	0.657969
96525	91167	84	43835	42597	80	1255	1235	12	2249	2142	23	5018	4635	40	8269	8058	50	181145	177318	88	0.660041
95533	91177	80	29694	28663	79	2544	2547	24	4611	4332	34	8757	8374	49	14765	14338	65	287350	266137	91	0.661078
173725	143051	98	86199	70646	95	2549	2279	25	4304	3664	40	9931	8166	59	15109	12418	74	297003	252071	103	0.66315
83090	80893	81	21265	20687	59	1379	1389	17	1924	1983	24	4797	4518	37	8217	7914	52	148930	141702	84	0.66315
144563	107040	98	76066	57752	95	1838	1253	17	3260	2629	33	7689	5702	52	11707	8529	59	241706	186887	101	0.665222
116684	108272	86	50055	46942	83	2238	2154	26	3592	3006	33	8662	7975	54	13633	12399	71	280026	269435	92	0.666258
114197	104934	88	59152	54460	85	2911	2401	28	4826	4043	39	9933	9306	54	15232	13634	69	303287	276542	92	0.668331
197026	149944	116	85048	64357	116	2886	2181	30	5024	3586	44	10565	7717	61	17210	12645	86	366106	276821	116	0.668331
154440	123620	93	65365	51879	91	2162	1859	26	3316	2684	36	8148	6777	51	12216	10093	61	268012	217247	101	0.670403
154809	131026	94	60702	50976	91	2444	2117	27	3820	3108	37	8859	7486	54	13887	11560	71	275795	227467	102	0.671439
137143	126985	91	74721	69855	86	3127	2639	30	4883	4816	38	11262	9995	58	16752	15688	67	338889	297270	96	0.672476
145949	116588	99	57559	45659	92	2378	2091	24	2940	2474	32	8311	6095	54	13395	10740	64	254595	206402	102	0.672476
135591	119790	89	56436	48103	87	2648	2169	28	3884	3761	31	8927	7842	50	14580	12582	67	265537	238980	98	0.672476
99886	92682	90	40377	38381	81	1147	905	0	2446	2316	28	4819	4818	38	7765	7512	43	153168	140914	93	0.674548
126284	108151	88	57981	50078	88	2202	1775	25	3602	3082	36	7068	6248	44	9896	8661	55	198484	178496	97	0.674548
115743	109258	84	53965	50662	82	2150	2027	22	3957	3537	37	8995	8690	49	14606	13311	69	284335	270879	94	0.678693
118422	114179	83	39503	38059	81	2213	2057	23	2492	2427	28	5875	5750	41	8737	8948	46	206836	198682	91	0.678693
205186	155733	108	90693	70966	101	3480	2724	35	5249	3665	45	12381	9745	62	19678	15790	94	385237	310170	107	0.679729
218718	171231	100	92835	72646	99	3042	2567	31	5168	4126	43	11253	9162	59	16701	14173	76	334391	274564	106	0.680765
171491	139249	100	64952	52829	94	3141	2533	30	4338	4159	36	10285	8603	62	15984	14305	73	304495	273137	96	0.681801
130628	124379	87	70480	67673	83	2333	2197	26	4174	3398	39	8900	7958	54	13764	12751	66	278198	264945	91	0.681801
135782	106475	93	73167	57575	92	1651	1277	16	3353	2553	35	6765	4980	48	10792	7960	65	207011	165245	97	0.682837
115566	100219	87	53404	46931	87	1774	1782	20	2312	2319	28	5910	5567	41	9310	8127	58	186185	171600	90	0.683873
110994	102879	99	44316	41640	82	1842	1605	22	2360	2330	28	5889	5545	43	9570	8736	51	200387	185251	85	0.683873
142296	128112	94	79634	73550	85	2744	2513	29	4486	3806	41	8302	7606	47	13904	11995	71	273446	246742	91	0.68491
79839	76670	79	27286	26116	77	1209	1016	4	1859	1720	14	3990	3713	34	6863	6794	43	125703	120154	84	0.686982
135650	122448	96	65326	59152	87	2453	2187	26	5076	4418	40	10210	10026	54	14916	13546	63	309115	286955	93	0.688018
125709	113644	86	54227	49039	86	1773	1514	21	3454	2478	34	6434	6384	40	10812	9691	51	228122	216133	92	0.689054
129939	122275	86	64133	59740	87	2031	1711	22	3802	3576	32	7840	7395	46	13562	13382	53	260835	241785	98	0.692163
171671	153240	96	70167	64254	90	3491	3001	31	6126	5775	42	13459	11894	69	19483	16762	75	417998	380099	102	0.69838
183270	152506	96	68549	58898	93	2857	2464	29	4811	4038	40	10334	8720	58	16785	14037	70	319064	284680	101	0.699416
155707	136393	90	51157	42213	91	2767	2248	29	4400	3785	38	9540	8400	55	14590	12646	64	297166	256969	105	0.700452
146055	129274	95	65665	57491	90	2144	1839	23	4011	3387	41	8648	7707	51	11825	11175	57	230304	211766	102	0.701488
146510	117904	106	58850	47770	90	2200	1914	25	3832	3480	34	8837	6989	54	12915	10250	69	280681	236562	102	0.704597
106106	96698	85	44799	40912	83	1567	1492	17	2305	2360	26	5619	5280	42	9128	8504	50	177298	167812	90	0.704597
63839	62974	76	23360	23223	65	1315	1291	13	1493	1641	16	3681	3857	33	5727	5623	43	120133	116299	87	0.705633
161872	131894	94	62167	49399	94	2694	1862	30	4293	3514	39	8363	7027	51	13231	10765	69	300352	249947	107	0.705633
73856	73333	74	34823	33938	78	1089	1072	7	1696	2006	20	4599	4258	37	6746	6583	43	138171	134862	86	0.706669
167428	149477	90	117747	107759	90	3476	2858	32	6429	5592	47	13343	11748	64	18360	17024	73	399033	351172	100	0.707705
143187	120635	94	63260	53386	91	2268	1809	24	4284	3634	39	9646	8514	57	14824	12388	72	300980	273537	100	0.708741
112570	96978	90	53121	46011	86	1728	1385	16	2532	2258	29	6152	5548	43	9719	8058	60	188520	170381	93	0.709778
168763	131431	109	76959	61662	93	2303	1744	27	4822	3324	39	9205	7516	55	13190	10566	63	293014	237152	102	0.710814
113305	104144	89	27129	25939	80	1531	1555	17	3203	2975	29	6703	6475	43	10325	9644	57	197395	182711	94	0.71185
154792	141698	90	100601	92736	88	3524	2967	32	5698	5073	40	12139	11024	58	18148	16280	81	360413	311006	100	0.71185
97083	92318	84	51554	49000	81	1761	1635	21	3362	2729	34	5990	5375	41	9484	9083	56	194926	178781	96	0.712886
90946	84972	84	25993	24667	74	1605	1775	18	2649	2606	30	5725	5499	41	8791	8091	50	180719	175533	85	0.712886
310238	247875	130	249536	208392	115	9165	7009	50	15560	12937	69	34022	27412	113	56365	45754	115	1.02394e+06	800897	127	0.713922
113067	105255	85	36641	34728	80	2079	1750	25	3418	3505	34	6672	6184	46	11033	10204	53	208488	192308	92	0.715995
99810	92260	84	35312	32191	82	1927	2092	20	3239	2956	32	7202	6659	50	11377	10515	64	226385	217662	86	0.718067
63484	63097	78	25489	24346	75	810	771	0	821	1171	10	2960	2731	30	4527	4371	35	92746	84662	91	0.718067
109765	99447	85	50724	44087	85	2264	1981	25	3311	2862	35	7522	5791	58	11420	9723	60	233002	210377	92	0.719103
135214	122506	89	50897	43654	89	2273	2357	24	3519	2958	31	6871	6313	49	11169	10092	59	218512	205815	93	0.720139
147696	127951	91	48599	40806	90	2535	2562	27	4321	3853	38	9511	8467	56	16151	13437	81	305315	270366	95	0.722212
124298	110954	92	47357	41772	85	2213	2037	24	3481	3330	32	7159	6501	47	11712	10518	57	223323	198829	95	0.723248
96320	93516	81	39255	38531	79	1353	1570	16	2308	2273	25	5383	5106	41	7146	6376	48	162745	151502	92	0.723248
101735	92885	83	53880	49574	83	1313	1343	14	2323	1950	25	4402	4249	38	7659	6493	48	146952	140352	82	0.723248
152897	142263	92	100387	95658	88	2693	2677	27	4722	4500	38	11953	11235	66	18871	18410	73	375212	342048	97	0.724284
97723	91067	84	48324	44022	81	1524	1538	18	2130	1782	26	5835	4950	45	7895	6811	49	160068	143423	90	0.724284
171583	137642	101	70776	57229	93	2347	1847	24	4370	3548	41	8458	7236	54	14908	11642	71	276148	231573	104	0.726356
83122	78255	85	27153	26727	77	1780	1749	19	2140	2170	26	5195	4811	41	7534	7398	49	157211	146370	93	0.727393
87547	81946	89	40367	38188	81	1393	1309	14	2593	2463	28	5344	5232	39	8350	8017	49	164212	158451	92	0.729465
54149	53962	74	22288	22419	59	725	837	0	1443	1343	19	2671	2765	28	4337	4359	34	98831	94626	86	0.729465
89034	84818	83	33062	32045	78	1389	1463	17	1912	1964	24	5049	4865	37	7862	7569	47	161130	151714	92	0.730501
157117	143612	90	91307	85269	88	2678	2451	27	5283	4526	39	12528	11524	59	17929	16201	77	377932	338560	100	0.73361
29833	28979	69	17364	17320	50	607	513	0	694	588	0	1383	1397	14	2133	2204	23	42865	41909	75	0.734646
75910	74241	80	29423	28762	77	1103	1105	8	1370	1583	20	3958	3526	35	5297	5697	38	118046	111165	90	0.737754
109848	106012	81	38257	37106	79	2073	1708	23	2843	2668	33	6019	5318	45	9167	9259	49	177070	165628	93	0.738791
149147	121793	95	71696	59288	92	1955	1707	23	3159	2978	32	8194	6945	49	12081	9743	62	246793	214911	98	0.739827
58881	63222	61	30009	29340	74	1132	1120	7	1921	1835	22	4295	4107	34	6500	6544	42	124583	121854	83	0.739827
65125	62001	85	31031	30309	75	873	849	0	1595	1510	14	2844	2865	29	5212	4996	39	83281	78814	88	0.740863
231113	186744	111	149431	129403	100	5017	4242	37	10347	8139	57	20910	17268	81	32553	26534	99	633667	513329	114	0.741899
121219	113047	85	52955	48965	85	2263	1818	25	3786	3225	35	7455	6804	53	10967	10203	57	235558	223138	95	0.742935
82500	78396	79	31948	30013	78	994	1111	7	2154	2513	24	5220	4847	41	7909	7766	55	158474	149895	86	0.742935
109341	99424	84	42175	40278	81	1801	1836	20	3269	2864	30	6992	6673	44	10459	9333	60	206285	193723	92	0.743971
140818	124126	90	72635	63648	89	2738	2173	30	2845	2767	33	7382	6442	53	11675	10841	57	255588	236566	95	0.746044
185813	144255	98	71497	55806	96	2656	2039	28	4203	2854	42	8780	6645	55	13196	10874	72	257356	212104	103	0.74708
116898	107620	91	41052	37557	85	1914	1754	24	4000	3484	37	8159	7760	49	13601	12829	66	260199	247907	92	0.74708
175517	138316	108	73161	57654	93	1955	1418	24	4115	3084	44	8870	7038	53	13376	11127	71	274405	224291	102	0.750188
167767	138366	93	64407	52706	90	2427	1978	26	4261	3725	39	8535	7802	50	13233	10506	71	268499	234456	95	0.752261
82974	84027	79	34707	33742	76	1711	1532	18	2265	2167	25	4805	4751	36	7823	7413	49	154994	147614	85	0.752261
119545	108226	87	49507	44165	86	2226	2009	26	3424	3172	35	8545	8356	49	12096	11213	58	257745	233373	93	0.753297
89295	84227	93	38052	36723	79	1457	1384	16	1746	1540	19	4918	4672	36	7541	7370	49	154448	148072	86	0.754333
83223	78847	80	42098	40107	79	1573	1220	18	2271	1856	23	4778	4651	36	7650	7384	49	157203	152902	85	0.755369
174762	144649	97	73699	60976	94	2741	2594	28	4716	3641	38	9134	8051	51	14278	11986	71	280965	247589	103	0.755369
116271	106326	90	43677	40142	82	1554	1395	17	3026	2975	29	6674	6476	44	11094	10237	58	205521	184823	89	0.756405
94012	88233	82	39466	37348	80	2113	1877	24	2866	2693	28	6260	5584	47	10224	9864	55	205157	194041	83	0.76055
102670	96932	89	25964	24539	80	2352	2255	25	2929	2965	26	6286	5664	43	9731	8637	48	207866	196629	95	0.762622
155476	123500	96	66649	54302	92	2215	1877	28	4034	3351	42	8643	7093	53	12110	9641	60	278611	224516	105	0.763659
79703	77129	81	35244	33693	79	1367	1387	14	2260	1650	28	4961	4896	39	8108	7615	51	154822	146940	87	0.763659
82570	78748	80	34973	33998	78	1294	1254	13	1752	1566	21	4556	4203	35	8371	8693	55	154621	146591	89	0.764695
126317	111017	86	60138	53117	86	1594	1545	18	3146	2602	30	7511	6221	48	12359	10924	61	238884	210445	98	0.765731
104302	97512	89	54469	51755	83	1785	1796	19	3046	3116	31	6756	6356	46	9710	9392	48	193731	179501	89	0.769876
150572	134644	93	60156	52089	89	2009	1711	23	4044	3883	41	9947	9161	51	14837	13554	69	308522	277808	100	0.769876
190435	157185	111	81443	65786	94	2839	2137	30	5286	4468	42	10512	9597	56	14814	12249	64	295536	253784	102	0.769876
155674	132705	93	48586	40453	90	2131	1717	25	3523	3288	33	7540	6274	50	11969	10360	63	231089	199785	99	0.769876
301907	234544	124	145173	113769	117	5834	4606	42	13101	9848	73	26483	19973	96	41519	32026	116	801071	607332	130	0.770912
269999	143257	117	106283	57558	115	4244	2394	48	7887	4265	64	16438	9224	82	25248	14312	96	519499	295103	123	0.770912
109630	102107	96	43349	41305	81	2180	1887	24	2773	2680	26	7194	6709	45	10936	10109	56	226801	212509	93	0.771948
84602	80976	82	35836	35198	78	1492	1531	17	2374	2420	25	5070	5123	37	7361	7058	45	163175	152933	93	0.775056
108341	99100	90	48883	45129	82	1839	1520	21	3058	2406	29	5837	5522	40	8608	8167	48	188222	181094	94	0.776093
188911	137460	103	72044	53701	97	2805	2235	31	5315	3725	47	11318	8326	62	18117	12725	84	370597	273036	108	0.778165
140240	127424	96	36228	34176	83	3017	2758	30	4651	4310	43	11824	11269	57	20181	18716	73	395437	363600	99	0.778165
116161	110939	84	69783	67898	83	2414	2091	25	4113	4037	34	8749	8100	52	13114	12504	64	265666	250326	92	0.780237
193006	152748	97	132075	111900	97	5377	4539	40	10067	8612	64	21793	18237	86	32743	27778	93	642706	524206	103	0.78231
180258	136984	98	80584	61152	97	2586	1920	30	4581	3648	39	9235	7390	52	15591	12735	67	313350	251719	103	0.785418
90564	86687	81	33371	31900	79	1512	1434	15	2855	2726	30	5971	5441	41	8385	8744	45	171686	160514	86	0.786454
113671	99891	88	44696	39271	85	1789	1578	23	2693	2530	30	6343	6138	40	10635	9842	56	199970	187554	90	0.786454
159388	144805	90	76052	70794	88	2512	2404	26	5150	4789	40	9529	8308	53	13449	12054	68	307135	263080	98	0.788527
140693	119913	93	66254	56557	90	2646	2008	31	4662	4175	40	9008	7848	53	14776	13067	59	289995	258544	97	0.788527
92750	90788	80	37616	37203	78	1749	1944	19	2050	2430	23	5142	4942	38	8555	8635	51	167289	165921	86	0.789563
109792	102691	85	39447	35815	83	2004	1928	22	3246	3040	32	7940	7693	50	13019	11555	64	249308	233337	89	0.789563
80629	78661	81	32132	31678	78	1073	1164	9	1683	1903	21	3751	3661	33	6284	5931	44	117023	108844	85	0.792671
206784	166450	102	103267	84223	99	3122	2697	29	5405	4634	48	12077	10284	62	17662	14400	71	357833	310559	108	0.793708
175257	142361	99	64900	53420	91	3006	2387	33	4344	3736	37	9487	8168	54	14788	12003	64	302477	255621	101	0.797852
172658	137451	97	71122	56285	96	2092	1529	25	5058	3684	44	8755	7130	53	15600	11973	73	285443	236933	100	0.797852
154478	131028	92	91751	80583	91	2661	2226	29	4302	3534	40	8680	7866	49	14415	12459	65	281495	249061	99	0.798888
216770	171054	109	70145	56175	98	2879	2291	30	5812	4282	46	12223	9375	63	19759	15850	79	375499	300733	109	0.798888
180289	136703	107	78375	59398	98	3503	2515	38	4824	3231	47	10744	8290	59	19033	14805	94	333558	262967	106	0.800961
132207	117370	88	57717	49572	89	2096	1828	25	3884	3555	35	8326	7429	48	13712	12041	74	263626	246839	91	0.800961
176727	143471	95	81061	65169	95	2511	2134	26	4329	3476	38	9239	7399	52	14110	11225	62	302746	258803	111	0.800961
199946	163879	98	105529	89065	96	2801	1870	33	4776	4219	42	10603	9037	64	16174	14591	72	310075	276916	101	0.801997
86966	85426	80	43948	43217	78	1689	1714	19	2373	2374	27	5036	5048	37	8649	8082	49	173079	160464	86	0.801997
94348	90693	81	43020	41278	80	1209	1217	12	1742	1812	20	4359	4357	35	7117	7087	44	142013	133855	88	0.804069
181853	147280	98	71896	58166	94	2961	2406	29	4734	4095	41	10581	9101	59	17441	15499	75	355657	315552	100	0.805106
97221	93571	81	53417	51550	80	2098	1944	23	2850	2260	30	5763	5503	42	9237	9324	47	174741	166863	88	0.805106
98249	95402	80	32801	31758	79	1666	1690	19	2177	2357	24	5099	5231	39	8464	8544	53	176282	170457	88	0.807178
89826	85583	83	52809	50744	79	2064	2175	22	4078	4390	36	9223	8574	52	15069	14330	69	294412	284495	90	0.810286
172549	134026	102	66288	51686	93	2717	1858	32	4422	3553	44	8736	6823	55	13554	11007	71	289922	238112	101	0.810286
140628	130805	87	57316	53648	84	2698	2491	27	4145	3660	36	9139	8733	52	14114	13245	61	313223	293253	90	0.810286
139988	120799	90	56697	47674	88	2462	2237	27	3673	3879	34	8337	7133	56	13047	11293	67	277640	245476	96	0.811323
172023	149436	100	108635	98124	90	3878	3301	34	8020	7522	50	16224	14519	70	24505	21755	86	517421	466812	98	0.813395
118211	96349	92	53874	42482	90	2080	1784	23	2986	2257	34	6919	5542	49	11733	9586	59	227349	187633	97	0.814431
118014	99618	90	43456	36584	84	1852	1678	21	3687	3035	35	6292	5308	45	10077	9094	57	196877	171160	90	0.815467
121537	106300	86	54556	49152	85	2529	2169	28	3725	3459	34	8438	8038	47	15097	14789	73	290886	278738	84	0.816503
91971	87306	82	38808	37040	79	1840	1583	22	3213	2899	30	6125	5904	41	8576	8468	50	197124	186530	83	0.816503
55336	54214	77	30697	29925	75	888	820	0	1170	1209	13	2530	2570	28	3585	4033	32	81786	80330	79	0.82272
135379	117796	91	51647	45104	87	2640	2102	29	3557	3070	34	8749	8214	51	13457	12339	68	265506	250132	91	0.823757
138824	126417	88	72673	67492	87	2533	2326	27	4011	3565	38	8835	8177	56	14738	13110	77	289720	267849	94	0.823757
263985	183530	117	200655	156864	116	6771	5133	44	12364	9520	60	27240	20922	101	42514	31582	113	868924	622770	125	0.825829
106797	100356	89	38304	36511	81	2351	2255	24	2901	3036	29	7489	6877	48	11882	11247	62	240899	221905	86	0.826865
317884	207651	128	115258	74127	127	5049	3315	43	9055	6039	56	20131	13943	83	31544	21384	119	613456	427041	135	0.828937
297922	201222	126	129857	90936	123	4634	3026	42	8540	5879	53	16519	11467	73	25349	16455	94	514578	375141	128	0.828937
237836	187444	110	119898	94796	108	5249	4229	39	8044	6448	46	18169	14686	78	27633	22606	104	571798	459626	115	0.829974
261518	196916	119	136602	108023	116	5075	3890	39	8579	7187	51	19536	15722	89	29120	23589	108	580413	479256	119	0.833082
157074	132369	94	60938	50182	92	1973	1676	23	3639	3459	36	7419	6454	49	12902	11155	69	234390	204861	97	0.834118
113429	110544	82	35632	34250	80	2129	2051	23	3146	2688	32	7421	7309	45	12026	11059	58	238345	221732	92	0.835154
87341	83615	91	24765	24039	72	1783	1579	20	2626	2560	25	5323	5169	40	8569	8433	49	181200	170528	87	0.837227
99939	94243	83	45441	43444	81	1837	1859	20	2332	2319	28	5481	5447	38	10090	9507	52	174520	162665	83	0.840335
269529	212313	114	189222	154643	114	6063	4650	42	10501	8459	56	22647	18506	96	37472	28878	110	721532	581109	120	0.841371
165237	151241	88	73481	66277	89	2402	2313	26	6294	5856	49	11426	10752	55	17446	16538	70	343040	314268	96	0.841371
106029	100085	88	54733	52485	81	2091	1956	24	3976	3297	37	7821	7219	46	11639	11008	64	244834	226638	88	0.842408
102799	97488	81	54243	50844	83	1998	2027	22	2837	2993	31	6680	6011	44	9779	8716	55	205165	198323	84	0.84448
42544	42954	59	18921	18762	55	396	472	0	1220	1250	10	2718	2611	28	3976	3958	36	97909	95484	79	0.845516
186569	147923	99	70346	54368	96	2504	1947	29	4418	3425	40	9069	7358	56	15198	11526	68	314797	259829	98	0.847589
370567	238710	151	253442	183073	146	9564	6722	50	18208	12509	86	37691	25270	140	60316	41326	143	1.04858e+06	801628	149	0.848625
114364	101284	93	47898	41835	87	1872	1378	21	2513	2920	29	6064	6043	40	9515	8931	56	188607	167049	90	0.849661
87462	82511	80	33629	31856	79	2156	2084	23	3087	2800	31	7835	7463	50	12802	11041	64	251207	227591	84	0.849661
159939	131474	93	66752	54452	90	2042	1751	23	4593	4035	37	8282	7168	51	12784	11585	75	239398	208230	92	0.850697
140618	120231	92	42069	35601	89	2845	2405	29	3859	3641	36	9050	8313	53	13440	11104	71	278950	259474	89	0.850697
306116	183491	142	132721	79112	139	3804	2290	43	8004	5068	62	16325	10391	77	24375	15003	107	486107	304993	142	0.851733
185888	146264	102	71293	56051	97	2220	1709	28	4753	3567	44	9877	7627	60	14584	12301	67	303804	250296	103	0.852769
83476	78260	95	21743	21163	63	1614	1733	18	2297	1599	26	5396	5310	40	8579	8141	52	164332	161947	86	0.854842
162534	131750	97	72039	58972	92	2837	2193	30	4278	3781	38	9965	8193	57	13749	11229	61	285690	238170	102	0.856914
172947	133976	98	70592	54986	95	3054	2398	35	4600	4020	43	10568	8316	63	17681	14193	74	318693	250987	103	0.860023
101850	95195	80	44410	41497	82	2147	1877	23	2679	2494	28	6203	5808	43	8815	8574	46	191968	184563	85	0.860023
69212	70130	75	25457	24769	67	1164	974	0	1590	1699	16	4016	3671	36	6754	6949	45	140118	135448	85	0.861059
137989	124509	95	57058	52523	87	2720	2333	29	4224	3915	37	9719	9500	51	14695	13453	64	300966	282334	93	0.861059
95812	93558	80	16520	16100	52	2188	2094	23	3137	2700	30	6524	6404	42	9877	9070	60	212319	205588	89	0.863131
165889	127557	98	74974	59628	95	2287	1996	24	4189	3231	38	8408	6595	55	14063	11173	67	269055	221683	102	0.863131
89929	88410	81	31284	30738	64	1701	1601	20	3794	3268	36	6788	6683	46	10589	9805	56	206704	198846	85	0.864167
107498	91577	94	45996	39680	85	1838	1393	22	3178	3070	30	7012	5993	50	11027	9267	56	224721	200130	97	0.864167
192901	145796	107	71886	53754	99	3330	2645	33	5321	4104	43	11867	8902	67	19968	15576	85	388424	305785	107	0.867276
111783	104502	86	42826	39659	82	1958	1807	23	3318	2856	29	7530	7167	45	12031	10996	53	226808	214973	91	0.868312
71221	69622	92	29891	29178	75	1021	1108	6	1720	1378	14	3787	3717	33	4965	4851	40	119346	113971	86	0.873493
108605	100818	84	49997	45210	84	1838	1812	20	2802	2861	30	6906	5887	47	11344	10302	58	227871	213868	92	0.875565
90106	86019	82	40914	39495	79	1867	1858	23	3166	3231	32	6669	6573	42	10016	8983	55	216497	202164	84	0.876601
88668	87008	80	33943	33356	77	1386	1307	12	2285	2002	24	4943	4738	39	6658	6451	47	144595	144571	84	0.876601
143932	125725	92	63871	55583	88	1906	1482	22	3400	3115	34	7261	6838	45	10968	10119	59	200227	177965	92	0.877638
108555	99277	86	43391	38809	84	1699	1626	19	2790	2493	29	5776	5577	39	9784	9164	53	188599	179039	87	0.87971
157213	121550	100	61636	48520	93	2976	2303	29	4528	3453	43	10203	7962	57	16257	13148	67	318017	258483	98	0.882818
91203	86485	84	31249	29899	78	1991	1977	22	3036	2886	30	7908	7759	44	12311	12214	63	249028	234313	81	0.882818
94102	91105	81	40353	38994	79	1200	1216	12	2167	1981	23	4008	3825	37	6269	5803	41	134559	132916	82	0.882818
99289	94129	85	38663	35062	83	1527	1496	20	2904	2808	29	5721	5304	42	9218	8157	50	170289	163457	87	0.884891
117615	108988	93	54767	50769	84	2656	2313	26	4447	4214	35	9143	8868	49	15178	14354	68	291990	273126	91	0.884891
152602	123601	98	64201	50162	95	2833	2081	32	4662	3637	44	9317	7179	56	17694	13940	82	323132	267931	108	0.884891
83614	80797	80	39847	37893	79	1128	1094	7	2316	2113	21	4508	4075	38	6311	6227	44	125594	121420	87	0.887999
125956	108305	88	47816	39778	86	1458	1237	17	3152	2614	29	7111	6224	47	10635	8856	64	257309	218643	97	0.887999
135123	120861	90	58995	53595	86	1698	1578	19	3289	3359	32	7248	6077	51	11385	9965	60	216072	196073	97	0.890072
146994	128459	90	55994	47021	89	2455	1984	28	3666	3496	32	8796	7309	51	13969	11653	69	278542	244490	97	0.891108
165920	127073	97	70103	54228	93	2375	1885	28	4199	3452	37	8742	6950	53	13180	10830	68	251257	189776	103	0.892144
73347	70223	81	34593	33498	77	1267	1082	8	1574	1484	23	3689	3544	34	5238	4971	42	115238	111374	85	0.892144
129495	117674	91	54202	48754	87	2250	2270	23	3596	3362	33	7335	7210	43	12096	11989	60	232033	221281	94	0.89318
103004	97751	88	29737	28527	79	2074	2000	21	3062	3057	33	6860	6604	47	11591	11220	64	237476	226413	89	0.89318
133343	113955	96	57708	48354	89	1762	1445	19	3018	2813	32	7566	6817	50	11339	9798	63	235230	203496	99	0.894216
93500	89090	81	30883	30195	78	1624	1431	20	2516	2499	23	5766	5374	43	9033	8296	54	171686	162814	89	0.895252
85734	82792	80	32346	31826	76	1064	1205	10	2018	1874	20	4245	4136	35	6959	6658	42	147989	140715	89	0.895252
97600	92739	83	44502	42806	79	1758	1774	18	2482	2603	26	6185	5983	40	10487	10256	52	200899	191122	91	0.896289
338209	221125	136	202907	149308	133	8123	5983	46	13590	10553	63	28897	21029	99	45315	33240	130	895616	675398	143	0.897325
153103	124944	95	60862	50208	90	2967	2164	33	3642	3668	34	9558	8179	58	14658	12412	70	300548	262092	99	0.902506
74779	71990	79	27764	26731	76	1204	1222	11	1254	1487	16	3679	3714	35	5769	5059	47	124222	118677	85	0.910795
167946	129115	111	64657	50496	96	2217	1722	25	4322	3384	38	8346	6179	53	12698	10027	63	258484	204129	103	0.911831
113736	103722	86	36092	33796	83	1933	1747	23	3242	2392	39	6543	6376	43	11196	10614	60	217956	206510	89	0.912867
133561	122117	88	42840	40552	83	1496	1653	17	3166	3198	29	6635	6110	46	10542	9656	53	216492	197215	92	0.913904
95771	93280	80	22170	21421	57	1602	1553	21	2295	2177	25	5678	5509	39	9471	8788	49	188480	179858	85	0.913904
175592	140013	101	69055	53784	94	3083	2558	31	4606	3446	40	10399	8458	60	17238	13991	73	308206	265923	99	0.91494
185668	156738	93	97308	83359	92	4215	3466	36	5209	4311	44	11885	10840	59	19458	17715	79	396197	360579	94	0.91494
131888	115595	93	68441	60347	88	1976	1772	22	3746	3409	38	6830	6268	44	10364	9202	58	223075	198372	92	0.915976
165772	148157	91	59648	52053	92	2686	2091	30	3741	3567	32	8931	8071	52	13815	12718	62	269157	243602	97	0.915976
184434	140002	102	83994	66481	97	3573	2722	39	5135	4098	43	11887	9387	67	18960	14606	87	367131	296692	101	0.917012
150494	129976	93	59137	49689	90	2316	2078	26	3608	2813	31	7747	6477	51	11299	9599	58	239650	211136	93	0.917012
73680	71338	78	20303	19998	58	968	926	0	2380	1966	28	4249	4047	36	6876	6931	46	137626	131666	84	0.918048
110231	101168	90	50990	47906	83	2159	1810	23	3349	3169	32	7653	6970	48	12723	11733	67	236996	223689	87	0.919084
142392	117787	90	58255	47552	88	2319	1811	24	3380	2930	35	8110	6982	49	13583	11467	69	254914	221669	95	0.919084
110298	107249	82	23379	22688	67	2087	2175	24	2974	3061	30	7537	6927	51	10724	10458	56	221345	210194	92	0.923229
140295	121231	92	60179	50846	89	2238	1949	26	3145	2955	32	7300	6298	48	12023	10823	60	253562	215800	99	0.924265
136807	114344	91	61669	51474	90	2098	1796	22	3590	3117	34	7177	5947	48	10983	9251	55	232982	193636	102	0.925301
87004	83788	81	38588	37314	78	1300	1113	9	1608	2022	19	3741	3470	35	7063	5979	48	139802	136710	87	0.926338
161902	129587	102	58852	47040	90	2417	1864	28	3755	3006	35	8390	7001	53	13831	11624	61	264537	213868	106	0.927374
132079	116038	88	54773	47282	88	1577	1305	19	3443	2986	34	7027	6667	45	10743	9514	56	218981	190333	99	0.927374
165674	128594	103	67544	51458	95	3416	2832	32	3826	3601	37	9573	7546	55	14924	12244	68	301245	233072	108	0.927374
88969	88213	79	27935	27768	73	1640	1537	17	2484	2583	26	5989	5583	43	10172	10035	55	198431	189789	91	0.92841
139545	126604	93	65741	60449	86	2272	1891	25	5157	4540	46	9082	8640	51	14455	12214	70	286421	261651	100	0.92841
165356	130646	97	71097	57456	94	2875	2366	31	4421	3347	41	8935	7203	52	15446	12403	67	294628	234807	109	0.929446
77048	74956	81	29506	28827	76	1251	1070	8	2169	2046	28	4473	4819	34	6494	6429	42	146539	140775	85	0.929446
148139	135983	89	93847	87504	86	2448	2306	25	4328	4090	35	9643	8586	51	14880	13652	65	281944	243909	95	0.929446
186492	144712	103	79070	61037	96	3117	2509	33	5824	4254	44	11448	9949	56	19798	15023	78	377724	297178	105	0.930482
125331	114635	87	61445	55859	86	2648	2729	26	4621	4063	39	8841	8164	47	14802	13834	64	298209	272871	97	0.935663
79986	77828	80	36219	35038	78	1547	1575	17	2847	2395	27	4876	4878	36	7434	7823	42	164554	157845	88	0.936699
170702	138188	103	55157	43378	93	2289	1974	24	3958	3501	38	9769	7963	53	15337	12905	63	304957	261133	99	0.938772
143347	116280	92	56494	44687	92	1972	1617	21	3477	2961	36	7554	6105	52	11380	9609	65	223519	191361	98	0.939808
113450	107590	83	46096	44288	82	1777	1963	20	3310	3330	29	6816	6232	47	11487	10573	53	211859	202026	96	0.940844
284036	218930	116	123742	98620	112	5350	4283	40	10795	8808	58	22424	18756	83	36205	28810	111	910240	760354	124	0.94188
143817	107692	110	61227	45748	110	2374	1705	24	3697	2889	33	7625	6054	52	12522	9148	76	252575	174477	110	0.94188
81211	77578	82	35585	34619	77	1142	1136	11	1451	1498	17	4732	4440	39	6511	6286	43	135413	128014	81	0.94188
240767	169584	108	106579	76123	105	2833	1872	36	6162	4512	47	12886	9460	67	22188	15879	93	438150	310205	117	0.94188
138153	126300	91	65293	60610	86	2441	1999	29	3887	3795	34	8125	7197	53	11796	10550	69	250785	230181	95	0.943953
130621	115259	90	68005	61174	88	2610	2435	28	3846	3091	33	8012	7491	49	13445	12557	65	282390	258244	94	0.946025
161534	128117	101	66456	52866	95	2598	2356	28	4018	3412	38	9039	7135	52	13550	11944	66	273937	219873	100	0.949133
78905	75131	88	32993	31698	77	1342	1224	13	1645	1727	21	4437	5011	33	7285	6961	47	139970	134625	86	0.949133
112817	101072	88	51706	46195	86	1815	1718	19	2526	2608	29	6642	6563	47	10459	9410	56	203170	180807	95	0.953278
100899	95295	84	33299	32118	79	1970	1787	22	2887	2615	26	5795	5647	41	10112	8963	55	191570	182504	90	0.953278
101580	94071	86	42592	38470	83	2203	1895	23	3136	2828	32	6590	5947	45	10333	9338	52	217846	202678	92	0.954314
158987	140567	94	51031	42562	91	2468	2016	28	4231	3610	37	9051	8188	53	14154	12044	69	281264	241313	108	0.95535
190425	142873	102	78093	59359	98	2594	1718	30	5360	3986	45	11288	7917	62	17046	11511	74	349083	257679	112	0.95535
216431	187076	102	88508	75946	101	3534	3488	31	7759	7102	49	14782	13365	64	22612	20822	87	442721	394444	110	0.956387
117728	107471	86	38782	36226	82	1992	2053	24	3589	3441	31	8348	7551	51	14142	13666	62	281956	275131	93	0.957423
104976	97449	84	42301	39183	83	1750	1722	19	2519	2386	25	5842	5541	42	9586	8608	51	180151	167979	95	0.959495
132802	113455	90	58969	50306	87	2653	2201	27	3464	3244	32	7844	7171	47	11631	9989	60	278208	249412	100	0.960531
138305	113974	91	54919	45180	89	2090	1768	27	3599	3084	34	7445	6380	47	11769	9992	59	237893	199667	101	0.961567
109383	103863	82	50002	45705	83	1914	1585	22	3610	3207	33	6321	5461	46	9818	9912	49	184139	171038	93	0.961567
98759	97212	80	37595	36926	79	1768	1872	20	2687	2490	27	5787	5762	39	9171	8757	55	185731	171773	92	0.962604
123641	111963	94	55417	51664	85	2525	2485	24	3464	3668	35	9248	8752	51	14692	13667	65	283230	269483	92	0.962604
93495	88191	92	37956	36117	80	1440	1345	17	1595	2082	20	5292	4679	40	7175	6988	45	154324	144788	90	0.96364
138564	119157	91	69882	61304	88	2516	2267	26	3605	3418	39	7837	7231	47	11707	9931	69	230524	212285	99	0.964676
152472	130477	90	59827	50771	90	1637	1491	18	3510	2885	36	7032	6034	47	11547	9589	66	217104	184766	101	0.966748
84919	82140	80	34927	33937	78	1592	1366	17	1717	1832	26	3635	3353	33	6181	5907	43	127183	127008	87	0.967784
75186	73849	78	19144	19170	55	1359	1211	13	1910	1698	20	3655	3431	33	5877	5885	41	128691	119985	89	0.968821
90194	88383	79	22580	22281	69	1384	1236	14	2284	2185	24	4186	4309	37	6988	6538	45	136343	127008	91	0.968821
130813	116802	91	55871	49466	86	1747	1652	20	3617	3648	32	7426	7038	45	12552	11559	58	246631	229544	95	0.969857
139744	116023	95	62763	52832	90	1905	1629	24	2852	2495	33	6899	5438	46	10665	8878	53	225894	196860	101	0.969857
72281	72530	70	39483	38170	77	1560	1245	14	1845	1959	24	4255	4356	34	8009	8178	47	148873	147181	77	0.970893
91514	88983	82	25439	24477	69	1505	1387	18	2309	2011	23	5293	5285	37	8791	8443	47	198695	189652	87	0.970893
168803	149993	92	107747	96807	90	3241	2582	32	4597	4611	39	10074	9062	56	16046	14694	75	318678	294963	98	0.972965
316121	222381	122	141462	100486	121	5469	3628	43	9562	7685	57	21828	16358	96	31246	23057	117	641236	499316	130	0.975038
94243	90162	86	28672	27772	79	1941	1886	20	2530	2393	30	6827	6390	44	11418	10969	52	218506	208060	89	0.975038
81886	78612	81	28042	27394	78	1497	1381	14	2047	2128	20	5173	5191	37	7724	7891	45	163921	157273	86	0.976074
126250	116801	87	57172	54176	82	3156	2950	29	4893	4600	38	12967	11728	69	19747	18605	75	422097	384305	92	0.97711
96080	91072	86	30052	29293	78	1577	1529	18	3072	3179	28	6124	5607	41	9317	8962	53	181886	167722	86	0.979182
108805	101200	88	32466	31158	79	2225	2109	23	2519	2271	29	6334	6411	40	10302	9815	58	198552	188739	89	0.980219
116286	108877	84	40327	37008	83	1647	1545	20	3185	3034	32	7211	6740	48	10943	10143	61	217354	203692	93	0.982291
75605	71406	79	31432	30267	77	1662	1544	21	1479	1546	16	4308	3735	38	6795	6608	48	114794	111292	84	0.983327
26218	26129	58	11318	11210	44	389	310	0	489	517	0	1604	1586	17	3147	3217	28	49396	48806	76	0.986436
182380	144656	96	78256	62285	94	3529	2926	33	4811	4076	40	10649	8501	57	17798	13747	77	358647	296777	103	0.986436
131326	116296	88	61719	54218	87	2644	2524	28	3834	3447	35	8687	7765	47	11749	10019	61	260531	231113	98	0.987472
130797	119989	87	69348	63027	86	2023	1778	24	3291	2828	35	6529	5548	43	10168	9175	51	220171	195825	96	0.987472
142329	135406	83	89446	84339	85	4066	3949	32	5273	5139	38	11647	10436	58	17782	16153	73	336125	308123	94	0.989544
127489	106415	89	60699	51492	87	1784	1156	18	3356	2727	34	6467	5208	48	9394	7664	53	205927	164990	97	0.989544
96608	93041	81	39149	37043	78	1637	1597	19	2750	2220	26	5878	5726	44	9644	9533	54	184882	178267	86	0.991616
113833	102936	88	49546	45428	84	2046	1942	23	2799	2663	31	6360	5984	45	9484	9341	51	197417	182872	92	0.991616
90551	85764	81	25951	25123	77	1369	1392	14	2158	1899	24	4958	5143	36	7837	7337	46	160725	154133	90	0.993689
156598	129210	95	63826	52726	91	3079	2527	31	4597	3621	39	9771	8515	52	16692	14418	76	317790	268724	102	0.996797
96827	90602	82	43444	41608	80	2329	2341	25	3062	3005	32	7355	6965	50	11787	10925	64	248102	228240	91	0.99887
142246	123779	97	63269	55062	89	2068	1644	22	3640	3354	34	8798	7824	54	13447	11721	70	256965	244198	98	0.99887
97696	92478	89	39991	38412	80	1605	1575	20	3080	3239	30	5626	5605	42	10349	9591	53	196172	188970	89	0.999906
132145	113414	89	54654	48568	89	2282	1911	25	3669	3254	34	8547	7563	52	13033	11496	60	267218	235523	101	1.00094
96218	92631	82	27961	27117	77	1591	1718	18	2829	2911	31	5916	5527	44	8479	7832	49	185629	178081	89	1.00405
145068	112529	95	60670	47536	92	2760	2325	27	3396	2633	42	8150	6376	53	12965	10679	67	262659	212219	100	1.00612
155277	130583	92	67365	55315	92	2251	1907	23	3571	3302	32	8444	6706	54	13023	10496	66	253416	216762	98	1.00612
148382	120194	95	61258	49575	92	2445	2051	25	3653	2706	38	7772	6393	50	11637	9769	61	230326	190288	105	1.00716
102625	99604	80	39203	38077	79	1739	1563	21	3389	2487	41	5901	5648	42	9670	9200	49	179942	173212	88	1.00716
102851	98976	83	42884	41027	81	2188	2012	25	3272	3159	30	7198	6921	47	11077	10288	58	219789	213492	89	1.00716
221786	175129	108	83921	65089	98	4201	3241	37	5248	4612	41	12564	10059	62	18883	14430	82	384625	321099	103	1.00716
84324	82857	80	27323	26733	77	1406	1125	13	2322	1681	24	4441	4087	36	6723	6178	47	134048	133947	85	1.0082
95652	92653	84	42627	40527	81	1696	1552	18	2525	2664	27	5883	5752	40	9043	8656	53	181171	173599	82	1.00923
82695	80063	92	30907	29409	78	1841	1810	21	2926	2891	30	6466	6098	44	10008	9782	55	198183	189917	90	1.01027
198286	146214	104	76867	55611	99	3080	2249	34	5659	4168	46	10835	7560	63	17049	12672	73	352997	260574	103	1.0113
47941	48058	81	20042	20124	56	779	732	0	1241	1355	13	2310	2294	25	3732	3388	34	67418	63861	75	1.01234
150827	115987	100	59721	44021	96	2026	1596	25	3588	2640	38	7604	5635	54	12423	9303	60	253905	192731	100	1.01338
118818	113568	82	38454	37072	80	2219	1876	23	3689	3213	38	8092	7421	49	12474	11586	60	254140	240386	90	1.01338
34881	35623	64	13367	13369	47	619	681	0	724	622	0	1545	1591	17	2160	1973	24	50281	52155	75	1.01441
83526	78019	82	34672	33382	78	1040	1064	5	2138	2087	24	4661	4486	37	7693	7242	46	150153	145382	81	1.01441
153843	126514	97	54944	45027	90	1624	1341	21	3208	2617	33	6955	6212	46	10510	8166	66	232753	200566	96	1.01648
80829	78856	78	42331	41113	78	1254	1095	9	2386	2248	24	4565	4471	37	7436	7363	44	137116	128131	89	1.01959
119238	109628	91	50593	46449	84	1681	1399	23	2710	2786	29	6676	6110	42	9561	8508	55	196946	187437	90	1.01959
89738	86075	83	43534	41456	79	1461	1372	18	2803	2443	24	5123	5010	39	8019	7663	50	167142	160318	86	1.0227
220695	170435	104	91184	69362	101	3748	2526	37	5854	4811	45	12717	9674	64	18914	14369	87	400379	307076	111	1.0227
223190	187295	98	163328	138850	98	4979	4247	37	8880	7582	53	17818	14739	73	28570	23964	92	560456	451560	101	1.0227
82819	78855	79	34182	33125	78	1561	1333	16	3175	2877	35	5988	5434	43	9344	9013	56	183831	168403	88	1.02581
96911	93509	83	30149	28660	79	2068	1790	23	2487	2657	28	5493	5428	40	9879	9007	55	185005	176619	88	1.02685
190063	147434	110	87393	69416	97	3304	2590	33	5259	3775	48	9998	8434	55	16274	12626	83	320063	258994	102	1.02788
177794	133930	96	73149	53961	94	2745	2275	30	4766	4003	40	9913	7249	58	15686	11992	74	319046	239839	100	1.02788
67461	66469	82	21802	21729	66	1153	982	0	1603	1335	19	3330	3406	31	4792	4841	35	108226	105493	82	1.02892
102122	93484	85	41296	37983	83	1693	1824	20	3119	2715	31	6649	6336	44	10767	10606	58	202314	191616	84	1.02995
147874	137098	90	89915	82872	87	2177	2025	25	4523	4573	33	9110	8762	52	14174	13453	64	292827	281891	93	1.02995
90210	84768	88	29597	28763	78	1518	1453	17	2511	2398	28	5139	4869	39	8612	8810	46	164912	156994	88	1.03203
112921	103116	89	36381	33829	82	2436	2242	26	3221	3262	29	8587	8201	52	14155	14405	61	270093	260089	93	1.03306
143008	131220	89	55870	48729	88	2342	2121	25	3176	3073	31	7912	6986	50	13116	11546	69	263486	246526	95	1.0341
77648	73885	79	28068	26727	77	1262	1302	13	1677	1697	19	4218	3759	37	6109	6093	44	124086	121420	83	1.03617
153625	121986	96	64282	50200	93	2627	2113	28	4153	3035	41	9235	7033	54	14891	11195	75	278148	221580	110	1.03617
121188	117494	86	48466	46604	82	2215	2029	24	3136	3334	32	7288	6637	50	10887	10168	53	225635	206682	100	1.03617
83896	80730	79	37901	37242	79	1212	1136	11	2023	2349	26	4986	4705	38	7481	7353	42	160040	152635	91	1.03928
156704	136122	93	62017	55168	91	2699	2366	27	4622	4355	40	9752	8367	56	15613	13483	75	316523	289486	98	1.04032
119738	111384	89	45499	42352	84	1948	1527	22	3359	3242	30	7504	7132	43	12471	11186	65	233521	222042	92	1.04032
87307	83681	83	25900	25181	76	1485	1528	15	2104	2111	26	5498	5328	41	8516	8086	53	179008	174019	87	1.04239
214060	155603	103	107343	81962	102	2866	1946	32	5197	3617	45	11177	8614	61	17715	13191	77	362300	275452	107	1.04239
135746	114332	101	57586	48011	89	1474	1348	15	3138	2696	35	6718	5997	44	10330	8791	56	212746	182571	95	1.04239
122602	110397	87	45366	40130	85	2458	1983	27	3558	3372	32	7741	7230	51	12530	11856	60	243285	226395	91	1.0455
149872	123576	93	56495	45711	92	2865	2232	30	4213	3827	38	10459	9047	58	16628	14264	71	319310	280662	93	1.0455
86020	83131	82	25331	24074	78	1556	1343	17	2443	2456	25	5494	5349	41	7899	7933	50	153274	146451	86	1.04861
190350	144256	98	84387	63849	97	3124	2492	32	5417	4153	48	10986	8294	58	17700	13728	75	355826	276430	103	1.04964
156989	133979	94	55063	45882	91	2028	1720	25	4007	3652	38	9756	8599	51	15416	12967	67	346552	310752	99	1.05068
190850	142157	101	87423	64901	99	2419	1793	27	3971	3323	41	9321	7216	61	15385	11788	72	311357	244939	103	1.05068
129399	112917	91	53927	46821	88	2336	2066	27	3375	3219	36	7155	6251	50	11573	10317	60	248844	216532	95	1.05171
88833	84680	84	23878	23295	70	1584	1534	17	2556	2159	26	5602	5306	42	9590	8461	53	188384	181138	87	1.05793
132747	116782	88	58933	51850	87	2463	2263	27	3820	3234	36	7722	6779	48	12313	10996	61	249706	222692	94	1.05897
109590	102910	86	43377	39955	84	1869	1826	19	2481	2614	31	6362	5854	43	9652	9303	51	194861	179286	91	1.06
126263	102947	92	60764	49211	89	1842	1449	23	2634	2539	31	7174	5578	48	11007	9388	60	230094	196322	95	1.06
247756	198978	105	105613	88103	103	4912	4215	37	8166	6926	50	18670	15889	78	29535	25092	101	592822	514100	110	1.06
85124	78170	97	32220	31053	78	1319	1323	15	1986	1810	22	4665	4658	38	6541	6321	44	145316	139384	87	1.06208
93112	87830	82	32827	31804	79	1170	1050	6	2272	2221	27	4600	4272	37	7435	7102	42	141212	136299	86	1.06311
119512	106435	87	57234	51954	85	2147	1795	26	3297	3228	33	6934	6329	43	10798	9950	63	206845	193428	92	1.06311
99418	92396	89	31017	27935	81	1287	1252	13	2324	2508	29	5553	5274	42	8041	7145	46	171852	163078	85	1.06518
122341	108998	91	46354	39764	86	2344	2058	25	3338	2923	31	7642	6996	45	12180	10979	70	236819	215115	96	1.06726
127996	112250	93	44580	38898	85	2546	2177	28	2753	2983	29	7771	6846	49	11384	10622	57	256396	239092	93	1.06933
180474	144101	97	87034	70698	95	3674	2949	33	4111	3674	37	9976	8129	56	15790	13388	69	321586	268605	101	1.06933
170320	135297	99	60704	47571	93	2991	2623	31	4765	4306	43	11226	8828	62	18632	16321	74	359972	307005	99	1.0714
144548	129420	91	50599	45368	86	2199	2012	27	3857	3899	34	8315	7673	49	13972	12695	62	263748	242055	94	1.07451
102340	94885	86	40424	37606	81	2090	1946	23	2550	2384	32	6809	6571	47	10181	9591	57	211316	200401	84	1.07555
92338	90398	80	28286	27784	78	1370	1383	15	2169	1957	22	4984	4574	40	8121	8040	46	160421	153525	86	1.07555
120371	104347	94	40346	34225	85	1634	1336	16	3185	2632	29	5383	4596	42	9135	8079	54	181967	158035	88	1.07555
98946	95444	86	27229	26343	78	1659	1672	19	2200	2237	26	5620	5319	44	9616	8698	54	184049	177725	84	1.07555
38724	38042	70	18191	18246	50	439	428	0	1001	956	0	1852	1729	22	2849	2764	30	55557	54201	74	1.07658
73958	71719	81	42904	42000	77	1431	1344	16	2045	1782	22	3861	3965	33	6636	6604	43	127558	120215	80	1.07762
101893	99283	82	42695	41041	79	1499	1514	19	2504	2260	29	5419	4993	41	8424	8026	50	169693	159625	84	1.07865
130814	118348	87	51470	47769	84	2512	2050	27	3907	3527	35	7861	7290	46	11062	10604	50	252582	243667	86	1.07865
163468	135678	93	54529	45828	89	3036	2553	31	4134	3824	36	10298	9467	53	17497	14918	72	328853	291101	94	1.07969
123728	113834	84	49848	46432	84	2010	1980	24	3065	2813	35	7111	6836	48	11034	10087	61	215122	202596	91	1.08073
113835	105908	83	45574	43548	82	2815	2758	28	3799	3510	31	8819	8108	52	12265	11995	60	259424	242279	91	1.08176
109777	107313	81	35604	34449	79	1829	1353	20	3166	2872	30	6229	6215	42	9589	9444	51	194188	183401	92	1.08176
221268	158027	110	108956	80531	104	3520	2613	34	5874	3827	45	12348	8671	68	19592	14439	90	399690	292265	111	1.0828
233648	158206	110	100646	68611	107	3100	2272	31	6245	4621	54	13282	9456	65	21083	14479	92	398905	284597	114	1.0828
101909	92294	89	42018	39430	82	1790	1523	20	2887	2558	31	6196	6072	43	10148	8738	58	195551	186592	92	1.08384
99010	94874	81	40782	39436	79	1526	1727	18	2477	2406	25	5465	5278	39	8216	7887	43	163713	156508	85	1.08384
186023	160843	95	119168	105404	92	4632	4185	35	7058	6454	47	15299	14297	74	24122	22306	83	460092	420748	97	1.08384
155244	134712	103	75279	67529	90	2395	1917	26	4030	3696	34	9175	8484	53	13081	12518	58	262271	245163	95	1.08487
128679	112348	90	55824	48031	89	1913	1963	20	3154	2596	36	7030	5956	45	10963	9139	59	217690	191082	96	1.08798
82575	80815	79	27554	26904	77	2099	1991	24	2870	3060	26	6081	5615	43	9478	9298	48	198956	188358	87	1.08798
87918	84693	88	33226	31824	78	1380	1437	14	1771	1894	22	5043	4909	35	8345	7771	53	157681	145855	95	1.08902
118349	108020	87	49521	44415	84	2430	2011	26	3511	3155	32	7830	7167	45	12506	11642	58	246563	231751	90	1.08902
58569	55133	88	27889	27209	75	983	966	0	916	1115	7	2403	2391	27	4034	3970	33	90974	85761	79	1.09005
91750	85845	86	45079	42667	79	1948	1560	20	2690	2525	24	5779	5373	41	9226	9038	49	185337	172680	79	1.09005
121674	108938	87	44497	39517	85	1983	1646	25	3192	2894	32	7315	6462	49	11721	11033	64	237721	223119	91	1.09213
130923	116895	92	65262	59164	87	1961	1933	22	3909	3906	35	8724	7959	50	12752	11139	71	257665	241600	94	1.09316
104070	100261	80	44671	43164	80	1697	1597	18	3084	2892	30	5987	5839	39	9543	9415	52	188258	182719	91	1.0942
42712	42120	74	19475	19514	51	746	759	0	805	947	0	1773	1685	19	2930	3218	29	57071	57589	76	1.0942
137709	124908	86	65330	58657	86	2507	2219	27	3654	3214	36	8407	7773	49	12965	11410	65	244499	233444	91	1.09523
93450	90803	80	34799	33780	78	1563	1411	19	2615	2619	27	5753	5328	41	8467	7741	46	170656	158185	85	1.09523
154205	134179	96	81189	71776	91	3636	2974	34	5564	4564	42	11510	10571	60	17668	15536	71	366376	327994	97	1.09523
107513	102461	90	32541	31719	80	2069	1831	24	2704	2806	27	6153	5917	40	10116	9675	56	203466	188743	92	1.09627
121072	104890	87	51563	44140	87	2083	1777	26	2852	2992	31	7878	7056	49	12451	10770	61	236204	208643	97	1.09731
171666	127133	97	83362	64367	96	2298	1716	28	3749	3198	38	9404	6834	59	13432	9833	67	284611	215499	102	1.09731
115592	101965	91	55732	48352	87	1828	1683	22	2822	2604	29	6173	5687	44	10560	9940	58	194633	179401	94	1.09731
79539	75475	79	33163	31973	78	1383	1477	16	2020	1920	20	4619	4228	37	7628	6969	52	147960	140540	84	1.09834
127776	110936	88	47704	41123	85	2238	2109	25	3473	2745	33	8149	6945	50	12429	11014	64	251145	223140	92	1.09938
96201	88556	89	34089	31886	79	1424	1275	17	2723	2682	33	5944	5575	42	10249	9603	60	211138	198507	91	1.09938
107537	98239	89	49316	46063	82	2141	2036	25	3385	3003	35	6960	6484	46	12204	11481	61	226700	213240	92	1.10145
131150	112022	90	57971	49102	87	2095	1578	24	2798	2781	30	7218	5975	48	11791	10076	61	213254	180607	95	1.10249
160155	142978	89	75718	67086	89	2942	2504	31	4659	4129	38	9449	9099	52	14215	13427	62	286294	263452	95	1.10249
109632	103194	86	43484	41860	81	2473	2166	26	3542	3310	32	7783	7191	46	13269	12169	58	261471	242480	91	1.10352
206236	167376	98	122073	102024	95	4149	3175	36	7319	5672	51	16785	14722	69	27139	23355	91	523213	464858	103	1.10456
121412	114270	99	33822	31647	81	2373	2221	24	3139	3009	31	6312	6381	41	10271	9797	60	204352	192046	88	1.1087
304861	225231	115	183193	139005	114	5705	4023	44	12665	9950	61	27707	21811	106	41690	33354	108	810421	638507	117	1.1087
136228	108456	90	63796	50506	89	2296	1871	26	3756	2788	39	8448	6505	54	12389	10260	59	263125	206730	93	1.1087
75062	72783	78	38716	37273	79	1797	1740	20	2992	2895	28	5238	4643	39	9576	9256	55	169093	156421	87	1.10974
137141	115678	91	72180	62496	89	2237	1573	24	3682	3131	34	7211	6151	51	11617	9994	62	224390	196091	92	1.11078
199615	150046	111	88750	69452	102	3142	2554	30	5577	3803	47	10544	8374	56	16037	12585	77	327138	262515	105	1.11078
127863	114087	91	47739	41804	87	1754	1540	19	3320	2749	38	7057	6551	46	10399	9718	52	206786	191993	89	1.11181
133360	115105	89	50909	41857	90	1626	1336	18	3576	3302	36	8229	7533	52	12314	10894	63	239681	216209	95	1.11285
90776	86898	81	33693	32050	79	2229	1999	24	3086	2983	31	6716	6372	44	12068	10999	56	222470	218441	83	1.11285
87472	84518	88	29720	28936	78	956	1088	7	1985	1980	24	4404	4220	36	7714	7245	48	144554	142063	89	1.11388
157996	132501	95	102460	90384	94	3121	2499	31	6386	5480	49	12320	10998	62	18973	16923	79	376164	330403	102	1.11492
232929	117935	146	93866	51231	143	3266	1431	39	6472	3131	68	12472	5912	96	17937	8574	113	398061	196928	151	1.11492
65152	62758	80	31573	30599	76	913	1224	11	1491	1566	17	3283	3138	31	5249	4983	41	105804	101579	78	1.11492
126031	117926	87	35898	32557	82	2568	2460	27	3742	3473	36	9363	8827	48	15394	14833	72	306687	293485	94	1.11803
138866	114234	100	65519	54563	90	1874	1483	24	3733	2923	34	7331	6297	47	11671	10096	58	216343	187939	95	1.11907
156240	130928	94	74368	62926	92	2400	2012	29	3683	3020	33	8035	6773	51	12081	9926	60	261053	227050	98	1.12217
174271	155062	94	70279	63057	90	3265	2909	31	6002	5370	42	11839	10534	56	18387	16452	71	348650	312515	97	1.12217
137594	122509	92	72273	61441	89	2371	2340	24	3056	3332	30	8435	7693	53	12653	11559	61	250966	221566	95	1.12632
117567	109470	99	47077	44396	81	2033	1959	22	3260	2955	30	7081	6901	46	12521	11749	62	239601	224875	92	1.13046
132709	121346	88	38279	36335	84	2615	2332	28	3896	3803	34	7711	7087	51	11865	10445	67	228933	213848	96	1.13046
93338	88069	88	35997	33913	80	1649	1479	19	2410	2629	27	6055	5829	40	9428	8456	49	188693	179021	89	1.13564
97068	92249	83	38755	36996	80	2089	1726	23	2156	2530	21	5590	5197	42	10009	8932	54	195763	188103	90	1.13668
132603	122934	86	72377	67129	84	2390	2206	26	3791	3321	35	8659	8142	53	14032	12940	68	277828	259125	95	1.13772
171232	139886	98	62632	50035	95	2897	1996	31	4146	3074	39	8885	7212	60	13484	11647	67	265894	221775	101	1.13979
154452	136939	89	75347	68240	88	3250	2743	31	4687	4337	36	10993	10451	53	16628	14894	74	317174	295202	93	1.14083
120813	105992	87	49356	43272	86	1884	1373	22	2903	2632	33	6249	5614	44	10354	8997	56	200406	180538	92	1.14186
87945	81996	81	34460	32993	79	1408	1388	17	2279	2243	25	4861	4422	37	6954	6789	42	147736	141152	85	1.14497
104070	91594	86	47521	40829	86	1548	1394	14	2611	2138	27	5377	4885	42	8592	7512	54	177594	153960	91	1.14497
149706	126127	93	66367	56009	90	2386	1862	28	3345	2896	37	7446	6248	47	11918	10023	59	238588	197037	95	1.14497
175307	141974	94	82734	67739	94	2390	2180	26	4711	3780	42	9325	7718	51	12575	10288	64	255226	219633	99	1.14601
181282	149171	94	91135	75726	92	2586	2128	30	5378	4721	43	10223	8760	57	16802	14840	70	326217	274823	96	1.14601
70649	69319	83	26622	26785	65	1078	990	0	1902	1979	21	3743	3624	34	5251	5026	38	115589	109318	86	1.14601
247856	181465	108	95160	68287	107	3886	2904	38	6437	4542	49	13049	10111	66	20032	14858	90	395850	302357	114	1.14704
108285	102072	85	30477	28269	80	2112	2148	22	3760	3690	34	8541	8272	49	13797	12970	61	266522	247825	91	1.15015
73936	71052	78	35742	34171	78	1022	1172	10	1694	1732	24	4151	3830	36	5692	5469	46	111669	111152	80	1.15015
194305	151779	98	86839	71059	96	2981	2527	31	5856	4705	45	11068	8538	56	17303	12843	72	353693	278619	106	1.15222
105980	98207	83	48221	44930	82	1734	1389	20	3090	2929	32	6417	6036	43	10754	9085	59	206916	186904	95	1.15222
109726	102807	83	41590	39244	82	2562	2414	26	3252	3001	32	6947	6596	43	11248	10308	57	239263	225485	94	1.1543
149390	132198	89	66209	59452	87	3186	3156	30	4948	4352	38	10159	9284	54	14937	14411	66	316190	284523	100	1.1543
165632	150874	91	68150	62017	89	3125	2653	31	6138	5890	46	11356	10343	56	16716	15547	74	357089	340510	99	1.1543
162544	134007	96	58679	47004	92	2546	2077	29	3259	2639	32	7734	6336	52	11874	9887	63	242309	200474	100	1.1543
67304	70405	73	23525	23754	59	1209	1085	9	1816	1797	23	3980	3916	35	6709	6712	41	122362	116384	85	1.15533
65979	69112	74	27007	27274	66	951	1109	8	1834	1658	18	4381	4514	34	6609	6877	42	135977	132470	87	1.15533
181241	148092	94	88461	73364	93	2918	2271	31	4815	3743	46	9304	7731	55	14574	11741	68	280476	233655	101	1.15533
98803	92943	83	45563	42824	81	1638	1511	16	2800	2724	28	6017	5730	42	9411	8930	58	181441	170142	91	1.15533
238197	176568	105	99343	71122	104	3714	3042	38	6313	4296	46	12961	9540	67	20696	15822	84	417619	320146	115	1.15533
103563	95758	84	34679	30711	83	1440	1567	17	2668	2182	28	5915	5548	42	8858	8651	46	176940	168150	91	1.1574
105440	103459	86	55817	54058	79	2641	2478	27	3372	2896	33	8441	7890	48	13506	12794	66	267771	251125	91	1.15948
100790	92728	87	31737	28013	82	1921	1705	20	2618	2262	28	5854	5428	39	9942	8948	60	199664	189818	95	1.15948
152036	129902	93	76564	66555	92	2690	2320	27	4018	3807	33	9028	8026	51	13742	11776	67	299110	277065	99	1.16155
61441	59928	78	27846	27035	75	872	827	0	923	1391	17	3016	3261	29	4109	4136	34	107760	106545	77	1.16155
215416	151114	116	103833	70222	105	3068	2173	34	6259	4449	50	12729	9441	64	19110	13090	79	421724	304334	117	1.16362
125508	113385	93	64064	58346	86	2178	1919	24	3628	3029	34	6621	6116	45	10664	9666	61	204756	188078	94	1.16466
174465	131507	97	74498	57867	95	2812	2492	30	3739	3025	39	8578	6752	56	11819	9244	60	251320	197437	110	1.16569
139451	120801	91	57859	50386	86	2273	2130	23	3675	3389	33	7744	6308	53	12238	11340	57	233730	211299	96	1.16569
143983	121201	95	64052	55151	89	2155	1668	26	4103	3691	36	8109	7091	48	12787	11316	74	245322	216107	99	1.16777
56165	56663	78	24139	24279	67	791	816	0	1057	1291	12	2627	2489	27	4594	4511	35	90787	86547	83	1.1688
178843	148196	94	95894	80362	93	3408	2974	33	5129	4940	40	10391	8841	59	15255	13102	69	307568	269330	98	1.17191
97864	93043	83	45725	44470	80	1758	1740	20	2635	2683	27	5371	5660	38	8978	8706	52	181239	170674	90	1.17191
88525	87278	80	39937	38750	78	1620	1498	19	2334	2650	27	4665	4483	36	7895	7877	48	160281	151297	89	1.17295
66462	64809	77	18659	18269	55	1186	919	0	1766	1713	23	3578	3265	32	5525	5328	41	111154	105826	81	1.17398
81732	79187	80	36269	35016	78	917	851	0	1940	1694	21	3878	3975	33	5649	5812	39	125054	127797	82	1.17502
145634	122454	95	59954	51580	89	2188	1849	25	3625	3045	37	8010	7275	55	12851	11160	61	246217	223664	96	1.17709
152542	128724	98	54233	45280	93	2117	1596	24	4198	3863	37	7604	6394	48	11013	9622	55	217830	188610	98	1.17916
154979	123660	98	64718	52850	91	2556	1878	30	3510	2793	34	7639	6321	48	12943	10966	61	246235	206262	101	1.18124
53087	52934	75	30089	30058	73	544	471	0	1083	1200	9	2606	2684	26	4432	4253	34	88670	87179	82	1.18124
220650	175463	110	99503	77100	101	3245	2463	34	5556	5010	40	13021	10222	65	20833	16515	92	423106	349621	106	1.18434
75243	71152	81	37765	35488	78	1446	1494	15	1995	1562	21	3927	3820	35	7468	6847	48	147615	135584	80	1.18538
134698	125490	90	52717	49511	84	1882	1757	23	3410	2992	33	6094	5994	42	8853	7969	52	188738	175331	94	1.18538
62069	60100	78	30323	29892	75	760	693	0	1571	1192	18	2565	2658	27	4497	4010	38	74528	71275	85	1.18642
99069	94200	81	32154	31266	79	1569	1410	19	2356	2476	24	5095	4766	38	8433	8749	47	170906	162646	92	1.18642
109770	99545	90	38616	35423	84	1957	1664	20	2945	2533	28	6046	5539	41	10759	9731	61	194632	181322	92	1.18953
137509	111495	96	65251	53853	91	2296	2009	25	3963	3082	40	8677	7004	54	14434	11654	72	288550	242323	104	1.19056
71924	71285	79	28459	27937	74	1206	1360	12	1400	1582	17	3591	3512	34	5680	5481	41	104376	99666	85	1.19056
188889	147652	111	83116	66789	96	2579	2158	31	4424	3458	38	10194	8143	60	14900	11999	69	305770	255151	104	1.1916
161446	139429	94	95440	85190	92	3029	2776	31	5450	4855	42	10007	8931	52	16787	15111	69	314336	282657	99	1.19263
109041	100263	88	41119	39578	81	2442	2324	25	3379	3547	38	8478	8405	47	14743	13675	71	288004	268149	94	1.19471
89896	88155	79	27625	26563	77	1636	1566	19	1941	1964	23	5307	5303	38	8186	7988	48	164030	154983	85	1.19471
84464	82496	81	29458	28452	77	1560	1539	18	2231	2303	27	5429	5471	39	9284	8822	54	181267	175744	87	1.19678
130330	108446	101	56868	47074	89	1806	1518	23	2824	2490	27	6566	5556	47	9632	8023	53	210909	175924	106	1.19678
48421	46009	72	17472	17256	51	708	765	0	1057	1152	9	2238	2434	24	3159	2912	31	78731	72921	80	1.19678
173449	139698	96	63696	51837	92	2621	1983	30	4738	3660	41	9773	8305	57	14981	12050	70	310951	260434	103	1.19781
139675	130916	86	58385	55497	84	2212	2079	24	4200	3689	36	8656	7967	49	12533	11596	62	253854	233633	94	1.19781
114331	104845	84	48058	44178	82	2287	1911	25	3354	3676	30	6986	6262	45	10506	9374	56	214278	195536	93	1.19781
199289	170307	98	134574	121195	95	4474	4012	35	7346	6197	55	15689	13088	70	25079	22067	92	492178	413439	106	1.19885
131817	112686	93	48506	40216	88	2250	1914	28	4085	3299	37	8492	7075	51	13199	12328	65	276610	234340	97	1.20092
139093	122687	90	60714	53276	87	2554	2089	27	3407	3213	33	7103	6474	43	11487	10581	54	230241	209686	91	1.20092
175049	152754	98	85323	74670	93	2877	2667	29	5526	5694	38	10991	9805	56	16708	14612	82	326652	300243	98	1.20196
114300	107472	86	25316	24043	79	1663	1649	20	2747	2777	29	6602	6426	42	10459	9518	52	203592	192002	90	1.203
112038	98744	89	69565	60201	87	1488	1317	12	2981	2737	29	5804	4737	47	8914	7731	50	180762	153977	91	1.20403
220758	169572	99	89672	70921	98	3545	2826	34	5488	4273	48	12876	10110	64	19410	15848	85	390184	318314	102	1.20403
89571	85246	81	24600	23741	75	1635	1393	19	2964	2841	32	5382	5147	41	9176	9696	51	188863	180027	86	1.20714
127796	113565	89	54114	48725	85	2798	2334	29	4539	3938	39	9475	8432	51	14380	12193	70	281221	249448	93	1.20714
113967	106469	84	39397	37539	82	2067	2020	21	2565	2307	28	6658	6437	42	10569	9954	62	203856	186411	88	1.20818
86165	83084	79	27439	26692	75	1402	1448	17	2592	2600	25	5092	4979	39	7144	7153	46	157656	154218	82	1.20818
134662	111619	90	67979	58122	90	2572	2264	28	3721	2965	38	7667	6959	46	11859	9837	71	238415	212475	95	1.21025
189240	141103	101	78894	58276	98	3088	2569	31	4173	3340	41	10283	7609	58	17243	12387	80	325826	247576	103	1.21025
239153	161319	121	109166	78333	108	3412	2066	38	6137	4140	51	13040	9091	66	19531	13133	77	423474	293970	112	1.21128
112492	100158	99	65461	59262	84	1666	1332	15	2870	2567	31	6202	5601	45	10156	9020	56	179149	168008	94	1.21232
131584	113901	92	81312	71308	89	2774	2457	28	4422	3699	38	10405	9466	61	15926	14172	71	309498	276420	94	1.21336
134933	119600	90	63967	57059	87	2184	2010	22	3228	3005	31	6975	6696	44	10942	9454	60	213714	191091	95	1.21336
122141	107592	89	57578	50812	87	2055	1971	22	2458	2229	33	7364	6429	48	11685	9649	63	223438	192855	98	1.2175
103483	98524	90	55942	53828	80	1727	1772	20	3070	2740	33	6615	6084	43	10348	8958	52	202688	186211	89	1.22165
134581	126937	87	52733	49533	86	2692	2373	28	5117	4897	38	10940	10364	57	17727	16117	70	350074	328983	98	1.22268
131056	119915	86	60894	55475	87	3048	2870	29	4490	4132	35	9184	8816	48	14278	13108	63	304410	285276	95	1.22579
118904	108614	85	48144	43833	84	2265	2215	26	3153	2734	34	7322	6916	49	12061	10496	59	248281	232696	95	1.22579
205237	175823	97	62433	53507	96	3269	3038	31	5574	4745	40	10856	9737	60	18003	16099	74	360539	315925	108	1.22786
140485	126411	89	68849	60832	87	2809	2616	28	4513	4286	39	10599	9400	54	16137	14448	69	318904	288523	97	1.22786
167227	138830	92	76585	64183	93	2327	1834	25	4399	3588	38	10066	8727	56	15040	12435	64	290423	252995	100	1.22786
56612	53238	79	19125	19057	56	941	997	0	1253	983	0	2646	2812	26	4483	4308	38	88157	86079	84	1.2289
116761	105536	87	42694	37963	83	2226	2004	24	3550	3544	33	8919	7805	51	13746	11886	69	260723	237036	96	1.22994
232557	171857	117	193419	145835	112	6215	4796	44	11452	8836	62	25438	20684	106	37806	29686	108	816374	672993	120	1.22994
72853	71356	75	36229	34823	76	1386	1464	14	2041	1930	24	3298	3326	31	5887	6126	40	117563	114229	86	1.23097
157621	121767	100	58440	44696	94	2633	2000	30	4224	3178	41	9552	7332	55	14329	11458	65	291835	221949	106	1.23097
141954	118252	99	65897	55038	93	2008	1518	25	3909	2978	34	7631	6680	52	12232	10433	61	244238	206553	101	1.23201
227087	174472	117	92501	70049	100	2859	2359	32	4917	4076	42	10502	8497	61	16300	12466	74	342532	269251	108	1.23304
42999	40838	77	19719	19508	56	540	653	0	1277	1255	12	1884	1918	22	2795	3124	28	58401	58378	75	1.23304
105854	101854	83	20846	20408	61	2305	1991	26	2945	2766	32	6955	6656	43	10758	10617	55	230122	221865	90	1.23408
85477	80272	84	37429	36403	79	1389	1424	15	2136	2145	25	3782	3682	34	7321	7092	43	141571	133720	85	1.23408
107516	104154	90	52427	50676	80	2045	1634	24	2880	2770	28	6599	6343	43	9291	8767	50	194111	185465	86	1.23512
114333	107842	86	49312	47500	82	1620	1552	17	3021	2834	33	6599	6151	45	10511	10462	54	197031	178998	89	1.23615
135568	113606	92	56994	48169	88	2186	1881	26	3644	3247	36	8081	6758	50	12937	11892	65	244929	214738	94	1.23719
183648	152158	98	75508	62350	94	3295	2601	34	4832	3883	39	9774	8413	54	13931	11833	71	313827	280995	99	1.23926
74273	72996	78	29259	28632	76	1074	1147	9	2073	1837	22	3929	4293	33	6808	6762	39	128222	123383	82	1.23926
108064	103468	87	67259	65371	82	2787	2663	27	4952	4176	38	10001	9511	50	14996	14234	74	308403	287611	89	1.2403
124287	107825	87	54641	46842	88	2429	2132	26	3023	2471	35	7600	6485	49	11594	10522	58	242989	218530	91	1.2403
93741	88601	82	31808	31121	79	1574	1452	17	2182	1884	24	4488	4441	35	8229	7693	49	144667	136878	87	1.24237
99714	94715	83	35392	33934	80	1677	1806	19	2867	2252	31	5969	5993	40	9282	8531	53	182904	172515	91	1.24341
112874	107566	83	55756	53509	83	2354	2197	25	3923	3656	34	8010	7703	48	12884	12643	66	258887	242032	97	1.24444
81499	77706	81	26481	25924	76	996	1068	6	2468	2315	24	4527	4272	37	7120	6550	44	140283	134093	87	1.24651
144883	127200	90	58463	52010	88	1898	1942	23	3775	2969	35	6816	6371	45	10269	9308	53	230587	216542	96	1.2517
156194	131487	94	67295	55390	90	3034	2603	32	4484	3963	39	10186	8634	56	15470	13032	71	294346	253547	97	1.2517
95830	90952	96	28966	28249	77	1811	1867	22	3287	2724	31	5823	5857	40	8526	8174	52	193232	185912	90	1.25377
218834	160767	102	90400	66073	99	3049	2314	33	5059	4206	42	11812	8854	62	18620	13773	80	373496	283069	104	1.2548
98543	94088	81	48871	46171	80	2086	1952	23	3147	2786	30	7079	6601	45	11515	10687	63	235237	223704	85	1.25688
118157	107522	88	60131	54488	86	1896	1688	22	2790	2517	31	5805	5401	41	8923	7934	58	182627	168682	92	1.25895
147622	121240	91	56568	46039	91	2020	1540	24	3774	3208	37	8111	6832	50	11978	9278	70	250649	207780	99	1.26206
103819	98130	91	31375	30497	80	1847	1675	19	2575	2255	27	6254	5858	45	8832	8499	49	185945	172354	93	1.26309
227313	179802	102	120939	99634	102	5186	4386	38	8241	6798	51	17896	14716	71	28850	22856	100	568853	460316	109	1.26517
140794	122239	94	67316	58231	90	2362	1995	25	3491	2938	34	7746	6388	51	11744	10592	59	239962	213816	95	1.2662
104071	96806	86	43985	41215	82	1588	1554	18	2750	2439	27	5921	5465	41	9599	8893	55	180854	168959	88	1.2662
182107	139776	99	77241	59188	96	3127	2428	33	4745	3386	43	10688	8601	59	17224	13810	74	358712	273385	101	1.27035
123538	108734	89	54277	48308	86	2412	2213	26	2393	2527	26	7270	7023	44	10257	9413	58	207427	192527	89	1.27138
158165	136829	93	63413	54058	91	3562	2842	33	5154	4116	39	10694	9653	57	16892	14655	73	329345	299711	95	1.27553
141820	117914	97	63056	53486	89	2159	1710	26	3140	2902	36	7769	6693	50	12407	11230	61	242149	215446	93	1.27553
105271	99757	89	25937	25026	79	2013	1967	22	2587	2810	26	6225	6130	43	10668	10387	59	203330	189476	91	1.2776
276429	191078	109	101913	70029	106	4694	2945	41	7169	4852	55	15994	11686	73	24795	18363	93	521992	387529	111	1.2776
61259	59231	78	32834	32419	75	899	812	0	1388	1419	13	2749	2660	30	4799	5093	37	89847	88910	80	1.2776
71556	69415	81	26599	25922	76	1048	939	0	1579	1494	17	3808	3808	34	5901	5845	40	113776	111886	84	1.27967
105932	98181	89	43942	40019	83	1567	1499	19	2943	2756	29	5892	5599	43	9473	8703	58	194590	183041	91	1.28071
86887	84155	83	34572	33416	78	1665	1486	20	2084	1808	27	5827	5706	43	8304	8210	47	172817	170078	87	1.28071
144560	126753	97	54302	47489	87	2404	1925	28	3568	3122	35	8428	7511	55	13648	11442	64	261971	235236	95	1.28071
106103	100692	83	43266	42059	81	1976	1914	22	3084	2906	30	6488	6101	46	10648	9576	56	205658	196423	89	1.28174
164252	131509	110	71183	56852	93	2357	1839	27	3613	3684	37	7856	6644	51	12793	10812	65	244986	214175	100	1.28382
184050	155664	92	105279	91179	93	4044	3570	33	6591	5478	45	14044	11679	64	23574	19857	89	426583	354568	103	1.28693
97056	92527	92	43373	41413	79	1434	1590	18	2251	2056	26	5424	4971	42	8055	7542	51	162739	155821	86	1.28796
112359	103047	87	44741	40757	83	2765	2658	27	3597	2927	35	7837	7405	46	12409	12647	57	237303	227181	90	1.289
66211	61504	77	31706	30850	76	960	995	0	1301	1306	15	3043	3166	29	4631	4585	37	91035	87916	80	1.29003
161927	128581	104	59929	48529	93	2617	1855	29	4630	3694	40	8624	7030	51	14147	11508	71	285584	234951	105	1.29107
188890	137254	105	94059	69485	101	2431	1829	26	4369	3207	44	10704	7641	60	17896	13721	75	339966	267878	107	1.29211
32167	32068	68	18228	18368	51	509	504	0	738	621	0	1268	1406	16	1944	1937	24	42725	42875	73	1.29211
112915	107015	84	43306	40614	83	1836	1781	21	3089	3201	32	6878	6560	44	11033	10634	48	223160	213193	93	1.29314
154381	125605	96	65459	52521	92	2741	2141	29	4164	3344	40	9026	7351	56	14417	12639	67	295517	246280	100	1.29418
160963	131243	96	59081	48151	91	2761	1975	30	4592	3736	44	9057	8157	51	14675	12181	66	283383	254586	98	1.29729
109396	99551	88	51727	46941	84	1227	1233	12	3149	2617	32	6657	6098	48	9332	8357	52	195175	187369	89	1.29832
174323	145504	90	101574	85868	91	2725	2302	28	4489	3776	39	10081	8980	52	15446	12775	76	299180	254913	98	1.29832
95687	88579	96	29464	28489	78	1697	1661	21	3058	2906	29	6262	6008	45	10779	9846	54	196450	186630	86	1.29936
126605	120356	83	65304	61243	85	2806	2708	29	3896	3542	36	8946	8138	51	13720	12986	60	276377	258620	95	1.29936
132514	111143	90	54276	44575	91	2311	2139	26	3416	2829	33	8242	6932	53	14216	12163	67	275971	235959	96	1.3004
126062	103663	94	46639	39462	88	2425	2088	26	3722	3117	38	7778	6786	51	13576	11829	63	264486	241643	91	1.30143
42759	43867	55	20945	20855	61	789	793	0	913	1040	4	2055	2013	25	2739	2869	27	60158	59440	74	1.30661
93334	90026	81	43350	42062	80	1612	1573	19	2943	2933	29	5352	5016	39	8777	8412	49	174754	167117	88	1.30765
129190	110921	92	60465	51461	89	1927	1797	23	3944	3069	42	7686	6700	49	10642	8821	57	222766	196672	96	1.30868
310068	178829	128	132472	78912	125	4630	2831	46	7712	4204	62	16782	10031	76	27483	16566	105	517164	291836	134	1.30868
95596	88197	84	42233	37496	83	2178	1958	24	2813	2505	33	5382	5072	41	8380	7609	49	170704	156350	92	1.30868
88549	88668	79	44983	44357	78	1993	1836	22	3352	3203	31	6661	6594	41	9783	9917	58	195423	191733	88	1.30868
113839	98909	88	48110	42230	84	1804	1642	21	2694	2390	30	6630	5819	47	10351	9544	54	219740	195143	93	1.31076
107490	96893	84	51296	44940	85	1656	1503	17	2552	2648	30	5944	5277	44	8846	7740	50	184044	160871	92	1.31283
156718	134129	92	72257	61499	90	2440	1850	28	4279	3701	41	8483	7188	51	13971	11722	72	278386	241558	101	1.31387
35346	35325	56	18116	18378	50	707	606	0	1133	920	0	2206	2294	24	2966	3156	31	58390	55025	74	1.31387
100360	94463	82	66693	63045	82	1822	1639	24	2993	2444	33	6157	5785	41	8946	8740	54	174363	167671	91	1.3149
169216	130435	98	58864	44786	93	2212	1740	24	4396	3323	40	8414	6812	51	13156	9861	69	285416	220959	103	1.3149
123706	116149	93	64820	61449	84	2102	2133	23	3025	3045	31	6404	6299	41	11759	10668	63	211498	194572	95	1.31697
87376	86262	78	24991	24482	71	1056	943	0	1912	2031	21	4802	4694	37	6241	6347	42	159150	156175	85	1.31697
177265	146310	97	75139	61582	94	2235	1706	26	4372	3891	36	8453	7430	51	13728	11475	62	262662	230780	101	1.31801
201841	162726	107	89459	73694	99	2333	1854	26	5207	4893	42	10568	8525	61	16287	13603	75	311010	262469	107	1.31905
152695	130521	94	66545	55439	92	2538	1897	27	4083	3340	38	8862	8038	53	15673	13372	66	279049	246932	100	1.32008
134107	121386	90	76313	71398	85	2688	2652	28	4598	3762	42	9063	8819	48	15151	13665	69	300633	273506	97	1.32112
82610	81199	79	43504	42097	77	1384	1236	14	2502	2547	26	4868	4564	39	8045	7810	48	155204	145909	89	1.3263
91004	86700	83	36747	35372	79	1766	1788	20	2790	2632	30	5597	5626	40	9192	8308	49	166117	156532	90	1.32734
162561	124543	108	67557	50869	95	2680	1895	31	3506	3220	34	8991	7035	55	13660	9916	72	268732	205859	105	1.32941
142464	130458	87	53245	47876	85	2451	2045	27	4070	4034	33	9046	8065	55	13331	12644	65	263030	249762	92	1.32941
231804	166846	110	96177	72648	102	3061	2513	30	5668	4370	47	11612	8382	64	17569	12217	81	340270	250326	111	1.33044
181634	139543	101	77634	59239	96	2512	1814	31	4586	3506	38	10001	7987	56	16819	13095	74	323835	257711	97	1.3377
82817	79449	79	30390	29837	77	1734	1582	20	2216	2513	26	5353	5119	40	8536	8555	56	167841	154906	85	1.34081
82414	80085	81	33576	32961	77	1473	1530	16	2399	2247	25	4550	4333	38	7818	7422	46	150156	143468	86	1.34184
109572	96286	88	49736	44673	85	2175	1726	24	3556	3217	34	6589	6088	45	10836	10025	56	224883	206302	92	1.34288
45887	44789	77	18292	18349	54	738	724	0	1172	1109	7	2336	2321	26	3569	3732	30	75703	77947	79	1.34599
151219	120303	93	61107	48464	92	2927	2132	31	4311	3300	40	8828	6830	54	13909	10626	73	261768	214218	101	1.34702
224730	163291	108	73761	51777	102	4140	2881	38	5940	4197	43	12650	9010	67	20026	14423	84	431410	321086	110	1.34702
113490	107168	92	39961	37961	81	1833	1627	20	2729	3016	28	6660	6410	46	11436	11328	59	219875	201493	93	1.34806
95592	91272	96	65022	62647	82	1614	1721	19	2579	2291	26	5503	5324	39	8473	7652	45	178592	171123	93	1.35013
93644	90451	80	33123	31995	78	1795	1953	19	2790	2356	31	6036	5895	40	9509	9725	52	190160	182970	91	1.35117
140700	129310	99	75252	70263	86	2800	2585	28	4336	3806	39	9395	8997	50	15676	15564	64	288186	276702	95	1.3522
101612	97273	82	29041	28345	74	1738	1764	20	3112	2891	29	6457	6252	42	11126	10821	55	210287	196270	92	1.3522
275095	215055	111	104149	80028	109	5205	4162	41	8143	6806	48	18678	15439	75	28845	23928	101	584802	503181	118	1.3522
150540	121929	95	47340	37982	91	2064	1535	22	3233	2703	30	7428	6124	49	11234	8951	56	225979	191005	99	1.35324
102632	96598	92	39305	38201	80	2034	1870	22	2742	2400	28	5636	5457	41	8791	8106	48	171456	163464	90	1.35739
58881	57023	78	26263	25776	73	719	738	0	1153	1574	15	3010	2783	31	4443	4717	34	89796	84700	84	1.35842
153858	123189	102	72619	58863	93	2207	1866	24	4009	2854	41	8048	6511	49	12340	10515	60	251381	202475	106	1.35842
98350	95341	81	28635	28185	79	1722	1665	21	2914	2500	30	5829	5630	40	9144	9391	46	186516	174818	93	1.35946
162173	135104	95	69829	58728	92	2777	2231	30	5006	3745	45	9398	7630	55	13953	11608	62	278638	245931	103	1.35946
113472	98167	91	44844	37902	85	1920	1610	22	2689	2458	30	6706	5468	48	10804	9073	63	214584	186613	97	1.35946
127002	119570	87	71795	66300	86	2370	2263	27	4040	3479	38	8687	8433	50	14744	13296	66	257866	242415	96	1.36049
141749	120768	96	61075	51285	91	2270	1698	27	3673	3038	38	7709	6871	48	11555	10179	55	226159	192488	100	1.36257
89520	83948	86	28197	27107	78	1528	1460	15	2383	2280	29	6433	6000	45	10601	9521	61	225831	215866	89	1.3636
103900	100919	84	37980	36953	79	2090	1759	22	3127	2879	29	6900	6487	44	10923	10601	62	210911	195938	90	1.36464
66440	64121	78	13687	13026	48	279	214	0	1006	1338	14	974	772	0	662	628	0	10332	10646	45	1.36567
46016	46621	72	23909	23431	67	617	525	0	1087	731	0	2019	1939	23	2947	2796	28	57234	58388	73	1.36567
105049	99878	87	44760	43320	80	1890	1698	20	2374	2102	26	5128	4570	40	7012	6719	44	148666	139762	87	1.36775
93348	89762	80	27901	27099	77	1937	1707	23	2983	3113	27	7621	7754	44	12506	12337	56	224255	216027	86	1.36775
92694	88931	81	23444	22801	77	1507	1572	19	2521	2221	28	4995	4900	37	7853	7426	47	158815	151087	88	1.36982
140971	115156	93	63536	52419	90	1964	1821	22	2771	2769	32	7290	5761	54	10902	9187	54	218904	183546	100	1.37293
160838	132835	92	71367	59507	91	2204	1838	23	4310	3735	36	9696	8431	54	15094	12441	77	275539	237096	98	1.37293
130325	113881	105	53386	47865	87	1463	1531	18	3036	2743	32	6099	5588	42	9580	9222	51	184473	178404	93	1.37604
77040	76357	77	27536	27013	77	586	662	0	1401	1421	14	3657	3475	35	6456	6223	43	117539	113310	88	1.37604
146196	132774	88	76461	69763	87	3265	2895	32	5625	4828	42	11715	10620	61	17900	15873	73	350760	316319	97	1.37604
102873	100299	80	33884	33113	78	1588	1466	19	2511	2531	27	6178	5711	41	9646	9025	51	190703	180443	90	1.37707
123007	107314	97	55678	49083	87	1563	1258	18	3463	3214	32	6787	6229	46	9811	9126	54	183957	168859	95	1.37707
150297	124294	92	64186	54001	91	2730	2292	29	4668	3749	42	9121	7433	54	13422	10909	62	272606	236430	100	1.37811
201133	153180	109	73666	54832	100	3676	2920	35	5296	4213	42	11684	9453	60	17032	14232	74	339358	264262	108	1.37811
207268	161597	100	64075	48710	98	3522	2849	33	5579	4593	42	12910	10441	63	18624	14195	81	384587	309855	108	1.37811
74916	72845	78	28741	28189	77	788	813	0	1900	2032	20	4461	4454	35	7670	7413	48	145352	142012	90	1.38018
122223	105572	102	58782	50724	86	2009	1786	24	2823	2650	28	6504	5894	46	10614	9650	58	218724	197262	93	1.38433
160228	122342	96	66770	50894	93	2276	1665	26	4213	3116	43	8260	6358	53	14342	11447	72	277246	215793	103	1.3864
147995	119759	90	65667	51818	91	2347	2084	24	3848	3093	39	8972	7081	54	13784	10578	72	281589	225366	99	1.3864
70570	69145	80	36737	36174	76	917	1036	4	2392	2116	20	3930	3873	34	5923	5747	42	118109	116246	86	1.3864
128513	112394	104	61146	52751	98	1699	1368	21	3339	3022	33	8031	7149	51	11010	9298	57	219391	196272	104	1.3864
140570	119064	97	51001	44131	90	1832	1357	18	3192	2783	31	8057	7108	48	12245	10471	60	241717	208618	105	1.38847
198618	155519	102	87389	68203	100	2875	2284	29	5849	4202	43	9440	7799	54	15122	12098	69	286747	227512	110	1.38951
153020	128057	91	71739	60161	91	2223	1788	25	3943	3379	42	8244	7438	48	13318	10664	70	257447	223681	100	1.38951
190882	148174	97	76757	59722	96	3281	2352	33	4959	3796	42	11385	8715	66	17907	13004	77	336952	249185	107	1.38951
151881	132631	106	83125	73959	93	2699	2436	30	6096	5108	43	12414	11038	61	19483	16542	82	408789	346597	106	1.38951
111909	107752	82	29542	28502	77	1889	1823	19	2993	2809	30	6767	6481	43	10683	10942	56	205780	189251	92	1.39054
234140	162236	105	104383	73100	104	2971	1822	35	6797	4840	51	13650	9852	69	21574	15415	94	458385	331653	115	1.39054
129188	114280	89	42482	36096	87	2248	1931	23	3587	3245	34	8788	7722	53	13832	12309	70	264847	241570	99	1.39158
65287	65704	76	18464	18286	53	1010	989	0	1534	1378	19	2884	3031	30	5109	5206	40	98449	95168	87	1.39261
93974	90229	80	33107	32117	78	1526	1306	16	2146	2427	24	4933	4440	37	7371	6891	47	166960	159891	90	1.39261
146137	124964	99	68017	58985	88	2289	2156	26	3675	3660	33	8417	7856	47	14402	11932	65	287221	265435	97	1.39469
96871	92239	84	35815	33727	80	1928	1743	22	2773	2755	27	6903	6309	43	10375	10225	58	205843	192569	92	1.39572
143997	133148	104	57256	53622	87	1927	1793	21	3329	2985	32	8003	7680	52	12208	11059	66	271411	251835	98	1.39572
152604	130419	100	60452	51986	91	2318	2052	25	4564	3875	38	8747	7440	55	13295	12208	57	269110	242884	100	1.39572
169326	135250	95	69063	57216	93	2460	2072	29	8760	7216	58	11558	9681	60	11701	9896	63	296373	237528	103	1.3978
87886	88040	79	41370	40608	78	1155	1137	10	2655	2535	28	5225	5002	38	8293	7398	49	184553	179446	94	1.3978
139653	112969	97	61969	51464	89	2322	1903	23	3489	2832	35	7664	6001	50	12369	10205	62	236116	197992	96	1.3978
287078	201382	135	155734	117804	119	6947	5089	47	10732	8145	56	23192	16601	92	34081	24268	114	725543	531886	129	1.39883
113370	107332	85	33339	32660	79	1812	1767	20	3354	3213	36	6041	5723	43	11162	9849	57	209140	196065	91	1.39987
91479	88432	80	26365	25584	78	1246	1207	10	2337	2167	27	5336	4997	39	7711	7423	45	159730	157847	87	1.40194
102631	93594	86	49428	44174	84	1397	1204	13	2115	2118	23	4753	4643	41	7361	6080	44	159140	142974	93	1.40194
218318	155961	108	95333	68489	106	3419	2260	36	6377	4875	48	13823	10407	73	20618	14384	86	427966	310720	122	1.40194
171161	137332	95	62061	48077	92	2143	1620	21	4100	3864	36	8533	6988	55	12693	10417	60	265595	215995	98	1.40194
111686	104744	89	30663	29873	80	2006	1878	23	3400	2947	31	6836	6827	43	11069	10492	59	200654	193621	88	1.40298
125292	114850	90	37456	34361	83	1972	1990	23	3493	3003	32	6897	6609	44	10894	10267	57	227136	209240	93	1.40609
128815	122370	84	53525	51443	83	2535	2170	28	4509	4235	33	7863	7683	43	12550	11918	64	260136	244108	93	1.40712
117752	97938	89	46383	38050	87	1359	1332	12	2247	1990	29	5872	4972	45	9295	7982	57	179418	151893	97	1.40919
132466	111033	92	61319	52183	88	2070	1854	24	4434	3265	40	6862	5611	48	12120	10545	60	215535	189359	99	1.40919
106835	98335	100	38733	36194	83	1674	1521	19	2239	2651	26	6593	6209	48	10479	10432	51	207004	194405	95	1.41127
316121	215531	130	141487	95802	129	5221	3765	45	9478	7274	54	19869	13675	90	30887	21510	108	640729	443247	138	1.4123
106666	103312	83	37570	36466	80	1859	1557	21	2987	2835	28	6284	5635	44	9688	9131	52	191718	182382	90	1.41334
100387	95035	84	36794	35797	80	2149	1908	24	2697	2557	30	5688	5314	41	9730	9059	51	187122	179020	93	1.41437
114178	101111	88	54301	47903	85	1726	1520	22	3022	2784	33	6778	6143	45	9899	9090	48	204305	184886	97	1.41437
72774	68976	80	30937	30079	77	1007	958	0	1442	1356	20	4209	3739	36	6328	6096	45	128310	126397	87	1.41541
99373	93196	85	19624	18642	59	1727	1867	18	3193	3028	28	6829	6653	45	10885	10860	58	231963	225600	94	1.41748
147347	117425	95	62333	49821	92	2198	1515	30	2908	2664	32	7138	5731	50	12605	9916	69	254258	206615	105	1.41956
198348	157526	97	87561	68423	98	3289	2535	33	4991	4325	37	11049	8879	58	16078	12826	79	326117	266461	105	1.41956
190889	144577	101	69850	52754	97	2286	1788	29	4551	3879	43	11767	9222	65	18388	13835	77	378577	304340	108	1.41956
167543	136167	97	67445	53895	94	2565	2072	29	4836	3616	43	9374	7603	57	14661	12170	70	303372	265667	101	1.42059
213184	169440	100	94059	73583	100	3283	2477	33	5255	4177	42	11704	9342	60	19349	15132	78	385455	323768	108	1.42163
129159	108857	92	50968	44587	87	1562	1357	14	3122	2702	33	7047	6055	51	11500	9783	61	215921	189707	97	1.42163
86328	84747	79	33266	32951	77	1379	1319	15	1662	1754	24	4093	3987	35	7014	7288	43	141366	134844	90	1.42163
44447	44805	75	14882	14726	49	680	602	0	995	1128	7	2177	1881	24	2642	2827	27	65156	63657	82	1.4237
221524	190375	106	95615	83550	94	5581	4617	40	8515	7133	52	19293	17189	83	29192	25099	95	577692	499984	107	1.4237
121994	108367	93	45983	40267	88	1801	1740	19	3725	3249	35	7077	6698	45	10613	9927	54	211185	189631	96	1.42474
208450	172801	102	99622	84268	96	4343	3577	37	7135	5738	54	15046	12799	67	22878	19253	92	435964	363800	104	1.42474
45216	44237	73	18773	19113	54	667	560	0	793	765	0	1846	1749	20	3051	2850	30	61907	62705	81	1.42577
134011	120141	90	52489	46206	88	2643	2270	30	4858	3819	38	9494	8121	56	15191	13775	65	299810	276521	99	1.42681
152719	114601	103	66178	49839	94	1822	1371	23	3831	2568	40	7635	6022	52	12367	8538	66	238638	182237	102	1.42681
106711	102200	82	33639	32360	79	1979	1966	21	3027	2820	30	5757	5358	43	9458	9031	54	201608	190623	91	1.42888
100356	95729	83	34135	32931	80	975	1302	10	2206	2368	24	5860	5176	44	8931	8736	48	173381	164160	92	1.42992
71972	70994	78	28214	27390	76	1277	1225	13	1759	1756	24	4257	4236	35	6576	6810	41	132103	128264	86	1.43199
206586	159999	98	71834	56356	95	3638	2604	36	6087	4570	50	12564	10018	61	18934	14897	82	406973	342760	103	1.43199
143401	120425	94	58142	48297	90	2303	1845	29	3975	3011	36	8112	6939	52	14034	11993	69	260312	234450	93	1.43406
107078	103631	80	51543	49194	82	2355	2168	27	4259	3950	35	8921	8475	56	14159	13208	69	271698	257934	90	1.43406
72937	69670	85	27198	26511	73	1014	1008	2	1718	1818	18	3664	3322	33	5559	5413	41	105684	100907	81	1.4351
166789	132224	98	71937	58587	95	2012	1742	22	4148	3045	39	8122	6381	53	12532	9392	65	252317	204864	104	1.43613
111398	103397	86	32593	31031	81	2119	1825	25	2948	2727	29	6491	6177	42	10334	9274	57	215743	198083	90	1.43717
132922	123839	85	71761	66670	85	1699	1799	20	3223	2950	30	7378	6474	50	10621	9221	66	221683	204113	90	1.43717
94451	89592	81	31762	30902	79	1419	1408	14	2484	2588	26	5793	5849	38	7526	7329	43	176074	169946	85	1.43821
130057	118235	102	93718	87564	89	2515	2284	25	4708	4162	38	9333	8163	62	13516	12410	65	271173	247696	102	1.43821
132390	114323	93	58156	51685	87	2471	1921	28	3517	3176	33	6921	6229	45	11355	10269	58	220820	198181	96	1.43924
136717	115475	92	68753	59265	88	2738	2374	28	4818	4091	46	9633	8272	55	15470	13078	71	311217	267790	99	1.43924
134609	112882	90	55837	46586	89	2354	1751	30	3597	3055	36	8606	7565	50	13078	10842	65	250327	217564	97	1.43924
153075	116304	97	62461	47593	95	2483	1884	28	3980	2902	40	8944	6938	56	15000	11919	72	297496	241633	104	1.44028
170582	135760	95	67593	53019	92	2965	2411	30	4641	3777	40	10183	8339	59	15975	13101	66	344292	278723	103	1.44442
211495	153336	105	93651	67931	104	2748	2171	30	4489	3356	39	10182	7413	60	14016	9570	72	296358	220558	115	1.44753
174309	135688	94	71714	57109	93	3055	2402	34	4292	3573	37	8695	6736	53	13386	11165	60	298373	229954	104	1.44753
115059	107908	94	49623	48535	81	1979	2093	21	3114	3011	30	6751	6543	44	11520	11250	59	227288	213322	92	1.44857
103083	94746	84	51777	48250	83	1572	1662	17	3539	2794	35	5862	5526	44	9201	9231	49	196452	182976	91	1.44857
186915	139986	108	72245	54826	97	3002	2375	35	5108	4055	48	10674	8104	57	18106	13815	83	348742	278960	108	1.4496
94380	89801	82	42067	40434	81	1779	1771	20	2653	2682	28	6790	6481	41	10552	9882	58	209068	201114	90	1.45479
154018	141159	98	74684	68826	87	2453	2280	26	3675	3415	36	8406	7523	48	13104	11851	62	250502	230806	97	1.45479
113709	106388	83	48485	45683	82	1910	1739	22	3103	3113	30	7056	6291	47	11561	10793	57	229789	213008	95	1.45582
88065	86932	81	30648	30238	77	1581	1405	17	2050	2053	22	4579	4573	37	6624	7002	39	142309	138492	89	1.45582
117928	112221	86	48002	45557	83	2330	1951	25	3184	3074	30	6758	6466	46	10300	9620	56	198349	188938	94	1.45582
107595	101730	89	38121	36452	82	2224	1818	27	3002	2891	32	7976	7645	49	12399	11389	58	252013	240044	94	1.45686
217476	167341	111	115252	93497	106	4222	3450	37	6891	5397	47	15724	12692	73	25299	20992	101	503677	417453	116	1.45789
143890	117281	94	58157	47240	91	2384	1943	27	4407	3638	37	8418	6703	51	14499	11956	68	269421	220177	100	1.45893
140244	118686	95	48104	39973	87	2398	2068	28	3223	3039	33	7711	6367	50	11946	10573	57	238461	211282	99	1.45997
165834	137199	102	66735	54501	92	2554	2009	29	4497	3407	43	8433	6978	50	13157	11711	65	270513	233376	100	1.45997
101706	94990	82	43678	40343	82	1501	1621	18	3082	2756	31	6687	6542	42	10999	10374	56	203342	195305	89	1.461
160382	124598	97	76032	58523	95	2519	2075	30	4179	3508	37	8349	6734	52	13091	10263	68	277003	220523	100	1.46307
144932	127002	91	82012	71488	92	2226	1889	25	3764	3165	35	7378	6851	46	11648	10517	56	219619	197065	96	1.46411
192319	141845	108	86209	66078	99	2552	1827	29	4973	3928	43	10772	8061	59	17731	13329	80	328249	245641	105	1.46618
229600	192144	103	132554	113167	101	6439	5342	42	8870	7550	52	20228	17830	80	30313	27104	96	611251	538364	105	1.46826
231719	186250	100	124947	103787	102	5485	4768	39	8399	6406	51	17948	14705	74	27158	22329	97	556071	454016	109	1.46826
83211	78112	89	38402	37230	79	1357	1272	14	2184	2308	23	4922	4828	41	7659	7989	45	142519	136120	84	1.46929
102581	97722	93	37102	35526	80	1854	1590	21	2735	2805	30	6752	6376	43	11382	10152	58	222820	211008	90	1.47136
175780	141284	100	71158	56333	93	2723	2035	31	4972	3635	47	10802	8384	58	16346	13122	75	340758	269725	100	1.47136
139309	128230	91	62647	58000	87	2133	1969	24	4946	4380	37	8603	8374	52	13203	12158	59	265842	252163	98	1.47344
111320	103704	88	51176	47808	82	2377	2223	25	3045	3103	29	7443	6828	49	13678	13008	61	252060	241984	92	1.47447
95394	88062	82	37544	34568	81	1524	1419	15	2024	1621	25	4656	4392	40	6809	6848	42	141191	133021	92	1.47447
199637	163532	97	75153	62251	94	2296	2063	26	5318	4410	43	10578	8583	56	15587	12407	72	365623	305954	103	1.47862
114953	106609	84	48947	43466	85	1355	1362	19	2946	2669	30	6874	6260	45	9376	8770	50	194197	179343	93	1.47965
252127	185463	105	95351	70475	103	4074	3265	36	6030	4760	41	14055	10750	73	21943	16365	99	439677	341849	111	1.48173
88956	86183	82	24987	24272	76	1701	1254	21	2838	2573	29	5429	5064	39	7748	7139	49	163350	155896	88	1.4838
203892	160412	98	93596	73346	96	3112	2461	32	4671	3608	42	10875	9051	62	16178	12853	75	331846	269933	104	1.4838
172559	139874	95	81797	65393	93	2938	2238	34	4862	3871	41	11138	8945	61	18346	14946	84	355506	293551	99	1.4838
172728	147953	96	76445	66562	91	2503	2067	29	3472	3118	35	9234	8530	52	14673	13007	69	275417	244374	97	1.48483
40551	39779	76	16118	15955	50	795	651	0	682	470	0	2093	2011	22	3278	3074	32	58606	57051	75	1.48587
104383	96756	88	43683	41666	82	1335	1387	16	2678	2238	34	6096	5572	47	9761	9211	54	196102	187345	88	1.48691
83172	78949	79	37297	36042	79	2472	2326	25	2823	2853	29	6762	6754	43	10656	10070	56	204659	194282	87	1.49209
149897	121863	95	54770	44183	90	1777	1542	21	3631	2770	37	7697	6334	49	12698	9813	63	234976	202302	99	1.49416
150244	129431	93	65003	56369	90	2148	1720	22	3998	3444	40	8732	7736	53	13021	11607	62	273118	244848	97	1.49416
172354	133376	96	62716	47290	93	2786	2236	30	5550	3850	42	9959	7891	58	16584	13219	75	324871	258994	103	1.49416
160162	137898	92	65866	56839	90	1782	1627	22	3531	3282	34	7546	6995	46	11544	10053	56	241611	219790	96	1.4952
118619	107934	101	41398	37612	83	2024	1722	22	2748	2791	28	6523	5739	48	10108	8850	57	192865	175871	90	1.49623
150302	136702	98	77182	70169	86	2889	2686	28	4933	4239	41	10252	9044	55	15493	14091	73	294251	257700	90	1.49934
88376	85943	80	34107	33480	77	1784	1595	17	2584	2628	27	5460	5239	41	9069	7913	49	160245	150451	84	1.49934
87280	85349	80	25894	25264	71	1859	1562	21	3182	2806	30	5728	5728	39	9520	9629	51	189208	176039	84	1.49934
168214	139274	94	72703	60606	94	2581	2446	27	3989	3117	37	10280	8405	57	15948	13109	74	304065	266120	96	1.50038
188719	145298	100	72458	56572	96	3163	2439	34	4279	3610	43	10858	8673	59	17666	13205	75	380490	293061	103	1.50141
96853	95487	80	22343	21872	58	1403	1583	18	3028	2941	29	5864	5576	42	9318	8848	51	174961	165740	83	1.50141
121481	104284	90	52894	44993	87	2160	1835	24	3140	3004	31	6977	5957	49	12057	10242	63	219589	188291	91	1.50245
107163	99873	88	35753	34131	81	1891	1880	21	2818	2663	30	6809	6674	44	10867	10303	57	195890	188604	89	1.50245
279525	210771	112	129807	100639	110	6128	4527	43	10789	7543	62	20927	16505	80	35972	28165	107	686095	543538	116	1.50659
106742	101085	82	50953	48571	81	2355	2233	25	2822	2908	30	8482	8494	50	12700	12752	59	270364	255016	88	1.5097
182583	150767	108	86195	71056	96	2965	2377	31	4186	3670	37	9196	7538	50	13380	11444	69	314159	277532	103	1.51177
104404	97540	85	44745	43256	80	1566	1535	17	2787	3176	27	5895	5536	41	9875	9564	54	192226	180219	87	1.51488
105472	99912	86	45939	43459	81	2053	1644	22	2170	2494	26	5926	5740	42	9807	9540	49	181395	165667	87	1.51488
121279	109831	101	68101	62177	101	2150	1926	24	3493	3208	34	8397	7420	53	11952	10587	61	240932	212346	101	1.51488
40518	39862	72	13745	13651	47	570	658	0	960	923	0	2124	2039	23	3110	3094	31	65936	65874	79	1.51696
99722	96810	80	29883	29034	78	1997	1742	23	2966	2917	26	6293	6107	43	10556	9536	61	190991	183878	97	1.51696
127204	120648	86	28570	27649	81	1740	1672	18	3362	3390	28	7045	6495	47	11193	10254	57	240036	232243	93	1.51799
116818	101376	87	57269	50772	86	2004	1842	23	2961	2916	28	7041	6238	47	12090	10319	64	230070	210970	93	1.51903
60556	61222	74	15070	14879	50	965	863	0	1379	1516	16	3444	3607	31	5111	5202	43	103960	104288	84	1.52006
115087	101431	85	44816	38851	85	1956	1791	21	3445	2684	37	7411	6385	49	11982	10647	59	238527	199414	101	1.52317
109740	103744	86	61252	57974	83	2247	1821	27	3321	3036	34	7407	6837	48	10429	10385	57	223739	202708	90	1.52317
91289	89418	81	33385	32663	77	1806	1791	20	2345	2652	26	5936	5616	42	9783	8830	65	193724	188145	88	1.52421
189532	152415	99	86207	70293	98	2447	1628	30	4587	3668	38	9155	7165	52	14501	11753	62	317019	248772	106	1.52421
130793	111650	87	60266	51888	87	2203	1929	25	3537	2969	39	7726	7110	47	12243	10981	68	236742	210869	95	1.52421
94730	91930	93	29081	28099	78	1567	1581	18	2301	2505	28	5908	5785	41	10179	9770	53	195502	182644	93	1.52421
107572	98741	98	46393	42670	84	1924	1712	21	2822	2752	28	6238	5465	45	10280	9510	57	202736	186329	99	1.52421
177224	144570	97	80264	66364	94	2695	2197	30	4746	3631	40	9557	8304	57	15749	13232	65	288226	252034	101	1.52524
127847	116314	89	48651	44040	85	2187	1927	24	3510	3268	36	7708	7083	49	12154	11255	63	232139	214062	90	1.52524
77960	76390	81	31688	30719	77	1159	1061	7	1828	1672	21	4925	4579	36	7273	6445	48	141963	135286	84	1.52732
83505	79666	91	29590	28636	77	1460	1429	19	2379	2194	25	4916	4558	38	8749	7711	50	171054	162666	85	1.52939
244806	181252	116	99035	73264	110	3647	2813	36	6924	5338	51	15225	11417	71	23638	17687	95	465734	365183	113	1.53043
142280	113052	93	67359	53182	90	1839	1600	21	3445	2955	36	7301	5591	55	12115	9261	69	233600	185957	94	1.53043
80432	75432	81	31743	30449	78	1488	1444	17	2322	2692	23	4909	4783	36	8705	9005	49	166839	154411	81	1.5325
80566	78144	78	16871	16361	52	1088	1258	13	1589	1824	23	4196	3939	34	6488	6147	46	122345	115954	83	1.5325
97541	92982	87	31044	30045	78	1715	1660	20	2518	2526	27	6052	5961	43	10258	9782	56	201540	186375	85	1.53457
71940	70093	85	29192	28669	75	1046	974	0	1890	1894	22	3300	3175	31	5043	5008	35	118632	116028	84	1.53561
143153	125340	90	58424	51453	89	2219	1911	27	3942	3101	37	8062	7084	51	12554	11651	61	252516	225905	91	1.53664
152348	119451	107	64213	49615	97	2744	1959	30	4040	3369	39	9097	7314	54	14169	11222	63	301033	241106	110	1.53664
164770	129757	93	92530	74841	93	2643	2011	31	4455	3445	37	8776	6712	56	13517	11015	63	271060	216421	97	1.53664
184039	148563	100	69977	56617	97	3089	2508	32	5650	4435	46	11519	9452	62	20132	17342	77	383180	330468	103	1.53975
95455	92663	80	45142	43576	80	1573	1358	17	1795	2160	23	4536	4673	35	7514	7420	47	151335	140870	89	1.54079
88384	85377	95	24015	23776	69	1812	1831	19	2713	2860	30	6026	6065	42	10109	9688	60	186896	173595	88	1.54079
211731	171775	100	74239	58033	96	2952	2437	30	5711	4534	43	9478	8062	49	16496	13200	78	294543	244187	101	1.54079
180810	151802	98	85371	72995	94	3203	2904	30	5856	5129	46	12866	11185	67	19676	16736	76	383104	334417	102	1.54182
90266	88557	80	45504	44210	78	1840	1561	20	2406	2202	26	5323	5233	37	7844	7788	46	171039	164577	86	1.54286
184183	143082	96	90594	68173	98	3121	2096	33	4518	3479	41	10351	7818	58	14650	11779	67	317733	242000	107	1.5439
61842	59376	91	25807	24699	75	973	741	0	1093	1004	1	2932	2733	29	4620	4649	34	98643	92488	83	1.54493
111819	103540	91	49541	47380	81	1839	2009	22	2906	2699	32	6234	5877	43	9406	9379	53	204123	192978	93	1.54493
175946	155181	103	95754	85412	91	3581	3154	32	5454	4849	42	12895	11393	62	19709	18152	72	385988	352879	98	1.54597
122160	110220	87	40704	35795	82	2116	1862	24	3853	3915	33	8077	7597	47	12228	11113	60	244404	230358	91	1.54597
72313	68205	81	31771	30876	77	1009	1081	7	2064	2076	23	4340	4096	35	5728	5492	38	115573	110212	83	1.547
85129	84093	78	36927	36328	78	1570	1443	17	2371	2305	22	4555	4416	36	8099	7928	52	155413	145364	87	1.547
123505	108205	89	56081	49415	87	1747	1413	17	3011	2771	31	6452	6138	45	10459	9463	58	207225	193536	95	1.54908
95334	92834	82	27303	26157	78	1863	1920	19	2374	2876	25	5909	5929	44	8315	7976	53	178956	170890	89	1.54908
107118	98738	85	40929	37867	82	1781	1671	20	3265	3121	32	7474	6982	51	11642	10516	63	236307	223875	93	1.55011
199776	153912	114	105790	85275	97	3949	2849	39	6187	4822	47	12983	10824	69	21141	17292	92	403861	325756	103	1.55011
121827	109134	92	49195	43214	85	2342	1810	28	2981	3117	29	7455	6827	49	12992	11703	64	243543	222756	94	1.55529
211462	171510	99	74170	60075	97	3007	2417	31	5021	4078	41	10579	8571	64	16152	12909	72	320052	277169	103	1.55737
254831	138879	117	125206	73278	116	4463	2813	46	7715	4131	63	16241	8836	87	27180	14019	111	526790	277829	123	1.5584
119228	111924	84	40977	38475	82	1536	1512	20	2978	3190	27	7122	6973	46	11913	10951	66	238752	223975	92	1.5584
121239	104607	89	70351	63288	87	2223	2158	25	3459	3435	34	6928	6173	46	12019	10342	60	223437	203955	91	1.56047
223481	187087	99	143397	121762	99	4794	3812	41	7686	7291	48	15834	13685	70	26252	23009	92	514755	455990	103	1.56462
159995	131745	94	69702	55338	93	2554	2020	28	3812	3416	37	8613	7295	54	12555	10107	70	267752	224111	99	1.56462
51876	49059	90	23070	22905	63	780	684	0	388	855	0	2016	1907	24	3402	3063	31	63069	60532	79	1.56566
91005	89594	79	24483	23756	74	1568	1512	16	2654	2717	29	5790	5531	43	9684	9411	51	181549	177455	85	1.56566
137849	121200	93	64919	57447	86	1860	1662	23	3632	3199	37	7758	7299	47	11474	10881	59	244507	227086	93	1.5698
159034	126952	100	65444	52172	94	2859	2383	29	3639	2820	38	8886	6958	57	13741	11689	65	282751	235235	100	1.57084
138838	121334	89	67872	59266	88	1948	1628	22	2960	2920	29	7323	6093	50	11334	9656	62	210191	191314	95	1.57187
172710	143604	92	66433	54411	93	2598	2105	28	3878	3173	40	9040	7195	54	12928	11102	58	264938	220381	102	1.57187
117757	102789	88	50719	43124	87	1605	1368	16	4187	3251	37	7544	6708	50	11824	10616	61	244572	211907	96	1.57291
142678	117664	97	62745	52783	90	2177	1825	24	3290	3564	32	8597	7355	52	14963	12825	66	285492	250144	99	1.57291
104708	97698	98	35577	34365	78	1698	1832	20	2241	2059	25	5462	5186	40	8660	8079	54	172458	160486	91	1.57394
163223	127697	95	71897	56038	94	3109	2141	33	3687	3175	38	8320	6441	56	12562	9904	62	265737	212865	106	1.57602
110613	103771	97	18505	17990	55	2085	2043	22	2942	2971	30	7092	6701	48	10749	10242	55	225837	214847	93	1.5812
192703	151716	99	70090	53678	97	3704	2891	36	5429	3942	44	11966	9652	71	18983	14114	80	379873	305903	106	1.58327
73593	74039	76	36754	35962	77	1081	1148	10	1854	1902	23	4009	3889	35	6754	6592	44	131660	127470	84	1.58431
181701	141724	101	76564	60257	98	2923	2025	33	4143	3360	38	9544	7415	56	14920	11441	70	307333	240531	110	1.58534
164142	151429	89	87388	80899	88	1664	1743	17	4156	3232	43	8335	7723	49	12176	11089	66	263600	241828	97	1.58534
117825	109841	87	52326	48505	84	2322	2478	23	3133	3288	29	6892	6690	42	10445	9654	55	215358	197291	94	1.58742
96991	94634	81	28248	26969	77	1974	1857	22	2484	2650	25	5235	5026	40	8885	7894	51	182382	174403	91	1.58949
47386	47522	73	16034	15899	49	635	769	0	1141	1064	7	2232	2367	26	3338	3544	30	65728	64622	81	1.58949
34263	33403	68	10947	10814	44	334	334	0	841	1250	10	1935	1856	20	2321	2416	26	43908	43523	77	1.59052
69194	65832	80	30710	29082	77	1181	1177	11	1631	1732	19	3602	3481	32	5364	4592	49	104899	99335	86	1.5926
104105	100026	82	38382	36222	81	2276	2104	25	2716	2742	31	6688	6535	43	10139	9176	57	206366	194483	87	1.59363
144288	112443	96	50998	39709	94	2277	1759	26	3875	2933	36	8426	6126	57	14591	12024	67	279651	226493	100	1.59363
78603	75210	79	32971	32489	78	1198	1156	12	2006	1784	28	4505	4508	37	8037	7813	48	144684	137234	85	1.59467
165531	143244	108	58695	50967	90	3145	2720	29	3913	4098	34	10831	10194	59	15935	14834	70	322667	301063	93	1.5957
99963	96123	90	45724	43938	81	1905	1687	23	2898	2709	32	6601	6180	44	11700	10862	68	215120	202329	86	1.59674
94159	89174	84	22378	21687	69	1720	1583	21	2375	2645	26	5200	4969	40	8641	8602	49	179434	172346	89	1.59778
197474	159925	103	79889	66021	98	3515	2652	35	6140	4931	48	13463	11142	69	20667	17770	88	430402	373747	103	1.59778
145206	122056	89	63072	52755	91	2138	1628	24	3850	3097	34	7902	6894	48	12204	10350	62	233439	212528	92	1.59881
91145	88845	81	22009	21465	61	1926	1852	22	2981	2879	30	6505	6296	41	9637	9432	48	205014	193363	86	1.59881
274426	180940	119	119155	76950	115	3576	2505	36	7313	4708	58	15184	10234	74	23380	15283	89	458158	308483	119	1.59985
117133	112413	84	38256	36854	80	2039	1843	22	2342	1870	29	6637	6313	44	10166	9550	61	201214	187126	87	1.59985
88265	84044	81	38616	37057	79	1301	1588	16	2156	2295	26	5385	5010	38	8275	7762	49	150974	146434	84	1.60089
104517	99501	82	52144	49044	82	1609	1397	17	3298	2650	30	6105	5811	42	9725	8223	60	190246	183665	85	1.60089
82490	81548	78	35635	34759	78	1703	1574	18	2562	2379	28	5294	5318	37	8699	8744	46	171783	162249	87	1.60296
174433	130501	97	81243	60763	95	2716	2084	32	4841	3313	42	11078	8725	59	17378	13393	79	345391	262727	106	1.60503
161091	138351	93	49200	39643	92	3069	2386	30	4257	3740	40	10073	9124	58	15513	13787	70	300396	260853	100	1.60503
100759	91055	99	43658	38026	86	1548	1113	9	2936	2439	32	6213	5679	43	9619	9076	57	215164	190159	99	1.60503
104240	95744	87	41865	39182	81	2146	1741	25	2526	2613	28	6368	6126	46	10290	9710	56	200742	187132	92	1.60607
99426	95911	81	53889	51048	81	1664	1603	16	2273	2501	25	5818	5421	42	9233	8506	52	188724	179061	94	1.60917
154968	120716	107	57804	44907	93	1918	1599	22	3598	2590	41	7753	6057	49	11872	9552	60	247911	200773	104	1.61021
110999	106523	82	37544	35785	80	1963	2024	23	2867	2791	30	6438	6083	42	10169	9252	57	199925	189120	91	1.61021
133263	120338	89	73812	66529	87	2289	2391	23	3750	2973	34	8239	7563	49	12897	11336	60	245036	226861	96	1.61643
134763	126141	93	97750	92504	87	2719	2489	27	4818	4663	37	9811	8919	51	14018	13349	62	288296	261053	100	1.61643
119916	114965	86	31137	29628	78	2208	2042	25	3408	3217	32	7532	6945	49	10255	9300	57	238660	226818	94	1.61643
91785	85380	87	37263	35891	79	1766	1536	21	2053	2167	23	5253	5030	41	8805	8110	53	182993	175395	92	1.6185
71412	70159	77	32777	32289	76	1026	1238	10	2146	2171	26	3796	3692	33	6710	6801	48	130163	126199	90	1.6185
97689	94711	81	23081	22156	67	1795	1759	21	3017	2864	30	5869	5926	39	10041	9231	56	189224	181054	92	1.62368
84062	81239	80	36851	36341	77	1435	1418	14	2176	2362	25	4532	4420	34	7663	7864	44	152670	146988	87	1.62368
141428	123668	90	66295	59226	87	3510	3072	32	4319	4163	36	9879	8752	51	16258	14158	71	323876	285642	102	1.62368
88929	85276	89	39605	38951	78	1398	1371	15	2113	2058	24	5075	4948	38	7661	7167	52	161433	154907	89	1.62368
128442	118723	91	56286	52689	83	2076	1955	23	3145	2663	33	7136	6870	43	11943	11163	56	247703	231255	93	1.62472
85947	75305	86	42394	36820	81	1097	1059	7	2093	2079	26	4629	4122	41	7865	7144	47	153431	131483	90	1.62575
110315	104502	90	41296	39358	82	2138	1756	23	3000	2959	28	6681	6335	45	9495	8569	51	213648	197020	93	1.62679
130434	119535	92	42969	40282	83	2502	2344	27	4308	4026	37	9723	8626	57	14907	14185	66	294716	256463	95	1.62886
77369	76627	80	18820	18253	54	906	927	0	1758	1893	20	3614	3408	35	5623	5458	43	122047	116092	83	1.63093
112222	100479	101	42156	36774	85	1733	1459	21	2862	2903	27	6801	6320	44	10554	9357	58	215775	196369	93	1.63093
177950	152730	93	69245	60767	91	3156	2985	31	4923	4777	37	10820	9272	60	17038	15237	73	322976	287834	100	1.63197
132168	113100	101	48670	40026	91	1528	1365	17	2950	2795	36	6984	6200	47	11298	10234	62	217297	188409	95	1.63404
197289	166327	99	100142	84095	95	3506	2919	31	6637	5434	48	13954	11226	73	21958	18332	74	421312	341241	106	1.63612
116518	105389	91	41313	36828	85	2027	2009	21	2954	2838	33	7977	6861	50	12649	11922	67	270305	249881	97	1.63819
111896	96094	88	53345	46491	87	2205	1714	26	3159	2766	38	6128	5174	43	8616	7908	58	188358	167518	98	1.63922
140283	121147	91	60394	52790	88	2264	2033	26	3868	3216	35	7780	6925	51	11560	10157	58	240413	212201	98	1.63922
54904	54260	77	22875	22780	66	819	689	0	1132	1438	15	2237	2339	26	3957	3673	33	77230	73166	84	1.64026
158595	144959	88	99597	90972	89	3314	2933	31	5929	5890	42	11460	10613	61	18973	16641	74	366548	330001	101	1.6413
77062	74875	80	28798	28397	76	1174	1460	13	2215	2259	26	4414	4294	35	6975	7027	48	137784	135530	87	1.64337
209225	169962	101	104156	88581	97	4367	3706	35	6779	5208	46	14014	11074	65	22737	19182	82	437917	363234	108	1.64648
172097	129785	99	76059	58211	97	2870	2039	32	3913	3087	38	9774	7608	58	15994	11696	68	321145	249328	108	1.64959
106299	96785	82	46537	41384	85	2059	1758	24	2350	2494	27	6652	6124	43	9581	9050	51	180735	162657	93	1.65062
46655	45603	75	22022	21828	59	895	919	0	701	789	0	2138	1933	25	3599	3385	36	66879	65064	82	1.65062
100032	93319	83	35085	33621	80	2240	1869	24	2969	2732	32	7756	7045	50	11197	10837	58	240506	229814	92	1.65062
115143	110168	85	70589	66904	83	2734	2513	27	4457	4769	37	10082	9391	54	14333	13422	63	297911	273660	95	1.65373
79817	78396	80	26860	26349	77	1530	1631	18	2026	2054	25	5122	4514	39	8492	7898	51	158903	152808	85	1.65995
153607	125945	88	53858	42598	89	2529	1852	29	4018	3321	39	8942	7232	56	13834	10581	65	268140	219001	98	1.65995
145475	133057	87	55012	50546	85	3106	2766	31	4448	4838	37	9793	9612	51	15492	14941	69	309682	290180	93	1.65995
116569	102434	90	49819	44581	85	1944	1714	23	3167	2693	32	7769	6427	51	11198	9466	58	235304	210124	95	1.66202
123186	111608	85	57501	50709	85	2318	1978	24	3344	2778	34	7578	7076	46	12945	11483	69	248029	235082	89	1.66513
136340	123674	87	73008	65948	86	2807	2653	28	3169	3227	31	7813	7663	49	12837	12222	58	244135	230189	92	1.66616
347585	217714	144	217317	150269	142	6324	4041	48	12094	8935	62	27517	19377	101	43050	31302	139	847013	649207	149	1.6672
135180	121233	91	53371	48776	86	2272	1962	26	3763	3733	35	8239	7840	48	13040	12550	62	294685	272264	95	1.66824
108672	104548	82	41031	39362	80	2260	2115	25	3675	3332	32	6971	6784	43	11459	10574	60	221812	210028	92	1.67031
91060	85349	83	28395	27018	80	1563	1284	18	2770	2528	31	5953	6273	38	9585	9190	55	189416	179963	92	1.67549
120403	103051	88	55307	46923	86	2451	2257	23	3194	2712	34	6875	6011	47	11802	9846	61	260842	225232	98	1.67653
198162	158403	107	113643	94071	99	3646	2910	36	5215	4491	43	12300	10295	60	18574	16408	74	369026	315728	110	1.67653
186828	162075	92	108222	95039	92	4488	3928	38	6266	5565	45	12990	11843	60	21358	19812	79	390032	354248	99	1.67756
113839	110196	82	26747	26590	65	2130	1908	23	3450	3156	33	7688	7193	47	11771	10805	65	241092	228990	92	1.67756
141329	122628	92	61601	53728	88	1978	1721	23	3980	3316	35	8835	7586	54	13180	12203	63	259267	228370	98	1.67963
151590	120970	96	69786	55260	93	2219	1922	25	4379	3242	38	9650	7583	57	15872	13310	67	306007	253807	103	1.68067
303097	198196	120	110695	68630	116	3168	1763	37	7050	5144	53	15294	10047	78	21899	13659	104	436093	278011	125	1.68067
174136	135184	98	69255	55609	95	2917	2268	30	4067	2975	39	10234	8094	58	15910	12329	77	337242	267461	108	1.68378
139969	128615	90	82093	75845	88	1825	1638	20	3445	2967	37	7704	6975	48	10957	9833	61	228493	209119	98	1.68482
175053	139316	95	75589	60773	94	2185	1666	28	4017	3249	39	7734	6061	53	11992	9135	65	249484	193809	105	1.68482
180966	159961	94	95412	86364	93	3834	3443	33	6576	6553	41	14644	13524	66	23328	21455	86	460719	411736	104	1.68689
72547	70872	87	32463	31853	76	756	951	0	1441	1671	21	3222	2977	30	5025	4812	38	102019	98534	88	1.68896
94072	91346	81	31332	30300	78	1492	1356	16	2830	2279	28	5470	5252	38	8340	8225	48	169292	154202	88	1.69
72424	68991	82	30979	29992	77	1454	1442	15	2345	2089	24	3945	3756	36	5936	5908	40	129134	125035	85	1.69207
148245	122892	99	65637	52948	93	2537	2197	28	3662	3186	38	8190	7028	50	13155	11388	65	252900	211505	99	1.6931
85572	81145	91	29859	28378	77	1651	1548	17	2150	2294	28	6655	6387	43	9585	9226	54	180348	172601	85	1.69725
82616	81564	79	28539	28089	76	1367	1209	16	1465	1870	18	4341	4207	36	6728	6036	42	144852	139790	82	1.69725
177505	138306	97	89349	69200	98	1791	1439	22	3266	2395	40	8676	6768	52	13212	9982	64	252222	194939	113	1.69725
116697	102803	90	52679	45957	85	1404	1340	14	2797	2719	28	5761	5373	45	9361	8257	53	181866	159702	91	1.69725
83442	80686	78	35630	33639	80	1505	1413	20	2198	1859	23	4989	4576	41	7821	7647	48	139739	130782	85	1.69829
84620	81527	90	27722	27222	75	1282	1115	11	2296	2082	26	4432	4569	35	7306	6968	47	155983	149928	86	1.69829
181880	151822	111	129149	116809	94	3953	3607	33	8419	6871	51	16630	14247	71	27460	23568	90	508413	437825	104	1.70036
215430	187409	97	104058	90326	96	5094	4586	36	8455	7062	51	18575	16377	73	29052	25187	94	572970	481397	104	1.70036
159820	118298	113	83831	63076	97	2294	1869	25	3798	3458	37	9068	6657	54	14296	10729	68	320556	241764	109	1.70243
83634	81533	79	36225	35622	78	1329	1276	15	1903	1924	27	4609	4157	38	7033	7030	44	141723	135365	89	1.70657
87097	84472	81	23770	23094	77	2178	2157	23	2635	2655	26	5237	5148	39	7937	7774	51	165754	155116	95	1.70657
113378	106480	84	43708	41008	81	2101	2090	23	3191	3397	33	7079	7000	45	10379	10279	54	206758	197089	90	1.70865
161158	131403	108	54045	43607	90	2832	2596	28	4735	4111	40	10837	9660	60	18130	15550	74	337169	288986	102	1.71176
75777	72088	82	29578	29084	76	1106	963	0	1956	1723	22	3376	3408	32	5638	5899	37	114835	107583	85	1.71279
99027	93759	84	22186	21551	63	2124	1746	25	3165	2547	31	5619	5550	40	9409	8795	53	181505	172280	89	1.71383
114676	106357	100	25836	23981	73	2481	2300	27	4018	3691	33	8408	8353	47	12663	11845	61	261231	248804	92	1.71383
167784	132969	99	66586	52441	93	2679	2122	30	4050	3470	41	9775	7615	60	14725	12350	72	297820	239229	104	1.71797
158571	121963	101	67141	53229	94	2848	2156	32	4834	3273	46	8408	6436	53	14381	10998	70	276440	214440	103	1.71901
140846	123586	90	52596	45595	87	1902	1743	22	3543	3978	31	7462	6773	47	11037	9736	55	224151	204874	95	1.71901
150987	130059	95	57357	49258	91	2416	2159	26	4137	3759	36	7837	6954	48	12207	11004	57	243745	215488	99	1.72005
56373	57791	55	13172	13308	45	1016	1160	9	1735	1628	20	2982	2836	30	5727	5328	38	107205	103567	80	1.72005
192457	161891	101	81996	70292	101	4140	3278	37	7074	5959	48	14920	13063	66	24252	21421	77	485752	441319	107	1.72108
201708	142663	105	80416	56378	103	3378	2322	35	5929	3549	48	10715	7363	63	17806	12152	73	373357	265014	109	1.72212
122884	112032	97	47407	42900	84	1892	1521	24	3433	3228	32	6646	6059	44	11003	10147	59	219785	190332	93	1.72212
177682	138091	96	77361	60156	94	2806	2099	30	5076	3931	44	10459	8478	57	18476	14476	87	344070	276101	98	1.72523
139831	118531	89	68881	58113	89	2052	1457	23	3783	3054	35	7724	6758	47	11829	9589	64	230331	206282	90	1.7273
79532	76827	79	36748	36062	77	1286	1052	10	2147	2178	25	4718	4719	39	7039	6527	43	142100	134462	80	1.7273
118519	107750	88	50479	44446	86	1484	1353	16	3086	3246	30	6577	6053	45	9348	8787	54	229294	209844	88	1.7273
165672	120530	108	66363	48640	95	2428	2019	27	5302	4050	45	10130	7686	55	15827	11692	70	339566	261224	106	1.73144
140365	121412	93	52308	44483	87	2977	2323	31	4074	3568	36	8419	7625	54	14176	12856	67	281946	252015	98	1.73559
152197	130363	90	61914	53451	89	2387	1915	30	3839	3898	34	8857	7870	57	15475	14096	72	289305	254188	97	1.73662
48839	48139	72	18282	18229	53	893	779	0	787	1115	7	2085	2362	24	3723	3971	35	86659	84238	82	1.73662
54251	53821	78	33168	33049	74	876	953	0	941	1193	11	2649	2584	27	4630	4447	40	82636	79527	84	1.73973
98995	88416	86	43498	37827	83	1734	1439	19	2223	2263	26	6312	5496	45	9353	7961	53	211081	190024	91	1.74388
110194	101942	83	40763	36599	81	1641	1318	16	2916	2963	28	6415	6132	42	11351	11009	62	217481	206504	90	1.74699
111742	107235	85	35800	33018	83	2096	2029	24	2816	2871	28	6943	6843	45	12245	12007	64	227310	210240	93	1.74802
214761	152811	106	90262	63530	103	3486	2544	36	5327	3695	46	11588	8501	64	18539	13342	80	356450	258325	108	1.75113
106422	103617	81	36507	35514	80	1558	1636	18	2782	2764	28	5940	5466	41	9136	8551	53	193541	183693	89	1.75217
108735	103401	84	58807	56641	82	2022	1737	22	3339	3213	32	7156	6597	43	11165	11054	54	209768	197363	87	1.7532
163879	126022	93	66832	49884	94	2266	1715	26	4423	3068	41	9189	7239	56	13969	10754	69	272762	206786	99	1.7532
219705	148475	107	101218	68644	105	3142	2145	34	6003	4066	53	11503	7793	58	18065	12644	85	366821	250196	113	1.75424
45589	44343	68	21673	21507	61	643	665	0	1137	1302	13	2175	1976	24	3214	3233	29	70152	70821	78	1.75424
127707	111925	90	63946	56998	87	2165	1796	25	3890	3637	33	7941	7107	47	12982	12443	61	245543	231246	91	1.75528
104150	98916	83	41943	40302	81	1990	1854	21	2375	2341	27	6006	5689	45	9167	9104	54	181928	170730	89	1.75631
138594	113760	97	51335	40861	92	1840	1454	22	3393	2731	36	7437	5928	46	11029	9172	60	217841	185811	92	1.75735
109551	103629	87	33939	32728	79	1506	1508	18	3364	3245	29	6378	6104	43	10357	9844	57	189251	185407	85	1.7646
125218	116542	96	78827	74767	83	2940	2663	30	3812	3719	33	8923	8883	49	14772	14359	68	270641	263786	89	1.7646
113442	104431	85	36370	32759	81	1963	1818	24	3579	3235	34	7240	6917	44	11623	11581	61	235172	221886	87	1.7646
117755	105924	88	40887	34009	87	2298	1848	26	3802	3240	37	7208	6613	45	11129	9977	60	240340	216564	92	1.7646
119559	106791	86	41274	36758	84	2083	1817	24	3400	2855	30	8227	7459	47	12263	12054	58	243179	226286	91	1.76564
110721	104547	87	35472	32777	83	1746	1303	19	2958	3029	30	7113	6613	44	9716	9322	56	206744	196660	91	1.76771
88455	84110	82	37267	35917	79	1217	1058	5	2008	1918	21	4092	3776	35	6746	6635	41	142569	134742	88	1.77082
127590	114402	87	54041	46851	87	2143	1973	24	2715	2552	29	7446	6612	46	12232	11263	63	243453	219539	93	1.77185
150638	126572	97	73429	61737	91	2871	2255	31	3638	3478	36	8628	7258	51	14098	11652	66	268491	232452	98	1.77393
162906	137171	104	62182	50985	92	2372	1679	26	3845	3717	37	8842	7521	49	13974	11833	67	267025	226352	98	1.77496
143461	125775	94	65154	59271	87	3045	2742	29	3835	3337	34	10021	9071	54	15383	13467	66	311190	289312	96	1.776
147221	120893	90	61239	50492	90	2563	1973	28	4201	3655	40	9627	7980	53	15161	12396	70	317635	270922	102	1.77911
82285	80829	78	36466	35137	78	1308	1285	12	2089	2234	25	4540	4541	36	7345	7633	42	149976	141976	88	1.78014
146312	119332	94	63653	52581	91	2094	1653	24	3263	2561	34	7610	6120	51	11167	9424	61	224692	187474	100	1.78325
114748	105143	85	51311	46649	84	2265	2223	23	2508	2484	27	5819	5152	44	8418	8392	47	185074	174280	91	1.78532
99168	93399	86	32622	31667	80	1570	1737	19	2801	2311	30	5174	5189	40	8584	8877	44	177975	166558	90	1.78636
114129	104439	91	58585	54916	83	2234	1883	24	2795	2685	30	6374	5884	44	10866	10094	55	211536	200839	90	1.7874
75071	70077	84	28384	26973	78	979	1036	5	1181	1239	12	4213	4373	35	5571	5383	40	119440	112444	76	1.7905
84257	78656	88	30121	29067	76	1283	1256	13	1792	2044	20	5030	5000	37	7551	7325	49	157281	153121	85	1.79258
162038	136233	96	79869	67616	92	2178	1525	25	4035	3441	42	7894	6926	50	11052	9402	63	220937	196512	94	1.79361
105396	96646	84	55471	49625	84	1751	1217	20	2847	2596	31	7033	6541	46	10903	9331	67	208426	187480	99	1.79465
124161	108353	94	45465	38903	88	2023	1655	21	2939	2977	30	7360	6375	48	10829	10242	61	227025	208928	92	1.79672
76514	73107	86	29420	28748	76	1285	1288	12	1763	2279	23	3855	3669	35	6322	6205	43	131516	124629	83	1.79672
133612	105963	91	63103	50370	90	2069	1819	23	3313	2373	39	7896	6440	55	12270	10037	61	232980	191685	97	1.79776
147624	115764	95	66032	53058	91	2381	1589	29	4025	3135	37	8586	7314	51	12385	10526	63	235528	187568	100	1.79776
118866	107520	94	43268	38594	83	1866	1552	21	3110	2889	30	6947	6190	50	10260	8861	59	205621	183140	94	1.79879
36777	37127	62	19163	19064	56	666	828	0	676	610	0	1785	1893	21	2541	2633	25	57180	55960	77	1.80294
112782	105917	86	37601	34983	80	1349	1467	17	3105	3082	31	5904	5426	42	9500	8413	54	182030	171802	91	1.80294
153601	118944	111	62671	48607	94	2580	1898	29	3690	3108	39	8275	6304	53	13515	10479	71	281109	221878	102	1.80398
264689	185105	113	109794	75535	113	3279	2257	35	7711	6090	51	17515	12596	72	27171	20634	101	551792	406690	124	1.80398
134616	120401	85	65519	59003	86	2105	1906	26	3693	3600	33	7106	6620	44	12120	10623	61	259342	236200	94	1.80398
113845	104689	88	44244	39832	84	1868	1718	22	3190	2674	31	7187	7065	44	10989	10336	52	221130	207273	92	1.80501
115412	107215	91	45195	41759	82	1704	1529	20	2658	2502	30	6634	6172	42	10266	9556	52	202542	182160	94	1.80605
201041	165846	97	82118	65558	96	4059	3327	35	6130	4932	48	12570	11079	63	19253	15487	77	376122	330026	104	1.80605
115962	105031	94	61769	56117	84	1820	1605	19	2677	2625	28	6544	5939	45	10399	9604	58	192253	171696	93	1.81123
201185	171348	95	82781	70610	92	3242	2775	31	5807	4957	42	11111	10027	54	17699	15940	76	342451	311718	100	1.81123
95649	94008	80	28342	28153	71	1909	1646	23	2235	2255	23	5255	5141	38	9015	9218	50	170907	165910	91	1.81123
162035	140861	97	81803	71512	91	2070	1494	24	4222	3583	36	7903	7389	46	12476	11666	62	255068	231926	98	1.81226
172790	129201	110	65683	49528	94	2569	1960	30	4606	3624	43	8787	6594	53	13752	10966	68	290177	225789	103	1.81226
183270	159973	92	51577	43658	91	3497	2750	34	5529	4845	42	12057	10866	61	19284	17307	76	389487	345265	100	1.81226
93435	87031	83	39405	36299	82	1578	1427	19	2983	2363	30	6110	5702	40	9185	8717	51	188533	175155	89	1.81952
88438	85261	95	22905	22460	68	1423	1226	15	2195	1878	24	4894	4669	37	8744	8536	55	172123	167329	89	1.81952
111205	105798	84	40336	38097	82	1840	1870	19	2900	2700	27	6345	6332	45	9974	9749	51	203331	187425	100	1.81952
207596	153513	101	80576	59982	100	3053	2221	34	4888	4075	43	10758	8000	58	18236	13166	86	340020	256901	107	1.82055
187303	146268	101	77891	60785	98	3278	2472	34	5425	3785	45	11876	9342	61	18452	14243	82	376354	297642	105	1.82159
110847	105931	85	38728	37812	81	2080	2146	22	2579	2339	29	7074	6994	44	11520	10753	61	238282	221472	89	1.82159
91601	88220	83	20763	19637	62	1634	1516	17	2407	2545	25	5693	5802	37	9013	8424	56	183591	177212	85	1.82366
184538	137453	99	82624	60911	99	2735	1955	32	4737	3537	44	9992	7595	60	16840	12907	76	324128	246358	106	1.82366
118766	112110	84	41558	38255	81	1797	1635	22	3178	2755	33	7383	6746	47	12360	10905	65	240847	223863	88	1.82677
163202	132447	96	68441	56117	92	2240	1799	27	4229	3586	42	8009	6660	49	12492	10126	64	247935	213697	97	1.82884
152150	134824	92	62996	56552	88	2353	2127	26	4399	3667	38	9139	8461	53	16007	13937	77	299574	276101	97	1.83092
94048	90642	82	36696	35757	78	1814	1743	21	2391	2298	25	5474	5559	39	9725	9777	52	188415	181051	87	1.83195
113918	99766	86	48191	41198	84	1469	1173	10	2479	1972	27	5679	4982	43	9200	7910	53	199991	180319	98	1.83402
102623	98381	80	19186	18641	55	1679	1620	18	3113	2373	38	5270	5086	39	9101	8377	53	186858	177630	92	1.8392
148987	123374	93	67306	54012	92	2325	1845	24	3870	3584	34	8851	7277	53	14460	12109	68	292092	235827	105	1.8392
133466	114728	89	57354	47175	89	2307	1871	25	3570	3585	38	8524	7308	54	12423	10922	63	258763	217580	98	1.8392
104529	100634	82	28033	27410	77	2094	1887	23	2662	2588	30	7352	7508	43	11165	11101	54	214214	202688	94	1.84024
109600	101772	84	45709	40181	85	1364	1357	14	3734	3491	39	7065	6332	44	10361	9305	61	213888	197619	95	1.84128
195681	147961	100	86431	65313	97	2830	2101	33	5401	4210	43	11032	8392	57	17975	13203	82	365887	282363	110	1.84128
134675	113380	97	56030	45796	89	2065	1658	22	3772	3147	32	7703	6749	51	11820	10394	61	227236	192011	102	1.84335
90372	86943	82	41428	40346	79	1408	1532	17	2230	2161	25	4783	4654	36	7922	7860	49	159900	153555	90	1.84439
167382	147403	92	101732	90879	91	3323	2891	32	5605	5294	41	11214	10409	59	16740	14919	74	308106	274926	101	1.84542
91519	90923	81	35324	34787	78	1795	1864	20	2902	2923	30	5577	5423	40	9865	9940	52	191956	180773	91	1.84853
173604	135985	98	78228	61917	95	3359	2956	31	4811	3729	43	10884	9024	60	17905	15179	72	349634	293551	107	1.8506
92961	90924	80	30005	29250	77	1593	1593	18	1954	2203	25	5572	5497	40	9680	9435	60	194926	181991	92	1.8506
94493	90307	86	25532	24851	76	1582	1755	20	2648	2749	26	5618	5024	42	9117	8784	48	182875	175257	94	1.8506
145288	119561	94	47740	38372	90	2335	2020	25	3965	2840	37	8614	7304	50	14337	11767	75	279184	232289	100	1.85268
36797	39103	60	19945	20339	55	521	456	0	775	706	0	1869	1693	21	2427	2611	25	52562	50678	74	1.85268
181839	151482	99	87946	74337	93	2969	2651	29	4978	4032	40	9759	8274	58	14432	12254	64	303981	265638	108	1.85268
132590	121743	88	79000	73035	85	2284	2311	25	4016	3929	35	8868	8488	49	14217	13496	64	271476	250336	94	1.85371
107395	100479	86	37555	35365	83	1960	1908	21	2370	2301	26	6907	6489	48	10505	9689	55	210832	198225	91	1.85578
107112	102226	82	46891	44680	82	1903	1685	21	2308	2481	28	6281	5819	43	8904	8592	54	198153	188464	88	1.85682
196388	148575	107	78521	59432	99	2809	2146	28	3967	3679	33	9262	6981	55	14342	11362	66	314778	244533	105	1.85993
254803	177644	114	99537	68763	112	3870	2463	41	6364	4859	46	14378	10383	64	22538	15971	99	469096	333145	121	1.85993
109599	97071	89	33783	29821	81	1943	1782	21	3133	2911	32	6547	5887	46	11733	10955	62	226067	206566	92	1.86407
86076	81938	86	30461	28161	78	1275	1036	5	2271	2198	25	4739	4413	37	7765	7759	42	154187	144283	93	1.86615
174053	146497	96	76189	64821	92	3157	2806	31	4631	4530	38	9711	8452	54	16098	13704	72	321968	291342	100	1.86615
81481	79355	82	27392	26775	77	1413	1295	14	2480	2600	22	4892	5119	38	7362	7093	50	153876	145972	91	1.86822
138720	119739	91	62709	53927	89	1865	1509	23	3423	2648	34	7306	6409	51	11928	10984	61	227835	200153	100	1.86822
75896	74109	79	29276	28831	76	1320	1140	12	2166	1791	24	4027	3907	34	6120	5807	43	115631	109851	88	1.86822
156326	132395	91	64541	52233	92	2615	2285	28	3762	3434	33	9116	7665	55	14948	13235	64	290446	249691	103	1.86925
86671	85342	87	24571	24052	73	1603	1718	20	2486	2281	25	5058	4871	39	8109	8057	47	166397	160664	91	1.86925
275784	180648	112	110726	72631	111	4184	2313	44	7547	4680	58	15753	10275	72	24686	16281	99	467077	310800	129	1.86925
87570	87229	81	34787	34366	77	1481	1362	13	1823	1933	23	4475	4182	35	6848	6688	45	140636	134349	89	1.86925
65708	62674	77	27810	26982	76	917	1005	2	1625	1555	18	2801	3122	26	5311	4995	44	94109	90913	82	1.87133
131271	116893	96	66465	59775	86	2074	1882	23	3327	3085	33	7898	7329	46	11472	10255	66	237369	221395	96	1.87236
84647	81517	81	25903	24912	78	1759	1640	20	3297	2969	30	6043	5641	43	9143	8760	49	201771	189249	92	1.87443
92011	86826	85	37846	36112	79	1727	1641	20	3276	2962	30	5741	5780	40	8241	8591	45	170294	161031	89	1.87651
126959	119968	85	76913	73012	85	2199	2105	26	3589	3262	37	7570	7149	43	11482	10458	57	238812	217328	95	1.87651
92705	91178	83	20490	20430	54	2003	1804	23	2360	2225	26	4947	4975	37	8729	8707	47	177913	171201	90	1.87754
191243	148271	107	91996	72205	95	3369	2623	34	5259	4131	45	12190	10053	60	19540	16460	77	425782	356360	104	1.87962
107958	101270	86	37851	35357	82	2046	1992	22	2713	2571	30	6054	5828	39	8668	8461	50	174751	165158	95	1.87962
200979	167023	103	92046	76026	98	3912	3157	35	6412	5688	47	13669	11550	65	23435	20002	94	430612	371668	108	1.88065
174243	133252	113	66956	51783	95	3337	2725	32	4223	3650	41	9141	7213	58	14207	12038	68	307275	243040	105	1.88065
114987	104407	100	51224	46439	85	1577	1296	15	2977	2833	32	5187	5058	40	8833	7952	52	175653	157512	94	1.8848
88210	81362	83	34645	32005	80	1686	1477	19	2624	2416	30	6409	6079	42	9257	8572	53	192733	187536	86	1.8848
132886	118159	90	65757	58554	87	2554	2229	28	3524	3627	32	7564	7172	50	12010	11418	55	260841	244263	94	1.88583
186168	144950	98	77382	59970	97	2739	2221	31	4804	3932	43	9549	7448	61	16228	12639	79	326606	257071	103	1.88791
143216	117676	91	53310	42689	90	2169	1879	25	3771	3096	33	7400	5863	51	12243	10046	64	225382	192080	93	1.88791
169847	147655	94	75860	64922	94	3558	2923	34	4760	4571	37	10523	9406	56	16276	14171	78	350932	316486	103	1.88894
107969	98036	88	34382	31166	81	2016	1841	20	3371	3360	33	8013	7272	49	12368	11922	60	235283	216408	92	1.88998
113225	105672	85	67013	62127	84	2989	2546	29	4444	3886	38	9859	9144	58	14409	13081	76	284984	272010	91	1.88998
227611	192966	116	135280	115271	116	5743	4554	41	8617	8242	50	19359	16232	84	29831	25566	97	596502	521535	116	1.88998
134578	115511	88	45839	38408	88	1757	1568	18	3020	2644	34	7277	6275	47	12122	10176	64	229902	195547	95	1.88998
115449	97609	89	43443	36294	86	1874	1723	22	2587	2239	35	6706	5784	49	9588	8042	56	237376	205832	93	1.88998
80743	76723	81	21233	20618	63	681	828	0	2502	1830	28	4317	4103	38	7308	7001	45	134847	132822	84	1.89101
116095	108424	86	71402	67090	85	2537	2415	26	4211	3494	37	8246	7566	48	13389	13541	64	266955	245238	94	1.89205
87193	84822	79	17701	17420	54	1418	1416	16	2300	2138	24	4969	5013	40	7628	6939	49	150163	143489	84	1.89205
114103	106884	86	52411	48507	84	2003	1765	21	3233	2801	31	6244	6045	44	10518	10297	59	205082	193356	93	1.89412
35621	35184	59	17814	17786	52	363	422	0	1086	1084	7	1710	1498	21	3281	3077	30	62925	62518	75	1.89412
239310	161996	115	110110	72969	111	4087	2863	40	6349	4888	51	14567	10174	72	22374	15943	94	504747	340412	122	1.89619
107863	100726	98	35215	33671	79	2000	1755	21	3011	3011	27	5886	5654	41	9987	9752	55	201835	189484	91	1.8993
182094	146547	96	96784	80256	96	2277	1771	26	4427	3214	41	8650	7274	49	13229	11437	61	276280	226571	105	1.90241
120300	108232	87	58177	51578	85	1645	1449	18	3528	3265	35	6952	6194	47	11508	9857	57	218432	199016	95	1.90448
186474	135156	105	91011	67289	97	2258	1684	26	4924	3571	41	10456	7437	62	16652	11898	73	346131	249266	106	1.90448
104463	100002	84	31215	29411	81	1915	1831	22	3013	2791	32	7009	6650	45	11901	11736	66	224646	216225	93	1.90552
129849	122178	87	48935	46165	84	2553	2546	26	4641	3956	38	9540	8602	53	15423	14074	71	301994	272653	97	1.90759
221237	168300	104	88334	65155	101	3479	2441	35	5400	4089	44	11924	9722	62	17118	12762	82	362639	286284	112	1.90863
83528	80353	78	38083	36877	78	1384	1078	13	2098	2379	26	3787	3742	35	5819	5559	40	119425	115128	87	1.91277
122096	108709	87	54169	48140	85	1631	1679	20	3581	3087	37	7232	6715	46	10637	9571	56	225077	207957	96	1.91277
105559	97927	99	31128	27941	87	2204	2143	25	3485	3294	30	7614	7277	47	12954	12912	60	268029	247576	99	1.91277
96647	92543	82	38539	36894	80	1769	1967	19	2953	2558	32	5513	5427	42	9982	9523	49	204755	196209	90	1.91381
66022	64766	83	30464	30012	75	1058	1109	7	1558	1655	17	2582	2525	28	3924	4053	35	85313	78969	84	1.91692
100354	98069	81	43286	42010	79	2213	2160	25	2593	2430	28	6930	6809	44	12022	11765	57	218391	205520	90	1.91692
251987	191575	108	201560	168727	108	7118	5319	47	12188	9933	68	25839	20349	97	41110	32437	108	751282	582452	119	1.91692
119754	112265	86	41791	38833	83	2185	1896	22	3368	3413	27	6946	6410	48	10493	9593	59	218647	198807	100	1.91692
109757	101960	84	42279	39087	83	1872	1511	22	3289	2946	33	7600	7139	47	12130	11372	63	243818	223468	93	1.91795
185643	140212	101	81758	61049	97	2816	2080	33	4242	2809	44	9224	7028	56	14567	11428	75	286149	214329	105	1.92106
79977	76438	81	29164	28203	77	1415	1213	16	2388	2265	26	5263	4932	40	8074	8007	48	152102	148519	81	1.92417
35235	35201	69	16652	16591	52	518	499	0	910	908	0	1878	2143	22	2723	2710	28	57994	59716	76	1.92624
91280	84931	84	37309	34433	81	1784	1697	19	2804	2474	30	6048	5796	43	10772	10265	61	211965	203284	92	1.92935
135640	113315	90	63102	53865	89	1635	1382	22	3413	2963	37	7036	6193	45	12115	9867	66	245456	213792	98	1.93039
53991	53337	77	16444	16585	49	992	990	0	1126	1077	10	2530	2670	26	3650	4021	32	78389	75348	84	1.93039
153643	125213	96	65024	52909	91	2864	2202	30	4084	3240	38	8748	7303	53	13979	10930	66	288226	248185	98	1.93039
177483	136002	101	81545	64760	98	2196	1762	26	4382	3238	38	9929	7587	56	14916	11658	72	287645	222945	108	1.93246
137584	119697	90	68389	60081	90	3510	3173	32	5511	4475	41	11131	9732	57	18091	16430	73	354162	309271	100	1.93246
94754	92844	80	30219	30070	77	1642	1768	17	2657	2200	29	5065	4793	38	7029	6856	45	157845	146448	88	1.93246
171683	142021	96	75657	61589	93	2770	2137	32	4488	3913	38	9327	8481	53	14013	12343	64	272454	240110	103	1.9335
103590	98673	88	25783	24919	74	1072	1254	13	2975	3097	26	6282	6078	45	9449	9574	58	188301	175146	89	1.93453
69075	66791	78	27739	26887	76	907	841	0	1725	1416	22	3616	3738	32	6748	7036	44	134545	129971	88	1.93764
37715	37623	63	11220	11327	45	478	472	0	1062	936	0	1970	2117	21	3235	3139	32	54885	53214	76	1.93868
97203	92749	83	35374	34285	78	1694	1634	20	2408	2405	28	5515	5106	38	8578	7560	55	172463	161593	86	1.93868
90377	85244	86	38021	36481	79	1339	1245	14	2487	2219	30	4618	4759	36	7528	6487	46	155696	150904	86	1.93971
187762	149216	95	73473	57477	94	2352	1998	26	4669	3605	38	9801	7898	59	14896	12535	74	291623	238606	102	1.94075
120797	105597	89	62726	54369	86	1511	1432	19	2714	2699	30	6357	5542	43	9414	8657	54	207276	187244	93	1.94282
131328	123444	87	49921	46661	84	2552	2190	25	3792	3844	33	7905	7427	49	13009	12048	60	261291	250195	93	1.94386
148541	121130	99	62223	51367	89	1891	1752	23	4022	3317	36	7865	6478	49	13118	10492	63	261043	220052	98	1.94386
211919	172114	98	77662	62240	97	3040	2366	33	5884	5566	41	12638	10645	67	19328	16813	77	405229	347288	104	1.94593
72686	72738	79	27592	27551	76	1309	980	0	1720	1670	18	4079	4132	34	7767	6954	52	146377	141275	86	1.94593
106023	95740	91	78243	72410	86	1995	1956	21	3378	3269	33	6913	6452	44	11833	11087	59	222407	206510	90	1.94697
145728	124055	95	51792	44827	88	2077	1662	24	3524	3265	35	7854	6808	48	12278	11144	58	251443	223020	99	1.948
43332	42375	73	16178	15907	51	469	650	0	614	595	0	1856	2042	21	2779	2965	27	84247	82124	79	1.948
249703	190810	127	140083	117015	110	6016	4702	42	9376	7335	59	20382	16300	85	30927	23949	106	651211	528838	127	1.948
98568	95342	81	32665	31601	79	1626	1737	19	3146	2918	30	6137	5916	42	10631	10350	57	212925	199761	89	1.95008
109984	102496	84	49640	47178	83	1811	1677	20	2538	2523	27	6363	5654	43	9605	9404	49	202388	192917	88	1.95008
75581	73522	82	35066	34301	76	1025	1133	8	1570	1700	16	3443	3239	31	4928	4316	40	106555	104348	81	1.95318
164189	134188	94	62284	49178	93	2695	1963	32	4375	3743	39	9181	7450	53	15037	11650	65	300030	243453	95	1.95422
144985	130823	93	69039	61826	88	3061	2848	30	4753	4436	40	10544	9399	57	16356	15066	69	325994	308032	89	1.95526
112533	107639	87	39330	37894	80	1836	1938	21	2685	2665	31	6535	6358	44	9861	9333	53	205983	198868	88	1.95836
181180	138804	117	69018	52372	117	2939	2238	29	4916	3272	42	9440	7373	58	15892	12299	79	318464	243504	117	1.95836
79975	78790	79	35881	35268	77	1254	1393	15	2416	2337	24	4463	4453	37	8356	8406	45	150131	145347	82	1.95836
88235	84708	79	29894	29279	72	1742	1443	20	2462	2467	29	5576	5327	39	8907	8228	54	181481	174784	83	1.95836
293443	206906	116	117281	83211	114	4787	3181	42	9002	6696	55	18278	12961	79	28865	20645	106	663508	518202	117	1.9594
207351	139668	106	94546	66076	102	2521	1762	31	5363	3480	47	11835	7974	65	18800	12657	81	362568	247781	108	1.9594
185775	139591	114	72127	53950	97	3453	2303	35	4866	4129	40	10865	8580	60	17548	13548	92	345971	272292	105	1.96251
111448	104429	99	32267	30725	80	2327	2121	24	2634	2397	27	6554	6093	44	9107	8260	51	204627	196887	94	1.96458
163245	147035	91	88693	79278	91	2914	2544	29	6154	5037	46	11119	10470	59	17218	15625	74	329579	303513	94	1.96458
92993	88393	85	26711	25824	77	1561	1411	20	2534	2910	30	6605	6682	41	10166	9547	58	207727	195287	88	1.96873
154402	125782	94	71544	58648	92	2844	2204	30	4031	3983	40	8098	6742	50	12326	9688	64	243946	198787	97	1.9708
56418	56238	81	26387	26084	73	866	899	0	1117	1304	14	2556	2479	28	3371	3255	34	76407	75465	80	1.97287
98875	89883	87	40343	36263	83	1539	1598	18	2956	2733	30	6610	6231	46	10926	10681	56	198749	180804	90	1.97494
31829	31030	80	14507	14413	48	318	402	0	106	382	0	1365	1270	15	1959	1970	24	39439	38329	72	1.97494
91914	89323	80	38287	37294	78	1505	1471	18	2199	2098	22	5182	5116	36	8724	8299	49	173406	164746	87	1.97909
173912	151037	98	107782	96473	93	3550	3173	31	5446	5475	39	12804	11454	62	19984	18365	71	403938	357212	99	1.9822
60115	57816	78	23301	22979	61	930	1040	5	845	1133	9	2697	2679	28	4293	4045	35	85280	82739	78	1.98531
151884	136058	90	80662	72607	88	3440	2942	34	5113	4501	41	10516	9791	55	17233	15821	75	341392	315336	93	1.98531
83638	81188	80	32975	32279	77	1379	1286	14	1531	1813	19	4526	4284	38	6853	6645	43	141831	134923	85	1.99463
171181	142463	103	80366	69010	94	2497	1882	28	4712	3600	42	8282	7094	53	12526	10966	62	238702	210411	99	1.99463
184599	144781	99	68307	54491	94	2922	2072	31	4902	4018	43	9852	7897	59	13530	11333	63	290945	233791	102	1.99567
126803	107240	90	62823	53559	88	2116	1784	23	4160	3137	39	7185	6267	46	11540	9973	59	239039	206929	94	1.99567
74241	74527	73	19032	18994	51	980	1101	6	2312	2070	25	3955	4091	32	5621	5517	41	115073	110215	83	1.99567
96350	91356	97	26237	25343	74	1819	1718	21	3322	2842	30	6514	6284	43	11159	10188	62	200884	189198	89	1.9967
132045	121843	90	48589	43640	86	1762	1481	22	3560	3109	35	7749	7678	44	11921	11563	61	249755	229823	94	1.9967
181408	145251	112	75332	60590	95	2359	1719	27	4595	3748	40	8948	7273	53	13486	11238	65	281454	235792	100	1.99774
158912	126662	101	70632	57754	94	2198	1856	25	3844	3389	34	8119	6626	47	13756	11866	66	270624	227183	101	1.99878
128414	108049	93	35582	29069	89	2284	1769	24	3009	2477	33	7902	6557	49	12834	11367	60	254366	226029	98	2.00085
163574	135442	94	76491	63109	91	2908	2332	30	4330	3402	38	10394	8594	58	16731	13964	79	343725	298305	98	2.00603
131166	119379	87	47253	41744	87	2250	1876	24	3772	3747	34	8787	8110	54	12235	10490	73	255730	233331	95	2.00603
113707	106631	84	48539	44570	84	1890	1691	20	3131	3243	33	6312	5981	45	9902	9130	54	215591	203222	93	2.00603
99852	96905	81	46956	45742	79	1679	1671	19	2491	2422	28	5316	5343	39	8974	9229	51	176471	169686	89	2.00706
67373	67466	76	26236	25848	73	1145	1048	5	1679	1721	22	4035	3931	35	6929	5823	50	143125	139077	86	2.00706
104451	101374	83	25809	24909	75	1569	1509	15	2728	2880	27	5325	5202	37	7958	7880	49	188292	179040	91	2.00706
142025	122383	93	64071	54572	89	2167	1705	25	2907	3203	28	8225	7335	50	12436	10922	60	247119	220638	97	2.00706
129923	118739	93	68849	62541	85	3081	2860	28	4818	4793	36	11103	10468	55	17117	15493	81	325310	294815	95	2.00706
113948	100864	86	50146	44146	85	1837	1535	21	3078	2990	32	6251	5514	44	10721	9065	55	217135	194667	93	2.0081
104449	98672	82	51198	49130	81	2121	2003	24	2864	3565	27	6973	6840	43	10803	10601	59	205866	190225	92	2.0081
63821	60539	79	22386	21502	66	968	815	0	1679	1603	18	3070	2910	31	4577	4315	36	92504	88136	82	2.01017
185207	140782	106	86194	66513	97	2486	1905	25	4654	3690	42	9948	7635	58	14872	11439	68	300800	238446	106	2.01121
154165	129393	95	61630	51483	92	2858	2233	32	3795	3353	36	9357	7862	53	14498	12387	69	301734	268992	98	2.01225
209380	154366	107	81205	62628	105	2725	2134	32	5496	4332	45	12324	9524	63	18576	13863	77	382190	301729	113	2.01535
97029	87716	85	42527	38399	84	1579	1493	17	2979	3133	31	5662	5421	40	8659	7603	49	176805	159441	87	2.01639
76749	74617	78	35948	35205	76	1429	1463	14	1716	1737	21	4358	4076	37	6875	6292	47	139994	133127	82	2.01743
144535	125927	97	51745	45782	89	2317	1954	25	4070	3914	35	9092	8127	52	13469	12649	66	262189	244688	92	2.0195
163603	137318	96	72235	58530	93	2588	2165	29	3923	3090	39	8632	7287	53	12980	11355	67	262343	225220	98	2.02053
118371	111199	83	40672	37180	83	2399	2169	24	4134	3688	34	8498	8747	47	13993	12791	66	286471	268851	91	2.02261
170983	140852	91	68273	56155	91	3096	2569	31	4826	3871	45	9907	8087	56	15548	12427	74	317663	267789	97	2.02261
201209	158196	99	81681	64015	96	3437	2729	34	5198	3910	44	12254	9484	63	18221	14610	75	387465	322087	100	2.02261
139692	124483	89	55732	48028	88	2645	2332	26	3906	3543	35	8102	7571	50	13494	11832	60	269447	241756	93	2.02261
159001	123646	100	70334	54881	96	2669	2057	30	4601	3158	43	9891	8079	59	16004	12396	75	303049	246284	103	2.02468
117276	108056	85	71293	66208	85	2533	2493	26	3631	3225	34	6651	6139	48	11492	11371	63	220754	207145	96	2.03297
135975	115797	93	72014	63084	88	2243	1877	25	3516	3207	33	7665	6787	50	12407	10435	63	255841	231064	96	2.03608
224138	188212	107	97844	81838	104	4184	3354	36	7149	6363	49	15538	13632	65	22830	19996	94	454932	407831	117	2.03608
179319	137256	97	79479	61711	97	2550	1987	28	4907	3442	43	9416	7792	54	14726	11154	71	290057	229794	106	2.03815
81838	80981	80	27388	27240	72	1781	1896	20	2678	2438	28	5309	4895	40	8136	7856	53	162599	156946	88	2.03815
211356	183377	98	121310	104738	96	4290	3757	33	6917	5729	47	15346	13710	65	22154	19480	92	461574	402095	103	2.03815
127923	118389	88	63308	58812	85	2233	1941	26	3309	3545	32	8157	7756	45	13300	12452	61	267977	243294	95	2.04229
194365	149999	114	86690	66969	97	2875	2061	31	4342	3828	39	10485	8461	62	17171	13219	76	342865	269244	107	2.04333
158608	133633	97	53651	45592	89	2677	2234	28	3779	3794	35	9829	8808	55	15643	13014	68	306883	271239	104	2.04333
90911	86521	88	34384	33189	79	2042	1780	24	2900	2895	30	6138	5601	42	10051	8884	58	203924	197789	91	2.04644
151481	129281	93	57507	48884	91	2064	1749	21	4279	4057	34	7540	6759	51	12950	12152	69	248248	222742	94	2.04955
102742	94141	83	45752	41295	82	1761	1491	21	2291	2628	27	5537	4978	44	8338	7217	57	176519	152077	92	2.04955
121397	108605	88	50118	44416	87	2250	2324	24	3854	3200	33	7416	7295	47	10854	10696	58	211451	195946	92	2.04955
205641	172124	96	104138	88385	98	3992	3503	35	6795	6022	43	13168	11196	57	22344	19523	85	447060	406223	103	2.05058
74847	70846	79	34770	33567	77	1071	926	0	1993	1350	22	4150	3969	35	6551	6735	43	121618	119510	83	2.05162
68210	67425	77	29144	28743	76	1117	1051	6	1353	1463	15	3626	3525	33	5266	4807	42	105527	102313	80	2.05266
126234	109518	100	53302	46031	88	2230	1997	25	4113	3427	36	7108	6311	48	11966	11235	62	245232	226463	95	2.05369
179350	153770	98	76539	64337	91	3318	2719	34	4678	4235	37	10595	9196	55	17211	14914	75	329419	291102	95	2.05473
113938	105297	97	36276	33376	83	1991	1961	20	3115	2685	31	7384	7115	47	12735	12027	60	231697	217355	91	2.0568
169785	127051	98	75966	57229	97	2184	1569	24	3981	3058	41	8494	6032	57	13523	10405	72	283468	215615	108	2.05784
138591	110630	99	58702	47581	90	2221	1725	21	3178	2683	31	6907	5635	50	10236	8467	54	199459	161151	96	2.05887
178625	150953	94	92308	78106	92	3590	2833	35	5281	4701	40	11843	9944	60	16990	14342	72	352993	309363	100	2.05887
126290	110637	87	54705	45949	88	1953	1631	23	3059	2518	31	7441	6573	47	12141	10664	61	233726	204668	95	2.05887
114706	107560	85	37086	35493	81	1524	1653	18	3275	2980	29	6571	6531	44	9931	9647	48	193696	183967	91	2.05991
177719	131697	103	79268	60230	101	2742	2056	30	4434	3412	42	9220	6900	53	15870	11851	70	330953	248075	110	2.05991
92625	77323	102	52191	44795	87	1721	1750	20	2823	2361	28	4965	4084	42	7471	6700	47	157843	130392	95	2.0682
261531	210799	109	149176	123075	109	5350	4562	37	10503	8124	58	22456	18342	90	33425	27322	105	658627	542907	117	2.06924
81100	76782	86	23085	22647	63	1553	1387	16	2014	1952	25	4345	4226	36	6854	6803	44	137086	127150	87	2.07027
218278	161595	102	89418	65941	101	3730	2770	37	5618	4704	46	12663	9253	66	18511	14016	81	385403	295534	109	2.07027
91532	89528	79	39370	38735	77	1303	1266	13	2015	2206	24	4999	4837	36	7514	7102	44	168331	160063	87	2.07027
179837	149548	97	73641	60942	94	2471	1928	28	4319	3832	39	8851	7327	51	13717	11597	63	269005	231272	102	2.07131
147486	128555	91	60288	51771	88	2320	2046	24	3173	2616	29	7179	5635	49	10530	8936	57	215597	177824	99	2.07131
136484	122068	103	90067	82239	92	2626	2432	27	4657	4508	43	10235	9161	59	15769	14001	69	306694	276821	103	2.07131
105022	100651	91	37101	36001	79	2255	2025	25	2809	2459	31	7037	6350	46	11705	11710	63	231539	223472	90	2.07442
117819	107290	86	39795	35593	85	1889	1779	22	3143	2917	34	6508	6293	44	11231	10537	55	228079	209625	94	2.07545
102282	96665	83	50529	48269	82	2251	2000	25	3064	2613	31	6701	6292	43	10119	9736	53	214125	199930	95	2.07649
127342	113409	100	61589	54756	87	2193	1857	26	4150	3867	38	8239	7246	53	11880	10777	66	252147	228224	102	2.07649
150800	127435	93	73455	62350	90	2485	2169	28	3723	3038	38	8502	7811	49	14636	12407	75	297548	256342	100	2.07649
125081	109399	97	64205	57108	87	1763	1782	19	4046	3352	34	8508	7735	50	13191	11824	65	273304	256424	94	2.07752
196887	166482	103	107005	92260	96	3739	3326	34	6894	6155	50	14369	12926	60	23747	20856	84	470382	414953	105	2.07856
155022	126406	97	64431	53363	93	2339	2095	27	3717	2999	39	8527	7069	55	12800	11193	68	250753	212246	100	2.0796
121446	101633	102	56954	48110	88	2140	1559	26	2810	2813	30	6967	5871	44	9845	8768	58	212870	180383	96	2.0796
89593	86632	84	27273	26630	78	1841	1756	21	2474	2620	26	5359	5271	39	9040	8891	52	176173	165415	88	2.08271
107059	100691	83	38023	35931	81	1694	1711	18	3272	2794	28	7169	6734	49	10998	10108	57	231467	217720	90	2.08581
77325	74730	81	31338	30632	77	1035	1046	6	1909	2238	19	4064	4381	34	6885	6494	45	137322	135268	87	2.08581
127227	111932	88	54297	46451	87	2253	1883	25	3451	3056	34	7312	6519	50	11845	10482	58	245977	217873	92	2.08685
171523	135443	97	75711	58562	95	2805	1911	34	5042	3966	42	10377	7914	56	16647	12983	77	328098	263485	107	2.08685
145884	124477	94	85409	73826	92	2159	2009	25	4439	3784	40	9597	8382	56	14771	13324	66	299787	272943	95	2.08892
73615	72118	79	18002	17606	52	1073	1094	9	1754	1574	21	3629	3552	33	6122	5903	40	128229	122967	86	2.08996
64919	62493	79	28973	28010	74	1024	888	0	1974	1588	22	3599	3781	33	5779	5642	41	116244	113407	79	2.09099
122571	106197	93	44139	38829	84	2066	1876	23	3652	3430	37	7694	6480	49	12628	11601	59	254793	231759	93	2.09099
102325	100528	80	40374	39391	79	1819	1658	19	2378	2328	24	5340	5385	38	8409	7646	57	172524	163683	91	2.09203
140734	116167	107	62261	50786	92	2018	1457	22	3508	2894	35	7879	6537	48	11606	9499	61	229981	191335	107	2.09203
210936	157219	100	93433	70709	100	3845	2776	36	4864	3954	43	11389	8510	60	17816	12731	78	372142	280730	109	2.09203
96280	96034	80	28037	27066	78	1912	1825	20	2751	2787	30	6471	6549	40	10062	9643	53	214830	208578	92	2.0941
88166	86175	78	36250	35117	77	1412	1458	17	2264	2163	28	4757	4479	37	6550	6035	44	145163	141926	88	2.09825
145942	117581	104	61498	51157	92	1978	1702	23	3386	2779	33	7790	6391	53	12731	10416	64	262110	211283	107	2.09928
210827	178676	96	133278	115663	97	4655	3763	38	8209	7220	51	17579	15244	73	25717	21646	95	498866	419636	108	2.09928
88283	86323	81	24847	24540	74	1624	1488	17	2578	2645	24	5191	5204	40	7591	7723	41	160316	151930	90	2.10032
96305	93586	82	30583	30023	78	1495	1431	18	2223	2358	24	5459	5515	37	8575	7945	52	168631	154700	94	2.10032
117955	106645	102	59871	54634	97	2316	2040	24	3664	3304	30	7843	6782	49	12933	11399	65	248550	214798	102	2.10032
98781	91524	97	34614	33312	80	2139	1974	24	2936	2837	31	6929	6518	46	10894	10229	62	229329	209254	92	2.10136
227645	167713	107	82190	61347	103	4347	3042	40	5962	4527	49	13410	9897	64	20581	15239	83	458097	350133	117	2.10239
116262	109425	86	50187	47296	82	2419	2065	27	3418	3281	32	8979	8445	51	13407	12594	62	261564	244467	95	2.1055
157178	125984	92	59351	46461	91	2451	1783	28	4283	2834	47	8156	6484	52	12319	9817	63	243252	190463	105	2.1055
126173	118045	85	54653	50756	85	2676	2595	27	4487	4627	36	10311	9491	56	15989	14413	71	318838	291015	96	2.1055
208792	172926	115	120688	102481	97	3077	2772	31	7181	5921	49	14024	11730	70	22204	18992	79	429997	359031	108	2.10654
106400	98845	85	39068	36740	82	1999	1659	24	3251	3077	31	6837	6613	44	11772	10357	64	228085	210271	95	2.10861
173770	139363	99	67645	54643	94	2544	2126	28	4632	4039	38	10044	8393	54	16017	13405	69	314091	263373	106	2.10965
120433	105753	91	47927	41344	87	1594	1612	19	3466	2995	36	7777	7288	45	11599	10685	60	236453	206575	96	2.11379
167979	144031	93	72882	62474	90	3143	2409	32	4370	4328	39	10613	9293	58	15868	14251	72	327056	293054	95	2.11483
90641	84908	97	41023	39156	79	1392	1413	13	2405	2188	26	5149	5126	37	8041	7486	48	166229	165338	89	2.11586
184306	147443	97	69566	55490	92	3409	2699	36	4496	3543	40	11158	8876	60	17748	13883	84	355017	287590	99	2.1169
148326	125365	90	52080	44660	88	1498	1158	18	2918	2614	28	6113	5248	45	9273	8127	50	227872	195583	96	2.11794
100353	97302	81	36940	35656	80	1935	1866	20	2994	2598	30	6433	6053	45	11390	10410	56	208643	192264	87	2.11897
133972	116027	95	52921	45053	90	2228	1852	24	2857	2971	27	7092	6005	45	10663	9424	57	217554	192060	96	2.12104
165199	142192	102	58434	51104	90	2320	1888	25	4371	3638	37	8496	7263	53	14151	12215	63	269190	236071	101	2.12519
199702	156162	100	74042	59387	97	2576	1807	31	4998	4146	44	11497	8614	64	17693	13498	68	334854	261809	109	2.12933
75969	77425	77	26158	25834	68	1043	988	0	1699	1890	19	3637	3566	33	6006	5923	41	121467	117654	86	2.12933
199336	160740	101	67767	54394	97	3481	2689	34	6276	5001	50	14305	11833	70	22625	18381	91	453263	374473	110	2.13141
78492	76436	83	28406	27760	76	1534	1291	16	1695	1685	21	4350	4547	34	6590	6189	40	137809	131008	89	2.13451
83576	81258	84	19437	19257	56	1774	1418	18	2235	2312	25	4590	4339	41	7379	6931	45	143736	139736	86	2.13555
107303	96357	87	43744	38003	85	1649	1458	17	3420	2894	29	6149	5516	45	9411	8180	52	193035	176573	95	2.13659
101662	91955	89	33857	29105	84	1744	1766	21	3074	2604	33	6970	6220	47	11257	10488	57	226471	204112	96	2.13866
116664	109710	89	50369	47775	82	2053	1841	23	4052	3508	38	7721	7192	46	12738	11227	66	232653	217705	96	2.13969
87882	84976	83	41286	40087	80	1405	1401	17	1845	1841	21	4980	4240	41	7876	7411	50	173744	164364	90	2.14073
147958	123087	93	67825	55483	92	1707	1381	22	2833	2578	33	6735	5892	48	10731	9649	60	205596	172984	102	2.14073
140639	126789	92	64973	58339	88	2657	2457	26	4505	3621	36	8178	7759	48	15150	13702	78	298410	268442	104	2.14073
287079	160733	142	125233	77671	140	4745	2815	48	8425	4735	82	17744	10303	100	26631	15334	126	536164	301550	152	2.14073
115145	98959	89	47253	40159	85	2340	1737	28	3551	2977	34	7641	6045	53	11787	10314	60	232414	201272	95	2.14177
219015	149959	113	84590	56577	106	3533	2421	38	6795	4615	52	12991	9585	67	20293	14522	93	402669	293975	114	2.14177
200166	162735	109	87628	70029	98	3477	2930	33	4400	3731	38	10215	8814	56	15426	12527	73	311681	272127	104	2.1428
109720	103684	83	46712	43374	83	1687	1533	20	3268	3105	28	7388	7068	46	10926	10746	53	236954	219669	95	2.1428
87390	83133	81	35677	34546	78	1389	1629	14	1750	1578	24	4778	4662	37	8222	7381	49	145025	138257	84	2.14488
194831	143587	99	74282	53394	97	3059	2254	33	4295	3315	41	9253	6825	58	13971	10464	71	295136	220138	103	2.14695
82211	79870	81	16014	15972	49	1685	1686	19	2545	2694	26	4740	4609	36	7719	6973	50	158888	150023	82	2.15213
74758	72114	77	26853	25793	76	1298	1114	10	1556	1669	20	3621	3626	33	5448	5732	38	137318	135279	81	2.15213
157611	137109	97	70248	61999	90	3602	3142	33	4547	4366	36	10962	10027	56	16862	15355	71	344544	321775	97	2.1542
144940	123986	89	65478	55894	89	1767	1552	21	3849	3088	37	7369	6499	47	12293	10191	61	238609	215928	95	2.15524
155607	140390	106	85175	78148	89	3346	3265	30	4468	4035	37	10528	9549	60	16911	15166	75	330042	299146	96	2.15627
155112	128965	109	59395	47179	109	2098	1596	24	3472	2815	34	8636	6825	57	12549	10371	66	280884	226587	109	2.15627
100943	96064	86	49028	47071	80	1566	1521	17	2671	2443	25	5974	5565	42	7940	7636	54	173837	164988	88	2.15627
113988	102191	85	40924	35751	83	2664	2395	28	2984	2388	35	7582	6672	48	12380	11414	56	244588	217438	94	2.15627
141497	122919	91	63430	53819	90	1880	1583	22	3260	2904	37	8397	7170	53	11875	10530	59	251121	220698	96	2.15627
81253	78384	83	31109	30691	77	1279	1289	12	2045	2350	20	5385	4876	39	8150	7558	48	166298	161844	88	2.15731
89464	82690	84	40469	38827	80	1949	1839	21	2467	2442	26	6246	6023	42	9652	9011	57	205563	197301	89	2.15731
217693	170602	101	108481	86161	100	3475	2758	35	6259	5189	45	14236	11207	66	22757	18572	90	458011	379575	109	2.16145
170380	138533	93	67412	53331	92	3342	2666	33	4672	4123	41	10886	8861	60	16507	14093	72	339729	279163	99	2.16145
147763	133720	92	60741	55273	86	2528	2149	27	4520	3967	37	9099	8266	49	14267	13444	65	280904	268653	94	2.1656
80036	75706	81	28128	27779	76	1063	1241	11	1983	1875	18	4257	3955	36	6737	7189	41	129375	125338	86	2.16664
171972	125282	108	84427	64036	98	2028	1432	27	4321	3067	42	8504	6323	57	13456	9855	68	252565	187857	104	2.16767
56547	58099	74	17375	17295	53	831	666	0	1746	1120	10	2436	2402	26	3886	3914	35	75638	77330	82	2.16871
81337	78082	88	27947	27604	77	1433	1430	15	2085	1892	20	5002	4675	41	7890	7747	50	162451	152811	86	2.16871
42045	41758	71	17131	17176	50	876	997	0	1066	1121	10	2052	2122	23	3380	3444	30	71249	66714	76	2.16871
103785	94685	85	46386	43320	81	1992	2100	23	3666	3553	31	8012	7862	47	11888	11388	58	242956	225547	92	2.16974
176797	139791	103	69131	53693	96	2919	2412	30	4263	3582	36	9989	8001	57	14797	12549	69	332099	262909	105	2.17285
42127	39605	74	16994	16933	54	465	427	0	966	828	0	1954	2182	21	3396	3400	29	66606	67153	78	2.17803
140310	124538	88	62727	56457	86	2453	2176	26	4445	4001	35	8665	8234	49	14773	13493	68	280143	264918	90	2.18011
55803	57073	74	18052	18365	50	805	925	0	887	1157	7	2679	2410	28	4251	3875	35	85138	83820	78	2.18011
90460	85638	82	30319	29064	78	1251	1204	14	2735	2730	29	5408	5225	40	8744	8305	49	163856	158248	83	2.18114
114528	107088	82	56177	53133	82	1943	1967	21	3101	3109	30	7340	7017	51	12384	12426	57	251934	238557	87	2.18425
93810	91580	81	30080	29572	77	1598	1438	17	2264	2627	24	4811	4711	40	7145	6640	47	136439	131716	82	2.18529
193177	143230	107	77968	57257	99	3174	2208	35	4868	3611	42	10534	8258	57	15938	12362	74	324606	239760	106	2.19254
81661	80119	78	27290	26833	72	1479	1457	18	1547	1554	16	4891	4609	40	7217	6986	41	157310	148515	87	2.19254
191472	166235	94	74443	63918	92	3672	3060	35	5088	4452	40	12439	10899	64	19478	16994	87	393227	359382	99	2.19461
26822	26449	69	14118	14117	48	548	442	0	892	884	0	1445	1482	18	2384	2477	26	45920	45444	72	2.19565
112984	104438	91	47615	44757	82	2448	2024	27	3169	3089	31	8271	7860	48	12828	12397	68	254000	238908	90	2.19668
108533	99855	89	49011	44343	83	2122	1938	23	2737	2487	29	5602	5179	42	9174	8155	58	195425	180177	92	2.19772
131569	113391	90	61370	53538	89	2293	1962	25	3367	2929	35	6503	5700	46	11407	9765	56	214459	192270	96	2.19772
163546	141252	97	99097	89903	91	3417	3224	31	6477	5426	50	13212	11520	66	21098	18281	84	416553	358340	97	2.19876
99173	92471	87	51035	48698	80	1621	1452	16	2367	2522	24	5042	4647	40	7323	7134	46	157682	154398	86	2.2029
170290	138708	94	63033	49521	92	3015	2444	32	3697	3496	39	9594	7717	56	15407	12701	77	324228	275443	99	2.2029
114893	109932	81	38441	37361	79	1762	1684	19	2875	3029	32	6928	6886	44	9510	9054	52	206976	196037	89	2.20601
133833	118221	90	54900	46667	87	2267	2067	24	3196	2884	31	6383	5674	47	10814	8838	59	224307	194520	94	2.20601
161106	136451	96	72763	61390	92	1824	1693	20	4154	3369	37	8903	7538	51	14025	11207	67	281095	250854	99	2.20601
60330	57324	87	30910	28912	79	606	687	0	1680	1717	18	2870	2503	29	5027	4207	42	116248	103753	91	2.20601
128649	121406	85	37526	34115	85	2319	2143	26	3574	3396	34	7953	7196	49	12145	11082	62	235997	217225	89	2.20705
151605	139405	87	68730	64157	87	3643	3188	33	5282	4808	38	11708	11207	55	19451	17332	79	394501	349562	98	2.20705
202437	157456	101	104607	83094	99	2580	1985	30	5667	4500	46	10664	7701	60	15990	12616	68	327824	256105	106	2.20705
96230	91279	85	23953	23142	71	1905	1653	22	2776	2596	30	6012	5859	42	9371	8786	58	175250	167370	88	2.20912
246016	200268	134	110837	93626	117	5287	4425	38	8231	7799	54	18745	16260	78	29967	25646	112	607864	529400	121	2.2143
144412	119170	104	65886	55041	91	2686	2109	30	3700	3022	37	8515	7258	51	13086	11641	68	266468	229710	97	2.21741
136179	113551	90	60313	48281	90	1594	1298	16	3728	2892	37	6521	5741	47	9733	7823	57	203563	166572	94	2.21741
131125	117141	88	40555	36233	87	2068	1854	26	2950	2842	30	7868	7238	49	12191	11089	57	248275	222046	89	2.21844
67187	67246	75	22468	22090	65	1220	1339	14	1919	1826	22	3333	3142	33	5119	4915	38	112502	108128	82	2.22362
111809	97512	86	52799	45684	86	2167	1778	22	2808	2259	30	6144	5408	45	9393	8474	55	180558	157824	91	2.22362
186090	149945	101	86694	71574	96	3079	2469	31	4452	3523	42	9898	8262	56	15642	12817	72	302763	257979	101	2.22777
140165	117166	94	66609	56082	90	2275	1961	23	3433	3278	35	8376	7303	50	13015	11300	64	255120	231045	96	2.22881
139320	119384	95	47951	41295	86	2597	2273	29	4096	4114	35	9164	8580	51	13627	12503	67	276072	258533	95	2.22881
182021	145939	102	78376	63282	93	2949	2472	33	4129	3494	39	10247	8013	62	16763	14300	71	343072	293559	98	2.23191
67134	63581	79	19109	18754	56	1205	1394	13	1503	1380	18	3790	3461	34	5416	5152	41	108679	108498	80	2.23191
113106	105465	85	56904	53729	82	2262	2185	25	3662	3364	34	8718	8450	52	13818	12788	66	279470	262373	92	2.23917
98464	92948	82	37749	36405	80	2195	1992	23	2872	2457	31	6109	5637	43	9083	8717	49	188732	176443	88	2.2402
110554	100199	84	57299	51863	85	1954	1749	21	2781	2573	30	6570	5829	43	9567	8103	56	189380	178688	87	2.24228
117632	110086	87	48069	44098	85	2270	1969	24	3021	3099	31	6324	5923	43	9851	9163	53	194690	182992	88	2.24538
290114	210047	134	92390	63704	130	5335	3823	39	8228	5884	63	16063	11905	69	25134	19713	99	497802	378838	132	2.24538
155283	136035	91	108038	95386	90	4189	3673	36	7474	6721	46	16938	15638	73	25155	22444	87	482156	442080	94	2.24538
172940	141352	106	64498	53472	97	2178	1603	26	3976	3636	37	9099	8311	50	13537	12144	64	268194	235644	99	2.24642
186195	150702	99	63293	50487	96	3344	2570	35	5293	4347	41	11332	9441	56	16672	13544	77	329755	278217	101	2.24746
118155	110988	86	52706	49730	83	2170	2041	24	4282	3814	35	7260	7033	44	13069	11935	61	246039	233016	89	2.24746
99791	92968	82	43254	38951	84	2050	1829	20	2754	3036	25	6731	6085	46	10155	9307	56	212088	205767	87	2.25057
93464	88313	83	40421	37911	79	1505	1718	17	1981	2032	22	5097	4548	39	7034	6291	46	152936	144140	86	2.2516
86829	85299	81	42671	41732	78	1476	1536	18	2588	2160	30	5418	5195	39	8499	8499	50	176112	169115	86	2.2516
94783	93927	80	30917	30558	77	1649	1809	18	2414	2036	25	6608	5997	44	10224	9765	58	194275	185457	87	2.2516
109560	97638	95	54122	48994	85	2098	2033	24	3037	2511	29	5667	5344	40	8639	7447	55	172457	160624	93	2.25782
77134	76286	80	42196	41283	77	1224	1158	13	1947	1653	21	4230	4073	37	6926	7265	43	147992	144050	85	2.25885
151253	128882	100	62619	53337	90	2666	2242	29	3881	3373	37	9724	8983	55	15697	13420	67	293487	259912	107	2.25885
69898	68814	84	28404	27743	75	695	876	0	1191	1328	15	3305	3201	31	4519	4608	34	105355	102067	87	2.25989
70943	69037	79	28613	28021	76	981	1106	6	1537	1535	17	3648	3439	33	4417	4147	37	107464	102194	87	2.25989
149525	123412	95	61050	49386	92	2745	2254	29	3880	3132	38	9057	7155	57	14870	12403	70	277261	236658	102	2.26093
126022	113885	89	53128	47978	86	2739	2476	28	3956	3690	33	9668	9373	54	13846	12840	70	288361	256481	97	2.26093
194447	152003	105	84539	65977	96	2417	1881	29	4404	3451	42	10899	8398	61	15583	12577	67	330994	267260	104	2.26404
183320	158717	96	88699	78080	92	2981	2602	31	5814	5178	52	13550	12314	65	22171	19220	89	433091	390075	103	2.27025
176653	143052	100	83257	69680	94	2091	1715	22	3627	3076	39	9164	7962	52	13044	9975	65	300756	252626	102	2.27025
208974	182015	96	117324	101258	95	6356	5198	41	9945	9659	50	22600	20861	85	37239	33634	94	743251	677898	104	2.27336
80188	77056	80	23263	22723	73	1029	1144	9	1697	1496	20	4248	4180	34	6240	6074	43	126492	119677	89	2.27543
84849	83190	80	30335	29241	77	1617	1642	20	2563	2770	27	5612	5438	40	9539	9275	53	193321	185258	85	2.27543
186587	138806	100	75227	56493	98	3396	2262	36	4873	4163	44	10940	8620	65	17376	13222	70	375535	286462	115	2.27543
89089	84232	96	39494	36906	81	757	748	0	2369	2469	23	4514	4413	36	6752	6038	47	145921	130443	96	2.27543
186849	158342	96	78029	66331	93	3638	3040	33	5681	4621	44	10922	9703	55	19815	16682	75	372215	327671	97	2.27543
201854	158037	97	69937	54114	96	3835	2712	35	5008	4095	42	12133	9965	63	17332	14310	84	375745	305715	101	2.27854
155866	127872	92	63222	51028	91	2095	1623	25	3386	2898	33	8014	6542	50	12299	10307	67	252460	212672	96	2.27958
73655	71706	77	29855	29391	76	1139	1164	9	2007	1985	23	4248	4268	35	6254	6086	41	139060	133412	83	2.27958
255580	191729	107	119128	92363	105	4725	3368	41	6969	5542	50	15532	12913	66	24800	18361	93	508632	413943	111	2.27958
92231	89751	81	32749	31902	77	1940	1818	23	2826	2966	30	6669	6551	42	10052	9287	56	218532	214896	81	2.27958
150267	128872	106	76380	66974	90	3239	2907	30	4498	4181	36	9272	8677	52	15787	13805	76	292928	261897	97	2.28579
145415	112263	94	61957	48211	92	2537	2002	28	3327	2938	32	7571	6030	51	12174	9691	65	250937	199058	101	2.28994
113893	100002	87	52527	45363	85	2148	1656	23	2623	2387	27	6945	6182	46	11301	9633	60	228280	204368	96	2.28994
119722	113283	86	51026	49451	81	1872	1695	21	3483	3229	34	7694	7527	46	11743	10549	54	238430	222839	92	2.28994
102774	93218	84	45003	40987	83	1734	1736	18	3134	2984	34	6342	5724	45	10795	10029	57	221137	200860	94	2.28994
153693	134255	91	67014	58588	90	3727	3738	30	6095	5720	41	13490	11765	67	21653	19087	83	426466	377795	102	2.29098
118518	107765	89	70873	66113	85	2190	1998	23	3881	3425	33	8055	7677	49	13284	12425	57	269785	261229	92	2.29201
121251	106274	92	55030	48718	84	2312	2232	22	3422	2921	35	7482	6934	50	12089	10977	59	241088	222039	94	2.29201
39656	39619	67	15960	15996	49	379	447	0	770	770	0	1788	1652	21	2817	3111	27	53405	51961	81	2.29305
185361	149748	100	75288	60553	94	2972	2417	31	4917	4195	41	9632	8132	56	15602	13308	66	299954	258325	103	2.29512
130367	117603	87	54540	48727	87	1842	1786	21	3130	3190	31	7399	6925	45	11328	9499	56	222225	204378	93	2.29512
279397	200049	111	97674	70020	108	4216	2907	42	8216	6217	52	15654	11378	69	23725	17704	95	472431	365185	115	2.29512
120771	100788	92	61899	49531	89	1315	1107	8	2689	2179	32	6119	4984	48	9508	7641	55	189684	152802	104	2.29512
122277	107834	90	49479	43777	86	1792	1569	20	3191	2666	31	6331	5458	43	10226	8594	56	209615	186200	94	2.29616
59083	59211	77	28470	28399	74	685	607	0	1068	1195	12	3532	3161	35	5386	5651	36	112693	106432	83	2.29616
109991	103499	83	44923	42288	81	1702	1518	18	2976	2734	31	6320	6278	43	9601	9393	50	197656	185002	94	2.3003
172224	136242	102	85300	69788	96	2120	1624	24	4175	3198	43	9482	7556	62	14376	11505	65	278665	229918	109	2.30134
94057	91508	80	32443	32070	77	1770	2070	19	2218	2544	26	5213	4848	40	8322	7594	52	175410	168777	90	2.30237
126029	118664	85	81064	76125	84	2336	2315	25	3492	3743	33	8672	7747	48	13476	13002	66	257916	233380	95	2.30548
89301	87371	79	26765	26179	73	1025	1070	6	2288	2403	26	5201	4846	40	7273	7056	47	204318	194884	89	2.30652
113983	104788	85	46654	41507	84	1745	1373	20	2617	2375	28	6218	5487	46	9431	8705	54	192270	179280	92	2.30652
181832	144718	112	80690	64587	96	2936	2303	29	4358	4033	37	9728	8081	56	14938	12338	75	305374	256985	101	2.30652
146199	128534	91	66938	59206	87	1966	1805	24	3791	3552	37	9161	8219	56	13674	12037	61	275383	251011	97	2.30755
136729	121225	91	66473	58517	89	2189	2016	25	3318	3045	31	7540	6676	50	10460	9529	56	221948	204818	97	2.30755
153577	131587	91	63852	55334	90	2997	2589	31	4634	4233	36	9284	8559	52	14621	13610	64	296068	268637	99	2.30859
238383	179228	104	98605	74846	102	4083	3030	37	6053	4702	46	13002	9924	64	19199	15116	77	401322	313382	108	2.30859
38467	37894	72	12017	11867	44	561	547	0	981	713	0	1748	1524	18	2753	2594	31	49622	49081	77	2.31688
120066	105072	94	60382	52414	86	2213	1818	24	3867	3566	37	8555	7208	55	14713	12189	69	273371	243268	96	2.31688
182419	142492	102	76236	58588	96	2004	1513	24	4060	3497	39	8623	6877	55	14755	11582	73	273635	216801	103	2.31688
91575	89080	80	26047	25909	65	1373	1381	17	2506	2248	28	5314	4788	39	9998	9434	54	184219	177547	88	2.31792
103339	99096	83	36623	35810	79	2084	1960	23	3010	2700	31	6200	5959	42	9721	9426	51	190974	180027	89	2.31792
95717	92236	79	23284	22800	59	1517	1619	15	3508	2721	31	5271	5078	40	7969	7793	50	178774	173721	84	2.31792
121988	109263	90	66258	59308	86	2467	2040	27	3776	3666	34	8964	8260	51	14010	12902	63	271567	249610	102	2.31792
78597	77868	78	27478	26281	70	1609	1292	15	2144	2059	27	4790	4333	40	7429	7189	47	148431	141472	85	2.31792
109382	104373	84	45862	44094	82	1443	1368	18	3063	2666	33	6483	6131	45	9836	9296	53	207162	193348	91	2.31999
94820	90070	81	27271	26562	78	1748	1757	20	2437	2917	24	6322	6167	40	10289	9835	60	203400	189546	94	2.3231
129840	116510	89	60318	54367	86	1590	1431	20	3154	3066	31	7305	6624	46	10301	9159	54	209126	194438	98	2.32517
115481	108592	87	44293	42149	82	2019	1847	23	3193	3089	31	6631	6294	44	10548	9711	56	215654	198306	94	2.32931
180281	140988	98	78573	60789	96	3259	2722	33	4376	3803	42	9828	7678	53	16098	13017	71	318141	249698	106	2.32931
108333	101074	87	42348	38527	84	1834	1736	22	3262	2542	31	5844	5435	42	10935	9890	53	211322	199049	94	2.33346
100857	97728	84	40484	39000	79	2158	2126	24	2910	2706	33	7065	7143	42	11023	10151	56	219987	203575	93	2.33553
165440	131259	94	75277	61514	92	2437	1783	30	3688	3058	39	8893	6833	58	13783	11275	69	269509	222144	104	2.33553
196607	156084	103	89433	71601	98	3343	2306	35	5124	4203	43	10252	8641	53	15357	12281	68	314325	262779	108	2.33553
142320	116330	91	68975	56476	91	2566	1952	29	3083	3183	30	7439	6597	47	12097	9636	60	236720	196967	104	2.33657
199092	154089	96	72778	55407	94	2743	2119	32	5702	4396	46	11560	8799	66	15855	12959	68	324753	255832	106	2.3376
89626	85868	82	37825	36833	78	1740	1886	20	2290	2539	25	4925	4470	39	8801	8560	52	160211	146479	90	2.3376
105872	94435	90	48801	43716	83	1978	1966	22	2813	2335	30	6294	5947	42	9723	8396	54	218573	197967	93	2.3376
155354	127934	94	62426	49316	92	3035	2300	29	4302	3410	39	10096	7996	59	16220	13108	84	317457	261398	102	2.33864
144489	121385	92	63558	54928	89	3033	2322	31	4050	3609	35	7688	6894	49	12688	10159	68	258857	228078	97	2.33864
197558	155569	100	73649	58738	96	3864	3156	35	5511	4266	44	12384	9746	61	18264	14892	70	360890	305042	103	2.34278
112394	108130	83	34169	33461	81	2034	1909	24	3393	3383	32	6787	6090	46	10881	10442	59	240483	227262	92	2.34278
139335	123313	91	70718	63954	89	2841	2587	30	3931	3498	33	8662	7785	52	15117	13141	67	304289	278562	93	2.34382
257276	185672	110	118335	88580	108	6375	4799	45	9368	8022	52	20633	16325	85	34757	26685	103	663197	520826	113	2.34382
180157	132112	101	62640	45351	96	3004	2214	32	4895	3462	45	9970	7549	58	16340	12115	74	311310	229936	102	2.34382
176345	148542	92	100021	88422	91	4044	3356	37	6064	5532	42	13720	12195	66	23324	19949	87	442000	389710	97	2.34382
120403	107812	91	52636	47998	86	1708	1730	21	2708	2711	30	6939	6149	44	10915	9130	67	222436	198034	95	2.34797
183943	160034	92	105090	94125	93	3604	3210	32	6352	5294	46	12637	11331	63	19980	17392	85	382045	333185	99	2.34797
94550	94500	70	36918	34412	81	1921	1896	22	3022	2895	28	7015	6540	47	11537	10629	67	224864	216152	88	2.34797
94630	92160	79	26111	25174	77	1737	1550	18	2468	2429	29	5627	5423	39	8674	7826	48	184025	177702	87	2.35004
122719	112669	87	46764	43124	84	1918	2014	21	3211	3222	29	7813	7184	49	11913	11216	58	253212	237251	94	2.35107
119776	105866	88	51747	44556	86	1846	1578	17	2796	2564	34	5635	4918	44	8641	7099	58	172600	147923	91	2.35107
107155	103089	85	38461	36683	80	1965	1984	23	2525	2374	30	6415	5938	45	9859	9116	52	198243	185528	90	2.35729
218042	162334	105	80858	60983	98	3552	2492	37	5571	4354	46	13057	10027	65	20165	15340	78	430962	328486	109	2.36144
86006	83366	81	26098	25259	77	1466	1425	16	2145	2216	23	5155	4541	42	7877	7416	53	153840	146874	86	2.36869
236514	189679	112	98345	78034	108	4590	3449	39	7529	6230	52	15686	13448	68	22343	18470	86	488363	423789	116	2.36972
99108	93429	97	36995	35017	81	1882	1786	20	2969	2712	32	5837	5239	48	8915	8723	53	178970	162224	97	2.36972
90781	87192	82	31051	30754	77	1427	1220	16	2643	2580	28	5774	5428	39	9795	9799	54	177245	167515	88	2.36972
24811	24073	70	10787	10897	43	306	339	0	515	718	0	1632	1659	18	2067	2036	25	43057	42128	72	2.37076
153352	138514	89	69779	62462	89	2475	2046	29	5316	5004	39	10946	10046	57	15592	14345	70	331703	300686	95	2.37698
170500	129534	96	67321	50680	96	2881	2373	32	3956	3273	38	9058	6883	54	14265	10488	63	301215	229392	103	2.37698
192906	167218	92	115825	101833	92	4108	3522	35	6238	5469	43	14250	12222	62	23158	19867	91	423841	364832	97	2.37698
42999	43440	65	15632	15486	51	861	767	0	1101	1092	7	2051	2078	22	2768	2386	30	57669	57421	75	2.37801
99555	94336	82	36245	34623	80	2241	1950	25	3822	3111	33	7290	7247	45	11419	10732	61	229623	214637	90	2.38527
109145	104351	83	62960	60230	82	2088	1955	22	2193	2654	25	7088	6773	48	11055	10774	54	220684	208209	91	2.38527
87101	83764	86	26389	25330	70	2126	1844	25	3447	3083	35	6260	5944	44	10698	9562	54	216043	206292	93	2.38527
88468	85031	81	43130	41427	78	1432	1348	14	2293	1900	29	5118	5085	41	8266	7994	48	165369	159132	85	2.3863
147401	134078	92	62282	57597	85	2468	2355	27	5158	4768	39	10127	9442	52	15385	14393	68	315641	289164	96	2.3863
164092	131567	95	73434	58689	91	1990	1675	23	4935	3734	44	9259	7815	54	14251	11605	67	308686	252342	101	2.3863
140875	120097	90	58101	49805	87	1735	1379	23	3276	3488	31	7131	6213	45	10356	8678	56	207206	179109	95	2.38734
191728	154046	109	83973	67387	95	3181	2382	32	5778	4909	41	12553	10447	60	19942	16379	79	390961	336676	100	2.38734
117813	102581	90	47868	41870	87	2011	1668	23	2604	2450	32	6891	6189	46	11064	9358	53	210533	185470	94	2.38734
145584	116020	94	66698	54066	91	2374	1898	26	4329	3200	48	8662	6799	55	15126	12528	69	296207	251308	97	2.38838
105998	92573	89	37901	32488	85	1564	1469	20	2066	2449	25	5856	4923	47	9303	7816	52	201887	175027	93	2.38838
45755	44950	68	25037	24974	72	540	579	0	1148	1183	10	1790	1600	21	2787	2754	28	60323	57045	76	2.39252
179984	154129	98	103940	90684	97	3634	3285	32	6460	5438	49	12810	11622	65	19724	16906	77	376138	321118	107	2.39459
208223	165409	98	87525	69443	98	2556	2172	28	5516	4646	44	10777	9161	56	16268	12836	75	323831	272090	103	2.39563
166240	142538	94	87664	76639	92	2882	2358	29	5597	5269	42	9965	9138	52	16295	14823	69	331785	291237	101	2.39563
94216	92737	80	33277	32435	78	1618	1606	19	2856	2347	30	6370	6294	41	10798	9947	56	207408	194290	86	2.39667
123797	110658	90	50447	44573	84	1901	1877	22	3371	3264	35	6933	6398	46	11900	10454	57	220961	203229	92	2.39667
313662	232990	136	225490	172615	130	7873	5726	49	12420	9410	61	26875	19484	108	40280	30334	127	829003	613870	136	2.39667
187992	147348	102	79383	63627	97	3257	2499	34	5042	4492	39	12242	10042	63	19683	15934	74	378475	315207	104	2.3977
71311	68227	91	25274	24958	68	1321	1163	10	1695	1520	21	3999	3690	35	6445	6041	42	126041	123777	85	2.3977
56824	55828	76	24663	24042	74	1068	894	0	1268	1325	14	2986	2968	29	4386	4182	35	87449	84010	79	2.39977
114624	103936	87	58200	53461	84	1403	1118	13	3121	2949	32	6767	6217	44	10031	9696	49	206591	188546	94	2.39977
149701	125151	89	62175	53075	89	2373	2103	28	4383	3943	35	8835	7658	52	14787	12940	66	296490	257254	99	2.39977
102008	93854	87	37729	34301	83	1841	1705	21	2834	2605	31	5978	5526	44	10260	9288	60	195191	183305	91	2.40081
169006	142110	98	72366	60783	97	2032	1434	24	4403	3395	41	8477	6623	61	13222	11325	65	250715	212650	105	2.40185
41811	42992	69	22881	22904	63	535	625	0	409	575	0	1731	1710	19	2969	3308	27	62690	62309	80	2.40185
126209	115582	88	73130	66638	86	2057	1675	24	3910	3553	33	7920	7020	49	12211	10881	62	236367	219074	95	2.40495
166552	133053	96	75654	59963	95	2399	1724	28	4357	3467	39	8902	7159	55	14622	11701	64	291230	237938	102	2.40599
90224	85237	82	36951	35430	79	1480	1451	16	1776	1980	21	4614	4490	39	7395	7322	43	160724	152801	86	2.40599
159930	131163	108	57751	47633	92	2860	2613	28	4273	3682	35	9655	8190	57	14167	11371	72	286276	251022	96	2.40703
103100	98990	86	23347	22246	71	2131	2147	24	2996	2784	30	6898	6723	44	11832	11042	60	223875	207600	85	2.4091
111246	105112	88	57229	54095	81	1966	1766	26	3283	3273	35	7335	7014	45	11446	10391	70	234294	221520	85	2.41117
119377	106428	96	43880	38827	84	1769	1832	20	3049	2644	36	6399	6012	43	9986	9623	53	208012	193145	92	2.41428
165094	140648	96	72815	62768	91	3364	3034	32	5500	4648	40	11257	10328	59	18611	15803	78	365215	334510	96	2.41635
115340	105355	85	45581	41446	84	2222	1916	25	4420	3699	39	8021	7359	49	13649	12751	65	252682	234318	91	2.41739
154406	137591	91	69075	61798	89	2624	2050	29	3874	3203	35	8523	7448	52	13987	12340	67	270578	249941	94	2.41843
137229	111445	93	63288	50945	91	1923	1676	22	3241	2956	33	7014	5794	47	9884	7980	56	214690	177780	97	2.41946
207757	159266	103	91740	70509	102	3271	2541	33	4813	3692	43	11483	9102	59	17771	13397	79	352829	298160	107	2.4205
125184	103090	90	62203	52710	88	2087	1750	21	3579	2609	42	6412	5280	44	10419	8244	63	210828	182496	100	2.42153
85183	82269	78	32841	32549	77	1528	1514	15	1858	2077	22	4625	4279	38	8261	7478	49	157969	152738	84	2.42153
146337	125630	92	54206	45776	88	2714	2299	29	3537	2973	36	9166	8162	56	13854	12507	65	276548	247696	97	2.42153
123943	111677	93	68142	61364	86	2547	2569	26	4851	4351	43	9542	8749	54	14386	13618	66	287446	258809	91	2.42464
169645	147465	97	67074	58130	92	3249	2918	31	4379	4389	37	10219	9556	60	15085	14100	69	315435	277231	99	2.42775
79703	78977	78	22635	22256	64	1282	1107	10	1934	1645	22	4238	4310	35	6475	6405	44	146595	141321	84	2.42879
107794	100852	84	45870	43759	82	2184	1953	26	3689	3404	32	7315	7017	47	11786	10990	60	236606	223626	90	2.42982
141375	121799	102	63288	55893	89	1779	1452	20	3209	2957	34	7242	6156	48	11168	10141	58	221526	196643	94	2.43293
193933	154243	101	78191	61888	96	3243	2532	33	5431	4423	43	11575	9410	60	19050	16015	78	383723	315423	104	2.43293
116352	107691	92	56084	52451	84	2161	2012	24	3101	2536	33	7032	6680	47	10475	9844	52	216878	202219	88	2.43293
82812	80275	81	24158	23501	66	1353	1382	14	1878	2287	22	5081	4861	37	7525	6880	50	163544	154147	88	2.43604
70987	68313	76	25214	24679	75	1261	1221	13	1872	1951	21	4443	4161	37	6957	6404	44	144068	136644	85	2.43708
105566	93685	85	58717	52437	86	1616	1450	20	2707	2705	26	6134	5552	43	9253	8173	57	191779	177252	90	2.43708
185317	145688	114	77951	62096	97	3221	2318	35	5047	4184	40	11076	9029	60	17946	14695	76	336357	284469	101	2.43811
72432	69528	83	29261	28781	77	1050	1234	10	1681	1467	22	4215	4088	36	6892	6872	44	150195	143607	84	2.44537
131103	120388	86	38121	33999	83	1708	1674	19	4003	3770	33	8377	8067	48	12990	12602	63	264501	240539	90	2.4464
182393	152337	97	61145	52239	93	3336	2873	31	4956	4108	43	10921	9211	60	17460	15841	78	352407	309786	98	2.44847
398986	263512	152	244108	162321	151	8608	6100	50	15299	10870	66	32418	22863	124	55177	39882	146	1.04858e+06	794712	155	2.44951
122413	112185	88	73847	68142	86	1933	1887	18	2921	3044	28	7026	6522	55	10324	9977	55	202510	189905	90	2.44951
129617	111759	89	51966	43613	88	2468	2177	26	2718	2536	34	8049	6899	52	12483	11045	56	239185	205443	94	2.45055
189916	150391	100	68203	54205	95	4009	3233	39	5263	4479	41	11612	9951	56	19664	15687	85	360113	310013	104	2.45055
110355	103489	83	38749	36821	81	1760	1751	20	2573	2532	29	5960	5846	43	9260	8672	54	187114	176334	88	2.45365
138372	125500	96	64966	60595	85	2607	2463	26	3870	3492	36	8698	7985	51	12410	11512	69	264076	252259	92	2.45365
165440	132095	95	78730	63533	92	2323	1855	28	4071	3324	38	9166	7368	55	13988	10871	68	282719	230563	98	2.45469
104777	98941	88	29758	28595	80	2025	1910	21	2979	2850	31	6066	6025	41	9815	9136	51	207251	191721	89	2.45676
128931	119757	85	54084	50718	84	2121	1926	25	3517	3434	33	6702	6660	44	11508	11164	54	218579	206310	91	2.4578
172718	134828	102	74914	59272	98	2230	1909	27	3701	2697	39	8047	6671	52	12818	9294	64	264761	215031	106	2.45884
136353	119848	91	55174	47837	89	2124	1983	22	4137	3312	39	7728	6852	47	11332	10522	55	242757	214812	93	2.45987
95813	92551	82	28788	27603	78	1892	1844	22	2925	2888	33	6545	6421	44	9825	8751	59	207075	192747	89	2.46091
224591	166350	107	87745	65614	101	3152	2394	34	5624	4600	45	12661	9471	64	19832	15270	74	414753	326916	113	2.46402
243307	190587	104	179441	147350	102	5954	4757	41	9006	7870	55	19598	15358	84	31498	25059	98	622635	478930	110	2.46816
96276	89740	89	20529	19746	59	2089	1894	24	3617	3687	32	8989	8845	50	7626	6923	46	235981	227754	87	2.47231
184157	146412	101	75202	59558	95	2642	2081	30	4266	3720	38	10407	8165	57	16949	14085	71	339273	273129	97	2.47334
93040	87042	88	23919	22839	75	1690	1426	18	2386	1936	25	5308	4949	40	8992	8940	48	184794	174745	82	2.47438
83238	81158	80	21291	20622	59	1467	1338	15	1715	1725	19	4855	5022	36	7418	6940	52	156410	147944	82	2.47541
83296	77383	87	33400	32131	78	1259	1275	12	2024	2025	25	4687	4380	35	6743	6327	43	155425	147275	86	2.47749
125944	109815	91	49814	43485	86	2224	2095	26	3205	2810	31	8546	7675	51	13539	11440	61	264882	229636	92	2.47956
105095	93140	93	49202	43370	84	1321	1303	15	2608	2296	31	5927	5001	44	10464	10129	52	201460	177182	90	2.47956
104419	95944	82	45833	41855	83	1819	1703	21	2461	2710	29	6270	5826	42	9700	8961	52	217283	198603	88	2.47956
99224	94687	84	32149	31343	79	1671	1647	18	2887	2819	30	6407	6145	42	9563	8915	49	201537	192111	87	2.47956
97686	94642	91	32391	31691	79	1500	1274	18	3149	2661	30	6199	5977	42	11561	11841	54	219152	208892	86	2.47956
124655	113926	89	58078	54081	85	2730	2441	29	3961	3694	35	9151	8573	51	14521	13407	69	285150	269188	95	2.48474
161107	129730	95	78450	64639	93	2771	2027	31	3899	2730	39	8685	7533	50	13741	11176	65	272543	219385	102	2.48474
76763	76011	78	18611	18595	53	1319	1423	13	2386	2290	29	4229	4285	34	7669	7043	52	153590	147795	89	2.48578
59381	56673	77	24332	23876	74	472	615	0	1359	1025	3	2585	2363	28	3686	3406	33	117902	114685	84	2.48681
117243	109818	90	52054	49492	83	2593	2662	26	3592	3576	34	8217	7384	47	12987	12529	62	264631	244978	93	2.48785
104505	101054	81	37236	35469	80	1470	1361	15	2437	2500	26	6195	6175	41	10088	9169	53	207656	189251	92	2.48785
91347	90086	79	26045	25349	70	1830	1655	23	3280	3156	29	7706	7239	50	12157	11018	64	233040	227233	88	2.48888
148203	123383	92	66008	55426	89	2559	2065	29	4052	3539	38	8756	7019	54	13236	11483	65	277237	246811	96	2.48888
119020	110187	85	73512	66452	85	1530	1252	13	3303	2935	34	6776	6061	43	10703	9361	62	195034	178197	89	2.48888
85587	82317	83	26322	25510	77	1305	1499	15	2125	2041	27	4785	4703	37	7536	7016	47	146976	141541	87	2.4951
124230	113424	88	49435	44784	83	2677	2319	28	3621	3292	37	7938	7018	47	12899	12274	66	246160	233519	94	2.4951
173587	148821	92	69881	59481	90	3087	2697	30	4564	3927	39	10032	8673	53	15446	13410	68	338348	307319	100	2.49614
253830	188790	108	128271	98750	105	3313	2698	33	6383	4934	45	14186	10511	71	20984	15745	80	408065	325089	113	2.49821
115132	97786	89	53169	44607	87	1318	1273	12	2523	2421	29	6208	5267	46	9426	8203	56	188628	169665	88	2.50546
94622	91772	80	33648	31890	80	1611	1708	18	2585	2760	32	6197	6051	43	11011	10715	63	204929	190109	88	2.5065
134766	115476	89	63740	55555	87	2476	2177	26	3835	2814	38	7321	6315	49	11457	10344	69	243563	215314	105	2.5065
140061	128542	87	85092	77941	87	2896	2773	26	4098	3470	34	9310	8454	52	15557	14395	70	296140	272330	92	2.5065
162075	138367	90	51286	44315	87	1961	1763	22	4404	3562	43	8529	7522	51	12821	11448	61	287914	255965	94	2.5065
84082	81571	80	35924	35056	76	1762	1738	19	1873	1748	22	4358	4276	36	5953	5585	40	120412	116792	79	2.5065
122506	108193	87	56456	48682	86	1788	1627	23	3088	2695	30	6656	5937	45	11564	10165	61	217711	189888	92	2.5065
191040	140416	97	85652	62606	98	2936	2407	33	5723	4207	49	11027	7751	59	18022	12893	88	363285	268090	104	2.5065
132739	106758	96	58198	46212	90	2308	1748	28	4047	2937	41	8792	6935	53	13941	11398	64	279366	230579	92	2.50754
206750	156556	108	78731	58240	100	3068	2391	31	4965	3825	41	9665	7278	56	13514	10643	67	302174	234497	104	2.50754
75210	70661	89	24487	23844	69	1383	1253	12	1838	1640	24	4338	3960	36	6271	6083	41	129537	121097	83	2.50857
111916	104970	86	43170	40160	82	1915	1982	21	3774	3467	32	7530	7116	47	13028	12100	63	246271	234727	89	2.50857
201626	161996	106	84494	66011	100	2639	2413	26	4896	4424	40	10396	8199	60	16225	13403	70	305460	254696	102	2.50961
112153	99076	86	43919	37076	84	1789	1651	21	2766	2775	30	6169	5968	40	10149	9214	51	223068	198304	89	2.51064
141587	110870	94	57334	43256	95	1572	1280	17	3574	3256	36	6946	5619	50	12028	9035	64	222461	172412	101	2.51064
161783	135997	110	102022	88205	110	3274	2711	31	5484	4777	40	11531	10117	60	16378	14893	72	331032	288878	110	2.51064
169597	138807	105	60618	48473	104	3320	2814	31	4776	4048	43	10919	9326	60	18369	15423	87	361265	307886	109	2.51064
166736	132790	96	68146	54234	93	2961	2168	33	4156	3638	39	9308	7446	54	14468	11638	66	311625	247208	98	2.51064
84971	83083	80	30141	29065	77	1363	1463	18	2840	2431	28	5424	5155	40	9912	9553	52	187512	177717	87	2.51375
[truncated: 7,734 more rows]
