# Supplementary material for: Phenotypic heterogeneity follows a growth-viability tradeoff in response to amino acid identity
Source: Nat Commun. 2024 Aug 2;15:6515. doi: 10.1038/s41467-024-50602-8 (PMC11297284; doi:10.1038/s41467-024-50602-8)
Supplement: Supplementary file 6 — Source Data [file 41467_2024_50602_MOESM6_ESM.zip › source_data/fig6cde/240423/240423_1445_yATP_B12_ORN.csv]

FSC-A	FSC-H	FSC-W	SSC-A	SSC-H	SSC-W	BL1-A	BL1-H	BL1-W	VL1-A	VL1-H	VL1-W	VL2-A	VL2-H	VL2-W	VL3-A	VL3-H	VL3-W	YL2-A	YL2-H	YL2-W	Time
180190	139896	94	73432	57311	93	2309	1619	28	4519	3485	39	9029	7172	58	14885	11430	64	314334	246987	105	0
205852	170107	110	84048	69426	96	2922	2434	31	4637	3669	42	9380	7833	56	14854	12994	70	267343	228867	106	0.00318274
110068	108258	81	32044	31265	78	1759	1786	19	2673	2357	27	6428	6103	43	9637	8883	56	214629	201516	93	0.00424366
176168	136556	105	67669	53040	95	2131	1713	26	4347	3186	43	8984	7188	55	14791	11418	69	306486	241364	109	0.00530457
79553	72601	83	34728	32456	79	1001	952	0	1460	1696	16	3692	3547	33	5715	5782	40	116650	112585	81	0.0074264
118193	109492	84	51693	47008	85	1768	1599	20	2574	2280	32	6522	6292	43	10291	9385	58	211047	199390	96	0.0074264
88877	85577	86	33936	33468	78	1302	1189	11	2391	2194	29	5698	5357	42	9648	9685	51	198877	188776	89	0.00848731
140369	117712	93	63073	52949	89	1853	1445	23	2810	2637	32	7553	6351	50	13479	12103	65	264553	231565	95	0.00848731
157287	140686	94	69710	62934	88	2797	2539	27	3629	3835	30	9355	8872	52	16139	14981	70	324994	306921	90	0.00954823
222813	164795	111	90216	65644	110	3410	2591	35	5181	3915	42	12057	9210	60	17173	12418	73	341519	257273	118	0.00954823
154421	137233	92	50498	44173	90	2160	1844	24	3475	3291	34	7372	6347	48	11815	10417	73	217076	191814	97	0.0116701
247222	204004	110	86612	72231	108	4410	3944	34	6361	5480	49	14570	13254	73	21993	19998	88	437457	390369	110	0.0116701
247723	182844	109	117186	89396	108	3786	2962	36	6788	5166	51	13648	10291	69	20708	15771	78	401142	326626	109	0.012731
126124	119468	100	52951	50093	83	1817	1618	20	3487	3233	28	6449	6191	43	9665	8749	61	207359	194494	90	0.0159137
100381	95666	83	26667	26020	78	1411	1322	13	2926	2625	30	5045	4780	38	7847	7669	46	170203	162725	92	0.0190965
116292	108105	94	81115	77177	83	3260	3252	29	5733	5374	44	12025	10951	59	18580	17863	78	326993	295241	96	0.0190965
154683	118145	98	55857	42475	93	1969	1564	24	3689	2610	41	7775	5946	54	13121	9806	66	262624	200167	110	0.024401
128566	120943	90	51940	50033	84	1302	1304	14	2360	2536	26	6208	5629	44	9421	8632	58	203011	189840	93	0.0275838
76092	73770	79	29800	28670	77	1199	1307	12	1623	1502	19	3543	3436	33	6179	5698	41	123379	121628	86	0.0275838
131883	121097	89	43203	40528	83	2452	2087	26	3596	3447	33	8753	8321	48	13979	13228	60	276541	259758	90	0.0286447
173951	150372	93	81594	72404	93	2692	2445	28	5234	4974	37	11260	10320	58	17873	15886	73	354472	316077	102	0.0286447
158285	124035	96	52662	41088	91	2166	1463	25	4226	3317	42	8191	6094	51	14281	11770	70	288795	228535	105	0.0307665
60299	59847	75	25906	25169	74	617	461	0	1559	1190	12	2956	3005	29	4479	4320	41	94320	90037	75	0.0307665
154950	145715	91	78095	74622	87	2758	2551	27	5261	4607	42	11289	10486	55	17299	16185	69	334045	307541	95	0.0328883
344176	260149	128	197731	150936	125	7368	5394	46	11153	8169	60	23752	18698	88	36287	28836	123	698365	553975	139	0.0339493
139142	129170	86	49598	46393	82	2266	2156	24	3477	3088	33	7440	7111	45	12848	12421	60	251359	235096	93	0.037132
210307	165879	107	73921	58247	97	2740	1942	30	4252	3715	43	9912	7907	56	15922	12160	79	325263	253208	110	0.0381929
115429	100375	90	43241	37452	84	1610	1419	19	2473	2339	26	5681	5277	42	9057	7961	51	190381	169010	93	0.0445584
245376	207552	113	95366	82233	105	4105	3552	35	7373	6486	49	15282	13300	73	24604	21756	96	443498	387058	115	0.0466802
156526	142781	100	59627	54743	87	2523	2148	26	3726	3715	34	8961	8312	56	14294	14115	64	290718	268324	99	0.0488021
92048	88774	82	43063	41433	80	1509	1317	15	2112	1922	19	4687	4682	35	8149	7432	49	164265	153582	91	0.0509239
193487	151859	95	71272	56121	94	2734	2091	30	5007	3934	42	9699	7659	58	14825	11008	68	302177	228586	104	0.0509239
225878	191376	105	111082	94443	96	5069	4194	38	8874	7565	58	19505	16832	74	29902	24869	96	582329	491520	109	0.0530457
61386	58945	85	24451	23775	69	848	890	0	2011	1470	20	3000	2971	30	4503	4379	35	92004	91796	80	0.0594112
126674	112742	89	59285	54017	86	2190	1806	25	3590	3624	33	7939	7134	46	13026	12290	58	250945	226957	100	0.0594112
200275	179346	93	114025	104506	91	4881	4225	37	8766	7916	48	17700	16164	74	25048	21626	92	520697	442188	104	0.061533
168470	138649	91	66684	55062	91	2436	1989	27	4057	3224	40	7877	6662	46	13192	11053	65	261300	222091	103	0.061533
135132	124735	88	48079	44765	85	2069	1855	23	3625	3022	35	7680	7338	44	12106	11270	60	236715	218139	95	0.0636548
223757	178163	101	81699	63567	99	2859	2193	30	5386	4517	44	11663	8747	66	16811	13414	73	340208	265595	114	0.0636548
102435	97629	85	27109	26162	78	1402	1139	10	1816	1950	25	5209	5006	40	8529	7953	47	163267	152236	92	0.0647158
213185	162072	102	99676	75121	100	3210	2287	36	5729	4191	50	11166	8849	61	17428	12812	76	370270	287711	110	0.0668376
255821	201850	110	80661	62392	106	3783	3129	35	7763	6599	44	16322	13891	73	24235	21232	95	488576	443015	110	0.0678985
121032	108211	85	45762	41074	84	1651	1509	17	2735	2385	28	6031	5269	44	9037	8436	47	193767	174251	98	0.0689594
131489	119316	98	54757	49763	84	1857	1562	21	3671	3030	35	7038	6353	44	9640	8645	53	220882	201941	98	0.0689594
165296	143252	92	67109	57691	89	2440	2109	28	3875	3623	33	7866	6637	48	12708	11310	62	256481	224709	102	0.0710812
323235	209896	134	103840	65589	131	5781	3785	48	9267	5950	57	18341	12730	81	27521	17975	100	536962	365783	145	0.0721422
104801	98204	86	37368	35009	81	1945	1676	23	2463	2896	25	6291	5995	43	11179	10586	58	222918	213853	91	0.0721422
105981	100616	83	32102	31386	80	1742	1517	22	2280	2414	27	6852	6837	44	10725	10151	51	215559	206744	96	0.0732031
239194	175605	118	97754	70391	110	3771	2677	39	5831	4875	46	13914	10557	67	23025	17244	80	448348	336993	119	0.0753249
191038	169458	95	96188	84945	89	3194	2500	32	5734	4972	48	11863	10739	58	20262	18194	79	377650	337830	99	0.0753249
104954	101168	81	30785	29682	79	1687	1496	16	2533	1975	29	4965	4949	36	8544	8171	46	164867	160682	88	0.0774467
112129	108071	82	35440	33988	80	1499	1352	17	2466	2391	23	5320	4998	38	8738	8171	51	186895	176835	91	0.0795686
155665	129106	95	55839	45277	92	2853	2223	31	4720	4083	42	9064	7450	55	15777	13435	72	319387	265738	100	0.0806295
92750	89757	88	51139	49670	79	1320	1420	14	1879	1714	21	4644	4456	35	7575	7502	47	152152	146846	87	0.0838122
390263	268091	148	293587	209152	148	12450	8588	54	20414	13600	81	43777	30739	144	65904	46744	144	1.04858e+06	881104	156	0.0838122
378109	218460	205	183642	113657	202	8990	6181	61	15033	10025	84	31948	19984	152	51533	34383	170	992897	621874	223	0.085934
132212	114331	87	45327	38783	85	1661	1284	19	2616	2019	27	6584	5991	44	10074	8656	55	191560	167892	98	0.086995
108427	103816	93	31744	30943	78	1372	1400	15	2244	2325	27	5866	6004	39	9787	10206	48	192851	185477	92	0.086995
77189	75263	78	28445	27896	76	1000	901	0	1404	1699	15	3801	3752	32	6218	5665	47	126803	118896	89	0.0880559
110623	103293	90	33989	32530	81	1841	1716	22	2998	2959	27	6056	5710	41	10419	9785	55	214393	202701	95	0.0901777
97289	92921	87	25335	24636	76	1225	1410	16	2607	2293	24	5562	5630	37	8519	7994	49	188986	177053	91	0.0922995
100554	92642	93	44691	41441	81	1631	1454	16	2224	1914	29	5202	4832	37	7968	7701	44	187069	170011	94	0.0944214
42198	44830	62	23866	24148	68	596	431	0	647	584	0	1690	1740	17	3128	2845	32	57024	58085	78	0.0944214
109430	104434	91	45389	43144	82	1577	1706	19	2985	2845	27	6241	6144	43	9842	9209	51	186355	173043	90	0.0954823
103104	99259	83	26908	25697	79	1532	1497	17	2692	2397	27	5394	5278	39	9014	8989	51	176431	169131	91	0.0997259
134551	126200	94	68698	64484	85	2525	2348	26	5242	4376	44	9190	9095	51	14410	13161	69	313567	283194	98	0.0997259
222995	185420	100	114925	94809	99	3033	2619	30	5807	4504	45	11216	9831	58	19106	16426	84	379591	333576	109	0.101848
115806	109149	86	35206	33882	81	1776	1683	20	3104	3001	30	6710	6232	42	10458	9617	55	206599	187536	96	0.102909
94927	91069	81	38971	37702	80	1078	951	0	1871	2315	20	5112	4420	39	7857	7666	47	159318	149364	90	0.10397
190178	151666	98	72462	58173	96	2756	2327	31	4299	3466	40	9442	7437	53	16075	12975	71	313591	256473	108	0.10503
198531	151237	99	80116	59925	98	3155	2619	32	5321	3491	48	11384	8812	67	18641	14533	77	373117	298044	107	0.107152
98089	94368	79	41765	40260	79	1380	1323	15	2652	2219	29	5477	5441	39	8936	8691	53	190993	183194	83	0.107152
144670	126750	92	63963	55896	88	2210	2008	24	3171	2918	37	9101	8059	52	13059	11230	63	287035	255783	96	0.109274
140860	122449	91	54242	45011	91	2074	2003	22	4039	3314	37	8372	7648	47	13670	12031	64	288412	251645	98	0.111396
166472	143874	91	62607	53843	90	2489	1967	27	3613	3053	40	7936	6522	53	12655	10912	64	232081	204055	97	0.113518
119575	111768	83	42658	39707	82	1815	1532	21	3231	3017	28	6508	6166	45	10613	9741	55	210303	200219	87	0.113518
90873	87105	82	33261	31985	78	1221	1112	11	1892	1690	23	4803	4440	39	8056	7622	50	163935	156527	84	0.116701
205180	153501	102	72327	53824	97	3248	2386	35	4692	3206	45	9629	7209	60	15020	11808	71	296184	219865	105	0.118822
170998	146644	104	73140	64621	89	2391	2268	24	4162	3619	41	9014	7505	54	13256	11526	62	260888	234137	97	0.119883
58111	58272	75	26095	25802	72	564	651	0	1313	1246	13	2507	2617	26	4408	4386	37	88330	89767	82	0.119883
91986	88768	81	34166	33293	78	1034	1056	5	1615	1560	19	3988	4050	35	6091	5948	42	120067	116646	82	0.124127
112967	106013	88	49416	46568	84	1971	1816	22	3509	3417	31	8479	8587	50	12953	12434	60	261428	250148	100	0.124127
232861	174574	125	83891	63924	107	3518	2855	36	5201	3822	44	12534	10251	65	21485	16532	83	403102	309427	117	0.128371
180721	149648	96	86868	72796	95	3259	2427	34	4580	3647	39	10369	8479	57	16592	14716	69	319024	272860	107	0.128371
96931	95592	79	45818	44912	78	1836	1310	20	2385	2318	24	6081	6309	40	11393	11078	54	215510	198746	87	0.128371
167395	139831	108	46705	38742	91	2265	1950	26	2938	2719	30	7805	6653	52	12409	11137	59	236906	211890	92	0.129432
192971	153299	101	67483	53807	98	2781	2383	28	4840	3451	45	9350	7615	55	13613	11289	68	270476	220955	108	0.130492
113295	109284	83	24908	23738	75	2074	2276	22	3659	3257	35	7030	6846	45	10889	10814	55	211084	199172	90	0.131553
286512	193135	152	113605	76124	137	3943	2886	35	6284	4544	46	14886	9941	71	22661	14466	91	432143	294000	152	0.131553
228166	159655	115	84683	60102	109	3192	2309	35	5467	4177	41	11549	7912	62	17820	11742	77	350935	260867	115	0.132614
148368	130985	105	75080	67863	89	2106	1505	25	3932	3069	37	8276	7134	55	13697	13024	57	263873	236834	97	0.133675
170123	140322	107	65648	54092	93	2033	1818	22	4032	3156	35	7237	5988	48	12370	9592	61	235624	201269	103	0.133675
289397	200410	118	137127	96054	116	4479	2815	41	6239	4361	51	13944	9911	73	21088	15494	86	451131	316949	126	0.133675
135170	128349	95	62385	58962	84	2123	1850	26	3216	2935	34	7256	6801	46	13168	12169	62	241628	216721	93	0.134736
172777	139618	103	54824	43950	91	2358	1773	24	3832	3266	34	6845	5366	48	10969	9041	56	212804	181653	102	0.135797
103826	100038	91	31437	30734	77	1474	1423	18	2639	2530	25	5027	5021	39	7937	7564	47	154506	147466	88	0.136858
149511	134297	90	60498	55303	86	2601	2238	28	4023	3449	35	8598	7642	49	13267	11963	62	267234	224666	92	0.137919
193765	146961	101	79961	60032	98	2717	2018	31	4806	4383	40	10537	8276	58	17585	13323	84	349539	266503	109	0.137919
136547	125124	103	65204	59969	85	2054	1736	21	3803	3527	37	7805	7237	48	11853	11539	57	260848	244778	98	0.137919
104951	96532	83	45304	40782	82	1968	1548	23	2725	2534	29	6147	5659	43	9941	8525	55	204300	191720	93	0.137919
235596	198446	101	111566	93671	98	3721	3258	34	5585	5288	43	12812	11073	62	19811	16916	87	386716	336275	106	0.13898
110032	105751	81	45542	44190	79	1903	1627	22	3131	2422	34	5845	5172	41	10402	9825	58	206534	198215	90	0.13898
108036	102885	83	27344	25935	79	2370	2289	26	3660	3442	31	8228	7957	47	13778	13099	61	275392	262677	92	0.141102
181066	147226	94	76110	61080	93	2880	2339	30	4314	3457	40	8303	6393	54	13142	10385	65	258738	207980	100	0.143223
118460	110584	83	35546	32724	84	2226	1922	26	3271	2891	34	6909	6433	44	12243	10727	66	239352	218372	88	0.144284
68773	65836	93	27245	26687	76	518	662	0	1370	1247	17	3224	2861	30	4608	4657	33	94235	89336	84	0.146406
353140	204935	129	131126	75573	128	4877	3017	45	7631	4922	56	16865	10053	87	26395	16191	115	522382	312546	134	0.146406
117026	111818	82	54214	51559	82	2637	2505	27	3900	3662	34	9416	8725	51	15991	15665	73	314788	280687	79	0.147467
92668	91059	78	43722	42177	78	1531	1438	17	2819	2819	26	4928	4530	39	8799	8301	50	181671	172530	82	0.148528
86141	80604	83	24338	22376	73	945	1074	6	1758	1804	24	3593	3450	33	5493	5086	41	108195	100725	83	0.148528
269448	204740	116	87876	66950	111	4230	3031	37	6951	5439	46	13329	10403	62	21672	17682	89	426114	351975	112	0.149589
235863	194607	112	116386	97080	101	4423	3619	36	6328	5093	46	15048	12122	69	26134	22284	91	467464	377291	108	0.15065
137729	127012	95	79296	72185	88	2643	2669	26	4555	3942	41	9169	8551	51	15689	14543	70	325617	299438	94	0.151711
155019	138138	93	49970	43787	88	2168	1882	25	3963	3733	36	7980	7386	51	13558	13112	59	278415	259813	94	0.152772
138096	118682	93	54190	45669	89	1864	1355	18	3113	2759	36	6727	5968	46	10449	9545	51	228213	199576	96	0.153833
233104	194451	99	116376	98015	97	5263	4726	38	8811	7308	49	18729	15836	73	31353	27003	94	615198	503172	104	0.153833
113544	108939	82	33881	32253	81	2223	1932	22	3548	3552	29	7924	7368	50	12516	11671	61	244202	221094	99	0.153833
107043	99615	83	44938	43283	81	1604	1509	18	2346	2623	26	6118	5617	43	8736	8314	57	191514	180777	89	0.154893
192048	151657	104	77521	61855	97	2762	2286	31	4832	3932	40	10335	8224	58	17857	14704	79	357139	297254	109	0.155954
162784	135177	101	59544	51102	91	2082	1905	23	4125	3372	41	8090	7014	50	12336	10925	54	247042	218296	99	0.155954
81559	78239	80	27558	27220	76	1402	1476	15	1832	1822	22	4413	4243	37	6821	6726	46	151283	147127	88	0.157015
98327	94729	84	45375	44244	80	1476	1295	14	2220	2073	30	5550	5187	40	9237	8790	59	184664	174471	94	0.159137
111537	106707	87	38480	37301	80	1430	1605	16	2019	1770	24	5370	5387	39	8345	8063	47	166851	154152	86	0.16232
204952	171638	102	78004	64071	94	2773	2507	28	4846	4480	42	9685	8079	55	17185	14353	73	317438	263521	103	0.163381
114710	108976	86	58936	56785	81	1706	1453	19	3750	3008	38	7364	7188	43	11641	9952	59	228647	214279	92	0.164442
92021	87563	86	41816	41057	79	1158	1394	12	2588	2183	30	4762	4584	37	8691	7811	48	165394	159181	87	0.164442
171600	140809	93	64382	51949	92	2430	1835	28	3654	3572	36	8455	7015	52	14019	11214	68	261905	212508	104	0.164442
201691	159242	103	78790	62242	95	3023	2225	33	4758	3925	43	10555	8276	55	17752	13663	75	349329	287527	103	0.164442
227343	178099	113	89362	70631	105	2992	2204	33	5058	4480	41	12263	9813	64	17495	14819	70	363555	304643	112	0.165503
158519	130500	94	48303	38467	91	2343	1565	26	3715	3349	35	8084	6616	49	13510	11595	69	274638	230407	99	0.167624
296422	210685	123	125860	90819	120	3950	2696	38	7365	5067	53	14617	10110	70	21272	16133	82	424733	309063	129	0.169746
128773	116189	85	53370	45597	87	1986	1890	23	3598	3128	33	7574	6809	47	12404	10469	60	254749	231223	93	0.169746
154137	133583	95	58524	50892	89	3019	2456	30	4446	3907	36	9437	8363	54	14734	14191	65	308704	286940	97	0.175051
134521	121501	86	50855	45712	85	1920	1814	22	2836	2901	32	7341	6191	49	10579	9221	53	210249	192627	95	0.175051
275880	228780	131	108787	90831	113	5833	4946	40	9852	7714	61	19509	16441	80	28904	24801	107	552072	460297	121	0.176112
116217	105184	85	41148	37284	83	1530	1353	15	2508	2496	26	6359	5766	47	9505	8512	57	204503	190064	91	0.176112
70214	67807	81	28030	27038	77	974	1002	2	1914	1722	21	3470	3414	31	6206	5943	42	133208	124821	85	0.178234
126286	119040	87	40116	38227	84	1583	1510	19	3366	3144	31	6542	6283	41	10469	9506	56	227574	214484	90	0.181416
194407	165133	97	111487	100611	92	3682	3232	33	5958	5726	44	14199	12949	62	21334	19364	88	413316	374438	97	0.181416
203180	166035	123	96170	76677	123	3414	2405	32	5615	4578	41	11680	9211	59	19742	16915	87	400887	340369	123	0.181416
64103	63052	77	19952	19463	61	866	895	0	1905	1923	19	2977	3210	30	4811	4737	39	117140	115106	78	0.182477
144377	120650	93	47013	38363	88	2430	2016	27	3214	3083	29	7422	6268	46	9822	7976	56	206085	179604	92	0.184599
56931	56297	78	24221	24058	70	738	817	0	678	1055	6	2276	2401	25	4115	4363	32	75888	71174	78	0.184599
113356	106664	86	37319	35891	81	1607	1543	17	1946	2340	23	5847	5671	42	9271	8839	51	206727	195240	90	0.18566
121287	108171	103	42881	37098	103	1688	1514	20	3032	2765	33	5963	5154	42	9622	8458	58	189275	166974	103	0.18566
232884	161156	106	91962	65361	104	2981	2128	34	5664	3996	48	11761	8112	69	17489	11882	78	367535	262135	115	0.187782
277858	201124	131	103183	74444	121	4245	3424	37	6820	4951	48	14899	11546	69	21439	16095	82	416372	316205	131	0.188843
138737	128296	89	72336	68488	84	2287	2206	24	3683	3578	31	9443	8684	55	15469	13938	78	313717	276642	90	0.190965
125356	117483	87	47942	45719	83	2045	1899	23	3001	2780	31	7288	6825	45	11977	11027	63	241685	225986	92	0.193086
148078	126783	92	56294	45840	90	2260	1850	23	3556	2914	36	7326	6440	47	13421	11731	72	267757	231539	98	0.194147
283641	202768	128	112062	78771	123	5830	3872	46	8385	5888	54	18733	14299	78	30012	22820	115	566626	416184	130	0.196269
120480	110419	87	39229	34781	85	1968	1934	20	3214	3179	32	7583	7089	48	13994	12690	68	256780	236308	95	0.19733
207100	163580	104	75690	59719	100	2130	1851	24	4442	3693	39	9538	7803	54	15672	12997	66	335639	269076	112	0.198391
145737	121437	92	70058	58659	90	2307	1883	26	3724	3254	36	7289	6172	49	12827	10638	64	255379	209925	100	0.199452
232418	168589	110	89820	66611	105	3386	2583	34	5235	3992	44	10865	7646	64	14957	10995	77	337217	246893	116	0.199452
67497	64936	76	32214	31090	76	810	712	0	1150	1254	15	2862	2598	31	4388	4568	35	106240	101864	82	0.201574
158952	131267	93	72962	60958	92	2566	1961	29	4652	3541	38	8969	7723	50	14258	11698	71	286769	242651	105	0.201574
159666	146121	92	64901	59916	88	2419	2277	28	4904	4384	41	9757	8674	51	16340	14690	72	318445	290828	103	0.202635
110172	104280	86	41692	40440	81	1934	1926	22	2896	2588	27	6657	5991	47	11628	10885	55	224139	208871	91	0.205817
84903	82009	80	24251	23883	67	1200	1036	5	1724	1804	22	4050	3673	35	6819	6479	47	135760	129688	84	0.206878
107993	102569	84	38171	36215	80	1471	1639	15	2766	2412	30	5990	6045	43	9232	8733	53	202754	193709	91	0.209
243672	188779	108	91492	70572	104	2978	2385	31	5211	3985	42	11924	9528	61	19033	15497	82	392480	326419	108	0.209
183356	160692	90	74386	64647	90	2970	2583	30	4721	4536	36	11008	9452	64	17701	15242	79	325499	284628	95	0.210061
178220	150689	94	85271	74242	91	2728	2378	30	4201	3480	42	9378	7741	54	16788	13728	69	322898	262979	88	0.210061
96276	91771	84	33680	32526	79	1179	1243	12	2771	2479	31	5025	4951	38	8558	8135	48	173714	169612	85	0.211122
104361	101071	82	37159	35717	79	1750	1578	19	2068	1979	24	6345	5909	46	10287	9268	55	197221	182732	84	0.213244
191349	163459	96	89196	78130	93	3198	2664	31	4536	4124	40	10496	9240	54	16395	14563	67	323553	285410	100	0.217487
183040	153204	94	83076	71299	92	2586	1923	27	4514	3120	42	8574	7051	51	13173	11056	64	253378	208154	103	0.223853
132862	120002	87	58622	52845	86	1936	1767	22	3714	3062	35	7847	7647	47	13229	12397	58	267462	250553	94	0.229157
185458	133635	101	68637	48841	98	2484	1635	29	4832	3315	44	10033	7495	56	15290	10987	72	280289	202305	111	0.233401
197368	157030	101	68814	53959	96	2291	1936	27	4401	3798	39	9839	7797	56	15649	12738	73	313619	248004	110	0.235523
147888	128310	103	79153	69311	90	1949	1896	22	3323	3418	34	8209	7224	52	12404	10987	61	254309	223863	101	0.238706
161076	147706	88	59332	55276	86	2629	2318	25	4367	3364	35	9518	8674	55	14824	13503	67	300564	258102	96	0.238706
115633	112015	81	34116	32851	80	1880	1598	21	2421	2430	28	6666	6149	45	10797	10927	53	219890	202967	91	0.242949
98392	92714	98	43584	42392	80	1005	904	0	2352	2363	30	4077	4032	35	7058	6460	50	138950	135014	89	0.242949
125166	114698	90	48281	43489	85	1589	1178	14	3237	2665	30	6106	5559	42	9182	8564	51	161688	154122	89	0.24401
150624	117123	111	53832	41295	111	2255	1839	25	3851	2663	42	8573	6843	54	14332	11112	70	282824	221880	111	0.24401
161685	140546	94	67938	60762	90	1942	1808	23	3011	2899	30	7770	7009	47	12426	11089	56	230519	206357	98	0.24401
117189	111565	87	47472	45922	81	1738	1863	18	3141	3157	30	6855	6472	43	11191	10354	52	219226	214000	90	0.245071
54119	53189	81	26614	26452	73	737	876	0	1314	1082	7	1993	1799	23	3347	3009	31	71214	68342	74	0.246132
76515	74555	93	30051	29028	76	1242	1124	9	2018	1954	21	3779	3970	33	7196	6810	44	135075	130501	84	0.246132
122784	115133	101	33144	31923	81	2035	1828	22	3419	3197	31	6784	6571	43	12312	11618	60	234830	222800	91	0.246132
113273	108809	88	57276	55253	82	1451	1490	17	2725	2592	28	6322	6158	43	9281	8751	54	189059	182638	88	0.248254
75639	73076	79	26440	25565	76	860	952	0	1640	1501	18	3744	3505	36	5428	5256	41	108115	98663	82	0.248254
104401	101088	81	40432	39163	79	1645	1981	18	2143	1897	24	5450	5465	40	7974	7423	51	165744	154394	90	0.250376
110606	103374	91	49850	47530	81	2074	2092	25	3466	3757	33	8554	7939	50	14413	13802	62	291422	272073	87	0.251437
214194	173463	99	70114	56504	97	3442	2769	33	4853	4596	40	10762	8913	58	14964	12516	63	296107	254063	106	0.251437
269656	190129	131	85817	59599	115	3576	2523	36	6010	4474	45	13001	9281	63	21203	15640	84	427724	305767	127	0.252498
97716	98449	77	36844	35724	78	1061	1124	8	1573	1813	21	4665	4515	38	7284	7300	43	146114	139812	89	0.253558
107636	102217	81	44800	42677	80	1547	1321	15	3250	2925	32	6853	6514	42	11164	10929	57	213281	198491	90	0.256741
148765	129803	92	54772	45665	92	2314	2023	25	3346	3580	30	8972	7371	58	14069	12093	69	276467	235725	106	0.259924
171417	146117	94	79704	68543	91	2991	2422	31	5090	4150	43	9987	8656	58	16534	15429	76	341431	294668	99	0.259924
227991	189921	116	129795	108941	105	4483	4086	35	8607	6854	61	16525	13429	72	27868	22250	105	521400	424671	118	0.260985
111855	106215	88	47172	46221	80	1236	1225	12	2732	2846	30	5346	5448	39	8398	7996	52	197644	186684	93	0.262046
148196	123879	100	56479	47420	91	2470	1917	30	3775	3118	37	8953	7828	53	15505	12525	66	298717	251291	101	0.262046
165108	137808	104	60099	51555	91	2168	1874	23	3767	3296	30	8440	7581	51	12818	10152	68	276452	235480	103	0.265229
213306	152316	108	129013	102650	101	6243	5409	43	10448	8119	59	22729	19238	86	35081	29422	99	702513	602942	117	0.269472
159409	138948	95	66950	56772	91	2072	1836	21	3128	2691	33	6962	5412	49	10844	8657	69	231674	194623	95	0.272655
131807	116306	87	53113	45794	86	1894	1636	20	2857	2385	31	6748	6029	47	11128	10404	54	234495	213386	98	0.273716
103218	98681	83	34732	33083	80	1242	1307	13	2374	2092	26	5182	4822	40	8107	7781	48	160232	150723	93	0.273716
270079	181035	125	93628	61886	121	4078	2663	39	6549	4758	49	14076	10106	72	21117	14202	93	411943	280066	133	0.275838
200239	163864	108	71124	59815	97	3340	2619	32	4525	3997	39	10341	8533	59	16659	13430	77	316771	266115	105	0.282203
313784	222447	145	116191	83640	130	4683	3474	40	8777	5682	54	17183	12605	78	27125	19380	99	517747	382570	138	0.282203
137272	131784	91	49832	48632	81	3154	3060	29	5397	4871	41	12918	12529	62	23082	21116	86	432408	403210	100	0.287508
318553	225112	129	122307	84741	126	5453	3785	44	8810	6692	49	17783	12432	73	28096	19422	111	549662	404423	138	0.288569
170062	146119	107	59664	52348	89	2544	2188	29	4181	3734	40	9329	7964	54	13922	12418	61	277607	249620	101	0.28963
98097	92527	82	37151	34775	81	1444	1301	13	2278	2002	22	4003	4218	33	6787	6283	47	135592	128064	94	0.28963
103029	99182	91	36154	34950	79	1282	1256	13	2421	2128	26	3947	4088	34	6789	6637	42	147626	138318	92	0.291751
212898	179917	103	97410	81191	101	3378	2823	33	6073	5057	41	12132	9844	64	21713	18767	97	451096	398895	110	0.293873
148002	136215	92	61166	56270	87	2135	1700	25	4199	4318	35	8442	7333	48	13983	13144	66	262091	242313	98	0.295995
130662	121581	93	72773	69513	84	2484	2265	27	4629	3962	38	9724	9171	53	16425	15453	70	307014	286786	91	0.297056
130543	117557	103	57006	51801	85	1596	1565	18	2991	2528	31	5424	4796	43	8181	8120	47	169515	149772	97	0.3013
344847	260484	135	210629	168101	125	9759	7364	50	16233	11927	75	34212	26706	120	52046	39569	127	993181	747673	139	0.3013
83865	81403	80	25158	24923	66	1023	1105	8	2716	2519	25	4036	3949	33	6576	6596	42	148074	142735	87	0.302361
127212	115692	94	64978	60226	86	1682	1548	18	3272	3161	30	6420	5997	43	10882	10462	56	219497	206655	97	0.302361
134941	120823	90	47385	42313	85	1984	1778	25	2701	2908	29	6802	6402	43	11160	9584	56	217307	199377	97	0.303421
217794	170749	105	84591	66019	99	3436	2852	33	5939	4772	49	13357	10717	66	21918	17107	92	418786	337915	114	0.305543
157058	147169	89	70151	66866	87	2378	2083	24	3871	3457	36	8825	8103	52	15251	14535	71	298432	273437	100	0.307665
208237	171076	96	86879	71535	94	2991	2460	29	5094	3732	43	9637	7951	55	15502	12732	80	295419	252674	102	0.308726
192070	170885	107	52468	47023	92	3040	3065	28	5324	4785	48	9932	8824	55	15490	13601	66	291599	263540	99	0.309787
79805	77405	80	36416	34956	77	1329	1378	15	1845	1679	23	4495	4497	38	6876	6842	41	150021	140905	83	0.310848
120566	111259	95	40306	37205	84	1563	1567	16	2637	2258	30	5899	5389	43	9421	8636	53	196212	178589	101	0.310848
302841	180965	120	116584	67452	118	4027	2453	39	7625	4529	65	14359	8811	74	20892	12390	97	422970	264433	125	0.31297
115950	108699	93	36634	34412	81	1241	1280	16	2641	2310	29	5356	4963	39	9012	9021	51	179362	165664	87	0.31297
182102	151214	97	60978	50384	95	2411	2140	26	4064	3318	41	7941	6554	48	12928	11336	61	258142	228431	100	0.315091
172110	153944	90	41447	36106	89	2789	2403	29	4970	4552	36	9985	9320	52	15401	14368	70	322157	298522	93	0.318274
162063	136797	92	58216	49045	88	2897	2280	29	3827	3738	34	9151	7798	52	14701	12639	69	292189	261817	94	0.318274
111726	103652	87	46215	44162	81	1990	1692	23	2663	2585	31	6219	5876	42	10874	9832	58	201975	192896	85	0.318274
110076	103456	94	43721	42411	81	1396	1149	12	2898	2526	27	4797	4722	38	8482	8635	45	177619	165839	93	0.319335
251816	170101	110	97310	65522	106	4020	2596	41	5834	3690	49	11755	8214	68	18106	11767	83	350482	232467	115	0.319335
128089	117637	89	44930	40431	82	1849	1624	21	2680	2593	29	7233	6324	48	10988	10293	52	219496	201365	93	0.320396
200787	164181	101	66884	53865	95	2377	1994	28	3592	3313	32	9034	7274	56	13777	11894	65	272425	226800	105	0.326762
179889	146882	103	69746	54995	96	2499	2230	27	4106	3756	39	8920	7296	54	13610	10784	61	280073	229776	107	0.328883
106487	104323	81	41494	37672	83	1712	1603	20	2483	2352	28	7355	6549	50	10516	9045	52	212434	196772	92	0.328883
110356	103137	85	45371	43223	82	1398	1295	13	2470	2342	25	5562	5063	44	8608	8698	49	173931	162004	92	0.329944
200463	149982	108	80610	59521	99	3240	2240	34	4586	3174	46	10212	7548	58	17905	13337	77	349159	259888	111	0.331005
115365	109984	83	31539	30364	80	1960	1877	22	2968	2688	31	7110	6793	46	11521	10438	60	222097	203959	93	0.33631
102976	93571	87	32236	29125	80	1338	1185	12	2155	2101	26	6203	6064	41	9524	8241	50	210921	189477	96	0.339493
144344	139494	87	54910	51789	84	2519	2382	25	3725	3663	34	9535	9115	52	14743	13811	64	294709	272499	96	0.339493
122528	118025	85	51245	48179	82	2059	1806	23	3009	2720	32	6623	6079	42	10385	10243	52	219171	202736	92	0.339493
176590	143664	96	66206	54189	92	2184	2035	25	3785	3162	36	8776	7475	56	12711	11074	57	257130	217595	104	0.340553
141519	125052	90	71214	64264	88	2019	1731	23	3309	3240	33	8168	7477	49	13255	12107	61	267967	231196	89	0.340553
95582	92100	81	27909	26817	78	1949	1834	20	2622	3042	29	5777	5964	41	10421	9504	56	209206	197809	90	0.341614
179446	138452	96	67425	53019	95	2357	1842	25	3508	2927	36	8525	6683	52	12656	9935	73	253315	202495	103	0.341614
134689	120173	88	58935	51563	87	1621	1465	18	3025	2963	31	6509	5879	45	10811	10168	64	217396	194892	95	0.343736
126073	118371	85	56695	53745	82	2117	1923	25	3745	2978	37	7910	7173	49	12832	11795	65	273601	243696	86	0.344797
204465	169250	107	76043	63628	92	3383	3029	32	5174	4250	41	12617	10809	59	20097	17369	78	397443	354965	99	0.345858
291997	221223	127	121559	94680	115	4339	3338	37	6194	5317	46	13016	10458	60	17952	13614	68	387585	318889	118	0.346919
153648	132199	92	50309	44714	88	1877	1853	22	2931	2781	31	7507	6887	46	12873	11374	57	264270	230450	98	0.34798
149456	122286	100	54281	43679	95	1969	1711	23	3245	2701	38	7514	5953	49	11546	10557	58	229699	192270	103	0.351163
224392	152244	108	86990	60772	104	3092	2051	34	4659	3455	44	10280	6765	62	16396	10972	75	322458	216061	112	0.351163
149234	136872	86	61627	55188	87	2539	2199	27	4725	4077	42	8873	8444	48	15520	14632	69	291613	270678	96	0.352223
118413	112158	89	34287	32934	80	1823	1363	24	3306	2746	33	6305	5940	43	9587	8625	56	190740	177292	91	0.352223
253942	209515	110	234697	205084	105	7916	6921	44	14528	12238	62	29956	25490	100	45634	38105	103	908344	749784	113	0.354345
237295	178370	107	79724	59790	100	3873	2733	38	5160	3891	43	12854	9717	63	21471	16333	85	433521	321807	113	0.354345
198832	160910	101	69521	55401	98	2918	2245	30	4143	3493	41	9804	8691	51	15438	12366	73	307216	262863	106	0.357528
157715	136184	94	60517	51566	91	2073	1774	23	4285	3570	40	9489	8111	51	14124	12212	69	297568	254280	100	0.358589
185024	154439	96	75048	62695	95	2941	2432	30	5148	4418	38	9715	8437	56	15705	13507	65	315236	276326	102	0.358589
109451	100713	87	46031	41664	84	1700	1558	20	3114	3102	29	6222	6149	41	11444	10776	53	232045	212756	94	0.360711
158777	129028	94	43793	36223	88	2096	1801	24	2804	2470	29	7013	5833	50	11146	8644	59	202756	168986	98	0.360711
94644	93384	80	43727	42897	78	1530	1459	19	2411	2314	23	4664	4658	38	8234	7638	49	155567	146815	86	0.363894
174122	139612	96	74908	59542	93	2408	1767	27	3729	3204	36	9095	6883	54	14877	12073	71	297014	243814	101	0.366015
95492	92432	86	43040	42107	79	1256	1245	12	2020	2133	20	4979	4853	38	8804	8550	49	175778	169471	92	0.367076
85851	82114	83	38358	37619	78	1205	1137	9	1442	1527	22	4283	3965	37	6926	7187	42	147599	139106	90	0.368137
113654	106304	84	58655	54954	83	1733	1693	18	3198	3070	30	6514	6452	42	11197	11183	50	226912	210498	93	0.368137
82855	76764	89	34629	31494	80	729	732	0	1312	1178	15	3500	3395	33	6260	5631	45	116601	108035	94	0.369198
169797	132601	112	73419	57799	96	2327	1768	27	3821	3309	38	8894	7313	52	14392	11439	70	295188	234475	105	0.369198
315057	202173	134	121070	76136	125	4665	3120	42	8663	5562	58	17142	11606	80	23348	15580	102	486345	324622	135	0.369198
79932	80181	79	33365	32616	77	1129	1123	9	1971	1559	17	3477	3477	31	5804	5572	41	130135	118675	85	0.370259
176937	147542	92	59301	48872	92	2239	1807	27	3012	2997	35	6403	5616	43	10336	8669	53	197434	160044	102	0.370259
179597	147127	98	88768	72431	93	2288	1872	27	3944	3523	40	8391	6950	50	15141	12767	71	302404	253342	104	0.372381
104053	99349	86	34664	33487	79	2263	2176	23	3383	3015	32	7188	6634	50	12618	12133	59	237542	222680	90	0.373442
119922	113702	83	29744	28554	79	1421	1441	15	2694	2705	28	5833	5262	41	9773	9242	53	200080	182651	90	0.374503
144393	128736	89	66722	60391	86	2508	2133	26	3080	2802	38	7364	6521	47	11802	10207	65	240445	208095	84	0.376625
78116	74545	79	15195	14775	50	1153	1299	12	1935	1593	25	4442	4537	34	7285	7001	54	144185	139927	83	0.377685
141935	117587	97	55944	46092	90	1889	1549	18	2862	2749	31	7392	6813	50	12406	10881	58	244318	207740	94	0.379807
56210	52291	76	26345	25304	75	761	719	0	1132	1280	14	2686	2421	27	4574	4446	39	86541	84990	72	0.38299
88503	85578	80	35957	34738	78	1176	1236	11	1998	2369	22	4668	4660	36	7553	7467	47	147271	136583	89	0.38299
158947	132498	91	55782	44215	91	2393	1929	26	4069	3419	34	8962	7518	58	14459	11928	71	296722	247245	100	0.384051
92084	91301	80	31761	30536	77	1187	1144	10	2380	2011	20	4680	4330	37	7806	7054	50	151776	141205	89	0.385112
111728	107195	94	45472	44218	81	1590	1592	19	2941	2780	32	6008	5584	46	9042	8721	47	200272	190034	91	0.386173
137437	127942	87	41188	37396	83	1997	1700	22	3201	3034	28	8106	7681	48	14355	12862	72	247673	230629	95	0.386173
239278	198473	104	119473	101354	102	4860	3631	38	8715	6729	54	15810	13605	66	23087	19297	89	464158	392853	110	0.390416
101271	97264	94	40869	40452	79	1670	1807	19	2714	2358	30	6521	6403	44	10757	10043	56	219416	207049	86	0.390416
70727	71746	75	25175	25262	71	896	863	0	1795	1559	16	3008	2839	29	4653	5397	32	104312	100938	84	0.391477
115450	108919	85	39422	36653	83	1913	1670	23	3330	2704	34	7674	7324	46	12486	11689	60	247251	232349	91	0.393599
177394	129586	99	72211	53289	97	2629	1788	31	4437	3200	42	9487	6722	60	15433	11987	75	297936	218058	103	0.397843
235642	180446	108	92235	70600	104	3503	2887	35	5815	4939	46	12134	9245	63	18488	15009	82	374653	302914	114	0.399965
127412	117438	85	42623	38589	84	2638	2061	27	3637	3655	34	7920	7616	47	13751	12697	62	273945	252675	94	0.403147
100225	95027	96	27664	26926	77	1627	1355	18	2505	2251	26	6244	6195	42	9567	9149	49	199386	195295	91	0.40633
109790	103833	84	37070	35358	80	1114	1254	12	2353	2141	27	4800	4530	40	7095	7077	49	147929	139272	87	0.408452
109636	107105	79	46035	43635	80	1939	1936	21	2387	2715	27	6121	5695	47	10290	10262	52	205340	192996	85	0.408452
98604	94141	83	32723	31668	80	1825	1472	21	2407	2334	27	6806	6722	43	10988	10798	60	210223	200941	88	0.412696
111591	107737	81	63044	61774	81	1708	1738	19	2865	2483	30	6368	6474	42	10149	9911	47	201878	189282	85	0.413757
194236	169585	102	73071	64043	93	3403	2842	32	6019	4875	40	10550	9443	55	17069	14649	81	358964	328300	98	0.414817
214269	163911	104	79622	61685	101	2533	1698	32	4710	3893	40	9353	7040	58	14884	12364	64	289961	225149	108	0.416939
190674	164627	96	97936	85288	94	2808	2526	28	4718	4311	39	10247	8934	59	15157	13258	76	308496	279023	101	0.421183
109376	96539	86	41382	36124	82	1860	1522	19	2883	2416	33	6521	5703	47	10701	9111	57	221223	201919	94	0.422244
102933	99949	81	42353	41071	79	1587	1548	18	2177	1988	26	4939	4849	35	7382	6830	47	164490	158165	85	0.423305
98191	94261	81	42162	40826	80	1589	1303	14	1959	1825	25	5286	4783	41	8748	8429	54	185204	171052	97	0.423305
134945	120567	87	52029	46666	86	2158	1874	26	2804	2753	28	7054	6530	45	11274	9827	62	229886	215468	94	0.424366
300136	239416	119	174296	141399	113	6707	5554	41	11812	9406	57	27928	21452	105	42768	32596	111	873283	678198	122	0.424366
107994	103886	80	54696	52886	80	1953	1858	24	2621	2531	28	7186	6710	46	10609	10642	52	216830	200234	89	0.424366
197835	157307	101	70126	54874	98	2306	1836	26	4333	3191	37	8790	6853	54	12844	9999	61	286826	227639	112	0.426487
111314	106449	93	39172	38225	79	1854	1739	20	2753	2476	30	6169	5603	45	10198	9397	56	197841	183439	85	0.426487
157436	126300	106	65059	50581	93	2263	1987	26	4606	3238	44	9257	7460	53	14441	12503	68	290008	238309	101	0.42967
108087	105954	81	31809	31231	78	1945	1619	25	2498	2395	29	6068	5543	42	8917	8695	50	186647	176818	89	0.42967
107511	103914	93	36494	35398	81	1641	1489	16	2312	2238	23	5661	5372	41	9732	9111	51	172857	162522	93	0.430731
253044	186882	109	117478	88190	107	4064	2873	37	7172	6265	47	15908	12240	67	25700	19345	92	532314	418046	115	0.430731
109956	104212	87	35321	33456	80	2020	1938	23	3564	2711	30	6963	6858	46	12873	11983	65	239339	223462	93	0.433914
205442	175246	106	83788	72331	94	3379	3136	30	5285	4471	39	10450	9625	54	14506	13304	63	316108	288580	100	0.434975
67182	67526	76	14095	14454	46	980	957	0	1517	1737	17	2734	3017	27	4626	4330	38	96954	92623	84	0.434975
169023	137765	104	66394	55200	93	2670	2226	30	4597	3858	41	9859	8517	52	15713	13089	66	308623	269693	101	0.434975
132217	120048	89	61639	54282	88	1467	1273	16	3367	3032	32	6450	6230	45	10832	9257	56	199177	177399	96	0.438158
89764	84853	81	32776	31682	79	1058	977	0	1738	1582	21	4105	4143	33	7143	6572	49	131460	125230	87	0.438158
154245	121711	96	53070	40935	92	1891	1424	24	3687	2876	36	7000	5586	49	10721	8616	58	204249	167034	101	0.438158
70706	68734	79	31150	30355	77	1080	908	0	1773	1646	19	3508	3095	33	5760	5387	41	121535	111443	85	0.439218
132614	120211	88	53803	48912	84	1872	1519	23	4424	3888	40	8889	8082	51	13894	13066	60	287998	276793	90	0.439218
114086	108051	83	46290	43540	82	1483	1414	14	2847	2675	29	5344	5481	38	8870	8698	47	174530	167700	86	0.445584
133232	119049	88	48640	41754	87	2087	1826	24	4080	3252	36	7199	6395	48	11063	9823	61	226614	209761	90	0.446645
130389	118893	86	61798	55662	85	1542	1400	18	3410	2507	35	6507	5979	47	10669	9749	56	191080	169111	79	0.447706
102524	96436	83	36706	34276	82	1659	1382	18	2042	2492	21	5206	4916	41	7991	7766	42	161089	155419	83	0.448767
207710	160229	100	79947	62888	98	3460	2649	33	5200	4665	40	11760	9108	64	18156	14251	79	368273	308722	106	0.449828
119743	108572	88	54754	49192	84	1442	1268	15	3145	3128	28	7401	6568	46	10961	10410	58	225698	209390	93	0.451949
142474	121544	88	62850	53303	88	2298	1970	27	3780	3169	35	7342	6191	51	13349	12102	65	266994	231060	97	0.451949
67532	65725	79	31219	30895	75	889	841	0	1324	1644	15	2925	3007	29	4901	4796	40	89864	89434	84	0.45301
114205	110419	82	62781	61575	82	1789	2048	20	2624	2367	29	6563	6301	41	11054	10626	57	212807	205578	88	0.455132
117710	109467	85	50331	45759	83	1623	1446	19	3114	2788	31	6622	5999	45	11552	10610	64	222969	211414	94	0.456193
67665	63796	79	25898	25284	76	941	953	0	1650	1630	19	3196	2904	35	4915	4918	38	102237	99395	79	0.457254
213406	171282	98	85316	69181	97	2534	2081	29	5399	4301	40	11256	8403	63	17249	14675	69	346275	280186	106	0.458315
81126	78713	84	23610	22699	67	1230	1169	10	2393	1957	22	4386	4215	35	6282	6014	41	141033	131912	85	0.460437
163644	144164	97	65066	55571	92	2829	2273	30	4239	3907	43	9092	8172	51	15695	14099	70	303688	273916	102	0.462559
122197	117027	86	44557	42952	82	1936	1755	21	3254	3195	34	7466	6757	48	12389	11482	64	264163	246002	95	0.46468
73627	73983	75	27213	26808	75	956	1085	6	2301	1950	25	4115	3973	36	7685	7079	51	150388	141353	86	0.46468
77940	75877	93	36339	35236	77	822	836	0	1120	1434	15	2955	2827	31	4935	4472	37	100214	93562	84	0.46468
137145	115882	102	43565	36164	87	1848	1595	22	3119	2363	34	6426	5321	45	10348	8458	54	184873	161740	99	0.468924
139076	110701	91	61491	46688	93	1808	1508	21	3450	2503	36	6622	4824	51	10439	8743	57	212565	167483	102	0.468924
143133	120182	92	55892	46835	88	1732	1491	19	3026	2910	31	6335	5370	46	10437	7599	61	204786	164111	100	0.469985
101028	96194	82	29044	28207	79	1739	1482	18	2977	2896	30	6142	5928	38	9924	9341	52	196591	181056	89	0.471046
191018	148031	102	73793	57613	97	2896	2336	33	5061	3546	47	10174	8053	59	14060	11055	78	281544	214186	107	0.47635
125926	121786	81	40713	38253	80	1940	1931	20	3024	2681	31	6061	6058	42	9150	8828	53	184503	173476	90	0.479533
59863	66004	54	13102	12658	46	742	838	0	974	1040	4	3069	3159	29	5095	4962	38	99505	95455	80	0.480594
203542	163787	105	71817	57677	96	3109	2473	34	5015	4064	44	11493	9472	62	18868	15437	82	353856	303320	104	0.485899
188944	159475	96	79568	67444	94	3014	2387	31	3883	3691	37	9346	8093	52	14887	13175	67	280670	256810	100	0.48696
113508	109508	82	53158	50291	82	2409	2250	26	3056	3215	28	7560	7444	46	13792	13374	60	251718	246772	91	0.488021
119915	113081	96	36776	34847	82	1628	1418	22	3154	3206	29	6942	6738	41	11300	10777	59	255190	241709	89	0.489081
113834	103766	84	60551	54042	86	1871	1376	20	2844	2836	30	6645	6187	46	10940	10101	65	199696	185244	83	0.490142
117190	112986	85	42950	41553	81	1883	1924	21	3050	2828	32	6753	6011	46	10731	10015	60	204463	187934	94	0.491203
107956	99781	88	42610	39791	82	1808	1589	18	1955	2011	22	5332	5250	38	8412	8084	45	157943	149670	92	0.491203
131080	120981	90	51305	46967	86	2146	2047	23	4181	3767	38	7822	7330	47	12585	12267	60	257326	236400	97	0.493325
140027	129008	92	58544	53259	84	2525	2403	24	2799	2568	30	7095	6748	46	11148	10211	60	224113	209730	87	0.496508
106537	100353	82	36405	33549	81	1923	1615	23	2880	2531	30	6297	5756	43	11560	10991	55	227862	212467	90	0.497569
75397	75818	77	13934	13837	46	2021	1726	22	2420	2361	27	6713	6310	44	7661	7474	47	150902	142528	89	0.502873
122680	106780	90	60630	53468	86	1795	1451	18	3095	2406	31	6922	5735	47	10666	9636	56	221199	199158	97	0.502873
131912	126095	85	53197	50020	82	1974	1735	22	3197	3161	29	6937	6512	45	12859	11795	65	244911	239810	92	0.502873
182221	139229	98	75447	58127	96	2923	2117	33	4237	3404	39	9592	7262	56	15843	12345	74	323143	255429	106	0.504995
165697	137259	95	57415	46427	93	1971	1875	20	4334	3568	39	9084	8245	56	15464	13683	67	304886	251659	102	0.508178
25571	26472	52	16200	16174	49	265	411	0	421	564	0	780	1049	5	1611	2102	20	34007	32156	69	0.509239
203870	153174	101	87514	67193	98	2894	2366	31	4945	3654	47	10887	8064	60	18074	14351	71	357218	270252	106	0.515604
191895	162357	96	63426	53475	92	3059	2491	32	4616	4042	42	11194	9714	59	17514	16199	68	343233	315390	91	0.516665
109646	103625	84	56475	52962	81	2396	2085	24	3914	3092	37	7579	7471	44	12614	11680	60	238385	226922	85	0.516665
122928	117065	84	45925	44007	82	1852	1858	19	3011	2802	30	6687	6491	44	10793	9962	53	214664	206646	91	0.516665
77752	75979	79	29467	28882	76	1126	1013	4	1539	1833	17	3781	3897	35	6768	6369	49	134535	131955	85	0.517726
166034	145069	97	128995	116703	89	5680	4951	38	8077	7723	46	16962	15535	66	25333	22868	88	515584	467709	99	0.520909
122989	103914	92	50191	43101	86	1514	1146	12	2969	2524	32	5996	5229	44	9934	8166	52	194337	166786	98	0.520909
176015	144647	99	66889	53878	94	2355	1690	25	3747	2944	40	7484	6205	51	13133	9780	65	243777	199258	105	0.526213
135387	127331	85	54562	50388	84	2261	1641	29	3570	3537	34	8206	7816	48	13832	12970	72	273518	255927	95	0.526213
135393	116200	90	65020	54752	88	1768	1460	19	3656	3010	36	7383	6281	48	12270	10251	65	250450	218945	100	0.527274
81243	81057	77	22397	21906	67	919	930	0	1672	1560	17	3960	4122	34	6191	6222	39	117732	115491	87	0.527274
155890	131441	91	53591	45388	89	2081	1663	23	3633	3098	37	8011	7071	49	13593	12579	59	275065	247606	98	0.528335
136383	120211	89	49330	42681	87	2225	1851	27	3808	3378	33	7857	6895	48	14212	12039	60	263488	230889	101	0.529396
194450	150575	104	59034	45497	95	3083	2111	34	4650	3171	44	9487	7321	57	16346	12255	78	326826	247740	107	0.534701
150518	131074	90	66090	55960	91	2079	1795	24	3599	2940	35	8398	7543	53	14767	13031	68	289464	254263	98	0.535762
96124	88890	85	39701	37171	82	1741	1663	19	2405	2259	26	5491	5158	40	8784	8004	53	186900	179695	82	0.535762
120939	104717	97	40149	34113	84	1658	1278	18	2890	2781	31	5755	5055	44	9517	8578	53	185636	161876	96	0.540005
118293	107919	92	41550	35894	87	1473	1637	16	2668	2487	30	5849	5124	44	9329	8662	50	189387	168081	97	0.540005
111144	108474	83	32869	32323	79	1692	1760	19	2433	2313	26	6864	6559	46	10591	9920	55	202242	184509	93	0.541066
111719	108819	81	34045	33354	79	1732	1746	20	2806	2955	31	6469	6175	42	10243	9880	53	192560	180027	88	0.543188
102287	96994	86	38404	37308	80	1156	1219	12	2413	2128	27	5116	5197	36	7995	7606	47	167942	159186	88	0.543188
195928	151176	104	69577	55021	102	3002	2145	32	4798	3423	41	9332	7478	55	13207	10263	71	270509	221430	107	0.54531
196895	163870	98	51378	42213	93	2269	1967	26	4176	3961	37	10781	9308	59	16348	14357	75	331857	280540	101	0.546371
93140	89065	82	33729	32564	77	1541	1368	16	2211	1855	24	4944	4820	37	8396	8300	52	163669	157301	85	0.546371
223390	171887	112	80927	62393	100	3557	3118	33	5521	4286	44	12165	9519	60	18027	14403	75	359849	281464	105	0.548493
139838	121804	90	58330	50487	88	1980	1916	20	3499	3222	33	7802	6626	51	13393	12457	59	262320	232039	95	0.551675
78673	77161	79	38195	37172	78	1177	1298	11	1358	1558	19	3795	3771	33	6386	6013	43	141912	139343	85	0.551675
297912	212083	126	162925	124410	124	5969	4149	44	11150	8076	60	21795	15817	90	30556	23194	102	648004	479207	132	0.552736
155669	134742	92	58159	48317	90	1743	1397	20	3091	2672	35	6891	5844	46	10497	8816	57	209262	179402	100	0.555919
241630	182227	109	87228	64958	106	3790	2790	38	6651	4801	49	13051	10372	61	20174	15723	82	384456	304801	115	0.555919
159404	139518	93	60345	54233	87	2403	2218	26	3837	3822	38	9919	8615	55	14005	12972	65	304957	274569	97	0.55698
126699	110263	98	51888	43747	89	1593	1519	17	2651	2825	31	7031	6115	48	11393	10171	55	231320	203828	94	0.558041
117221	108790	85	38160	35297	82	1563	1533	18	2711	2654	26	5953	5533	42	9055	8380	53	187055	168014	86	0.558041
109912	100290	86	49337	44051	85	1904	1558	23	2596	2448	26	6029	5396	46	9169	8228	54	198959	178449	95	0.560163
135901	129575	93	33172	32446	81	2169	2321	23	3759	3760	33	8930	8638	49	13565	12474	68	282511	270134	96	0.560163
92858	89249	81	39481	38985	79	1212	984	0	1938	1824	22	4587	4673	39	7110	6502	43	159940	148572	89	0.560163
180396	158842	94	73748	64231	94	3335	2934	33	5582	5340	40	12543	11034	66	21116	19394	84	414230	372163	102	0.561224
303150	195472	132	120128	82741	127	4093	2761	39	7028	4335	53	15881	10492	69	23635	15189	87	474303	315358	136	0.563345
111621	106556	83	42583	41566	80	1960	1846	21	3111	2663	30	5628	4899	42	9401	9131	56	205996	192251	93	0.563345
186010	151321	98	58310	46595	92	2483	2108	27	4297	3960	38	8700	7031	53	14155	11568	71	295545	246264	101	0.563345
141622	117447	100	65507	53744	89	2259	1863	26	3826	3375	37	8595	7195	52	13573	11045	64	280615	239590	98	0.564406
197971	175844	99	58319	52263	92	3820	3308	34	6488	5610	48	12784	11392	60	18456	16234	88	359182	311187	105	0.565467
120188	112222	84	38354	34619	83	1850	1544	19	2680	2399	26	7133	6661	45	12346	12214	58	250025	237033	95	0.565467
165381	140232	102	62087	53136	90	2336	1871	25	3796	3427	36	7916	6937	51	12501	11075	61	244846	219381	98	0.567589
141117	125161	92	64383	57748	87	1752	1596	23	3934	3740	35	7766	7162	45	13631	12013	64	270728	243663	100	0.56865
160909	145934	94	64699	58426	88	2717	2489	27	4611	4251	39	9134	8903	51	14473	12603	67	275697	258236	97	0.56865
38626	34275	86	19453	18966	55	349	428	0	858	664	0	1550	1516	19	1918	1988	24	49853	47546	74	0.56865
142951	131756	94	63536	59797	85	2872	2870	28	3957	3802	35	9843	8677	55	17027	15323	70	336591	292998	97	0.569711
221760	182151	98	100867	83980	95	3915	2860	37	6936	5186	53	13466	11322	63	19930	16539	81	412163	357914	105	0.569711
136915	122381	98	62040	55962	87	1695	1515	19	3078	2903	33	6621	5954	45	9314	8321	53	194817	179748	92	0.570772
143596	128113	93	59182	53417	87	2428	2099	24	4189	3990	33	9123	8367	51	13972	12510	72	282211	255076	104	0.570772
293934	233875	135	127982	107160	117	6332	5110	41	11100	8649	63	22050	18037	92	33353	27919	115	646623	519028	126	0.570772
165169	135636	104	58649	49444	92	2328	1931	25	4015	3239	38	8318	6919	48	13622	10547	66	263975	218807	103	0.571833
124968	113546	90	46404	42445	86	1676	1431	20	2698	2546	30	6324	5489	45	9954	9631	51	193850	176919	95	0.573955
111869	107285	82	44866	42591	81	1254	1381	14	2823	2460	32	4913	4412	39	7636	7418	52	165273	153047	90	0.576076
168996	133421	98	58889	45138	94	2451	1791	29	3440	2913	37	8107	6399	57	13679	10394	74	291842	229435	102	0.576076
56723	56781	74	25642	24861	74	407	511	0	1414	1235	15	2618	2876	26	3829	3309	36	96623	92571	80	0.578198
141169	122040	97	50514	43482	88	1806	1498	20	3031	2339	34	7455	6387	48	11878	10542	60	241791	209677	94	0.582442
74854	74293	77	30308	29836	75	1436	1328	12	1702	1420	22	3806	3517	34	6075	6360	39	126575	123805	84	0.588807
102660	97014	81	35159	33850	80	1640	1438	19	2474	2432	26	6019	5557	45	10064	9238	59	188693	175861	88	0.589868
30647	30697	61	14265	14553	46	409	422	0	242	415	0	982	1056	5	2404	2438	26	40729	39927	76	0.589868
210412	166101	101	86303	69026	97	2682	2452	30	4328	3572	38	9743	7963	56	14696	11575	62	292806	238904	106	0.59199
83672	82230	79	35770	35033	77	1125	1166	9	1965	1828	24	4256	4024	35	7453	7065	45	139874	130560	84	0.593051
222329	167403	103	109812	83681	102	4200	3633	35	6640	5586	47	12959	10790	64	21705	16779	96	422346	324624	107	0.594112
95359	89147	87	33043	29923	81	1219	1053	6	2640	2632	27	5784	5502	41	9666	9616	51	198038	190199	85	0.594112
154104	138238	89	69710	63261	87	2688	2618	27	4900	4678	36	10190	8983	54	16276	15718	73	312533	286969	92	0.595173
169067	132911	103	56141	43269	96	2381	1792	26	4368	3336	45	10346	8335	60	15106	12094	75	332087	261567	104	0.596234
61210	60197	77	13823	13681	47	1775	1765	20	2627	2480	25	6290	6636	41	5777	5668	42	138005	134477	83	0.597295
111994	104322	85	43182	40789	81	1661	1445	21	3115	3030	28	6373	5829	46	10622	9509	60	213433	198857	92	0.597295
144960	120210	93	49424	40622	89	1984	1466	27	3176	2865	30	6607	5597	45	10972	9075	61	210470	184765	97	0.601538
80656	79264	82	26535	26089	76	1313	1407	14	2185	1933	27	4370	4220	35	7248	7439	41	150462	145893	87	0.601538
162661	146398	100	40141	36063	87	2861	2410	30	4440	4392	34	10304	9437	52	16330	14628	72	333284	312232	95	0.602599
118664	108133	91	42622	38595	84	1873	1828	21	2623	2700	29	6010	5333	41	9054	8245	48	188935	177033	95	0.60366
109307	105816	83	19064	18625	56	1570	1413	17	2730	2869	24	6938	6644	42	10834	10488	60	223150	210131	95	0.604721
145424	132811	89	62264	54806	87	1971	1771	23	3319	2844	33	7414	6674	49	12431	10644	59	257661	225200	97	0.604721
107657	101966	85	39745	37452	80	1386	1460	15	2417	2432	28	5849	5390	43	10591	10537	56	206725	199027	88	0.605782
101770	96680	84	27062	26070	79	827	996	0	2223	2309	24	5064	4794	38	8080	8460	42	159110	151510	89	0.607904
127493	118007	86	63378	59869	85	2382	2019	26	3227	3477	33	8822	8413	53	14921	13607	65	268599	249443	86	0.607904
116504	111232	84	36443	35004	81	1713	1611	19	2654	2463	24	5127	4754	40	8563	7983	46	176625	166530	88	0.608965
167036	138658	95	63424	52420	92	2430	1743	26	3090	2973	34	7118	5885	47	12123	10395	62	223091	190832	96	0.608965
138174	127659	97	81831	75664	86	2348	2283	27	3709	3427	33	8823	8357	49	13754	12586	69	289793	278079	88	0.611087
162178	130532	106	52812	42268	90	1800	1603	22	3839	2747	39	7260	6112	48	10605	8536	63	219279	186385	93	0.611087
122100	115002	83	33394	32121	79	1889	1755	21	3759	3344	35	8025	7211	46	12796	11031	64	264731	239828	84	0.611087
150478	128800	91	64160	54626	89	2240	1974	26	3785	3492	36	8488	7455	49	13605	11909	59	284318	250031	93	0.613208
211185	164800	103	104011	81079	100	2933	2300	32	4627	3639	43	10290	8364	57	16514	13379	75	360274	300432	104	0.614269
153840	137948	97	66721	59237	88	2375	2174	26	3263	3162	35	8014	7523	46	12415	10842	68	265970	238664	91	0.614269
220257	175618	110	88561	70874	97	3387	2824	33	4727	3624	40	10238	8455	57	15763	12924	70	298952	249435	98	0.614269
111969	107067	82	36007	32919	81	1661	1510	19	2245	2366	26	5461	5387	40	8666	8027	56	170927	156903	85	0.61533
151249	130381	103	65449	55818	90	2739	2235	29	3423	3445	32	8136	6777	49	13541	11862	64	299162	272048	93	0.616391
121705	117755	82	88463	85635	83	2206	2192	23	4261	4343	33	8067	7751	49	11782	11083	64	242417	227844	90	0.617452
144354	138842	84	78160	75364	84	2366	2269	25	4147	3542	36	8733	8216	53	13266	11912	66	268297	245419	87	0.617452
167499	134301	96	66808	51796	93	2313	1757	27	3593	2972	35	8366	6478	55	13878	10814	65	254400	207521	95	0.617452
98377	95897	82	42886	42306	78	1943	1815	22	2878	3007	28	7280	6337	48	10973	10147	54	230135	214939	87	0.617452
172794	145592	96	67261	57022	92	2855	2291	30	4192	3426	38	9088	7711	53	14943	13365	63	299770	261746	97	0.618513
160423	130492	104	63323	51068	92	2103	1708	23	3477	2841	36	7674	5980	53	10562	9051	61	212031	180930	97	0.618513
134708	116525	93	58708	48858	91	1907	1732	21	3647	3174	37	7567	6872	49	13554	11335	62	260388	223423	97	0.621696
158037	126555	98	76485	62322	90	2221	1690	26	3947	3172	37	8936	7379	52	13967	11556	64	315960	262897	96	0.622757
147289	133279	91	63192	57790	86	2128	1569	26	3220	3173	34	8079	7248	48	13557	12468	63	265459	249075	93	0.622757
205937	172343	95	93501	78065	94	4148	3476	36	5862	5292	45	12889	10570	70	19210	15925	73	382108	310594	102	0.622757
182775	149637	98	89482	74475	94	2406	1987	27	4065	3286	38	8410	7186	50	12969	10017	70	261750	223123	101	0.625939
208765	171818	107	104520	86735	99	3162	2500	33	5983	5024	41	11472	9332	60	17729	14468	70	341441	293463	103	0.628061
202364	168423	97	104221	88392	93	2909	2356	31	4584	3984	40	10222	8574	56	17332	14241	75	317407	275628	99	0.628061
94635	93522	79	21827	21346	56	1598	1499	19	2467	2082	28	4277	3839	36	7079	6789	49	145935	137517	87	0.628061
110699	104962	82	34108	32907	79	1947	1573	22	2370	2237	27	6158	5750	43	10673	10421	58	204488	192055	93	0.628061
107215	102421	83	33434	31708	80	1778	1437	21	2963	2510	28	6698	6131	47	10693	10002	55	204026	193828	91	0.631244
82654	78590	88	29091	28624	77	905	1114	7	2039	2031	24	3300	3444	31	6309	6535	38	129502	123221	85	0.634427
85272	83810	78	34134	33224	77	1297	1264	14	1683	1679	23	5159	4763	41	7504	7124	46	164087	153642	88	0.634427
101748	99381	81	51158	49775	80	1502	1502	15	2348	2278	27	5064	4823	39	9522	8997	54	168294	159008	93	0.636548
83115	80356	81	27205	26501	75	1020	863	0	1724	1565	22	3810	3533	35	6624	6377	43	139795	135134	88	0.636548
305938	190295	132	143837	93806	125	4245	2687	42	6105	3901	48	13581	8348	71	20599	11949	91	433351	275050	134	0.637609
226413	168999	106	95357	71453	104	2848	2244	31	5331	3783	48	10938	8140	61	16452	12404	73	304459	230480	113	0.639731
92026	85731	86	36889	35824	80	1163	1177	11	1222	1407	15	3940	3727	36	6388	6224	41	114940	109609	85	0.640792
163208	139794	98	67992	59187	90	1963	1650	22	3369	2517	33	6658	5799	44	10784	9911	56	202187	181406	91	0.640792
210262	165652	114	89127	70625	97	3016	2452	31	4084	4156	38	12530	10390	63	18903	14565	79	372658	301514	102	0.641853
162336	146814	105	74179	68265	87	2818	2404	30	4537	4201	37	9046	8393	51	14981	13985	67	308217	289121	92	0.642914
151911	126676	90	63074	53665	90	2054	1843	23	3559	2889	36	7879	6961	51	12648	10283	64	268291	233745	95	0.642914
191090	146020	106	66927	50086	101	2474	1487	28	3998	2810	38	8626	6559	52	16331	11497	72	318974	244129	106	0.643975
182089	141628	103	53049	42192	95	2905	2264	30	3924	3277	39	9124	7591	51	14518	11835	69	293995	247298	101	0.645036
49662	49655	73	18093	17698	53	605	528	0	882	746	0	1962	1769	21	3417	3246	31	66388	63996	75	0.647158
131940	119744	91	50779	44988	86	1660	1700	20	3580	3161	33	6691	5794	46	10823	9619	59	216868	196866	91	0.648219
88122	85968	82	28668	27407	77	1169	1104	9	1833	1619	19	3430	3380	32	5472	5505	37	111272	106778	80	0.649279
141924	123762	91	65811	57219	89	2127	1782	26	3127	2961	34	7885	7020	49	12694	11579	72	261131	235198	96	0.65034
138502	128010	100	67559	61210	87	2012	1788	23	3344	2800	34	7984	7386	47	13518	12080	73	267847	246620	92	0.651401
130161	119009	89	52014	47282	85	2093	1722	23	2578	2214	30	6578	5763	43	9724	8589	60	187564	169156	95	0.653523
125435	120270	87	31081	30522	79	2189	2211	25	3184	2839	30	7423	7214	45	10979	10937	54	212118	193439	93	0.655645
106720	94515	86	42181	37338	84	1180	1095	8	2049	2025	27	4983	4593	39	8940	8308	55	179966	158190	86	0.657767
177229	143419	96	64246	51786	93	2468	1922	27	3920	3479	34	8119	7011	51	12994	10535	66	234570	188283	100	0.658828
150519	133422	89	50781	44661	87	2137	2118	25	3772	3600	32	8827	8462	56	13923	12882	60	307365	280489	92	0.659889
100885	91225	84	49757	44571	84	1351	1335	14	2030	1999	27	5186	4580	42	8727	8075	54	169922	155003	91	0.659889
60392	60609	79	28568	28010	74	804	635	0	1524	1451	16	2576	2559	28	4060	4520	31	85617	81344	84	0.66201
134249	114340	100	46700	39719	89	1742	1661	21	3030	2801	31	7480	6272	50	12670	10678	58	263522	228884	88	0.663071
144767	128016	95	60758	54866	87	1881	1500	21	2765	2815	29	6711	5929	47	10016	8116	63	212736	186361	93	0.664132
128836	110301	104	57367	48429	86	1621	1434	16	2697	2560	32	6847	5720	45	11531	9788	59	224603	187995	95	0.665193
68965	67562	79	34783	34549	76	1057	937	0	1219	1278	15	2737	3060	27	3624	3468	33	86247	84813	85	0.665193
220811	165478	104	81093	61373	99	2813	2028	32	5090	4005	46	10306	7834	61	15760	12589	74	307342	236895	107	0.665193
186673	145280	103	63830	49698	95	2562	1876	29	3807	3027	41	8770	6986	53	15011	10935	71	291588	226398	105	0.667315
117076	112098	90	43184	41474	81	1233	1328	14	2939	2697	28	6316	5748	45	9048	9245	51	204750	194748	94	0.667315
119531	106119	87	36818	31946	88	1992	1979	22	3633	3291	32	8006	7416	50	14048	12390	66	253976	229554	95	0.669437
140872	133266	86	52825	48726	86	2081	1877	25	3412	3515	30	8973	7897	60	14695	14218	59	292786	279037	93	0.670498
86502	81597	92	41490	38663	81	1383	1048	7	2010	1775	25	4363	4189	36	8071	7258	51	162512	150669	96	0.670498
152356	138764	92	56975	51202	91	2031	1793	20	2975	2914	35	7670	6995	47	11362	10257	59	233139	211617	100	0.670498
174284	135765	102	67505	52511	93	2319	1895	27	3558	2982	36	8652	6992	51	13191	10091	63	251653	202678	105	0.671559
121056	114111	85	24840	24083	65	1799	1544	20	3069	3120	28	6036	5800	42	10747	9928	57	208204	188942	92	0.671559
103542	97415	87	38255	36342	81	1385	1454	17	3192	2868	31	6604	5960	43	10367	10084	51	199373	186805	90	0.67262
161920	151598	88	58692	53820	87	2221	2023	24	3930	3824	36	8832	8187	50	12562	11792	59	244768	219822	95	0.67368
212307	158979	114	87625	66778	100	2812	2106	30	4463	3347	41	9062	7073	56	13835	10822	66	301350	227396	107	0.674741
111262	108197	82	50627	49477	81	1313	1107	12	2231	2015	27	6192	5705	45	9790	10296	48	183172	172073	86	0.674741
219030	159375	104	70773	50756	100	3013	2145	35	5172	3953	42	11163	8662	60	16015	12023	73	323473	243105	108	0.676863
149745	125327	92	63444	52403	91	2200	1976	24	3553	2687	35	7164	6432	46	12423	9674	67	238928	191803	98	0.680046
166382	145884	92	62868	56380	91	2547	1982	28	4365	4397	36	10059	8963	54	14951	13592	67	309292	280999	95	0.683229
194289	146207	113	80209	61381	99	2417	2064	29	4543	3346	44	9705	7240	54	16195	12183	72	328878	252379	109	0.686411
139515	127935	97	54710	50966	86	2767	2338	28	4861	4454	42	10652	10089	55	15500	13986	68	335918	306656	98	0.687472
271753	180492	133	107145	70307	121	3827	2347	41	6453	4572	57	13899	9063	69	22169	14477	103	426177	275065	133	0.687472
114669	105898	90	45618	41017	84	1469	1113	16	2936	2838	27	5607	5124	41	9086	7611	52	176168	157582	97	0.688533
165241	142568	98	79824	70126	90	2561	2301	27	3928	3460	34	9665	8972	53	14790	12823	71	302724	280160	95	0.688533
118220	105259	95	49231	44051	84	1728	1503	19	3839	3401	35	6639	6175	48	10719	9610	59	219821	201830	90	0.689594
92079	87360	86	38592	36899	79	1521	1556	17	2483	2150	27	4857	4436	40	7145	6636	46	156642	144605	88	0.689594
173877	141477	98	69130	57164	92	2012	2095	23	4030	3293	37	9182	7727	56	12439	10784	57	261209	227223	101	0.692777
141077	124879	89	56095	51153	87	1753	1897	19	3834	3281	37	7253	6754	46	11360	10643	62	222535	202375	96	0.693838
181943	145746	95	70265	56140	93	2399	1925	26	3777	2610	39	7970	6506	51	12188	10107	56	250334	205537	105	0.694899
96431	91119	84	43452	41632	80	1568	1374	16	2540	2523	26	4782	4533	39	7838	7615	47	156880	149872	91	0.697021
115376	108919	99	48695	46010	83	2074	1735	25	2988	3024	31	6526	6154	44	10100	9342	62	210830	196968	93	0.697021
143676	129784	99	53043	47574	86	1553	1550	18	3471	3604	35	7706	7092	48	13073	12645	58	257724	237608	94	0.698081
109886	103894	82	36317	33957	80	1851	1606	23	2584	2366	28	5589	5352	41	9529	9137	52	182833	170512	89	0.698081
103954	102845	82	49675	48854	79	1714	1601	19	2989	2876	32	6854	6510	46	10383	9600	55	197525	189298	91	0.698081
115191	110519	82	46304	44055	81	2157	1770	22	3702	3851	34	7155	7020	43	11635	10235	60	239020	226792	88	0.698081
117439	112438	85	35257	33769	81	1451	1453	14	2575	2174	27	6392	5784	42	10963	10320	54	214433	200889	96	0.700203
119828	115636	85	37486	36910	80	1955	1724	22	2517	2558	29	7132	6820	45	11936	10593	67	241237	222014	93	0.701264
131315	122975	87	66279	61371	85	2309	1988	23	3715	2883	35	7724	6982	50	12507	11913	63	243166	229389	96	0.702325
41875	43902	70	20143	20375	58	655	517	0	762	792	0	1895	1971	21	3363	3324	32	57363	58648	77	0.702325
110379	104208	83	33876	31380	82	1528	1377	19	2663	2532	25	6084	5942	38	8100	7404	50	185714	174262	96	0.705508
170243	153785	93	66048	60380	90	2546	2249	27	4242	4062	34	9045	8129	51	16085	14448	75	313732	289138	98	0.706569
190283	155680	99	82550	67594	96	2497	1939	26	4733	3365	44	8453	6948	50	13323	11168	60	286086	238049	105	0.706569
120192	106285	91	46671	41824	84	1902	1723	21	2999	2651	33	7538	6582	48	12232	10809	67	237287	220973	90	0.708691
117350	104814	87	39816	35880	83	1692	1536	21	3213	2968	31	6884	6753	43	10014	9307	54	211683	202428	87	0.710812
121117	108330	87	48954	42335	86	1703	1367	19	3217	2878	35	8006	7053	51	12436	10838	59	251404	227581	92	0.710812
159768	136309	92	62190	53237	90	1957	1617	23	4016	3545	34	7194	6013	49	12805	11085	62	245243	214110	94	0.712934
147012	131969	104	74737	68084	88	2843	2622	27	4622	4358	37	9367	8737	52	16526	15871	65	330161	311865	91	0.715056
119028	109991	100	54568	50403	83	1573	1320	13	3053	2716	29	6478	6117	41	10481	9720	57	200814	191427	92	0.7193
133043	116149	92	53094	46028	87	1762	1662	21	3687	2832	39	7493	6711	48	11499	10305	56	236290	209948	98	0.7193
123055	114772	91	50793	46859	84	1639	1421	20	2480	2488	28	5979	5391	42	9666	8715	57	187699	173382	93	0.722483
195088	158015	100	80383	67851	97	2866	2394	32	4971	4022	42	9123	7494	53	13875	12074	63	280864	238634	105	0.723543
218574	176505	122	82946	69485	105	3488	3133	33	6219	5071	46	12275	10125	59	18858	15941	73	352935	295327	113	0.726726
138552	126247	89	69332	63756	86	1947	1755	23	3701	3542	34	6607	6022	46	12389	12107	53	235509	222004	95	0.726726
107351	103486	83	41493	39995	80	1314	1498	17	2437	2425	28	5520	5123	41	8897	8341	50	193546	183345	93	0.727787
285022	220117	123	127357	101596	116	6422	5282	39	11067	8655	54	22910	18897	93	34707	28308	112	706762	573025	124	0.729909
80569	79210	81	31041	30267	77	1261	1258	13	1520	1646	20	4337	4183	36	7370	7420	44	150902	145114	88	0.73097
109470	103547	94	38887	37218	80	1349	1401	15	3049	2900	32	6428	5962	45	9850	9133	53	195723	190334	92	0.732031
95434	92563	81	30279	29590	77	1199	842	0	2955	2321	28	4667	4335	39	7510	6911	50	154666	146385	90	0.733092
146930	131637	92	74849	67597	88	2870	2429	28	4314	4213	36	9375	8660	52	14952	13981	64	274594	253785	98	0.734153
145252	135834	89	50953	47817	86	2079	1841	22	3674	3376	35	8371	8034	51	13276	12266	61	305566	277647	99	0.736274
73370	70883	81	32451	31784	76	888	752	0	1920	1585	18	3719	3454	34	6060	5925	41	111684	110304	84	0.736274
108357	104306	84	28361	27280	80	1540	1948	18	2777	2393	31	6845	6184	47	10418	9724	56	216249	200965	94	0.737335
204219	174852	99	117189	97694	97	4123	3451	36	6906	6426	43	13230	11233	69	23486	19963	94	451565	382572	107	0.739457
105984	103674	80	44958	43908	79	1414	1218	14	2611	2777	28	5179	4724	39	7510	6772	50	146957	134367	92	0.739457
134234	117700	94	54291	47579	87	1536	1246	18	2580	2052	29	6842	5636	46	10652	9602	59	215919	194848	96	0.740518
48474	49097	73	5500	5738	35	949	882	0	2026	1794	25	4267	4278	34	2723	2723	30	81451	80829	84	0.740518
185210	156055	98	104556	89731	97	3226	2846	31	5642	5044	43	12053	10653	58	18067	15747	77	358686	319959	103	0.740518
212131	161351	100	88796	68802	99	3805	2686	36	6216	4500	45	14112	11098	70	22322	17153	87	470530	372737	108	0.741579
116496	109427	86	41616	39682	82	1328	1432	15	2877	2811	28	6555	6119	44	9519	9443	53	203387	193079	89	0.74264
107236	103182	83	57477	55632	81	1591	1434	17	2548	2392	25	6481	5984	47	10841	10249	54	217689	205507	90	0.74264
126745	117683	84	50892	46608	83	2059	1862	22	3383	3408	35	7562	7009	46	11113	10132	62	222937	209177	88	0.744762
131975	119671	88	52398	47240	86	1824	1563	22	2813	2565	31	6611	6330	46	10873	9819	58	218140	204153	89	0.749005
79269	75521	80	29386	28804	76	1213	1247	14	1794	1845	21	3918	3860	33	7323	6814	54	130136	125184	81	0.749005
173485	148780	95	77414	68324	91	2974	2572	29	5661	5290	41	11390	10393	56	18377	17098	68	350550	322307	99	0.752188
180966	144939	95	73221	58515	94	2518	1956	28	4053	3404	39	8212	6875	53	12535	10354	65	247048	194719	102	0.752188
101034	97393	87	38294	36814	81	1091	1164	10	2162	2109	26	5132	4786	38	8168	8206	49	154339	142290	90	0.753249
98676	94782	87	31899	31180	78	1503	1566	17	2503	2222	24	5317	4843	41	9500	8778	55	177162	162311	89	0.753249
94488	90349	82	36437	35540	78	1489	1445	18	2834	2373	32	5613	5827	39	9768	8928	56	191387	186942	88	0.75431
131532	123726	95	21600	21193	57	1805	1548	23	3294	2950	31	7921	7554	49	13395	12963	59	253711	241779	95	0.75431
193703	154004	96	80117	62756	94	2541	2068	30	4689	3371	40	11172	8787	59	17217	13561	81	338737	270405	107	0.75431
220020	161703	102	92312	68886	101	2880	1986	32	5511	3960	50	10634	7685	65	16350	11932	81	351585	265797	113	0.75431
165718	150175	106	81489	75228	90	2755	2511	28	4547	3753	40	9579	8719	52	14674	13371	59	296758	278234	100	0.755371
191857	159341	108	77982	66134	95	2378	2146	25	4741	4275	37	10352	9228	54	16639	14443	75	328591	292278	107	0.757493
70495	69278	80	17864	17798	51	1046	978	0	999	978	0	2607	2597	29	4600	4557	36	100166	95277	88	0.758554
239835	181931	111	92318	69951	106	3297	2788	33	5830	4554	45	11304	8629	61	15906	12965	72	334669	263630	116	0.760675
165951	130116	106	61028	49001	93	2722	2096	30	4405	3030	42	8858	6889	53	13081	10333	67	272275	221025	107	0.760675
135749	127086	85	59254	54519	86	1867	1780	21	2799	2786	29	6938	6186	46	11811	10581	62	227486	204509	96	0.761736
65931	65800	75	24531	24847	64	661	615	0	1102	1222	10	2498	2693	27	4385	4572	36	80138	78806	85	0.761736
151633	122135	104	49534	39219	90	1700	1331	20	3110	2585	36	6655	5550	47	11377	9264	59	210171	173344	102	0.762797
158228	134916	94	64623	56362	90	2904	2587	30	4185	3384	40	8518	7541	50	15199	12850	67	274830	245449	99	0.763858
114378	110557	93	38075	37093	81	1553	1452	18	2327	2142	27	6483	6029	44	10221	9400	52	193947	189425	93	0.764919
181771	146973	96	70298	56927	94	3084	2503	31	4757	3752	41	10834	9112	57	18614	14734	76	357472	299022	104	0.764919
281096	234954	106	136692	115151	103	5689	4734	40	11042	8345	59	20697	17288	78	31534	24918	102	597103	470495	114	0.764919
108048	107682	79	37967	38263	78	1769	1761	20	3108	2919	33	6244	5782	43	10874	10235	56	196330	182436	91	0.764919
134449	114755	89	54947	46580	87	1666	1500	18	2827	2668	28	6132	4941	45	9348	8012	56	196211	170239	95	0.76598
103104	96022	84	43392	41753	80	2381	2314	26	3577	2922	38	7715	7515	50	12872	12829	61	244200	234445	88	0.768102
202246	164520	100	81314	65860	96	2864	2462	30	5862	5069	43	13518	11153	67	20745	17042	81	418093	349046	109	0.768102
185107	145093	109	57320	44956	95	2180	1603	26	3623	2853	38	8173	6111	51	12116	9815	63	253529	195187	108	0.768102
103507	95270	84	52038	48527	82	1562	1459	19	2448	2675	26	5787	5568	41	9128	8840	48	192807	180860	86	0.769163
217655	186649	104	94328	83115	96	4043	3587	35	5861	5149	43	12498	10915	61	18510	16102	79	358298	320871	109	0.770224
113011	106016	98	45584	43850	80	1837	1981	20	2420	2081	29	5697	5702	39	9759	10052	50	193639	181066	94	0.771285
179898	147932	95	69434	57160	93	2631	2291	27	4609	3989	40	10224	8337	60	14733	12320	72	315037	270450	103	0.771285
160629	123576	97	67476	51930	94	1867	1624	21	3060	2780	28	7963	6152	51	12754	9549	70	265010	201841	106	0.771285
81727	79916	79	27953	27354	76	1144	1231	10	1843	2159	21	4295	4358	34	6643	6393	44	147977	140019	91	0.772345
134929	123105	87	56857	51502	85	2569	2321	26	3772	3441	34	9967	9355	53	16222	15186	65	306698	293813	90	0.773406
120146	107302	86	52723	47861	85	1988	1713	22	3592	3703	31	8189	7902	46	12537	11810	60	265206	248491	92	0.773406
158432	124812	105	57606	45713	92	1536	1371	15	3194	2750	36	7709	6290	50	12188	10090	59	269286	219601	102	0.775528
99492	94448	86	25507	23878	75	1767	1618	19	2402	2025	27	5458	5500	39	9711	10030	48	182849	174637	88	0.775528
131054	115755	88	61137	53806	86	1741	1646	20	2724	2610	28	6822	6270	45	10862	10120	52	236870	219020	91	0.776589
125716	107479	87	50872	43354	86	1706	1606	21	3058	2713	28	6643	5662	45	11962	9888	61	226867	195061	93	0.77765
109599	102839	87	57106	54863	81	1708	1681	21	2618	2670	26	6936	6310	47	10830	10762	55	216237	204322	89	0.778711
143151	128255	98	64202	57762	88	1993	1646	25	3285	2959	34	6893	6673	44	9528	9950	52	199926	184937	97	0.779772
41514	41882	77	13527	13463	46	292	438	0	695	831	0	1750	1749	22	2359	2210	30	54121	52532	75	0.779772
99413	94984	81	35318	33933	80	1579	1462	18	2518	2295	26	5538	5193	40	8374	7876	50	164435	156269	86	0.780833
93991	90932	83	39959	38993	79	1175	1238	10	2735	2321	28	4988	4786	38	7601	7699	44	155836	153427	88	0.781894
103516	100852	80	56624	54659	80	1474	1389	14	3118	2843	31	5331	5199	38	8661	8156	46	182135	169965	88	0.781894
81521	79350	88	34970	33948	78	847	1001	2	1637	1907	18	3584	3214	33	5511	5261	38	114205	106433	88	0.786137
240635	172926	112	85229	59584	108	3287	2141	37	5721	4237	47	12452	9077	66	18756	13599	92	362296	257423	117	0.786137
119898	117366	82	19620	19433	54	1883	1844	22	3583	3722	30	7841	7560	46	12272	11493	61	274275	258805	93	0.786137
174805	141576	97	68837	54793	93	2189	1827	24	3204	2488	33	7159	5149	51	9771	8661	57	231800	181052	110	0.786137
103158	102105	79	25851	25274	65	1691	1615	18	3537	2934	34	6136	5645	43	10189	10052	53	201627	190936	89	0.786137
275433	205719	120	101543	73507	115	4287	3334	37	7209	5166	52	14618	10659	71	23294	17809	91	495643	382003	124	0.791442
74756	74564	76	31288	30493	76	815	935	0	1409	1579	17	3825	3644	33	5621	5536	42	106188	104313	81	0.791442
138651	116430	90	56650	47444	88	2438	1872	27	3398	2881	34	8256	6731	50	14739	12665	63	308771	258636	99	0.791442
181549	154945	93	75264	62571	92	3019	2385	31	4694	4450	40	10020	8734	56	16068	13323	69	305774	259645	103	0.792503
134790	125561	98	36919	34287	82	2187	1993	23	3676	3283	35	7515	7160	47	12549	11474	60	235491	215104	89	0.792503
80301	77379	79	31692	30618	78	1358	1102	11	1861	1586	21	5025	4655	38	7488	7898	43	153364	148715	89	0.796746
106486	102119	83	31778	30184	81	1977	1916	22	3024	2884	32	6612	6331	48	11151	9907	64	219747	203307	94	0.798868
132077	122620	85	46351	42017	85	2196	1968	24	3630	3893	34	8955	8105	51	13888	13062	61	297765	281205	96	0.798868
84547	81710	79	28052	27662	76	715	704	0	1989	1898	20	3778	3486	35	5841	5782	39	123364	116184	87	0.799929
107059	102961	84	38443	36957	80	1621	1521	19	2163	2339	24	5573	4827	45	9237	9209	52	171906	169305	90	0.799929
67298	65882	78	29179	28815	75	988	941	0	1290	1203	14	2897	3093	28	4358	4188	36	88048	83188	87	0.802051
196409	151039	102	72272	56303	96	2695	2252	31	4030	2770	42	10015	7977	55	16384	12443	72	346923	276532	107	0.803112
109995	103740	82	30773	29318	79	1785	1539	19	2676	2506	28	7330	7028	47	11601	11243	54	220681	202225	89	0.805234
195509	154428	101	83098	64722	99	2534	2030	28	3932	3242	38	8882	7081	52	13729	10958	69	291885	228125	108	0.806295
120650	109680	87	38308	33552	84	1669	1683	20	2608	2252	31	5916	5324	41	9499	9117	54	186205	168375	94	0.806295
151655	135714	90	53929	48422	88	2202	1889	27	3790	3595	33	7572	6873	45	11589	10573	55	227784	208831	96	0.808417
221012	173667	119	83707	66027	100	3728	2920	34	5248	3801	41	11850	9761	58	18574	14774	83	360518	310042	109	0.808417
77531	77500	81	31247	30802	75	988	1017	3	1748	1701	20	3590	3436	32	5289	5193	37	112008	109646	85	0.809478
240288	173986	108	109296	81901	104	4003	2758	41	6676	4842	49	15375	11643	69	24973	18665	89	508495	381582	113	0.81266
175408	151892	96	67211	58787	90	2006	1802	25	3948	3693	36	7574	6364	50	11596	10479	57	240449	216650	94	0.81266
103707	96852	85	42034	39698	82	1919	1810	21	2291	2712	26	6735	6762	42	10929	11025	55	218392	209310	92	0.813721
130037	114814	87	51564	44965	87	1821	1459	19	3613	3206	33	6235	5803	42	10271	9323	56	197181	181304	91	0.814782
87827	84046	83	39128	37350	79	1271	1349	16	1940	1894	19	4739	4317	40	7846	7516	44	161795	160664	82	0.815843
75173	74128	78	28721	28274	76	983	966	0	1771	1622	19	3520	3540	32	6228	5748	43	130946	127315	85	0.817965
107783	101374	85	30326	28522	79	1680	1511	21	2758	2985	29	6936	6852	43	11131	10630	60	211654	205315	82	0.819026
117623	107993	92	49487	46589	83	2096	1949	24	3357	2945	31	6938	6552	45	11703	10686	63	214169	195985	89	0.820087
110251	101700	91	41191	38689	81	2024	2133	21	2795	2295	26	6766	6607	46	12671	12035	61	239048	231329	93	0.821148
151940	118993	110	57195	43915	110	2264	1625	26	3295	2496	38	7208	5371	51	11918	8915	72	221920	169108	110	0.822208
107456	101123	99	38719	36780	82	1678	1432	19	2375	1956	27	5679	5394	42	10429	8815	66	193857	180419	99	0.822208
122496	109003	90	49521	43959	84	2017	1947	24	3150	3196	29	6838	6406	45	10805	9784	55	236341	209037	96	0.827513
72669	70056	80	37207	35335	77	1150	989	0	2040	1900	23	4053	3694	35	6558	5691	45	145026	139395	77	0.829635
178460	142049	98	73532	56912	97	2481	1966	29	4134	3320	40	9173	7522	57	15555	12892	72	322768	262550	104	0.831757
198716	171540	101	82281	69915	99	3778	2941	34	6438	5476	43	13136	12083	61	21520	19381	83	403140	351304	106	0.831757
182985	141581	97	65570	49100	96	2158	1839	24	3496	3233	37	8178	6576	55	12499	9130	67	256381	199816	103	0.831757
190428	145010	115	85000	66158	98	2883	2266	30	4561	3437	45	9830	7707	54	16329	12238	73	310425	247005	106	0.832818
146142	120472	94	64975	54457	92	2171	1572	26	3305	2908	31	6918	5762	47	11687	9537	57	247515	211720	100	0.833879
115521	108739	85	36338	33632	81	1974	1772	22	3275	2546	37	7025	6091	48	11992	10701	60	233271	222610	92	0.834939
81398	80378	78	34011	32806	77	1101	1130	8	1901	1812	18	3859	3787	34	6471	6269	44	138433	133662	89	0.834939
199773	156480	103	67011	53052	95	3131	2274	33	4720	3523	41	9925	8263	56	16950	13778	75	328737	274412	103	0.837061
106925	97458	100	49537	45264	83	1489	1471	18	2413	2597	28	6572	6254	43	10425	9543	56	220105	201678	89	0.838122
143191	121603	95	57515	49883	90	2128	1778	25	3848	3698	38	8177	7237	48	13544	11442	63	283420	255500	100	0.839183
179741	144468	113	64254	50487	97	2664	2107	28	4528	3562	39	8935	7001	54	14032	11605	76	284060	233192	113	0.839183
101838	98761	81	43206	41527	80	2014	2003	23	2427	2860	27	6754	6814	41	11240	11020	55	228673	217522	87	0.840244
118211	112414	83	47348	45112	83	1744	1667	20	2412	2298	29	6314	5774	44	10591	9629	61	221459	210504	89	0.840244
134820	118426	90	48890	42420	87	1864	1753	20	3330	2524	32	6331	5304	45	10416	9795	54	200634	175285	94	0.845549
75673	74302	74	32525	31503	76	1069	936	0	1300	1402	13	3487	3447	32	4981	4536	42	100600	97209	76	0.846609
86428	82824	83	33133	32102	77	1285	1113	9	1942	2026	22	4982	4791	38	8196	7801	49	159105	154163	83	0.849792
58405	56825	71	27338	26513	74	739	776	0	936	865	0	3350	2958	32	4974	4534	38	90619	84242	73	0.849792
129605	114322	99	44038	38882	84	1524	1456	16	2913	2477	35	6840	5787	51	11142	10253	56	246455	218016	92	0.851914
227023	164915	115	94119	69474	101	3437	2839	33	5701	4190	47	11140	7916	61	17406	13097	73	340787	258371	108	0.852975
150531	122601	103	60982	49740	92	2346	2018	26	4168	3218	38	7948	6596	51	12248	9511	59	240617	194996	99	0.854036
115768	112428	84	26030	25550	72	1749	1576	18	2759	2382	28	5031	4972	39	9373	9451	52	189929	178413	91	0.854036
105215	99660	86	40994	39550	82	1829	1498	20	2024	2072	29	4521	4102	36	7534	7096	47	162831	154830	87	0.856158
191889	151511	99	86884	69522	97	3339	2452	35	5246	3966	47	10638	8811	61	18460	15272	79	349857	286898	103	0.857219
96120	96894	79	36029	35503	77	1835	1501	24	3082	2481	29	6080	5942	42	10433	10918	61	207486	202443	88	0.857219
102473	99898	83	53602	51936	80	1582	1415	17	2006	2384	22	5314	5164	41	8354	8028	54	158731	150236	89	0.85828
164400	132981	95	68928	55990	93	2627	1870	29	3447	2906	33	9059	7052	55	15166	12548	69	297083	249955	103	0.85934
199236	161354	95	84408	68764	94	2646	2004	28	4865	3710	45	9813	8018	55	16531	14209	69	313080	271119	97	0.85934
160601	139406	101	67599	59412	90	2550	1880	30	3743	3259	32	8355	7326	49	14424	12157	72	276252	246359	99	0.860401
169177	135539	101	82388	66477	95	2745	2280	28	4456	3836	41	8663	7338	52	15973	13280	73	321217	270361	103	0.865706
156325	139286	92	59400	52825	87	2575	2403	26	4242	2816	41	8750	8178	52	14270	12911	71	265816	246211	94	0.866767
94254	91789	81	30923	29610	80	1466	1483	17	1853	1989	25	4631	4415	39	7252	7355	42	150184	141742	88	0.866767
90851	88554	79	38677	37537	79	1350	1371	15	1746	2153	21	5284	5082	39	8868	8847	46	181228	172289	91	0.867828
73455	71144	91	17535	17462	50	446	729	0	2009	1522	26	2806	2968	28	5556	5177	41	109013	106752	81	0.867828
125193	112706	86	37461	32178	86	1879	1573	23	3340	3364	29	6997	6037	47	10995	10040	56	261255	242134	95	0.868889
121376	113360	85	36060	34297	81	1558	1517	18	2507	2664	23	6612	6401	45	10384	9411	56	218887	206662	89	0.874193
113288	109534	82	40231	38553	80	1608	1678	20	2651	2328	32	5880	5517	43	9856	9279	56	186267	176142	85	0.874193
118912	110661	85	41209	36642	82	1876	1867	20	3479	3092	33	7004	6593	48	12270	11537	58	246613	223977	92	0.874193
180351	150465	94	55661	45950	90	2633	2121	27	4513	3627	37	9341	7701	57	14224	11840	67	302791	258577	96	0.876315
124389	118643	87	56000	53954	81	1778	1702	19	3200	3102	30	6275	5991	42	9828	9113	53	202346	194590	88	0.877376
132684	122872	90	38106	35337	81	2365	2191	23	3612	3554	33	6960	6441	46	12086	11399	62	208429	182092	87	0.878437
104942	99983	82	27806	25740	79	2149	1839	22	2331	2705	29	6598	6448	40	12270	10978	63	225498	213025	85	0.878437
114546	107319	86	34856	31611	80	2120	1926	25	3716	3487	37	7210	6540	46	13057	11861	62	243238	223726	81	0.879498
238035	159110	108	96731	65221	106	3398	2469	36	5383	3810	49	12206	8327	65	20705	13861	76	420367	282572	111	0.879498
108428	104237	81	47596	45712	80	2713	2403	28	3560	3589	33	8805	8185	49	14995	13948	64	301834	276853	84	0.879498
165268	144425	97	76707	68477	91	2507	2393	27	4171	3355	42	8809	8006	53	14387	13204	63	272800	244477	94	0.880559
104212	97855	98	35599	32740	87	1215	1208	11	2485	1927	24	5101	4752	38	8750	7700	54	168997	152863	98	0.880559
112097	107028	81	39060	37795	81	1605	1598	19	3029	2823	30	6788	6535	44	10619	10305	52	206834	196302	86	0.88162
196588	156028	100	73611	59122	95	2584	2164	27	4944	3731	39	10523	8051	62	15911	12480	74	319961	258895	102	0.882681
365355	222745	163	133655	83947	163	6198	3548	50	8306	4775	60	18217	10891	84	26940	17156	118	510301	327278	163	0.882681
80668	76191	84	28112	27286	78	1090	1152	10	1970	1826	25	3908	3840	35	6740	6589	45	132298	121597	83	0.883741
115444	107932	87	39414	37646	82	1725	1611	18	2674	2647	28	6672	6280	44	11013	10374	58	225113	211820	91	0.884802
100616	96853	97	27932	27360	78	1391	1310	15	2209	2320	24	4861	4980	36	8111	7935	48	158779	146597	89	0.887985
112935	105193	86	42386	39177	82	1981	1938	21	3143	2830	32	6543	5976	45	10582	9386	65	231444	205595	92	0.890107
131329	119974	90	57554	51454	87	2451	2030	26	3336	3412	32	6785	6274	44	12460	11289	60	246403	229754	98	0.890107
71716	69531	87	34237	33811	75	810	677	0	1966	1843	21	2975	2911	29	5022	4885	37	103095	98665	83	0.891168
58321	57847	75	25286	25058	65	797	887	0	692	907	0	2308	2565	24	3832	3793	33	74144	70368	79	0.891168
221196	179520	100	85512	67900	97	4135	3684	34	5038	4379	41	11261	9126	65	16481	13468	72	331089	282752	102	0.892229
100751	96295	82	32424	30803	80	1450	1381	15	2945	3112	33	5899	5649	42	9123	8783	50	173563	164543	87	0.892229
127750	122481	83	34708	32790	82	1856	1703	21	3088	2694	34	7384	6812	45	11419	10482	60	229887	211885	95	0.892229
254318	218714	101	115696	101108	98	4377	3791	37	7832	6698	50	16565	14662	75	24041	20342	91	518148	447554	110	0.895412
61157	57819	77	92601	90815	79	3539	3455	31	5489	5015	45	12817	12590	61	21497	20733	80	417241	390585	90	0.895412
130850	120998	88	55409	51285	84	2241	2202	22	4440	3978	40	9136	8531	48	14245	13753	61	270889	258046	91	0.897533
52174	50965	80	17004	17058	53	578	693	0	796	999	0	2311	2360	25	3609	3869	31	72777	72880	81	0.899655
136838	119690	91	52373	43566	88	1555	1422	17	2679	2388	30	6304	5343	46	9180	7622	61	192576	165191	94	0.902838
170641	132306	95	73173	55699	96	2658	2019	30	4401	3393	42	9866	7554	56	15937	12204	76	311381	245347	103	0.906021
81457	78458	82	29761	28915	77	1493	1282	16	2378	1937	27	4597	4615	37	7843	7422	52	151696	145924	86	0.908143
190574	151469	104	72702	58247	95	2448	1798	29	4417	3694	39	9299	7602	53	13998	11661	67	283891	236713	103	0.910264
123033	111238	85	50822	44520	86	1814	1501	22	3070	2899	31	7170	6475	45	11808	10249	60	236809	212459	90	0.910264
154751	129841	94	55912	46693	92	2271	1956	27	4103	3452	36	8983	7936	52	16180	14010	74	295380	252852	95	0.911325
173285	150968	95	77462	65212	93	2274	1762	26	3757	3458	35	9344	8039	54	14234	12496	64	276345	238498	95	0.912386
96832	88100	86	43831	41271	81	1131	1156	10	2359	1964	27	4431	4313	35	8313	8008	52	159212	143555	74	0.912386
81163	76690	84	36224	34774	78	869	981	0	1924	1414	20	3808	4046	33	5622	5495	39	109010	104007	72	0.913447
242742	173536	108	94819	69753	103	3773	2680	39	5239	4397	45	11602	8021	68	17804	12478	84	328885	249993	110	0.913447
166803	146300	95	69401	62697	93	2598	2493	26	4207	4131	37	10321	9497	58	16843	14585	77	317033	290508	101	0.918752
101694	97426	81	33565	32536	79	1830	1544	19	2681	2810	29	6325	6495	42	10106	10008	57	211039	197311	94	0.921934
137828	115721	90	58127	47910	90	1868	1333	23	3432	2618	33	6246	5137	47	11171	8888	59	209672	173867	96	0.921934
188089	151362	103	90373	74452	94	3163	2496	32	4961	3537	44	11113	9646	55	18718	16259	72	356732	298201	105	0.926178
97812	93999	80	36419	35372	79	1317	1192	13	2323	1985	27	4914	4734	39	8650	8627	48	170926	160299	91	0.926178
111283	103454	91	46579	43675	82	1822	1690	20	2885	2754	28	6052	5623	43	10972	10603	54	210062	196367	88	0.927239
89487	86038	89	18663	18087	53	941	1188	9	1691	1746	19	4304	3995	38	6984	6362	47	140671	132023	87	0.927239
114566	107959	99	41592	39882	81	1909	2001	20	2772	2758	28	5442	5247	41	8308	7989	47	155242	144386	89	0.929361
71943	72339	75	30114	29311	75	1000	926	0	1891	2072	24	4041	3752	36	7099	6608	46	130927	124485	84	0.930422
157523	132301	91	58092	46873	91	1837	1439	22	3446	3142	36	6928	5886	46	10803	8912	60	206389	174194	102	0.931483
152511	136907	91	57356	51374	87	2652	2341	26	4435	3976	33	7888	7177	50	12893	11895	63	267490	244281	98	0.933604
70167	69288	80	28724	28565	75	1074	1097	8	1510	1581	15	3163	3380	31	6525	6209	45	125789	121944	87	0.933604
93280	95771	78	29723	28286	76	1676	1499	19	3017	2970	27	6316	6090	43	10626	10293	59	215582	204239	90	0.935726
95771	93720	88	30454	29477	78	1388	1285	15	2366	2254	28	5913	5751	38	9084	8525	52	186568	172838	88	0.93997
125001	119927	86	36196	34773	82	2134	2016	24	2905	3102	25	6989	6091	47	11712	10537	64	235516	217460	92	0.941031
124886	117157	97	52192	48631	84	1993	1874	23	4070	3454	39	8238	7423	50	13460	12406	63	264402	241420	89	0.942092
92427	89121	85	38260	37219	78	1102	1185	9	2101	1997	27	5081	4791	38	7829	7175	48	165979	159131	84	0.945274
115615	109248	96	39870	37191	82	1845	1690	23	2717	2389	29	6099	6038	41	9860	8817	55	194551	188565	85	0.946335
226939	164089	112	97354	71302	102	3165	2329	34	4734	3447	49	10898	8055	60	18062	13016	86	367477	268148	111	0.948457
188131	145732	106	67743	53542	102	2600	1927	28	4161	3192	39	8814	6935	55	14635	11968	70	281756	228229	107	0.948457
178131	149856	103	76915	66073	92	2546	2398	28	5393	4987	43	11389	10699	59	18054	16625	74	349404	315046	98	0.950579
118105	107915	101	45874	42122	84	1715	1504	19	2113	2308	26	5828	5687	40	8068	8019	44	176588	169527	90	0.95164
92140	86533	89	25366	24410	79	1142	1256	10	1668	1610	20	3945	3980	36	7227	7450	43	133151	127726	92	0.95164
160943	131084	102	68598	56596	92	2485	1941	26	3428	2715	38	8078	7117	49	12865	10885	65	272020	233073	100	0.95164
94486	89297	93	25838	24684	77	1421	1461	18	2567	2653	26	5512	5258	38	8767	8440	49	184456	178170	90	0.952701
75191	72819	88	13667	13304	48	2691	2732	26	4240	3871	36	11531	11392	61	7005	7035	43	243341	235434	83	0.955884
156513	132438	90	61945	50757	90	2459	2130	28	3656	3286	31	9227	7755	56	13759	11073	72	290720	247471	97	0.958005
153295	131777	91	65619	56068	89	1935	1621	22	3105	2778	30	8004	6881	49	12965	11506	63	268875	241558	94	0.958005
93565	92805	79	41028	40123	78	1436	1386	14	1837	2022	21	5254	5188	41	8799	8580	52	184722	171498	90	0.959066
146057	129583	93	46926	40398	89	2388	2232	23	3555	2932	37	8196	7181	49	12421	11465	56	262912	232297	99	0.962249
103431	97285	82	27067	25485	79	1701	1414	20	2499	2579	27	5850	5364	43	8744	8169	49	193481	180318	86	0.964371
86612	84463	82	38708	38515	77	1487	1486	17	1855	2293	21	5334	5470	38	8059	7763	51	168512	152432	87	0.965432
96345	92374	83	31813	31231	79	1407	1155	17	2125	2442	23	5139	5147	39	8393	8507	44	180823	173270	91	0.969676
228014	170858	109	94339	72242	103	3513	2537	35	5442	4255	44	11985	9097	61	18021	15055	87	357891	291693	111	0.969676
95372	93653	80	25571	25227	77	1213	1159	12	2002	2006	23	5044	4826	39	7986	8009	48	165942	158252	90	0.970736
129321	115666	89	59185	52617	86	2005	1665	21	3710	3606	35	7658	6881	48	12127	11439	56	242087	222891	95	0.97498
109210	91266	88	54545	45647	87	1647	1470	19	1848	1703	25	5576	4633	46	9329	7930	52	180121	148301	94	0.976041
155040	129313	93	57099	46097	91	1772	1537	22	3631	2886	34	7264	5923	48	11200	9117	63	237261	200030	100	0.976041
130129	119509	85	52724	48407	84	2522	2454	27	4100	3999	35	8605	8646	50	15395	14283	69	286583	274466	86	0.976041
182821	141579	101	67206	51309	98	2495	1856	29	3694	2865	37	8544	6661	56	15006	11534	82	293047	233574	103	0.978163
176251	144729	101	64046	52468	96	2115	1709	25	4057	3356	37	8472	7011	50	12432	9998	64	261308	216051	102	0.978163
199213	161802	98	71342	57748	96	2625	1978	32	4175	3542	38	9934	7956	53	15844	13525	71	311560	263201	101	0.979224
198248	160076	100	82761	67561	94	2386	1876	26	3906	3591	34	9654	8071	54	15080	11799	71	311304	267959	100	0.980285
84577	80968	80	34781	33586	79	1048	1138	11	1959	2001	22	5562	5514	38	8262	7705	55	156877	153270	84	0.981346
364356	248384	139	156805	106722	135	8367	5709	49	16892	12277	83	33900	24539	124	53241	36448	133	1.04216e+06	774572	142	0.983467
81510	82400	77	32255	31865	76	1225	1301	13	2013	1923	23	3864	4000	32	8084	6775	52	135888	125054	88	0.983467
188376	155793	96	71345	57224	94	2364	1644	30	4352	3577	38	9640	8054	51	13744	11186	64	277588	228421	102	0.985589
143854	122388	93	61700	51815	90	1861	1732	20	3104	2660	35	6417	5575	44	10745	9068	57	233954	206365	98	0.985589
197325	168855	102	91623	78393	97	2868	2565	30	6123	5578	43	12165	10501	64	18075	16377	76	373296	332458	111	0.987711
100523	96255	83	25609	25133	77	1754	1433	20	2927	2615	27	6333	5891	42	9367	8915	52	199359	189904	92	0.988772
107928	106325	81	38985	38009	80	1496	1392	16	2663	2803	28	5725	5457	43	9115	8412	50	189088	178570	93	0.988772
296939	220563	132	126052	97026	126	4863	3523	41	9896	7603	56	20114	15325	78	30684	25442	124	639986	529330	139	0.991955
186008	145128	96	60094	47234	93	2548	2002	27	3836	2867	39	9048	7203	54	16169	12489	72	315670	253290	103	0.991955
227695	176757	119	94325	74564	101	3413	2516	36	5306	4258	43	12183	9596	62	18271	13818	81	375622	295569	110	0.993016
115243	111613	89	49418	48975	82	1442	1542	16	2799	2747	30	6095	5888	43	10520	9863	60	202138	187141	93	0.993016
94541	91757	82	28138	27819	74	1342	1127	12	2132	2298	28	5229	5055	40	8338	8170	48	178722	170510	89	0.996198
60891	60758	76	23440	23312	60	641	671	0	1444	1292	15	2833	2850	28	4752	4754	37	117601	116856	89	0.996198
165907	140732	99	70078	58841	90	2228	1622	25	3298	3098	31	7172	6256	46	11661	9122	58	234758	201842	97	0.997259
144596	134286	86	67596	61182	86	2079	1940	24	4277	4348	33	9487	8736	52	15169	14151	67	318770	295862	94	0.997259
250843	176904	122	97028	67833	107	3561	2471	36	6061	4170	48	13011	9078	66	20156	14568	84	386225	273573	118	0.99832
136702	120538	96	76715	70478	87	2991	2466	31	5242	4737	38	11154	9808	59	18117	15926	78	336416	293877	98	0.999381
233127	178922	108	85083	66050	104	3206	2472	34	5060	3676	42	11563	9248	62	18123	13929	74	368141	285408	114	0.999381
110020	101863	91	46930	44427	81	1754	1671	19	2864	2702	29	6412	6052	43	10446	9486	56	220064	202922	96	1.00044
173352	141558	96	66192	54422	93	2362	1962	23	4040	2912	36	8956	6907	55	12406	10533	65	267081	223533	105	1.00044
193300	164253	106	81352	68695	93	2117	1899	26	4639	4199	38	10327	8569	58	16213	13827	81	327076	287291	103	1.00044
231026	170604	111	76565	55072	103	3153	2360	33	5359	4450	43	13057	9832	68	20136	15757	79	444604	342949	115	1.0015
190700	162354	94	77040	65756	92	3198	2579	30	4866	4043	39	9551	8531	50	14956	13088	67	292655	256084	101	1.0015
156362	131417	93	51145	40581	92	2344	1916	24	4498	3537	41	7829	6638	52	11763	10227	65	257865	208972	103	1.0015
187951	150234	97	68097	54560	94	3219	2591	33	5042	4300	41	9666	7732	56	15919	13080	69	313837	259477	105	1.0015
225446	172744	114	78476	59637	104	2528	1993	28	4582	3651	39	10019	7828	55	17110	12863	80	339545	268690	116	1.00256
93770	90389	80	38532	37491	79	1806	1708	19	2113	1775	26	5347	5056	39	9130	8606	56	188977	177617	90	1.00469
293771	203983	126	95036	63741	120	4758	3568	41	7406	4994	58	16347	11613	74	22723	16123	93	434801	320983	131	1.00575
150376	131773	93	56967	50067	88	1872	1673	23	3531	3098	34	6962	5989	46	11878	10366	68	224146	203511	96	1.00681
113019	106478	90	35316	33499	81	1673	1432	19	2661	2406	28	5352	5271	39	9100	8587	54	191064	175666	90	1.01317
87661	86002	79	37803	36933	77	1330	1467	16	2494	2213	24	4936	4375	39	7594	7743	45	162376	160180	86	1.01423
121718	113711	90	51768	47469	84	2281	1963	26	4516	3957	39	9106	8251	53	14102	13318	70	277956	250844	92	1.01636
229724	187859	104	118261	98177	103	3912	2952	37	7164	5474	55	14794	12307	73	23447	19536	84	478374	405757	110	1.01742
110374	104505	86	33809	32599	82	1894	1691	20	2662	2493	25	6038	5513	45	10841	9972	61	207410	193228	94	1.01848
90800	88675	82	35592	34210	79	1932	1636	20	2942	2965	29	6325	6005	42	10141	9432	49	200904	191017	90	1.01954
187306	148169	100	115439	90181	96	4417	3397	38	7131	5777	48	14741	12305	73	21544	17616	81	419258	341781	102	1.01954
113484	105985	86	46977	43594	82	2042	1705	25	2655	2381	30	6236	5776	43	9622	8486	56	181853	161824	87	1.02166
178059	149594	96	66415	55749	93	2498	2348	28	4773	4141	41	10670	9638	57	17757	15076	75	368722	315554	103	1.02166
213266	158834	103	84415	61844	103	2937	2046	33	4796	3818	42	10376	7683	60	16622	12142	77	336872	251711	120	1.02166
232452	193669	99	149325	128497	100	5809	4894	39	8933	7316	57	18808	15921	77	32985	29346	98	614180	525103	108	1.02166
113635	112866	80	46441	44739	80	1646	1568	18	2935	3009	29	6604	6357	42	11061	10760	54	213687	207324	89	1.02272
189171	162478	109	73598	62780	91	3384	2733	33	4547	3779	37	11849	10295	59	19598	17614	78	380381	345013	101	1.02378
91523	87452	81	35650	34092	79	1635	1583	17	1860	2066	26	5169	4728	39	7800	7260	48	177668	173097	86	1.0259
93819	91444	83	33995	32704	78	1425	1293	13	2118	2140	27	5134	4817	38	8016	8340	44	162734	150686	88	1.0259
99737	93564	90	33557	32335	80	1655	1798	22	3093	3292	30	7268	7062	49	11676	11140	55	237079	222003	91	1.02696
309046	219249	115	165096	128478	111	6172	4381	45	11440	8696	57	21867	17280	88	33406	26908	107	649060	512480	120	1.02803
111531	104321	83	38845	36836	81	1682	1593	19	2507	3076	26	5981	5932	41	9965	9306	57	192744	179256	89	1.02803
129063	119456	87	44326	39290	85	2000	1853	24	3339	2918	35	7750	7203	45	12343	10430	65	230767	211333	94	1.02803
128100	113094	89	50008	44471	86	2269	1953	24	3284	3115	32	7488	6538	52	13156	11750	67	238360	222293	94	1.02909
176769	152173	97	50285	43673	92	3300	2802	30	4864	4120	41	9855	8587	56	15151	14025	71	297925	276709	100	1.02909
60573	56231	78	28761	27934	75	823	722	0	1461	1167	12	3264	2977	33	6217	6690	38	110863	104567	78	1.03015
112455	107099	85	40119	38280	81	1500	1531	17	2886	2517	29	5118	5184	38	9402	9121	49	191175	177174	91	1.03227
177880	136364	115	67962	51256	98	2376	1922	26	3951	3117	36	10304	7880	59	16998	13032	75	329984	250038	115	1.03227
181572	138085	108	75558	58196	96	2929	2115	31	4160	3098	39	9174	6961	57	16824	12870	75	330997	255567	108	1.03333
154612	131074	93	65766	56302	90	1855	1587	20	3755	3088	34	7508	6475	49	12231	9516	62	236721	208023	98	1.03439
211151	184072	96	111109	95643	98	4892	4497	36	8908	7146	50	17647	15663	73	27811	24204	96	538911	463174	110	1.03545
97322	95179	82	34467	33472	78	1507	1315	18	2328	2115	24	5046	5125	39	8543	8089	46	168566	160479	91	1.03651
100698	97545	81	22112	21407	67	1681	1645	17	2681	2440	27	5358	5059	39	7837	7243	49	180660	168750	95	1.03651
101093	98213	85	40144	39540	77	1318	1332	14	2028	2003	23	5181	4519	41	8644	8235	49	176052	166314	90	1.03863
210271	157623	100	92566	67604	99	3150	2448	32	4802	4122	38	11796	8816	63	19125	14772	79	388929	294729	106	1.04288
160050	136392	94	49769	40469	92	1769	1706	19	3018	2713	34	6781	5774	44	11221	9635	54	217927	186233	99	1.04288
137810	127291	90	46011	43282	83	2014	1831	23	3224	3055	33	7468	7145	45	11992	10657	57	241389	227490	92	1.04394
210360	164654	102	74051	56273	98	2486	2125	28	4819	3723	44	10444	8309	61	15857	11424	71	307371	248255	103	1.04606
189713	141572	99	81107	60451	97	3224	2111	34	4629	3339	42	9919	7322	57	17596	12987	81	354338	267653	102	1.04606
192777	143169	101	76174	54799	101	2748	2166	32	4968	3556	51	11264	8328	63	18545	13652	85	378285	290360	106	1.04712
190535	138507	116	67196	48816	98	2454	1985	28	4935	3427	46	9749	7029	61	15403	11795	67	321344	240075	104	1.04712
149540	119393	101	59649	46985	93	1935	1488	23	3396	2410	37	6805	5656	48	11748	9946	63	208947	165762	100	1.04818
112367	106694	91	35992	34989	80	1473	1370	16	3016	2721	29	6900	6835	47	10975	10781	60	211041	201538	89	1.04818
257482	199891	130	113264	89063	113	4165	3303	36	7850	6194	49	16548	13972	72	26130	21487	102	502061	430916	118	1.04818
105232	99420	91	35613	33476	80	1917	2038	22	3127	2923	28	7432	7099	44	11480	10481	57	241472	230857	85	1.05137
110594	104940	94	24489	23600	72	1864	2120	22	3526	2843	34	7338	6720	45	13207	12970	61	242813	224572	89	1.05243
49726	50130	73	26468	26179	73	730	602	0	1388	1173	9	2328	2314	26	3884	3775	33	79975	80948	81	1.05243
120121	109249	85	39523	35366	82	1909	1878	20	2414	2239	28	5946	5382	43	9318	8358	52	177028	162525	93	1.05349
166347	146732	91	90236	80252	91	2211	2056	24	3806	3271	35	8644	7632	53	13504	12023	70	277830	243034	98	1.05455
174351	140241	103	72325	58106	92	2501	2015	28	3939	2979	41	8670	6569	53	14990	11177	70	294580	236809	110	1.05455
97445	96630	80	29608	29504	72	1613	1511	21	2554	2623	27	5886	5513	41	9374	9228	48	180519	165564	88	1.05455
245421	182458	106	88299	65603	104	3194	2458	34	5831	4353	46	12184	9079	62	18720	14197	82	369860	281491	112	1.05773
140485	120758	105	57392	49252	88	1799	1447	23	3344	2937	34	6963	5946	48	10505	9737	51	212048	188486	96	1.05985
156477	134859	90	81479	71148	89	2249	1859	26	3987	3207	33	7910	7401	52	12211	10585	68	245923	220716	97	1.06304
113966	108872	86	38390	36802	80	1521	1515	17	2591	2570	25	5216	5029	39	8354	8297	48	171183	161030	89	1.06304
127536	115138	87	57336	51133	85	2074	1831	22	3456	2814	32	6808	6170	43	10711	9692	55	210249	192018	92	1.06516
99063	92776	88	30893	29483	79	1790	1779	18	2604	2720	30	6068	5645	41	11459	10875	60	198102	190358	90	1.06516
163021	126917	98	71512	54865	95	1939	1561	23	3576	2635	40	7654	5882	52	12871	10516	69	252822	205075	102	1.06728
156637	128751	98	60222	49738	92	2080	1619	25	3682	3246	35	8591	7213	54	13706	12025	68	272412	228258	99	1.0694
160593	130283	96	58073	46007	91	2310	2098	22	3898	3019	37	8593	7178	55	14780	11419	66	302016	255864	101	1.07046
157330	133209	92	56811	46837	88	2637	2153	29	3832	3289	38	8692	7607	50	14922	12447	66	305840	273154	98	1.07046
98540	97603	81	18730	18913	50	1706	1552	19	2892	2470	31	6174	5960	41	9429	9681	55	188407	179864	87	1.07046
189494	146498	114	77112	59032	97	2746	2286	28	4532	3610	37	9254	7285	56	16362	11781	75	305505	239716	104	1.07258
101374	97858	80	28453	27714	78	1617	1580	17	2696	2520	28	6435	6220	41	10009	9887	52	209460	203934	88	1.07258
176151	138431	96	69703	54282	93	2441	1821	27	3922	3079	37	9124	7454	53	13374	10675	66	293390	229378	101	1.07365
83822	81510	82	34655	33477	78	1431	1313	16	1741	1634	20	4194	4448	34	6810	6270	47	146073	140563	81	1.07789
115964	109605	84	45202	42991	81	1329	1237	15	2088	2268	23	5560	5586	40	8526	8207	49	174528	166371	85	1.07789
99465	95801	82	33655	32409	79	1604	1360	20	2520	2371	28	6171	6111	41	10173	9515	56	192042	185393	86	1.08001
184493	148561	106	73713	59268	92	2241	1586	27	4017	3691	38	9078	7770	54	12902	11040	66	270986	226039	99	1.08319
114774	109210	83	51888	48811	83	2000	1627	25	3217	3076	32	7647	7053	49	12455	11217	62	232750	215781	92	1.08319
182413	151097	104	69414	57629	93	2657	2007	30	4295	3012	45	9117	7468	55	13438	11314	63	262983	220489	98	1.08425
155473	123073	95	62043	50024	91	2002	1531	25	3616	2848	37	7140	5762	48	10626	8332	56	221680	174388	99	1.08425
56996	58571	74	21542	21614	54	623	666	0	788	1016	3	2270	2381	23	3943	3600	37	89196	85890	81	1.08425
137895	116920	94	51718	43731	89	1338	1108	12	2731	2242	33	6020	5219	45	9332	7401	55	180539	149915	99	1.08638
211090	160141	100	85205	64841	98	3168	2286	35	4846	3104	45	9556	7182	61	14299	11077	68	304921	234395	107	1.08744
87618	84115	84	33723	32632	78	1043	1156	8	1960	2277	23	5276	5308	38	7020	7125	46	154876	143785	84	1.08744
183375	150606	98	85417	70946	94	2768	1980	30	4652	4089	42	9326	7901	52	14547	12406	73	306838	261917	99	1.09062
116081	110630	86	29491	27883	80	1831	1579	21	3615	3018	36	7073	6810	43	11871	11423	62	230397	216955	90	1.09168
152820	126272	105	56095	48559	91	1902	1571	22	3885	3218	34	8317	7098	50	12763	10687	63	252176	223961	99	1.09274
118942	111563	87	45511	42370	84	1836	1887	18	2163	2447	27	7058	6391	48	11473	10378	59	211504	203492	89	1.09592
204090	155377	106	86950	66524	98	2259	1616	27	3954	2696	42	8178	6602	49	12912	9961	70	258663	202452	103	1.09805
132917	127976	84	42751	41331	81	1848	1628	20	3161	3041	33	7018	6557	44	11089	10271	56	243047	225762	93	1.09805
254083	183144	111	112444	79253	109	3674	2718	35	6198	4436	44	13247	9386	67	20722	14160	87	412531	290850	117	1.10229
179373	149702	95	66569	55084	95	2480	2237	28	4644	4546	37	10496	9207	56	16585	14568	68	324475	285588	103	1.10335
159150	136657	93	57860	49748	90	2022	1717	22	3437	3012	29	6762	6110	45	10609	9274	58	215584	185295	99	1.10441
183809	153760	95	67543	55971	94	2425	2080	28	4459	3785	40	9049	7279	51	14581	12929	59	277201	242662	99	1.10547
188553	164743	94	70151	59497	94	3254	2702	31	6238	5362	44	10892	9697	58	18226	15641	81	348008	318261	100	1.10653
190950	150903	97	57231	45545	93	2700	1936	31	4188	3366	39	8240	6650	53	12532	9945	66	234451	184963	101	1.10653
137153	124599	89	60783	55713	86	2451	2475	25	4581	3866	42	8983	8636	52	15101	13196	71	302872	284126	89	1.10759
117532	110331	86	44896	41948	82	2423	2213	26	3027	3013	27	5942	6021	39	10372	9631	59	210235	201687	85	1.10866
143728	126429	88	56116	48216	89	1977	1694	23	3010	2512	32	6547	5756	46	12114	10343	65	217353	195542	92	1.10866
200963	159341	99	79248	63223	95	2166	1908	25	3866	3179	38	10424	8137	59	16328	13396	80	333483	267594	102	1.10972
146303	126349	91	57774	49526	88	2049	1606	24	3254	3054	38	6913	6033	46	10287	9246	57	231955	216667	93	1.10972
148240	135242	93	42046	38190	89	2903	2942	28	4917	4702	40	9869	9241	56	18266	16307	74	368675	344754	97	1.11078
54980	54444	73	12544	12431	46	527	540	0	1435	1275	12	2186	2038	25	3520	3506	33	86676	85960	77	1.11184
195528	164300	108	55908	44889	95	2729	2246	31	5183	4247	40	9588	8152	57	14331	11839	76	274252	234242	99	1.1129
177987	140586	98	67457	52912	93	2371	1762	28	4529	3732	39	10197	8424	60	17038	13073	76	324873	256738	100	1.1129
96961	89956	92	38684	36927	80	1342	1299	12	1753	1913	22	4592	4432	36	7974	7537	50	156647	146682	81	1.1129
110380	103975	91	36615	34923	80	1673	1588	18	2103	1992	27	5437	5037	42	9068	8545	52	191521	179291	89	1.11502
170491	144457	93	62622	53103	92	2434	2242	26	3935	3101	37	8923	7865	50	14088	11682	67	262387	231924	97	1.11714
120994	112906	85	39294	36266	82	1985	1914	21	3488	3339	32	7618	6978	52	13401	12493	64	248225	227671	91	1.12351
186657	142704	116	76812	58692	99	2329	2065	27	4061	3045	39	9460	7448	58	15747	11924	70	313146	248580	106	1.12457
93173	93318	78	22127	21200	63	1060	1227	12	2186	1995	20	4542	4268	36	7760	7156	46	149662	140150	90	1.12669
182433	141801	100	57177	43365	94	2413	1848	26	4053	3360	39	9682	7346	61	15817	12005	76	310506	246703	99	1.12669
276148	201283	120	122220	89999	119	4680	3667	39	6511	4518	47	13664	9595	64	20219	15090	91	412536	309519	125	1.12881
224122	183987	101	119185	101080	99	4698	3966	37	8442	7272	54	20337	18006	79	32722	27260	98	626249	547235	105	1.12987
36448	35998	73	16519	16698	50	442	424	0	446	536	0	1168	1107	9	1980	2549	23	51131	50225	70	1.12987
120921	112996	85	43906	40654	83	1758	1689	20	3112	3290	31	6440	6448	41	10335	9847	50	218871	206229	91	1.12987
152140	138736	105	68215	63622	87	2630	2380	27	4338	3748	35	8670	8581	50	13920	12783	70	285802	260343	93	1.13093
133717	126253	88	52500	49785	85	2179	2020	23	4183	3869	35	8270	7652	48	12446	11529	65	250026	233131	96	1.132
92493	89429	81	36019	34561	79	1048	1176	9	2463	2053	26	4300	3984	34	6934	7169	41	139539	130644	85	1.13306
127774	119631	95	37019	35450	81	1826	1754	22	3748	3295	33	7086	6954	43	12569	11823	61	244283	227780	91	1.13306
101247	96748	81	37153	35586	80	1863	1935	20	2371	2105	30	6487	6354	39	10733	9617	64	224911	208405	91	1.13518
129624	118293	86	40512	35499	86	2039	1762	23	3086	2585	32	6457	5919	44	9867	8764	56	208600	198103	98	1.13624
149291	130826	90	62951	52744	90	2672	2422	29	4168	3701	37	9306	7927	49	16788	15069	69	321047	293648	95	1.13624
130756	122926	87	59368	54804	84	1943	1617	24	3973	3495	34	7548	7022	48	12596	11076	73	255050	237912	91	1.14048
109139	103939	82	42541	40616	80	1439	1339	14	1875	1887	25	5333	5030	42	7176	7416	43	172922	163477	85	1.14154
114316	107333	90	51931	49315	81	1472	1370	14	2166	1842	26	5601	5612	40	9618	9260	49	200487	186842	85	1.14154
108120	102741	86	29365	28508	79	1903	1627	22	3015	3135	33	6609	6349	44	10836	9778	58	210327	199999	85	1.14473
96774	92215	85	37246	36176	79	1490	1366	15	1905	1912	20	4788	4803	37	8808	8553	51	169939	161999	86	1.14579
110265	101607	87	42028	39164	82	1853	1709	19	2971	2698	33	6905	6629	46	11912	11828	58	230613	214803	88	1.14897
130979	119136	87	52721	49051	84	2092	2040	24	3004	3190	33	8293	7489	50	12893	12196	70	270487	245620	92	1.15109
115830	104900	96	39189	35440	83	1827	1708	18	2819	2908	30	6782	6512	48	12429	11457	63	236267	219622	94	1.15215
120349	114267	85	35874	33735	82	1602	1746	18	3248	2702	31	6571	6015	44	11243	10623	68	215625	196781	90	1.15321
202260	162746	100	76142	60622	97	2868	2311	28	4968	3882	43	10152	8474	54	16592	13596	77	320035	260755	105	1.15427
107841	100805	86	41885	39789	81	1910	1762	24	2416	2319	24	5517	5413	39	9081	8868	51	194711	184588	89	1.15534
173515	146361	94	72479	61029	93	2404	2053	27	4480	3725	42	9981	8844	54	16180	13382	77	313189	272724	105	1.15534
232634	188007	105	85095	68360	104	3107	2596	30	4823	4375	38	11635	9338	57	18708	15658	76	387548	325165	114	1.15746
118659	110268	100	40678	38056	81	1839	1497	18	2862	2709	29	6235	5677	45	10318	9700	53	188569	179281	91	1.15958
131850	117722	89	44618	39338	85	2227	2037	22	2632	2542	27	5630	4937	42	8194	6891	55	172388	145599	97	1.16594
102296	99755	85	44714	43924	79	1512	1612	17	2903	2806	29	5852	5741	42	9551	8839	49	199500	184887	92	1.16594
105359	101793	86	33476	31106	79	1502	1430	15	2140	2386	28	5109	4805	39	8552	8910	47	171465	163596	93	1.16701
72557	72793	77	32481	32393	76	773	698	0	1092	1174	15	3157	3208	31	5088	5327	38	98757	97612	87	1.16701
180732	150728	98	65916	54113	92	2859	2403	30	4547	3783	42	10294	8775	54	17086	14932	71	343947	292457	103	1.16701
291780	220115	129	150382	118291	115	5100	3845	41	9079	6332	59	17913	13472	76	27929	21337	103	537965	415005	125	1.16701
169930	133315	95	70275	55385	94	2550	1760	29	3868	2784	37	9237	7023	54	14191	11125	68	296905	233798	106	1.16807
122362	114567	87	34303	33006	82	1748	1450	21	2985	2661	33	7107	6571	46	10609	9910	56	233360	217371	93	1.17019
99371	97436	82	50773	49429	78	1835	1874	20	2955	2788	30	6019	5977	41	11099	10881	56	217498	202046	87	1.17125
109624	103966	83	47407	45176	81	2092	1903	26	3210	2536	31	7015	6655	46	11288	10302	57	229697	217301	93	1.17337
74672	70874	91	36124	35072	77	1122	1090	6	1602	1754	21	3138	3378	30	5229	5025	38	115729	111628	79	1.17549
107284	100013	94	43579	41707	81	1578	1569	17	2362	2296	29	5993	5395	42	10129	9633	55	192206	179557	91	1.17549
164922	132254	97	62259	50233	92	2308	1694	28	3652	3133	36	7984	6553	53	13179	10896	63	263965	221478	98	1.17868
198343	151443	101	101693	75157	101	2868	2147	32	4984	4063	42	9747	7699	59	15748	12527	71	320026	245911	104	1.1808
73155	70078	86	25047	24578	69	823	799	0	1700	1808	20	3542	3292	33	6615	6507	43	129270	121019	82	1.18186
113502	109281	84	34868	33674	80	2302	2244	24	3101	2585	30	6727	6655	40	11245	11096	51	225051	217118	89	1.18186
106615	99697	90	28821	27635	79	1330	1438	15	2149	2103	26	5782	5357	41	8367	7690	55	178628	167537	86	1.18292
169668	140477	95	62223	51337	92	2375	2057	27	3871	2827	41	8030	6391	52	11771	9455	60	232908	189322	102	1.18504
345552	261669	139	147934	115268	137	7304	5590	41	12021	9638	71	24886	19391	100	39794	30363	135	769039	581901	145	1.18504
112897	107335	96	45089	42585	82	1819	1590	18	2521	2340	29	5802	5341	43	9475	8644	57	185026	172874	91	1.1861
154625	137269	98	64906	58136	88	2048	2008	23	3890	3300	34	7698	7077	48	11078	9664	56	226057	214369	92	1.1861
152020	138236	92	67360	61421	87	3158	2875	30	4389	3801	39	9958	9331	53	15795	14511	75	327355	300742	94	1.1861
106208	102045	83	35441	34060	79	1429	1511	18	2115	2167	25	5211	5283	39	8330	7846	50	169352	162662	91	1.18716
89539	86301	82	34340	33532	77	1214	1321	11	2350	2196	26	4139	4167	34	7491	7103	49	151068	145879	87	1.18716
187565	143109	98	77317	57979	98	2822	2023	31	4203	3499	40	10166	7812	56	16862	13388	78	356915	274704	108	1.18822
136866	123040	94	53221	47980	86	2400	2192	25	3739	3199	34	6931	6125	46	10434	9353	62	201822	181796	95	1.18928
140366	131662	86	63575	59182	87	3192	2845	30	4862	4815	36	10931	10513	62	18092	16462	78	367323	334959	94	1.19353
124336	118842	83	34322	33326	80	1907	1620	21	3512	3135	29	7153	6589	45	12120	11737	66	229593	210847	92	1.19459
247146	205391	102	180608	156736	102	6373	5379	40	11116	9565	55	24254	21388	84	37346	32898	100	771246	672573	112	1.19777
130051	122113	95	62208	60318	82	2487	2175	26	4474	4106	39	9029	8198	52	15849	13860	77	304811	273644	94	1.19777
160576	140152	92	59080	49978	90	2122	1884	23	3776	3178	38	8194	6976	49	11658	9686	60	273460	229487	98	1.19777
38582	36332	75	19294	18990	57	325	331	0	78	386	0	1321	1390	15	2641	2811	27	51386	48587	79	1.19883
106845	101056	82	38289	36511	80	1623	1599	17	2530	2520	22	6186	6009	42	10651	10025	60	208331	197207	93	1.20095
164073	126332	93	64409	49286	93	1706	1404	19	3451	2742	34	7469	5847	48	11466	9015	59	225726	174670	106	1.20095
93148	88968	89	23362	22258	75	1303	1229	13	2068	2135	23	4711	4397	38	7576	7445	45	139176	129944	92	1.20308
142561	122924	92	49726	40774	90	2069	1899	24	3487	2991	34	8380	7421	49	12689	10555	63	278907	241507	100	1.20414
98116	95356	79	26694	25669	78	2048	1831	22	2984	2983	26	6680	6616	41	9962	9231	51	200965	195466	92	1.20626
106091	101828	91	31732	30753	78	1577	1624	17	2054	2347	24	5582	5656	37	9409	9125	54	204997	190655	88	1.20838
82820	79774	82	31804	31449	77	1199	1028	4	1918	2291	21	3394	3369	31	5731	5066	39	112122	104354	88	1.20944
190772	163987	99	72897	62165	92	2950	2762	29	6405	4974	45	14177	12093	75	21611	18554	81	440538	374506	97	1.21262
139529	128893	93	69675	64523	86	2265	2024	25	4100	3860	37	8339	8115	45	13074	11766	59	266145	245143	96	1.21369
195599	148502	102	73135	55318	98	2939	2241	30	4674	3621	42	10203	7758	64	17867	14906	70	366632	282719	105	1.21475
169474	152404	88	79884	71067	88	2555	2146	27	4493	3687	39	9354	8583	56	15013	13439	66	299752	280705	93	1.21475
144547	136578	89	25032	24151	76	2818	2761	28	4816	4060	40	8681	8524	46	12836	12178	63	252228	235427	89	1.21475
54312	52408	74	26090	25099	74	508	455	0	584	1106	6	2103	2183	25	3575	3233	34	69696	66318	75	1.21581
48749	49825	72	17106	17115	51	593	636	0	766	812	0	1835	1882	21	3620	3636	32	73155	68285	82	1.22005
102127	100611	80	44961	43239	80	1188	1049	7	1501	1772	20	4641	4114	41	8031	7446	49	154106	146086	91	1.22217
163779	136466	105	61209	50864	93	2444	2115	26	3550	3180	34	7394	6140	48	10557	9117	59	232230	188331	109	1.22217
203744	164708	103	92309	76202	98	3099	2509	32	4937	3958	39	11359	9527	61	20143	16560	83	403297	337446	107	1.22429
226892	182293	106	92944	73101	104	3639	2908	36	5169	4584	40	10921	8919	55	15697	12626	67	313955	264022	113	1.22642
94504	89732	96	31159	30319	78	1125	1089	8	2195	2169	22	4815	5118	37	9065	8467	52	175664	173278	91	1.22642
124059	113981	100	38233	34807	83	1684	1589	17	3594	2860	36	7581	6881	49	12930	12252	67	245989	226531	97	1.2296
185580	145303	103	57120	44184	97	3109	2366	34	4901	4467	41	9821	7816	56	17539	13887	76	356721	289159	110	1.2296
118120	108342	87	44178	41139	84	1785	1610	20	2511	2063	30	5757	5147	41	10335	9036	56	187211	178490	95	1.23384
299270	194170	132	120449	83528	124	4537	3009	42	7462	5176	53	17237	11629	74	29140	20216	101	590645	394751	138	1.2349
123880	110105	96	52850	47895	83	2069	1799	21	2891	2739	30	6726	6143	45	10771	10265	54	234843	217270	96	1.2349
124081	115363	85	51829	46790	85	1633	1505	18	2669	2828	28	6430	5838	45	11081	10661	49	217456	201522	93	1.24127
284412	173990	129	107774	66147	125	4423	2611	46	6084	3622	52	14222	8987	73	22513	14239	93	447228	271497	133	1.24339
194634	161763	106	83662	68218	97	2890	2355	32	5216	4648	44	11376	9673	63	19153	15642	74	358707	306230	102	1.24445
104110	97573	87	30979	29611	80	1808	1583	21	3263	2696	33	6342	6373	40	10340	10150	59	199257	194504	88	1.24445
121979	114482	91	49280	45566	83	2403	2282	26	3632	3856	33	8464	7623	56	13524	13059	61	275284	255878	91	1.24551
164279	135379	97	51859	42365	89	2452	2146	27	4123	3749	41	9360	7982	55	15036	12642	71	299319	254499	96	1.24551
206160	155037	102	77721	59952	100	2959	2329	32	4145	3276	36	10317	7998	58	16088	12018	73	320999	248187	106	1.24764
180912	148728	96	58735	47714	93	2586	2303	27	4565	3888	39	9016	7422	53	14677	11902	70	292322	249537	101	1.2487
120804	116920	85	30287	28609	81	2151	1847	23	3708	3437	34	7395	6995	47	10277	10014	51	204435	189408	91	1.2487
128785	113518	86	58271	50008	88	1914	1521	21	3486	3027	30	6709	5738	45	11012	9749	59	216942	199477	97	1.25188
200542	165234	98	94420	78302	95	2830	2340	31	4592	4117	40	10813	9627	58	18142	15341	77	360216	309379	106	1.25506
90104	83802	85	38441	35302	81	1407	1315	13	1573	1914	20	5036	4744	40	9257	8228	51	169966	156100	91	1.25506
108754	100532	86	32308	29696	80	1307	1234	12	2508	2621	30	7390	7078	47	10707	9955	60	218702	201248	94	1.25612
94941	90652	83	25050	24196	77	1222	1416	15	2084	1924	23	5116	4865	37	6901	6789	41	154815	145942	92	1.25718
135438	121885	104	51418	46906	90	2368	2061	25	3634	3477	33	8843	7981	53	14852	12979	72	279662	248081	104	1.25718
154506	126830	95	57472	46705	93	2384	2061	25	3226	2855	34	8349	7136	54	13152	10604	60	274176	233080	103	1.25824
169725	135231	104	67168	54306	93	2646	2363	27	5047	3631	42	8814	7281	54	15169	11545	74	286124	231351	105	1.25824
142896	122127	98	62273	51073	105	2579	2221	28	4354	3567	37	8852	7687	52	14463	13110	64	285865	250390	97	1.25931
155465	124031	92	61467	48633	91	2179	1591	28	3270	2779	36	7648	6056	50	12370	9090	64	250934	202489	104	1.26567
161925	129640	96	54662	43440	91	2417	1754	29	3543	3274	35	7892	6551	48	15058	11477	73	287006	228035	102	1.26567
90149	86965	85	32544	31674	77	773	904	0	1563	1643	17	4257	3947	35	6708	6226	43	132212	119948	87	1.26673
219986	185552	99	108572	91403	96	3414	3021	32	5937	4902	42	13536	11403	66	20314	17714	85	421104	361212	113	1.26673
129366	112918	103	46665	39668	87	1744	1409	20	2750	2109	28	5640	5073	43	9181	7739	55	183325	153816	99	1.26673
97835	94051	86	18313	18055	52	1697	1778	19	2965	2800	30	6236	5880	44	9489	9357	51	204398	189388	91	1.26673
138038	123944	98	34038	29170	87	1864	1782	22	4109	2957	41	7657	6820	46	10956	10187	55	226369	202750	98	1.26991
255537	209553	107	111820	91392	102	5092	4488	37	9078	7335	51	18563	15532	76	30136	25262	102	578990	460400	114	1.27098
190465	147439	103	62455	49291	93	2901	2061	29	4223	3677	39	10377	8201	58	15700	11897	70	332927	261027	106	1.27204
133986	119493	90	53501	47406	87	1907	1562	23	3733	3173	34	8218	7592	46	14432	12499	71	270310	235324	98	1.27416
48188	48963	68	19663	19645	56	611	610	0	663	1029	4	2053	1988	23	3891	3826	34	73459	71837	78	1.27416
186644	151325	97	72515	59286	95	2150	1848	26	4384	3927	42	9897	7887	58	14115	11983	72	291647	254232	101	1.27522
166233	134883	100	68530	54963	94	2251	1978	26	4587	3542	41	9456	7947	53	15835	12348	72	311643	250879	97	1.27734
181119	143196	97	78841	61438	96	2618	1821	32	4286	2934	43	9453	7819	60	16151	13504	71	311131	247511	102	1.27734
110827	104866	83	36524	35069	81	1660	1515	17	2166	2189	27	5794	5482	45	9987	9506	54	199840	195049	87	1.2784
90505	88110	82	45082	43566	79	1757	1477	22	2427	2076	28	5070	4951	39	9083	8545	56	183084	174345	89	1.2784
126450	118732	92	24294	23000	82	2134	2050	24	3859	3430	34	7593	6670	51	10184	9195	51	206407	190668	91	1.28052
126747	110094	86	53376	44306	87	2087	1835	24	3725	3172	38	7540	6192	49	12278	11232	64	256639	223005	93	1.28052
93229	87920	82	39820	36892	81	1081	964	0	1943	1941	25	5172	4699	41	8774	8020	57	147642	138793	89	1.28265
332238	231050	125	174120	120685	124	7293	4994	46	13370	9578	64	27540	19573	117	39133	27212	119	793996	575847	136	1.28477
162092	140828	100	68908	59730	93	2579	2110	26	3759	3488	35	7954	7148	47	13270	11861	63	261649	234686	101	1.28583
129422	112841	93	43400	36663	88	1831	1733	21	2873	2744	33	6975	6484	46	11643	10172	60	225631	189925	100	1.28689
238026	164973	106	88476	62655	104	3385	2519	36	6442	4585	50	12727	9184	63	19274	13599	78	380340	280573	113	1.28795
161953	133312	94	68886	54833	93	2369	2032	24	4144	3447	38	8320	6787	53	13337	11099	63	274021	226987	101	1.28795
159973	130100	98	65242	53887	91	1852	1713	23	3239	3194	31	7393	6388	46	11239	9087	62	239556	207248	96	1.29007
86665	84898	78	31571	30817	76	1293	1239	13	1935	1719	22	4683	4598	37	6550	6558	42	130760	126737	83	1.29007
114746	111042	85	29617	28439	79	1276	1339	15	2721	2624	26	6152	5628	47	9175	8799	50	186427	181564	87	1.29007
107001	100722	87	34265	32907	79	1877	1620	18	2644	2658	27	5764	5303	45	9937	9240	53	199973	183262	88	1.29113
71807	70836	82	12365	11973	46	1266	1152	11	2298	2064	21	3981	3854	32	5968	6033	42	113185	109744	83	1.29113
96291	94769	81	40589	39632	78	1339	1318	12	2165	2038	24	5311	5067	40	9224	8750	57	173009	165399	89	1.29219
293985	205280	123	114690	80191	119	4930	3683	41	8585	6341	59	17727	12814	76	25986	18072	106	549223	405460	127	1.29219
113629	107510	83	35665	33851	80	1780	1745	20	2494	2198	27	5760	5166	44	9381	8157	55	180830	171137	84	1.29325
88899	88041	82	18641	18436	52	1539	1641	18	2036	2192	23	4423	4127	37	8211	7738	49	169257	164137	87	1.29325
118491	103261	89	36340	31855	83	1454	1472	17	3608	3119	36	7145	6702	47	10757	9407	55	231285	215370	93	1.29644
87718	83736	92	31082	29853	77	1180	1185	10	2257	2107	26	4114	4455	33	5926	5305	44	143706	139763	85	1.29644
258337	202858	111	138104	117773	105	5262	4376	40	9221	7385	53	19770	15727	81	28951	23582	103	580077	470340	114	1.29644
183006	149246	99	65938	53149	95	2384	1965	26	3717	2964	38	8298	6626	53	12756	10290	65	241892	190564	104	1.29644
302195	203365	118	133175	89443	116	3964	2933	38	8279	5129	55	16006	11293	73	24322	17115	109	481161	338096	128	1.2975
167990	138651	92	61583	49756	92	2847	2213	32	4655	3749	44	9843	7746	56	16082	13120	68	318972	263070	100	1.2975
184659	153116	112	73034	61294	94	2799	2328	28	4849	4020	43	10082	8631	61	14759	12746	66	302585	259905	103	1.30068
202355	169868	95	96388	81072	95	3277	2659	34	5834	4941	43	12659	11194	62	19396	16368	81	389645	344606	102	1.3028
126953	116012	92	40941	36250	82	1927	1847	23	3315	2920	34	7413	6481	51	13221	11682	61	237508	208388	95	1.30599
129354	118613	89	55257	50186	86	1620	1121	17	2899	2452	33	6055	5350	41	8968	8333	54	195398	178685	90	1.30705
106587	101469	88	43620	41643	81	1748	1679	22	3303	2760	33	6683	6555	45	12168	11392	54	235942	225389	88	1.31023
119119	106690	90	46744	41221	84	2004	1625	24	3460	2918	38	6218	5235	46	10516	9683	55	203414	178482	90	1.31023
132874	113905	90	54147	45490	88	1478	1190	11	3063	2228	37	6015	4991	44	9475	8033	55	186394	153043	95	1.31129
115581	112816	83	34999	34304	79	1808	1809	20	3393	3077	34	6597	6382	45	10090	9878	53	220570	203364	87	1.31129
98077	93646	82	25575	25482	62	1385	1442	16	2410	2456	26	5336	5120	39	9861	9284	58	190155	180417	86	1.31129
150381	124882	97	59182	49758	90	1966	1549	25	2987	2759	31	7889	6791	54	12567	10926	63	268241	231349	96	1.31235
77566	75205	79	26042	25614	71	1296	1237	11	1753	1753	26	3785	3640	35	7118	7286	44	136299	134651	82	1.31235
197374	138172	102	83752	59003	100	2847	1903	32	4524	3233	41	9055	6265	56	13868	9665	70	263920	191953	104	1.31447
137406	123084	95	40678	36045	84	1471	1093	10	3075	3246	32	7092	6548	46	11571	10237	61	229344	212284	93	1.31447
147573	127519	89	59100	49198	88	2259	1755	25	3019	2473	31	7598	6501	50	12829	10216	63	264232	214579	93	1.31447
150380	117559	95	65917	52926	92	2124	1655	25	3535	2850	34	7836	6036	52	13346	11055	64	266148	214475	98	1.31553
116719	114801	81	44471	42677	80	1471	1398	17	3358	2629	37	7062	6819	45	10464	10124	55	207415	195230	86	1.31659
189686	145705	102	76964	59358	96	3035	2350	30	3903	3276	41	8564	7141	54	15352	11598	70	308752	238139	102	1.31659
154361	133079	100	62180	53047	89	2180	2016	23	4196	3647	39	7407	6746	45	11056	9069	65	221377	201044	94	1.31659
98339	96621	83	23563	23073	60	1458	1401	18	2460	2461	24	5843	5997	38	8208	7971	48	177266	169108	86	1.31659
144483	123238	102	51823	42823	90	2113	1893	23	3739	2989	37	7801	6592	50	13034	10489	70	255739	221428	97	1.31872
197106	167855	99	79732	68416	93	3281	2896	32	5732	4908	43	12317	11244	60	20004	17289	83	383880	358695	100	1.31872
163992	141874	94	79089	68484	93	2280	1887	26	4511	3853	34	8804	7838	54	14188	11876	72	286208	246761	99	1.32084
105953	98863	98	40642	36915	98	1599	1504	18	3192	2648	29	6084	5264	46	9442	8661	57	200972	180733	98	1.32084
114318	109710	82	31884	30770	79	1792	1491	22	3427	3340	35	7305	6929	48	12077	10747	64	238319	219704	91	1.3219
113484	108793	83	46005	44992	80	1941	1852	19	3158	2601	31	6131	5950	41	10539	9632	58	211010	199478	93	1.3219
142463	123042	97	60482	49722	92	2101	1661	23	3579	3089	37	7938	6792	50	13494	11489	64	254245	212122	106	1.3219
97863	97509	81	43055	42675	78	1911	1776	22	2064	1726	24	5602	5429	39	8696	8448	55	193522	187673	86	1.3219
162287	127868	97	64442	50562	94	2503	1877	30	4115	3113	39	9001	7699	51	14334	11685	67	289502	239177	102	1.32296
143975	115387	94	65142	51347	91	1807	1546	19	2855	2752	36	6709	5487	46	10299	8259	57	239083	196099	97	1.32402
188315	141073	112	71335	53845	97	2655	2035	31	4441	3102	42	9149	6838	56	14624	10810	67	311330	238674	105	1.32508
120991	109786	85	56215	51059	84	1762	1364	19	3028	3177	29	6606	6143	44	10497	10172	53	211233	196938	93	1.32614
197544	166417	105	96236	80924	94	4336	3453	38	6830	6031	47	14277	12705	64	24125	20539	86	476306	404074	102	1.3272
128648	121517	97	63214	59999	83	2281	2171	24	3290	3072	31	7458	7258	47	12231	11532	58	267650	244714	90	1.32826
111039	105140	89	33732	32605	79	1600	1483	19	2976	2537	34	6005	6257	40	10438	9765	54	208026	192395	92	1.33463
114481	109695	84	58014	56432	81	1386	1272	13	1935	1854	20	4715	4571	39	7861	7775	46	154855	148534	91	1.33463
84505	82622	81	29701	29701	78	865	751	0	2149	2105	23	3949	3731	35	5796	5931	39	117826	110987	88	1.33569
144014	124079	96	58386	50420	89	2237	1862	27	3218	2731	34	6861	6251	43	12885	11921	61	243425	221857	95	1.33569
41015	42396	55	17171	16616	53	542	658	0	766	977	0	2031	2106	22	2991	2974	29	67323	63503	86	1.33569
99838	96093	83	22746	22068	70	1417	1632	16	2391	2527	25	5719	5401	43	8729	8166	49	187391	180825	92	1.33781
133910	116006	104	53544	46758	87	1960	1756	20	3248	2704	29	5855	5531	41	9320	8533	56	193856	179662	92	1.33887
197716	145138	102	82141	60117	99	2830	2065	32	4316	3001	40	9655	7912	57	15796	11906	79	306640	226474	104	1.33887
113510	106272	83	44224	41537	82	1954	1802	22	2820	2601	33	6273	5954	45	10974	9741	57	212089	192745	87	1.341
134229	118698	92	40997	35035	89	1799	1696	21	3559	3263	33	8080	7153	49	13867	12515	65	271750	248442	95	1.34206
113965	107886	85	55596	53775	82	1750	1487	21	3337	2761	32	6366	6039	44	11014	10458	54	223020	217130	87	1.34312
97559	95228	81	50080	48897	80	1542	1410	17	2561	2203	24	4969	4684	38	8494	8199	48	162419	153812	86	1.34418
107358	99962	90	46586	44067	81	1356	1297	14	2640	2176	28	5881	5768	42	8537	8170	50	182653	175993	82	1.34524
100629	96845	81	29550	28722	79	1129	1167	10	1652	1796	22	5606	5557	39	9187	8935	49	207878	196692	86	1.3463
232671	166770	122	82626	58728	105	2793	1918	34	4873	3219	56	10350	7573	61	15370	10662	78	287166	208890	111	1.34736
209048	163172	107	66080	52273	101	3073	2281	33	4881	3991	39	10991	8892	61	17967	14991	76	334215	277898	106	1.34842
103300	100589	81	31039	29994	77	1654	1430	19	2382	1903	28	4997	4899	39	7762	7750	47	157450	148064	87	1.34842
39853	39337	67	15131	15069	48	600	462	0	706	738	0	2182	2195	24	3240	3352	31	68349	66364	76	1.35054
317592	220936	124	123491	86043	121	4705	3186	42	7989	5772	59	15326	10781	73	24430	17093	102	465438	344405	127	1.3516
113327	104417	86	46425	43050	82	1630	1527	20	2345	1996	30	5950	5642	42	9832	9143	52	185836	167209	91	1.35479
96321	93991	82	39097	37393	80	1710	1694	18	2217	2038	28	5618	5489	41	8635	7953	53	170134	155797	87	1.35797
187312	139760	99	73705	54832	97	2367	1876	27	3600	2409	35	8938	6762	56	12540	8923	71	279881	208836	104	1.35903
134618	124380	86	42163	37450	85	2124	1796	25	4242	3758	33	8236	7004	49	12870	11594	60	248854	225468	93	1.35903
173393	136335	102	73368	58198	94	2494	1902	30	4447	3894	41	8434	7012	53	15657	12668	73	297978	241420	100	1.36009
170949	139048	99	66506	54044	92	2165	1648	25	3125	3191	33	8308	6992	51	12353	10875	61	231963	193590	97	1.36009
106884	103153	85	28333	27662	74	1718	1514	20	3139	3234	29	6209	6009	43	9947	10016	49	215509	199280	88	1.36009
189005	157886	102	71747	60423	94	2253	2003	26	4824	3779	43	10387	9401	53	14963	12743	72	312666	271465	98	1.36115
115905	107696	94	48947	44687	83	1475	1349	15	2730	2420	31	4903	4661	39	8010	6984	51	178545	163668	91	1.36327
121389	114402	85	44551	41424	83	1974	1851	20	3079	3027	32	6640	6200	47	11993	11206	55	246148	234099	92	1.36327
102871	99161	80	37309	36015	78	1585	1514	18	2458	2346	24	5828	5367	44	8199	7901	49	179104	167163	87	1.36327
104797	101106	86	28099	27327	79	1428	1367	15	3033	3053	31	6640	6151	47	10780	10308	57	218357	210676	91	1.36434
84034	81001	86	32903	32059	77	940	943	0	1399	1463	18	3815	3536	33	5728	5095	41	110641	106209	81	1.36434
148554	128800	101	59806	51534	88	2028	1829	25	3707	3464	33	9661	8760	54	15230	13140	71	297423	263301	98	1.36646
184580	159491	96	78910	68632	91	2982	2595	29	4212	3854	43	10050	8749	53	17222	14726	78	308054	282869	98	1.36752
110720	102104	98	53594	50668	82	1732	1332	21	2776	2917	28	6444	6125	42	10706	9538	58	204932	191078	90	1.36964
158349	136561	99	58426	50529	90	1876	1495	20	3135	2619	33	7825	6786	48	12835	11132	62	266173	230567	99	1.3707
100823	97167	81	37892	36323	80	1767	1689	19	2592	2481	27	5923	5619	43	10442	10175	55	197582	187625	90	1.37282
170262	149076	94	80817	71354	91	2739	2265	29	4476	4100	40	10041	8762	55	15912	13955	66	343241	307475	99	1.37282
116969	107247	87	47003	42714	83	1966	1593	22	3288	2893	32	7039	7074	42	10560	9876	53	220355	205433	90	1.37282
121754	108379	87	47116	42625	84	1925	1609	22	3806	3270	35	7109	6471	51	12294	11503	65	241460	213800	91	1.37282
154742	130676	91	73518	62447	90	2568	2178	27	3897	3294	36	7413	6554	46	12165	10209	65	242937	209634	93	1.37388
147371	135122	88	64522	59730	87	2292	1967	28	4510	3595	37	9416	8659	49	15655	14262	69	295130	275646	92	1.37813
197659	156659	100	65160	51424	94	2649	2229	31	4945	3630	46	10625	8357	57	17949	13231	92	353797	284017	100	1.37813
60617	58924	76	28280	27490	75	648	696	0	1305	1056	8	2725	2512	29	3783	3907	32	83048	78713	79	1.37919
88614	83484	95	25966	25126	77	953	777	0	1411	1398	19	3429	3079	32	5851	5653	37	131814	125572	82	1.37919
185624	153695	111	58437	46697	95	2636	2087	28	4366	3967	38	9844	7880	57	16567	14093	83	343928	294894	97	1.38025
225382	196265	110	126615	110269	107	4356	3663	35	7043	6489	49	15165	13641	68	23568	20110	88	471940	399269	113	1.38449
135734	114967	94	57723	48760	88	1483	1110	11	2732	2488	33	6123	5309	44	9247	7862	60	199319	171863	100	1.38661
222686	178343	107	85744	68146	106	3243	3027	30	4664	3659	40	9834	8326	53	15661	12059	79	323227	262712	117	1.38874
124935	114808	85	43834	40298	84	1726	1306	19	3055	2739	31	6205	5844	42	11595	10597	56	225099	204162	93	1.39086
245291	172110	109	90562	64171	104	2828	2045	31	4857	3456	43	11448	8539	59	18610	13572	80	364061	257378	113	1.39086
171223	136931	96	65074	51161	93	2797	2161	31	3979	3026	39	8265	6873	51	11962	9922	60	245453	201346	100	1.39404
342795	192164	205	177679	110091	202	4754	3165	35	9295	5627	74	21089	13055	104	31327	18178	123	636364	394797	221	1.39616
120832	111485	85	44677	40149	83	2007	1704	20	3017	2679	30	7669	6802	49	10635	10265	51	242537	226033	93	1.39616
174876	148926	98	82165	69867	92	2558	2233	28	4062	3672	37	8801	7885	50	13259	11396	62	320156	284010	100	1.39616
123661	105899	89	41744	36150	85	1969	1659	21	3265	2937	30	7278	6343	48	11853	9896	63	231858	199854	94	1.39616
153068	120029	98	64422	50290	93	2006	1429	21	2687	2601	30	6821	5513	47	10937	8893	62	218864	170817	102	1.39722
179367	157603	91	64305	56050	90	2654	2282	29	4682	4151	37	10114	9323	53	17179	15012	68	335409	305559	99	1.39722
104363	98908	83	39120	37366	80	1666	1751	21	2453	2142	30	5627	5712	40	8896	8329	51	184054	172883	93	1.39935
148725	131845	90	54367	47688	88	1686	1453	19	3080	2735	31	6920	6230	44	12174	10540	65	237765	215103	99	1.39935
161768	144342	96	75088	66020	88	2354	2011	27	3341	3291	34	7551	6808	46	13236	12228	59	262147	237836	99	1.40041
160557	130358	95	56328	46750	91	1930	1409	20	3276	2583	33	7495	6436	48	12267	9773	63	246692	203769	104	1.40041
140515	122035	95	58313	50473	87	1917	1579	23	3286	2555	33	6567	5551	45	9985	8617	56	201809	177137	98	1.40147
69895	68783	82	18648	18358	56	675	782	0	1740	1395	17	2787	2793	28	4122	4247	34	87876	81842	87	1.40253
167661	135542	103	62335	52148	91	3692	2496	37	4717	3823	39	11646	9374	62	19383	16337	80	387765	314225	104	1.40359
160029	139069	95	62513	54131	87	2220	1857	26	3031	2689	33	8234	7743	48	13472	11415	63	276888	245048	97	1.40359
94544	92780	84	33217	32472	78	1669	1653	20	2565	2232	26	5876	5788	41	9327	8981	46	207235	197143	95	1.40465
92507	88550	82	25258	24721	72	1366	1412	17	2255	2235	23	5514	5088	44	8969	8459	63	188259	176974	89	1.41102
205799	165931	101	66535	53763	97	3277	2513	34	5200	3978	47	10665	8909	57	19368	15603	76	366785	307010	104	1.41208
67684	67745	78	31620	31459	75	917	707	0	1466	1269	19	2910	3019	28	4985	4916	37	93783	89887	80	1.41208
92223	92697	80	25458	25002	70	1168	1281	10	1605	1925	19	4749	4478	40	8157	8553	46	162837	154040	83	1.41208
165678	150264	95	74009	67766	89	2975	2624	28	4721	4334	41	11006	10515	55	17735	15698	75	343975	314694	96	1.41314
102202	98930	82	41096	39110	79	1656	1603	19	2293	1998	27	4979	4697	38	9018	9069	52	170317	163886	85	1.4142
85627	83655	81	26058	25674	72	1300	1116	12	2174	2100	25	4966	5014	39	7812	7092	49	153153	150528	84	1.4142
103828	98784	88	36193	34661	80	1778	1499	19	2591	2930	26	5952	5298	42	9590	9291	52	192065	187776	89	1.41526
112154	105420	85	27711	26545	80	1416	1450	15	2937	3043	30	6766	6500	45	10897	10660	56	203033	194175	89	1.41632
140849	125528	99	38384	33883	88	2471	2051	26	3986	3296	36	9222	8697	50	13916	12560	64	262018	238891	96	1.4195
197186	168162	96	100572	86409	92	4098	3349	37	6783	6331	45	14424	12333	67	23924	19655	88	453839	387081	102	1.42056
216387	164413	120	75439	57829	102	2857	2046	32	5210	3937	44	9774	7522	55	16226	11761	76	294046	224795	112	1.42162
150942	130727	108	75738	64275	94	1856	1853	20	3745	3549	34	8041	6903	47	15080	12501	84	280462	239527	108	1.42162
91374	93111	81	28262	28265	66	1701	1817	18	1977	2042	26	5551	5231	41	10385	10034	54	190371	179322	89	1.42162
95518	94151	80	32755	31960	77	1849	1460	21	3142	2927	31	6224	5661	44	9656	8776	56	186942	170647	96	1.42162
245179	205212	112	111616	90831	104	4509	3832	39	8600	7335	58	15931	13671	71	22988	19589	86	529755	468332	112	1.42375
148609	128606	91	64534	56358	89	2294	1702	28	3882	3043	38	7274	6335	47	10534	8399	71	202646	175456	99	1.42693
128282	110160	91	62484	54083	87	1616	1458	18	2738	2173	30	6078	4974	46	9406	8081	52	180578	154846	94	1.42693
96215	92318	83	33593	32383	79	966	1107	8	2030	2174	21	4752	4404	38	6538	6547	44	125454	116894	87	1.42799
204469	164348	101	108296	85632	100	2570	2078	30	4567	4155	39	11057	8354	61	18693	14831	96	334333	270479	107	1.42905
88615	86207	78	27388	27185	75	1237	1201	14	2465	2399	24	4420	4334	34	7569	7119	48	143904	138830	86	1.42905
112366	106518	82	51514	47434	81	1362	1303	15	2343	2585	27	5836	5559	41	8499	7677	51	180886	169663	89	1.42905
91557	88336	79	39106	37707	79	1415	1442	15	2958	2916	29	5693	5452	41	9860	9298	55	202683	193071	88	1.43542
140534	126051	88	57182	51570	89	2293	2046	24	3979	3714	33	8359	7509	51	14024	13303	63	274520	245069	98	1.43542
103068	96341	84	34314	32326	79	1679	1475	20	2388	2793	25	6586	6933	41	11407	10375	58	212129	202314	90	1.43648
218645	183523	105	108635	92175	101	3972	3170	35	5937	4939	44	14016	12761	65	23373	19913	88	475922	428195	110	1.4386
102123	97607	87	42416	40753	79	1637	1425	19	2215	2431	27	6758	6367	44	9872	9584	51	207624	193266	86	1.4386
154904	136877	97	67969	61463	88	2444	2165	25	3136	3207	30	7841	7879	45	13367	12140	60	254303	227851	98	1.43966
100928	96028	97	32084	28815	90	1296	1426	15	2423	2255	26	6217	5908	42	10710	9776	58	209495	189847	97	1.43966
231089	187672	103	87111	71492	97	3908	3157	35	6702	6055	41	15570	13075	68	25333	19791	96	502389	412351	110	1.43966
91310	89133	79	30674	30101	77	1247	1364	14	1638	1598	22	4097	4144	33	7357	7227	44	136216	129552	86	1.44072
125779	115685	86	92754	88399	85	3232	3223	29	5517	4805	40	12055	10989	63	18558	17425	78	366207	331194	92	1.44178
89275	86120	83	24425	23708	75	1442	1480	18	1956	1683	21	4093	3681	35	7251	6577	45	132486	126242	85	1.44284
102766	97281	84	30705	29992	78	1712	1500	19	2806	2260	30	5922	5481	43	9633	9364	56	197720	188379	86	1.44815
133497	115869	92	57839	49189	88	1792	1464	21	2060	2297	27	5820	5220	42	8981	7816	55	184597	167499	94	1.45133
197038	161970	102	59937	48684	94	3086	2465	30	4841	4355	40	11755	9983	58	18409	15666	78	365976	320219	105	1.45664
150224	128514	98	60790	53867	89	2546	2011	27	3712	3259	37	8737	7639	54	13924	12213	65	268114	231768	100	1.4577
94361	91232	81	31000	30218	77	1476	1534	16	2363	1872	28	5971	6216	39	8973	8193	51	193241	183666	91	1.45982
325517	239488	123	144630	110380	117	7400	5634	47	11554	9355	55	25550	20231	100	38105	30383	115	738872	583492	131	1.45982
75491	73898	84	29857	29394	77	883	707	0	1492	1508	16	3052	3165	30	5341	4876	43	127818	123141	93	1.46194
84959	81328	84	31449	30329	78	1396	1292	13	2344	2147	21	4352	3820	37	8201	7815	51	157245	149097	89	1.46406
129522	116035	87	60682	52112	88	1988	1552	21	3346	2974	33	6955	6228	50	10684	10187	52	227283	209572	94	1.46831
201744	162846	100	99403	81451	97	3423	2870	33	5616	4582	43	11685	9494	57	19379	15172	87	381748	315435	110	1.47149
107485	104336	87	37395	36408	80	1318	1539	17	1869	2286	23	5189	5342	38	9039	8639	51	177197	166400	87	1.47573
236355	185933	111	86598	71925	107	3645	2561	37	5425	4568	42	13686	11169	65	22515	17655	87	411602	344393	113	1.47785
120079	111471	87	37458	35296	82	1962	1846	24	3512	3273	32	8066	7555	49	13862	12475	69	266523	254487	88	1.47891
159515	123484	98	55992	44001	94	1954	1305	27	3315	2525	39	6783	5364	49	11102	8717	57	206736	165099	98	1.47891
83797	80448	79	31557	30555	76	1132	822	0	1684	1841	21	4288	4033	36	7755	8097	45	169968	163817	84	1.48104
220681	172576	110	78034	61635	101	3776	3215	33	6355	5529	45	12754	9841	64	19972	16203	78	417396	341876	106	1.48104
168786	147391	93	55843	48662	90	2411	1918	26	3975	3917	36	7487	6585	46	11900	10004	63	234682	206093	96	1.48104
111799	106309	84	29795	28809	78	1615	1581	17	3129	2913	33	6996	6292	48	10878	9681	61	227147	209628	87	1.4821
117635	106802	89	48619	43455	86	1576	1273	15	2917	2475	29	6150	5758	42	9220	8483	52	190065	176552	92	1.48422
198602	160952	100	76776	62620	95	2539	2030	29	4260	3739	36	9508	8093	54	13122	11319	67	264880	221520	103	1.48422
116239	105569	93	36357	33001	83	1772	1656	19	3395	3004	33	6747	6321	47	11246	10752	51	226080	209550	91	1.48952
100535	97181	81	34300	33248	79	1593	1833	18	2324	2550	25	6108	5606	41	10403	9791	53	201824	191945	92	1.49058
110672	105958	85	41370	39800	80	1834	1786	21	2751	2327	30	6511	6054	44	10564	9878	55	219343	204894	98	1.49271
156661	129415	91	62378	51663	90	2187	1793	25	4115	3332	39	10269	8634	55	15821	13736	71	316363	274149	99	1.49377
145972	134591	90	73519	67328	88	2653	2147	28	4412	3825	39	9536	9113	51	14637	13559	69	294392	273979	97	1.49377
159730	130140	102	69058	57224	92	2647	2112	31	3900	3518	34	8945	7767	52	13419	11042	65	284384	246583	99	1.49483
146508	137114	88	56899	53406	83	2349	2445	24	4273	3822	35	8374	7852	49	13860	12597	66	270584	258550	94	1.49483
165679	136466	105	68259	56071	91	2644	1949	30	4571	3775	41	8833	7326	53	15315	12278	74	302102	249801	99	1.49695
207074	173297	103	106330	91841	95	4014	3361	35	7905	6912	48	15109	12878	72	22137	19522	88	451707	394584	104	1.49695
217487	156087	112	82681	59951	99	3561	2576	34	6153	3883	57	10847	7939	61	19986	13873	83	383299	274631	110	1.49801
145098	125276	98	60574	52202	89	2165	1760	23	3564	3149	36	6328	5629	49	10560	8842	57	226726	193946	100	1.49907
144829	120627	107	58273	49510	89	1837	1505	20	3938	3565	34	8185	6872	51	12473	10788	55	273041	234114	102	1.49907
129629	115728	93	53494	47500	87	1970	1842	20	3103	2735	31	8005	7131	54	13033	11368	64	255398	229251	96	1.50013
100884	91430	89	33119	29822	81	1484	1275	16	1909	2111	23	5194	4880	41	8532	7831	48	177455	168460	90	1.50332
260028	201215	107	123560	97297	106	3881	2697	38	7011	5578	48	15802	12073	71	23670	19049	96	459171	382018	113	1.50438
106041	100438	93	33620	32375	79	1869	2001	21	2615	2906	28	7809	7500	51	12544	12387	59	261163	252507	88	1.50544
109686	105162	82	110038	105404	83	2539	2557	25	4024	3812	36	9103	8707	51	15664	14935	69	282163	263097	92	1.5065
86152	83606	84	34855	34658	76	1319	1574	14	1750	1940	23	4673	4267	37	7787	7398	49	169294	161535	86	1.5065
51924	51280	77	22714	22223	64	471	585	0	1629	1489	16	1617	1724	19	3660	3241	33	64892	60610	82	1.50862
116135	111164	83	45257	43672	82	2050	1928	23	2776	2952	27	6968	6477	46	12323	11768	66	233187	214085	93	1.51074
132043	118912	86	61090	53990	86	1928	1661	21	3742	3197	40	7409	6776	48	11132	10290	57	235976	221890	91	1.51074
123020	112193	87	37766	33851	82	1667	1532	21	2463	2804	28	6339	5622	44	10367	9785	56	203332	187454	91	1.5118
64855	64387	76	25055	24281	75	835	730	0	1529	1053	8	2572	2281	29	4001	4030	35	84002	79524	81	1.51286
105300	98908	82	46078	43903	81	1853	1684	22	2835	2498	28	6560	6359	47	9379	9006	51	211542	197752	90	1.51499
130234	117071	101	44495	39129	86	1608	1577	22	2827	2483	31	6321	5953	41	11169	9651	57	215599	192511	95	1.51711
144019	127594	104	58044	51008	86	1913	1787	22	3918	3439	37	8012	6999	53	12722	11434	66	247714	228171	95	1.51711
186853	157561	99	75007	64212	92	2757	2432	28	4832	3986	47	10625	9220	55	16834	14776	77	350447	311257	101	1.51923
157718	127500	95	67371	55334	92	2191	1969	23	4560	3527	41	10059	8014	56	16868	14864	69	330098	273407	103	1.51923
148634	138899	103	50286	47780	83	2516	2535	25	4266	3977	38	8965	8421	49	14897	13404	72	271243	233949	99	1.52135
336472	252754	144	151098	114239	128	6337	5041	43	10960	9052	55	23125	17859	83	35850	28637	123	753875	597669	135	1.52135
211250	167942	110	103801	83814	100	3474	2837	34	6148	5113	46	14006	11674	68	22677	19134	94	410424	357006	105	1.52241
103794	100374	84	38892	38256	79	1678	1703	19	2663	2755	28	5938	5677	40	10408	10054	61	203925	188515	92	1.52347
114059	106827	84	47265	43930	82	1699	1304	14	3051	2683	31	6619	5985	43	9674	9134	53	201802	186061	90	1.52347
204737	157846	116	62269	46509	98	3259	2533	33	4644	4190	39	11742	9086	64	18445	13031	82	378431	289972	109	1.52559
178692	151520	92	72637	61440	92	2727	2078	30	4864	3907	41	9439	8172	55	15567	13210	72	300410	254978	99	1.52666
163922	130471	94	69851	55700	93	2272	1821	27	4328	3576	38	9953	8141	58	16265	12321	70	310924	255826	101	1.52666
105541	101731	84	43972	42527	80	1333	1402	16	2446	2505	26	5274	5383	38	8086	8124	49	187226	175198	90	1.52878
52419	53258	72	19706	19574	55	601	510	0	1301	1010	3	2252	2202	26	3664	3565	35	77238	76529	78	1.52984
108082	99565	86	40042	35486	84	1504	1124	14	2809	2637	29	5787	5568	41	8242	7890	54	193141	181694	92	1.5309
179464	138610	100	79823	61742	96	2571	2007	27	3444	2747	36	8843	6509	62	15255	11289	75	291598	223861	104	1.53196
94311	92071	80	52489	51158	80	1795	1849	20	2492	2270	29	5636	5615	41	8825	8496	49	182427	178961	88	1.53302
87936	87843	80	27619	26394	77	1534	1647	17	2249	2409	25	6408	6015	43	10245	9468	50	202914	194088	92	1.53302
267190	187002	106	123627	91451	106	4310	3024	41	7304	5193	52	15023	10756	70	23137	15842	86	441133	331159	114	1.53302
237371	168460	110	80055	56961	104	3479	2628	39	5717	4047	57	11266	8012	63	17187	12769	77	326531	236218	111	1.53302
112346	104473	85	42293	38149	81	1629	1478	17	2235	2449	25	6685	6409	44	11807	11607	52	233870	217111	90	1.53302
153313	134714	90	73492	64701	90	2819	2215	30	4327	3968	34	9617	8085	56	14893	13775	66	279056	249467	98	1.53939
109788	106525	83	41636	40634	81	1857	1792	19	2779	2303	27	6527	6372	43	11023	10356	60	227005	214462	92	1.54045
146493	136304	94	61264	57117	85	2610	2131	28	4327	4123	38	8003	7549	46	14133	13656	63	276864	257923	94	1.54151
149297	132789	90	68231	61747	89	2568	2082	26	4038	3677	36	8233	7740	45	14240	12665	67	291569	273419	92	1.54363
143675	135397	88	68883	66035	86	2272	1891	25	4065	3895	38	8292	7728	48	13270	11955	62	272244	245522	92	1.54469
134133	118385	87	55742	48755	87	1963	1827	20	2892	2414	32	6691	5834	46	10116	9066	52	204092	181641	90	1.54469
100659	95822	85	45342	43559	81	1797	1684	23	2612	2655	25	6467	6100	43	10456	10037	52	202918	193781	86	1.54575
105603	101814	97	18853	18362	54	1794	1708	20	3110	3187	29	6643	6615	44	10373	10378	56	229098	215120	86	1.54681
102368	98857	82	35444	33845	80	1477	1339	15	2662	2408	31	5160	4910	38	7903	7708	46	155261	143583	86	1.54681
57091	55102	80	19075	18496	55	645	611	0	1319	1105	7	2226	2349	25	3731	3379	33	89468	87480	78	1.54787
102952	97253	92	34669	34088	78	1638	1782	20	2455	2306	28	5553	5439	40	9381	8992	53	177091	164690	85	1.54893
334815	208172	145	118752	74941	136	5520	3387	46	8245	5519	59	17183	10880	75	24889	15554	102	533770	344468	152	1.54893
155133	121934	93	60962	46851	92	2695	2004	29	3721	2484	38	8375	6661	54	14050	10591	69	295142	232293	98	1.54893
165752	136482	97	62859	51988	90	2177	1862	23	4016	3856	36	8368	7265	50	14569	12214	69	260385	217659	99	1.55212
174385	134546	122	56053	42376	122	2054	1683	25	3687	2763	43	8492	6690	52	13621	10545	65	274601	215881	122	1.55212
107520	102659	97	37334	34834	81	2082	1952	23	3247	3148	32	6991	6760	45	12637	13020	56	244540	230453	90	1.55424
111877	106489	84	27402	25733	79	2093	2055	22	3077	2685	30	6366	6116	44	9108	7969	51	178131	167255	87	1.55742
114872	102388	86	43422	39156	84	1692	1401	19	2283	2239	28	6241	5550	43	9788	8737	51	204107	179988	91	1.55954
154766	137170	92	72119	65433	88	2863	2574	29	4879	4206	44	10924	9740	57	18557	16669	73	359240	309406	101	1.55954
185892	120932	114	67772	36980	110	2100	1450	18	3374	1974	45	7394	5495	63	11933	7726	77	253014	169456	115	1.5606
120790	109302	86	48348	43539	85	2381	2201	25	3090	2730	36	6601	6160	44	11982	11025	64	237720	217245	92	1.56167
120173	111017	87	46609	41781	86	2024	1844	22	3600	2786	32	7779	7383	48	13268	12043	61	246549	234711	94	1.56379
175793	149266	94	72006	61147	93	2455	1924	25	4015	3142	35	8555	6897	58	13688	11420	69	269028	229137	103	1.56803
90720	86062	90	40224	38771	78	1281	1499	14	2297	2110	24	4647	4498	37	7808	7612	45	151321	143483	87	1.56909
109063	104089	83	21301	20767	59	1742	1771	18	2920	3133	28	6345	5931	41	10734	10472	55	211759	198971	91	1.57121
154447	122094	93	68676	54311	91	2324	1807	24	3903	3282	39	8056	6211	53	13128	10105	64	270096	210531	100	1.57121
133634	122612	86	57046	49648	88	1991	1742	22	3252	2709	33	7358	6398	47	11806	10388	63	263816	232274	93	1.57121
177039	151975	96	70493	60159	91	2602	2400	28	3886	3175	36	9591	8225	53	15807	14510	68	305075	263217	99	1.57227
97424	94665	81	44702	43673	79	1380	1262	17	2296	1651	29	5321	4968	40	9206	8849	50	170661	164278	84	1.57546
183657	147594	96	79031	62661	93	2602	1834	30	3783	3214	38	9411	7602	54	13907	10923	69	294544	240018	98	1.57758
113715	107652	85	48228	45720	81	2165	2190	21	3335	3202	35	8163	7195	53	12666	12116	62	248167	236552	86	1.58076
111503	105977	82	39061	37165	80	1843	1901	20	2711	2876	30	6579	6306	44	9925	9079	55	223367	208486	90	1.58076
179452	142714	104	67485	52629	94	2690	2031	30	4113	3659	37	8130	6507	49	13080	11187	65	257091	208045	100	1.58288
121350	115468	95	37102	35545	81	1879	1841	20	2915	2760	29	7131	6931	43	11240	10663	56	211603	202776	91	1.58607
97578	95864	81	26882	26049	77	1837	1793	19	2999	2840	29	6222	5895	41	9850	9531	57	193374	183060	89	1.58713
210062	165859	105	87629	69037	99	3405	2526	33	3958	3466	36	9831	7848	58	14332	10697	71	265732	214049	107	1.58819
212000	164925	98	90779	70341	98	2620	1914	31	5162	3331	47	9550	7421	53	16454	11981	73	322896	253941	105	1.58819
129439	111284	90	41454	35070	86	1175	1185	12	3127	2370	30	6007	5557	45	10797	9151	54	228443	194270	97	1.59137
214818	153210	103	76424	56147	100	3087	2172	31	4755	3807	39	11117	8204	60	16387	12518	80	374222	273537	106	1.59137
166284	139893	94	65987	54567	92	2233	1788	24	3424	2839	33	6286	5200	46	10235	8357	58	220685	182962	98	1.59455
123963	117204	91	49721	47999	83	2020	1812	20	2732	3153	30	6853	6390	48	10553	9619	58	223194	206944	91	1.59455
124345	115987	88	58934	54777	85	2031	1971	23	3561	3176	36	7907	7487	46	12180	11326	58	224862	210182	90	1.59561
130736	121926	86	46235	43737	83	2206	1677	26	3649	3108	32	7870	7406	44	12593	11962	66	249879	228670	93	1.59561
105890	105417	81	29309	28666	78	1671	1525	18	2879	2641	27	5332	5270	39	8971	8784	49	190696	182359	90	1.59668
130289	114973	91	59161	51925	88	1759	1493	21	3034	2583	31	6447	5669	46	10431	9637	51	220271	201116	95	1.59668
94406	91534	88	22445	22015	70	1737	1637	20	2423	2254	24	6537	6078	48	10196	9518	51	216755	209600	90	1.59986
237415	194131	125	91750	77796	106	5052	3682	38	8943	6985	59	18977	15880	81	30577	25942	105	572791	468656	118	1.59986
195196	159179	94	69018	55028	94	3397	2778	35	4812	4139	46	10871	9345	56	19513	15619	82	378156	303029	111	1.59986
110450	109116	80	44041	41879	80	2068	1772	26	2950	2618	31	6237	6055	40	10116	10340	52	199960	189485	88	1.59986
130534	120218	85	64388	58809	85	1752	1392	22	3388	3285	31	7710	7450	49	11869	11256	64	244898	234691	92	1.60092
368801	256676	134	211977	155112	135	6759	4653	47	12271	8813	62	24463	17537	88	39179	28819	134	739571	528965	151	1.60092
83966	86156	68	31074	32260	60	1284	1197	12	2247	2250	24	5126	5410	37	8177	7719	50	182331	177015	85	1.60092
135394	129302	85	53350	50372	83	1945	1980	22	3593	3563	31	8436	8075	47	12515	11600	59	255918	243325	92	1.60092
118707	105018	94	46378	39950	85	1738	1638	21	2907	2553	27	7155	6342	49	11180	9907	59	226522	198664	97	1.60304
90114	80383	85	35503	30438	83	1402	1192	13	1867	1625	22	3855	3431	35	6302	5534	47	117756	106978	87	1.6041
111535	106995	83	46919	43361	82	1561	1413	18	2786	2768	31	6199	5543	42	10154	9577	54	200713	188917	92	1.6041
105157	100242	85	37490	34996	82	2255	2413	23	3372	3063	34	6932	6889	45	12720	12034	62	251597	233995	91	1.60622
89720	86435	86	32174	31153	78	1295	1081	12	2039	2210	25	4519	4493	37	8812	8109	57	163104	150655	84	1.60835
195946	155192	100	77419	59779	97	3078	2565	32	4628	3863	41	11560	8922	61	19108	15841	81	382367	302047	101	1.61047
170160	145272	91	68173	58415	90	2037	1669	24	3843	3580	35	7799	6782	48	12689	10885	65	254499	223355	94	1.61365
100597	96384	84	26775	26044	78	1371	1459	17	2373	2047	27	5441	5715	38	9242	9012	59	173917	166614	88	1.61471
94620	93340	79	30636	29831	78	1370	1083	9	2024	1628	22	4420	4214	36	6058	5975	41	129833	122147	84	1.61471
96128	91099	85	32671	31685	78	1532	1542	18	2563	2193	28	5389	4933	43	7863	7768	49	172024	163126	85	1.61577
111000	106236	81	35111	33462	80	2072	1760	25	2817	2977	30	7325	6569	51	11792	11093	59	234047	223053	90	1.61577
184246	137264	99	76570	56289	97	2425	1916	27	3835	3144	40	9662	7063	56	15828	11281	70	331601	244074	108	1.61896
188098	156357	98	71733	59912	91	2799	2166	30	4204	3782	38	9727	8566	52	14666	12676	71	307693	272106	99	1.61896
98466	95147	80	34610	34000	78	1160	1289	13	1764	1671	20	4702	4479	38	7131	6820	44	148493	143750	88	1.62002
245245	187425	104	88715	68072	103	3495	2452	36	5039	4007	41	10684	8371	59	16949	12099	74	351173	273614	110	1.62108
119158	114243	83	57295	54962	82	1591	1749	20	2825	2862	28	6982	6441	50	12088	11328	71	236410	217821	90	1.62108
171671	133943	111	67692	51888	94	2396	2028	27	4229	3330	40	9048	7076	58	13397	10664	64	281262	222418	103	1.62214
125031	107649	89	55054	48234	86	1704	1465	22	3001	2481	28	7154	6396	44	10290	8964	56	216371	192633	95	1.6232
267920	210023	105	114710	92797	104	7036	5628	44	11652	8986	61	26086	21472	96	39370	33082	106	747863	603587	114	1.6232
99921	96244	83	34364	33682	78	1493	1371	16	2229	2282	22	5323	5353	36	8385	7791	50	167390	158890	88	1.6232
96534	92676	93	33493	32144	79	1247	1444	14	2519	2127	27	4472	4786	33	7793	7557	46	150826	138853	87	1.62638
104437	101449	91	42224	41127	80	1646	1590	21	2771	2502	26	6211	5690	44	10097	9449	55	196273	183916	94	1.62744
95625	91783	88	40464	39929	78	1498	1466	17	2116	2105	25	5482	5350	42	7126	6794	47	145154	140416	89	1.63063
173955	141448	95	58410	45716	95	2352	2099	28	4475	3463	42	9796	7564	57	15152	12684	68	311873	255016	106	1.63169
132368	109792	90	54335	45907	88	2021	1548	24	2644	2809	29	7188	6330	47	11035	9535	54	230470	198959	100	1.63169
131642	124430	89	61153	56343	85	2349	2378	25	3290	2682	32	7897	7382	46	12716	12263	60	268137	253346	95	1.63275
94965	93234	78	38239	37389	77	1651	1510	19	2560	2438	26	5268	5070	38	8682	8211	56	178833	170812	89	1.63275
97156	95534	83	27483	27048	77	1404	1240	13	2250	2092	24	4993	4771	39	8285	7967	51	162301	157583	91	1.63381
193954	138241	105	78149	57607	99	2412	1626	28	3883	3141	39	9024	6334	55	14172	10435	65	295121	210030	113	1.63805
75733	75695	83	27724	26920	76	1113	974	0	1397	1225	13	3356	2979	34	5419	5349	41	115941	102526	92	1.63805
67895	66635	81	23653	23142	69	494	625	0	1389	1392	16	3087	2984	30	5139	5186	38	122164	110882	86	1.63911
129246	115885	86	57531	51488	86	1870	1540	20	3422	2691	36	7098	6395	50	11855	10594	58	231520	212667	96	1.63911
83322	81264	85	25038	24497	69	1166	1162	9	1722	1919	21	4328	4372	34	8548	8738	49	154210	146663	87	1.64017
49319	48831	77	16201	16416	48	699	614	0	533	541	0	1902	1940	22	3167	3188	29	69740	67260	78	1.64017
134104	123121	85	70106	64616	85	2732	2774	27	4976	4155	44	9604	8852	55	15707	13785	69	289423	256163	95	1.64123
311038	204056	147	139377	95565	138	4729	3068	43	9139	6000	59	19351	13041	95	28950	20092	109	586200	381429	144	1.64123
172112	149539	98	79212	67718	92	2615	2236	25	4935	3761	42	9516	8166	57	15588	13397	68	308107	276902	97	1.64336
170416	137538	96	69862	55458	95	2269	1787	26	3899	3448	33	7711	5984	53	12858	10041	64	234484	185592	102	1.64442
105826	100137	82	26165	25606	77	1990	1761	22	2759	2353	29	5959	5564	41	9905	9710	53	187135	175173	87	1.64654
100880	93538	91	42348	39751	81	1499	1607	19	2267	2544	25	5793	5613	40	9317	8734	56	195598	184076	86	1.6476
74547	71007	93	26695	25897	76	1222	1213	10	1787	1571	19	3373	3466	31	5452	4911	44	102296	99065	85	1.64866
83523	80052	83	18467	18002	54	1380	1328	14	1603	1766	21	4786	4876	36	7626	7531	46	152351	148479	85	1.64866
48165	47876	87	12630	12475	46	510	557	0	768	1294	12	1810	1951	21	3369	3260	31	60100	58229	83	1.65184
113501	105939	88	46723	43752	83	1697	1586	19	3061	2896	31	6407	6447	41	11149	10655	58	215528	207148	94	1.6529
91556	88665	80	45558	44638	79	1250	1378	15	1753	1743	21	4226	4273	34	7228	6931	49	139949	130918	91	1.65397
137346	123310	88	49353	44103	85	1700	1361	20	3370	3238	31	6405	6191	46	11074	9818	57	203837	185454	95	1.65503
103286	99080	83	39942	38747	79	1840	1959	22	2699	2486	29	6367	6258	40	10203	9855	53	206133	190829	91	1.65609
102350	99683	82	27587	26773	78	1385	1271	15	2296	2189	26	5455	5418	39	8821	8557	52	183047	178681	90	1.65609
139587	121053	98	56854	48054	87	2255	2025	25	2726	2680	32	7835	6837	52	13117	11573	62	272970	239222	99	1.65927
137133	116805	105	53049	43296	105	2101	1786	24	3306	2934	32	7754	6967	50	11980	9752	62	265221	217836	105	1.65927
130397	111703	104	51914	43594	90	1646	1577	18	2703	2417	31	5559	4725	43	8774	6908	53	172543	140934	104	1.65927
105090	101646	86	43010	42558	78	2114	1934	23	3224	3192	31	6541	6530	42	10829	11196	51	232165	220999	89	1.65927
110111	106172	82	50336	48635	81	1630	1732	19	2431	2332	26	6566	6035	42	10520	10399	55	223730	220165	90	1.66033
223927	165234	114	83525	61936	101	3352	2513	34	5203	4040	42	11619	8207	62	16888	12402	77	334786	247863	109	1.66139
133813	122921	102	51989	48076	83	2045	2051	22	3672	3405	33	7407	6670	45	11739	10785	54	253544	231760	93	1.66245
213771	173391	104	64936	52332	98	3393	2569	34	4993	4427	42	11148	9123	58	18824	15050	92	383245	312227	107	1.66351
201945	151969	100	74435	55840	97	2451	1888	27	4602	3443	39	9368	7043	56	14265	10910	66	295228	223767	109	1.66457
168230	134728	113	65487	51923	113	1865	1610	20	4242	2899	38	7899	6637	54	11123	8795	59	218311	176398	113	1.66457
170063	159228	89	41221	38788	85	2962	2667	30	4524	3820	35	8316	7259	51	11547	10404	66	268405	236977	98	1.66457
108945	102872	94	29806	28748	79	1710	1532	21	2511	2099	29	6442	6092	42	10296	9828	55	204408	188836	91	1.66564
124701	114475	96	51522	46953	85	1634	1578	20	2955	2906	30	6922	6462	49	10690	9376	57	224503	207683	95	1.6667
186141	148117	97	59501	46308	93	2758	2061	33	4244	3375	38	8782	7056	54	13771	11291	66	276352	220583	104	1.6667
227973	182059	100	89076	71816	98	3133	2514	34	5499	4748	41	11578	9611	56	18487	15062	82	357592	300147	106	1.6667
197430	162127	103	72812	60679	94	2536	2268	26	4401	3993	42	9833	8604	58	15108	13052	70	320389	262913	107	1.66776
113401	107984	85	44657	42977	80	1720	1579	21	3111	2960	32	5958	5285	42	9107	8502	51	173534	166407	90	1.66776
162090	133324	101	59826	49788	90	2161	1731	24	3786	3559	32	8660	6810	59	12864	10666	62	239097	200968	98	1.66988
130342	112725	96	49953	42761	89	1718	1455	19	2766	2136	34	5939	5005	44	9207	7587	54	190538	160129	99	1.66988
166834	134407	104	67547	53526	92	2357	1867	29	3902	3119	39	8474	6674	53	14793	11455	73	294720	242417	99	1.67306
219987	181281	106	99236	82725	98	3967	3313	36	6564	5420	48	14512	12133	70	23691	20353	91	483220	401261	107	1.68049
97401	95594	81	26913	25970	79	1400	1283	13	2757	2636	29	6046	5882	41	10149	9215	55	203651	197129	90	1.68473
115730	107206	92	59501	56026	83	2176	2040	24	3387	3411	35	7571	6948	46	11028	10707	53	229623	214101	94	1.68473
179431	144911	99	65316	53794	95	3068	2466	29	4943	3962	45	10327	8396	50	16520	12950	76	300733	242997	106	1.68579
288261	212791	114	164416	127241	109	6505	4833	45	11484	8736	62	23995	17725	94	36698	26406	110	709948	518876	124	1.68791
162824	137587	94	55854	46491	91	2133	1708	23	3727	3159	36	7862	6464	50	12602	10221	66	260039	217883	100	1.68791
150966	122695	96	62489	51591	91	1883	1556	21	3539	2782	34	7322	6288	50	10756	8171	55	227973	186109	103	1.68898
281097	226889	114	122276	97187	112	5911	4530	41	9927	7813	54	19731	16320	73	29208	22977	111	587430	488545	123	1.68898
158962	120934	97	62241	47511	95	2103	1369	28	3949	2955	39	7391	5443	53	12379	9080	78	230567	171925	107	1.69004
264140	202746	108	157958	123789	106	5896	4777	40	10129	7472	55	19394	16091	81	33969	27247	102	694565	560880	114	1.6911
84410	82206	80	24128	23416	76	742	757	0	1846	1799	23	3403	3317	32	5259	5425	37	119959	115090	88	1.69216
90821	86414	91	29760	28577	78	1676	1339	22	2324	2274	27	5543	5327	42	8250	8317	42	160280	152046	91	1.69322
145103	126337	94	51288	43008	90	2322	2224	26	4173	3495	40	9235	7836	56	14922	12962	68	307568	277025	104	1.69428
142039	120069	94	66927	54561	90	2018	1691	25	3137	2538	33	7221	6368	50	12815	11202	63	252039	211014	99	1.69746
147626	128646	98	60447	51122	90	1497	1378	14	3063	2300	34	7108	6231	47	10822	9670	58	214122	180930	98	1.69852
114526	107880	84	43879	40822	83	1903	1721	22	2459	2587	29	6601	6085	42	10925	9281	61	234829	221608	95	1.70171
126787	118172	92	48301	44123	84	1939	1860	22	2772	2685	30	6501	6223	43	10759	9621	65	208237	190410	95	1.70171
118191	110275	86	42008	37524	83	1864	1762	21	3104	2761	29	7878	7070	47	11815	10442	61	247134	226864	95	1.70171
191966	170948	111	106839	95177	93	3618	3166	32	6294	5550	41	12228	10829	60	19065	17650	84	367726	330850	102	1.70277
73467	71494	80	29216	28754	76	1268	1360	14	1971	1549	23	3426	3097	36	5664	5577	41	125942	120497	88	1.70277
227830	168956	106	96804	72338	104	3149	2302	33	5764	4374	48	11371	8930	59	18794	14447	78	391266	298555	115	1.70383
163130	135430	91	61210	50851	90	2084	1784	24	2947	2443	34	7251	6235	51	12214	9635	62	250705	216346	100	1.70383
88582	83608	82	32163	31176	79	1064	916	0	1885	1408	16	3891	3893	34	6671	6477	42	141469	136738	87	1.70489
135237	123324	95	65305	60159	86	2216	2171	23	4060	4325	35	8793	7752	54	13509	12087	67	275748	247342	93	1.70807
101798	96580	86	28284	27616	78	1052	1288	12	2549	1992	25	4175	3929	37	6443	5891	43	147031	137564	84	1.70913
145181	129633	90	54284	47145	89	2417	2286	25	3380	3257	34	8486	7302	50	13695	12858	65	275493	241071	96	1.70913
119409	111821	87	38699	35245	83	1843	1820	20	3057	2792	29	6428	5861	43	9258	8453	49	205619	191483	88	1.70913
39192	39111	73	17202	17260	50	512	550	0	913	914	0	1355	1394	13	2144	1930	26	49774	49828	75	1.71019
81693	78982	79	27301	26427	77	882	875	0	1398	1421	20	3819	3435	34	5655	5604	42	111234	108043	83	1.71125
185064	155605	95	75000	62474	92	2337	1902	30	4078	3495	38	9456	8428	54	17075	14964	80	328075	279059	100	1.71125
102955	101307	81	38508	37222	79	1585	1622	19	3109	2630	30	6102	5912	45	10071	8753	55	207651	194960	87	1.71232
142751	126362	91	48351	43542	86	1969	1815	24	3780	2841	37	7751	7270	46	12874	11714	60	260993	232511	92	1.71232
125517	118061	87	44174	41775	82	1613	1673	20	3857	3095	39	7077	6536	49	12203	10901	59	246600	234649	89	1.71338
146593	136143	90	38510	36601	83	1810	1702	19	3374	3426	33	7881	7298	49	12736	11477	61	254818	236018	93	1.7155
275666	164240	189	111175	59789	179	3203	2135	30	6282	3967	46	13338	8181	93	20201	12531	105	390403	237575	191	1.71656
160867	136536	91	55198	45651	90	1968	1619	23	2977	2656	35	7025	5976	47	11353	9953	57	204149	171487	97	1.71974
48108	47373	74	21244	20825	61	360	528	0	942	928	0	1904	2139	22	3423	3441	30	64294	64506	79	1.72186
275904	191445	128	106152	77796	123	4239	2847	41	7609	5140	53	15555	11018	70	25267	18379	103	519327	377940	136	1.72292
332606	218850	137	199428	136078	128	6568	4487	46	9789	6953	63	22758	14741	92	37387	23932	125	735096	470575	137	1.72292
207326	178006	96	100737	87985	94	2894	2185	32	5487	4482	43	10817	9764	56	17170	15383	70	322340	283740	104	1.73141
141847	124944	88	67684	60167	86	2188	1942	22	3826	3606	38	7835	6976	51	13892	11611	63	265217	231993	98	1.73141
208324	164059	99	78173	62279	95	3131	2708	31	4892	3496	41	9857	7613	63	15254	11394	73	283271	224063	105	1.73141
212967	167502	107	70756	54180	105	2619	2121	30	4222	3111	41	9362	7543	55	14166	11165	69	300148	236468	117	1.73247
97194	90943	89	34426	32176	79	1657	1451	17	2297	2304	26	6518	6133	44	9973	9811	52	204106	196521	92	1.73353
48463	49134	73	16673	16745	51	368	480	0	884	1103	7	2065	2308	22	3501	3329	32	62717	61352	80	1.73672
205395	160293	100	77399	60371	97	2785	2211	29	5065	4185	39	8803	6679	53	13156	10121	62	267486	212247	105	1.73884
182643	150437	103	82870	67596	94	2428	1779	27	4879	3746	42	9882	8548	55	15040	12097	68	300878	257785	100	1.74202
189959	150220	102	69549	54597	98	2695	2097	28	3807	3462	33	8664	6819	54	14020	11296	68	263177	220756	101	1.74414
94708	92544	80	45443	44284	79	1358	1400	13	2079	2197	23	4891	4702	38	9404	8797	56	165509	160949	86	1.74414
132693	113444	90	55153	45963	89	1876	1496	24	2704	2398	26	6787	5568	50	10841	8480	62	242295	202677	95	1.74733
155930	142448	90	70488	64299	89	2448	2556	26	4780	4161	40	10920	10001	53	16253	15366	67	336392	316484	97	1.74945
136819	127393	84	58466	54342	84	2486	2286	26	4081	3691	37	8632	8353	51	13535	13162	58	263718	249522	93	1.75051
113634	100387	87	50847	44716	84	1692	1527	17	2400	2614	25	6202	5287	44	10676	9475	65	215646	188213	91	1.75051
139715	108664	97	61960	48806	92	2128	1696	20	3302	2713	33	6344	5353	46	10025	7838	57	219587	173960	103	1.75157
113228	108106	83	37367	35724	82	1604	1520	20	2692	2464	29	5495	5113	41	9201	8326	57	183267	169798	90	1.75263
104124	100680	80	47315	44907	81	1377	1128	12	2577	2683	27	7221	6499	51	10444	10310	55	227793	218735	91	1.75369
177719	139822	96	77063	61136	94	2253	1452	28	3903	3779	35	9411	7618	55	15171	12681	73	294886	226241	101	1.75369
137997	120411	89	58329	50180	88	2358	2119	27	3477	3285	34	8109	7016	53	13629	12030	61	271601	246420	94	1.75687
176513	143698	97	58020	47736	94	2650	2122	29	3892	3149	37	8232	6943	51	13214	10682	66	229582	186610	104	1.75687
188283	154251	99	64891	52006	94	2408	2065	25	3776	3331	35	8981	7277	55	12905	10756	65	278302	227938	101	1.76006
133149	120191	86	41043	35826	87	2026	1566	23	3631	3581	34	8821	8179	49	13072	12347	63	274295	253021	93	1.76006
172477	123049	98	76949	53706	97	2400	2123	25	4558	3275	44	9048	6802	60	16351	12369	72	320870	242962	103	1.76324
128617	117437	88	48919	44823	83	1818	1607	23	3477	2874	32	7409	6596	52	11686	11037	61	228149	208642	93	1.76642
204903	181540	93	84495	75403	91	3238	2686	32	6189	5114	45	11669	10761	56	18915	17848	73	378224	342971	104	1.76642
93491	93155	82	22020	21962	55	1290	1222	13	2428	2048	28	5574	5220	42	8518	8248	49	176102	172143	87	1.76642
39516	37859	75	12922	12756	46	404	585	0	711	865	0	1824	1874	22	2440	2599	24	57033	55012	82	1.76748
94197	90509	84	36049	35237	80	1110	1029	5	2116	1898	26	5172	5236	38	8535	7872	44	165771	156988	91	1.7696
121404	115467	84	36817	34656	81	1759	1664	22	2723	2846	28	6478	6455	42	9710	9283	57	187318	178276	92	1.77915
95634	92253	80	35648	34215	78	1311	1074	8	2292	2301	26	4997	4695	38	7721	7771	48	166375	153601	84	1.77915
105332	99669	83	40825	38390	81	1447	1406	18	3073	2751	33	7050	6500	43	12063	11299	58	245319	230482	86	1.78021
94867	90322	80	42251	39874	80	1633	1506	20	2729	2534	29	5311	5075	39	7947	7287	50	161047	156973	84	1.78127
132584	120399	97	46442	41267	85	1943	1768	21	3013	2862	34	7042	6320	48	10793	9899	57	216304	202225	91	1.78234
110295	99191	87	44092	38625	84	1837	1507	17	2944	2255	33	5309	4627	42	8376	7281	51	160716	141068	88	1.78234
83488	82165	80	26975	26102	77	1215	1128	8	1748	1799	24	4713	4576	38	8457	8276	52	163271	156715	83	1.78446
101647	98403	80	36177	35111	79	1492	1628	17	2710	2503	24	5526	5090	40	9628	9224	58	193923	182922	89	1.78552
127400	109716	90	45318	39687	85	2098	1745	25	2883	2830	31	6698	5851	46	10671	10829	59	231146	207086	95	1.78764
107044	104768	83	30806	29797	79	2240	2167	22	3317	3025	35	7256	6961	48	12476	11539	60	238768	225253	89	1.7887
80778	79217	79	28413	27658	76	1012	1064	6	1672	1471	19	4289	3820	35	6151	5729	41	132110	123787	86	1.7887
46998	45672	74	26178	25878	72	697	626	0	743	750	0	2121	2325	23	3088	3436	29	85691	79168	80	1.79294
303881	218647	123	132314	95469	122	5180	3664	41	9231	7107	59	19269	14005	77	32408	23814	116	634045	481129	130	1.79507
149453	141042	86	63244	59017	85	2069	2017	24	4491	4560	35	8267	8241	47	12066	11158	61	249230	233137	92	1.79507
132613	117897	90	47031	40951	88	1873	1605	23	3223	2734	36	7910	7342	48	13729	12647	68	270980	248148	94	1.79931
62410	61427	82	29740	29419	75	713	925	0	1236	1460	18	2763	2275	29	4764	4636	38	87875	80348	91	1.79931
282719	201723	114	105881	76412	109	4882	3575	41	8075	5577	55	15651	11974	72	23205	17118	92	445791	339699	116	1.80037
104101	104141	80	27477	27794	62	1509	1371	21	2967	3130	30	7694	7520	44	10964	10766	64	229515	222523	88	1.80037
258208	192888	112	89121	65624	109	3912	2821	37	6474	4932	47	13166	10474	63	20638	15316	89	389761	296159	117	1.80037
201311	168352	98	92320	77188	94	3001	2544	31	5804	4853	42	11483	9605	60	18313	16285	79	376267	332898	99	1.80037
118321	110287	100	48183	46297	82	1551	1370	16	3100	2202	32	5862	5815	40	8939	8665	52	187723	177330	91	1.80143
166244	135713	93	63342	49863	93	2013	1784	23	3777	2754	46	8538	6922	58	12037	9818	68	259430	212656	99	1.80674
225525	166090	103	80990	59213	102	3714	2554	40	5741	4017	46	12979	9605	69	21344	15625	83	442720	334391	107	1.80886
147414	124806	92	73650	63978	90	2268	1962	26	3231	3205	28	7840	6986	55	11726	9876	60	246648	226328	92	1.80992
122257	114095	87	41579	39364	81	2006	1701	22	3312	3110	32	7847	7377	46	13165	12193	61	272199	257510	88	1.81098
165020	138826	97	80899	70086	94	2060	1848	23	3316	3086	36	8282	6813	51	12817	11338	58	265050	232452	96	1.81204
105381	99640	83	32162	30193	79	1441	1589	14	2718	2692	28	5527	5563	39	9365	8900	55	167215	158077	86	1.81416
246220	204322	105	114104	93889	104	4553	3900	37	7133	5980	52	16458	13264	71	24543	19997	97	494181	392508	111	1.81522
317579	220905	122	200100	154652	120	10711	8570	49	18910	14316	83	38476	29134	115	57124	42681	119	1.04858e+06	847600	127	1.81522
251398	193267	103	110706	84615	102	4207	3155	38	6776	5488	49	14099	11102	66	20631	15493	81	396207	303789	107	1.81629
84335	81922	81	34411	33035	78	1032	1052	5	2249	1990	28	4031	3818	33	5600	5720	39	118133	112463	85	1.81841
96046	93972	83	35569	34592	79	1213	1188	13	2146	2012	25	5805	5644	44	9939	9047	62	204529	193099	93	1.81841
178540	156864	91	61650	53196	89	2587	2119	27	4546	3961	39	9489	8483	53	12781	11943	68	274514	246551	97	1.82159
158761	122623	102	66122	52530	93	2057	1634	25	3666	2512	39	7208	5338	52	11536	8097	68	220665	174967	99	1.82371
167158	145762	104	77459	69614	91	3149	2782	31	4855	4172	40	10395	9702	55	16001	14543	66	295999	263829	97	1.82477
118960	108089	91	39695	35820	81	1622	1420	15	3303	3035	34	6980	6409	47	12145	11323	58	250796	232606	93	1.82583
139734	124265	92	64361	57933	88	2195	1680	25	3262	3026	29	7678	6774	46	13215	11868	68	255699	233700	96	1.82583
219182	173319	106	82537	63952	100	3269	2729	33	5458	4503	43	11312	8841	60	17746	13395	76	337699	265726	105	1.82689
90602	83820	83	37455	34395	80	1133	1032	5	1620	1391	18	3938	3883	33	7427	6867	57	142390	133266	89	1.82796
296938	212315	121	131715	97245	118	4531	3086	39	6673	5210	50	14826	10433	71	20868	14834	92	398610	281971	126	1.82796
184825	145513	103	74141	59057	97	2536	1961	29	4225	3121	42	9003	6903	57	14674	12281	71	286372	231342	106	1.8322
168224	143427	92	75343	63021	90	2713	2250	30	4334	3974	35	8888	7504	51	13227	11273	61	298672	266690	96	1.8322
69870	67922	76	20524	20214	60	872	922	0	1173	1360	15	3288	3228	31	4569	4555	36	96823	96478	83	1.83538
241063	173184	107	88705	62552	105	3246	2519	32	5273	4038	51	11214	8226	60	18281	13904	80	388645	283219	113	1.83856
173130	149291	91	78936	67238	91	3894	3185	37	6401	5111	52	13064	10941	63	18608	15696	76	374501	318024	100	1.83856
171197	136751	98	65785	50831	94	2353	1827	26	4104	3661	36	8426	6834	53	14945	12325	77	290582	232338	101	1.84069
235485	181500	103	88765	66063	103	4082	2982	38	5834	4387	43	11698	8907	61	17306	12849	75	356092	280742	109	1.84175
103573	98683	83	30241	28591	79	1850	1698	21	2963	2356	29	5894	5195	44	9408	9075	49	193183	177950	97	1.84175
86072	80742	88	17290	16810	51	1447	1544	16	1636	1944	23	3419	3447	32	5799	5931	39	120109	117521	83	1.84387
52555	51435	80	22679	22232	73	785	672	0	965	1300	13	2038	1733	25	3063	2882	28	54275	52796	76	1.84387
138358	116160	97	58718	49150	92	1859	1584	21	2621	2189	29	7565	6074	61	11923	9832	60	229489	196017	95	1.84387
122764	109384	98	47696	43107	83	2188	2202	25	3517	3184	32	7776	7027	47	13893	12762	68	263913	248151	88	1.84705
140298	132304	85	59144	55434	85	2607	2456	27	4103	3639	35	9169	8152	53	16187	15104	72	315294	286819	94	1.84917
46446	46220	73	18593	18296	53	882	961	0	366	661	0	2239	2267	24	3508	3570	31	80693	74086	78	1.85023
110256	106108	82	46523	43624	82	1534	1386	13	2130	2055	27	5043	4581	40	7960	7252	46	161836	156557	91	1.85342
137537	124040	90	55636	49540	87	1939	1985	23	2589	2470	31	6834	6210	46	10312	9034	56	212057	189547	96	1.85342
318410	236170	131	130993	100774	127	6554	5088	44	12049	8598	75	26407	19689	104	41115	31305	129	833938	616685	141	1.85342
128443	115179	88	43805	38197	87	1625	1400	19	3466	3068	34	7383	6860	45	11587	9407	63	227750	203112	97	1.8566
306621	205018	128	100738	64891	124	4954	3234	43	8321	5431	55	16411	11300	70	23705	15544	93	478211	321406	134	1.85766
159453	120504	96	74656	57160	94	2098	1677	27	3200	2588	39	7976	6210	54	13012	10129	66	268965	204196	104	1.85978
81266	77960	84	33793	32532	77	1134	1242	12	1479	1665	19	4285	3858	38	8527	7879	48	150872	144631	87	1.8619
201855	158142	99	72770	54635	98	2799	2223	29	4893	4187	41	10489	8187	59	15625	11704	74	302470	228709	106	1.86615
180512	140704	101	81620	64269	97	2499	2040	25	4335	3247	40	8620	6605	51	15715	11907	75	314805	253813	107	1.86933
120305	114024	85	31655	29826	81	1794	1700	21	2614	2495	26	6505	6387	40	10969	10201	59	228903	219092	93	1.87251
231930	193002	105	134777	112925	99	3842	3025	34	6907	5798	45	14001	12164	63	21825	19274	84	447565	391728	106	1.87251
120588	112652	86	39216	35877	82	2175	1626	22	3110	2504	32	6118	5679	42	10603	9152	53	204869	189772	91	1.8757
123256	116810	88	39155	37272	80	1700	1687	21	2765	2661	25	6920	6698	45	10403	9938	59	210240	200289	88	1.87888
97699	92348	82	35093	33620	79	1440	1389	16	2173	1942	23	4632	4523	36	8345	8313	47	161636	152159	85	1.87994
97772	94310	90	50495	48629	79	1189	1137	12	2685	2201	30	4247	4287	36	7140	6762	45	138443	135048	82	1.87994
136579	125648	89	51876	47058	85	1924	1467	21	3529	2574	33	6410	5963	45	9936	8943	54	181471	167265	91	1.881
148796	131514	97	68713	61696	88	1913	1699	24	3400	3194	32	7461	6765	49	11742	10650	55	231399	218409	93	1.88206
125543	111040	91	51020	43925	88	1681	1590	15	3010	2856	29	6733	5859	48	11990	10835	57	236758	211142	95	1.88631
106716	95928	98	41612	36497	84	1396	1140	10	1547	1387	22	4688	4088	40	6622	5741	44	132179	117200	91	1.88631
141987	121455	89	57641	48314	89	2028	1604	23	3252	2447	34	7273	5901	50	11336	9202	58	210044	173384	97	1.88631
118962	105951	86	48350	42037	86	1816	1390	19	2721	2437	28	7271	6247	50	10817	9380	56	221416	191668	102	1.88631
113033	107674	85	55068	52521	83	1857	1687	19	2858	3131	26	5964	6176	42	10204	10086	53	196013	181680	91	1.88737
210132	168999	104	71914	57101	97	2999	2377	33	5775	5022	44	12504	10622	57	19731	16184	74	384723	314466	106	1.88737
180767	150561	94	72011	60237	92	2461	2051	27	4659	3605	42	8624	7150	56	13499	10561	66	267032	237755	98	1.88949
113771	109241	82	41705	38521	83	1822	1655	22	2673	2535	28	6808	6272	48	9142	8821	49	185586	170975	93	1.89055
153758	141277	91	45279	42683	86	2222	1941	27	3945	3958	32	6983	6415	47	12217	10562	61	253206	227180	97	1.89373
129389	120137	86	52384	47511	86	2316	1866	26	3337	2998	32	7643	7198	44	12775	11765	63	270395	251076	96	1.89373
100923	100148	79	33765	32894	78	1922	1783	21	3026	2634	33	6681	6317	45	10478	9642	59	205597	194975	91	1.89373
251170	198879	105	127253	101348	104	4231	3707	35	6557	5685	43	13808	11019	68	20748	17110	82	428233	369389	108	1.89479
89431	86405	83	25339	25132	63	737	963	0	1977	2076	21	4937	4549	41	7550	7769	46	155080	145607	86	1.89479
104543	102579	78	43690	42325	78	1596	1380	17	2253	2313	24	6228	6047	44	9602	8838	58	190848	182155	88	1.89479
168074	133329	106	76954	63058	94	2550	2127	30	4290	3521	42	9468	7493	57	16909	13160	77	311553	259967	102	1.89691
129513	103972	90	52252	41240	89	1831	1595	19	3118	2353	32	5946	4653	46	10302	7607	59	198936	155325	98	1.89798
180880	158320	93	90336	80585	92	3267	3058	29	5221	4829	40	11317	9928	58	19750	17311	78	363081	320064	99	1.9054
180045	145269	99	89032	74012	92	2245	2316	24	4375	3673	39	8253	6733	53	13718	11993	65	278478	229550	99	1.9054
120859	114245	85	34129	32300	81	1975	2137	21	2902	3007	31	7459	7021	45	12781	12292	66	254607	237224	94	1.90752
127784	115196	86	50994	45164	87	1944	1707	21	3272	2755	31	7229	6331	47	9843	9505	49	231495	208500	91	1.90965
156951	142156	91	67974	61377	89	2200	1910	26	4212	3907	37	9552	8732	54	15379	13204	75	325090	298887	93	1.90965
147355	118933	108	58625	44910	108	2213	1680	24	3543	2296	35	8224	5854	59	12082	8929	78	245327	177515	108	1.91071
85680	84067	83	33227	32690	76	973	1095	9	2083	1617	26	4102	3785	35	6613	6433	43	141528	132929	85	1.91177
136821	120970	100	45851	40795	85	1512	1513	18	2835	3026	27	6138	5549	43	9401	8949	51	186394	167588	88	1.91177
246976	185414	125	84713	62734	107	4005	3036	38	6085	4973	46	13776	10649	63	23517	16951	104	444829	343840	113	1.91283
103445	99629	81	39406	37606	80	1504	1285	19	2482	2457	28	5523	5284	40	8919	8333	56	165544	160112	86	1.91389
66701	65846	74	27383	27128	75	586	694	0	1256	1105	9	2756	2655	28	3891	4008	33	90947	88885	83	1.91601
48991	49934	71	24930	24743	72	407	558	0	1388	1338	17	2331	2368	26	3791	3872	32	80736	81539	77	1.91601
168894	147265	93	72424	62543	92	3211	2822	30	3867	2985	35	7464	6722	45	12039	10652	64	285023	260165	99	1.91601
115161	107182	84	45460	41274	84	1482	1503	16	3040	3098	29	5207	5026	39	8146	7366	46	163199	154890	90	1.91707
99778	96973	81	37548	36706	79	1665	1855	18	2904	2653	30	5929	5556	41	8826	8660	52	186227	177716	91	1.91813
114096	109012	84	36140	35164	80	1603	1586	17	2327	2362	27	6446	5697	43	9641	9242	54	215306	208207	93	1.91813
133081	120301	91	59974	55106	85	2063	2013	23	3165	3089	29	8271	7672	50	14375	13604	68	267168	252605	92	1.9245
168070	143569	99	71796	60750	91	2288	1770	24	4009	2984	38	8923	7401	52	14306	11743	62	294996	252849	104	1.92556
57523	56559	76	21325	21266	60	608	680	0	1071	811	0	2402	2237	26	2916	2774	28	67850	65407	84	1.92662
99389	97137	81	27648	26625	78	1447	1264	15	2882	2361	29	5079	4739	40	9325	9117	50	181279	174804	91	1.92874
102110	96524	84	34844	33308	80	1992	1684	25	3251	2417	35	6932	6839	42	11389	10675	61	224695	211901	91	1.9298
75951	75014	82	31827	31418	76	1152	887	0	1696	1782	19	3831	3842	33	6749	6681	47	130195	125241	85	1.9298
101480	97047	84	34974	33836	78	1451	1253	15	2274	2273	25	4805	4443	38	8420	7968	54	170792	160848	89	1.9298
113025	106795	83	42287	39423	82	1792	1677	21	3030	2839	32	6443	5796	46	8520	8177	50	180909	170877	91	1.93086
82004	78685	79	22842	22324	62	1240	1249	12	1872	1574	22	3994	3723	36	7347	7167	45	134205	128833	89	1.93086
207674	163458	101	80673	62440	96	2461	1878	29	4582	3428	40	10383	8133	58	15537	12050	73	334408	259090	103	1.93829
98974	94599	82	38849	37027	81	1293	1421	15	1902	1764	25	4894	4411	40	7884	7325	47	151951	142222	89	1.93829
89414	88437	78	38243	37209	77	1442	1358	15	1868	2093	21	5303	5360	37	9001	8734	52	170137	163184	86	1.93935
158314	141239	100	62605	54316	92	2261	2066	23	3504	3167	36	7989	6954	49	12228	10951	60	249881	220790	98	1.94041
182437	133767	100	74761	56856	96	2483	1863	30	5229	3834	46	9948	7574	57	15914	11708	77	326845	244335	104	1.94147
170514	137975	100	69634	55936	93	2093	1737	25	2853	2577	33	8796	7183	55	13320	10769	66	266534	216872	98	1.94466
169699	137747	95	67295	53521	94	2067	1759	22	3216	2664	33	7865	5903	56	12073	9870	57	220194	173099	99	1.94466
135633	113570	94	57628	49476	89	2085	1811	23	3102	2789	35	7158	6306	47	11526	10010	59	254545	225927	95	1.94572
69928	67257	78	29945	29041	76	999	917	0	1305	1349	15	2555	2671	26	5009	5057	36	93802	90435	82	1.94784
115630	110599	82	33516	32014	81	1770	1623	18	3455	3037	33	6494	6337	40	9333	8764	54	183349	169122	91	1.9489
204514	156753	98	86201	65137	97	3041	2404	31	4998	3493	51	11309	8581	62	18833	14067	79	379987	292641	105	1.95102
146495	129458	90	67499	59841	89	2232	1978	23	3792	3621	35	8410	7138	48	14822	13095	62	304265	281907	96	1.95102
158785	124062	99	68607	53568	93	2400	2152	26	3804	2791	39	8378	6370	53	14043	11250	66	278034	224113	104	1.9542
60790	62178	65	19058	18856	56	597	761	0	1164	1044	6	2049	2095	23	4020	4341	32	76340	70709	81	1.9542
167430	145166	92	73563	62708	90	2919	2359	31	4965	4399	40	10434	9597	54	16862	14535	72	310678	275768	99	1.9542
85205	85007	78	32452	31942	76	1102	1099	10	1980	1935	24	4014	4086	33	6187	6125	41	131129	126351	88	1.9542
102244	103475	78	46387	45714	79	1967	2022	22	3113	2822	30	7086	6831	44	12446	12282	59	238127	226601	90	1.95633
161525	135218	94	69886	57330	93	2079	1853	23	3768	2990	40	7585	6583	48	11238	9659	56	258875	217525	101	1.95633
244200	187463	107	92390	74061	104	3118	2312	34	6013	4683	45	12306	9112	59	18607	14776	81	356707	286180	112	1.95739
107671	105178	81	31661	30258	79	2180	2181	24	3196	2903	33	7019	6993	44	11596	11214	58	247423	234003	91	1.95951
197443	162972	107	92499	78099	99	2333	2056	27	4986	4341	39	11022	9264	58	16432	14048	74	330690	296946	109	1.96057
99175	95083	82	38735	37591	79	1271	1278	15	2538	2167	27	5220	5174	37	7675	7721	46	169462	161217	92	1.96163
86175	83391	78	23699	23368	75	1221	1115	11	1931	1911	22	4584	4588	36	7124	6739	45	151031	141280	89	1.96163
200984	162885	109	96114	78134	99	3841	2865	38	6754	5742	47	14249	12155	63	21205	17154	96	400096	338006	112	1.96269
98588	96398	83	43114	42578	78	1726	1526	18	2511	2451	25	5723	5586	40	8441	8601	47	190277	181570	91	1.96375
185763	148763	96	63235	49369	95	2796	2231	28	4009	3216	37	9153	7032	57	14469	11004	70	274725	218655	112	1.96375
159242	132873	93	58514	48725	90	2398	1889	27	3925	3152	41	9192	7584	56	14542	13227	69	287281	247702	102	1.96693
137500	112661	92	51438	41725	89	1534	1296	19	2911	2802	32	5597	4827	41	10360	8638	60	193736	156835	100	1.96906
79449	76975	88	32432	32334	76	704	619	0	992	1295	10	2774	2774	28	5188	4844	42	105063	99223	88	1.96906
211849	168865	103	77003	62020	96	3094	2299	33	4918	4267	36	10167	8259	59	15196	12153	69	315044	266950	107	1.97012
192134	155937	105	71239	57148	96	2186	1714	25	4484	3372	43	8845	7443	53	14645	11418	66	289627	227732	104	1.97012
349673	248866	133	141500	101573	132	7337	5330	46	13161	9344	65	25698	18762	93	39511	28911	129	784297	597020	139	1.97012
92478	89919	83	47823	46837	79	1515	1306	15	1994	1898	24	4550	4480	36	7850	7330	51	158389	153270	89	1.97118
120742	104969	87	52147	45803	85	2030	1648	24	3166	3180	33	6887	5695	51	11608	9690	61	232948	200787	94	1.97436
184251	138129	100	61906	44341	95	2272	1791	27	3843	3065	37	8473	6444	53	14201	10711	65	269410	199314	108	1.97648
101586	98177	82	32130	30884	79	1480	1409	16	2975	2621	30	6676	7021	41	11482	10495	64	218006	207698	87	1.98073
241135	195381	103	98372	81678	99	2614	2248	29	5403	4694	42	11191	9601	62	17485	15041	77	336999	297439	103	1.98073
266426	180877	130	102604	69333	121	4137	2838	37	5883	4498	50	13045	9337	66	20668	13580	84	404922	281123	128	1.98285
107702	99773	86	42601	38032	85	1840	1693	22	2813	2312	30	6189	5631	41	10196	9024	54	203191	181606	93	1.98603
134335	116182	93	47666	39477	88	1850	1279	17	2949	2423	34	6462	5692	47	9957	8766	60	219574	190746	97	1.98603
190845	155614	95	93339	73979	94	2112	1638	26	4134	3159	41	9182	7015	53	14683	10851	78	286947	220954	103	1.98603
178982	146935	96	75249	61351	93	2057	1684	25	5046	3688	43	9168	7928	52	15004	11371	68	295467	244720	99	1.98603
105662	101317	82	20394	19433	57	1548	1370	19	1970	2191	25	6001	5541	43	9189	9202	47	198351	188238	89	1.98921
74255	73333	91	31233	30766	76	873	808	0	1511	1693	21	3473	3589	33	4695	4900	35	104096	100664	86	1.98921
92322	88148	83	27744	26750	79	1209	1226	11	2486	2195	28	4690	4900	35	8160	8659	42	156284	148724	88	1.99134
159280	141755	101	66059	57401	90	3158	2490	30	5280	4850	44	10733	10037	58	17613	15758	78	344732	311290	97	1.9924
173202	135330	98	63291	48825	96	2472	1683	28	4045	3027	35	8872	7474	55	15849	12827	74	323224	253016	102	1.99346
100365	98712	80	22311	21670	64	1619	1426	20	2628	2340	31	5834	5500	43	10137	9408	60	192174	177366	89	1.99558
141893	132991	84	59541	55311	83	2102	1723	25	2896	2724	30	5864	5675	40	8933	9093	48	186692	177664	90	1.99558
98297	93697	86	32164	29500	79	1788	1660	20	2885	2761	32	6472	6419	44	11977	11068	55	221069	206180	89	1.9977
226962	152495	112	90567	61184	105	3439	2329	37	5350	3778	47	11102	7607	64	20117	13135	87	363548	241865	114	2.00088
90953	92182	78	37511	36911	78	1421	1320	16	2101	2326	24	5845	5395	42	8759	8728	45	187798	182339	90	2.00088
106429	102222	91	41648	40608	79	1629	1473	17	2717	2282	29	5681	5387	42	10476	10388	51	183881	177046	89	2.00088
132007	126288	87	89750	85651	85	2641	2306	28	4827	4499	38	9826	9098	56	17160	16019	68	345591	325400	97	2.00195
72676	72702	77	23447	23281	69	618	664	0	1717	1892	19	3404	3294	32	6131	5987	42	122900	122275	86	2.00301
103931	98109	87	33520	31866	80	1581	1613	19	2426	2556	26	6291	5684	41	10505	10047	56	212835	201305	92	2.00301
184178	147437	95	72885	57248	94	2313	1735	27	4193	3567	43	8051	6453	53	13033	9951	63	253799	202698	99	2.00831
214736	162295	122	93103	71456	105	2557	2066	29	5079	3548	42	9552	6768	63	15762	11161	79	295370	224094	113	2.00937
218150	177986	99	82903	67319	98	3520	2794	34	5031	4180	43	10208	8251	56	15878	12750	80	307823	254512	103	2.01468
146741	130091	88	57132	49953	88	1825	1780	22	3360	2815	34	7629	6936	50	11303	9763	59	208943	190484	91	2.01468
127287	120225	88	45943	43913	82	1806	1876	20	2849	2601	30	6400	5816	42	9771	9228	50	207274	194705	90	2.01786
158146	129612	98	64387	54095	93	2273	1982	25	4235	3732	40	9228	7962	55	14822	13127	66	288989	247519	100	2.01786
144356	127861	89	38882	32754	88	1461	1271	16	3241	2648	34	6602	5717	48	9354	7940	54	198630	174018	95	2.01892
178328	144059	95	60252	46908	95	2447	1950	25	4853	3585	47	8590	7095	55	12641	10413	63	265047	212220	110	2.01892
107587	103319	83	39570	37199	80	1438	1587	17	3026	3065	27	6948	6670	46	11666	10850	61	237612	228851	91	2.01998
223899	179520	108	80494	63996	103	3474	2836	33	5905	5119	44	10927	9468	55	15609	12525	72	315808	272789	110	2.02104
121022	115021	84	39958	38834	81	1978	2083	23	2601	2457	27	6619	6366	42	10105	9613	51	222509	212535	91	2.02104
104289	97862	85	37035	35823	80	1294	1302	11	2610	2331	26	5037	5016	39	7552	6885	46	160925	149576	89	2.0221
113286	108421	81	42478	40862	80	1844	1567	23	2947	2615	28	6786	6657	43	10134	9727	54	208918	195018	94	2.0221
123785	115808	99	63418	60678	84	1997	1880	22	3117	2972	34	6929	6661	44	11565	10591	56	239284	224977	92	2.02316
174264	141147	106	73317	61230	94	2192	1721	24	4401	3548	41	10072	7864	60	16609	13796	73	336999	283559	102	2.02847
113432	107769	83	38518	34639	83	1917	1691	22	3375	2869	35	6903	6645	46	11701	10031	66	230259	217551	92	2.02847
88060	86543	85	38198	37017	78	1186	1247	12	2504	2037	28	4304	3787	37	7025	6888	44	131035	125158	87	2.02953
211559	153768	104	90406	67172	101	2752	1950	32	4840	3320	44	10509	7837	61	15905	11037	78	312504	235861	106	2.02953
326304	204536	125	134020	85309	123	6340	3993	47	9241	6531	56	20840	13515	99	31477	20054	119	649497	429952	129	2.02953
155007	147553	87	46115	44208	82	2114	2016	24	4980	4823	39	7889	7645	45	12403	11075	65	276660	252196	95	2.03059
138910	122925	93	65567	57981	88	1933	1433	21	3091	2545	32	6403	5841	48	10632	9270	59	200975	181437	92	2.03165
173429	143688	97	73176	60412	93	2241	1776	26	3539	3093	35	8284	6855	49	13215	10100	68	250497	210801	99	2.03377
200610	167931	95	93864	79135	94	2899	2386	31	4844	4364	37	11104	9183	56	18375	14834	78	352969	286300	104	2.03483
231165	170114	109	87514	67267	104	3734	2777	34	5102	4084	41	12257	9367	65	18716	14432	80	379226	298043	111	2.03483
275130	192995	118	97858	69688	110	3557	2602	36	5905	4050	47	11290	7991	62	17341	11641	83	357068	256835	121	2.03589
155143	132306	107	57093	49149	89	2157	1712	21	2834	2627	30	6972	6142	47	11406	9346	63	221831	198151	96	2.03696
126390	116117	86	47308	43044	85	1778	1405	21	3226	3060	31	7668	7245	46	11544	10751	59	244473	227665	90	2.04332
137437	128667	94	46985	43634	84	2364	2031	26	3732	3281	34	8510	7890	51	14148	13936	63	277953	256392	92	2.04438
179131	141183	103	75644	60956	94	2284	1685	29	4321	3901	37	9311	7664	52	15539	12842	70	323478	269842	98	2.04544
99067	94030	97	23973	23216	70	1814	1535	21	2420	2105	27	4913	4528	38	8478	7515	53	178486	173401	85	2.0465
246117	208212	110	125825	107818	103	4927	3903	38	7398	6778	47	16624	14020	74	25309	21474	98	532320	471438	108	2.0465
104377	95497	98	42118	37565	98	1584	1123	18	2837	2141	31	4861	4210	40	8155	7646	48	161393	138518	98	2.0465
139583	116179	102	47481	40174	86	1682	1709	19	3227	2726	35	7317	5869	49	11084	9302	59	204453	176883	89	2.04756
129181	117253	85	41723	37401	84	2011	1749	26	3403	2967	34	7578	7341	50	12842	11200	57	256539	244204	91	2.04863
101726	97831	85	37743	36629	79	1264	1191	13	2616	2678	29	5648	5582	40	8516	7375	51	164963	155259	88	2.05075
180180	145696	96	68992	56186	94	2139	1706	25	3865	3015	34	7719	6751	54	12844	10275	65	239705	200323	99	2.05075
173817	134997	111	62355	47875	111	2692	1880	29	5291	4146	47	9169	7211	56	14352	10490	76	310957	248730	111	2.05075
147844	128032	107	56236	48889	90	2271	1998	25	3572	3151	33	8645	7855	50	14279	12503	64	282476	254089	95	2.05181
117830	112927	82	63677	60462	83	2016	1795	22	3643	3766	29	7357	7223	43	11569	10268	61	267833	248060	91	2.05287
221311	176547	112	98650	80653	100	2813	2184	32	5915	5206	47	12205	9703	60	21138	18098	80	396193	345101	105	2.05393
108219	98031	85	37276	32815	82	1699	1402	21	2016	1927	28	5750	4995	47	10075	9183	60	181263	158225	91	2.05711
74078	70151	94	26552	25881	76	1166	996	0	1318	1248	8	3559	3804	32	6465	6587	40	120504	122115	80	2.06136
266458	208483	121	153344	124956	111	7291	6271	43	12026	9824	68	26265	22100	100	38314	32994	111	739439	623530	121	2.06348
156804	126233	94	64823	52093	92	2090	1744	22	3895	3171	38	8084	6409	51	13741	11167	62	278995	225146	104	2.06348
91101	86456	83	38350	36817	78	1326	1313	17	2233	2257	27	5266	5314	38	9193	8688	49	171447	167905	87	2.06454
166743	130043	99	67531	52782	95	2531	1827	30	4758	3176	43	9794	7662	59	15275	12849	69	307312	243467	106	2.06666
131748	123376	92	56210	52724	84	2386	2237	25	3699	2905	37	7691	7126	49	12759	11284	62	264788	243235	96	2.06772
156764	133356	95	72198	61264	93	2238	1870	23	3974	3807	33	8738	7888	52	14551	12470	64	280890	241815	101	2.07197
273269	155466	120	101617	58127	112	3662	1924	45	6871	4016	64	14103	8252	76	22638	13673	94	451432	264254	119	2.07197
193171	158848	94	86426	71654	93	3249	2363	33	5994	5084	44	11886	9976	69	18808	16070	78	362507	322726	98	2.07515
108357	105376	81	46422	44302	80	1984	1988	22	3098	2736	32	7528	7304	51	14111	13389	63	260905	249626	87	2.07515
52712	50412	90	20669	20181	63	544	520	0	1110	1060	5	2490	2335	27	3469	3666	32	67810	63710	76	2.07833
152796	123728	95	56290	45616	89	2369	1768	28	3839	3294	39	8304	6899	51	13895	11561	65	279797	232530	97	2.07833
279355	193802	130	142631	95528	120	5717	3643	46	9469	6438	61	21372	13693	90	31144	20861	116	618817	430729	126	2.08045
120911	111148	84	36904	32982	84	2019	1715	22	3551	3202	34	7003	6547	48	10065	8569	54	204314	190758	88	2.08045
94946	91315	81	36894	35811	78	1465	1278	16	2518	2403	25	4692	4759	37	8746	8065	55	171582	162586	84	2.08045
163435	138395	93	59003	48231	92	2612	2312	28	3855	3358	36	9117	7953	51	14531	13311	62	304239	266656	102	2.08364
139591	118154	94	52098	44409	89	2193	1926	25	3116	2808	31	6875	5966	46	10258	8737	59	204512	184691	99	2.08576
124704	114790	86	34971	30144	85	1524	1303	15	2908	2798	28	5360	4824	43	9838	9295	67	182162	163241	93	2.08682
105408	101862	81	36928	36046	80	1773	1747	19	2716	2658	28	6416	6058	45	10799	10942	54	210485	198242	92	2.08682
97071	94694	80	21559	21250	62	1464	1270	15	2912	2628	29	5256	5367	39	9069	8802	50	178368	167859	90	2.08894
210730	171535	98	73661	59164	97	2796	2125	32	4778	3904	42	9452	7901	56	15122	13108	66	309177	252190	105	2.08894
218447	176791	96	86247	69725	94	3115	2292	32	4623	3077	43	9326	7444	57	13648	11105	61	301476	252433	101	2.09
98582	99072	79	20731	20904	52	1666	1597	18	2731	2692	28	5307	4997	38	8480	7772	52	177137	168834	87	2.09
184611	142388	103	74898	58848	95	3004	2174	33	4226	3158	41	9382	7516	55	14621	11665	69	310811	248000	106	2.09318
162556	142121	90	68745	60035	91	2563	2492	26	4719	3892	46	9681	8768	53	14931	13475	66	299261	266433	97	2.09318
87351	82186	83	61075	59084	81	2419	2318	26	4721	4083	41	9257	8557	52	14791	14350	70	283730	270474	91	2.09424
105223	93146	86	48754	43631	85	1585	1356	15	2220	2149	26	5844	5152	44	10294	9306	51	198898	178978	94	2.09637
160667	127750	107	65008	52063	93	2457	1977	26	3917	3225	38	8926	7523	51	12884	10750	63	290522	239410	103	2.09849
183066	160648	101	73966	63338	91	3067	2496	31	5000	4687	36	11830	10049	65	18372	17336	77	368037	326417	99	2.09849
79878	78115	86	31566	30730	76	1022	1116	11	2558	1927	26	3933	4004	32	5813	5713	42	136048	133712	87	2.10061
111495	108836	82	57640	54964	81	1766	1570	21	2356	2299	23	6247	5700	44	9562	9522	51	195132	180526	92	2.10061
106035	104688	81	37260	36087	79	1609	1605	19	2448	2418	27	5691	5793	39	9619	9264	53	196780	186723	91	2.10485
117166	101581	89	47049	40942	85	1635	1618	19	2771	2100	34	5595	4966	44	8498	7166	51	189831	164845	93	2.10698
225085	178520	115	86777	69092	105	3224	2564	31	5365	4243	47	11329	8975	63	16740	13690	75	359470	302003	110	2.10804
189273	168832	101	95611	88029	91	3566	3265	31	6706	5956	48	13833	12572	62	23354	20696	87	447220	408123	98	2.11016
119545	108781	87	55185	50574	83	1610	1749	18	2678	2448	27	5928	5673	42	11130	9874	61	210697	196708	87	2.11016
217080	168705	98	76362	59601	97	2984	2282	34	4746	3628	41	8846	6826	55	13565	10724	66	261621	209181	102	2.11016
84092	84462	76	39401	39195	76	1090	1148	10	2219	2053	24	4199	4264	37	7824	7529	50	145781	139272	81	2.11016
122466	116808	86	44133	40581	83	1887	1809	20	3603	3284	35	7672	7272	45	12420	10996	68	233662	224041	91	2.1144
144673	129229	89	69994	63572	87	2195	2061	25	3755	3757	32	8940	7757	54	14856	13646	68	289856	268704	96	2.11971
32937	33836	69	12517	13196	44	506	533	0	810	763	0	1724	1771	21	2880	3177	28	61348	61823	75	2.11971
111202	106062	96	42684	41123	81	1876	2045	20	3340	3120	33	7240	6816	45	12216	11648	57	255056	242504	94	2.12077
235307	185197	110	94090	73483	102	3549	2862	35	5445	4685	41	10813	8624	62	16010	13344	70	314296	255627	105	2.12395
187130	140260	99	76517	56387	95	2718	1988	32	4967	3709	40	9478	6989	56	17600	12600	76	340723	255244	103	2.12395
105843	101770	81	39947	38423	80	1319	1217	12	2582	2307	26	5094	4837	39	8402	7681	51	168030	161671	88	2.12607
94425	89802	81	21651	20814	64	1671	1513	20	2548	2453	32	5181	5029	38	9096	9301	49	184514	175248	88	2.12713
265980	185650	119	83865	59072	116	3678	2850	38	7218	5072	57	12772	8938	62	19430	14724	84	380117	279702	128	2.1335
121874	106353	92	45990	38870	87	1688	1440	19	3236	3108	27	6929	5902	46	11581	10235	57	226348	198997	96	2.13456
137914	124610	89	53115	48614	86	2213	2018	24	3671	3485	34	8293	8019	49	12493	11663	61	259290	237408	96	2.13456
251734	207634	117	105083	87829	115	4788	3664	38	7992	7628	46	17064	15494	63	27499	23663	92	552657	480283	127	2.13562
92926	90546	80	37419	36626	79	1028	1195	11	1667	1529	22	4314	4003	36	7439	6746	45	141867	132214	88	2.13562
200187	154593	97	76585	58491	95	2916	2088	33	5016	3942	41	10973	7928	63	18810	14540	93	367570	286082	107	2.13562
206639	168474	99	111710	93399	96	3248	2586	33	6028	4967	43	12468	10998	61	19230	16313	74	398315	333370	104	2.13562
103624	95054	98	42755	41396	80	1279	1179	13	2079	2083	25	4623	4888	36	7703	7574	46	150748	144564	89	2.13668
126694	111649	88	51211	44765	85	1107	956	0	3102	2949	32	6736	6082	46	10662	8715	65	221577	193356	94	2.13668
89002	86258	78	41738	40467	78	1123	1198	10	2172	2235	23	5035	4872	39	7686	6906	54	168149	158647	87	2.14092
135857	119757	89	49254	42454	87	1941	1645	23	2899	2635	29	6408	5542	43	10741	9154	63	200919	179950	94	2.14199
175197	142211	97	72242	58131	94	2528	1941	26	3637	3150	37	9163	7862	54	13820	11498	65	297804	248464	98	2.14305
162409	133075	97	55661	46297	91	2100	1574	23	3170	2387	37	7906	6594	50	11677	9374	63	246457	210103	99	2.14941
125198	114755	88	53793	47415	86	1627	1670	21	3066	3131	30	6924	6496	46	11708	10363	64	241713	219078	95	2.14941
134962	121000	90	48979	42926	87	1781	1739	21	2770	2749	30	6803	6386	46	10556	9539	62	218063	201269	96	2.15259
168468	143858	96	61144	51759	89	1879	2037	23	3754	3276	35	7669	6462	49	12644	10819	62	263776	226918	100	2.15259
76382	74245	82	24019	23667	68	1350	1274	13	1391	1133	11	3162	3200	31	5116	5505	35	110685	107786	84	2.15259
114896	109027	88	36652	34966	80	1575	1550	17	2180	2633	26	6263	5470	42	9571	9280	47	198612	188616	95	2.15472
165191	145920	90	71948	64436	89	2426	2180	26	4090	4072	36	8720	7817	52	13347	11729	60	271922	244801	101	2.15472
152185	124977	98	68552	57499	89	2350	1722	32	3722	3195	34	8368	6775	53	14396	11980	69	288543	241418	96	2.15578
93110	92201	85	20873	20635	55	1983	1849	20	2830	2601	27	5971	5933	42	10232	10141	60	193450	187206	89	2.15578
94117	89929	82	43795	42212	79	1963	2204	22	2963	2879	32	7069	6787	49	11068	10380	62	229371	216216	90	2.15684
110888	101893	85	42265	38020	83	1832	1777	21	2711	2649	29	7491	7028	48	11896	10619	61	230504	217740	93	2.16002
122089	108679	85	42304	36502	83	1979	1746	20	4124	3038	40	7013	5843	55	12731	10727	65	251832	220563	94	2.16002
87420	86845	83	21613	21154	57	1249	1382	16	2222	2289	26	5549	5469	41	8948	8397	52	189073	178270	94	2.16002
204605	157000	104	71622	54925	100	2574	2105	29	4562	3433	42	9632	7452	55	15351	11827	71	284287	223953	111	2.16108
96341	93250	93	29547	28747	78	1533	1458	18	2216	2204	25	5714	5435	42	9184	9095	53	180918	172555	89	2.1632
101963	98053	93	32025	30826	79	1226	1431	15	2558	2373	28	5396	5023	41	9236	8545	49	172102	161945	88	2.1632
48746	48174	76	20170	19838	62	736	578	0	613	613	0	2209	2060	22	3318	3323	33	63489	61572	82	2.16533
129079	119045	91	52942	48630	84	1924	1852	21	3438	3455	32	7997	7253	50	12542	11607	66	266169	241457	96	2.16533
127524	113178	90	51863	45092	87	2057	1974	21	3456	3258	34	7590	6591	46	13304	12032	71	247807	223608	99	2.16639
177100	140455	97	69539	56565	95	2659	1881	29	4040	2963	40	9785	7953	57	13849	10971	65	306126	248637	106	2.16957
114030	106470	99	45462	43121	81	1977	1949	25	3458	3157	35	7882	7525	48	12607	11991	65	265950	252674	92	2.17063
191321	160648	100	90353	76169	97	2859	2468	30	5592	4946	44	10513	9700	52	18075	15741	77	372297	328840	106	2.17275
107060	103431	80	47436	46155	81	1389	1730	17	2509	2447	26	5438	5355	38	8921	8210	48	176032	164808	90	2.17275
274439	187549	122	91257	62231	118	3801	2446	36	6659	4442	50	13177	8742	66	18945	12229	82	403627	282580	125	2.17806
119038	111050	100	38878	36837	82	1571	1600	19	2179	2278	23	5815	5577	40	9437	8258	58	194691	182380	91	2.17912
117111	111506	89	49167	46793	82	2014	1886	23	3770	3252	37	8017	8015	46	13369	12872	63	266811	256546	91	2.17912
138729	128099	92	63002	57981	86	2437	2366	25	4425	4156	37	9146	8478	54	15029	13762	67	300914	282161	92	2.17912
133031	109218	95	58720	47792	89	1819	1485	18	3359	2909	31	6814	5647	46	11422	9846	57	203189	165712	96	2.18442
123490	114819	94	41292	37107	84	1402	1374	15	2494	2117	29	6021	5648	42	8685	7757	50	185654	172001	92	2.18548
176118	142121	96	86610	72233	93	2682	2110	31	3698	3061	35	9211	7621	60	16038	14050	75	297903	253046	102	2.18654
169525	149120	92	73462	64521	90	3031	2542	32	5602	4695	46	10629	9382	57	17235	14967	66	329866	292576	100	2.1876
172885	134873	96	65003	50990	92	2546	2087	29	4519	3701	43	9273	7481	56	15101	11347	71	315129	248200	102	2.18867
97485	93641	87	29118	27906	79	1597	1553	20	2212	2970	23	5594	5208	42	10401	9690	52	206728	199414	89	2.18867
93153	89372	80	31959	30749	78	1567	1594	19	2037	2195	24	4717	4744	37	8798	8025	50	174514	161948	90	2.18973
107451	101850	82	38974	37546	80	1572	1398	19	2361	2366	31	5891	5710	41	8173	8128	53	198360	188517	89	2.19185
210152	155122	105	84249	61964	102	2990	2054	34	4861	3429	42	9224	6991	61	14840	11287	78	281621	208026	110	2.19185
105784	103439	82	17368	17197	53	1808	1606	19	3016	2635	31	6081	5719	42	10046	9687	52	195191	184930	90	2.19503
179694	143851	97	64073	49929	92	2347	1872	26	3142	2926	39	7276	6052	49	13243	9681	74	274954	216351	101	2.19503
250914	167375	115	172660	130866	108	7358	5477	47	10818	8429	60	24309	17943	89	35255	25475	106	688982	506557	119	2.19928
202266	156084	101	82523	64545	101	3038	2412	35	4436	3642	41	10918	8453	57	19420	15419	83	415322	334541	112	2.20034
84907	82399	81	23603	23225	68	1196	1161	10	2027	1892	22	4907	4712	38	7386	7181	44	146184	144906	88	2.20034
80974	79630	78	30131	29026	78	801	799	0	1698	2117	21	4261	3812	38	5701	5509	39	128969	121503	88	2.2014
200782	155325	100	66475	50451	97	3093	2444	34	5270	4143	42	10816	8810	57	18445	13983	86	356829	283895	108	2.20246
119149	112485	84	51365	47472	83	2332	2128	25	2701	2929	28	7020	6607	45	12807	11736	63	246433	233864	93	2.20246
249146	176558	108	101461	74529	107	3261	2779	35	6090	4706	48	13155	9499	66	20211	15356	74	406264	296491	118	2.20564
181751	148704	95	70066	58089	94	2347	1812	26	3827	2778	43	8186	6415	51	13124	10514	67	252410	205930	102	2.20564
97524	94325	83	34995	34058	79	1314	1397	16	2558	2214	27	5413	5380	37	8758	8137	49	168549	161095	90	2.2067
240721	180890	103	95015	72571	102	2932	2211	34	4679	3393	46	11101	8897	58	18180	13999	82	370976	286366	112	2.20776
184892	147404	96	63776	48526	95	2824	2339	29	5055	4101	41	11146	9157	56	17784	14062	73	381668	310246	102	2.20776
104466	99722	83	42150	39786	79	2179	1805	22	3035	2629	28	6647	6211	47	11320	11031	54	220035	212279	86	2.20776
102899	98748	80	30986	29896	78	1020	1260	12	1853	1763	23	4671	4380	36	7580	6635	44	151534	144433	86	2.21307
295376	211296	123	173398	122974	124	6466	4735	46	11096	7643	62	25035	18291	90	40437	31136	119	796165	622060	130	2.21307
385446	272006	148	255772	183437	145	10082	7032	50	15753	11714	65	34425	25081	114	50234	36689	141	956296	670929	151	2.21307
91272	88009	82	43321	41570	78	1368	1262	14	2327	2353	26	5148	4938	39	9491	8911	52	176996	169875	89	2.21519
88951	85407	80	31889	30831	78	1066	1043	7	2241	1956	26	4969	4494	40	7384	7149	45	154697	145425	86	2.21519
96579	93853	80	38654	37313	79	1557	1307	17	2390	1997	28	5276	4937	42	8568	7953	53	169810	158718	87	2.21625
144599	123574	90	64417	55708	87	2271	1754	26	3100	2422	31	8498	7353	49	12799	11463	67	275461	240884	97	2.21731
191822	157635	98	71368	58614	95	2892	2234	33	5326	4161	45	9764	8054	56	15699	13384	76	299022	254231	102	2.21837
70107	68873	79	22124	21685	67	944	944	0	1563	1709	20	3059	3149	30	4773	4587	43	107098	102817	81	2.21943
307827	203873	134	112781	74809	126	4486	2918	41	7607	5033	56	15563	10628	78	22651	15610	89	441227	300122	135	2.22049
192446	152436	100	82488	66524	96	3012	2396	32	4285	3216	37	8687	7070	51	14314	11751	66	310632	256522	105	2.22155
151038	134887	90	42168	37295	87	2209	1825	27	3854	3749	35	7800	7083	50	11305	10275	54	242537	226355	95	2.22262
252810	191350	105	94627	71273	102	3843	2669	36	7065	5169	50	12197	9725	61	19820	15928	78	403195	314903	112	2.22898
157232	125820	93	54029	43767	91	2587	1843	30	2926	2545	32	8026	6388	53	12836	9825	65	264594	206534	102	2.22898
133440	123310	98	53787	50882	84	1927	1717	22	3748	3529	35	8589	7939	46	12597	11590	54	269050	252752	92	2.22898
163954	138718	95	60841	50572	91	2396	2304	25	4090	3351	37	9205	8095	53	14587	12504	71	301140	253508	98	2.23004
139081	116123	92	55350	47763	87	1810	1682	20	2607	2359	31	6076	5452	44	10030	8446	66	187645	158842	97	2.23747
131124	123944	89	73685	70110	84	2094	1927	24	4181	3967	38	8337	7980	51	14122	12719	65	276135	258406	93	2.23747
163988	130816	98	61704	50281	92	2586	2114	28	4002	3367	39	8889	7534	51	15236	12946	70	289563	239327	98	2.23959
108396	103530	84	40771	37856	82	2278	1812	25	3369	3143	33	7585	7082	49	12952	11546	60	240551	227476	88	2.24065
171819	154955	93	108768	98572	91	3114	2970	29	4719	4182	42	10810	9984	55	17791	16967	71	361286	333634	95	2.24065
167472	131876	97	66527	51306	93	2474	2077	28	3423	2922	35	8744	6753	55	15014	11633	69	281973	225695	98	2.24065
84965	80744	87	35218	34226	78	1011	1121	8	2584	1989	26	4480	4253	37	7062	7013	48	156122	151567	84	2.24277
59627	58007	78	11866	11607	45	905	869	0	1699	1179	10	3010	2881	30	5138	4615	36	89767	86238	80	2.24277
169209	139200	104	68240	55075	92	2585	2231	27	4249	3706	42	8379	6676	53	14254	11425	68	282423	234309	99	2.24596
217101	165496	108	119600	96194	98	3605	2638	37	6214	4446	51	12833	9500	62	21887	16980	87	430388	341001	103	2.24596
124884	111274	86	48217	41451	86	1729	1482	21	2788	2675	29	6489	5281	47	9086	7738	53	199953	177993	92	2.24914
80695	80038	80	36159	35217	77	1346	1332	15	1620	1526	16	4080	3602	36	7212	6949	45	143340	139330	85	2.24914
221192	172842	120	101971	81482	103	3607	3022	34	6354	5053	50	13494	10985	66	21932	17525	88	444571	362952	109	2.2502
108404	103942	82	29912	28917	79	1907	1948	21	2661	2425	29	7047	7084	42	11910	11047	69	224530	217190	89	2.25975
86850	84288	80	28813	28168	77	1125	1242	10	2164	2279	23	4702	4699	37	7464	6813	53	146903	138802	84	2.26187
53897	52990	75	16449	16431	49	765	740	0	1295	1687	15	3321	3197	31	5153	5171	39	100808	99618	78	2.26293
224438	185576	109	142830	121743	103	4843	3914	39	8050	6277	53	17754	14869	78	27651	22597	92	549331	439614	110	2.26399
128718	117236	87	60500	55196	84	1552	1339	19	3399	2849	35	6497	6049	44	10881	10006	57	206497	193957	91	2.26505
253857	203073	115	116927	95206	112	5545	4264	39	8765	6794	48	20081	17110	87	29212	24941	108	582291	502716	120	2.2693
63098	62718	77	18083	17711	53	535	657	0	1060	1301	11	2569	2841	28	4459	4093	40	93833	86507	81	2.27248
204233	176890	99	105912	93511	94	3399	3058	31	5706	5050	41	11942	10594	59	19116	17059	79	374911	341813	98	2.27354
164571	150702	89	47657	44615	85	3226	2705	30	4963	4653	42	12232	11271	58	20739	19128	85	397291	363138	94	2.27354
98340	94121	86	29592	28419	79	1660	1661	17	2981	2995	29	5303	4906	39	9118	8344	52	185984	173396	85	2.2746
101104	96569	83	37462	36126	79	1429	1356	16	2179	2232	27	5118	5359	37	8598	8838	51	177409	174582	84	2.2746
101033	94367	83	29887	28537	78	2057	2200	22	3254	2947	28	7444	7154	47	10537	10558	54	209919	199240	85	2.27566
102610	98117	82	42854	39359	82	1454	1458	16	2763	2436	31	4982	4481	39	9046	8175	53	180951	168084	85	2.27672
168800	119142	105	73960	52745	98	2120	1606	24	4414	3102	44	9376	6985	56	15052	11251	71	307779	219720	104	2.27778
128375	113043	87	51170	44536	85	2175	1810	25	3821	3315	33	7970	7448	49	12834	12250	58	261723	231645	91	2.27778
175624	150899	94	59212	50920	90	3148	2580	30	4945	4334	43	9732	8685	54	15301	13401	66	299296	264327	98	2.28309
176680	136832	114	72375	56227	99	3092	2482	33	4710	3519	43	10204	8220	56	17501	13727	86	340035	267322	114	2.28309
85968	84245	79	33355	32365	78	956	794	0	1966	1512	17	3991	3844	36	5791	5948	41	127511	119284	85	2.28415
107408	99021	99	43534	41037	82	1705	1674	18	2731	2724	29	6915	6854	47	10869	10662	54	216689	210491	90	2.28521
60067	59517	76	11184	11223	43	592	773	0	1695	1793	21	3137	3038	32	4386	4603	34	98886	99667	81	2.28627
83913	80089	86	17487	16935	55	1227	1226	13	2481	2076	22	4711	4476	36	7825	7928	49	154548	147038	92	2.28627
52796	52065	74	21450	21484	61	676	584	0	623	1016	2	2524	2369	28	3803	3450	34	79910	77055	80	2.28733
91880	90141	83	21363	20602	62	1510	1485	17	2041	2002	25	5266	5206	37	8864	8375	53	169526	163437	88	2.29157
197128	164817	95	126218	105231	95	4248	3428	37	6611	5752	45	14432	12927	68	24002	21283	89	482671	413131	111	2.29157
144353	133108	85	64775	59554	85	2468	2356	25	3852	3864	35	8796	8031	52	15053	14089	68	294875	274057	94	2.29264
228773	187165	107	84516	69428	105	3501	2769	34	5543	4636	45	12077	9926	63	18925	15565	72	359896	317561	111	2.29264
147207	127955	89	54235	45915	89	1813	1529	18	3730	2880	34	7657	6331	49	12277	10623	57	238298	203277	102	2.30324
256857	179674	109	105504	74544	106	3642	2864	36	6202	4478	47	13591	9551	72	22722	15380	93	436795	299870	115	2.30324
231179	174631	105	91992	69839	105	3524	2684	35	5714	4460	42	12335	9022	66	18382	14313	70	366021	277251	114	2.30324
144078	124859	90	58646	51049	88	1674	1402	17	2434	2622	27	5943	5610	45	8482	7607	51	187169	165863	96	2.30431
189711	151843	99	77379	61164	96	2434	1726	26	4341	3465	39	8946	7191	55	13567	10885	66	278446	227763	103	2.30643
147934	138929	86	45203	42140	84	2827	2329	29	4426	4041	37	9283	8470	51	14881	13446	76	285197	265946	92	2.30749
194122	157496	96	71993	58124	95	2786	2203	32	4235	3347	38	10528	8276	62	17391	14384	76	329944	267266	99	2.30749
131757	116589	88	45542	38956	88	1731	1610	17	3200	2713	31	6368	5752	45	10532	9104	60	204404	178673	92	2.30749
120292	113137	99	33312	30765	84	1671	1511	17	2712	2455	31	6585	6297	42	10666	10115	62	223629	201472	99	2.30749
172987	151232	96	69299	62025	90	2910	2829	28	5371	4545	43	11817	10656	60	17776	16410	69	338749	306122	95	2.30749
87445	81390	90	25329	24210	72	1387	1168	10	1992	1792	28	5136	4731	39	8060	8007	49	178737	165429	96	2.30749
84222	80367	80	33534	32849	78	1362	1435	15	1348	1846	21	4734	4575	38	7780	7806	45	160218	154172	85	2.30855
121678	113811	89	51530	49072	83	1567	1745	19	3182	3241	31	6310	6052	41	10635	9950	53	212206	201793	88	2.31067
241463	167837	120	89879	61562	104	2892	2167	31	6021	4292	51	11162	7706	67	17194	11797	75	358892	262632	107	2.31067
288545	206722	138	114392	85128	128	4947	3540	40	7304	5964	55	16206	12281	68	25420	18219	104	485949	370909	131	2.31173
226231	129620	115	124665	96587	113	4017	2500	45	6637	4537	57	13977	8940	79	23968	14419	111	441930	257428	123	2.31598
70024	67918	80	31237	30800	76	808	899	0	1538	1533	23	3148	3230	28	4711	4994	37	87221	80231	84	2.31598
118466	111441	85	50436	47233	82	1940	1760	21	2757	2360	30	6042	5521	41	9220	9053	46	183914	174885	89	2.31598
144504	120422	93	61340	50462	90	2062	1619	22	3086	2288	35	5938	5000	45	9141	7703	57	179014	150516	93	2.31704
131139	115926	88	55598	49156	86	2050	1679	25	3309	2878	33	7833	6995	48	13338	11194	64	270251	241309	94	2.31704
188026	155980	95	79585	66247	96	3302	2760	33	4115	3546	38	9889	8276	51	13819	12098	71	285362	259588	104	2.31916
124257	105747	91	50226	42584	86	2035	1533	21	3417	2427	37	7142	6108	50	11288	9289	63	227472	197354	96	2.32022
50901	51267	69	25216	25368	65	925	705	0	458	966	0	2603	2514	27	3572	3686	34	81909	78028	83	2.32022
196815	173322	97	115338	103773	93	3930	3831	33	7264	6792	47	15418	13744	66	26439	23864	87	525849	452229	108	2.32022
130814	128866	81	52050	50256	82	1797	1726	22	2675	2330	33	5573	5081	41	10018	9558	52	212285	192467	92	2.32022
87258	82897	83	41799	39836	79	1708	1706	20	3270	3287	33	6573	6281	46	11052	10201	51	226636	211241	90	2.32128
139751	113716	93	61145	50015	90	1797	1697	21	2810	2412	33	6825	5288	49	10172	8850	59	210051	169774	97	2.32234
340850	216271	140	213939	158200	136	10041	7217	51	16916	12898	76	36499	27022	131	54293	40704	136	1.04858e+06	827122	141	2.32446
164313	128979	96	62992	49888	93	1868	1575	20	3269	2758	38	7236	5440	51	12476	9859	63	244909	198188	102	2.32446
58904	58961	75	25907	25938	73	764	828	0	1057	1472	13	2569	2806	27	4256	4142	38	85540	81556	83	2.32765
57057	56458	84	18944	18970	55	471	416	0	1135	1035	4	2506	2332	28	4147	4543	34	79721	77210	84	2.32977
140488	123090	92	66807	58393	87	2048	1683	25	3109	3009	34	7384	6604	47	12180	10944	62	263862	240510	99	2.33083
123537	109455	86	44850	38506	85	1706	1289	20	2657	2777	30	6102	5278	44	9099	8223	62	186748	162537	102	2.33083
259270	180638	104	97748	64773	105	4286	2874	41	6179	4092	56	13779	9242	66	21356	15420	98	424073	294680	112	2.33189
73390	74436	78	21156	21321	53	1017	1100	8	1517	1587	16	3201	3082	32	4626	4458	35	102882	98875	83	2.33189
160522	129112	108	66061	53493	94	2183	1750	26	2595	2265	30	7634	6079	55	12326	9501	69	235597	187082	106	2.33401
104910	100141	98	71083	69769	81	1930	1845	25	2777	2861	30	7189	6688	48	11582	10988	63	217974	207755	90	2.33719
112438	105900	92	37338	35849	81	1744	1835	19	2721	2553	28	5734	5205	44	10282	9292	55	191363	179391	93	2.33825
193290	142725	100	71155	54397	97	2616	1970	31	4322	3459	39	8847	6474	57	12012	9410	64	256724	189428	103	2.34144
91722	87325	84	47819	46424	78	1272	1421	15	2482	2230	26	4777	4480	38	8946	8458	58	153993	149769	84	2.3425
111995	106676	85	39066	37538	80	1336	1277	16	2637	2174	29	5734	5238	43	9477	9120	52	188415	175720	87	2.3425
170709	155734	91	54860	50962	88	2317	2047	26	4218	3848	40	9213	8751	52	14833	13527	71	295373	266052	94	2.34356
132760	122148	99	50368	48124	84	1474	1392	16	2623	2729	31	6150	5779	46	9499	8853	56	182159	169340	88	2.34356
192228	159649	98	78164	65107	97	2486	2007	28	5492	4193	40	10484	9269	57	16371	13978	72	334665	297020	98	2.34462
148652	134805	92	74357	67309	87	2197	2185	23	4130	3537	37	8955	8224	56	15035	13647	67	286474	268779	95	2.34886
176971	139576	95	77408	61377	94	2131	1746	25	3557	2513	39	8365	6550	52	12269	9625	63	251489	197776	109	2.34992
88548	85504	82	33506	33034	77	1408	1429	16	2095	2205	23	5123	4676	38	8433	8250	48	166367	160395	90	2.35311
168397	150164	96	60841	54348	87	3277	3108	29	4831	4638	39	11808	10532	61	18554	16185	83	359887	309379	100	2.35629
126896	112990	87	51427	45801	85	1922	1610	20	2868	3492	29	7049	6667	46	11752	10749	64	236911	216331	96	2.35735
75337	73794	77	25153	24424	72	967	949	0	1275	1438	14	3581	3626	31	5759	5691	40	106214	99011	85	2.35841
82642	81316	82	25810	25478	75	1123	1065	6	1778	1646	23	3577	3406	35	5503	5522	40	141282	134414	86	2.36372
96747	93927	84	39611	38312	78	1632	1408	16	2465	1987	29	5510	5159	40	8744	8300	50	169972	162248	88	2.36478
200695	172718	96	100332	87159	92	3423	3005	31	6084	5679	42	13386	11607	67	21031	18574	79	441341	391910	101	2.36478
122375	112175	86	53829	48346	84	2067	1723	22	3327	2969	33	7863	7043	51	12425	10818	64	253037	230547	94	2.36584
173370	148699	92	70125	60373	91	1834	1787	21	3623	3760	35	8632	7789	50	13726	11549	61	286719	252694	101	2.36584
128701	115482	88	49851	43570	86	1400	1438	17	2966	2428	33	6659	5694	44	9626	8507	56	196249	177799	95	2.3669
135639	120489	98	34916	30245	86	1708	1486	19	3021	3065	33	6221	5592	45	9583	8979	49	179886	159598	94	2.37114
77174	74064	80	29629	29093	76	1113	1019	4	1638	1483	19	4215	4071	34	6921	6829	44	136756	131425	84	2.37433
142721	113221	105	53211	43460	90	1979	1777	23	2971	2527	30	7451	6259	51	12565	10467	61	255915	212344	96	2.37645
101094	97260	92	39738	38790	79	1379	1453	15	2131	2159	22	5742	5412	40	8622	8073	50	182475	174035	86	2.37857
213146	178503	105	75221	63665	98	3705	3281	33	6430	4991	53	13632	11896	65	19789	17119	73	371762	343784	103	2.37963
98183	97648	81	29767	29145	77	1376	1340	14	2671	2480	27	5323	5028	40	8412	8329	48	197988	190019	83	2.37963
170267	140308	100	61649	48676	91	2833	2453	29	4999	4305	38	10906	8994	59	18313	14189	79	387597	321895	100	2.38175
78771	76420	81	27363	26760	76	1277	1204	14	2084	1891	22	4566	4361	37	7151	7006	43	136887	128572	84	2.38175
92198	89340	81	20625	19953	61	1274	1062	7	1931	2115	26	4625	4496	39	6892	6688	44	143956	132297	85	2.38281
145811	128350	104	55270	46782	89	2387	1920	26	3087	2605	32	6329	5533	48	8864	7908	50	192437	167949	96	2.386
154620	130595	95	80910	71864	90	2308	1868	24	3420	3311	31	8046	6815	53	13002	11641	65	260606	231662	97	2.38706
138892	127019	95	58004	51784	86	2044	1680	23	3886	3384	35	8139	7649	50	13106	11803	63	254170	228386	96	2.38812
48397	49057	72	22050	21452	66	580	535	0	1486	1321	11	2385	2077	24	3403	3260	33	71509	69063	88	2.38812
175203	144205	95	58982	48518	92	2264	1766	25	3991	3524	38	8409	6929	52	12949	10562	60	251135	215209	104	2.38918
133257	110651	93	50212	41296	89	1784	1403	22	2419	2281	28	6350	5158	45	8985	7355	50	194922	165405	99	2.39342
82391	82094	79	33579	33128	76	1134	1133	9	2033	1771	23	4515	4491	35	7478	6505	45	148316	139078	87	2.39342
82818	82648	77	18682	18631	53	1041	883	0	2097	1998	22	4125	4219	33	6514	6302	42	138967	133949	86	2.39448
130231	117575	91	57624	51189	87	2506	2005	27	3567	3204	33	8175	7372	51	12924	11754	64	263573	235202	97	2.39448
137399	124837	88	61665	53689	88	2381	2187	25	3354	3008	33	6842	6679	44	12399	11305	68	245440	218585	97	2.39661
117287	110906	91	36384	35044	81	1868	1860	21	2652	2843	26	6232	5734	48	10881	10754	55	208072	195730	93	2.40085
198216	155896	116	58777	46137	96	2818	2149	31	4577	3695	42	10111	8155	56	14737	11450	70	288321	244591	104	2.40509
256462	158849	114	112039	70810	112	3672	2568	40	5556	3459	50	12993	8013	70	19554	12276	86	418891	255900	118	2.40509
112510	103157	84	48826	44368	82	1804	1396	21	3476	3481	33	8116	7778	49	12820	12103	60	256376	240714	89	2.40721
319556	239658	144	227299	170340	127	8775	6335	48	13992	10722	62	28114	22290	108	43939	32460	122	852321	664959	129	2.40721
92228	87860	83	28193	27685	78	1162	1122	10	1990	2161	24	4002	3921	34	6686	6187	42	140440	136534	84	2.40828
90734	87519	81	22459	22035	64	1863	2041	19	2508	2599	29	6660	6449	44	10748	9981	57	224396	211196	87	2.40828
134972	116679	93	69668	61128	88	1890	1590	22	3452	3019	36	6996	6696	46	11571	10303	61	230300	205415	96	2.40934
158091	131981	94	67024	54413	91	1353	1202	16	3562	2738	38	6793	5719	48	11016	8792	57	212655	178723	96	2.41358
74188	72800	76	25799	24996	75	1036	1093	8	1287	1625	17	3789	3786	33	6245	5891	42	121665	116659	85	2.4157
127167	114575	87	43009	37273	87	1761	1570	19	3664	3274	34	7341	6752	46	13031	11573	63	264205	240549	96	2.41888
99882	98527	80	33591	32367	79	1835	1766	20	2439	2253	24	6670	6605	41	11049	10557	54	206034	196405	89	2.41995
106305	104770	84	47893	47041	79	1927	1806	22	2463	2882	28	7024	6803	44	10833	10409	62	225225	214143	91	2.42313
139074	126394	95	43008	38428	85	2395	2120	24	3845	3547	32	7535	7162	45	13189	12226	63	253078	233997	97	2.42313
95816	93827	80	32391	31334	78	1726	1624	20	2635	2533	27	5571	5112	41	8332	7642	44	178101	167034	92	2.42419
83565	80965	79	24918	24084	77	954	908	0	2106	1778	21	3549	3344	33	5588	5727	38	112096	108695	86	2.42525
100691	95474	92	41051	40021	81	1228	1347	14	1530	1604	22	4227	4032	37	7325	6991	46	152340	145550	89	2.42737
145677	123344	90	50979	41208	90	2155	1495	28	2702	2486	29	6573	5266	46	10756	8478	58	213626	176520	100	2.42737
112564	108310	82	27060	26667	72	1541	1563	17	3061	2816	30	6564	6390	43	10386	9630	64	217616	213122	93	2.42737
148793	124842	90	58683	49419	90	1876	1605	24	3172	2294	38	7083	5493	52	11321	9278	57	202513	175510	100	2.42737
224139	165248	100	81032	59614	99	3512	2258	36	5514	3759	48	10781	7671	58	16156	12110	70	326182	242761	108	2.42843
138410	119381	90	59509	50606	89	1916	1796	22	3685	3076	37	7348	6303	50	12628	11324	59	234124	202398	97	2.42843
112411	99684	90	51009	45049	84	1522	1271	14	2855	2422	32	6654	5559	47	10299	9544	54	213595	191289	97	2.43268
173257	147238	110	75360	64777	92	2401	1995	26	4571	3764	40	9383	8452	56	14996	13225	74	310588	274772	107	2.43374
202902	163250	99	67455	54758	97	2466	1852	29	3939	3737	34	9430	7500	55	14451	11410	68	292022	244884	108	2.43374
250583	188963	110	100012	74734	108	3199	2384	30	5399	3969	47	10386	7816	61	16020	11964	77	335877	244926	117	2.43374
169923	152415	90	86149	78507	87	3020	2554	30	5394	4635	45	10459	9292	55	16352	13795	69	325807	290806	98	2.43374
191548	144781	100	72513	54608	99	2952	2198	33	4863	3613	41	11403	7981	65	18939	14436	80	340136	263931	109	2.43798
241112	183375	123	97904	74380	105	3645	2738	36	6053	4733	45	12883	10213	64	21922	17048	87	425504	331191	110	2.44329
139531	119362	88	50767	42643	87	1891	1609	24	3808	3140	34	8341	7070	49	12970	11330	57	263177	224262	96	2.44329
186243	152147	95	96219	79287	94	2613	2102	28	4538	3261	41	8377	7106	51	15063	12318	67	305326	256199	102	2.44329
157970	135515	90	79055	66031	90	2117	1904	24	4243	3535	39	9351	8048	53	14999	12553	68	299478	252749	95	2.44329
137385	121950	91	59883	51874	89	1383	1121	9	3827	3210	33	6792	5940	46	10588	9534	56	206976	193665	93	2.44541
61048	59976	79	21948	21670	68	784	918	0	1632	1384	15	2854	2810	29	4718	5210	35	96863	93802	82	2.44541
100020	96169	81	47392	45658	80	1665	1524	21	2584	2351	26	5795	5498	43	10007	9548	52	176793	165401	84	2.44647
149272	129088	90	51582	43636	87	2342	2293	24	4243	3570	41	9003	7509	55	15161	13616	81	277610	243455	96	2.44753
44137	43282	75	20007	19656	60	528	455	0	391	796	0	1479	1526	17	2879	2881	30	60283	57746	80	2.44965
95564	93052	79	34329	32790	77	1716	1646	19	2493	1968	27	5259	5253	38	7322	7814	44	142534	134084	88	2.45496
234642	187411	108	84398	68275	106	2890	2259	31	4872	3948	42	11126	8868	61	18539	14878	76	354374	292569	116	2.45602
96973	95746	80	38211	37926	78	1520	1358	16	2084	2255	24	5418	5357	38	9834	9424	54	190706	183126	88	2.45708
192497	160717	99	76264	64356	93	2389	1757	26	3682	3282	36	8635	7126	55	13511	11216	68	281036	247240	101	2.45708
89668	85303	92	28581	28069	74	1726	1678	19	2117	2122	22	4833	4572	37	9020	8410	56	173635	166321	88	2.45708
82262	81117	78	33328	32593	76	906	896	0	1295	1425	21	3906	3605	33	6181	6558	41	149341	140929	83	2.45708
108436	104890	81	38395	36035	81	1321	1060	14	2737	2283	30	5592	5367	39	8613	7790	47	157270	147444	91	2.46026
75427	71477	82	34466	33939	78	1096	909	0	1685	1885	23	4122	3809	36	7299	6843	46	144289	137394	88	2.46026
217606	193057	96	85803	76266	94	4926	4789	36	7400	7425	45	16421	14498	73	26662	22927	91	490057	422978	104	2.46132
237185	190203	106	102225	82714	103	3092	2218	32	4901	4445	42	11586	9696	57	16695	14374	67	334714	279092	110	2.46663
90235	89284	79	19758	19753	53	1139	933	0	1718	1796	20	4149	3742	35	7595	7654	46	135244	126524	89	2.46769
126497	111598	87	52902	45945	86	2103	1874	24	3126	3181	31	7999	7074	48	12853	11381	62	250607	224627	96	2.46769
161762	137965	97	79855	69028	92	1781	1436	21	3114	3087	34	8346	7143	51	12847	11361	67	235776	205296	102	2.47087
107912	97059	85	45663	40564	84	1537	1370	18	2238	2298	25	5170	4724	40	8287	7934	55	157825	138038	93	2.47193
112975	101960	86	40265	35891	82	1503	1485	18	2786	2304	27	5645	5107	42	10508	9428	53	196579	182558	92	2.47193
209924	155094	105	92137	69177	103	3147	2326	34	5009	3411	44	11554	8422	64	18411	13359	84	391865	295035	111	2.47299
230607	175367	110	85139	65308	107	3139	2399	30	5564	4353	42	11681	9262	57	18102	14188	72	350466	273734	112	2.47299
231419	174511	108	84976	65253	103	3175	2577	34	4854	4473	44	10699	8196	60	16525	13608	66	332692	263731	109	2.47405
119120	111503	99	39043	36548	82	1773	1547	18	2959	3098	30	6648	6430	44	10438	9890	50	222229	211636	87	2.47617
173148	152053	95	74075	65366	90	2490	1953	27	4623	4377	41	10490	9237	61	15547	14430	66	322039	294049	94	2.48148
155409	131162	90	55325	46681	88	1989	1672	25	2548	2542	27	6681	5787	49	9490	7741	53	208927	180991	94	2.48148
170067	148060	92	63871	55949	88	2694	2232	29	4933	4348	42	9640	8791	53	14056	12647	64	292406	261951	96	2.4836
124881	114890	92	44376	39902	85	1795	1530	20	2429	2303	29	6604	6155	44	10662	9674	55	213810	194023	91	2.48466
112366	104565	94	42171	38581	83	1625	1463	18	2900	2314	29	5680	5170	42	8428	7542	49	160501	150029	89	2.48678
124933	115445	87	42421	39306	84	2033	2125	23	3381	3329	33	7496	7020	46	12382	11189	61	257110	238101	92	2.48784
65087	64823	80	17169	16874	50	809	818	0	1574	1439	17	2580	2845	27	4654	5093	33	108694	104231	81	2.48997
107706	101139	83	39174	35714	83	1756	1526	21	2206	2105	26	6431	5924	45	10401	9246	56	217888	196696	89	2.49209
95930	90623	80	24242	23567	68	1285	1215	13	2241	2067	22	4738	4561	38	8363	8154	50	153415	143662	85	2.49209
123262	110194	87	38541	33744	83	1769	1507	24	2887	2701	30	6365	5705	44	10979	10360	60	221533	204747	89	2.49209
96097	92794	81	17789	17552	52	1556	1521	19	2318	2361	26	5083	4699	41	8479	7797	48	164012	156292	85	2.49315
182784	153698	93	68343	56117	92	3086	2218	34	5122	4178	44	10293	8535	54	17170	14612	74	323407	283146	96	2.49421
78455	76885	86	32823	32148	76	1105	915	0	1755	1873	20	4127	4101	32	6435	6272	51	129261	126637	81	2.49633
100501	97217	93	32172	30503	79	1760	1877	20	2595	3080	27	5801	5766	38	10152	9505	55	194524	185520	88	2.49633
205617	178877	94	106833	94774	93	4208	3723	35	7923	6737	54	15624	13788	77	23730	20681	86	463380	408043	103	2.49951
155319	138958	88	65828	60267	86	2353	2086	23	4030	3665	37	7988	7459	52	12443	11006	60	263276	244253	92	2.49951
79157	76804	84	24120	23872	69	1001	947	0	1906	1691	21	3380	3324	31	5320	5267	38	124379	123536	86	2.5027
123615	114806	91	53337	48563	84	1794	1614	22	3222	2557	30	6870	6478	54	12406	11973	60	229191	213747	91	2.508
54312	53321	76	24291	23987	71	504	614	0	929	1151	7	1999	2042	23	2918	2790	27	64582	62115	77	2.50906
164158	130704	109	56031	44235	91	2020	1713	25	3781	3285	35	8551	6753	53	13505	10685	62	290228	234643	95	2.51012
114635	111395	83	35984	34206	81	1794	1910	21	3238	2705	33	6413	5982	43	9596	8306	50	181699	175101	86	2.51012
123044	114126	93	58255	55449	83	1927	1676	23	2876	2645	29	6164	5528	43	9711	8825	56	188364	175722	88	2.51118
236391	111899	125	83365	43660	119	3251	1444	50	6140	3127	64	13173	6800	83	20887	10890	101	405664	203296	127	2.51331
158320	145347	89	80881	74301	88	2084	2204	24	4551	4503	35	8948	8181	59	15091	14341	71	302438	277071	90	2.51331
115807	103487	91	37445	31362	86	1926	1702	23	2608	2330	31	6615	5977	44	10501	9725	57	231652	198458	91	2.51649
384941	262544	147	235750	173608	145	7730	5315	49	11959	7917	65	25655	17904	103	39939	27992	131	774229	554993	151	2.52073
169827	133646	111	59448	44728	95	2209	1664	24	3765	2736	40	7588	6021	51	12789	10030	70	264636	205925	103	2.52179
120092	115008	84	42151	40567	79	2026	1666	24	3632	3736	29	8139	7838	51	13134	12822	58	284297	268748	89	2.52285
131072	109413	92	52136	44463	88	1993	1687	20	3306	2781	33	7929	6659	49	13031	10351	63	266925	224492	97	2.52391
162123	131954	95	66561	53541	92	2245	1874	23	3762	3061	37	7846	6197	54	12564	9990	61	250203	198760	98	2.52498
209595	162287	100	74304	56292	98	2994	2262	34	5434	3813	49	10750	8563	57	16037	12279	70	300247	237680	106	2.52604
79023	73729	96	28857	26687	94	1262	1223	11	2069	1752	20	4712	3982	40	7232	6650	49	146061	133218	96	2.52604
109923	105532	83	48424	46444	80	1579	1611	19	2449	2368	27	5607	5321	40	9224	9019	49	190803	181596	88	2.52604
132499	123143	89	44483	41809	83	1766	1607	22	4061	3506	37	8112	7460	50	13270	12654	63	261270	247535	92	2.52604
244694	182760	113	116891	88447	103	4479	3595	37	8906	6369	53	16502	13081	70	25638	19122	93	503388	380835	111	2.5271
111706	108032	83	37131	36249	80	1863	1771	21	3387	3245	39	6580	6230	46	10689	9648	57	199231	186064	89	2.5271
135283	126473	85	56565	51585	84	1533	1508	19	3028	2985	32	7702	6981	48	11631	10695	59	244409	227465	92	2.5271
268381	198174	119	112702	82925	117	3985	2813	37	6692	5343	50	13427	10281	77	22226	16840	82	440509	335525	122	2.5271
93965	90006	81	36807	35450	78	1117	893	0	2426	2197	25	5388	4978	42	9458	9204	51	193444	180513	89	2.52922
66259	67192	76	27072	26830	74	800	751	0	1762	1165	15	2769	2666	27	5102	5351	38	98930	96502	83	2.5324
147380	126361	91	56660	46943	90	1859	1553	25	3574	3116	32	7919	6583	51	13310	11547	70	261019	222822	101	2.53346
109175	100275	85	40413	35477	85	1646	1473	15	2535	2467	31	5837	5385	41	9352	9235	53	191842	173981	92	2.53346
322302	243160	142	212382	166503	133	8483	6640	46	14901	11795	69	29383	23401	108	44749	35915	130	881693	700903	140	2.53558
121922	113112	86	44639	41046	83	1341	1423	16	2751	2556	27	6427	5968	43	9119	8320	50	200927	184909	93	2.53558
161566	141045	107	66659	58261	91	2551	2518	26	4052	3577	35	8616	7837	53	13045	11041	62	269636	247594	94	2.54195
121075	114461	84	69794	66238	83	2029	1919	23	3105	2792	34	7533	6739	49	12720	11326	63	242508	232018	89	2.54195
131788	114230	93	56624	48447	90	2049	1898	22	3525	2518	34	7551	6840	50	11412	10192	57	238827	215064	93	2.54301
139826	120506	98	43219	36078	89	2139	2057	23	3887	3055	37	8341	7077	55	13806	11721	62	269268	239428	92	2.54301
119085	101827	91	45733	38738	88	1438	1417	17	2432	2561	29	5293	4665	41	8514	7296	53	170830	142942	90	2.54301
108023	105199	81	34850	33457	79	1614	1690	19	2968	2505	30	5532	5203	40	9661	9206	56	196331	185109	88	2.55044
244413	168895	113	94922	64668	109	3708	2427	38	5531	3511	52	11717	7757	65	18841	13694	79	354624	235919	118	2.55256
133452	121318	98	51289	46351	85	1556	1363	15	2765	2488	31	6618	6035	45	10808	9529	65	212027	194716	96	2.55362
197814	166304	96	84478	71273	94	3103	2685	31	5224	4075	45	11481	9728	65	17557	14373	84	330218	284680	101	2.55362
225445	179827	101	111972	93249	98	3790	3050	34	6741	5992	44	14758	12705	68	21818	17815	80	428231	368217	106	2.55468
191127	146117	103	74925	58148	98	2134	1519	22	5149	3519	46	8544	6348	54	12820	9838	67	274817	210989	109	2.55999
46417	48703	72	22921	23070	69	459	485	0	924	834	0	2010	2186	22	3137	3196	31	64788	63413	80	2.55999
96071	93085	86	35641	29490	97	1495	1444	17	2047	1894	27	5213	4737	38	8794	8033	51	186635	184954	90	2.55999
120183	109813	93	46978	41571	85	1800	1624	21	3665	3088	35	6945	6040	48	11584	11194	56	226817	205083	93	2.56211
228312	176666	104	80836	61541	103	3123	2300	32	5890	4308	48	11627	9329	65	17531	14033	72	363872	292654	111	2.56529
96164	93713	94	32584	31719	78	1506	1319	15	2489	2307	29	6677	5997	45	10933	10611	55	217582	199990	92	2.56635
102344	98733	81	38517	36898	79	1308	1119	10	1436	1794	22	4460	4181	36	7829	7478	45	151162	145643	94	2.56741
216504	150294	125	75830	54199	107	2709	1923	31	4490	3264	42	9431	6402	56	13655	9469	70	278484	198609	117	2.56847
148539	134815	90	68847	63500	86	2670	2395	29	4689	4215	38	10681	9521	53	15041	12958	68	302838	279335	96	2.56953
141154	114502	93	61013	50453	90	1893	1364	22	2768	2225	37	7694	6008	50	13443	10380	69	258480	207307	99	2.5706
166547	148950	93	60674	52025	91	2730	2412	29	4399	3830	37	9993	8825	57	16313	14686	71	306026	279704	96	2.57272
206381	165383	100	79957	65221	98	2956	2419	29	4625	3423	44	10648	8674	54	17127	14264	75	334038	274264	106	2.57272
256543	207891	101	178319	148005	100	6052	5188	42	9814	7877	54	21684	17486	78	32980	26626	97	650965	522043	107	2.57272
126647	116630	84	53873	49125	84	2541	2346	26	4416	3820	38	8976	8263	56	14048	13222	67	264286	244827	91	2.57696
157780	142804	90	63163	57129	89	2379	2171	25	5065	4551	38	9696	8683	54	15298	13660	72	298982	264557	95	2.58014
47884	47920	74	20695	20575	57	631	698	0	800	970	0	2445	2330	27	3760	3582	33	73087	74257	76	2.5812
218166	170244	103	93772	74403	100	3096	2400	32	5366	4231	46	12035	9593	61	20167	16141	74	397316	319715	106	2.58226
241906	172361	106	86142	61799	103	2898	2036	32	5468	3343	46	10656	6936	61	18241	12899	75	354174	251425	111	2.58226
181015	163633	94	66057	58260	92	2479	1958	28	5441	4845	47	11306	10312	53	16592	14911	73	350424	324573	99	2.58226
133189	121559	91	95378	90417	86	2640	2325	28	5206	5115	39	10133	9520	51	17341	16076	75	319558	298490	97	2.58545
168200	145133	91	72560	63397	91	2666	2183	30	3970	3608	37	9799	8338	54	15441	12567	79	312882	280431	100	2.58651
136150	122057	95	55349	49049	86	1977	1841	21	3006	3119	29	7020	6205	46	10393	9246	58	198857	182223	95	2.58757
108409	104546	82	35830	34342	80	1712	1514	20	2715	2658	30	6185	6025	40	9978	9011	53	200399	191260	90	2.58863
161982	135281	109	51574	41655	109	2313	2029	25	4369	3734	38	9630	7921	56	15451	12626	80	296859	257981	109	2.58863
146878	126019	90	61769	52633	89	1930	1539	22	4066	3516	37	8031	6750	50	12203	9949	59	264267	226647	98	2.58863
88191	85667	82	26979	26382	76	1147	973	0	2804	2427	26	5192	5034	39	7857	7957	43	159999	151939	86	2.59181
135926	117369	93	46407	39189	88	1790	1490	22	2885	2939	28	6188	5003	47	8876	7439	53	177654	147927	96	2.59287
144874	117248	92	61686	51207	91	2123	1798	24	3697	2861	35	8311	6662	54	13275	11357	62	258637	213726	99	2.59606
131424	120456	89	37365	32498	85	1734	1774	19	3248	2972	32	6705	5869	46	10941	10032	56	207211	191760	92	2.59606
99535	98316	80	46110	44787	80	1366	1437	15	2364	2412	24	5525	5299	40	9193	8286	55	198943	186880	89	2.59712
107609	101980	87	44011	41540	80	1696	1469	19	2706	2335	31	6691	6083	44	10374	9399	57	214889	198429	90	2.59712
[truncated: 7,674 more rows]
