# Supplementary material for: Phenotypic heterogeneity follows a growth-viability tradeoff in response to amino acid identity
Source: Nat Commun. 2024 Aug 2;15:6515. doi: 10.1038/s41467-024-50602-8 (PMC11297284; doi:10.1038/s41467-024-50602-8)
Supplement: Supplementary file 6 — Source Data [file 41467_2024_50602_MOESM6_ESM.zip › source_data/fig6cde/240417/240417_1400_yATP_A7_ASP.csv]

FSC-A	FSC-H	FSC-W	SSC-A	SSC-H	SSC-W	BL1-A	BL1-H	BL1-W	VL1-A	VL1-H	VL1-W	VL2-A	VL2-H	VL2-W	VL3-A	VL3-H	VL3-W	YL2-A	YL2-H	YL2-W	Time
153426	134716	95	75972	68973	90	3026	2715	30	5535	5025	43	10607	9821	58	18277	16747	81	390302	354702	107	0.00504366
158529	125461	106	58343	46521	92	2673	2072	28	4152	3249	39	8937	6839	58	14887	12445	68	337221	275432	110	0.0060524
92542	92518	77	39365	38158	79	1157	1326	15	2232	2278	24	6473	6120	45	10705	10065	54	228292	221321	95	0.0060524
107844	105137	84	72943	71410	82	1877	1909	22	3732	3957	30	7736	7638	49	13047	12253	64	273853	255916	92	0.0161397
60745	61001	75	28208	28037	75	844	830	0	1211	1100	10	2922	3105	28	5729	5543	43	101711	98661	85	0.0201747
178486	133885	101	57393	41857	96	2159	1845	24	4316	3528	41	9494	7707	59	15945	12653	84	341134	269296	114	0.0242096
155039	142743	94	84576	78846	87	3538	3360	31	5793	5417	40	12500	11279	59	19095	17578	72	408847	374758	99	0.0514454
155857	129283	96	67769	54683	92	2274	2007	25	3460	3429	35	8093	7561	51	13678	11818	66	286046	254239	105	0.0534628
107241	100135	91	53319	50687	83	1779	1605	20	2649	2547	29	6548	6058	45	10295	9208	69	209548	192153	92	0.0554803
189849	144009	101	46454	34686	98	2818	2012	31	5765	4274	49	11782	9339	64	20553	16709	95	420276	336466	116	0.056489
118846	108205	87	48295	43092	84	1764	1495	21	3331	2890	32	7018	6663	45	13100	12788	67	257726	243372	100	0.0615327
67492	65581	86	25200	24934	75	830	689	0	1348	1288	13	2963	2788	28	4411	4310	38	95746	91101	93	0.0645589
165865	136655	93	80221	64506	93	2939	2333	30	5412	5179	40	10271	8415	55	17072	14685	78	367702	315878	109	0.0655676
298896	212325	128	110762	79812	123	4426	3031	39	8156	5971	57	15590	11543	77	26047	18866	105	560613	430037	141	0.0928034
100858	98074	80	35000	34169	79	1571	1617	17	3078	2967	26	5847	5096	42	9343	8810	52	199826	186891	97	0.0928034
110772	102467	89	41498	39575	81	2051	1868	22	3345	2968	32	6885	6605	46	12527	11641	64	265604	251631	99	0.0998645
85859	81983	86	31858	30927	77	1319	1193	11	2497	2261	24	5324	5554	38	9279	9017	49	197506	188597	95	0.103899
117509	112084	83	47589	46087	82	1774	1490	20	3051	2561	33	6288	5757	47	10579	10026	59	232442	221684	100	0.117013
156140	125182	102	60496	48262	93	1952	1719	24	3976	3336	39	7761	6465	49	12862	11027	68	257216	212239	110	0.118022
152578	129560	93	71565	60100	91	2123	1757	22	3814	3335	33	7073	5994	47	11397	9496	63	251609	209975	108	0.121048
216726	154429	108	100432	75202	103	3613	2783	37	6560	4854	57	13748	10835	66	21396	17037	101	509402	386812	112	0.124074
115874	110256	87	36944	35558	81	1224	1263	12	2524	2445	26	5402	5327	37	8367	8129	46	187144	178103	100	0.129118
187353	155437	99	67538	56779	96	2754	2605	27	5308	4652	41	10874	9222	60	19999	17111	82	418901	377620	113	0.132144
154341	126381	92	44929	36906	88	2561	1891	28	4605	3531	42	8727	7709	51	14937	12440	73	313266	266749	106	0.140214
116080	112011	83	40510	38878	81	1718	1641	17	2837	2537	32	5443	4799	44	9387	8798	53	202828	186087	99	0.147275
74266	71685	82	30223	29302	77	1093	873	0	1593	1415	19	3789	3688	33	5888	5787	39	141777	141322	94	0.156354
100025	96923	83	21811	21312	64	1557	1522	16	2643	2448	30	6521	6561	42	10185	9668	58	220906	213083	97	0.158371
188938	145427	107	67570	51949	99	2444	1823	29	4215	3508	38	8906	7225	55	14981	11863	73	321628	255067	115	0.16745
105018	94760	88	26895	24137	81	2176	1952	24	3581	3084	34	7253	6627	47	12462	11765	62	252948	234987	101	0.172493
148341	123151	92	50563	42228	89	2061	1887	22	4187	3264	39	8096	6730	51	14630	13312	70	301411	261673	106	0.176528
41666	41290	72	23061	23357	64	642	645	0	807	812	0	2101	2062	24	3385	3282	33	74372	75699	86	0.179554
66657	65296	78	26545	26028	75	879	906	0	1713	1414	16	3238	2948	32	5059	4586	39	107874	102965	93	0.187624
125464	104941	93	54812	45933	88	1852	1501	19	3209	2860	31	6241	5572	46	10676	9816	56	223340	192465	102	0.188633
112763	106278	91	48416	46949	83	1626	1551	19	2712	2837	26	6479	6140	48	10122	9531	52	224830	208402	96	0.189642
127965	116121	89	56722	50969	86	1945	1737	20	3826	3568	34	8268	7926	49	13042	12345	65	305528	282733	102	0.19872
97884	95952	80	43755	42641	79	1892	1696	20	3012	2936	33	7046	6959	43	12645	11682	76	244508	231262	96	0.19872
164530	129351	95	63674	50546	94	2179	1522	28	3247	2418	34	8137	6797	52	11839	9090	68	272904	220168	110	0.217886
127229	109412	90	53920	45380	88	2128	2054	22	3673	3105	37	8651	7293	54	15116	13277	66	308105	270966	105	0.233017
33134	32812	53	16492	16456	49	380	431	0	910	968	0	1821	1552	22	2819	2680	31	62096	62613	82	0.234026
106581	102933	81	32402	31346	80	1609	1475	17	2783	2689	31	5303	5192	40	9010	8333	56	184876	180539	96	0.237052
173808	152030	99	72756	64263	93	2569	2334	28	4779	3729	43	9907	8582	61	16355	14791	75	341166	319095	109	0.238061
141734	114845	93	59153	47574	91	2095	1361	25	3599	3104	36	7419	6463	47	13164	10864	73	276142	237648	101	0.246131
199813	151273	107	91004	70102	106	3536	3009	32	7164	5566	53	14117	11560	69	22029	18244	90	484958	417081	116	0.250166
93145	90566	81	43852	42905	80	1722	1677	18	2712	2899	26	5364	5549	39	10135	10040	56	208582	197828	97	0.254201
100240	93789	83	29973	28841	80	1561	1470	14	2985	2562	28	5594	5272	40	10324	9693	55	197781	185623	98	0.260253
113517	104380	87	57490	54888	85	1997	1941	23	3330	3133	32	7562	7316	47	12771	11897	66	268845	253721	97	0.266305
194182	165751	98	71698	60706	96	2848	2177	32	4545	3962	40	10335	9145	58	15701	13686	69	324914	303950	113	0.274375
176922	139091	96	67918	53379	94	2448	2032	27	4156	3222	38	9349	7806	55	16060	13388	72	344997	283503	110	0.274375
121263	105956	97	44067	38613	84	1396	1231	16	2635	2270	32	6559	5868	46	10203	9171	55	235265	217037	102	0.279419
152299	117341	98	58019	45702	96	2617	1979	30	3563	2611	36	7059	5465	50	10824	9060	59	247213	193875	113	0.280428
120648	107467	89	48121	43151	85	1659	1495	19	2906	2936	30	7349	6262	49	12289	10997	68	249062	227416	103	0.281436
92739	85713	84	43542	39601	82	1533	1284	18	2238	2258	26	5246	5025	44	8235	7580	48	183244	168505	99	0.283454
100288	96403	87	39188	37369	79	1585	1785	18	2710	2628	29	6692	6113	46	11263	10654	66	234374	214653	98	0.287489
98364	92903	85	37957	36513	80	1247	1076	8	2242	2105	27	4734	4643	37	8464	8631	47	177050	170755	96	0.290515
94316	89767	85	57882	55644	82	1266	1353	13	1865	2265	25	4739	4246	40	8070	7380	48	182527	173214	92	0.292532
139842	117739	92	55493	45910	91	2261	1711	26	3508	2833	37	7565	6687	49	12957	10788	69	312338	270238	108	0.293541
69247	66224	82	24932	24083	74	815	864	0	1316	1206	13	3676	4027	32	6336	6209	47	138196	140639	92	0.296567
112202	107704	84	52253	50121	82	2312	2298	26	3962	3878	36	7634	7134	48	12465	11675	61	267961	255085	99	0.305646
298975	235700	117	218951	186744	116	8628	7383	46	13591	10959	64	28180	22712	98	43219	34885	117	909745	710784	132	0.322794
186209	137493	103	85552	65400	99	2918	2178	33	4726	3981	47	9761	7003	58	16607	12289	81	324822	251626	116	0.325821
93646	88687	83	35842	34127	80	1603	1382	15	2600	2278	28	5032	4932	37	8830	8522	50	187945	179319	97	0.327838
156964	140448	106	42714	37636	89	2639	2446	28	4219	3553	38	9648	9070	53	17854	16382	68	354208	328975	104	0.327838
124561	117191	95	41072	39492	82	2518	2269	26	4093	3969	34	7300	6969	48	11447	11126	58	246141	237233	98	0.329856
86949	85713	79	34030	33222	78	1416	1289	16	2087	2426	24	4606	4408	38	8669	8375	51	185729	184027	85	0.336917
306539	222018	136	141372	104373	132	6854	5611	42	9819	7874	56	19197	14565	77	31842	24241	116	643507	502226	148	0.340952
103125	100031	97	53831	53290	80	1767	1840	21	3183	2823	30	7665	7209	50	12121	11954	53	271308	252115	95	0.34196
138758	112312	106	39608	31783	87	2330	1964	24	3470	3186	34	7767	6543	49	12475	10805	60	267703	231699	105	0.345995
85911	82913	80	34899	33837	78	1353	1334	14	2530	2020	26	4414	4373	36	7429	7228	51	155699	142339	92	0.348013
179056	147457	98	68972	58093	93	3119	2362	31	5394	4204	42	11048	9416	61	19522	15916	83	408490	349693	111	0.35003
86861	84759	83	31182	30415	77	983	1020	4	1753	1743	22	4088	4026	35	6786	6650	43	155801	149520	96	0.361126
94980	92061	81	18147	17618	54	1505	1701	18	3089	2724	29	5975	5759	43	9286	9108	57	213555	205518	93	0.368187
173887	140495	94	62888	50679	92	2442	2072	28	4326	3367	38	8893	7244	54	14762	12107	75	311374	266173	106	0.369196
134763	111697	94	50647	42003	90	2111	1618	27	3120	3054	33	6919	6230	48	11341	9790	61	244564	211774	107	0.377266
114414	108301	84	47495	44322	83	1142	1219	12	2920	2353	31	5564	5559	38	9315	8440	53	175105	165631	98	0.380292
129228	119721	97	58405	53909	84	1675	1412	18	1953	2339	24	5528	5710	38	8975	8516	52	177128	169249	97	0.38231
130819	111907	90	63328	54956	89	2292	1756	26	3010	2637	31	7321	6093	51	12683	11671	68	254930	225918	105	0.387353
110406	101870	87	38477	35587	82	1940	1861	20	3148	2520	35	6942	6515	48	10532	9878	53	237882	222424	100	0.388362
122207	115575	87	51328	48700	82	1988	2112	22	3440	3505	32	7762	7134	47	11994	11701	61	270464	257121	96	0.398449
144805	113473	102	57444	45968	92	2357	2006	27	3569	2836	41	8664	7371	52	13227	10739	66	290497	244440	110	0.399458
200960	150653	100	85129	65911	98	2456	1743	28	4746	3495	40	9681	7701	59	15829	12154	85	332094	262623	111	0.399458
130553	115016	87	64243	57659	87	2230	1864	26	3053	3021	32	7542	6552	47	12421	11330	66	280352	261354	104	0.401476
86348	83604	81	43127	42435	79	1261	1164	11	2787	2682	28	5206	4944	42	8617	8264	53	170276	164271	94	0.404502
95246	91579	90	35370	34651	80	1496	1483	15	2338	1853	23	5297	4974	41	8863	8538	51	190220	187415	98	0.406519
87051	82654	82	35308	33857	79	1371	1300	13	1882	1933	23	4820	4955	35	7734	8193	46	179602	174247	96	0.407528
76714	77336	81	27086	26473	77	1620	1195	17	1709	1650	19	3978	3959	36	7146	7292	48	145443	140786	92	0.411563
116968	105056	87	46756	42340	85	1682	1491	21	3166	2706	35	5293	5022	40	9071	8884	49	188763	187961	98	0.411563
26309	27024	64	12845	12951	46	657	617	0	574	524	0	1428	1463	17	2263	2345	28	51846	53588	80	0.42165
100450	97091	80	19916	19526	57	1658	1580	15	2470	2696	27	5610	4926	43	9011	8777	53	198814	196712	96	0.422659
151357	118648	97	57294	44851	94	1919	1570	22	3720	2776	40	8001	6309	52	14308	11518	70	291055	228892	111	0.423668
152698	134801	89	71338	63357	90	2181	2126	24	3715	3729	37	8036	7248	51	13103	10724	69	268467	249024	102	0.425685
143198	133444	91	59850	57554	86	2495	2499	23	4059	3717	33	8484	7790	52	14349	12516	68	301550	269414	98	0.42972
229136	177401	113	99892	80054	106	4849	3993	40	7225	5495	54	16070	13160	72	28474	22582	107	583400	485559	119	0.430729
104702	94722	96	50013	45746	83	1295	1254	13	3009	3011	33	6118	5826	42	10331	10180	57	221445	206375	99	0.432746
45876	43529	73	12724	12605	47	549	623	0	933	987	0	2309	2235	25	3471	3444	31	81261	80271	87	0.436781
123197	106161	91	44532	38104	87	1765	1555	23	2895	2559	32	7210	6654	46	13335	11173	68	275935	245737	103	0.444851
59628	59667	76	18677	18291	55	1218	1176	10	1366	1242	12	2947	2973	28	5126	4905	42	95158	91486	90	0.44586
180395	141778	98	71667	54098	98	3210	2561	34	5110	4391	41	10976	8628	61	17448	14169	72	380481	325139	113	0.44586
159714	135747	107	59699	52422	90	2690	2300	28	3784	3187	37	9397	8315	55	14511	12951	68	339584	317907	104	0.449895
128952	106954	92	53780	44557	89	1432	1354	15	3297	2847	36	6385	5574	46	10189	8135	62	208967	172454	106	0.450904
178679	144076	97	57008	45949	92	2869	2138	30	4491	3618	41	9747	7499	55	16290	13207	76	366759	307043	110	0.455947
100393	98013	83	41763	40694	80	2063	2040	22	3530	2927	33	7191	6712	48	13054	12468	67	271124	251412	94	0.456956
150043	133948	99	55033	49561	87	1865	1914	21	3007	2716	37	7556	7084	47	11779	10290	65	247293	217085	104	0.464017
149776	121421	95	54217	43563	93	2027	1616	25	4082	3210	38	8511	6890	57	14527	13021	69	323888	267074	108	0.473096
80207	77827	95	32002	30971	77	1258	1135	12	2239	2296	25	4338	3950	37	7583	7633	45	155014	148366	92	0.473096
94950	91710	82	32588	30919	80	1647	1393	17	2891	3043	28	6150	6097	41	12106	11845	63	233788	225557	96	0.474104
147563	130162	98	43187	37639	87	2185	2093	24	3589	2967	35	7658	6475	55	13283	11099	64	276293	245288	100	0.475113
150185	127378	94	56026	47414	90	1869	1595	23	3484	3423	34	6946	6137	48	12115	9962	61	260775	230301	106	0.475113
87638	84522	81	33372	31873	79	1062	1152	9	1880	2304	21	4220	4121	36	7558	7842	46	168457	163418	97	0.479148
73152	72002	78	30016	29705	76	1102	873	0	2109	1704	22	3500	3430	31	6062	5698	44	120909	115674	90	0.481165
175268	152152	96	89227	77465	95	4546	4152	35	6707	6169	43	16423	15204	69	28754	26577	94	608893	559105	111	0.49327
93942	91589	85	27281	26622	78	1556	1687	16	2351	2316	27	5771	5469	42	9271	9377	52	186673	176428	97	0.502349
190275	150346	104	96723	78615	99	2919	2160	32	5256	4219	45	10607	8992	59	17765	15052	72	370423	307245	113	0.506384
79163	77145	84	27754	27199	76	1047	1210	9	1733	1683	18	3286	3115	31	5077	5231	39	117512	112652	91	0.506384
132066	108783	93	56267	46532	91	1925	1655	20	4167	3157	39	6738	5454	49	11037	8918	58	244837	206973	108	0.507393
133940	125378	83	34739	32349	80	2206	1823	25	3975	3444	39	8778	7977	52	14090	14145	65	312676	285147	99	0.507393
109201	93625	90	41289	34366	88	1213	1174	10	2909	2652	33	5985	4994	45	9543	8482	54	185704	167144	100	0.512436
182646	149477	111	55195	46271	98	3884	3030	36	5435	4214	40	11531	9827	58	19615	16446	85	415971	364211	111	0.526558
308345	191275	139	100177	61990	129	4011	2336	42	7826	4683	56	16305	10678	81	26317	16298	111	571358	372056	147	0.527567
103733	97195	96	56122	53407	83	1819	1890	21	2975	2776	32	6665	6466	44	10675	10048	55	238539	214197	97	0.529585
146975	133699	104	75045	69864	88	2122	1912	24	4519	4419	37	9050	8463	53	16552	14396	75	335187	311860	104	0.53362
105814	89212	89	46108	39197	86	1764	1539	21	2654	2328	29	5440	4766	45	8801	7884	53	176712	160365	102	0.534628
109485	99131	90	43732	39518	84	1922	1810	22	3046	2622	31	6847	6378	48	11645	11344	61	259166	241289	100	0.534628
103011	98562	86	42523	41511	81	1699	1506	20	2381	2744	27	5914	5880	39	10028	9741	60	214907	205305	97	0.539672
183347	140462	111	73462	59143	105	2856	2224	31	5945	4280	52	10620	8730	60	18304	14776	76	387984	314991	121	0.557829
120737	100936	90	46781	38347	89	1603	1177	16	2237	2017	25	5463	4795	43	9566	8486	58	183655	153140	103	0.559847
105989	102543	83	45973	44249	81	996	1196	13	2570	2467	26	5618	5504	42	8653	9145	51	190760	188230	97	0.56489
77418	74806	89	31766	30906	76	968	854	0	1673	1470	14	3546	3379	34	5906	5855	41	129101	122947	91	0.56489
55081	56311	74	19089	19154	55	522	514	0	1153	1368	12	3160	3180	29	4089	4859	32	95711	95389	84	0.565899
57797	57848	77	21623	21847	58	497	811	0	1472	1740	20	2560	2697	27	4098	4042	36	89488	84524	90	0.571951
127645	119185	87	66117	62661	84	2098	1945	23	3766	3491	35	7161	6560	46	10748	10447	56	254828	245708	97	0.575986
95042	92261	83	35053	34041	79	1334	1544	14	2106	1969	25	5352	5084	39	7794	7552	52	175234	170402	98	0.575986
72315	72273	81	27091	26546	76	1562	1360	15	1842	1992	23	4454	4420	35	7995	8048	55	163493	162164	92	0.583048
95178	92912	81	38280	37521	80	1541	1393	15	3099	2552	30	6433	6213	43	9858	9767	56	217177	208132	94	0.583048
182037	149075	95	54066	43663	92	2681	2070	32	4724	3737	48	8544	7508	52	15051	11926	70	299840	265091	106	0.585065
109643	106306	82	53289	51983	81	2092	1990	23	3317	3397	31	7965	7647	49	13706	12836	63	274946	260173	93	0.588091
30979	30677	66	13812	14072	47	483	559	0	602	548	0	1267	1136	12	2189	2382	25	53071	54144	69	0.590109
76858	73329	78	22858	22273	74	1098	1168	9	1465	1416	16	3854	3965	33	6522	6385	42	160046	157564	94	0.593135
96229	88218	86	43244	40161	83	1395	1215	11	3123	3220	30	5598	5155	43	8936	8350	57	194722	187433	99	0.59717
145945	128986	91	63594	54074	90	2759	2293	32	3958	3592	39	8580	8062	54	14068	12819	69	324031	287690	105	0.598179
106782	103274	83	31153	30415	79	1897	1755	21	2937	2936	29	6163	6052	43	10850	11140	53	232168	217260	98	0.602213
121925	108756	90	48550	43131	84	2317	1969	25	3191	2829	30	7205	6553	46	13035	11977	66	273763	256535	100	0.603222
45512	44726	80	15317	15300	49	627	679	0	959	919	0	1817	1797	21	2932	2644	33	59068	60672	88	0.606248
149635	128974	91	50410	42443	89	2037	1791	23	3156	2966	32	6721	6238	46	10279	8751	57	215833	196420	102	0.614318
81940	80495	79	39044	37705	78	1082	1130	8	1939	1942	24	4191	3800	36	6918	6701	45	147759	143972	94	0.626423
89030	85855	82	40291	38104	80	1449	1372	15	1803	1903	24	4764	4821	38	7226	6681	46	171482	172633	96	0.626423
266742	175549	122	88549	58235	121	3726	2502	39	6487	4176	50	13838	9665	69	25261	16437	96	519308	357346	135	0.629449
197757	169638	96	90419	76731	96	3181	2550	33	6203	5196	43	12873	11415	63	21953	19550	94	451204	403764	109	0.631467
97129	92803	86	38742	38293	80	1698	1622	21	2362	2082	26	4793	4804	38	7909	7738	47	169193	166629	96	0.632475
94927	91803	91	37316	36077	79	1176	1199	13	2905	2409	30	5783	5495	42	9911	9881	53	207017	200431	92	0.633484
159278	144166	97	84566	78624	93	2958	2901	30	5171	4749	39	12268	11262	66	20301	18273	84	412341	375915	108	0.634493
103081	98030	94	30031	29182	79	1548	1547	16	2877	3062	26	6366	6087	44	10150	10233	55	210567	199888	95	0.635502
46943	47024	78	13325	13439	46	599	667	0	1152	1600	13	2258	2199	25	3707	3960	33	77353	78996	87	0.640545
108640	89975	88	48141	39567	87	1620	1202	14	2343	2264	29	5556	4480	44	8695	6917	55	185419	154690	102	0.645589
202422	157753	112	100854	82749	99	2754	2369	28	5637	4434	42	12972	10721	63	18922	15851	78	475559	399654	112	0.649624
165711	130610	100	62931	51023	94	2424	1822	26	4503	3579	42	8131	6992	51	13749	11262	64	285351	237775	106	0.651641
181496	137948	98	72827	57137	95	2763	2044	32	4998	4120	49	11043	8484	60	20831	16072	88	404540	317850	111	0.666772
120505	114954	85	46386	44225	83	2013	2004	21	3661	2900	41	6239	6217	42	10333	10488	55	220590	209957	98	0.670807
144475	127124	91	60529	51669	88	2239	1881	24	4125	3348	41	8303	6700	54	14006	12486	65	306638	267163	104	0.673833
106120	102652	83	63974	62947	81	1898	1659	21	2399	2802	27	6790	6604	45	10267	9115	57	226321	212806	91	0.673833
140131	120661	89	45426	36721	90	2189	2089	24	3375	2999	32	6946	6218	48	11812	10092	69	238303	202972	102	0.681903
157326	125083	95	56048	44800	93	2255	1826	24	3338	3150	33	8462	7008	51	14205	11914	64	307819	252965	108	0.682912
78262	76000	87	26297	26363	67	1340	919	0	2325	2088	23	4097	4057	36	6935	7002	51	158283	152627	91	0.682912
111630	103908	84	67890	63354	84	1700	1425	19	3029	2846	30	5692	5403	42	9588	9096	56	208195	190694	91	0.689973
170713	134401	96	68090	52736	95	2641	2166	29	5054	3633	48	9527	7094	57	16296	13799	73	352711	289368	112	0.697034
190271	132847	111	80589	57613	103	2490	1745	31	4497	3516	44	9286	6307	57	16348	11864	81	351013	263116	120	0.698043
117121	108559	89	44478	41883	83	1754	1665	21	2252	2217	29	5067	4395	43	8503	7684	52	189726	173068	93	0.698043
145336	130868	89	54934	49297	88	2087	1709	24	3769	3971	30	8138	7997	46	14842	13932	70	292804	283788	98	0.705104
147284	115906	95	58105	45289	92	2215	1581	25	3456	2688	36	7379	5894	51	12389	9565	62	245079	195961	107	0.707122
212175	163871	104	73343	52911	101	3440	2626	34	5165	4022	46	11424	8637	67	17994	14072	83	395505	314322	118	0.70813
137511	122732	89	54156	47333	88	2346	2121	24	4122	3839	38	8670	7866	48	13804	12520	65	318089	290678	103	0.709139
189293	150614	106	65036	53244	97	3016	2479	33	4865	4367	38	10204	8531	53	17291	14188	78	352205	302877	114	0.709139
88254	83097	92	25714	24919	73	966	1044	5	1881	2108	19	5080	4784	39	8711	9360	47	194845	189413	96	0.710148
165909	127195	101	69791	53675	94	2456	1893	28	3330	3076	34	8209	6333	55	12625	10559	62	269217	214366	103	0.714183
132216	111083	94	44442	35435	91	2321	1638	26	3700	3114	36	7376	6383	49	13009	11070	66	274835	235189	107	0.720235
91749	88906	79	33964	32649	78	1159	1215	13	2347	2172	26	5124	4938	41	9612	9660	51	195070	184588	96	0.721244
142755	123891	89	55969	46086	89	2059	1822	24	3502	3055	38	8363	7232	52	12588	11118	70	285425	263288	101	0.72427
94645	89113	80	51044	48120	82	1685	1742	17	2541	2587	26	6083	5594	43	9012	8497	53	188440	180644	97	0.729314
98490	95575	83	43392	41609	80	2247	1703	24	2992	2598	33	6715	6499	44	11888	11839	59	247065	240135	97	0.734357
115527	100703	88	49665	43558	86	1188	803	0	3152	2402	31	5699	4899	46	8323	6948	56	185238	167379	103	0.736375
46574	47375	71	17551	17758	53	802	687	0	1152	893	0	2304	2293	26	4562	4460	33	86143	84438	88	0.736375
106984	94544	85	47921	42479	84	1771	1706	20	2363	2445	26	5194	4732	41	9413	8348	55	184770	167512	98	0.739401
88445	85553	79	36159	35565	77	1482	1581	17	2060	2437	23	4624	4436	35	8181	8047	47	169228	165698	91	0.743436
147185	119203	94	61049	49779	90	1871	1620	21	3265	2517	34	7185	5789	49	11486	8939	66	243347	201985	103	0.743436
140264	122862	94	75704	67570	89	2298	1866	24	3201	2880	36	8156	7455	50	12988	12097	59	291680	262960	103	0.747471
287109	207403	123	88749	63312	117	4684	3301	41	8366	6630	51	16443	12352	75	25413	20153	108	561867	441271	132	0.747471
144476	133286	89	59402	55434	87	2632	2292	27	4521	3771	47	8363	8097	50	14482	13412	75	282426	256266	105	0.763611
148524	133487	89	60491	54366	87	2805	2477	29	4204	4082	39	10273	9315	52	16742	16109	75	349375	330306	105	0.764619
140384	117640	92	55040	46201	89	2057	1519	24	2804	2794	30	5850	4785	45	9722	8317	54	210185	177091	105	0.772689
135469	117607	92	60968	53140	88	2527	2046	25	3421	3403	32	6954	6291	44	10864	9584	58	239546	221750	104	0.773698
134886	123160	102	50821	46750	84	2209	2095	23	3771	3980	35	8662	8321	50	14247	12849	71	292584	282253	99	0.783785
89697	86977	81	39434	37930	80	1264	1098	8	1612	1666	21	3737	3445	33	5421	5008	47	134751	128353	97	0.786812
76469	74061	85	26569	26045	75	686	850	0	1904	2076	22	3151	3108	31	4671	5036	36	118542	117568	94	0.786812
133356	118693	93	56094	51466	87	1515	1308	16	2521	2085	27	6006	5411	45	10172	8898	57	212626	181214	96	0.786812
112865	106656	86	47145	44490	83	2063	1946	24	3960	3863	33	6950	6831	43	12839	12459	61	270860	256726	99	0.790846
50813	52068	68	17401	17356	52	903	945	0	1387	1345	12	2547	2662	27	4560	4486	41	94567	88465	90	0.79589
67757	66999	78	27323	27215	75	883	819	0	1261	1329	14	2957	2969	29	4512	4969	37	101405	101207	91	0.796899
124755	112775	100	69076	63925	86	2162	2094	24	3122	3427	28	7851	7327	46	12470	11809	66	273995	250990	102	0.800934
89938	85677	81	26063	24671	77	1427	1345	16	2255	2650	23	5012	5303	36	8604	8673	51	188301	183421	94	0.801943
126899	108551	88	41855	34786	87	1796	1606	19	2406	2149	28	6093	5475	42	10179	8434	70	204876	175849	104	0.801943
194181	157464	99	66932	49683	100	2664	2052	31	4772	3663	45	10496	8338	60	17038	13802	80	372532	302177	112	0.807995
95700	90695	83	40862	39116	81	1212	1099	12	2449	2198	27	4941	4673	38	8549	8282	55	180764	177591	97	0.811021
153914	139339	88	82500	74818	89	2919	2582	29	5440	5073	43	11830	10738	62	17743	16665	73	417114	378527	105	0.81203
179425	142488	96	65916	50054	95	2436	1888	25	3832	3162	41	7368	5997	57	12275	9663	69	254038	210919	110	0.81203
83408	81490	78	37971	37651	78	1340	1295	16	1993	2066	22	4735	4379	38	8140	8462	43	179544	177982	94	0.815056
62290	60085	82	26635	26346	75	652	556	0	864	982	0	2324	2330	26	3940	3898	34	84657	81950	92	0.816065
104222	101528	87	50725	49146	79	1908	1574	19	3325	3429	32	7313	7097	47	11855	11710	61	254030	244167	94	0.816065
98898	93263	89	31942	30568	80	2246	1965	22	2745	2772	28	7405	7236	46	11740	11222	62	270013	254663	98	0.822117
144101	118706	92	57812	47742	90	1882	1584	21	3706	2642	38	7332	6336	49	11938	10463	63	258191	214684	107	0.824135
83132	79050	82	44891	43883	79	1349	1343	15	2396	2727	23	5253	5397	38	7691	7922	46	173821	165895	95	0.82817
73823	74680	76	21417	21025	64	1039	1098	7	2051	2481	21	4580	4367	37	7341	7306	47	166964	162077	92	0.844309
97472	94131	84	23559	22440	71	1762	2119	20	2925	2841	33	6263	6212	43	11860	10129	61	244046	232354	97	0.845318
231982	197424	104	133199	115710	102	4746	4329	36	7791	6556	55	17575	15468	70	28796	24750	100	624942	559931	119	0.848344
147552	134049	93	55087	51072	86	2974	2841	30	4483	4024	38	9143	8488	50	15646	15119	67	327209	306107	104	0.849353
115384	107249	87	43778	40817	84	1276	1261	16	2514	2599	27	5973	5573	43	9308	8630	49	193808	179819	97	0.850362
65054	63120	79	22079	21555	71	621	778	0	1002	1036	4	2872	2698	28	4514	4691	35	103217	104100	90	0.855405
122333	109931	99	53537	47489	87	1479	1384	17	3302	2903	32	6812	6265	44	10687	10304	54	237991	218906	102	0.857423
27049	27851	54	6906	6856	38	347	417	0	253	633	0	1473	1295	16	1876	1833	25	52578	50466	81	0.858432
121574	105985	89	48152	42277	85	1402	1492	16	3066	2772	31	6765	6199	44	12284	10331	57	245487	220342	103	0.858432
95014	92065	85	31342	30855	79	998	962	0	2080	1790	23	5113	4708	42	8531	7771	51	162708	155953	93	0.863475
108346	92886	88	46819	39627	86	1712	1439	19	2036	1788	26	5376	4578	44	8713	7631	54	206140	179362	100	0.871545
195775	155939	110	79533	62483	99	2672	2220	29	4433	4125	41	9437	8053	53	17709	14984	74	358515	298773	115	0.882641
170221	145938	97	74327	64623	93	2794	2046	30	4591	3794	39	9662	8205	61	14348	13471	69	304537	270883	107	0.885667
110735	105704	89	37235	35898	83	1496	1388	17	2446	2460	28	4962	4813	39	8351	7963	48	185808	174269	100	0.887685
113628	101716	88	49127	43709	85	1582	1471	16	3629	3028	34	6221	5715	44	11073	10102	54	233809	208504	101	0.887685
74927	72504	81	31771	31402	76	1344	1418	13	1873	1826	22	3591	3479	33	6404	5660	49	143775	141823	94	0.890711
112478	108746	82	35453	33696	82	2176	1668	24	3212	3108	30	6669	6482	42	11105	11014	59	229610	219661	99	0.893737
165347	130623	96	65274	52457	94	2469	1926	29	3696	3356	35	7990	6032	50	12416	10664	69	265175	216328	110	0.897772
100536	96528	84	37081	35668	81	1660	1770	17	2741	2673	26	6088	6074	41	9869	9176	59	208471	195064	95	0.901807
201475	155867	101	79324	60928	100	3187	2412	34	4313	3528	42	9821	8057	57	15571	11591	78	330091	268194	114	0.903825
101911	94951	85	38769	37216	81	1449	1396	14	2821	2612	30	5527	5065	42	9615	8855	56	215788	207204	100	0.914921
48256	49761	74	24583	24736	72	461	591	0	955	1243	11	2207	2405	24	3374	3478	31	73223	68668	88	0.919964
69631	66751	86	17676	17554	54	996	970	0	1456	1408	19	3784	3676	36	5482	5895	38	131365	130356	93	0.923999
130460	115809	90	44029	38206	87	1984	1717	20	4163	3379	41	7919	7630	48	12998	10751	74	279082	251835	103	0.927025
56905	57396	75	34175	33784	75	716	864	0	1160	1315	13	2954	2981	31	4286	3984	37	94877	97816	90	0.929043
87094	82469	84	33708	32314	79	1467	1282	15	2505	2501	27	6115	5824	43	9989	9149	55	214803	207625	93	0.937113
136334	103899	94	68019	52159	92	2208	1730	23	3290	2187	38	7459	5829	52	12286	9142	66	257093	196339	108	0.93913
122612	107347	95	51715	44705	87	1789	1457	21	3199	2777	36	7228	6595	44	12329	10788	59	249061	223157	103	0.942156
97081	93243	81	40892	39306	81	1545	1519	17	1763	2023	20	4971	4870	38	8272	7619	58	173750	166404	90	0.945183
159977	129608	94	71363	60802	92	2184	1861	25	4766	3730	42	9345	7750	53	14748	12432	66	349652	297729	110	0.946191
133638	115999	89	40634	33821	88	1664	1447	19	2712	2621	30	5555	4886	41	8423	6751	53	196341	173108	104	0.9472
147822	120502	92	54573	44398	91	2000	1818	25	4110	3494	37	7423	6014	52	12591	9801	66	257826	216465	108	0.9472
125390	112772	90	44651	39580	84	1867	1686	22	3536	3090	33	7102	6423	45	11999	10720	61	257586	234915	102	0.949217
97001	93224	81	37225	36438	80	1268	1318	13	2483	2292	29	5450	5621	39	9251	8578	55	188690	174930	98	0.951235
72457	70426	85	18262	18149	53	1243	1087	10	1456	1687	16	3756	3550	35	6979	6110	48	140638	137589	93	0.954261
95384	89633	81	39732	37089	80	1396	1236	18	2729	2424	35	5280	5141	39	9162	8898	54	204455	198293	97	0.95527
130173	115617	89	41555	35245	87	1824	1778	20	3408	2873	33	6619	5601	47	10709	9630	56	221168	202107	103	0.956279
129256	104283	92	57799	47311	90	1728	1438	18	2726	2459	30	5047	4271	45	8699	7079	52	191436	159660	106	0.957287
62558	62658	75	23899	23751	63	1230	1104	10	2074	1978	28	4040	3994	35	7054	6668	46	139698	140161	92	0.957287
100507	96285	89	37280	36451	80	1665	1538	19	2829	2330	33	5717	5763	41	10946	10202	55	228961	220738	97	0.962331
117039	104061	91	42894	38731	83	1719	1527	20	2664	2180	28	5494	5170	40	9152	8489	59	205807	189851	97	0.967375
104446	94389	85	34960	30770	82	1347	1254	15	2712	2332	30	5442	5179	41	9799	8712	58	206573	185815	100	0.973427
163162	146541	91	76615	69323	90	2745	2422	28	4667	3581	44	8373	7292	50	11715	10422	57	265899	246647	107	0.973427
170871	135548	96	57248	43737	93	2727	2104	28	3884	3094	41	8329	6377	53	13164	10399	68	292030	236251	110	0.976453
143201	123149	93	65228	56967	88	2571	2173	30	3635	3328	34	8825	7900	51	14212	11947	67	306253	276675	105	0.976453
135506	123295	96	47388	43092	86	2050	1671	24	3631	3018	31	7765	7239	49	14259	13510	68	291663	276852	105	0.977462
109877	101626	86	45894	42648	83	1441	1561	18	2133	2192	24	5826	5574	44	10044	9992	51	244189	229772	100	0.979479
117012	100287	97	62588	52857	87	1786	1424	19	2679	2270	27	5708	4652	46	9294	8337	55	202912	182235	101	0.981497
84991	82471	80	33285	32632	78	1171	1000	1	1793	1975	21	4098	4131	36	7614	6986	51	150849	143142	94	0.981497
40268	40802	62	20421	20183	58	537	606	0	723	720	0	1815	1709	21	2501	2454	27	64348	62034	83	0.993602
136263	121999	89	50997	45272	87	2058	1727	26	3521	3052	36	7103	6434	49	12128	11683	63	253185	240767	99	1.0047
46828	46798	74	22595	23082	65	552	567	0	1057	1029	5	2038	2102	24	2743	2997	29	69738	69085	86	1.00571
48394	47486	83	9163	9276	41	755	687	0	1297	1211	10	2343	2470	25	4545	4762	37	98321	99414	89	1.00571
182170	149091	98	71722	59885	93	3165	2587	32	4785	4174	43	11755	10302	66	17500	14307	73	408263	352202	111	1.00772
70893	69793	84	28330	28475	75	709	931	0	1674	1561	16	2858	2707	29	5225	4995	42	104673	101164	92	1.00974
140004	127858	90	94617	87337	88	3234	2907	31	6093	5521	42	9866	9292	57	17404	16583	71	364064	343154	104	1.0168
105937	95587	87	41733	37295	86	1582	1559	19	3007	3120	33	6223	5455	45	10617	9476	54	211225	192540	102	1.01983
193246	157865	98	72012	57252	97	2784	2494	29	6058	4655	48	12545	10958	60	20854	18218	84	451290	402987	115	1.02084
95772	89809	81	42043	38958	81	1551	1444	16	2324	2271	23	4867	4625	42	7033	7120	43	160657	156678	92	1.0279
193736	147275	102	70282	52476	98	2893	2358	31	4806	4033	41	9981	7731	58	16631	13248	70	351180	277982	115	1.03597
98502	89195	84	44230	38806	84	1416	1204	11	2459	1636	29	4744	4208	41	7343	6193	46	165840	151133	99	1.03799
51333	52250	73	16947	16931	52	874	788	0	1251	979	0	2653	2644	28	4239	3968	40	88329	89337	87	1.03899
267736	173738	119	117764	73773	116	3667	2751	36	6616	4234	55	12768	9013	67	19097	12997	86	441413	307741	132	1.04101
94279	86410	81	34526	30555	82	1399	1190	12	2474	2225	27	5117	4682	38	7625	7025	47	174099	156208	98	1.04202
53818	52344	75	21845	21264	63	640	714	0	1077	1435	16	2797	2867	28	4519	4272	38	101576	101731	84	1.04404
69322	66940	82	20305	20574	55	587	616	0	1769	1565	19	3014	3289	28	4586	3933	39	119446	118137	92	1.04706
98656	95139	83	37829	37362	79	1685	1343	20	2983	2881	30	5211	5315	39	8350	8297	47	194950	183745	97	1.0511
103033	104253	79	50778	49033	80	1754	1389	20	3266	3243	33	7170	6830	44	10891	10550	58	254434	242820	96	1.05715
169201	128899	108	61922	47659	95	2527	1744	33	3583	2938	36	8369	6210	55	15433	11598	74	336754	264143	113	1.05816
158858	129834	99	53417	42253	92	2506	2065	27	4288	3598	39	9626	8045	55	16351	13908	73	347787	297951	107	1.06018
98581	96156	82	32875	32319	79	1654	1608	21	2148	2244	22	5385	5049	40	9245	8898	58	190195	184845	92	1.06018
74680	71074	78	31842	30003	77	1160	1224	14	1958	1902	23	4540	4442	35	7238	6991	47	156812	157661	89	1.06421
95343	91207	85	37998	36380	80	1614	1680	18	2465	2724	28	6338	6245	41	10156	9850	54	225040	220193	92	1.06421
110862	98223	85	50885	45275	84	1414	1194	15	2661	2310	27	5483	4519	45	11450	9632	63	226620	204819	101	1.06623
142038	113223	94	58671	46103	92	2580	1914	29	3446	2981	35	8415	6711	58	14285	11587	67	301479	244879	108	1.06724
101608	97524	83	44133	42833	80	1791	1549	18	3328	2731	36	6188	5794	45	10757	10207	61	222709	212143	96	1.0743
208802	153948	105	85279	63525	102	2467	1997	30	5461	3870	49	10302	7437	58	16710	12213	85	368170	277680	119	1.09649
93947	91346	88	50356	48179	81	1880	1853	21	2943	3288	31	6872	6851	43	12693	12487	61	273174	268105	96	1.0975
86637	78726	84	31050	27062	82	1425	1230	16	2211	2106	23	4078	3610	38	7348	6523	48	148197	137595	97	1.09952
170318	136173	108	62487	50194	96	2324	1775	28	3758	2889	38	7836	5929	52	12878	10312	65	262529	213914	113	1.10154
104864	98618	84	59941	57038	83	1549	1445	19	3523	2959	33	6455	5993	49	10503	9696	54	232370	213713	98	1.1086
249731	155403	135	94905	60073	117	3841	2544	39	6602	4223	50	13166	8053	68	19443	12453	84	422765	268525	135	1.10961
92172	87158	81	38053	35505	81	1281	1478	15	2456	2218	27	5196	4989	36	9000	8930	55	181164	175804	97	1.11061
124610	118101	92	32880	31568	81	2590	2322	27	4256	3870	36	9223	8568	53	15429	14813	68	334566	313859	100	1.11667
81819	81193	78	17971	17755	53	1384	1257	11	2620	2453	26	5308	5591	40	8993	8642	56	188228	180990	93	1.11969
93297	86441	84	40703	36517	83	1329	1188	15	2438	2507	29	5223	4479	42	9164	9014	50	190058	173472	97	1.12474
99223	94145	84	32146	30458	80	1563	1588	19	3400	2794	33	6690	6248	45	11320	10543	55	230576	217385	97	1.12978
131579	116827	90	55351	50032	86	2035	1895	21	3349	3050	33	7502	7100	47	11933	11205	58	249576	239736	100	1.13785
98891	90225	84	36349	32052	84	1778	1568	20	2355	2129	30	5575	5046	43	9391	8354	55	197930	181222	96	1.15399
258079	208594	109	121677	98270	105	6126	4783	41	10521	8685	54	22461	18697	90	35333	30045	106	759351	628214	121	1.16206
86151	85568	79	22229	21914	61	1380	1104	9	2573	2428	25	5474	5398	40	10069	9488	52	204608	203674	95	1.16206
148312	121053	92	65689	52573	92	2447	1862	29	3794	3732	37	8634	7459	55	15005	12583	66	305337	251682	108	1.1671
112073	107661	83	53945	51583	82	1846	1727	20	3289	2881	35	7051	6268	51	12071	10835	57	261862	242913	92	1.1671
95570	91364	96	22621	22343	69	1705	1782	20	2652	2366	31	6292	5909	43	10200	10163	52	233081	217744	96	1.17013
123701	110650	87	38635	34013	85	1941	1928	21	3223	2840	34	8139	7488	48	14188	13060	65	277423	253898	104	1.17517
90956	84441	98	29703	27319	82	1048	1091	9	2243	2286	24	5467	5319	43	9855	9470	49	212212	205834	98	1.17618
62169	61566	71	10880	11004	44	583	478	0	839	1249	11	2686	2733	28	4511	4653	33	95363	96036	91	1.1782
128165	109520	96	64514	54940	88	2288	2065	25	3760	3380	37	8004	6842	48	14110	11514	76	285864	241783	105	1.17921
125759	111323	89	53705	47797	86	1393	1302	16	2954	2899	33	6221	5782	44	10732	9556	64	224122	202152	100	1.18324
185409	145757	97	57548	45061	93	2806	2061	29	4529	4047	38	9662	7436	60	17097	14778	77	358009	292492	109	1.1903
87595	80450	82	38650	36444	80	1505	1227	15	2579	2290	25	5337	5137	41	9330	8862	54	201986	200621	93	1.1903
96218	93710	83	16836	16509	53	1423	1363	14	3056	2571	33	5723	5231	44	8946	8943	51	213689	204806	97	1.19938
227379	157849	105	93915	64133	103	3283	2183	36	5256	3599	49	11162	7715	66	19594	13938	94	416219	280325	121	1.2014
94680	92115	81	37727	37060	78	1197	1181	13	2685	2554	26	6000	5755	41	10651	10665	53	229498	222262	96	1.2014
130768	118407	87	52345	47826	86	1782	1803	21	3728	3750	33	6689	5871	45	11075	9533	54	239619	220952	102	1.20241
161672	139350	91	66420	56791	90	2328	1865	26	4660	3945	37	8682	7902	52	14024	12570	66	300390	270057	107	1.20745
131333	111467	97	47419	40199	88	1742	1500	18	3474	3141	35	7073	5812	49	10918	9171	64	252995	221493	104	1.21048
150331	112767	96	62239	46501	94	2388	1827	26	3730	2965	38	7662	5675	55	12971	10077	70	276012	206380	111	1.21451
156830	126104	96	59855	48613	92	2094	1807	24	3999	3371	36	8681	7167	51	14782	11879	68	308436	259609	106	1.22158
84884	82539	81	23371	22873	68	1443	1460	16	2212	2098	24	4509	4378	39	8479	8435	49	188079	181745	95	1.22662
92252	91053	82	36935	36567	78	1037	1269	12	2309	2035	25	5226	5273	40	8907	8151	55	190676	184274	93	1.22965
81798	82638	78	29868	29567	76	1124	1059	6	2428	2210	25	4748	4789	38	8195	7903	55	163127	158767	93	1.23469
216789	168086	110	91900	72604	102	3037	2284	33	5781	4699	51	11630	9417	58	21230	16919	89	418253	350205	118	1.24679
148132	128262	90	55329	48494	87	2503	2388	25	4277	3766	37	9968	8777	56	15334	13492	72	349637	306977	105	1.24679
102198	94844	98	33908	31737	81	1860	1827	24	3290	2948	32	6965	6537	43	13397	11844	65	256539	236501	98	1.24679
87423	84577	86	35770	35239	79	1430	1379	14	2372	2687	26	5165	4806	41	8790	8344	52	195841	185898	92	1.25285
137166	119893	89	64178	56755	87	1921	1479	24	3648	3554	35	8909	8008	52	14258	12659	62	314527	282205	102	1.25385
184511	139104	100	80479	61215	98	3073	2343	33	4440	3732	39	10151	8026	62	17525	13463	76	368443	282688	113	1.25486
111587	102300	88	50596	46603	83	1607	1501	18	2760	2128	32	5188	5056	39	9115	8455	54	196463	187411	100	1.2589
112804	95795	96	38543	32491	85	1693	1354	23	2975	1937	34	6595	5720	45	10638	8884	59	232624	197576	102	1.2589
111289	105965	84	30295	29272	79	1906	1981	21	3439	3521	32	7041	6614	48	11473	10994	63	261807	251858	98	1.25991
97189	93780	85	27201	26584	78	1716	1834	19	2580	2370	28	5288	4901	39	8955	8772	47	183901	174885	97	1.26495
192717	159299	97	71784	60962	95	3038	2770	29	5314	4585	45	12456	10514	64	22134	18702	86	450833	381855	114	1.27806
76420	76390	78	31041	30470	75	1050	1273	10	2137	1987	26	4635	4588	36	7291	6966	42	158461	154849	93	1.2821
115271	100462	90	39447	33154	86	1978	1604	23	2015	2093	25	6185	5233	49	9708	8356	55	221505	191371	103	1.30227
168209	141628	97	78990	66511	92	2198	2001	25	3476	3188	32	7321	6244	49	11858	9396	60	242575	205472	108	1.30328
132141	110174	89	58233	47710	89	2342	2123	26	3811	3104	34	7775	6770	48	13199	10958	59	297289	248138	105	1.30732
185823	155508	104	70075	60115	95	2786	2226	30	4267	3917	41	10368	9112	56	17009	14427	77	374656	335443	110	1.31135
70303	68515	92	26921	26390	75	970	961	0	1861	1562	23	3642	3440	35	5407	5431	40	122274	120685	86	1.31236
144714	120613	93	56686	48305	89	2240	1821	24	3956	3339	38	7736	6418	50	12681	11331	63	279109	250277	105	1.3164
45085	45562	68	21808	21568	61	385	497	0	552	783	0	1684	1794	20	3383	3177	33	66167	67728	87	1.3174
203532	167100	99	101703	82882	97	3033	2735	32	4959	4330	43	9861	8434	56	15689	13494	63	331161	285603	113	1.32144
54906	54605	75	17453	17287	52	794	929	0	1010	1443	13	2803	2786	29	4576	4398	39	109792	108106	90	1.32144
129184	115681	104	63626	58157	87	2385	2338	23	3285	3062	34	7656	6883	51	11837	12006	53	246332	224508	104	1.32346
163003	125211	98	58078	44058	93	2439	1989	28	4014	2907	38	7669	5780	54	12611	9600	66	281760	228565	111	1.32648
88842	86879	84	30456	30202	76	1397	1303	14	1887	1761	20	4624	4674	39	8182	8740	48	175512	167295	95	1.32749
122007	114971	85	50873	47824	83	1982	1658	22	4540	4090	35	7625	7176	46	13639	13905	61	278516	260960	101	1.3285
89769	84704	81	33204	31433	81	1625	1264	16	2395	2236	28	5297	5192	41	9295	8629	49	184557	181191	97	1.32951
201130	145034	102	79373	56099	102	2987	2110	36	5235	3632	46	10349	7218	61	16664	11797	72	342716	260241	117	1.3396
113001	105044	86	71989	66524	84	1905	1549	20	3066	2865	29	6387	6523	42	10491	9065	58	220756	205780	99	1.34061
183069	140039	105	77373	60002	97	3404	2603	35	4905	4103	42	10069	8147	64	18276	15555	82	385957	318199	109	1.34363
97243	94053	87	38327	37395	79	1196	1336	12	1973	2068	22	4385	4409	36	9234	8929	54	175327	167648	93	1.34464
99471	87642	87	35576	30397	85	1378	1244	13	2417	2499	27	5421	5101	42	8782	7716	50	205844	188100	99	1.34565
39126	42105	57	21793	22069	63	668	637	0	1011	1085	9	2478	2414	25	4243	4229	34	79525	77307	85	1.35574
158500	126289	100	49350	36990	93	2710	2223	28	4500	3826	40	9944	7555	58	17947	15053	74	372671	320123	110	1.35876
109083	102820	89	29350	28750	79	1725	1596	20	2042	2136	26	5136	5107	40	8418	8122	48	170879	160976	99	1.36683
156324	144900	91	65746	61550	88	3302	3147	30	6094	5858	42	13467	13070	65	18167	16226	72	480769	447151	104	1.36885
114790	103722	86	40242	35754	85	1608	1428	17	3310	3100	32	6212	6282	40	9832	9556	51	215924	210233	97	1.36986
179406	162798	96	88978	80832	92	3539	3119	31	6339	5879	44	13505	12458	67	22712	20917	87	482241	444261	107	1.37188
77217	75338	85	17634	17564	53	1044	1154	9	1318	1309	13	3702	3840	33	6375	6605	41	133547	130662	93	1.37389
166171	136071	109	54002	42494	92	2697	2160	29	4089	3348	40	8619	7274	54	15136	12920	79	327467	274728	109	1.37389
100965	90924	86	40930	35201	84	2136	1711	25	2191	2329	28	6871	5672	51	10284	9507	56	240883	225749	99	1.37995
130647	109458	94	54544	47158	89	1923	1653	21	3663	3165	37	6932	5862	47	12450	10995	62	253407	217335	103	1.37995
167445	140002	98	79818	70526	93	2804	2643	29	4410	3596	37	9065	7634	54	13885	12444	63	292410	260965	105	1.38096
92369	89495	80	32914	32111	78	865	938	0	2130	2087	23	3897	3845	34	5961	5473	44	145856	142120	96	1.39003
91741	88972	89	28956	28172	78	1255	1198	11	2641	2517	28	5407	5311	41	8368	8141	52	204269	194644	95	1.39205
96551	91095	86	37532	35851	82	1559	1429	17	2580	2469	27	5245	5199	41	8756	8683	52	183446	176614	98	1.39205
143274	115093	94	63208	50930	91	2041	1464	25	3033	2659	34	7357	6144	50	11263	8941	64	239830	197413	108	1.39709
199288	160278	96	82641	67444	96	2933	2311	30	5618	4552	47	11705	9039	69	19859	15732	80	394471	328699	111	1.40718
109066	99223	87	36603	33203	83	1872	1760	23	3029	2586	30	6822	6501	44	11768	11674	57	237039	222631	94	1.40718
270179	206252	123	128826	102374	117	6726	5350	43	10832	8075	63	22349	17138	85	36956	29767	116	786673	616865	132	1.41223
34166	35550	69	10412	10804	42	688	534	0	733	1174	8	1830	1757	22	2870	2719	31	59425	59730	80	1.41223
102250	94521	86	30403	27213	83	1522	1392	14	3117	2736	30	5408	4991	42	9368	8341	58	189677	178304	97	1.41424
77381	75195	79	22219	21498	65	1224	1064	8	2317	2435	27	4088	3977	36	7163	7409	49	154704	150694	94	1.41525
55487	53448	86	19377	19726	55	845	1012	3	1468	1299	12	3111	3124	29	5014	5259	35	103542	104004	89	1.41626
104558	96779	86	45896	42207	84	1256	1145	12	2849	2331	32	6379	6027	46	9936	9284	52	220222	206726	100	1.41828
126300	108123	98	52642	43512	88	1995	1585	20	2596	1950	27	6190	5115	45	9579	8185	59	241937	205437	104	1.4213
85251	83333	80	32576	31585	78	1551	1591	16	1802	1707	20	4204	4377	35	7484	7027	48	163079	158649	94	1.42534
148797	123043	104	55478	44997	91	1957	1790	23	3710	3014	36	7033	5894	50	11468	8623	70	242113	207297	108	1.43139
64720	62187	87	22830	22257	66	1465	1344	16	2080	2099	20	3962	4154	34	7091	7094	49	158863	148074	92	1.44451
162280	132013	95	67291	56485	92	2207	1834	28	4662	3657	41	7519	6554	50	11744	10514	58	272737	242222	106	1.44451
36664	36036	67	15829	15860	50	439	414	0	511	911	0	1809	1813	22	3373	3294	31	57839	60495	79	1.44854
154428	123549	96	55239	44795	92	2111	1966	23	3711	3171	39	8461	6616	54	14519	12089	67	306983	253981	109	1.45056
95645	91914	82	45703	44293	79	1725	1553	19	2822	2157	29	4840	4551	38	7351	7076	48	181059	178857	97	1.45459
87785	83713	82	36683	35349	78	1397	1257	13	2553	1998	29	4998	4710	42	8607	7726	54	186138	177106	96	1.45459
157147	123057	98	63370	50526	93	2413	1924	27	4309	3029	38	8756	6959	53	13077	10740	62	296115	237929	110	1.45459
238992	156123	112	95993	66569	107	3735	2428	39	5617	3787	49	11082	7699	62	16910	11283	74	344716	232824	123	1.46064
117332	106094	102	47921	42836	86	1832	1757	19	3375	2803	34	6533	6236	43	11508	10211	64	230106	214705	102	1.46165
94008	88444	87	39261	36616	79	1441	1181	12	2117	2122	25	5379	4975	41	8939	9020	49	194097	185321	97	1.46871
100136	91379	85	36417	32201	84	1695	1401	21	2194	2164	28	6141	5460	43	10455	9487	58	237609	212947	99	1.46972
182559	142184	99	71743	54717	96	2780	2187	31	5232	3764	47	9751	8035	59	16631	13235	71	364552	292501	112	1.47779
131331	111042	90	51160	43040	88	1807	1697	19	2702	2841	29	6985	5929	45	11279	9773	60	230688	197360	103	1.47779
96832	87130	83	43947	39441	82	1270	1283	14	2193	1853	24	4651	4118	39	7431	6873	46	163957	154497	99	1.4788
204568	158617	100	95318	74146	98	2654	1927	32	5051	4118	44	10408	7961	56	17853	13826	76	370741	304517	114	1.4788
109532	104700	86	37216	36199	81	1683	1564	19	3035	2777	32	5620	5290	41	9127	8234	53	213923	199625	99	1.48586
87952	86397	83	21525	21416	60	1398	1483	15	2278	1979	26	4706	4566	36	8365	8394	47	178491	171231	95	1.49192
124544	108222	86	48034	42102	85	2002	1535	24	3713	3300	35	7506	6531	51	12008	10801	65	248800	227936	103	1.49595
187477	150284	100	71927	57310	97	2765	2046	29	4432	3294	38	8867	7551	54	14386	11998	64	320440	268067	113	1.50806
48402	47798	77	15015	14950	48	706	690	0	1756	1952	21	2633	2592	28	4118	4150	36	88422	85553	89	1.5131
83691	80931	78	28778	27806	77	1300	1564	15	1924	1909	24	5024	4851	39	7833	7538	49	164016	158836	94	1.51814
64144	63714	74	15704	15463	52	1008	1163	10	1498	1165	20	3107	3012	32	4828	4628	38	107967	108052	90	1.52016
182216	146420	96	70727	56992	95	3269	2620	32	4715	3985	39	11013	9371	57	20239	16958	77	407178	349190	113	1.53025
71752	69263	86	24674	24278	75	1253	1106	10	1697	1642	20	4054	4258	34	7347	7239	47	145440	145498	93	1.53126
113696	104846	89	39863	36547	83	1893	1805	20	2870	2553	33	6248	5778	50	11528	10441	63	231799	206447	96	1.53327
103175	95039	92	51630	48178	81	1708	1378	21	2846	2694	31	6995	6576	44	11732	11017	63	249341	232746	98	1.54538
120028	104882	89	55193	47198	87	2130	1812	20	3679	2954	37	7762	7126	47	12175	11593	63	271679	247038	101	1.56354
106669	94940	89	38396	32892	85	1355	1013	4	2131	2043	28	5113	4406	41	8219	7009	50	173469	150949	97	1.56656
65640	64925	77	19791	19541	56	901	940	0	1789	1633	22	3699	3728	33	6232	6260	46	133488	130931	90	1.56858
195365	161589	100	50247	40510	95	3118	2707	31	5655	4665	45	11253	9748	61	20192	17401	81	422258	372980	110	1.56858
144323	120847	106	52837	43752	90	1918	2012	22	3687	2936	37	7638	6446	52	12952	10842	60	275989	235368	106	1.5706
111707	103640	84	40797	36306	86	2064	1579	23	2582	2399	31	5995	5632	45	9265	8166	51	213621	197461	101	1.57463
200063	151237	116	78477	60999	105	3025	1988	32	4450	3873	42	9659	7756	56	15508	11857	71	340175	269776	122	1.5827
122788	101233	88	39850	31996	86	1629	1319	15	2899	2465	31	6413	5316	46	9932	8452	57	228553	192997	105	1.58371
97667	94326	85	38725	37993	81	1314	1249	17	2826	2764	30	5897	5771	42	8726	8851	49	199185	190622	98	1.58472
93529	89375	82	37385	36476	79	1413	1478	14	2053	1974	25	4636	4680	37	8351	7457	57	195828	185440	96	1.59481
192396	143997	98	75166	56695	97	2888	1976	35	4961	3710	47	9782	7164	55	15558	11323	78	329296	253119	114	1.59481
77310	75887	81	28905	28374	77	1126	1075	7	1825	1609	23	4130	3899	37	6525	6776	44	151022	146877	95	1.6059
44759	44567	73	16243	16287	51	627	677	0	1236	1017	4	2645	2546	27	3616	3369	31	82341	79188	88	1.61095
88581	86474	81	34901	34107	78	1070	881	0	1948	1994	26	4883	4765	39	8374	7870	54	181005	175291	96	1.61195
90862	83698	84	43553	41087	81	1639	1439	19	2514	2328	27	5211	4626	41	8394	8288	49	188113	179094	96	1.61902
64625	63900	77	25886	25315	73	797	756	0	1578	1911	18	3332	3082	33	5426	5412	37	120854	122079	91	1.62709
159524	128265	106	79735	66644	93	2727	2084	31	4151	3122	40	8510	7095	49	14917	12750	67	340434	295617	105	1.63213
112716	98746	102	43350	38017	85	1308	1279	15	2836	2442	32	5636	4948	41	8906	7903	50	198300	186318	97	1.63415
100477	90114	93	42760	37827	82	1593	1498	18	3062	2509	32	6034	5430	46	10147	9154	51	214168	197904	98	1.63717
113093	94336	91	47224	40652	86	1480	1182	13	2396	2226	27	5100	4238	42	9207	8135	52	187458	161764	102	1.63818
171328	138959	98	82724	68731	93	2569	1973	27	4559	3490	44	9184	7743	53	14932	11960	72	346554	297110	111	1.63919
108742	98623	88	45687	40475	84	1666	1490	17	2860	2661	29	7284	6304	47	11495	9855	65	252457	239191	100	1.64121
128779	99822	98	54495	43586	91	2056	1662	25	3384	2848	36	7117	5930	51	13462	10493	65	280860	219407	108	1.64222
103266	101359	87	41941	40949	80	1549	1455	17	2284	2351	29	6089	6027	42	9935	9537	52	215974	209368	97	1.64726
54077	54707	81	21371	21123	67	828	780	0	957	1141	8	2144	2270	25	4060	4083	35	76704	76341	85	1.65029
127562	123091	84	69000	67225	82	2924	2930	29	5131	4679	41	10018	10076	50	15876	15561	70	334024	323370	100	1.65029
157334	131407	98	59443	50204	92	2242	1948	25	3157	3506	29	6340	5616	44	10959	9650	57	235504	200228	106	1.6513
117393	110294	83	33771	29656	84	2096	1740	20	3130	2982	27	6758	5924	44	11400	10269	62	217518	196834	100	1.66441
92734	87879	90	36577	34967	79	1423	1142	15	2405	2004	25	5002	4882	39	7810	7856	46	175802	170595	95	1.67248
148693	126451	92	83935	73625	90	2564	2377	24	4940	4074	46	9242	8154	49	15739	13705	73	342202	288931	106	1.67349
93503	88356	86	31940	29825	82	1351	1294	14	2560	2421	28	4715	4642	38	8271	7663	47	174990	165314	98	1.67349
73803	73376	78	26364	26197	73	1237	1209	10	1957	2184	25	4417	4165	35	7308	7778	49	162233	159384	93	1.67349
101349	86828	99	38479	33485	83	1209	964	0	2254	2441	26	4904	4338	41	8952	7935	50	184353	163908	101	1.67853
121794	102436	93	61815	54035	87	1884	1617	20	2255	2195	26	5294	4847	43	9537	8100	58	213283	183474	105	1.68055
114578	106266	89	35843	33388	85	1763	1688	21	3375	2985	34	7061	7012	44	12056	11110	60	257212	245638	101	1.6866
28289	27500	69	13487	13378	46	416	437	0	689	649	0	1308	1390	13	1997	2060	24	47436	47252	75	1.69366
213994	157760	104	84127	62013	103	2817	2142	31	5411	4353	48	11671	8343	65	21175	15285	91	431393	320944	119	1.69467
151482	128796	101	62558	53896	89	2434	1928	28	3805	3090	40	7718	6895	49	12237	11051	57	270732	237684	104	1.6977
89441	86860	95	34591	34283	77	1600	1585	20	2153	2071	27	4634	4425	36	8853	8312	52	172856	168131	94	1.70577
209376	143412	107	82458	56207	103	3226	2237	34	6164	3829	54	12292	8610	71	20003	14131	91	434854	301415	121	1.70879
203946	160352	108	79901	63499	103	2654	2247	27	4330	3566	37	9114	7106	56	15385	11858	73	333835	270956	120	1.71585
43736	42168	87	18163	17785	54	447	637	0	826	904	0	1910	1999	22	3589	4189	32	76773	75637	87	1.71989
114431	92843	100	54881	46401	88	1812	1365	18	2626	2440	28	5078	4311	42	7832	6415	54	172807	142954	105	1.72191
290159	177754	124	103978	61928	120	4496	2705	41	7188	5232	52	15356	9715	77	22057	14963	89	466769	289326	138	1.72392
82951	83551	79	26172	26405	66	1286	1608	16	2475	2428	26	4924	4757	41	9015	8343	56	182526	177494	93	1.72392
87789	85454	92	22395	21920	61	1263	1245	14	2651	2004	30	4897	4714	38	8856	8318	55	168123	160973	95	1.72897
41392	40572	79	16498	16463	51	521	543	0	881	868	0	1707	1899	19	2801	3076	26	68944	67073	84	1.72998
114422	100524	87	43861	37656	87	1517	1480	19	2782	2638	30	6635	6094	44	10306	10026	58	218618	193495	101	1.72998
99565	95084	97	33954	32879	79	1501	1502	19	2601	2269	29	5689	5566	45	9978	9471	56	207819	197089	97	1.733
93673	90663	89	24916	24540	77	1293	1193	13	1958	2423	26	5440	5289	41	9433	9163	54	207615	199775	97	1.733
106416	89177	94	42365	35639	85	1582	1262	13	2631	2218	28	5868	5174	43	10879	10177	57	225144	192707	103	1.73401
104319	99054	86	45876	43566	82	1901	1624	22	2947	2930	32	6675	6604	43	12135	11840	59	255222	240586	98	1.73401
122752	119006	83	63729	61916	84	1471	1517	18	3006	2991	31	6660	6082	45	9795	9832	55	242633	229623	100	1.73603
211284	166396	101	86967	67596	99	2977	2145	32	5044	4023	43	10069	8019	59	15300	12164	67	327023	276637	114	1.73704
52771	50868	78	22938	22982	67	894	949	0	1436	1255	16	2435	2363	27	3684	3738	30	83880	80240	89	1.75015
53825	54526	73	18533	18670	56	860	830	0	1160	1174	12	2487	2614	28	4352	4865	34	95123	93327	86	1.75721
136248	109922	93	53399	45224	91	2219	1713	24	3886	2836	42	7184	5774	51	11187	9036	63	228001	189723	104	1.75923
168624	134619	96	61634	49983	94	2583	2004	29	3426	3030	37	8034	6879	52	11874	10188	64	278225	235939	110	1.77739
76476	74457	89	22228	22136	64	1050	1067	8	1989	1867	21	4984	4920	37	7242	7461	48	170858	170522	93	1.78445
49660	49558	71	10122	10063	44	368	684	0	722	899	0	2319	2299	26	3198	3187	31	82607	83361	86	1.78747
145862	126825	89	68007	59249	89	2351	1845	25	4499	3373	39	8783	8268	51	14923	13143	66	319168	293413	105	1.79151
146358	126352	98	55314	47334	90	1624	1584	15	3648	3125	33	7374	6709	46	11564	10120	63	250112	226765	106	1.79151
210906	164482	102	84853	64423	98	3037	2426	29	5172	3764	49	10466	8298	58	17412	14259	71	397319	316022	115	1.79554
116931	99315	93	54773	47766	89	1700	1213	15	2461	2227	29	5510	4424	45	10097	8888	61	220367	200052	99	1.82076
81022	78168	80	32137	31255	77	1224	1317	13	1962	1996	27	4663	4694	37	8157	8067	47	171244	161307	95	1.8248
163949	142025	95	90555	81780	90	3983	3704	33	6115	5475	50	14232	12907	68	22652	20754	87	485979	433148	107	1.8248
122326	106952	92	38604	33119	85	1887	1693	19	3137	2830	35	7125	6444	47	12414	10496	63	254110	233581	103	1.83085
95571	73581	95	29612	23350	86	1568	1251	14	4237	2958	40	9458	7264	60	8775	7166	52	279142	217544	103	1.83186
140919	115382	101	56837	47511	90	1850	1568	24	3647	3119	34	7267	5885	48	13961	11600	66	261026	227072	106	1.83589
203596	150897	105	84615	62419	99	3426	2623	35	5448	4042	51	11281	8657	62	20365	15172	90	419101	320542	116	1.83892
143767	125476	96	81498	74964	88	2732	2439	30	4852	3924	48	7812	7019	48	13310	11922	64	282526	253491	106	1.84699
84016	80296	84	33588	30778	81	1254	1103	10	2463	2187	24	4336	4052	36	7798	7510	51	136902	127270	96	1.8601
54700	54278	76	23400	23688	69	789	620	0	1148	1403	16	2258	2276	25	3598	3510	33	71884	69026	86	1.86212
147008	113844	99	61803	48565	91	2149	1640	23	4307	3391	39	8235	6530	52	12779	9854	66	298012	239319	108	1.86212
112865	104572	85	44733	40142	86	1855	1823	18	2986	2809	31	6303	5969	44	11369	10650	61	235233	222766	101	1.86817
139999	110835	94	62622	49391	93	2040	1584	21	3564	2891	37	7788	6032	53	11709	9350	67	261351	206542	109	1.87221
105151	83843	104	45026	35284	104	1755	1572	19	2415	1989	25	5330	4090	45	7567	6178	53	173032	136783	104	1.87221
160502	116391	98	63218	45849	96	2332	1483	32	3501	2971	36	7192	5684	51	12318	9272	66	280343	204579	111	1.87423
136542	120772	90	57553	50830	89	1842	1529	21	3644	3226	33	6781	6012	46	11367	10388	60	234866	213899	102	1.88431
150348	126463	92	58676	49174	89	2595	2095	28	3858	3375	34	8031	7144	54	15460	12930	73	318509	285194	107	1.89037
77140	76225	78	39270	38959	77	1034	1088	7	1991	2082	22	4215	4159	35	7845	7171	50	157399	153384	94	1.89339
146190	136619	89	69824	65265	86	2446	2263	27	4577	4759	34	9938	9432	55	16791	15162	75	351080	334252	104	1.89541
92062	85719	98	41205	37574	98	1509	1255	14	2314	1827	24	5087	4575	39	9015	8237	55	188444	172667	98	1.89541
107671	94478	88	44472	38941	84	1721	1394	19	2714	2426	27	5671	5254	44	8850	8254	53	192857	168186	101	1.89642
180512	153456	99	71304	59966	95	3580	3224	32	5572	4728	42	12296	10919	59	22026	19409	82	466438	419303	112	1.90247
162071	127911	95	59628	46943	92	2754	2240	28	3790	3351	38	8583	6750	56	13995	10361	71	302046	245911	111	1.9065
73720	74133	78	19462	19550	53	1104	1067	7	1674	1949	21	4172	4198	35	6145	6114	43	136468	132919	94	1.9065
84377	82473	80	49979	49491	78	1608	1413	13	1869	1593	17	4002	3989	37	6640	6550	43	151698	148881	94	1.90751
82905	75453	82	27463	24272	78	985	982	0	1744	1790	21	4231	4101	35	7857	7446	46	151263	142622	96	1.91155
100751	97923	82	29090	27993	78	1500	1226	11	3244	2355	37	5608	5224	41	9199	8446	55	185440	177953	95	1.91457
160937	142099	92	50084	44615	89	2483	2035	29	4917	4043	38	9639	8540	53	14874	13656	65	306918	285347	101	1.91558
188584	142318	113	76519	57914	95	2167	1652	28	4580	3500	46	7968	6044	54	13232	10474	70	293129	219374	112	1.91659
113542	104275	84	56879	52070	84	1510	1249	17	2875	2533	29	6160	5647	43	10992	10213	60	241318	224483	97	1.9176
130212	111584	93	55020	48069	87	1813	1648	20	3478	2883	34	7765	6633	52	13673	11226	70	272584	240639	105	1.92466
134868	112839	92	51170	43822	88	1915	1719	23	3400	2909	39	7708	7117	48	12448	10618	62	274792	246376	106	1.92668
130690	102004	97	61071	48640	90	1840	1389	22	3110	2490	33	7069	5767	49	10774	7976	65	234178	188896	106	1.93273
170515	139275	103	69630	56642	92	2270	1993	25	3692	3456	39	8015	6924	51	12968	10876	62	272495	239621	108	1.93374
85040	83053	82	30727	29863	78	1540	1495	17	1719	1705	19	4111	4156	34	6790	7267	40	151427	142988	93	1.94685
147744	125627	92	54009	46318	89	1636	1653	20	4013	3250	37	6453	5644	45	10210	8336	60	218001	189593	105	1.94685
67236	64502	88	25200	24899	74	973	1088	6	1741	1338	20	3890	3746	35	6268	6189	42	136549	133317	91	1.95392
157237	130006	95	74353	63530	93	1962	1445	24	3929	3405	36	7291	5674	55	11834	9851	66	242824	216316	106	1.96098
85033	82417	82	38665	38107	78	1055	1190	10	1921	1727	22	4282	4469	35	7243	7703	45	156324	156531	95	1.96804
276944	181992	134	88012	55317	126	3926	2534	39	6394	4696	51	12921	8558	67	22062	15132	84	463277	330788	146	1.9751
158722	146944	88	64485	60674	86	2640	2240	29	3861	3364	36	8188	7785	48	12339	11378	64	270045	250630	102	1.98115
105120	92844	86	38339	34348	83	1430	1101	16	2235	1939	26	5429	5048	40	10014	8683	56	201505	183224	99	1.98115
116294	106500	90	46484	43074	83	1911	1721	20	4109	3353	38	7937	7569	50	13578	12299	72	294649	275022	98	1.98317
155241	125698	96	59478	47638	92	2419	1811	30	3690	3080	39	8275	6408	51	13324	10480	64	287174	233858	109	1.9872
159218	116365	116	64070	49434	98	2222	1467	29	3686	2688	40	7882	5681	53	13372	9477	69	290341	224248	116	1.99225
184949	150089	100	86897	70124	97	3252	2452	33	4933	4207	43	10273	8996	59	16871	13915	77	360002	302619	112	1.99225
241669	169881	111	81378	58474	108	3810	2532	38	6623	4764	54	12642	9190	70	21330	14807	84	463439	333876	126	1.99326
159948	137267	93	58226	49075	90	2671	2077	28	4293	3727	38	8545	7228	50	14324	12408	71	279057	251992	105	1.99426
110630	106186	83	47169	45607	82	1422	1489	16	2911	2461	27	5918	5867	42	11384	11423	64	232864	220193	99	1.99527
227937	148934	112	83337	53197	102	4018	2531	42	5721	3552	55	13225	8841	68	19972	13641	91	404574	284852	120	1.99729
195034	160962	101	82552	65492	98	3160	2132	34	5088	4137	41	11740	10052	65	17679	14931	81	404895	335793	114	2.00133
327996	237777	128	167417	129283	124	7361	5626	46	12239	9005	75	23275	17227	87	36029	26133	127	788268	573688	139	2.00233
137233	116336	97	51547	43814	88	1830	1558	23	3284	2809	34	5529	4697	44	9385	7748	56	209215	171515	104	2.00334
121861	106020	103	50504	44302	87	2080	1785	22	3476	3151	34	7883	6986	49	12601	11069	61	273056	244763	103	2.00435
56337	55080	78	24803	24744	72	642	535	0	1234	1244	13	2480	2357	28	5156	5124	39	93779	93811	86	2.0094
149789	119658	95	64766	52522	93	2196	1867	26	3332	3026	35	7041	5830	50	12194	10010	66	259352	217037	107	2.01444
76058	73770	82	30588	29839	77	1477	1329	15	1748	1646	21	3791	3766	35	7062	7063	44	152130	147326	93	2.01646
193374	144691	102	81676	60608	101	2622	2089	30	4840	3556	41	10168	8080	57	16913	12779	75	371627	285045	118	2.02654
33887	33547	74	13806	13974	48	482	442	0	604	562	0	1103	1349	15	2844	3010	29	53382	54191	84	2.02856
271974	182826	126	91213	60719	117	4589	3052	41	7089	4874	52	15383	10665	73	23501	15591	94	497761	361970	134	2.03058
113486	93799	93	47711	39686	87	1714	1535	20	3158	2444	39	5360	4426	44	9242	7442	61	189456	161759	103	2.03361
140735	109607	94	65517	51413	92	2320	1432	27	3688	2851	38	7184	5652	50	12204	9197	66	250655	197027	109	2.03764
100876	96989	83	30479	29825	79	1907	2009	20	3451	3489	30	6364	6062	43	11034	10753	61	240272	230565	98	2.03966
157490	136852	102	90044	81568	91	2775	2424	28	4538	4281	36	9046	9073	50	15863	14727	74	347315	321463	102	2.04369
103337	94251	87	40062	35596	84	1469	1255	13	1955	1845	24	4983	4577	40	8248	7922	52	181465	166154	97	2.0447
108428	99631	86	45558	42855	82	2177	2100	23	2922	3065	29	6546	6419	42	10660	9685	56	219472	208011	94	2.0447
50484	50435	74	16875	17179	51	777	874	0	732	971	0	2487	2470	27	4536	4246	39	85256	83662	85	2.0447
157113	147799	87	55830	52532	86	2055	2058	24	4019	3970	37	8525	8395	51	13771	12755	65	294853	276124	103	2.05075
78399	77777	80	27604	27477	75	993	1050	5	1866	1930	24	4496	4344	36	8396	8133	52	159414	152239	93	2.0558
52114	50502	77	14942	15162	50	527	614	0	1336	1208	10	2147	2017	25	3447	3345	33	76309	73890	89	2.0558
132881	122385	87	48059	43214	86	2703	2377	27	4038	3924	34	9004	8812	52	16027	14358	71	348119	325595	102	2.06084
173865	146552	96	71757	61621	92	2764	2333	28	3372	3136	33	7583	6610	49	12566	10516	65	271479	237995	108	2.06588
82722	85214	76	28751	28652	76	1405	1397	15	1776	1969	22	4696	5131	34	8365	8545	50	179664	175518	93	2.06588
152785	128300	93	66833	56308	90	2581	2226	29	3765	3373	37	7568	6492	48	12540	10505	61	254908	220811	108	2.06588
163616	131196	96	66461	53354	93	1853	1447	22	3191	2680	34	6603	5649	47	10019	7987	58	258099	208995	109	2.06588
222702	160628	121	84929	62854	103	3168	2392	34	5016	4225	43	11652	8595	66	18537	14284	82	389383	298176	120	2.07395
73646	72566	80	30825	30490	77	1108	1053	9	2260	1884	25	3746	3588	34	6748	6838	43	141346	140606	91	2.07597
127089	108850	95	53860	47040	87	1779	1348	23	3137	2832	33	5903	5333	46	10845	8706	57	220455	195468	104	2.08404
143640	126762	90	104029	97338	90	2231	1932	24	3538	3133	35	6957	6195	49	12613	11477	63	253884	231333	106	2.09211
193793	157934	99	65746	52406	96	3127	2480	34	5109	4439	42	11491	9572	65	18509	15043	78	419467	352851	113	2.09514
97271	94320	81	33705	33028	77	1312	1422	13	2238	2243	24	4793	4699	37	7713	7974	48	165701	154395	96	2.09716
87157	80186	83	31432	27781	82	1312	1195	11	2100	2039	23	4850	4381	41	7828	7229	47	165693	155448	97	2.09816
235461	154634	112	95500	64346	105	3411	2305	39	5751	4150	52	12042	7883	65	18975	12472	82	410829	284771	122	2.1022
186814	155727	99	100500	89960	94	3750	3070	34	5649	5310	43	11784	9721	64	19338	16350	78	416161	360633	112	2.10926
157823	126222	101	64866	53262	93	2259	1742	25	3961	3179	40	7941	6437	49	13104	10627	69	271509	238831	110	2.11229
100395	97892	86	37625	36412	79	1451	1304	15	2568	2597	26	6037	5924	42	9274	8624	52	212158	203788	96	2.11229
83038	80752	80	24184	23598	73	925	1115	8	2066	1862	23	4065	4221	34	6838	7154	43	155582	149081	93	2.1133
185644	142054	102	72450	54900	95	3327	2377	36	4536	3377	42	9881	7819	55	16641	13721	77	360737	284138	112	2.12338
105448	102662	81	51223	48662	82	1359	1370	16	2357	2843	27	5875	5663	41	10890	10555	58	218643	208837	97	2.13347
74800	72752	87	24467	24280	66	1241	1195	13	2380	1756	25	3793	3735	35	6514	5941	46	145090	141096	93	2.13448
147215	111549	95	60561	46026	92	2145	1775	25	2868	2713	32	8160	6295	53	13582	10282	74	301835	230030	109	2.14154
153192	132789	94	61777	54206	90	2248	1960	24	3459	3550	34	7730	6959	48	13717	11900	72	303643	288143	106	2.14658
185403	144475	103	67221	51567	96	2221	1905	25	4507	3441	43	9489	7722	57	15185	11912	70	322289	257214	113	2.15163
123821	106528	90	48358	41198	85	2580	2153	28	3264	2951	33	6763	5909	47	10850	10060	58	236690	208830	102	2.15264
102344	98617	86	34300	33486	78	1785	1770	20	2961	3089	31	6667	6636	42	11442	11042	56	252636	238805	97	2.15768
43451	42590	76	16865	17129	52	355	488	0	843	890	0	1616	1783	18	3080	2825	32	67586	69054	87	2.15869
128366	99894	94	56413	44896	92	2133	1621	26	2812	2641	32	5875	4688	48	10794	7530	62	217326	163946	108	2.16474
136459	116885	90	68607	61179	89	2447	2021	26	3608	3099	36	8691	7467	53	13853	12012	72	303377	273921	105	2.1718
103947	102140	82	38512	37255	80	1397	1150	12	3237	3200	33	6578	6404	45	10988	10101	64	225506	214697	98	2.17584
52740	51852	77	18030	18186	53	575	662	0	1077	1391	11	1996	1994	22	3203	3443	31	78272	80661	88	2.17685
149129	117047	91	50418	39181	90	2161	1758	27	3887	2689	39	7711	6584	53	13079	10596	68	282427	223474	106	2.18391
128064	113973	90	51418	46744	86	1576	1576	19	4001	3823	33	7487	7089	48	13583	12720	64	277388	262797	103	2.18592
113457	105573	85	49486	46995	84	1850	1929	20	3130	2895	33	5564	5218	41	9472	9200	55	186695	174355	100	2.19298
182687	135660	100	66804	49799	96	2748	1967	31	4911	3462	42	9148	7102	55	15625	12125	72	332447	257069	114	2.19702
179045	138033	98	62176	47953	96	2799	2211	31	4381	3447	43	10372	8500	57	17784	13645	81	374075	301121	115	2.20105
104272	95659	84	45036	41821	82	1552	1532	19	2417	2582	27	5663	5080	42	9511	8611	56	212134	195577	94	2.20105
103818	97528	88	42798	40132	81	1666	1543	19	2777	2818	28	6524	6551	40	10346	9385	61	236592	226766	98	2.20509
91785	90030	85	29027	28440	77	1600	1379	16	1891	1918	25	5676	5647	41	8843	8336	48	198202	193109	95	2.21215
128511	116496	86	60917	54960	86	2036	1910	23	2694	2233	28	6568	5636	47	11104	10178	60	230356	214030	102	2.21316
90990	88770	81	35019	34417	78	1314	1361	17	2772	2860	27	5040	5066	38	8166	8074	48	186347	181584	96	2.22022
157451	123597	99	60007	46810	93	1797	1497	23	3393	2483	36	8219	6871	53	12808	9834	66	305672	239805	110	2.23939
236895	193446	109	123860	103944	106	4087	3479	33	6998	6003	47	15182	12903	69	26303	20740	91	532117	432459	123	2.25149
84256	84560	78	23803	23916	57	1579	1295	19	2984	2702	30	5411	5778	38	9370	9578	47	188729	181063	94	2.25149
88849	88222	78	43860	42851	78	1183	1246	14	2153	1957	22	3898	3962	34	6955	6637	44	138373	132778	91	2.25149
105842	90624	86	48097	41636	84	1367	1251	13	2213	1868	27	4545	3994	40	8325	7097	54	169251	147559	101	2.25452
108298	103982	83	39601	39204	80	2269	2118	24	3305	3264	32	7558	7705	44	12751	11578	63	269252	256191	99	2.25553
90136	89554	84	33313	32193	78	2060	1823	24	2200	2360	26	5522	5439	40	9777	9690	55	207674	200375	94	2.26158
195723	138106	104	69179	47244	100	2516	1853	30	4001	2996	41	8087	6420	54	13292	9801	68	302556	219466	113	2.26158
67629	68106	80	25634	24974	72	881	883	0	1834	1588	25	3187	3171	28	4565	4753	34	119393	115248	90	2.26662
157929	130303	92	60311	49917	90	1670	1467	18	4046	3303	41	7304	5972	52	12109	9488	63	249367	207270	108	2.27066
203506	158033	107	72350	57314	98	2931	2212	32	4300	3764	42	10356	8733	57	17833	14309	75	376563	310373	113	2.27167
106257	99524	88	46663	44170	81	1595	1263	17	2577	2747	26	6123	5692	44	10612	10168	59	224519	215803	99	2.29083
147154	138010	86	71143	65620	86	2947	2808	29	4358	4244	36	9889	8627	55	14920	13868	65	319292	289110	103	2.30495
144898	113686	92	61586	48161	91	2070	1542	27	3604	2781	38	8094	6422	60	13312	10341	64	283583	229436	107	2.30596
87946	84305	81	34137	32071	81	1367	1290	15	2153	2055	26	4334	4222	36	6455	6822	45	156746	149091	96	2.30798
135330	126458	90	57236	53524	86	2449	2232	26	3467	3208	34	8049	7752	47	14401	13387	70	296360	288178	103	2.31302
188506	126899	105	80776	57978	100	2867	1894	33	3978	2848	42	8822	6321	59	14672	9570	75	316502	216437	117	2.31706
138706	114449	96	49620	40066	92	1502	1252	16	3516	2694	37	7857	6462	53	12795	10426	66	267623	221399	108	2.32816
68702	68471	83	29508	29377	74	852	941	0	1849	1772	19	3228	3320	32	5875	5696	43	136812	131690	91	2.34934
82297	80636	78	20262	20352	56	1190	1127	8	2152	2023	21	4096	4115	34	7741	7687	45	151616	147806	94	2.35236
143129	115691	94	69196	56189	92	2620	1974	29	4089	3375	39	7574	6401	47	12815	10194	68	275525	221158	108	2.35539
85444	72451	100	41855	35721	88	1366	1052	6	2341	1879	25	4564	3893	40	8022	6765	52	167809	145527	100	2.35539
63319	62458	76	20288	20316	59	1070	1183	11	1434	1595	19	3091	3178	30	5911	5644	42	126774	124315	90	2.37758
113701	106445	86	54777	51024	86	2257	2075	23	3794	3007	34	7609	7194	48	13560	12418	67	290033	271308	102	2.38162
81607	77077	84	30499	29934	78	1508	1430	12	2380	1854	29	4656	4265	38	7270	7166	44	172986	162288	96	2.38565
70419	69347	79	33526	33234	77	1241	1116	8	1659	1513	22	3579	3393	34	5189	5367	37	113132	111636	90	2.38767
102714	101125	81	28621	28114	78	1345	1262	15	2770	2870	30	6281	6274	43	11178	10882	61	240215	228067	95	2.39171
189509	160869	94	94082	80703	93	4155	3301	37	5359	4528	42	13363	11377	69	20241	17492	79	430051	362098	110	2.40179
123325	112617	88	60934	56007	85	2248	1926	25	2804	2768	30	6891	5874	49	10631	10234	59	232703	211625	102	2.40381
161619	137494	94	62529	52417	92	2676	2160	30	4048	3557	37	9487	8000	54	15496	12924	67	349131	305161	110	2.40482
87888	81966	83	32734	29987	82	1087	873	0	2227	1767	26	4251	3885	38	7783	7067	46	147425	139037	98	2.40583
92259	90431	82	29604	28731	77	1609	1523	19	2539	2632	26	6202	6205	43	8784	8877	47	216407	211532	96	2.40986
177717	142246	101	64548	52601	94	2584	1913	28	3365	3409	33	8165	6702	55	12885	10444	56	260342	219590	112	2.42903
101679	99022	96	42033	41385	80	1653	1641	17	3279	3001	37	6209	5836	44	10600	10406	54	234688	222601	98	2.43407
175912	152087	101	76607	66182	95	3208	2669	31	5416	4853	41	10716	9316	57	18014	16135	79	372886	325413	112	2.43912
205586	152813	115	74457	56031	98	3253	2422	33	5674	4233	50	11000	8788	60	20476	15638	81	429892	321457	118	2.44315
106419	89470	89	49005	40881	86	1586	1602	20	2163	1838	30	5205	4591	42	9103	7701	54	195592	168243	101	2.45626
122926	114046	86	36965	33928	85	2355	2387	26	3279	3490	31	7486	7103	46	12225	10745	65	254343	236777	100	2.45929
114378	103083	84	49816	44384	84	1654	1467	18	2862	2952	28	6452	5905	45	10895	9989	59	236469	217335	101	2.4603
113146	104206	89	49506	45618	85	1834	1825	20	3249	3177	29	7385	6964	46	13543	12411	69	269299	251904	98	2.4603
131664	121899	86	53544	50475	83	2230	2081	22	3261	3327	29	7537	7305	46	12529	11994	65	272690	261387	101	2.46736
145651	122585	96	70697	60589	91	2393	2167	26	3162	2482	35	6956	5908	47	11993	9271	64	240884	207375	106	2.46938
179737	139188	106	70901	55458	95	2586	1760	31	4770	3942	41	9829	7698	58	17220	13657	85	352050	285093	112	2.47341
155780	126789	94	63218	50495	91	2599	2226	29	3829	3395	36	8444	7229	52	15037	12674	72	310674	256032	109	2.47644
163976	131659	98	73863	59055	93	2508	2031	28	4302	3391	38	9035	7061	54	16027	11812	75	336853	281475	106	2.4835
147830	138525	88	38136	35828	84	2166	2262	21	5499	4935	45	7465	6935	49	10985	10537	52	267325	251847	100	2.49056
98898	94162	88	25183	24483	78	1582	1492	19	2836	2759	27	6032	5558	44	10668	10228	56	227208	215611	97	2.49056
142076	117603	91	61776	51461	90	1620	1592	21	3724	3126	38	7868	6860	48	12964	10973	65	285127	247464	107	2.49359
194743	141488	99	91468	68311	98	2833	1765	34	4314	3781	39	11172	8632	61	18446	13724	77	380320	282180	114	2.49863
105729	101774	95	77821	76066	83	1734	1871	21	2922	2973	29	6963	6482	48	12311	11755	61	259196	254104	98	2.49964
69036	66377	92	22140	22340	66	1148	1213	12	1691	1863	17	3474	3484	33	4784	4871	37	112439	111469	92	2.50166
46077	44129	78	18071	17971	52	632	621	0	614	1046	4	1878	1672	20	3528	3323	32	75886	76240	86	2.51477
158219	125053	98	61421	49588	93	2528	1876	30	3802	2988	35	8391	7063	52	13309	11293	68	300678	247934	109	2.51477
252857	171044	112	293238	226524	111	11823	8637	54	19532	16301	82	38104	29810	108	60220	47472	111	1.04858e+06	961127	125	2.51578
33225	33792	62	15063	15128	50	526	553	0	757	572	0	1457	1456	18	2927	2919	29	59106	58982	83	2.5178
200556	171090	108	89998	78223	95	2859	2954	27	5370	4631	45	12021	10802	59	16977	13988	93	391943	358681	111	2.51981
165852	144270	93	67317	59933	90	1986	1830	23	4138	3417	41	7169	6064	50	11902	10410	57	253467	225688	108	2.5299
71704	73941	69	24063	24255	58	1025	695	0	2288	1907	26	4323	4282	35	7354	7252	51	161603	155932	92	2.5299
284557	204623	120	86785	60454	117	5685	4455	41	8547	6673	54	15800	11752	75	25288	18433	103	522802	405405	135	2.53192
141268	118295	93	50608	41823	90	1803	1466	20	3083	2665	32	5628	4957	45	9031	7959	57	218637	193096	107	2.53293
77142	74492	84	27447	27460	75	1007	986	0	2186	2107	23	3428	3501	32	4943	4465	40	105726	97709	93	2.53394
98861	85521	88	41796	37139	83	1763	1528	18	2168	2256	25	5859	4744	44	10304	8660	66	231103	202301	100	2.53394
122433	109394	86	55769	49895	85	1967	1960	22	3689	3400	32	7101	6338	49	12540	11265	64	255396	235588	102	2.53595
148922	117192	108	62874	52672	93	2579	2079	30	3942	3001	37	7913	6845	49	12552	10133	58	279164	232702	109	2.53696
77202	77747	78	30610	30502	76	1062	975	0	2554	2506	23	4555	4500	38	7961	7517	52	163462	159627	93	2.53898
84481	80919	83	31087	30718	77	922	1017	4	1719	1619	19	3351	3152	31	5490	5479	40	138389	132492	96	2.54503
245876	178529	122	101202	73034	111	3394	2353	33	5435	3762	45	11022	8236	65	16922	12937	71	366064	273526	124	2.54503
155891	119931	95	62216	47688	93	2709	2008	31	3176	2991	36	8666	6563	61	14345	11329	69	314088	238760	110	2.54604
182315	149394	101	133622	117245	98	6052	5246	39	10449	8447	63	22538	19282	89	37708	33327	98	782133	652292	114	2.55209
138568	116985	90	55362	44544	91	2299	1715	27	3598	3016	38	5823	4956	48	9230	7250	56	191223	160416	106	2.55815
46838	45148	75	19083	19080	57	729	713	0	651	815	0	2022	1892	23	3046	2995	30	64807	61918	88	2.56016
89624	85334	85	32252	30185	80	1234	1149	9	2196	2021	26	4895	4488	40	7593	7535	44	176598	170136	96	2.56117
188069	146165	102	71392	56095	95	3011	2146	31	3824	3121	37	10152	8239	60	18080	14606	73	372954	308276	113	2.5642
256802	191886	108	138764	106665	104	4015	3237	37	7797	5376	56	15646	12231	71	26003	20428	95	632395	493091	121	2.56521
140925	118764	102	54887	46482	90	1889	1993	21	3213	2856	35	6452	5724	45	11793	10621	60	245479	213458	107	2.56622
182737	152534	95	72023	59663	92	3183	2850	31	5384	4486	44	10953	9477	58	19083	16680	76	384677	345017	110	2.57328
65447	64206	77	28371	27959	75	1032	1039	6	1517	1663	18	3184	3378	32	5279	5245	38	123806	115014	92	2.5763
84580	83040	80	31753	31418	76	1651	1628	18	1976	1812	20	3877	3983	35	6905	6557	44	149430	139248	94	2.5874
153553	120768	96	59186	46187	91	2118	1618	23	3262	2691	35	7555	5920	51	11986	9294	68	252433	205935	108	2.58841
88734	81960	86	31724	27850	83	1226	1083	9	2214	2001	26	3542	3319	33	5798	5399	44	120025	108600	95	2.58942
92036	89788	88	29805	29458	78	1454	1312	16	1955	2016	21	4782	4912	37	7409	7549	45	159911	148923	96	2.59143
109049	103499	83	29198	28559	79	1830	1874	19	2767	2932	29	6816	6556	44	12000	11294	65	250510	244414	99	2.59749
189353	136968	103	64915	46436	99	3538	2297	38	4656	3667	45	10617	7570	61	16353	11844	73	363048	261007	117	2.60253
170729	154266	92	97043	87569	89	2985	2878	28	4765	4558	36	10639	9882	59	16647	15120	74	359706	331685	105	2.62674
90689	84762	81	40555	37904	81	1340	1385	15	2478	2252	25	5214	4942	39	9882	9081	52	197482	184141	97	2.62775
94258	87572	83	33606	30558	81	1796	1541	21	2654	2481	29	6123	6069	42	10960	10194	57	216297	208354	97	2.62977
109527	95728	91	40076	34202	83	1578	1414	19	3272	2594	35	6676	6225	46	11234	9780	64	243492	221675	101	2.64187
93478	90882	80	26463	25947	77	1776	1749	19	2749	2592	27	5385	5281	39	10289	9673	51	222804	215848	96	2.6449
261722	192512	108	107145	79044	107	4144	2983	36	6757	5240	49	14575	11372	69	20968	16247	87	473245	373680	124	2.66205
102358	100350	81	28520	28187	72	1283	1302	14	2424	2242	24	4490	4155	37	7438	7156	47	153925	150287	96	2.66305
226964	194414	101	129449	114850	98	5045	4193	38	8526	7158	52	15799	14278	73	25382	22072	97	540146	481103	115	2.67617
69061	70742	75	24782	25060	65	899	1050	5	1501	1544	16	4176	4046	35	7287	7185	49	164147	161921	88	2.67617
184396	152725	103	81936	68725	98	2650	2186	28	4299	3624	37	8886	7507	52	14961	12468	76	286503	254854	113	2.68928
176830	140359	101	77573	62225	95	2247	1914	26	4413	3542	40	9188	7292	60	14663	12429	68	305806	248750	112	2.6913
149599	132511	90	57112	51891	87	2691	2241	28	4194	3747	36	8643	7860	54	14845	13504	66	305459	288958	105	2.69836
103385	101262	82	52690	51577	79	1899	1775	20	2906	2612	32	6278	6318	44	10021	10394	54	227384	214624	97	2.70441
192882	139187	103	71958	50635	101	2528	1642	30	4308	3268	40	8502	6113	57	14757	11553	71	309197	221625	114	2.70744
79080	75469	80	26466	24553	73	1271	1345	14	2005	1727	24	4413	4109	36	8957	8691	48	178293	173078	95	2.71349
174406	136957	103	60422	48324	94	2698	2186	29	4793	3663	43	9978	7847	58	17586	14076	76	356622	292863	112	2.71753
78706	77081	82	34423	33557	78	1516	1621	17	2252	2166	24	4810	4644	38	7637	7413	44	151911	148894	94	2.71954
119681	104435	103	48576	42238	86	1570	1366	15	3072	2411	32	7526	6543	49	11765	9691	67	260280	231622	103	2.72156
131747	120026	91	39182	34788	87	2247	2089	25	3207	2621	36	8295	7408	54	12860	11749	63	274195	248012	103	2.72156
61145	59774	77	27297	27466	74	896	983	0	1198	895	0	3025	3012	30	6181	6182	42	114352	114909	91	2.72257
79229	68774	84	39527	34945	81	765	753	0	1739	1548	18	4032	3436	37	7112	6577	47	162876	146064	98	2.72257
63201	58099	79	34230	32175	78	839	888	0	1227	1571	16	2878	2761	30	4295	4461	34	99616	92816	93	2.72358
105449	90608	90	43333	37015	87	1853	1362	20	2778	2475	28	5460	4539	46	8895	8053	54	198021	163527	102	2.7266
323046	224567	128	121802	87855	125	4899	3451	39	10998	8412	58	19457	14342	76	30224	22444	102	705233	534813	145	2.7266
282985	193428	136	113314	75908	120	4419	3021	44	6498	4603	54	13627	9786	75	24547	17385	97	472534	349705	131	2.73669
90634	90776	80	21785	21803	56	1599	1611	19	2472	2485	27	6043	5834	44	10283	10628	58	209182	205132	92	2.73669
121727	98359	90	52250	42280	89	1915	1596	21	2779	2484	28	5312	4542	43	9086	7562	54	190096	163387	102	2.74073
164255	129701	103	65495	52610	94	2426	1730	27	4548	3345	45	9261	7402	61	14272	11370	72	331752	263060	112	2.75687
198811	166993	97	92428	79477	95	3197	2519	31	5456	4689	42	11354	9819	56	18835	16265	83	384092	342542	109	2.76595
95756	85723	84	42703	37928	82	1408	1284	15	2715	2406	28	5859	5238	42	9155	8398	56	197825	179803	96	2.77099
118407	113684	84	35626	32819	83	1855	1736	21	3757	3855	32	7752	7692	49	12541	11998	54	292700	280019	99	2.78915
156575	142967	91	80527	74496	91	2664	2462	27	5224	4788	39	10415	9852	55	17041	15503	71	355979	342364	106	2.79015
101493	90763	84	44511	39227	85	1369	1389	15	3265	2820	32	5877	5110	42	9633	8808	52	202215	183816	100	2.79217
114119	107238	88	53800	50624	84	1826	1928	21	3236	2814	34	7598	7473	46	13708	13593	67	280353	261389	101	2.82546
144379	111100	100	57781	45106	93	1743	1459	19	3470	2385	36	6799	5147	53	11357	9111	62	227091	179924	110	2.82748
229622	193914	106	99041	85958	100	4131	3611	35	7593	6200	46	14283	12405	64	25262	21665	90	506655	435158	118	2.8295
117958	103280	87	47737	40290	86	1799	1313	16	2782	2470	32	5798	5233	42	8810	7940	55	202056	175657	101	2.83252
50600	50755	70	17770	17773	55	739	832	0	1318	1320	16	2748	2599	31	4502	4323	35	97503	96299	88	2.83454
204592	156071	112	94998	75513	103	3602	2459	37	6169	5207	50	13991	11274	68	24137	19948	91	517512	426696	120	2.83857
55716	54706	76	20073	20093	58	961	1031	5	955	1050	6	2685	2346	30	4918	4859	38	101517	98479	91	2.84261
180677	144683	97	56265	44580	93	3364	2672	33	5240	4574	46	10577	8161	61	18013	14426	83	367512	303969	111	2.85068
109576	102438	86	46134	43694	84	1878	1786	20	2884	2806	30	6248	6459	42	12022	11112	62	246483	237617	101	2.85169
162146	125546	95	63830	49054	94	2407	1943	26	4094	3266	39	7350	5654	52	12387	9428	71	266878	208467	111	2.85673
93854	91472	86	31620	30978	77	1770	1630	20	2137	2634	23	6083	5653	45	10580	10637	63	220405	209938	96	2.85976
83503	81590	92	30816	30371	77	1256	1121	10	2061	1985	23	4675	4645	39	7053	7438	44	164021	157432	95	2.86177
164983	133002	98	59266	47865	92	1890	1516	25	4084	3338	40	8161	6486	57	12682	10455	66	280219	239246	110	2.86379
183365	146272	98	70214	56582	96	2981	2280	31	5228	4254	44	10212	8150	58	16711	12999	77	351471	289444	110	2.8648
160301	124347	113	59530	44956	113	2428	1638	29	3746	2843	39	9355	7467	59	16867	13421	78	343617	273202	113	2.8648
102682	98765	82	37031	36043	80	1399	1517	14	2198	2014	23	4968	5050	38	8285	7798	50	198720	185934	95	2.86581
283162	204013	128	167531	130289	121	5839	4554	43	10173	8285	60	21683	18303	80	35758	27953	121	745799	615408	136	2.86984
86311	86762	78	21351	21242	58	1492	1499	17	2050	2401	24	4880	4785	39	8646	8204	49	182481	175268	94	2.87489
143574	122803	93	60660	51765	89	1581	1582	20	3264	2440	38	5996	4767	45	9913	8343	53	200661	173415	103	2.88397
204854	154936	100	72514	53336	98	2744	2225	31	4147	3303	45	9460	7196	58	15356	11946	83	324548	243129	113	2.88397
216492	171523	102	87892	68601	102	3117	2631	33	5215	3866	48	9542	7430	59	16001	13334	82	345456	276443	117	2.888
55958	55482	74	19436	19172	57	777	951	0	831	863	0	2073	2165	24	3698	3527	32	79198	76981	89	2.88901
242079	177544	114	78688	57551	104	4551	3337	40	5939	3788	49	11132	8467	64	18174	13618	81	393761	302678	121	2.89305
140222	125951	93	73788	67730	87	2132	2113	23	4721	4748	35	9167	8401	52	15197	14161	67	330144	309176	102	2.89708
222368	187295	103	115762	100737	101	3825	3664	32	6290	5499	46	13977	12086	64	22196	20082	96	463496	392054	116	2.89809
107310	103817	87	36170	34971	80	1924	1762	24	2874	2644	33	5688	5502	40	10373	10119	56	223411	211692	98	2.90414
74593	71451	93	20349	20194	56	1049	1095	9	1789	1849	19	4272	4494	34	7387	7548	48	165177	162558	93	2.91019
127690	116987	91	35002	31421	82	2095	1923	23	3713	2967	33	7452	6878	49	12197	11283	58	253674	240037	101	2.9112
194091	147481	101	76977	57778	99	2981	2199	31	4626	3779	48	9408	7560	60	14041	10228	69	298368	227201	115	2.91221
159964	129008	94	55613	44875	91	2431	2137	27	3517	2822	36	8922	7127	53	13923	11168	69	306474	257656	107	2.91322
126034	110407	86	43253	35775	88	1700	1510	21	3527	2624	38	7106	6180	49	12957	10957	64	271156	233707	103	2.92432
289186	226295	115	186410	154008	111	7370	5869	42	12315	10933	59	25738	20691	93	40713	32698	109	871091	693006	127	2.92432
168664	129284	97	69402	52995	96	2608	2011	28	3585	3022	39	7488	5833	50	11611	8447	65	246230	189081	107	2.92835
125649	115499	93	44810	40940	83	2176	1957	25	4038	3631	35	8013	7757	45	14611	13087	72	312761	296799	98	2.93037
99617	95120	88	35469	34585	79	1149	1356	13	1664	1913	24	5622	5361	43	9175	9016	52	222506	217638	97	2.93743
107273	103431	85	25190	24507	66	2133	2038	22	2570	2853	28	7436	7247	45	11097	10224	58	245887	231084	99	2.94247
159189	143080	90	111660	99450	89	3690	3463	35	6346	5865	47	13310	12609	66	22242	20734	79	471785	429355	104	2.94348
198571	164050	100	76370	62849	95	3619	3071	32	5440	4388	43	10406	8436	62	18156	16172	76	378099	320834	113	2.94752
85106	83345	79	24634	24111	77	1440	1437	16	1792	1829	24	3555	3549	31	6461	6293	46	131407	127083	96	2.95155
148301	127937	91	57728	50466	90	2607	2383	27	3955	3535	39	7167	6492	46	13330	11872	70	264525	242948	108	2.95256
95495	90772	85	48034	45485	81	1502	1454	17	2525	2581	26	5368	4863	41	9026	8692	47	191819	181899	98	2.95458
183748	142866	102	73671	56987	97	2460	2036	28	4476	3536	43	9264	6839	59	15239	11943	75	311403	247246	113	2.9566
189831	144717	104	76907	59362	99	2835	2372	30	4989	3796	44	11610	9197	65	18840	15381	80	409362	336203	117	2.9576
74029	70140	80	30118	29639	76	1059	992	0	1732	1610	21	3920	4076	34	6743	6556	49	143070	142083	89	2.96063
179161	142207	100	54793	43620	94	3066	2024	33	4919	3900	48	10885	8921	64	19800	16436	86	388120	328141	110	2.96265
67481	66404	91	17033	16596	52	918	948	0	1128	1433	15	3992	4006	36	6182	6338	43	142137	141275	90	2.96467
91841	88426	80	23770	23602	63	1695	1743	18	2558	2368	28	5443	5467	40	9698	9463	57	204986	197159	97	2.96668
195946	154979	114	88414	71012	99	2865	2310	28	4458	3737	44	9060	6854	55	15336	12068	78	319358	265123	117	2.97173
95670	92526	83	27269	27039	78	1485	1759	17	2685	2738	28	5588	5470	39	8748	9003	55	208116	201773	97	2.97475
79816	78875	84	33692	32715	77	1474	1367	14	1689	1871	20	4684	4557	37	7452	7381	47	165054	159027	94	2.97778
99922	94845	98	29875	29402	79	1583	1656	17	2933	2361	30	5637	5533	40	10478	10488	59	223099	216789	98	2.97879
92385	87781	85	20760	20519	68	1503	1393	16	2840	2874	30	5216	5215	40	7825	7488	48	178585	175148	96	2.98081
188420	138868	102	72776	53571	99	2642	2026	28	5047	3870	47	9114	6550	62	16705	12307	83	346116	259452	117	2.98181
90871	87351	83	26284	25904	78	1415	1583	17	2279	2209	23	5108	4920	41	9046	8576	49	179744	172279	97	2.98484
240718	170904	114	86998	61878	108	4363	2798	41	5775	4081	47	13677	9933	67	21432	15435	89	459287	334401	126	2.98686
232927	185467	103	206830	179266	104	7807	6567	43	12777	11668	56	26411	22511	101	41848	33508	107	916580	768374	118	2.99392
158147	139877	92	71539	63323	89	3039	2951	29	4892	4437	40	11464	10416	62	18801	17334	85	424747	389715	107	3.00905
116771	108833	100	38763	36459	82	1532	1588	20	2778	2698	28	6421	5732	48	9685	8740	54	225045	216982	100	3.01208
164539	125411	98	62255	46376	96	2015	1508	25	4134	3359	41	7627	5663	54	12555	9812	67	280608	224821	114	3.0151
176454	141716	98	55994	44202	95	2577	2222	27	4717	4001	39	9530	7694	58	17801	14869	78	355925	298574	112	3.01914
102095	97119	91	33687	32715	79	1384	1394	19	2227	2629	24	5819	5832	41	10851	10457	58	215546	203127	98	3.03225
149881	135725	90	85356	78913	88	2778	2506	30	5193	4630	40	11361	10627	56	19815	18234	85	409287	369626	105	3.03528
153713	143689	88	61887	59051	85	2528	2808	24	3784	3148	35	8442	8086	51	12902	11905	65	272429	242877	103	3.03629
189234	149181	98	78571	62462	94	2529	2174	28	5013	3982	50	9858	7450	55	17106	13288	75	364544	301530	111	3.04032
173542	143552	97	82884	69283	94	2229	1779	28	3818	3175	39	8566	7458	51	12880	10232	70	265044	237937	109	3.04839
188826	140362	102	70155	51097	98	3246	2492	34	5005	3908	43	10970	8113	61	20294	15166	92	402779	304921	115	3.04839
80133	73577	93	39127	35593	80	1215	1026	5	2126	1738	26	3886	3401	38	6836	6268	47	142034	132435	95	3.05343
170251	135818	94	71380	57210	93	2663	2259	28	4360	3006	41	7491	6147	52	12058	9528	64	269775	219094	109	3.05343
111265	96905	89	42684	36687	87	1599	1314	15	2737	2158	31	5165	4505	43	8703	8049	53	186763	171268	100	3.05646
112866	104290	94	39707	35472	84	1677	1521	17	2597	2473	27	5346	5280	41	9298	9063	56	206995	194605	100	3.05747
43273	43491	67	17313	17279	54	302	397	0	729	780	0	1984	1852	21	2722	2856	26	77090	75003	88	3.05848
120172	102826	90	48317	41690	86	1634	1133	20	2554	2446	30	5958	5301	42	10199	8603	60	202688	172860	104	3.06554
103134	99691	83	44464	42596	80	1958	1960	21	2945	3199	30	6931	6628	45	12853	12700	62	279504	270111	98	3.06756
101086	98665	86	45829	44688	81	1946	1780	21	2518	2844	26	6893	6357	46	11081	10712	58	229969	225140	98	3.06957
249632	181766	109	127785	100663	108	4979	3604	41	7540	5882	52	16897	13488	78	26079	20355	107	537746	421222	124	3.06957
103922	88967	87	44061	37459	85	1383	1130	9	2303	1607	23	5261	4656	43	8411	6956	56	189097	162904	102	3.06957
193301	154426	98	81285	65161	96	3277	2761	33	5904	4750	45	12238	10131	61	20559	16469	90	430266	354488	113	3.06957
312440	217891	123	182997	137507	120	5934	4160	45	10643	7351	62	19593	14189	77	31723	23473	119	704064	525036	135	3.07058
80878	79792	81	31305	31079	77	1553	1406	19	1992	2249	21	4060	3837	36	7530	7051	45	148337	149106	92	3.07159
153980	138076	92	53802	48541	89	2813	2357	28	4876	4230	42	9466	8420	55	15872	13548	79	342445	301701	107	3.07966
172491	149796	95	80502	71615	93	2993	2316	30	4728	4344	36	9607	8471	57	15748	14477	65	360751	336203	106	3.08672
80277	78778	80	22124	21877	67	1111	1335	12	2423	2032	26	4719	4828	36	8761	8391	49	170771	170902	94	3.10084
106964	102020	93	40829	39921	80	2165	1854	24	2761	2653	30	6533	6155	45	12025	12143	61	235450	225844	98	3.10589
185509	143354	99	64599	50050	96	2996	2160	33	5243	4159	45	9616	7768	56	16415	12881	75	352410	281231	113	3.10791
219599	171283	99	75658	57706	97	3192	2335	33	5755	4930	48	12639	9987	64	21167	17039	86	427623	342339	114	3.11295
76510	76411	79	22534	22261	64	1042	1011	3	1902	1888	19	4338	4179	39	7973	7713	49	150982	144627	92	3.11598
73146	72715	87	32446	31949	77	1025	1224	10	1770	1811	19	4367	4408	36	6951	6813	44	159261	158615	93	3.11598
96134	92637	80	34204	32294	79	1894	2026	22	3307	3598	29	6829	6663	45	12447	12134	57	258972	257217	96	3.11799
96633	93415	84	32614	31102	81	1743	1681	20	2928	2751	28	6509	6340	45	11089	10946	61	230047	224589	97	3.12304
179409	141580	113	65711	52538	100	2616	2094	28	4139	3469	37	8132	6649	54	13392	11417	68	287112	236190	115	3.12505
112794	97819	88	39553	34364	85	1696	1552	20	3154	2880	28	6976	6418	46	10802	9543	59	245086	222812	102	3.13312
80703	76658	83	34492	33065	78	1336	1200	11	2307	1756	27	5215	5368	37	8451	7938	53	184678	179238	95	3.1422
55005	55641	74	17963	17887	54	981	820	0	1474	1333	12	3086	3009	31	4104	4407	34	105080	103361	89	3.14523
140634	117643	92	56171	46731	91	1797	1457	21	3104	2672	34	6052	5205	49	10858	9153	60	216971	185111	104	3.15128
105677	98779	88	40918	39179	82	1742	1830	18	3194	3304	30	7493	7330	46	13093	12801	64	261579	250276	96	3.15229
63678	62732	86	19519	19379	59	901	886	0	1695	1403	15	2877	3028	28	5759	5568	39	117300	116097	91	3.15733
226151	176722	102	104935	83884	101	4223	3251	38	6552	5471	47	14613	11809	69	24698	19773	92	502396	402336	118	3.16439
132455	113962	89	51318	43723	87	1796	1602	19	3872	3403	33	7854	6847	50	15277	13077	67	304177	266667	105	3.17347
314618	196535	131	121043	73354	130	4374	2658	43	7430	4881	61	14431	9366	71	19639	11922	87	447738	283951	147	3.17347
164866	137579	95	63927	52157	92	2851	2391	28	3188	2825	35	7338	6060	46	11699	9619	60	275152	227845	106	3.17953
84189	79829	89	15654	15973	49	1364	1306	15	2626	2300	31	3814	4115	32	6475	6221	45	141240	134418	93	3.17953
96034	91105	84	36581	35108	79	1464	1348	17	1820	1884	22	5896	5733	42	9209	8379	53	198278	187691	95	3.18255
73138	72000	79	14432	14341	48	1072	1079	7	1590	1919	22	3866	3488	36	5881	5837	37	125838	124205	92	3.18659
193260	161664	96	132673	114631	95	4589	3751	37	8934	7934	55	17842	16021	71	29539	26746	93	654232	597006	108	3.1876
125370	112068	88	43466	38566	84	2079	1863	23	3193	3354	31	7723	6979	45	12581	11720	66	271315	254182	102	3.1886
84383	81529	81	29651	28098	78	1287	1309	15	2300	2512	24	5127	4895	37	8503	8205	53	176702	172000	95	3.19264
66541	64516	77	27146	26853	75	909	893	0	1545	1396	13	2648	2934	27	4710	4557	38	95247	90149	93	3.19667
96837	93422	84	34503	33649	78	1821	1640	21	2518	2703	28	5833	5339	41	10891	10524	64	216053	207267	97	3.20071
140904	121976	105	67517	59648	89	2317	1943	26	3762	3217	35	7960	7157	51	12116	11802	65	271647	246367	105	3.20273
228250	169183	105	91999	69726	101	2877	2371	32	5604	3929	47	11643	9030	60	18982	14235	76	411752	310226	119	3.20273
107758	104914	90	49801	48497	81	1858	1874	22	2596	2220	30	6315	6244	44	10899	10784	55	234628	225492	98	3.20575
53402	53857	75	23982	24242	68	719	660	0	1161	943	0	2142	2328	26	3526	3943	28	73380	72417	89	3.20575
178604	144702	97	93669	78786	96	2783	2149	33	5143	4134	41	9561	7934	52	16309	13493	68	342022	286194	112	3.20676
124572	103994	93	45986	38554	88	1934	1574	22	2135	2161	28	5939	5094	45	10625	8822	57	221653	190977	105	3.20878
199220	161038	100	75572	59813	98	2408	1997	26	5079	3939	44	8898	7255	53	15085	12970	69	324591	272299	113	3.21281
192323	154466	103	65713	53912	97	2745	2308	27	4515	3433	44	9694	8440	57	16408	13654	73	328348	276641	112	3.21382
62926	60814	84	22600	22560	65	741	691	0	1497	1389	19	3183	3172	32	5706	5799	39	125406	126359	92	3.21685
72185	69755	81	18296	18091	51	1056	900	0	1627	1379	19	4033	4110	35	6148	6170	42	145977	138800	94	3.2229
261864	201843	126	79178	60514	117	4345	3390	38	8077	6389	58	15655	13127	70	25172	19747	108	516152	448980	136	3.22492
136849	114484	91	52901	44699	89	1685	1505	20	3544	2822	35	7783	6678	51	12534	10638	64	282117	237820	106	3.22794
148184	117244	98	58441	46688	92	2242	1850	27	3839	3065	40	7043	5973	50	11553	9296	62	242392	199260	107	3.23097
131545	126281	84	26372	25448	76	2137	2049	26	3901	3336	38	6892	6775	42	11312	11295	56	246240	230265	100	3.23198
119707	114834	83	37928	36230	81	2158	2139	25	3530	3303	32	8160	7358	53	12439	11506	61	285077	270344	99	3.23702
105259	94374	99	39162	35080	83	1560	1483	17	2662	2264	27	5182	4536	41	9062	8561	49	185922	172377	99	3.24913
157215	130107	94	65850	55937	92	2422	1851	28	4062	3070	39	8385	7445	50	13634	10945	70	287109	242622	106	3.24913
109311	102529	85	47452	42783	84	1652	1440	21	2856	2505	30	6146	5494	44	10605	9476	57	220318	206772	100	3.24913
190685	161765	100	75259	62644	95	4005	3211	36	5220	4549	43	12078	10742	61	18663	16179	80	425015	385586	109	3.25014
202258	155718	100	72402	55971	99	2922	2261	32	4491	3465	43	9300	7148	59	14743	11160	65	334856	268375	115	3.25215
207973	155592	106	64584	48982	100	3553	2528	36	5547	4754	44	11992	9038	63	18948	14950	81	427577	336993	117	3.25922
210322	157197	107	86474	63606	101	3366	2566	34	5300	4369	47	11575	7722	66	18664	13685	80	406994	306666	118	3.26224
91766	89184	84	28821	28296	78	1519	1586	16	2391	2316	28	4911	4827	39	8916	8539	48	187993	179456	97	3.26628
106709	100234	83	32367	31480	79	1604	1605	18	2557	2586	26	5811	5450	42	9060	8316	50	196411	186037	99	3.27233
130367	116095	89	71206	64685	86	2614	2661	26	5286	4403	44	10003	9138	57	16517	14161	69	345578	305415	103	3.27939
125475	110995	90	54505	47944	87	2032	1841	22	3659	2599	35	6704	6129	47	11670	10625	64	239839	222635	100	3.28242
191758	152818	103	73829	56671	97	2889	2139	31	4513	3713	40	11048	9176	64	19375	15540	91	422758	352818	114	3.28342
127150	109819	89	45574	38378	86	1837	1466	21	3395	2562	38	6106	5186	47	9946	8215	62	213255	180536	104	3.28342
73380	73442	79	23182	23296	57	1317	1252	12	1900	1939	23	4209	4457	36	6915	6769	42	157552	155677	91	3.28342
135353	117182	91	54780	47727	90	2156	1997	22	3134	2921	33	6943	6372	47	11196	9878	61	220528	207335	105	3.28847
230435	181117	118	93700	74329	106	3596	2742	33	6206	4443	47	12851	10084	65	21119	17030	78	444289	359531	123	3.2925
149050	116780	97	54782	43501	95	2539	1984	25	4159	3305	40	8866	7524	54	16283	13637	78	347940	287346	113	3.30663
232245	156267	109	88546	59986	106	3412	2179	39	5315	3594	47	11652	7588	64	18471	12588	73	399521	271368	124	3.3157
62991	63466	75	26807	26855	74	899	772	0	1175	1402	16	3537	3496	33	6119	5240	49	131892	124278	91	3.31873
99431	94455	88	46760	44787	80	1450	1498	16	2399	2514	26	5377	4939	42	8545	8490	51	190059	182310	97	3.32176
130189	115256	96	50208	44732	87	2227	1995	24	3681	3583	34	7930	7332	48	13954	12731	60	290161	267852	104	3.33285
260042	167995	115	101311	65157	114	3642	2304	40	7079	4783	56	14102	9625	71	23876	15565	91	498325	320950	131	3.33487
105679	105307	81	44464	43766	80	2050	2023	22	3277	3080	35	6907	6876	46	12932	12400	66	262639	248810	97	3.33487
128159	114939	90	41564	37343	84	1994	1795	23	3511	3130	34	6909	6353	50	11574	10224	63	242449	222586	102	3.33588
82710	82631	79	24020	24070	69	1097	1167	9	2075	2054	26	4331	3980	37	7506	7794	52	152809	149848	94	3.33588
99956	91517	86	42293	38457	83	1655	1459	17	2169	2061	28	5013	4853	41	7745	6949	50	177054	162138	99	3.33689
184272	147999	99	67719	56112	94	2703	2183	25	4084	3230	38	8889	7327	52	14535	12153	66	301687	253272	109	3.3379
170732	129641	100	70727	54641	96	2245	1455	24	4405	3144	42	9492	7288	61	16153	12203	78	353198	281750	114	3.34092
160990	125242	92	62272	48520	92	2593	2166	29	4088	3142	37	8963	7189	58	16107	12449	77	341540	270852	110	3.35101
80416	71058	90	34079	29753	80	1307	1124	7	1765	1694	21	3581	3277	36	6086	5366	44	130364	112940	96	3.35605
66266	67534	73	27000	27104	75	930	814	0	1367	1541	14	3486	3737	30	5598	5085	42	116884	111261	93	3.35605
148610	129101	91	59436	50286	89	2131	1968	22	3807	3390	38	8164	7277	50	13669	11531	70	297522	261834	105	3.35605
101654	97807	82	39428	38547	79	1152	1313	14	2661	2446	32	5670	5737	38	10435	10174	60	214091	207150	98	3.35605
77870	76620	83	27783	27472	75	1120	1231	10	1626	1579	16	3568	3485	34	6150	6185	39	141888	139371	93	3.3611
39912	41486	71	22622	22820	65	600	594	0	778	705	0	1972	1717	22	2940	2725	30	55967	58654	84	3.36311
94436	81202	86	35767	31108	83	1534	1374	18	2780	1907	35	4532	4072	39	6773	5961	48	153270	136610	100	3.36614
93047	80340	86	38227	31732	85	1024	1132	12	1822	2054	24	4179	3565	39	7338	6156	52	150619	134513	101	3.36715
189622	144856	100	72307	54660	97	2676	2138	30	4805	3804	43	10400	7861	62	18186	13012	86	393645	313406	113	3.37018
171398	151352	103	74464	64490	91	3159	2879	30	4946	4157	41	10637	9726	58	17261	15214	70	361464	318996	104	3.37522
50844	50989	75	18058	18090	53	525	664	0	1420	1374	17	3028	3031	29	4757	4225	38	98568	96488	89	3.37724
216442	148085	111	91798	65509	105	3244	2193	37	5402	3290	56	11256	7730	63	17603	12572	72	401327	283525	121	3.37925
134788	114855	90	69785	59036	89	1853	1653	20	3812	2808	40	7623	6765	51	13701	11533	69	276270	233179	105	3.3843
122211	107801	92	39335	33261	87	1923	1710	21	3307	2931	33	7054	6426	47	11801	10537	63	259828	238410	103	3.39136
68199	67143	77	30010	30056	75	669	835	0	1058	1056	6	2958	2968	29	5031	5463	36	104006	100629	92	3.39136
121515	97255	106	56277	46437	106	1834	1618	19	3665	3099	35	7298	6236	47	12613	10223	65	282255	236528	106	3.39136
156494	130242	100	70347	59708	92	2136	1891	24	3851	3722	37	8933	7783	50	15161	13145	64	316803	277496	109	3.39439
227381	166486	110	70175	50986	104	3350	2264	35	5197	3662	45	10675	8510	60	16474	12323	81	353282	271717	123	3.39439
180000	134217	106	72100	55169	96	2973	2085	33	4162	3200	40	9267	7197	55	16360	12069	73	345705	266927	114	3.40044
136215	118258	92	41209	36869	86	2265	1773	26	3242	2547	33	6289	5306	47	9912	8659	57	226582	196915	103	3.40447
140872	134038	84	63502	58063	86	2424	2257	25	5045	4338	41	9512	8520	56	14702	12944	66	318590	297517	98	3.40548
136623	119325	98	60559	53696	88	1666	1486	19	3862	3623	37	7580	6712	51	11940	10135	64	264227	239533	101	3.4075
108436	105838	82	34935	33375	80	1350	1358	14	2742	2886	30	6130	6101	45	10301	10596	54	215516	205373	96	3.4075
133815	114514	91	49858	40198	90	2007	1573	20	2717	2597	25	6319	5465	46	11493	9161	69	257651	215596	106	3.41355
171878	149481	99	92100	82133	92	2998	2769	31	4846	4411	40	11625	10568	60	18446	16297	80	408560	375488	108	3.41456
67253	63440	92	25038	24609	72	784	836	0	1101	985	0	3354	3400	30	5593	5528	47	107256	105718	93	3.41759
51098	51836	73	19362	19595	55	941	859	0	1701	1661	21	3169	2884	33	4127	4377	34	107043	106334	88	3.4196
226082	163327	106	67437	49042	102	3627	2348	36	5638	4071	47	11853	8315	63	18540	13515	87	390468	276573	120	3.42162
40589	40471	72	9784	9770	43	633	761	0	733	945	0	1828	2107	21	3311	3520	32	66535	68336	86	3.42969
102355	86840	91	47386	41743	85	1355	1041	6	2610	2483	29	4735	3999	41	7978	6838	53	165312	148378	102	3.42969
54109	55099	73	20715	20840	60	809	854	0	1215	1340	17	2670	2884	27	4864	4531	37	100728	97116	89	3.4307
132621	115276	91	52781	46035	87	2169	1718	23	2983	2744	30	7126	6285	51	11652	10890	60	245986	215371	105	3.44482
132249	115997	89	53661	47364	86	2001	1692	25	3466	2790	36	6790	6053	46	12329	10043	61	241403	218502	104	3.44482
209471	165601	108	97043	78278	100	3395	2912	32	6211	4597	43	12435	9476	64	19597	15418	84	417097	335630	117	3.44886
116352	107561	90	59995	56255	85	2193	1922	22	3154	2855	31	7093	6966	44	11743	11321	58	250960	237825	101	3.45087
28633	27840	72	11513	11542	45	471	455	0	512	679	0	1082	1361	13	2094	1869	25	48274	48288	81	3.45794
160484	126900	99	56999	44777	92	2640	2135	30	3671	3268	35	8641	6897	55	13527	10318	67	306448	250334	110	3.45894
194302	168997	93	66706	57118	93	3415	2879	30	5227	4632	42	10515	9467	56	18322	16554	77	388917	365567	110	3.45995
132740	121938	90	50065	46921	85	1836	1648	23	3142	3025	31	6461	6103	44	10315	9579	57	242339	221314	103	3.46096
167462	136478	101	82846	70776	95	1933	1839	20	3615	2945	39	7779	6260	51	13350	11318	68	280308	239057	111	3.46701
110303	94930	89	46019	39494	86	1360	1319	17	3318	2904	29	6974	6373	45	10610	9125	55	242168	208067	102	3.47206
80624	76259	82	34275	33561	78	1252	1302	12	2324	1816	29	3880	4249	33	6965	6558	43	158400	151921	95	3.48114
84815	82732	94	27271	26831	76	1138	1075	8	2152	2037	25	4403	4167	36	7276	6857	43	159599	148516	94	3.48517
147627	127495	91	50532	43157	89	1954	1672	23	3627	2998	37	8161	7142	49	12923	11326	61	294740	258257	106	3.48517
141252	112924	94	57635	46225	91	2030	1845	24	3734	3364	38	6691	5451	47	10887	8752	61	245247	207697	107	3.4882
194188	148710	104	78012	59868	99	2893	2154	33	4767	3706	44	8940	6810	55	15390	11323	73	308400	240385	115	3.4882
142028	116713	93	55668	45552	90	2663	2098	28	3667	2952	35	7625	6590	50	10933	9313	60	264467	233173	107	3.49122
66478	65729	77	18870	18700	54	1215	1189	11	1387	1391	14	3587	3489	35	5495	5472	41	122177	116422	92	3.49122
146934	114991	93	61151	49816	91	1918	1281	21	3377	2616	41	6675	5163	52	11942	9168	64	237004	190030	106	3.50535
157045	127763	95	66523	53937	93	2156	1660	27	3874	3461	36	9205	8018	54	15199	12622	69	326674	272180	110	3.50938
236624	167979	107	82379	58768	105	3445	2386	37	6225	4275	50	12481	8566	67	20560	14695	83	453797	326745	123	3.50938
155191	125479	101	59113	47653	92	2356	1958	25	2890	2253	36	7714	6458	51	12432	10740	67	265310	222422	108	3.51039
67455	66128	80	29906	29499	76	975	934	0	1033	1104	10	3652	3679	32	6560	6628	39	142579	135539	92	3.51644
207473	173092	99	127252	113390	96	4719	3757	38	8127	6725	59	16839	14758	71	29294	24959	96	592326	544172	112	3.51745
108701	101451	83	42298	37992	84	1845	1507	18	2944	2828	31	6688	6150	46	11125	11025	58	261166	240821	99	3.51745
191448	154136	100	95043	75948	96	3224	2408	35	5376	4245	45	11406	9344	65	19017	15023	83	404339	327736	113	3.52149
117255	100680	91	53287	46178	87	1922	1915	21	2599	2435	29	5730	5057	46	10564	8502	59	211603	177616	103	3.5235
76459	69481	86	40629	37492	79	1069	865	0	1656	1443	22	3328	3100	35	6388	5946	53	119128	113017	95	3.52653
117551	102882	88	53217	46053	85	1612	1407	17	2762	2771	27	5995	5204	45	9441	8147	56	209510	187228	102	3.52754
99231	96592	82	42605	41521	80	1548	1652	18	2832	2694	30	6484	6054	45	10724	9899	58	225107	214372	97	3.52855
123373	101481	92	48310	38792	90	1961	1495	23	2698	2184	31	6566	5605	47	10301	9094	57	227677	191900	101	3.52855
86214	83741	80	31489	30901	77	1087	1121	9	2463	2256	23	5180	5019	40	7929	7531	46	186533	178098	94	3.53561
222753	162545	106	75712	57209	103	3694	2636	37	5775	4315	46	11229	8442	64	19368	14054	86	394128	306062	121	3.54368
252517	193113	110	114300	87195	105	6105	4741	43	9536	7765	52	19784	16208	77	32814	26125	107	706312	575311	121	3.54368
268503	201281	114	88524	65545	111	4076	2889	38	6921	5033	50	12830	9743	62	21432	16377	87	449129	352051	126	3.5457
111221	99610	88	35462	31648	83	1865	1357	21	3133	2806	28	6410	5402	46	10932	9957	62	223163	208734	101	3.5467
181757	136706	101	86842	65643	99	2160	1670	26	4625	3355	44	7964	5608	58	12772	9349	67	281240	211156	116	3.55175
99267	94726	87	42205	41238	79	1284	1185	10	2097	2346	22	5496	5143	43	9307	8766	58	187884	178655	96	3.55175
185053	134921	105	70117	51114	101	2666	2080	31	4601	3502	45	9285	7067	62	15127	10022	72	320273	240422	117	3.55578
128497	113638	88	57655	50359	88	1659	1415	19	3433	3017	32	6362	5990	41	10656	9158	67	248453	224665	102	3.56083
165620	125952	97	70182	54500	96	2318	2122	27	4129	3339	41	8524	6439	56	14725	12153	69	330723	260331	113	3.56385
146046	121672	100	55946	48141	90	1991	1717	20	2921	2837	31	6407	5449	47	9980	8541	55	224302	189018	108	3.56991
77703	76182	84	32866	32631	77	982	849	0	1382	1179	11	3996	3702	35	6154	5443	48	135938	135703	94	3.57495
106075	100620	87	31560	30265	81	1840	1771	21	3282	2760	34	5981	5844	43	11180	11881	52	230740	214725	99	3.57596
159845	128017	99	59004	46002	92	2300	1897	24	4578	3420	40	8495	6813	63	12748	10476	74	301973	254842	109	3.57999
202950	159851	104	89755	71596	100	3231	2484	34	4839	3650	44	10091	7853	58	16243	13313	75	326105	270692	115	3.58302
84835	83384	80	33044	32466	77	920	934	0	1713	1764	20	4501	4459	36	7468	7003	53	167665	160779	95	3.58705
165667	134820	99	61205	48942	93	1877	1480	21	4065	3631	37	8942	7573	53	14576	12341	71	329515	277432	109	3.58907
212935	158927	102	83154	62565	100	3205	2407	34	5087	4068	44	11331	8648	65	19241	13995	83	400883	312631	115	3.5921
116661	100182	98	50363	44235	85	1981	1718	20	2846	2454	30	5965	5117	43	9584	8770	56	206764	183965	98	3.59815
157214	135874	90	79401	69279	90	1948	1763	23	3746	3223	37	8090	7683	50	13825	12389	65	275193	248327	106	3.60017
51888	52847	72	26506	26351	73	791	618	0	1309	1147	11	2739	2575	29	4327	4126	36	115687	111974	88	3.60118
106199	97265	86	42056	37282	85	1617	1268	16	2781	2063	32	6247	5653	44	10763	9457	56	235417	215925	100	3.6042
30545	30903	56	9303	9629	42	323	535	0	773	801	0	1429	1563	17	2631	2954	27	57773	56362	83	3.6042
190676	153755	98	95512	78164	96	2826	2155	30	5338	4085	47	11205	9403	60	18080	14701	73	389676	338511	113	3.60622
97546	88502	86	39784	35299	84	1268	1316	15	2227	1969	25	5152	5048	40	8498	7474	54	197278	184209	99	3.60925
99581	95093	84	48021	46209	81	1422	1434	15	2534	2574	28	4851	4464	39	8961	8823	51	171315	161266	97	3.61732
153877	120192	100	80132	65784	95	1974	1604	23	3123	2395	35	7621	6218	51	10744	9130	62	249786	205881	111	3.62135
119576	102438	89	38180	31433	87	1988	1517	27	3474	2939	33	7668	6844	49	13635	11371	68	271292	229650	101	3.62539
198487	138033	105	74009	52103	104	2852	1906	31	5701	3853	47	10826	7539	63	17923	12782	76	367524	260620	120	3.62539
114099	102408	87	32858	27772	86	1606	1343	16	2422	2399	29	5561	5306	40	8920	8008	54	178082	168371	98	3.62639
150827	121825	96	58325	46080	93	2409	2101	27	3368	2930	38	8291	6648	55	14994	12232	73	313929	262921	109	3.62841
65079	64252	76	33433	33396	76	984	935	0	1395	1391	14	3484	3213	33	5845	6077	42	116725	110914	92	3.63446
79810	78216	83	21787	21496	60	1402	1229	14	2251	2598	26	4721	5027	38	8512	8256	51	171615	165262	94	3.63951
182804	130412	98	74056	51864	97	2464	1739	28	4493	2757	46	9036	6389	60	13540	9323	71	297117	218606	114	3.64052
95231	89267	86	50090	47249	81	1595	1566	19	2771	2351	31	5041	4884	38	8898	7756	54	167582	157783	95	3.64153
88362	87608	86	32587	32237	76	1495	1313	19	1958	2036	27	5027	5103	38	8375	8046	47	192706	184595	94	3.64354
296276	212034	130	121023	90340	120	4361	3082	37	7101	5511	50	13878	10402	69	21608	16502	85	462825	331658	138	3.64354
96929	89701	82	45102	41061	82	1777	1648	19	2063	2273	24	4904	4746	39	8120	7111	47	193780	180334	98	3.64657
126449	115381	86	63441	58081	86	2065	1996	24	3939	3643	35	8287	7767	48	14357	13248	75	297229	277310	103	3.64859
135414	109539	107	54914	44821	91	2095	1470	25	2938	2508	30	6451	5583	45	10351	8630	57	218140	180725	106	3.6496
248670	169613	118	114659	84811	110	3552	2616	39	6825	4879	54	13112	9482	74	20261	14063	79	448419	339718	128	3.65666
250731	192664	124	106896	84994	105	5071	3461	40	8216	6349	53	16957	13178	76	29554	21212	106	638298	478386	122	3.65968
158677	131208	97	64521	54240	92	2365	1850	29	3909	3278	41	7746	6719	47	11669	10226	61	273703	238741	106	3.65968
170546	133057	99	60352	47303	95	2333	2132	24	3690	3221	36	9208	7613	54	15474	12160	71	329900	266964	112	3.66069
95906	92819	82	40785	38614	80	1467	1395	15	3039	2693	28	5774	5617	43	8977	8157	54	199294	188134	97	3.68087
116289	105539	88	50446	46370	86	1749	1757	20	3100	2690	28	5608	5282	41	9505	8796	56	214257	194721	103	3.68288
110879	94072	96	43040	37117	85	1714	1449	20	2752	2125	30	5311	4624	44	9132	8109	52	199784	176073	102	3.68389
138995	111856	93	55532	45944	89	1736	1420	23	3367	2601	34	7715	6094	52	10731	8822	65	235096	198429	106	3.68389
102986	96151	82	40920	38085	83	1718	1549	21	3128	2837	31	6740	6197	46	11750	11037	58	244514	234089	98	3.68894
107295	94738	90	35035	30132	86	1487	1439	17	3015	2378	30	5136	4438	40	8146	7431	54	184247	170894	103	3.68894
101955	97097	88	27210	26826	78	1204	1373	13	3281	2607	36	6044	5950	42	9891	9730	52	215723	205704	96	3.69398
86383	84145	80	33714	32946	78	1484	1433	15	2409	2510	25	5216	5132	41	9914	9668	55	203722	194464	95	3.70003
115030	110094	85	22557	22086	64	1678	1446	20	2895	2846	31	7637	7698	50	12080	11648	66	270186	260913	100	3.71214
94648	92593	80	46099	45113	80	1115	1102	9	2584	2306	27	4631	4463	38	7415	7152	49	175630	167819	96	3.7192
61915	61218	76	16043	15984	50	1190	936	0	1710	1560	20	3492	3463	34	5521	5420	41	123238	121453	91	3.72122
102136	98208	82	26533	25290	78	1637	1475	21	2159	2084	25	5840	5590	43	8914	8488	52	195597	185472	98	3.72222
95941	93976	85	29566	29202	77	1742	1670	20	2961	3042	28	5828	5819	40	10637	10181	55	207719	201282	96	3.72727
125507	118375	87	70014	66643	85	2063	2006	22	3986	3272	37	7007	6176	47	11565	10715	62	239745	225004	102	3.72727
67241	68168	67	21273	21199	58	1543	1410	16	1976	1687	21	4724	4583	38	7654	6936	54	155651	148653	92	3.72727
151588	124984	91	45459	35822	92	2295	1812	26	3786	3116	36	9026	7639	52	14220	12480	70	320469	270837	108	3.7313
206878	162375	103	64591	51876	99	3854	2527	36	5895	4382	44	12846	10446	62	20257	16819	78	418923	358628	117	3.73735
63345	61308	76	23096	21892	64	1014	872	0	1617	1469	17	3144	2995	30	5299	5631	36	107031	103293	92	3.73836
45908	45423	75	17241	17130	50	361	574	0	673	925	0	2215	2328	24	3479	3189	38	71603	70421	87	3.74038
174371	141800	107	77629	64412	93	2339	1950	26	4197	3428	33	8807	6841	58	13593	11253	67	301374	257588	109	3.74139
80217	78615	83	36411	36102	77	1239	1223	12	2132	2145	23	4687	4584	36	7641	7675	48	169555	165588	95	3.7424
134958	117779	95	54049	46590	89	2038	1715	23	3553	3621	32	7407	6383	52	12249	10537	69	252157	223604	105	3.74542
120465	101368	90	46908	38235	88	1604	1472	18	2773	2391	32	6199	5626	48	10778	9267	63	215072	182275	104	3.74946
203260	150546	106	75800	54837	101	3889	2744	37	6349	5042	46	13893	10704	72	22490	18089	89	476403	379838	116	3.74946
227187	141591	110	90223	54745	111	3680	2139	42	5119	3215	47	10304	6349	70	17639	11998	83	356625	215842	127	3.75148
116042	107251	87	50443	47265	86	2149	1722	25	2873	2707	30	5680	5330	41	11069	10655	54	220682	212741	100	3.75753
292651	204082	118	154966	110021	119	5891	3853	46	9272	6623	58	19432	14439	78	31265	24761	118	672693	504121	134	3.76459
169071	132260	108	47066	36480	95	2283	1862	26	4040	3111	37	7856	6939	49	13092	10272	73	290805	237158	112	3.76661
43968	43984	74	21612	21687	62	636	496	0	1225	1338	13	1914	2134	21	3495	3231	32	81168	79456	87	3.77569
136851	125077	104	64194	59993	87	2580	2578	26	3792	3605	38	8578	8080	55	13481	13124	65	305834	287332	104	3.7767
109574	98018	85	43746	38579	83	1503	1287	18	2413	2219	28	5869	4938	45	9569	9014	56	200531	184505	101	3.78779
146237	125241	92	44044	36225	91	2123	1796	24	3444	3406	37	7216	6560	49	11969	10796	62	250248	226468	108	3.79183
205119	160039	104	84920	67740	99	3027	2557	30	5215	3824	45	10361	8070	59	17334	14215	73	352835	287751	113	3.8009
102536	99491	82	33965	33628	78	2021	1967	20	3147	3239	31	6757	6684	45	11092	10179	60	247288	240364	97	3.8009
146218	116832	109	53334	42322	91	2819	1880	33	3683	3224	35	6658	5875	47	11002	8873	61	234364	192684	109	3.81099
153705	115833	98	50557	37491	93	2031	1940	23	3121	2519	35	7680	5859	52	11095	8269	61	264353	211212	110	3.81301
98163	94646	82	25054	24675	76	1256	1287	13	2034	2128	25	4295	4196	36	7534	7174	56	173983	166385	93	3.81805
122614	112376	88	61457	56987	86	1880	1880	23	3336	3357	34	7293	6793	47	11818	10826	61	250011	234800	98	3.81906
110699	104086	95	39702	37225	80	1700	2003	19	2789	2480	32	5909	5741	40	9071	8175	63	194644	184227	99	3.82209
99472	93400	83	38414	35680	82	1680	1590	19	3116	2650	33	6305	6058	43	11890	11099	61	237483	225726	98	3.82209
112332	95929	99	39559	32904	86	1750	1361	21	2864	2365	35	6449	5561	47	10975	9985	67	225430	196879	102	3.82511
151224	117177	104	59838	47083	94	2449	1940	27	3701	2918	37	7258	5968	49	12306	9535	63	265394	208961	110	3.83218
83020	81361	87	21819	21768	60	1517	1778	21	1796	2353	23	5292	4998	41	9573	9625	50	182931	181812	94	3.83419
129688	111355	95	32944	26378	89	1509	986	0	2444	2279	28	5787	4698	47	9400	8310	56	197278	179790	102	3.84327
248297	182682	117	96493	71436	110	4076	2904	38	7337	5655	54	14669	11736	68	26058	20655	87	554932	449963	127	3.8463
191655	156234	97	81592	67242	95	3204	2546	32	5332	4451	49	9771	8750	52	15470	12925	70	336483	296617	105	3.85033
51788	51611	74	18321	18338	54	665	942	0	601	751	0	1825	1985	23	3699	3418	35	68893	67792	89	3.85134
179237	156593	107	85273	77776	93	3101	2796	30	5727	4979	49	11863	11201	59	21750	19433	86	476759	428190	111	3.86042
177051	147739	94	71823	59692	93	1833	1811	21	4345	3096	42	7843	6749	49	13368	11601	65	301070	256762	109	3.86546
79207	77850	78	30692	30311	77	1113	1220	9	1531	1868	21	3894	3794	36	6688	6359	45	140430	134008	95	3.87051
131123	108753	92	57642	49540	88	1699	1398	23	3396	2610	33	5609	4881	45	9770	8103	60	215714	183590	105	3.87555
50132	49637	75	24452	24475	73	711	709	0	1061	978	0	2405	2226	25	3777	4099	33	81425	82422	88	3.87858
101719	95493	83	31786	29089	83	1734	1591	18	1926	1848	20	4317	4409	37	6976	6530	43	158649	151403	99	3.87959
131557	118186	92	53882	49297	84	2116	1761	23	3181	2959	34	6444	5740	46	11258	10237	63	248432	227994	101	3.88059
155466	137365	95	89980	78978	90	2266	1838	25	3514	3042	38	7866	7004	49	12869	11159	69	282019	249474	105	3.88059
212636	152216	102	77378	53958	101	2678	1924	33	4810	3497	46	9554	6979	61	14150	11296	72	313208	222624	117	3.8816
75681	75904	78	20183	20141	54	1287	1213	13	2389	2001	26	4384	4064	38	7307	7196	48	153619	151642	92	3.8816
131432	124299	95	54056	52455	84	2014	2046	21	3793	3090	37	7447	7145	48	12415	10921	63	267896	247181	101	3.88362
194728	170428	99	101452	89329	96	4510	4116	35	8719	7377	52	18049	16310	76	29070	25862	100	612243	541153	113	3.89573
148114	124976	91	69169	59140	90	2156	1898	24	3050	2795	34	6934	5629	48	10058	8541	62	233450	209196	107	3.89673
117981	104507	89	46544	41360	86	1791	1712	21	2559	2198	26	6113	5255	43	8978	8199	54	207604	187261	102	3.89673
188572	151089	102	71654	57499	97	2554	2128	31	4486	3975	42	8094	6853	53	13446	10805	70	287148	236369	114	3.89774
189113	163035	100	73114	64612	92	3735	3288	34	5821	5031	43	12765	11241	57	21318	17362	80	494330	419508	111	3.90178
113498	99572	87	58111	51379	85	1768	1522	19	2164	2062	28	6046	5114	45	9586	8490	54	211775	185114	101	3.90884
79868	78143	78	20438	20182	59	1197	1075	7	1497	1815	16	3063	3077	32	5674	5304	41	124099	123878	91	3.91086
121155	104010	90	43964	37045	89	2009	1630	23	2968	2835	32	7318	6531	51	12588	11104	65	267756	232039	105	3.91187
111240	103501	86	48675	45192	83	1478	1119	11	3053	3010	31	7136	6575	46	11978	11490	61	243114	229746	99	3.9159
117432	107125	87	34374	31004	85	1794	1701	19	3061	2634	33	5949	5334	42	10561	9912	50	214318	208233	101	3.91691
309100	222380	146	128914	95239	128	5893	4334	42	10089	6996	59	19913	14968	80	33189	25514	117	689167	525814	146	3.92599
126891	113626	87	39592	34564	83	1754	1588	20	3104	2736	30	7239	6534	57	12385	11463	62	256093	232608	103	3.92599
203771	155532	114	77500	60498	103	2971	2326	31	5833	4064	52	11512	9167	64	19199	14683	93	412887	319871	120	3.92901
127539	120774	91	32764	31898	82	1839	1695	18	3441	3334	32	6691	6478	44	10350	9837	53	235086	224806	102	3.93103
107136	93146	88	36799	31845	83	1701	1607	21	3022	2412	29	5491	4764	42	8925	7139	58	196181	178901	101	3.93204
46554	46498	61	21737	21761	61	732	675	0	1208	1201	10	2129	1869	25	3449	3609	29	84793	84881	87	3.9391
195347	156679	99	59904	48833	93	2561	2056	28	4207	3772	38	8663	7397	50	12891	11493	62	275946	225695	108	3.94011
114387	108617	92	46020	43770	84	2289	2346	22	3349	3524	29	7532	6993	46	12756	12144	68	298559	286827	101	3.94112
104780	100805	82	27478	27337	78	1744	1837	20	2662	2430	25	5618	5378	41	8607	8074	55	199095	195611	96	3.94112
103586	91914	97	33243	28803	85	1530	1520	19	2529	2185	31	5475	4738	43	8945	8404	59	200515	181303	100	3.94213
71576	69908	76	28461	28245	74	930	1056	6	1808	1780	21	3856	3890	34	6669	6813	41	134255	128149	92	3.94919
91737	89273	79	36945	35962	78	1330	1323	14	2297	2593	25	5552	5342	42	9266	9097	52	203543	192766	96	3.95827
195575	145813	104	80411	60213	100	2723	1955	30	4423	3219	45	9031	7083	54	14868	11970	67	298589	236930	117	3.95928
111232	101305	93	51703	47758	83	1607	1519	17	2408	2441	25	5492	5058	40	8023	7720	45	183638	170950	100	3.96533
134069	119317	93	68839	62350	88	2525	2314	27	4509	3916	44	9059	8020	52	14905	13437	73	299278	269394	105	3.96835
108109	96191	86	49566	44180	85	1486	1511	19	2754	2592	30	6549	5875	47	11596	10534	67	213470	197984	101	3.96936
276633	160090	127	189800	131049	125	4596	2832	43	7857	5105	60	16525	10783	77	27539	18464	108	615629	401123	140	3.97743
40014	38580	71	18528	18725	54	617	733	0	785	760	0	1513	1367	19	2214	2315	25	62383	62300	84	3.97844
133465	112781	89	42988	36218	86	2052	1700	23	3685	3138	39	6839	5823	48	10734	9026	67	223741	202181	105	3.97844
82878	81910	81	21711	21784	62	926	1051	5	2186	2326	26	4362	4375	35	6737	6636	42	153867	155387	95	3.99761
110348	94918	90	42859	37590	86	1622	1313	17	2804	2281	31	6599	5964	46	9777	8841	51	218897	189724	103	4.00366
180132	144128	98	75140	59692	95	2650	2308	26	3940	3129	38	8582	7111	55	13930	11145	63	281007	243205	111	4.00568
36666	36283	73	16036	16180	51	521	519	0	578	846	0	1940	1697	24	3794	3638	34	69921	67925	86	4.00568
160758	138479	94	60489	53482	89	2669	2595	29	4555	4237	39	10515	9234	60	17807	15474	71	370142	308946	106	4.00568
158722	130834	97	63791	51742	94	2104	1840	27	3202	2874	36	9033	7463	57	14690	11777	71	314239	268573	110	4.0077
82853	80126	80	26237	25912	74	986	919	0	1460	1242	17	3978	3699	35	6002	5792	42	136129	127216	94	4.0077
92183	90744	81	44698	43343	81	1969	1716	22	2352	2302	29	6577	6342	44	11039	10511	61	217799	213085	97	4.01274
226164	176040	103	99774	78415	100	3804	2762	37	5949	4480	46	13047	10187	67	21698	17155	84	443858	355287	117	4.01778
98003	94201	87	44053	42736	80	1388	1299	13	2612	2000	28	5430	5201	41	9091	8875	52	195361	187148	97	4.01879
51417	49626	76	19456	19487	56	498	571	0	918	1220	8	2293	2350	24	4049	4135	36	89812	87316	89	4.02182
185304	146334	103	64606	50470	98	3032	2343	31	4709	4111	38	9785	7722	55	16502	13986	72	350191	293149	113	4.02383
67608	66927	79	25215	25158	74	1169	1041	5	1034	1351	14	3696	3705	33	6233	6621	40	124142	121050	92	4.02888
147003	130844	91	43768	37161	91	1761	1731	19	3802	3340	36	7627	6873	49	12536	11697	62	266392	248315	106	4.0309
109547	90234	91	47314	37488	89	1916	1407	19	2427	2162	26	4774	3908	40	8173	6535	56	166632	138575	104	4.03493
217879	174281	100	117793	93155	100	3987	2814	39	6388	5047	50	13801	10892	71	22691	18030	87	490537	396459	113	4.03594
137312	115536	94	59162	48853	91	2184	1752	27	3618	3430	33	9298	7880	55	14781	12543	70	322668	270753	104	4.03796
125534	104729	93	47603	39317	89	1855	1490	19	2920	2597	31	6426	5399	47	10818	9223	59	218885	182466	103	4.03897
115097	109266	89	53040	49763	84	1836	1755	22	3540	3329	35	7848	7349	49	12949	12202	61	269330	261365	99	4.04199
172905	131906	97	63091	47713	95	3003	2376	34	4766	3546	45	10260	7725	58	18589	13856	82	393526	296910	112	4.05107
274967	184280	118	108239	71626	118	3692	2493	38	6333	4560	48	14095	9245	78	22164	15113	89	495061	350617	134	4.05309
103863	88324	96	40243	33736	84	1539	1329	16	3132	2644	32	5551	4577	45	9233	8058	54	202170	179312	100	4.05712
134176	119012	90	53460	45373	91	2274	1831	24	3665	3226	36	8701	7872	49	15261	13831	72	322473	283501	106	4.06116
317134	246417	117	160881	128147	116	6467	5078	43	10301	8714	57	21340	17694	96	34720	26563	119	785713	633468	132	4.06116
177523	129445	115	81052	61751	98	2721	1835	35	4115	2799	45	10193	7378	60	16373	11842	71	342438	253784	115	4.06217
179725	146037	100	63939	52487	93	2932	2352	28	4857	4346	39	10503	8822	59	17732	15273	75	377777	319084	112	4.07326
186003	143892	101	65307	51277	95	2758	2239	27	4502	3621	40	9848	8269	56	17809	14847	79	366574	294562	113	4.07932
144599	119844	93	55926	45862	92	2154	1688	25	3816	3626	36	8874	7420	55	14295	11803	73	301220	260669	108	4.08839
159497	122511	99	55898	42896	95	2476	2233	26	4050	2858	38	8335	6948	48	14873	12198	68	325258	258817	112	4.0894
101116	97260	84	29297	28730	77	1862	1791	19	2801	2767	29	5387	5343	42	8510	7943	49	189866	181426	97	4.09445
171366	130184	97	65530	49492	95	2542	1789	28	4889	3421	46	10260	7702	57	18363	13563	78	356597	280459	112	4.10958
199929	171217	97	125214	111204	96	4513	3857	38	7816	6775	49	16556	14327	77	26302	24070	99	606487	531491	113	4.11966
96695	90421	89	44067	40533	83	1547	1403	14	2610	2586	28	5150	4648	40	8846	7789	64	189615	176129	98	4.12269
99113	99251	79	25785	25733	68	1466	1457	19	2583	2740	27	6705	6601	43	11334	11381	61	260373	248932	95	4.12269
146120	118319	95	47322	39482	89	2635	2379	26	3570	2796	36	8088	6514	60	12653	10538	64	255948	219973	108	4.12773
109619	102874	86	44057	41419	83	2015	1974	23	3085	3099	26	7670	7392	46	13128	12355	57	270299	257363	100	4.12874
176119	153761	95	81461	71631	92	2853	2661	29	5790	5790	43	11872	10818	60	20425	18873	89	417893	389765	107	4.13782
198049	151077	97	69478	52029	97	2666	2158	30	5114	4072	45	9252	7654	55	15091	11008	69	340417	259398	113	4.13782
104744	96610	89	48413	44750	82	1904	1705	19	2801	2930	29	5825	5623	41	9933	9569	52	226741	218186	99	4.14085
224600	153778	107	93194	65921	104	3213	2336	33	5518	3686	54	11277	8298	62	18696	13048	86	414979	288049	121	4.14387
120526	115448	82	49191	46614	81	2178	1842	25	3453	3300	35	7163	7119	44	11607	10800	63	271448	260233	99	4.14387
66782	64912	87	23643	23800	67	832	857	0	1858	1546	18	3782	3525	33	6006	5449	46	127441	124342	92	4.14488
139334	125236	88	44230	39466	85	2139	1974	22	3797	3741	33	8831	8255	52	16371	14945	77	316961	301488	103	4.14791
98860	91312	88	33647	32410	81	1954	2013	22	3260	3072	31	7674	7120	46	10875	10462	61	242857	226593	99	4.14993
108738	99546	87	39213	35162	83	1663	1407	17	2727	2695	30	5489	5396	43	9286	8841	53	200611	190861	100	4.15194
98731	91696	82	43681	40779	82	1840	1682	19	2779	2499	28	5218	5154	38	8879	8566	51	189892	185324	98	4.15699
60602	59464	86	10638	10586	44	922	944	0	1698	1715	19	4725	4825	37	6002	5727	45	160285	161314	90	4.17111
70730	68789	78	25917	25692	71	1027	1033	5	1442	1900	17	3461	3498	31	6662	6943	42	126498	125393	94	4.17212
47597	48683	76	12903	12947	46	851	796	0	1225	1402	14	2956	2734	30	4286	4199	36	98287	97421	87	4.17313
273158	189339	121	176959	125358	116	6322	4286	47	10597	8118	59	22342	15504	91	38231	28048	120	792050	566107	133	4.17414
101322	94025	85	40519	36897	81	1741	1635	19	1885	2233	23	6151	5931	43	10971	10280	60	212000	201496	99	4.18826
94881	87447	84	33657	29968	80	1389	1500	15	2311	2138	25	5381	4847	42	8736	7865	52	200648	184566	98	4.19128
106609	101697	82	44059	42000	82	1781	1643	21	2895	2456	33	5702	5596	40	9726	9179	53	194054	188522	98	4.19431
126229	106660	94	47605	40848	88	1728	1425	20	2699	2712	30	6201	5604	44	10087	8500	54	224214	193626	104	4.19935
346997	239198	142	185572	136160	135	9711	7035	52	15519	12146	66	31632	22811	122	50396	36461	138	1.04858e+06	790643	153	4.2044
40483	39909	78	10321	10430	43	630	579	0	777	888	0	1511	1403	19	2827	2873	29	57177	57599	86	4.20541
118671	99796	86	47496	39772	85	1586	1323	17	2479	1966	30	5540	4701	41	7866	6869	48	175450	153373	102	4.20944
349692	251315	157	237170	179114	142	9213	7066	48	14565	10719	68	29727	22390	108	45992	32450	142	982029	697300	157	4.21146
105022	101104	90	22062	21652	64	1548	1404	21	2661	2945	28	7029	6916	43	12257	11698	68	262787	254394	98	4.21751
114636	103004	87	47497	40622	87	1627	1212	13	2977	2849	30	6351	5978	44	10022	9040	54	223359	198825	102	4.21751
115936	111697	89	44248	42454	82	2161	1809	25	4354	3598	37	7783	7295	47	13490	13005	69	276425	260198	100	4.22054
150523	124107	91	51384	42270	88	2522	1856	27	3899	3169	39	8225	6993	52	14056	11736	69	281631	245676	105	4.22356
163123	119476	101	69089	52375	96	2482	1823	30	3361	2887	37	8278	6197	53	13823	10573	72	283308	213640	110	4.22356
84539	81044	79	34577	32887	77	1179	907	0	2449	2049	29	3741	3639	36	6262	6368	42	132408	127770	95	4.22457
252624	187578	112	139423	111097	108	4962	3711	40	9996	7741	58	19926	15787	81	32556	25949	111	679771	533073	126	4.2397
185214	135464	119	84392	61785	119	2992	1886	31	5318	4281	40	10650	7661	69	17509	12495	112	365179	265550	119	4.2397
130074	108494	91	57537	47979	89	2093	1622	25	3751	2865	39	8034	6603	56	13122	11060	66	281834	238813	106	4.24878
83864	83025	80	29007	28689	77	1388	1213	11	2245	1954	24	4202	4302	38	7375	7605	46	171606	164995	95	4.25282
100329	97471	80	30665	29651	80	2034	1877	20	2866	2914	29	6115	5683	46	9281	8787	54	224955	212705	97	4.25383
83819	81748	95	29796	29044	78	1324	1220	13	1727	1699	19	4107	3906	36	6795	6506	44	152073	145186	95	4.25483
181741	134079	97	69795	51485	96	2580	1903	31	4311	3359	41	8609	6699	52	13084	9580	70	273012	203793	110	4.25887
194425	164125	99	77806	67307	93	3070	3108	28	4372	4169	36	9474	8541	54	14692	13109	64	332970	293823	108	4.26492
161477	143579	94	65149	58619	90	2445	2274	25	4445	3531	38	9498	8571	57	15806	14452	65	326855	301695	108	4.26593
78074	75395	84	27363	26989	75	1176	1158	9	2055	2021	28	4063	4050	33	6864	6443	49	148553	139071	95	4.26593
94253	87074	82	40359	37322	80	1301	1208	14	2510	2401	25	6017	5813	44	10846	10426	55	224247	208120	97	4.27097
108666	102221	86	37440	34732	80	1862	1724	21	2964	3062	30	7282	7058	46	13456	13014	60	281172	264059	98	4.27198
126719	100790	93	56860	46525	89	1329	1284	12	2408	2196	31	5836	5038	44	9811	8048	58	200679	164948	107	4.27299
140494	122130	89	54059	45662	89	1910	1474	23	3464	3137	36	8000	7138	49	13722	12523	72	270560	241188	104	4.28711
211584	151201	106	82347	57086	105	3297	2527	33	5510	4043	48	12354	9058	64	20919	14957	89	439807	312847	119	4.28913
37837	37687	66	13309	13136	48	289	407	0	954	1069	5	2005	2468	21	4032	3885	36	79509	78646	84	4.29115
202208	156690	99	72311	57123	96	2813	1985	31	4257	3411	43	9764	7754	57	16384	13136	71	346748	278984	109	4.29216
98441	93770	85	30508	29504	79	1441	1404	15	2650	2421	33	5905	5801	42	9387	9531	55	207493	200728	95	4.29317
147744	122506	91	68630	56540	90	1942	1693	23	3832	2945	37	7261	5876	50	12494	10144	63	282368	239750	106	4.29821
149511	121137	95	54329	45040	91	2759	2095	30	3633	3094	38	7857	6341	55	12862	10906	62	289918	253486	108	4.29821
95636	90240	85	27619	26291	77	1509	1332	18	3002	3061	29	6007	5650	42	11499	10460	63	241599	234356	97	4.30628
169194	139187	95	69196	55771	94	2596	2047	29	4149	3475	39	8717	7168	52	13780	11831	70	282147	243578	110	4.31435
188266	146982	100	76517	60228	100	2849	1852	36	5264	4491	46	11113	8461	58	18361	14527	81	412688	337069	116	4.31838
79747	78370	82	24063	23967	65	731	786	0	1893	2122	19	4053	4065	35	7439	7565	48	142223	136899	94	4.32645
81790	80700	80	16026	15946	50	1176	1143	8	2414	2241	25	4034	4063	35	6361	6617	42	137812	131755	90	4.32746
130789	126408	84	54146	51512	84	2283	2071	21	3598	2927	32	6271	5853	43	11229	10571	57	222893	203544	100	4.32746
128625	105633	90	60449	49680	89	1500	1370	18	3106	2815	34	6097	4855	48	9111	8219	55	226620	193170	106	4.32948
156872	132511	104	58506	49066	91	2807	2409	30	4091	3485	39	8825	8190	51	14633	12642	67	312597	280804	106	4.32948
146294	119430	96	52914	40892	91	1613	1349	21	3460	2842	35	6977	6063	46	9819	8172	55	215873	175926	108	4.33553
50002	49697	74	19637	19641	55	799	784	0	1101	1034	4	2362	2392	26	3770	3854	33	87150	86624	89	4.33553
200311	154888	100	84440	64750	98	2468	1714	30	4493	3514	42	9350	7346	58	15380	12381	67	316270	246566	115	4.33856
191723	145679	112	85498	65304	99	3076	2053	35	4508	3992	39	10457	8254	63	17727	13432	88	366654	287455	117	4.34058
107596	103887	85	42588	41742	80	1456	1406	14	2411	2422	29	5964	5891	42	9736	9026	55	213799	205950	98	4.3436
148217	128142	90	63315	54363	88	2422	2128	27	3045	2749	34	7615	6307	51	12189	9877	64	278789	241785	105	4.34562
163174	142986	91	68897	60910	90	1833	1548	20	3436	3129	32	6719	6252	45	11813	9638	64	231297	206566	105	4.34663
62850	60908	84	15810	15591	52	811	681	0	1470	1814	17	3099	2972	30	4812	4722	38	108944	106755	92	4.34764
171241	133640	98	69814	57168	95	2501	2001	29	3671	3188	40	8665	6673	55	13492	11147	68	289659	229862	113	4.35873
98240	95566	82	33816	33465	79	1458	1210	13	2597	2143	30	5821	5621	45	9919	10311	53	224988	211244	97	4.35873
187246	148545	98	66545	51183	95	2438	1989	30	4607	3832	39	9689	7746	58	16014	12936	74	364342	298437	112	4.35974
121846	117083	85	50415	48307	82	1801	1744	22	3504	3454	35	8070	7783	51	12458	11268	67	283528	274332	99	4.36075
201342	153977	100	91028	70094	99	3207	2583	31	4994	3777	46	10813	8539	60	18265	14133	78	397023	313853	115	4.36479
110544	107348	84	23253	23183	61	1648	1901	19	3213	3080	27	7227	6609	48	11637	10989	61	249141	234915	98	4.3658
85134	82111	88	30986	30111	79	1166	1273	11	2008	1653	21	4139	3882	36	7708	7554	45	170297	168982	96	4.36882
158112	122848	97	47368	37059	90	2312	2175	25	3913	3255	37	7830	6214	52	13003	10356	68	267605	220016	109	4.37185
171665	137119	96	60760	48553	92	2244	1832	24	3936	3187	41	8533	6777	55	14828	11474	76	295146	247184	110	4.37185
75467	77519	76	32244	32287	74	1210	1020	4	1550	1916	22	3766	4066	32	5850	5690	40	140973	137726	92	4.37185
80065	74662	81	44955	41997	80	1452	1097	13	1844	1677	26	4009	4025	34	7519	6672	50	145567	139393	96	4.37689
190573	148347	99	118155	97311	98	4662	4274	34	6573	5596	46	14218	12405	71	22186	18250	86	473585	389022	115	4.389
128025	121900	83	53453	50835	83	1552	1445	18	3390	3102	34	6374	6116	46	11017	10650	56	227148	212504	99	4.39
129743	109368	89	60455	51343	90	2184	1650	23	3202	2569	39	7335	6199	48	10948	9471	55	237543	204954	106	4.39
82984	81025	77	25173	25010	72	1659	1566	17	2171	2356	23	4862	4737	37	9401	8917	55	198327	193600	94	4.39505
102206	92527	94	51595	47771	82	1613	1425	19	2344	2482	27	5253	4725	41	10136	9616	55	200401	191276	98	4.40312
126686	114227	102	36805	32872	83	2320	1801	28	3242	3154	31	8155	7531	50	13527	12396	63	280992	263439	102	4.40514
89423	88215	79	21201	20889	57	1748	1292	17	2381	2373	25	6186	6084	44	10182	9860	55	215695	208061	96	4.40816
144843	124978	97	85619	76454	91	1844	1730	19	3303	3049	34	6597	5799	47	11096	10253	57	232490	213600	106	4.40816
142720	116981	92	51352	41008	90	1943	1716	22	3727	3286	35	7498	6053	49	13111	11682	59	279232	236613	105	4.41522
91306	88698	81	27560	27058	77	1648	1598	18	2468	2285	28	4970	4949	38	8805	8481	47	185173	176177	96	4.41724
113033	98093	88	46000	39850	85	1675	1637	20	2742	2361	29	5491	4921	42	8911	8199	51	193750	174927	102	4.42632
120006	102935	87	45430	38467	86	1334	1008	3	1925	1947	27	5957	5247	45	9346	8147	52	195212	169335	101	4.42632
104078	100239	84	39729	39181	80	1434	1609	16	3171	2913	32	6409	6221	45	10245	9688	61	223217	213810	98	4.42834
82580	80512	81	29726	28904	77	1378	1273	11	1741	1505	18	4192	4042	36	7114	7266	44	155362	149259	95	4.42935
80902	80764	78	16794	16517	51	1265	1520	13	2294	1814	25	4441	4214	39	7769	7476	46	159092	155843	94	4.43641
193915	157357	101	70643	56927	96	2873	2250	31	5244	4345	46	11750	9510	62	19992	16268	76	420548	340474	114	4.43742
199873	153765	102	94243	73321	101	3120	2492	30	4407	3324	46	8725	6544	54	12934	10717	57	286325	231919	118	4.44044
109880	107703	85	41729	40368	81	2034	1812	24	2769	2787	30	6123	5739	44	10157	10247	56	218937	213284	98	4.44044
166800	123434	104	67640	50694	95	2491	1894	30	3353	2628	38	7837	6331	51	12336	9745	72	264619	198704	111	4.44448
245885	194694	110	150949	123928	110	4572	3711	37	7599	5849	48	14718	11976	67	24543	19536	94	482837	390945	126	4.44549
103587	100095	82	47516	46232	80	1844	1690	21	2542	2429	23	5779	5497	42	8524	8204	57	188992	182968	94	4.45053
191469	144925	102	80288	62687	97	2758	2266	31	5570	3919	42	9476	7510	54	17248	13393	69	371706	295394	114	4.45154
152176	129094	108	79700	69296	91	2199	1649	23	3645	3302	35	7030	6302	47	10121	8623	55	216239	190418	107	4.45557
113005	107188	85	56944	54455	82	1838	1788	21	2058	2049	27	5172	5112	38	9443	8477	60	181589	168963	99	4.46566
96702	92820	83	27010	26378	78	1404	1312	14	2759	2748	27	5133	5021	39	9605	9339	51	193141	189733	97	4.4707
43996	42878	65	11206	11176	44	615	748	0	927	855	0	2135	2265	23	3986	4123	32	81216	81884	88	4.47272
144848	127333	90	70454	63123	88	2133	1937	22	4155	3606	36	8301	7453	51	13587	12207	69	279614	254247	104	4.47474
139665	113840	91	51257	40578	90	2279	1925	26	3080	2764	38	7374	6144	52	12054	9933	63	267338	227355	108	4.47474
165431	133750	93	57544	46098	92	2482	1693	28	3535	2830	37	8814	7118	54	14685	11640	71	320654	263317	109	4.47676
62778	63476	76	26488	26231	74	753	818	0	1777	1738	22	2671	2853	27	4220	4369	34	97643	95411	91	4.47676
91878	87175	92	36184	34375	80	1437	1251	15	2719	2394	27	5367	5006	40	8212	7860	48	183388	177098	96	4.48583
165334	132442	97	55131	42958	94	2691	2072	31	3840	3659	32	8030	6747	54	14262	11253	71	285867	243707	112	4.49189
140859	121870	89	49615	41204	91	2061	1707	24	3566	2955	35	7331	7115	46	11585	10724	58	246331	218367	105	4.49592
124764	112906	89	52044	46868	87	1788	1526	21	2764	2580	30	6239	5877	43	9879	8509	56	229039	211117	100	4.50803
78196	78430	83	32796	32670	76	1621	1418	16	1943	1703	22	4361	4480	36	7746	7971	51	160816	158204	94	4.50803
127998	113006	93	52941	47362	86	2298	1945	27	3657	3466	35	7368	6929	48	12004	10653	57	266383	244486	99	4.51509
220292	174811	110	69626	57737	97	3631	2865	34	6795	6139	44	13998	11661	68	22292	18953	87	498722	436214	114	4.51711
140849	118028	93	53253	43232	90	2147	1590	30	3133	2731	36	7995	6549	52	12915	11085	60	279458	239003	107	4.52013
140320	122307	93	63745	56340	88	2479	2025	28	4429	3566	39	8827	8100	52	13353	11563	65	292404	271895	105	4.52316
59372	56911	81	16831	16423	52	1108	974	0	1783	1699	20	3449	3289	33	5086	5284	37	109199	107858	91	4.52618
69526	68059	79	26922	26521	76	681	715	0	1318	1588	18	3646	3711	32	6222	6094	45	128549	121542	93	4.52719
208393	158140	101	90727	70952	100	2796	2001	30	3893	3182	41	8585	6560	55	13389	11328	63	323661	256805	117	4.52921
144285	128606	95	62683	56640	88	2364	2118	25	4316	4252	35	8778	7949	51	15233	13829	67	309925	300530	106	4.53123
259858	189562	118	125420	95133	114	4362	3515	37	7299	5383	54	16645	12783	81	27691	19994	115	557851	429512	131	4.53123
220882	151935	110	91451	63694	101	2562	1850	31	4471	3177	46	10241	7170	60	15603	10762	79	340472	243785	120	4.53324
72862	70914	80	25654	25301	73	1309	1238	13	2257	2072	25	4442	4180	37	6804	6573	45	158375	156033	92	4.54131
96477	93254	82	31279	30782	78	1623	1687	17	2973	2758	35	5823	5657	43	11001	10521	57	221569	210390	96	4.54838
55501	53236	84	18639	18331	55	870	841	0	1164	1274	11	2844	2654	30	4146	3817	35	87820	83237	91	4.55039
97554	96581	81	29063	28130	78	1878	1860	22	2179	2153	24	5109	4980	39	10138	9306	55	206957	200645	97	4.55241
113891	109090	84	39560	37851	81	1926	1966	22	3160	3272	30	7351	6668	49	11891	11286	60	257783	254373	99	4.55241
152466	127947	92	64841	55721	88	2587	2282	27	4291	3111	38	8335	7025	52	12815	10951	62	271356	236403	105	4.55645
87089	85334	78	18181	17740	55	1186	1127	9	2264	2414	25	5240	5004	40	10044	9932	56	211404	204863	94	4.56048
118845	112197	85	56390	52035	84	2233	2361	23	4209	3748	35	8331	7473	52	13023	12833	64	311221	294445	99	4.56149
39781	39911	71	12487	12293	46	477	588	0	1039	927	0	1816	1861	21	3589	3814	31	78031	81153	86	4.56351
128765	117441	96	51228	46217	85	2247	2114	23	3119	2847	35	6099	5622	43	9966	8612	58	206483	188759	102	4.56653
136173	118697	90	37502	33057	85	2365	2002	26	2856	2891	30	6811	6206	44	11899	10159	71	251654	218617	105	4.56653
127137	109990	88	47527	41773	86	1875	1400	21	2802	2526	32	5863	5879	42	9902	9001	56	195361	175308	103	4.59478
252517	176522	114	94419	66966	110	3381	2424	39	6539	4851	52	13160	9542	67	20573	14588	93	453135	325062	126	4.59579
37781	37366	74	15780	15815	51	446	331	0	610	727	0	1756	1989	21	3307	2836	34	60737	60840	84	4.60688
110857	102113	95	54619	50112	85	1684	1645	17	2659	2359	28	6500	5926	46	12169	10502	65	247021	232543	101	4.62
148250	125264	92	63165	53679	90	2133	1846	25	3491	2962	33	8367	7182	55	14642	12812	66	297444	259023	107	4.62706
148045	129909	93	48122	42431	89	2478	2569	25	4393	3980	36	9433	8255	52	17242	15264	74	342780	314165	106	4.62706
71511	69003	84	25501	24966	69	782	870	0	1964	1648	19	4101	3670	36	6313	6132	42	139740	133992	93	4.63916
106909	101391	83	51646	48765	82	1656	1368	17	2817	2680	30	6162	5763	42	10009	9631	53	216259	208217	97	4.64421
153200	123237	95	63801	51416	92	2021	1595	26	4041	3019	39	9259	7810	56	13912	10882	63	321033	262854	107	4.64925
113617	108007	85	49562	47313	82	1624	1497	18	3238	2954	33	5105	4894	39	9008	9152	61	200809	186921	97	4.65328
183230	143448	110	73074	56047	97	2718	2166	30	4045	3485	38	10534	8227	59	17496	13876	73	374891	309012	114	4.65328
251020	181852	110	110267	76401	107	7451	5434	48	8727	6746	54	16660	12405	78	27210	21046	107	577876	474296	120	4.65328
181743	141915	97	68616	52757	95	2524	1983	30	4625	3715	42	10181	7820	60	18062	13951	77	392818	319725	110	4.65328
222104	162066	101	84038	60461	100	2965	2107	32	5545	4315	47	11299	8114	68	17911	13718	89	381151	290579	117	4.66438
209390	150074	122	73916	52647	110	3433	2165	37	5056	3659	44	11331	8053	65	20088	14156	105	425635	304092	122	4.66438
139428	121188	91	57249	49891	87	2181	2031	22	3964	3314	37	8332	7411	52	12796	12159	62	284794	260332	103	4.66842
169661	143709	104	66217	56416	92	2449	2207	25	4336	3317	41	8814	7750	55	14317	12648	75	315338	271985	106	4.67043
154761	120908	101	52189	41211	92	2075	1818	27	3725	3169	34	8475	6534	53	14036	10985	69	297839	243066	107	4.67346
99044	96692	82	28666	27933	78	1797	1445	21	2689	2776	27	6057	5828	41	11163	11224	56	230644	226343	96	4.67749
97293	93194	92	26562	25697	78	1424	1505	14	2145	1952	24	5149	5014	38	8609	8244	56	178088	177682	97	4.68052
180610	141215	97	60809	48362	94	2261	1757	25	4646	4031	40	9899	8407	56	17950	14984	79	372372	306895	112	4.68153
93841	85088	88	38893	35094	81	1725	1390	19	1809	1373	21	4767	4049	42	8487	7227	61	175151	151209	98	4.68153
122839	115281	86	58712	55122	84	2749	2663	26	5111	4295	40	10522	9889	54	17740	16128	83	393125	357041	101	4.68859
168827	138626	96	73003	61178	96	2705	2209	25	4459	3472	41	8336	7042	52	13786	11733	66	314047	262475	113	4.69162
43087	43307	75	18690	18700	59	748	548	0	796	940	0	1954	1907	23	3340	3241	31	57608	56080	83	4.69565
107303	102662	83	43884	41702	81	2052	1884	22	2985	2817	30	6665	6432	45	12348	12053	58	245487	238613	98	4.69666
187844	154078	97	76040	61886	95	2270	1917	28	4695	4154	38	9086	7711	51	14729	11940	75	314096	267733	107	4.69969
107223	99240	84	42743	39117	81	1222	1270	14	2581	2399	27	6015	5667	43	10160	9568	56	226551	218367	96	4.69969
132036	110805	97	70147	61216	89	1926	1574	19	3321	2468	31	5863	5057	43	10061	7997	64	207543	178831	102	4.70473
198929	152345	101	78237	59231	99	2892	2102	33	4873	3521	44	11243	8552	63	19262	15521	80	413310	321477	117	4.70977
231711	191956	106	123661	107465	104	4228	3470	37	7042	6003	55	14565	12557	68	24121	21300	94	486875	418914	121	4.7128
34630	35346	70	13162	13302	45	224	454	0	1252	792	0	1448	1582	20	2777	2666	29	56521	55149	84	4.71784
105906	102015	83	25875	25337	76	1649	1476	18	2719	2881	27	6361	6202	43	11453	10534	60	241859	227592	99	4.71784
219214	179111	106	112267	94591	102	3603	2861	34	7015	6126	45	12963	10929	64	21379	18583	77	443147	392151	116	4.71986
32025	34709	47	11559	11593	46	618	453	0	1048	1089	6	1597	1685	19	2478	2717	27	64520	59516	83	4.71986
149066	125062	104	69661	58770	91	1909	1502	22	3401	2960	32	6615	5606	48	11133	9467	67	244910	207501	107	4.72793
117337	96978	89	49545	41747	87	1685	1394	19	2797	2318	30	6476	5514	47	10801	8939	61	218777	178867	102	4.73802
159278	147903	89	62362	58361	87	2626	2346	27	4251	3815	40	8834	8573	47	13813	13186	66	287508	268176	105	4.74508
152007	130574	92	59571	50744	93	2733	2336	27	3473	3260	35	8050	6801	53	13840	12169	70	302713	263279	109	4.74508
52730	50267	77	26457	26458	74	883	730	0	122	654	0	1852	1750	22	2994	3152	29	63925	63977	89	4.74609
68950	68240	79	19092	18711	58	1246	1215	10	1520	1401	16	3716	3714	33	6075	6328	40	129998	125731	92	4.7471
52797	52548	79	19494	19461	57	487	567	0	1379	1382	18	2612	2652	29	3861	3969	35	94067	93945	89	4.74911
79787	68813	84	35954	31502	81	1126	976	0	988	1029	6	3520	3088	34	6117	5606	45	129063	114104	97	4.76021
147006	132608	97	66903	61580	87	1865	2007	20	3995	3702	35	8583	7740	54	15237	13498	70	313904	299443	105	4.76324
106066	94294	87	43734	37874	83	1366	1071	10	2363	2374	28	5070	4399	40	8122	7497	50	164872	148962	98	4.76727
93382	90155	84	37155	36037	79	1340	1249	11	1892	1795	23	4764	4459	37	7976	8086	53	179981	172591	96	4.76929
126521	109172	92	38736	31906	89	2189	1896	24	3340	2983	33	7921	7283	47	12939	11403	62	269981	234461	105	4.77131
58681	58123	83	23077	23020	73	904	822	0	1296	1488	16	2863	3102	28	4871	5158	38	98053	100744	90	4.77231
105685	88071	88	38925	33363	85	1212	1066	8	2264	2062	31	4673	4351	40	8594	7241	59	167246	144672	101	4.77231
138273	112858	91	48859	39449	89	2021	1575	23	2503	2332	34	6843	5549	47	10315	8967	57	230609	190294	106	4.77231
111137	101599	96	37018	33885	83	1595	1705	18	2949	2810	28	6536	6074	44	10415	9905	50	227798	216615	100	4.77635
94733	84409	91	41859	36869	82	1648	1407	18	2292	2272	29	5344	4700	43	8469	7684	58	193634	173266	99	4.77635
111971	94910	90	41838	34410	87	1820	1244	21	2853	2341	29	6726	6159	46	11595	10015	58	248386	209773	102	4.77938
162295	138257	104	75200	65319	94	1945	1730	21	3438	3060	36	7228	6354	48	11237	10050	56	240577	205888	111	4.78946
125779	113472	86	43219	39225	84	2301	2231	25	4118	4011	35	8659	7853	56	15251	14070	74	326660	305295	101	4.79652
107813	101445	87	36154	34253	81	1778	1759	21	2870	2756	28	7348	6534	49	11133	10612	56	252384	236384	97	4.79753
158999	129112	100	64543	52865	92	2865	2103	29	4259	3357	42	8890	7558	54	14055	11544	65	325945	273592	109	4.79854
132847	117883	87	53188	46904	85	2346	1833	25	3455	3266	35	7571	6888	48	12468	11827	59	255851	232322	103	4.80964
160558	143841	94	81817	71882	91	3093	2643	31	6010	5358	42	11883	10592	62	19192	17585	71	398103	360568	105	4.81166
89721	87631	83	36099	35951	77	1159	1206	10	2653	2393	28	5730	5388	42	10550	10633	55	211578	204904	95	4.81266
116889	108725	84	43344	40073	85	1980	2078	21	3085	3141	32	6689	6640	47	11812	10728	73	229902	220471	100	4.81569
86891	85379	81	31546	31106	78	1538	1365	14	2085	2239	25	5171	5035	40	9243	8692	55	184936	177070	96	4.81569
102059	99617	86	22826	22419	63	1730	1500	20	2684	2923	25	5828	5601	43	10979	10457	60	225706	218497	97	4.81973
77877	75802	80	25875	25462	73	802	855	0	1971	1823	22	4333	4050	36	7149	6753	49	148344	145915	94	4.82477
127581	118657	91	43814	42246	83	1333	1225	12	2914	2650	31	6953	6765	47	10870	10522	59	279919	267800	101	4.82679
103283	101151	81	41194	40209	80	1041	1134	9	2342	2796	25	5302	5487	39	8892	8601	54	182813	176232	98	4.82981
80213	78330	79	32095	31983	76	1038	1028	4	1356	1591	18	3916	3672	34	7003	6386	46	143554	140908	93	4.83284
47798	47016	79	30638	30945	72	645	605	0	886	905	0	1988	1913	22	2990	2729	32	68340	68596	88	4.83687
223732	138367	126	85175	55890	121	3181	1909	30	4782	3348	60	10801	6382	75	16905	9953	86	398502	240991	137	4.84091
69650	67851	88	27519	27165	75	980	1048	4	1744	1943	23	3907	3675	33	6774	6771	45	143642	141375	93	4.84192
137793	121889	92	62994	56962	87	2241	1982	26	3557	3333	32	7529	6975	46	12574	11811	68	274497	257032	105	4.84192
93059	86655	85	39281	36141	81	1159	1161	12	2056	1638	21	4219	4104	35	7494	6642	47	157786	139893	99	4.852
80229	79844	79	23758	23178	68	1059	1375	14	2090	2069	24	4841	4748	37	9539	9180	60	189276	183655	94	4.85907
51415	52059	79	26266	26393	71	626	365	0	1472	1224	16	2070	1879	26	3982	3879	37	81742	82562	89	4.85907
39159	39186	72	17651	17587	53	773	776	0	539	942	0	1970	1980	23	3267	3756	28	73978	73120	84	4.86209
247423	191545	118	143608	112984	106	4878	4027	38	7805	6605	48	17605	13928	77	31588	25499	106	670843	550758	120	4.8631
310309	234485	127	182190	144287	125	8753	6304	48	15493	12952	69	29521	24708	112	49096	41029	122	1.00185e+06	845502	137	4.86814
76803	75766	79	20504	20464	54	1210	1365	14	1763	1866	19	4600	4333	38	7456	7722	46	153415	147087	94	4.86814
150994	116566	97	60134	47389	93	1749	1619	21	2747	1939	37	6128	4763	48	10186	7876	63	232563	185007	108	4.86915
116345	101357	89	49529	43514	86	1598	1429	21	3621	3381	36	7311	6352	48	12396	10639	60	274032	248590	102	4.87117
233480	180907	106	94619	76730	99	4297	3469	37	8101	6443	51	17625	14064	76	30386	23862	104	647051	532211	118	4.87722
258319	209422	123	204597	172265	115	6016	5071	39	10769	9300	58	20476	17480	82	36582	32230	115	752904	652073	129	4.87924
103117	98775	87	32343	30942	80	1386	1377	18	3105	3077	29	5940	6113	41	10505	10077	55	225135	214649	98	4.88025
137058	115379	92	50684	42992	90	1962	1670	22	3389	3127	36	7293	6302	47	10943	8862	67	256320	213893	107	4.88126
104349	99343	86	57324	54517	83	2121	1798	20	3306	3187	30	5773	5862	41	10885	9883	55	231999	216495	100	4.8863
101317	97325	89	43422	42388	79	1934	1597	19	2719	2714	29	5659	5538	40	9971	9892	54	219210	212891	96	4.8863
141427	133051	85	56304	54061	84	2325	2069	27	4194	4220	32	8378	8200	46	14893	13474	67	306264	288112	102	4.8863
68973	69401	79	18210	18506	51	1074	953	0	1188	1238	16	3338	3386	32	5465	5592	40	117991	117488	93	4.8863
127856	117119	90	43372	38425	87	1879	1441	23	3278	2912	35	6552	5911	49	11314	10264	60	236801	219314	102	4.88933
185671	148951	102	57967	47849	94	3797	3126	34	5594	5024	40	12162	9933	60	18076	15616	72	400653	343192	109	4.89034
43324	44387	63	16929	17046	51	642	622	0	794	775	0	2114	1797	30	3397	3477	31	73046	69951	84	4.89538
111758	96882	89	46965	41009	84	1768	1497	21	2988	2910	27	7057	6229	47	12058	9973	68	247177	217696	102	4.8974
164435	138387	94	52484	44094	90	2412	2063	27	4120	3529	36	9388	8710	52	16010	13549	71	348274	304122	109	4.89941
263062	194102	120	91279	66821	108	4058	2903	38	6797	5431	49	14016	10916	66	22714	16824	94	479055	375122	126	4.90143
92176	85530	82	41726	37267	83	1053	1190	9	2148	1815	27	4801	4183	42	6862	6001	50	161370	146364	98	4.90244
174244	139553	95	65925	52492	94	3388	2462	36	4488	3970	40	10096	8688	57	18534	15059	82	370053	303327	111	4.90244
76546	78069	76	27935	28138	64	1109	1173	10	1401	1503	16	3839	3590	36	7653	7141	52	143286	139335	91	4.90244
81342	77964	95	35461	35265	77	1114	1158	10	1974	2014	25	3883	4030	34	8001	7600	45	164215	158907	95	4.90345
157798	127741	100	51862	41712	92	1809	1486	23	3368	2808	34	7123	5836	51	11783	9721	59	246090	206425	107	4.90446
172086	138019	111	69897	55486	94	2511	2166	29	5034	4196	45	10480	8230	60	17277	14088	73	373329	305688	112	4.91152
85965	85295	85	22916	22681	61	1502	1245	16	1793	1845	23	4873	4707	41	8926	8728	58	184600	179688	94	4.91253
109043	104724	95	34509	33411	79	1491	1414	19	2955	2972	29	5577	5448	40	9235	9032	54	188412	174653	97	4.9206
142239	116877	94	48852	40327	90	2214	1857	26	3797	3055	39	7518	6530	48	13384	11484	68	259122	227401	104	4.92161
138941	116836	93	52448	43771	87	1838	1561	23	3558	2901	34	6658	5536	47	9557	8254	57	217581	179324	100	4.92463
153126	128678	95	71070	59075	90	2564	2043	27	4161	3310	38	7111	6317	48	12856	11193	70	260882	225543	104	4.92463
105301	102332	84	32974	32660	78	1512	1551	17	2950	2724	30	6374	6179	42	10888	10499	63	235618	225798	97	4.92463
198941	162981	100	77848	63746	99	3545	2792	35	6500	5128	46	12090	10735	63	20871	17440	88	451064	400691	111	4.92564
149448	126862	95	67615	58333	90	2543	2106	26	4167	3305	43	8798	7863	54	15267	12921	73	329504	289017	104	4.92665
97316	94178	80	38279	37153	79	1442	1350	15	2910	2999	28	5736	5767	41	10359	10397	56	218909	215954	97	4.92867
88575	84326	81	39486	37370	80	1053	879	0	2269	1969	27	4638	4310	38	6631	6417	43	138728	133213	93	4.93069
127723	110610	89	57996	49881	88	1964	1760	23	3038	2194	34	6355	5416	47	11004	10106	59	220825	196726	102	4.93069
152984	120600	95	69025	54597	94	2453	1787	30	3704	3126	36	7591	5956	49	11369	8905	65	244866	197642	110	4.93472
108280	102479	86	42421	41454	80	2014	1961	24	3662	3034	35	8106	8010	54	14054	13031	72	290707	274549	99	4.9438
113608	105668	85	43565	41242	81	1361	1439	15	2747	2752	29	6300	6184	39	11041	9968	65	231009	218883	99	4.9438
102421	97569	88	25912	24234	76	1594	1467	18	3440	3191	32	6984	6651	45	11100	10798	62	253916	245408	98	4.94783
68410	68966	78	32984	32769	75	1153	1279	12	1328	1372	13	2637	2414	29	4668	5119	36	102935	102015	91	4.94884
177319	155527	107	85201	76095	94	2856	2756	27	4944	4376	39	10039	8961	56	15825	14415	70	333355	308227	108	4.95288
42701	41415	75	18680	18872	54	470	421	0	591	877	0	2331	2448	24	2929	2960	32	73874	71803	85	4.95893
158931	127637	99	71705	58136	94	2031	1600	26	2804	2538	34	6384	5206	48	10824	9053	62	232809	191191	109	4.96196
93428	89670	90	45095	44382	79	1251	1238	13	2432	2316	29	5135	4941	40	9033	8639	58	189617	182899	96	4.96196
213099	172685	111	90232	75406	103	3105	2552	31	6810	5235	46	12576	10379	67	20248	17429	86	441106	372897	120	4.97003
149781	126878	93	66228	55698	90	2307	2142	27	3702	3478	35	8189	7225	52	13258	11544	63	301866	260394	107	4.97507
99949	93612	84	37768	34822	82	1529	1333	20	2617	2601	27	5856	5688	42	9692	8471	54	218358	208703	99	4.98314
133298	111666	95	69791	61866	89	1687	1469	21	2695	2656	30	6846	5845	47	10227	9074	56	232602	208984	104	4.98516
105995	101015	85	41028	39569	80	1834	1715	17	2967	2920	32	5895	5702	42	11302	10622	57	240305	228522	97	4.98516
121169	114652	87	31036	29938	82	1754	1585	20	2779	2485	31	6317	5842	45	10611	10201	59	229414	212183	99	4.98717
141312	127496	90	59195	53159	87	2473	2242	24	3763	3539	33	8580	7808	52	13748	12468	69	306664	287379	102	4.98717
173715	133852	103	66250	51614	96	1803	1325	19	3843	3020	39	9443	7415	54	16207	12466	71	334076	267153	111	4.98919
293561	227531	118	211889	172627	118	7771	6094	46	12071	9597	64	24162	19957	98	39616	32260	118	855331	681163	131	4.9902
191680	149079	105	60427	45482	96	2939	2549	32	5216	4509	41	10166	8201	56	16284	13485	74	357649	299986	109	4.99222
202741	160289	102	71722	56791	99	2972	2276	31	4696	3853	39	9381	7872	56	15160	12150	73	341412	285100	117	4.99524
159407	131343	96	42679	36344	88	2726	2374	27	4729	4131	42	8771	6852	53	16235	13583	73	349690	303995	109	5.00231
104001	90975	90	38492	33699	83	1520	1437	19	2888	2972	31	5319	4923	41	9087	7796	54	201216	183104	101	5.00231
100668	97892	81	36119	35674	79	1522	1397	20	3062	2721	35	6301	5928	44	10652	10775	54	231684	216699	97	5.0134
122401	110043	92	53730	48130	85	1679	1713	19	3041	2879	34	6287	6222	43	10493	9161	58	234549	219684	102	5.0134
55183	54656	82	13352	13669	45	859	834	0	723	973	0	2913	3098	28	4440	4466	36	101965	101076	90	5.01441
158138	121194	96	76949	62139	95	2426	1982	26	3551	2934	37	8531	6493	59	15575	12249	65	324220	260857	110	5.01845
133892	120426	88	41182	35619	87	1780	1705	20	3841	3340	35	7541	6933	47	12170	10707	71	263935	242034	101	5.02147
167511	128965	98	59865	46091	95	2504	1959	27	4318	3370	40	7764	6198	52	13820	10421	78	273764	210709	113	5.02147
105704	94792	86	44630	39701	83	2006	1673	24	2850	2404	32	5655	5323	43	9359	8521	54	196083	177996	100	5.02551
192548	150233	104	68501	53650	96	2439	1764	27	4664	3470	40	10537	8326	68	17113	13603	73	367967	299565	114	5.02652
135126	112109	91	56631	48086	89	1558	1443	14	3016	2686	32	6241	5202	43	10404	8727	59	217316	192539	105	5.0366
98848	95479	80	28627	27605	79	1778	1724	21	2403	2301	30	5489	5215	41	8093	8014	44	170905	159447	97	5.03963
133300	109099	93	55851	45305	90	2455	2033	24	3906	3138	41	7939	6442	53	11643	9997	71	272530	217491	106	5.03963
153344	128469	94	50624	42508	92	2515	1897	28	3839	3369	37	8807	7817	55	15325	13355	69	331977	293895	109	5.04064
130569	123951	86	52743	49937	84	1791	1652	22	3225	2893	34	7559	6807	47	13167	12123	72	277656	263610	102	5.04366
86432	84798	80	23324	22834	63	1469	1516	15	2603	2191	23	4419	4339	39	7266	7199	46	170410	169450	93	5.05072
81952	79225	82	26022	25467	77	1453	1555	15	2252	2231	23	4628	4783	36	7618	7500	44	171948	162410	95	5.0598
150575	120519	96	59593	46768	94	2366	1785	24	3515	2992	37	7954	6395	52	14012	11386	76	276993	219268	110	5.06384
117312	112621	84	44840	43139	81	1594	1748	19	3125	2667	30	5966	5814	43	9614	9311	57	214300	197778	98	5.06586
181159	131559	102	65645	47896	98	2560	1862	27	3821	3354	37	8886	6661	58	15110	10879	79	317858	238889	115	5.07292
120545	105845	93	61752	54354	88	1592	1246	17	2635	2590	30	6147	5482	44	10373	9226	55	206101	190298	104	5.07292
232431	162691	108	98532	70015	108	2979	2084	34	5005	3763	46	11158	8216	62	17909	13494	84	384212	268132	125	5.07393
228368	170309	123	95989	71601	107	2937	2255	33	5488	4297	48	10859	8327	62	17844	13970	78	369594	271890	124	5.07594
161615	129394	95	64495	51254	93	2070	1777	26	3472	3369	35	7030	5859	47	11637	9300	56	239632	194617	107	5.07695
216072	168692	111	90765	71824	98	3768	3083	35	5534	4949	45	11929	9719	68	18667	15247	73	420772	331448	115	5.07796
101008	96507	86	34620	33402	80	1769	1773	22	2422	2445	27	6128	6002	42	10310	10248	53	226497	215511	98	5.08099
145845	125405	106	52788	45110	88	2311	1989	25	3919	3406	35	8180	7351	48	13202	11795	65	310239	284007	106	5.09107
154128	123074	95	57027	44379	92	2261	1936	26	3541	3140	39	8385	6669	56	14846	11735	73	324476	263211	108	5.12134
179732	127145	107	69069	49293	99	2533	2089	28	4065	2958	42	9039	6353	58	16211	11696	85	346873	248916	116	5.12638
110635	97768	86	47832	42452	85	1700	1695	21	3081	2713	29	5858	5418	42	9498	7993	56	204971	186078	102	5.13344
164537	132382	101	68970	57019	94	2732	2312	27	4182	3708	37	9100	7509	55	15979	13188	70	360564	297374	112	5.1405
166589	139378	97	59552	48443	93	2447	2080	27	4364	3425	39	8813	7499	50	14312	12494	63	313483	266616	110	5.14151
53368	52100	76	20460	20184	59	936	895	0	1321	1097	7	2396	2369	29	4073	4171	33	87932	87013	89	5.14252
146536	115670	107	57358	43660	94	2344	1750	28	3380	2688	34	7356	5708	50	12435	9970	64	284969	226751	109	5.14252
152065	124907	97	48028	38691	92	1585	1271	17	3745	3216	37	6643	5424	47	11337	9033	69	231159	193701	108	5.14555
88393	84410	83	21206	20921	62	1292	1295	15	1993	2062	24	4816	4442	40	7838	7771	46	168123	158817	96	5.15059
158650	141560	108	58631	53136	90	3187	2965	29	4350	3974	38	9936	9463	55	16059	15151	66	343364	304746	108	5.15462
91948	82806	82	40494	35505	84	1297	1451	14	2382	1990	26	5503	4925	43	8956	8194	50	201947	183044	99	5.16471
128903	111030	92	46881	39768	89	1697	1381	18	2753	2269	27	6172	5688	45	9423	8351	51	205714	181642	104	5.16471
133076	110366	95	54009	45349	87	1869	1568	19	3091	2478	36	5586	4937	44	9800	7469	57	206596	176674	103	5.16572
161895	135378	94	67570	57152	91	2735	2069	28	3742	3177	38	8484	7213	49	13626	11746	67	286496	241924	108	5.16673
202475	147342	106	73654	53056	102	2864	2361	31	4477	3212	44	9336	7193	57	15555	11180	68	321964	233497	115	5.17682
177201	136954	104	65350	50238	95	2945	2183	30	4819	3554	45	9962	7889	60	17087	12895	74	365568	291843	111	5.18287
142137	120262	90	44713	37084	88	2228	1802	27	4274	3764	38	8272	7170	49	15981	13567	72	316283	273044	107	5.1869
159871	130544	97	59673	49323	92	2368	2136	27	3623	3451	36	9370	7503	58	15017	12643	71	326291	278408	107	5.19598
143335	110494	96	49046	35537	94	2197	1826	25	3392	2266	38	7985	6130	53	12506	9246	73	268456	208543	110	5.19598
77279	76197	77	28648	28932	75	1244	1388	13	1591	1882	21	3828	4057	33	6078	5789	40	143451	137914	93	5.19598
97861	94664	96	37243	36595	78	929	853	0	2536	2610	26	5649	5518	42	9740	9721	52	205821	202065	96	5.20103
133144	114780	104	63116	54686	93	2067	1933	22	3282	3117	32	6857	6059	49	9969	8434	57	218762	189428	104	5.20103
88026	84283	80	33891	33422	79	1069	920	0	1691	1652	23	4099	4114	35	6212	6354	44	176383	172358	96	5.20506
109919	104675	85	33885	32195	80	1802	1884	22	3298	2999	34	7422	6841	49	13534	12681	71	261145	250415	96	5.20809
180111	146654	99	52731	42534	92	2582	2134	28	4388	3698	41	9315	8192	53	16004	12708	83	338821	285606	111	5.22322
161025	135544	96	61616	51333	92	2187	1865	24	3156	2902	33	6730	6005	45	10840	9652	60	230540	201887	109	5.22725
80770	78064	79	28241	28121	76	1112	1203	10	1951	1751	24	4203	3957	37	6614	6369	48	148616	142166	94	5.2323
53009	52379	79	18517	18488	52	777	804	0	707	698	0	2548	2390	29	4088	3885	39	87036	86622	89	5.23331
114626	100269	99	45608	40395	85	2006	1846	22	3469	2869	39	6932	6199	46	10655	9132	59	246518	214986	103	5.24642
223802	182820	102	98214	79313	100	3225	2615	33	5877	4473	53	12417	10397	62	20976	17650	84	459577	393742	117	5.25045
104189	101957	80	54326	53438	79	1193	1126	11	2237	2546	25	5264	5207	40	9245	9058	52	203651	197718	96	5.25751
82198	80759	82	28330	28406	76	1608	1669	18	2517	2238	27	5390	5652	37	8857	8466	52	176153	167695	95	5.26458
186916	138617	98	64756	48298	96	2477	1978	27	3882	2701	42	8505	6398	58	13412	9957	69	282563	212759	113	5.26558
189014	134565	116	70792	51676	98	3011	1965	33	4052	2994	39	9026	6682	56	15214	10861	76	314397	232205	116	5.26659
186082	147099	113	61511	48872	96	2775	2147	30	5211	4020	43	11486	9271	64	18968	15412	72	422388	353309	113	5.27265
49633	49133	77	18476	18192	55	783	828	0	1020	974	0	2216	2158	25	3558	3691	32	80005	80218	87	5.27567
156417	127235	96	54567	43520	89	2521	1904	27	4012	3189	42	8844	7625	52	15028	12961	71	329899	277611	108	5.28172
97592	95659	81	21495	21368	56	1803	1929	21	2683	2657	26	6286	6609	42	9655	8940	62	207501	201801	97	5.28172
148896	119119	95	58789	47599	91	2416	1850	28	3426	2590	35	7540	6096	50	11605	9513	60	263951	215410	109	5.28778
90715	79637	89	39845	34330	84	1031	982	0	2042	1914	21	4658	3913	41	8901	7804	54	174337	147405	99	5.28778
108397	100058	86	44599	40640	83	1825	1752	19	2550	2470	30	5803	5677	43	9466	8953	51	212517	196567	99	5.29786
119187	112062	86	38751	37207	82	1925	2070	23	3556	3237	32	6399	6068	42	11084	10261	57	224552	211485	100	5.29887
143832	119765	94	51593	41920	90	1979	1923	22	3353	3076	31	7577	6580	51	13242	11177	73	274669	228502	108	5.29887
126578	108728	92	52121	43844	89	2142	1901	21	3552	2790	35	7764	6800	51	12939	11721	63	284011	240090	105	5.30795
43514	44767	66	25534	25564	71	647	569	0	1267	1447	13	2364	2228	25	3784	3638	33	86203	85162	87	5.30997
123960	115856	86	47140	44365	83	2091	1816	23	3218	3058	32	7587	6955	48	13751	13379	71	273310	263786	101	5.31199
130063	116969	92	50280	45459	87	1861	1553	23	3353	3105	33	7062	6421	45	13155	11805	71	279491	255385	104	5.31501
84756	72437	99	35710	30169	84	1052	1044	5	2698	2053	29	4756	4318	38	7744	6490	52	162593	142485	99	5.31602
196944	150412	103	74079	55974	98	2989	2323	32	4883	3806	43	9932	7570	61	18865	14545	82	362478	275558	116	5.31905
145237	119828	94	64611	53255	92	2060	1738	23	3987	3121	36	7099	5494	51	12461	10368	70	264880	226441	107	5.3251
132438	109603	90	55912	46399	89	1808	1454	20	2977	2496	34	6328	5149	47	9982	8566	59	212526	180700	106	5.32611
257910	210573	107	130993	105660	106	4938	3984	37	8980	7361	63	17034	13969	76	29375	22630	106	591739	485081	122	5.32611
178121	134633	99	61474	46047	97	2635	2067	28	4072	3104	39	9650	7105	59	17332	12888	73	359935	274193	115	5.33115
116823	106076	93	44522	40509	82	1753	1696	22	3125	2987	30	7231	6688	47	12707	10882	68	260947	251778	100	5.34225
75329	72155	81	31576	28956	80	1042	1180	10	1528	1270	15	3606	3409	34	5968	5695	40	126710	118211	95	5.34527
240044	188826	103	86463	69073	101	3481	2830	33	6139	5233	45	12054	10090	65	18080	14602	77	404246	340174	117	5.35334
77995	80149	65	24122	24054	62	1086	1177	9	1497	1623	18	3892	4064	33	7212	7179	50	168476	163174	93	5.35334
56756	55703	90	14383	14622	49	943	1012	2	1715	1744	18	3028	2966	32	6046	5704	42	110668	112238	90	5.35435
75555	76238	77	11848	11926	45	2515	2271	26	5911	5968	40	8362	8716	49	4684	4973	38	123982	121266	92	5.35536
128201	112970	87	38782	32049	87	1831	1639	19	3402	2717	33	7048	5831	49	10563	9268	60	230977	201415	102	5.36444
87896	84188	85	32682	31760	79	1437	1324	12	1944	1975	24	4740	4716	38	7728	7175	45	165462	160092	94	5.36747
165534	126738	95	61499	47590	94	2849	2229	31	4265	3643	37	9215	6977	58	15986	12083	73	314271	254960	111	5.36848
88435	81385	87	40863	37502	80	1346	1437	15	2318	2197	28	4694	4244	38	8462	7649	47	178029	165094	96	5.37554
88770	83088	81	41364	38937	82	1731	1404	20	2347	2299	24	4939	4727	37	8263	8071	51	163919	158948	97	5.37655
112829	108026	86	35528	34481	81	2134	1745	27	3154	2833	34	6314	5914	46	10503	10105	55	226438	212626	99	5.37655
119231	108738	87	43270	38321	84	1805	1473	20	3197	2667	32	7330	6475	51	11562	10581	57	252894	229001	101	5.37957
142814	119584	91	56196	45829	91	1917	1811	20	3217	2620	32	7004	6118	48	11722	9091	63	253838	210567	107	5.37957
270730	223394	116	107503	89901	101	4812	3777	39	8377	6919	57	17031	14600	70	29015	24918	104	605870	522837	120	5.38865
151125	114800	97	60933	46740	92	1954	1731	20	3911	2667	43	8283	6319	53	14105	10930	72	300092	232936	109	5.38865
165978	125615	101	58978	43823	95	2475	1876	26	4350	3520	41	9938	8484	56	16081	12889	75	332234	278830	111	5.3947
34336	35494	54	8659	9057	40	689	617	0	1019	941	0	2486	2456	26	3317	3209	30	82401	82873	85	5.3947
246581	172355	109	102395	69420	107	3506	2435	36	6923	5091	53	14624	10186	73	22691	16745	98	527739	385676	122	5.40075
186297	140355	99	63615	46440	96	3430	2438	34	4343	3899	41	10735	7759	63	17859	13528	78	395169	306103	110	5.40378
60651	58436	80	16705	16885	52	1077	1007	3	1267	1138	8	2667	2570	28	4777	4770	40	93682	94148	89	5.4058
194739	148672	113	72377	55644	97	2325	1977	28	3749	3077	40	8842	7125	54	14465	11527	78	308948	246089	116	5.40782
132477	109293	91	54310	45085	89	2399	1858	29	3116	2563	36	7246	5986	47	11414	9745	65	247328	210427	106	5.40983
95030	89612	86	32302	29506	81	1483	1613	17	3230	2586	36	5345	4691	40	9701	9218	53	193173	179616	97	5.41387
127227	102659	91	54823	43940	88	1732	1423	19	3176	2356	35	6388	5111	48	10580	8703	72	208940	170123	105	5.41488
109128	95154	87	48123	42686	85	1469	1359	15	2383	2037	27	5219	4714	41	8756	7434	56	214351	192924	103	5.41689
113815	105823	96	69908	65788	84	1956	1952	21	3265	2953	30	6378	5939	46	10388	10347	51	231518	217939	100	5.42295
98864	96669	81	41774	40943	79	1576	1534	19	2112	2031	24	4968	4744	40	7988	8202	49	180374	170399	97	5.42396
186039	140187	97	76531	56998	97	2813	1946	31	4407	3504	45	10870	8003	61	18837	14616	85	381538	289617	114	5.42698
75318	76009	78	22279	22018	65	637	661	0	2031	1742	24	3472	3372	32	5529	5660	44	132181	129712	94	5.43707
167158	137819	96	58846	48304	92	2863	2341	29	3887	3183	38	9782	8680	55	16785	14071	69	345702	301969	106	5.43707
66278	65851	81	27289	25307	76	717	712	0	1398	1194	10	3635	3619	34	5664	5483	39	127320	123978	92	5.45321
174644	132858	99	64748	49401	94	2517	1901	26	4037	3233	39	8525	6093	56	13946	10683	70	290333	232632	110	5.45926
86083	83824	96	19255	18886	57	1752	1434	21	2846	2359	29	5005	4923	38	8534	8543	46	194728	188862	96	5.46128
156744	127833	93	69209	56459	91	2284	1807	25	3662	3356	36	8556	6871	55	16352	13476	74	316639	265163	105	5.4643
140995	116889	101	63545	53129	89	1535	1622	17	3582	2922	35	7368	6228	49	12153	10483	63	245072	213754	104	5.46834
124685	100944	94	51267	41097	90	1787	1364	19	2689	2329	32	5686	4599	46	9749	7328	66	192756	154375	106	5.46834
83158	82005	80	31757	31339	77	1522	1564	16	2212	2060	25	4423	4468	36	8424	8543	50	184475	175296	94	5.47843
247817	204600	122	120776	102091	113	5527	4754	40	9162	7982	52	17942	15506	72	29191	25330	108	602159	545137	129	5.48246
207024	161250	102	74029	57078	100	3042	2369	32	5409	4092	46	12007	9536	67	21268	16918	79	444362	357606	117	5.48952
111177	106920	83	41527	39746	82	1847	1933	20	2915	3336	28	7235	6699	46	13212	12959	58	284010	267597	99	5.48952
132716	106773	96	48025	37899	88	1838	1553	20	2487	2201	29	5496	4511	44	9518	7740	60	191990	155116	103	5.49457
57770	57139	86	19657	19584	59	799	800	0	1210	1374	12	3223	3152	31	4897	5193	38	106474	105243	88	5.49658
126255	110143	88	35990	30668	88	1931	1836	23	3423	2774	38	6570	5721	47	11215	9895	62	225759	212955	104	5.49961
73210	63837	82	35358	31509	79	935	760	0	1847	1706	21	3171	3115	31	5355	4631	43	120363	107875	96	5.50365
226942	170065	103	95802	71183	102	3533	2808	34	6981	5672	52	13718	10889	68	21623	16793	97	485594	381055	118	5.50465
83199	79557	89	33351	32902	76	1206	1340	13	2472	2357	26	4715	5058	34	7967	7615	48	166340	162073	93	5.50566
120776	96142	99	55541	45697	90	1890	1704	18	3229	2500	36	7323	6269	50	11124	9613	58	258342	214554	107	5.51071
146701	126119	92	75671	66361	90	2389	2026	25	3003	2687	29	7192	6423	46	11446	10617	58	256632	227947	106	5.51373
152815	123124	107	57152	46336	92	2472	2034	28	3092	2885	31	7493	5884	49	12765	10488	62	257221	224062	110	5.51575
96470	92521	93	25329	24726	72	1251	1432	12	2370	2296	23	4437	4623	35	7964	7359	47	181907	174145	97	5.51777
113721	108502	89	52095	50519	82	1649	1904	21	3770	3192	39	7404	6923	47	13141	12675	66	270773	255229	98	5.51979
141647	124989	104	69292	62529	87	2168	1728	24	3771	3839	34	8626	8182	50	14841	13811	66	315875	294347	104	5.5218
174568	139279	98	57806	44071	95	2693	2238	28	4246	3345	40	10493	8590	58	17991	14452	78	375370	302070	110	5.52483
56278	56525	74	18328	18041	55	831	1027	3	1302	1246	11	2781	2561	29	4450	4537	37	99817	101569	88	5.53592
73684	72209	79	23124	22765	66	1153	958	0	1428	1564	17	4356	4447	34	7584	7527	46	165576	162586	93	5.53592
98315	95360	80	24075	23801	68	1804	1645	18	2262	2419	25	5619	5515	40	10092	10321	56	218262	212194	97	5.54299
141069	117007	98	60912	51813	89	2322	1860	25	3362	3052	31	8107	6764	54	12840	11152	65	294469	263400	105	5.545
172432	126700	98	57482	40658	95	2653	2112	31	4588	3382	41	10247	7774	60	17710	12064	94	362393	273118	114	5.54904
127879	111291	91	45940	38775	87	1741	1512	19	2856	2397	31	6922	5954	49	10735	9485	60	233592	199226	104	5.54904
284988	200474	121	120259	87604	117	3388	2625	35	7156	5303	51	15637	11481	72	25177	17835	110	544910	405818	132	5.55711
324828	225817	132	152132	112371	131	6079	4810	42	9839	7394	57	21071	15649	90	35256	26785	132	747053	582404	148	5.56417
64797	65284	78	26610	26363	75	649	764	0	1770	1471	21	2454	2280	27	4755	4501	37	91952	88062	92	5.56619
166498	137849	104	58446	47823	90	2378	1895	26	3675	3358	36	7399	6161	49	12438	10375	62	244062	208014	108	5.57022
164252	125111	94	72688	55452	94	2334	1696	25	3448	2701	39	7728	5966	53	12877	9718	71	280071	219471	110	5.57829
235939	164079	107	97096	68939	103	3626	2378	39	4865	3650	47	11047	7704	63	18111	12104	79	369939	261870	121	5.57829
184900	159370	94	88208	78790	93	3812	3293	35	6118	5696	42	14058	12323	68	24159	22045	95	522331	454384	110	5.5793
105022	93347	85	45433	40760	83	1572	1424	17	2502	2259	32	5710	5042	44	9164	8366	55	201471	186202	101	5.58233
39585	39832	69	19040	19105	55	629	578	0	959	903	0	1950	1952	24	2692	2865	28	64546	64547	84	5.58233
96005	92419	84	22542	22041	62	1504	1409	17	2900	2571	28	5418	5295	40	10011	9469	52	208847	205054	97	5.5904
131102	107607	106	42517	34738	88	2058	1549	25	3610	2697	38	7233	6092	48	11972	9269	69	269842	224164	106	5.59342
166065	131159	106	54216	40907	95	2139	1625	26	4680	3710	44	9355	7859	56	17260	13960	82	353661	291725	111	5.59746
85443	77065	84	42123	38001	82	1374	1184	15	1892	1461	22	4169	4053	36	7077	6632	47	144666	129259	98	5.60149
119077	107390	91	52220	46718	84	1754	1659	21	3539	3066	34	7307	6797	50	12987	11853	62	283811	266399	101	5.6025
119242	106497	98	54771	48909	85	1666	1483	17	3049	2919	33	7188	6300	50	11099	10590	52	248344	227016	101	5.61561
113247	101675	101	48391	43011	85	1328	1301	14	2458	2396	27	5711	4716	45	9395	8848	54	209709	190600	101	5.61662
233593	176367	120	75263	53903	106	2528	2038	29	5655	4214	46	12349	9323	68	18908	14983	78	407942	320269	120	5.61864
110905	106527	82	30538	28463	81	1384	1325	14	3031	2675	32	5590	5713	41	8961	8420	57	192572	178620	99	5.61864
118012	96871	90	51683	42795	87	1823	1498	19	2858	2467	37	6641	5814	48	10941	9259	55	252858	213978	105	5.63579
165612	135983	101	47566	39102	91	2500	2150	29	3725	3235	36	8963	7601	53	14135	11990	67	293007	253153	109	5.64184
243471	207218	110	177768	156259	105	6918	5898	42	12179	10922	65	23177	20529	86	38873	33928	108	787474	692560	122	5.64285
211769	175019	100	91308	75992	98	3787	3266	35	5719	4661	47	12120	10148	62	18193	15892	78	429016	370981	112	5.65294
147974	113961	96	59225	45664	93	1847	1556	20	3682	3354	37	7543	5867	53	12160	9549	68	278612	213978	110	5.65294
44625	45209	68	18067	18180	55	739	815	0	1175	1038	5	2266	2360	25	3934	3521	34	85722	84798	87	5.65697
124820	109948	89	60222	52701	89	1759	1334	22	3224	2616	33	7098	6023	48	10244	9092	51	249261	228495	104	5.66303
50693	52693	77	16992	16824	53	789	840	0	1086	1233	12	2808	2720	30	4769	4414	42	94172	90550	88	5.67311
155026	129645	94	60848	51414	91	2406	2043	28	3597	3048	36	8658	7346	59	15819	13894	79	335679	299856	109	5.67513
97228	92738	88	35540	34553	79	1438	1411	18	2165	2429	26	5331	5025	41	9458	9153	55	187049	180070	96	5.67715
87658	86209	80	44749	44181	78	1465	1414	14	2097	2136	23	4910	4820	39	7920	7469	49	181778	174946	95	5.68118
117965	104537	88	44227	39236	85	2032	1782	21	2908	2779	31	6640	6214	45	11691	9950	60	253360	235459	102	5.6832
229256	155880	109	92728	64000	106	3854	2741	39	5456	4054	48	11601	8507	65	19229	13471	84	396880	277855	121	5.68421
37154	37511	73	13848	14070	46	583	452	0	1189	1138	8	1383	1328	17	3037	3169	29	60498	57941	85	5.68522
124883	114628	87	57850	53307	85	2034	1760	24	3669	3570	36	8791	8486	47	15231	14047	74	313731	292915	103	5.68723
180238	141869	100	67028	53465	94	2466	1930	26	4389	3401	44	8994	7153	54	14035	11370	76	301604	248674	110	5.68824
121971	115523	84	44855	43521	82	1882	1517	23	3404	3148	34	6870	6617	43	10917	10254	53	248055	225616	99	5.69127
87827	85660	81	24968	24678	74	1445	1303	13	2107	1998	24	5084	5100	36	8268	7514	51	173460	169893	96	5.6943
133458	107250	93	56740	45813	90	1708	1464	17	2585	2414	30	6278	4577	48	10640	9240	57	210282	175013	108	5.69732
145327	121219	92	61099	52939	90	2020	1651	23	3090	2868	34	6821	5602	48	10339	9272	55	242999	206070	107	5.70237
115692	108463	89	52715	49366	83	1877	1458	22	3624	3709	33	7613	7092	47	13187	13174	64	285045	270207	100	5.70337
353658	268456	138	152849	120851	135	8103	6935	43	13685	10704	65	28821	22972	106	47605	37328	138	1.02926e+06	810723	153	5.70741
157112	140788	92	71354	64563	90	2436	2367	25	4971	4976	40	10385	9183	61	16847	16126	69	347564	317344	107	5.70741
109091	100471	86	39525	35924	84	1627	1537	17	2943	3278	27	6732	6298	50	11799	11312	58	252856	236924	101	5.71346
223407	172251	115	86273	67551	98	3382	2761	34	5069	4013	44	9930	8096	59	17523	14625	76	353129	289343	114	5.71447
75278	71732	85	26524	25741	76	1093	992	0	1338	1558	20	4168	3684	38	6795	7101	43	140869	141835	93	5.71548
182683	146596	95	69483	54738	96	3020	2457	31	5740	4258	47	11266	9166	62	19212	16048	86	403148	342007	112	5.71548
202601	158276	97	70678	55153	96	3007	2069	33	5002	4152	42	10586	8153	65	16819	13453	72	357692	292161	112	5.71548
233944	182807	103	117780	94937	101	3664	2923	34	6965	5414	62	13397	10821	66	24356	18430	99	529113	431879	119	5.7296
90065	85006	83	25303	23356	75	1241	1428	15	2413	2401	28	5231	4674	43	8748	8331	50	187360	178080	98	5.73565
141877	122350	89	75603	67194	90	2075	1634	24	4236	3259	37	7716	6848	48	12736	11241	67	294230	256237	106	5.73666
83178	78375	91	29691	26915	81	1221	1138	14	2149	2122	27	3883	3930	34	5967	5506	43	142885	131925	97	5.73767
179112	161122	93	92178	82386	94	2619	2524	26	4375	4010	39	10628	9685	54	18114	16784	81	376690	352197	110	5.74272
119690	102257	104	43647	36546	87	1575	1628	17	3314	3081	35	7030	6133	48	12133	10268	57	255364	221610	104	5.74272
148022	135461	90	47488	41739	86	2568	2172	27	3379	3168	36	8297	7337	55	12972	10822	64	274270	248734	105	5.75482
118120	108271	85	37868	33809	84	2181	1738	25	3125	3056	31	8032	7569	49	13636	13524	61	283001	261865	101	5.75885
175496	147927	96	64686	54013	92	3028	2242	34	4253	4064	37	8772	7863	56	13210	11700	66	272585	245446	105	5.76188
109185	92201	95	49148	41456	87	1477	1167	10	2973	2744	30	5146	4607	41	8467	7319	60	188549	162953	103	5.76692
121966	108007	89	37322	32106	86	2151	1673	23	3014	3057	31	7043	6282	52	11557	10039	64	240916	219962	100	5.77701
87079	87595	79	22698	22223	64	1422	1380	13	2282	1933	25	4942	5047	38	8709	8717	49	196772	191828	94	5.79113
117976	97370	95	40939	34263	86	1507	1354	18	3001	2529	34	5854	5089	43	9087	7319	53	202802	171141	104	5.79113
69279	66526	77	18581	18395	52	1049	1038	6	2081	2018	23	3974	3903	33	6652	5890	51	146582	144201	94	5.79416
309307	182512	127	128198	77778	127	5224	3263	46	9546	5480	62	21033	12352	99	34822	20747	128	758180	461715	143	5.79517
118785	102824	91	48329	41317	87	1645	1352	19	2459	2361	30	6106	5427	44	9828	9418	54	216013	197556	103	5.80122
209259	175919	96	89149	76685	94	3912	3363	34	5692	4928	46	12566	10531	61	20533	17368	75	415889	363425	112	5.80122
202541	161064	101	80146	64791	97	3308	2588	34	5815	4781	47	10818	9080	58	19035	15800	78	421399	364216	112	5.80727
251648	200562	108	133312	100595	107	7004	5596	45	10205	8572	55	23584	19652	99	37766	29824	108	791704	657153	123	5.80727
71651	69970	85	25553	25258	76	901	958	0	1275	1549	17	3384	3361	33	6869	6498	50	130711	128071	91	5.81333
89164	86577	84	23312	22751	69	1630	1504	18	1372	1741	16	5000	5011	38	7464	7245	47	173271	168118	94	5.81434
202562	152037	110	70078	52491	101	2894	2132	33	5641	4085	51	11899	9349	63	20406	15620	96	408713	314867	118	5.81938
145259	138063	86	67941	64832	86	2334	2148	25	4190	4496	37	8874	7946	54	15086	13802	75	318910	293272	103	5.82039
87111	85852	84	18815	19116	53	1506	1543	19	2764	2703	29	6516	6704	44	11099	10967	52	241853	241871	95	5.82039
103298	97257	95	34434	33645	81	891	887	0	2649	2526	27	5187	5223	40	8798	9320	46	178255	170526	99	5.82241
125606	116319	84	48039	42626	84	2400	2331	25	3130	2898	33	6629	6277	44	11350	10571	60	235937	220567	101	5.82442
256753	178748	126	84264	58318	121	3882	2961	39	6666	4912	52	15467	10957	75	25828	18211	93	535189	394588	139	5.82644
110035	104486	85	33276	32205	81	2284	2155	25	3433	3107	33	6728	6497	45	13586	13322	67	254965	250086	99	5.83148
80360	80889	79	30340	30137	75	1194	1245	11	1859	1944	25	4467	4318	36	7658	7384	48	158760	152737	93	5.83249
129028	110000	98	59714	52588	88	1813	1581	22	2980	2880	33	6097	5320	45	10885	9696	58	221358	197264	103	5.83451
96060	84854	85	39597	34070	83	1382	1234	11	1417	1712	18	3819	3479	36	6762	6101	47	145057	131245	98	5.84258
85367	82612	81	36216	36123	77	1236	1177	9	2006	1807	24	4865	4972	35	8591	8168	49	177716	174860	95	5.85368
160967	143722	91	44078	38582	88	2113	1740	26	3694	3140	40	8913	8428	50	14052	11367	70	311310	285404	105	5.85569
129366	105780	92	45946	38403	88	2006	1537	20	3626	3115	36	7788	6621	50	13154	10534	62	289902	239279	107	5.8567
147795	122548	95	61440	50429	92	2099	1705	24	3419	3170	35	7762	6403	52	11657	9953	57	257034	221791	108	5.85973
70930	69888	79	25857	25641	75	821	904	0	1475	1725	16	3822	3869	33	6633	6369	46	143500	138577	93	5.86175
133010	120417	90	59111	53890	87	2282	2120	23	5069	4363	38	8821	7688	53	15215	14326	66	310538	286680	104	5.86578
178789	141992	112	59225	47109	95	2701	2027	30	4131	3311	38	7943	6549	51	12852	10130	65	263334	220335	112	5.86982
99227	99015	80	27240	27126	68	1653	1831	18	2553	2411	32	5356	5221	41	9405	9255	56	196776	186803	96	5.86982
83148	81344	79	35359	34772	78	1310	1186	11	2403	2456	25	4576	4507	36	7101	6968	48	156220	149850	93	5.87486
123967	112209	88	38396	33589	84	1920	1695	21	2815	2465	28	6676	6069	49	10409	9589	56	208820	196676	99	5.87486
148925	122638	92	61163	50066	91	2013	1688	22	3232	2931	34	7280	6094	49	12025	10099	68	268196	226268	106	5.87587
335196	217054	144	128415	86342	133	4693	3046	40	8680	5978	55	17837	12329	79	29984	19806	127	621699	432945	150	5.87789
82807	82640	77	25245	25513	62	1304	1251	12	2107	1930	26	3905	4082	35	7884	7874	49	162723	160238	93	5.87789
170492	140441	94	71045	55848	95	2249	1823	24	3850	3530	40	7595	6072	53	12699	9306	64	253870	207262	109	5.8799
91455	89844	80	23567	23088	66	1486	1463	20	2402	2393	25	5757	5677	43	11022	10950	58	206454	199699	96	5.88797
57233	57595	80	22682	22750	62	698	742	0	915	1365	12	2376	2342	29	3950	4025	34	95327	98819	89	5.88797
261060	208504	110	134133	113067	104	5027	4492	37	8250	6575	56	15982	12721	74	26585	22112	100	552547	448302	121	5.891
137275	125285	95	38418	33689	88	1497	1490	17	3257	2843	32	6433	5820	47	10733	9450	56	209433	195011	105	5.89201
80948	75490	82	36021	31972	82	1228	1042	6	2090	2297	23	4130	3534	38	7563	7224	50	152309	141906	97	5.89503
156541	145225	93	92093	86268	88	3365	3135	31	6352	6030	46	12125	11509	61	20220	18949	78	443086	411220	103	5.89604
98811	93456	86	40573	38930	82	1128	1086	8	2360	2241	30	5203	5421	40	8362	8551	48	191065	185330	99	5.89806
161712	131910	99	68733	56504	93	2635	2421	27	4054	3090	38	9053	7410	54	15078	12968	70	319748	267647	109	5.89806
184953	147466	112	68988	56429	93	2493	2010	28	4842	3970	39	10005	8184	55	16938	14067	76	359224	301609	109	5.90916
101014	97504	82	39938	38856	79	1478	1314	17	2383	2093	26	5266	5054	42	10023	9562	48	210008	197505	95	5.90916
126938	110797	89	46948	40610	86	2049	1743	23	2785	2666	32	6732	5820	48	11017	9777	65	224363	204435	102	5.91218
108090	101724	84	44147	41772	81	2428	2544	24	3770	3456	34	7987	7776	48	13584	12605	59	289789	276241	98	5.92328
102474	99151	86	36547	35909	79	1636	1681	20	3051	3069	28	6204	6211	43	10507	10221	55	222135	210768	97	5.9263
110874	107565	84	32595	31763	80	2068	2025	21	2967	3140	28	6807	6668	43	12176	12146	58	264259	252049	99	5.93538
85006	78883	96	36886	33458	81	1049	863	0	1985	1850	20	4061	3954	34	7505	7185	43	154282	143654	96	5.94244
135311	125415	100	58730	56726	85	2274	1978	26	2869	2691	32	6706	6336	45	11175	9965	64	239964	226483	102	5.94446
34000	34082	53	18117	18410	56	365	463	0	745	726	0	1512	1519	16	2490	2519	26	56195	56938	85	5.94749
112099	103296	93	55066	51049	84	1816	1533	21	3460	3181	33	7418	7032	47	10864	10869	56	232541	225830	100	5.94951
270726	183259	131	102228	70971	116	4077	2835	39	7403	4874	57	13772	9869	71	21983	14582	108	488603	347149	132	5.95051
221879	172970	107	87707	69262	99	4682	3614	41	7630	6447	48	15630	12716	69	24768	21160	91	509285	406696	115	5.95556
65301	63314	78	22848	22685	62	790	748	0	1457	1656	16	3234	3187	31	5464	5047	41	136812	130282	92	5.95657
115105	103295	93	55599	50843	84	2043	1757	26	3866	3546	33	7413	6549	48	12348	11321	62	267016	249986	101	5.95858
123713	106190	88	50754	42911	89	1867	1445	22	3031	3311	30	6260	5384	47	11351	9643	60	234676	205994	105	5.95959
100518	97800	81	40961	40301	80	1537	1520	19	2381	2507	26	5994	5868	44	9755	9143	59	216671	211524	97	5.95959
81111	77095	80	29921	29430	77	1011	945	0	1607	1772	20	4563	4508	38	6746	6216	44	163529	160221	95	5.96161
37799	37738	74	15951	15890	49	306	352	0	873	1177	9	1414	1442	17	2735	3190	28	59959	61495	85	5.96161
85754	82826	80	34202	32991	79	1568	1378	14	2110	1976	23	4498	4277	37	7613	7281	43	160595	154830	96	5.96161
100720	92342	88	38945	36509	81	1634	1196	14	2014	2006	22	4885	4704	38	8126	7629	48	169353	161766	96	5.97069
109095	105302	83	40344	38992	81	1535	1638	17	2425	2262	27	6345	6221	41	10354	10441	55	250890	240183	96	5.9717
144844	118309	90	60102	49078	91	2220	1856	23	3680	3328	37	6931	5784	50	11591	9685	59	241714	197978	107	5.97573
138089	113091	94	55312	44696	91	2067	1792	23	3399	2754	39	6577	5609	50	11000	8542	64	239518	198722	109	5.97977
54610	54172	79	26019	26047	74	902	765	0	995	980	0	2796	2670	30	4593	4715	42	92169	90882	91	5.98078
52282	51770	76	18516	18578	55	873	649	0	1084	982	0	1976	2042	23	3921	4013	34	80827	77941	89	5.98178
333732	214689	128	220122	150215	127	7977	5184	49	13711	9279	72	29120	20523	116	46284	32089	127	971116	718132	143	5.98279
223789	165912	112	89852	67045	101	2878	2219	30	4934	3844	45	11284	8397	61	19486	14722	76	454674	346742	119	5.9838
135938	112446	108	57049	46469	108	2215	1991	22	3435	2882	32	8012	7020	49	13190	10779	70	267337	228560	108	5.9838
134652	110123	90	59625	48944	89	1875	1427	23	3178	2954	31	6655	5508	48	12152	9696	63	229352	191130	106	5.98481
169909	136788	105	57331	45498	93	2770	2455	28	4692	3871	42	9927	8479	55	16598	13367	73	376827	309840	112	5.98885
219523	168890	119	123398	98230	119	4589	3733	38	6593	5332	46	15091	11986	72	24282	20189	103	527120	430466	119	5.98885
139667	116784	90	36652	30704	85	1867	1819	22	2641	2519	33	6651	5483	48	10932	8449	58	231902	194017	105	5.98885
159861	123861	111	62460	49794	93	2096	1560	25	3380	2470	40	7615	6017	52	12294	9544	65	266861	212947	111	5.99086
179613	161251	93	89552	82439	90	2556	2363	28	4628	4273	40	9350	8563	55	14664	13384	66	294498	270181	105	5.99389
190648	147033	99	70146	52773	98	2458	1730	32	4916	3648	47	10111	7996	61	15237	11306	70	349401	279550	114	5.99792
96156	82484	87	45469	39213	84	1349	1156	9	1993	2235	25	4510	3660	45	6357	5230	47	147072	129196	97	5.99792
167697	141373	97	68724	58923	94	2676	2178	31	4517	4033	38	9555	8218	54	14856	13317	70	326933	299549	111	6.01104
47918	48673	72	17851	17975	52	731	847	0	1025	1007	2	2447	2569	26	3745	4000	35	77022	75004	88	6.01104
148616	118149	101	53191	44451	90	1942	1736	21	3137	2825	32	7319	6292	49	11781	9898	65	246468	203007	106	6.01406
106225	103131	83	44707	43827	80	1705	1616	19	2921	2747	33	5730	5720	40	9216	8932	51	210725	202959	98	6.01406
237003	171808	109	78530	58388	105	4204	2712	40	6385	4847	51	13291	9727	67	21479	15704	84	474254	356492	123	6.02819
57452	55882	80	23260	22956	68	728	642	0	1220	996	0	2742	2628	30	4515	4239	38	90166	89111	87	6.0302
128578	116205	89	68365	61946	86	1921	1886	23	3345	3059	33	8165	7397	49	12866	11543	67	298261	271048	100	6.03626
190668	162838	97	82575	72112	94	3141	2538	33	5159	4374	43	11622	10395	57	20664	17977	92	413918	372429	106	6.03727
120433	104456	104	55603	49907	87	1968	1585	23	3390	3135	38	5922	5266	44	10053	9244	57	208797	193145	103	6.05139
132130	110232	107	48101	41774	88	1898	1612	22	2641	2170	32	6096	5624	41	10428	8852	58	219872	196166	107	6.05441
114748	104005	100	58092	53535	100	2422	1980	27	3544	3560	32	7842	7068	51	12463	11340	68	277238	255067	100	6.05441
95357	91666	82	40205	38758	80	1367	1691	16	2031	2030	25	4721	4593	40	7944	8426	48	180990	170945	96	6.06147
165479	140242	94	98192	86004	93	2726	2347	28	4679	4296	41	8589	7465	54	14593	12446	73	275871	244219	105	6.06248
88514	84925	88	29154	28115	77	1530	1292	16	2118	2303	21	4975	4720	40	8354	7991	50	173041	169347	92	6.06551
69699	68760	80	18303	18233	55	870	1006	2	1321	1907	18	3241	3419	31	5258	5425	37	118205	117566	90	6.06551
152030	123372	93	53891	43324	91	2050	1772	23	2699	2673	31	6990	5768	51	10591	8700	54	236788	200303	101	6.06551
81453	78084	84	33290	31120	79	1003	753	0	1807	1731	24	4183	4215	35	6963	6084	47	147585	137460	93	6.06652
47370	47127	75	17545	17584	52	766	600	0	1111	861	0	1758	1795	21	3066	3264	30	74381	74744	87	6.06753
141746	125959	99	54186	48717	86	1782	1737	20	2819	2633	29	6995	6510	49	11443	10818	58	249236	228876	101	6.06854
114583	109993	84	31531	30998	79	1790	1737	18	2632	2711	26	6983	6973	47	12005	11511	55	254910	237665	99	6.07661
97414	93117	90	33857	32738	79	1305	1264	11	2608	2307	26	5603	4988	43	8564	7960	54	192845	178879	97	6.07862
101855	94359	87	47741	45204	81	1771	1794	21	2915	2893	31	6364	6047	43	9510	9213	53	227666	224324	98	6.0877
193366	155851	102	87375	72503	98	3055	2521	32	5227	4009	44	11042	9157	58	17912	14466	71	401352	344327	115	6.09073
99281	95891	81	21339	19863	62	1579	1458	21	2857	2774	28	5774	5595	40	9706	8933	53	208872	199626	95	6.09981
96014	89823	80	41531	38594	80	1498	1646	18	2309	2210	25	4271	3943	38	7571	7158	47	158591	149002	97	6.10182
149335	116034	93	58657	46438	91	1906	1628	20	3009	2719	35	7850	6417	50	11958	8954	64	271568	213136	109	6.10788
154825	139228	95	67703	60453	93	2319	1987	26	3852	4074	38	8655	7403	51	12379	10708	66	317497	282516	107	6.10788
93711	91256	79	29163	28563	77	1595	1460	17	2584	2187	26	5642	5631	40	9163	9638	52	216471	212368	96	6.11494
155771	121197	105	60731	47588	91	1838	1670	24	4208	3195	38	8523	7072	53	13915	10679	65	300293	232146	108	6.11595
263944	183066	115	93259	65120	113	3444	2422	36	6004	4328	48	12488	8668	64	19703	14845	88	436818	320037	131	6.11897
150389	126534	90	58069	48069	90	2133	1818	25	3720	2968	34	7572	6277	49	12111	10013	63	291874	254139	108	6.11897
48194	46672	74	19629	19572	55	339	485	0	908	1246	10	2150	2197	26	4459	4013	35	83258	84705	89	6.122
91734	81796	84	34399	29959	81	1145	1246	11	2310	2176	25	5871	5261	44	10637	9547	59	212120	196635	99	6.1341
125023	110436	93	49193	42973	87	1702	1626	18	2995	2774	30	6120	5299	44	10135	9137	53	215166	196980	103	6.13612
231996	168895	104	83152	62171	101	3245	2159	34	5847	4675	45	12431	9506	65	20442	15817	102	433379	338022	120	6.14318
179272	143055	94	78222	63046	93	2984	2215	32	4860	3775	42	9944	8204	63	18159	15421	76	360938	299109	111	6.14621
153476	126159	95	55315	46240	91	1905	1419	23	3459	2883	35	7344	6385	45	12299	10276	59	264018	226958	109	6.15125
142232	124589	91	41402	34428	89	2553	2180	30	3597	3774	35	8567	8047	49	14538	13066	78	298534	260989	106	6.15327
270360	201923	120	160311	130324	120	5586	4304	42	8976	6991	54	19189	14829	81	30899	24970	111	648767	547226	137	6.15529
161809	139615	93	55575	46811	93	2416	1970	28	4676	3879	39	10292	9476	55	15870	13408	77	349231	311918	108	6.1563
152187	127665	102	55786	47953	90	2218	2010	26	3388	3049	34	7477	6707	49	10825	9737	57	235473	209522	104	6.16235
107375	97969	89	37255	34213	85	1414	1400	16	2614	2037	25	4945	4586	38	7617	6520	48	176910	168840	101	6.17849
47026	46420	73	19042	18942	57	684	829	0	786	1038	4	2302	2120	24	3948	4082	34	85707	87470	88	6.18353
100818	90183	84	46772	42009	83	1296	1226	14	2040	1850	25	5153	4238	42	8061	7308	48	177921	161848	100	6.18353
130671	108847	91	48945	39104	90	1521	1173	19	2641	1991	31	5729	4398	48	9083	7624	50	198140	163266	101	6.18958
176050	141925	97	60370	48917	92	2937	2387	32	4359	3750	42	10242	8070	61	18794	15836	77	374727	304636	110	6.18958
135463	117424	93	60339	54030	87	2091	1668	23	3698	2991	35	8579	7629	58	13314	11978	65	311760	277765	102	6.19059
127227	106999	89	47013	40193	88	1986	1543	22	2795	2129	34	6449	5852	44	9844	8335	54	224109	196971	102	6.19059
103733	93093	86	41049	37703	82	1216	1006	3	2362	2297	26	4484	4013	39	8393	7908	52	166672	158849	99	6.19765
56197	54309	77	21096	20949	60	899	699	0	1596	1199	12	2932	2850	30	4623	4661	36	97824	93253	91	6.2027
123378	108518	91	101196	93332	87	3225	2571	31	5060	5109	36	10948	9299	59	18092	15409	83	360006	323132	104	6.20572
52011	50554	85	17792	18048	55	813	710	0	883	1208	10	2294	2508	24	4737	4415	40	89271	89380	89	6.20875
164465	149407	90	69075	62925	88	2955	2614	31	4717	4667	38	9821	9289	54	16026	15111	70	346190	335604	103	6.20875
61159	59800	81	12970	13023	45	769	764	0	1484	1477	13	2816	2879	30	4756	5011	36	98474	97818	91	6.21077
92637	87957	90	30373	29719	78	1167	1286	12	2187	1828	27	4522	4495	38	7739	7307	55	170391	165190	96	6.22085
45403	46273	72	15991	16101	51	751	921	0	1100	970	0	2215	2157	24	4065	3695	36	69956	69429	87	6.22287
85487	83213	79	32317	31615	78	1423	1191	11	1653	1735	21	4680	3949	39	8472	7967	49	167458	162151	95	6.23195
162321	133650	98	64781	53251	91	2166	1730	25	3532	2899	41	8615	7083	56	15900	13038	75	337468	279965	108	6.24103
166962	131928	93	58222	45082	93	2737	2212	29	4974	3936	41	9578	7667	56	16027	13192	71	355694	285117	110	6.24103
127957	116002	87	52273	47219	86	1867	1697	22	3172	2715	30	6391	6111	43	11353	10635	59	230669	215218	102	6.24406
137572	121547	90	40046	33636	88	1822	1842	23	3402	3140	33	7732	7061	46	12315	11607	60	280711	252189	102	6.25112
116888	106508	87	47884	44194	82	2012	1907	21	3581	3237	37	6122	5856	40	10351	10030	55	212004	203545	96	6.25515
299634	189417	133	114717	73107	131	3941	2598	42	7761	5161	57	15162	9990	79	26923	17370	121	543466	363286	147	6.26221
187569	142158	102	64416	47426	97	3136	2339	32	4719	3872	47	11184	8214	64	18139	14924	80	417572	332434	114	6.28037
171762	150207	102	76928	68382	93	3296	2852	30	5350	5357	37	11822	10805	58	19437	17596	78	409149	381494	109	6.28138
162125	131209	92	66028	54175	91	2261	1822	26	4603	3568	48	9279	7094	55	16031	12821	76	331601	264043	108	6.28239
52542	52631	77	13936	13962	48	646	754	0	751	1177	9	2529	2569	28	3528	3451	34	70101	69376	88	6.28239
169932	130470	100	58086	45292	95	2141	1703	24	4827	3989	42	10371	8116	58	17225	14035	74	356016	297124	110	6.28541
127920	111760	95	32214	28391	84	1801	1493	21	4623	4090	37	10494	9615	55	10482	9757	61	275701	251556	102	6.29954
103861	99379	85	35261	34444	81	1512	1474	15	3071	2735	31	6192	6339	40	9796	9661	52	216846	213611	98	6.31063
152219	125099	94	59533	50111	92	2241	1674	22	2898	2646	37	6761	5704	45	12206	10349	59	249080	216141	109	6.31164
127806	112763	90	40533	35008	87	1682	1713	20	2977	2697	34	5669	5142	45	10559	9511	57	219317	199183	100	6.3187
119246	111656	86	30486	29623	80	2097	1844	24	3025	2936	28	6510	6317	44	9577	8914	54	217571	207464	100	6.3187
89386	88148	78	42714	40599	80	1282	1492	15	3066	2858	32	5748	5782	40	9368	9257	50	210274	202263	95	6.31971
127915	112783	90	52148	45177	88	1914	1668	22	2909	2737	29	7196	6099	51	10963	9817	61	252168	226240	101	6.32274
59307	59031	77	11452	11496	44	888	990	0	1098	1308	16	2853	3031	29	5005	4708	40	118468	117292	90	6.32879
202851	149716	101	76685	57123	100	2772	2200	33	5059	3671	45	10653	7423	65	18583	13117	88	391062	292444	117	6.32879
118494	108078	85	40335	34842	87	1464	1279	15	2533	2644	28	6262	5898	46	10371	9969	61	247286	224127	102	6.33484
114707	106551	84	52616	49161	82	1869	1727	23	3842	3646	33	7821	7560	46	12408	12119	67	286774	274484	98	6.33787
60571	60473	75	20238	20497	56	771	945	0	1177	950	0	2050	2167	24	3738	3860	36	79338	76687	85	6.34795
88674	86249	82	34802	34112	77	1181	1261	12	1973	1868	23	4964	5023	37	8397	7777	49	177195	170693	95	6.35502
142495	121252	92	45646	37608	90	1656	1639	18	3222	2906	31	6545	5861	44	10515	9660	60	220788	193749	105	6.35905
138875	113032	92	50492	41646	91	2072	1682	20	3066	2382	34	6814	5486	50	11030	9285	56	278314	232931	108	6.36208
103748	98687	93	42357	41241	79	931	936	0	1723	1838	23	3709	3580	34	6353	6161	41	152360	148557	98	6.36914
89187	87929	81	37897	37534	79	1316	1422	15	2195	1809	25	4432	4516	36	8124	7947	47	169641	161886	96	6.37116
206184	171207	96	73492	60680	94	2711	2336	30	5201	4032	41	10468	8959	61	15243	12722	71	337987	293711	112	6.37317
103136	97631	83	36519	35042	81	1604	1169	16	2192	2379	25	5442	5231	41	9924	9576	58	206375	193370	98	6.3762
118967	101525	90	47305	39774	87	1701	1450	17	3113	2908	31	6564	5804	50	12283	10441	63	264345	223571	105	6.3883
97600	96261	81	36099	35453	78	1732	1593	20	2459	2481	28	5870	5713	41	9400	9620	51	212300	200338	97	6.3883
137100	112436	95	51045	41381	92	1862	1463	25	3471	3066	35	7358	6293	50	13000	10494	66	266770	222087	109	6.39335
130809	114391	100	48920	42920	87	1916	1645	20	3876	3293	33	7084	6190	50	10713	9534	53	223323	201890	104	6.39436
146621	136009	92	46228	42058	84	2492	2278	27	4317	4399	35	9576	9434	50	14563	13327	62	345441	329058	100	6.39436
125479	113378	88	49381	43812	85	1932	1817	18	3552	3532	33	6658	6295	44	11992	10440	65	251261	234794	102	6.40142
77983	77653	78	32041	31565	75	1223	1258	12	1847	2246	21	3925	3809	36	6819	7277	39	147702	145691	92	6.40243
115082	112143	84	26993	26247	78	1774	1754	18	3054	2877	29	5889	5652	42	10269	9784	54	208905	195753	98	6.40949
168111	147245	92	72117	64007	92	2437	2191	27	4756	4449	39	10744	10256	56	17078	15081	68	397186	369191	109	6.41857
49231	47020	76	22365	22407	66	412	487	0	1040	1000	1	1731	1821	22	3582	3547	35	75051	74716	89	6.42058
77642	75538	78	24849	24793	75	1044	989	0	1338	1675	17	4096	4061	34	6473	6728	41	155917	153227	94	6.4226
95529	90553	81	31512	30571	79	1539	1531	18	2975	2723	26	5992	5863	40	10397	10342	59	213590	210953	97	6.42361
75314	74656	93	35172	34857	76	1015	1017	3	1480	1689	17	3724	3831	33	6245	5884	43	158387	157773	93	6.42462
144166	116213	95	57805	47516	91	1689	1545	19	3142	2564	35	7120	6141	47	11830	9064	66	269317	221115	109	6.42563
52166	49347	76	26947	25449	74	630	665	0	1263	1045	7	2469	2432	27	4401	4232	37	95851	91379	90	6.42764
120748	105468	90	44266	39582	84	1953	1610	24	3169	2781	30	6865	5726	52	11203	10133	62	221150	195551	103	6.42865
60688	59939	78	24866	24697	73	965	1016	4	1459	1016	5	2494	2563	26	4044	4190	35	89523	89991	90	6.43067
94439	85952	84	35884	32744	81	1801	1686	21	3251	3417	30	5714	5568	41	9974	9193	55	202156	192056	97	6.4337
100043	97399	82	49441	48526	81	1535	1380	17	2184	2458	28	5438	5157	41	9799	9424	59	203178	198615	98	6.43773
87888	85243	80	28297	27564	78	1133	1297	12	2537	2305	29	4635	4429	39	7798	7469	44	178287	177107	96	6.44177
209510	167326	99	65540	51977	98	3575	2629	38	5605	4244	51	11309	9189	59	17749	14206	77	380860	324613	111	6.44479
122646	108138	86	57084	49742	86	2049	1819	24	3520	3072	32	7647	6741	50	13305	12152	58	274122	246666	100	6.44479
201723	149929	106	76564	57330	100	3083	2267	32	4847	3866	41	10819	8346	60	20340	15041	86	413785	321833	114	6.4458
198996	170331	114	99826	87576	97	3509	3161	31	5636	4627	46	12262	10833	59	19887	17725	76	451414	389304	113	6.45185
129101	112850	89	45747	38902	87	1792	1635	20	2997	2628	34	6541	5868	45	11584	10428	59	246630	214819	103	6.45185
153233	137159	93	74759	67637	89	2735	2665	27	5317	4818	47	11872	10803	62	17756	15571	82	395868	353069	104	6.45286
124567	108277	92	49809	42982	87	1682	1572	22	2528	2183	32	5730	5302	44	10041	9996	50	221384	194022	101	6.45286
245687	191818	120	146707	122243	107	5344	4312	41	7665	6752	48	16943	14525	71	28024	22782	98	593916	488108	121	6.45387
153925	133252	91	63029	53832	90	2376	1853	26	3916	3380	34	8034	7244	52	13656	11947	64	286089	252992	106	6.46295
249800	193752	119	121144	99641	111	3972	2826	37	7247	6281	44	15326	13035	69	25382	20550	93	539386	453200	126	6.46497
145924	118701	89	61466	50178	90	2068	1550	23	4029	3024	42	8064	6701	54	13389	11724	67	278933	232706	106	6.47001
163884	133251	109	51627	42157	92	2826	2288	31	3655	3128	33	8732	7032	56	14284	12053	77	315239	261891	105	6.47506
123265	107969	92	51088	44924	87	1680	1604	18	2739	2632	32	6845	5934	47	10542	9756	59	248049	229057	103	6.47707
89218	86270	86	18392	18132	54	1100	1141	9	1882	2415	21	4496	4533	35	6415	6671	40	161741	155820	95	6.4801
133158	110018	106	56092	47196	89	1941	1612	22	3435	2927	32	6014	5376	44	11284	9430	55	247747	210972	106	6.4912
129600	113612	90	46072	38430	87	1824	1541	23	3470	3041	32	8414	7555	51	12814	11045	66	285359	247590	102	6.4912
53834	52727	79	13066	13062	46	757	788	0	1338	1279	12	2232	2128	26	3979	3723	34	88547	86243	88	6.49422
44984	44222	71	18735	19109	54	487	659	0	1346	1342	12	2380	2340	27	3788	4098	33	80047	79971	88	6.49926
93689	89841	82	31792	30930	79	1315	1339	12	1949	2121	22	4917	4870	38	8479	8227	53	184530	177444	97	6.49926
107778	101999	85	41906	39613	82	1441	1636	19	2858	2968	31	6454	5883	44	9966	9531	55	228749	214324	99	6.50027
178736	146309	95	90882	74533	94	2933	2268	28	4804	3778	41	9693	8060	57	14746	12347	71	332080	286860	110	6.5033
113611	95929	91	46650	39247	86	1649	1500	20	2954	2535	30	6588	5629	49	11141	9405	62	228864	192039	103	6.50532
142674	120189	90	57057	47410	90	2159	1635	28	3269	2884	34	7908	6535	50	12340	10118	64	258026	216528	106	6.50633
87847	85817	87	25046	25192	64	1052	1133	10	2304	1759	25	3982	3881	34	7762	7868	55	164897	162574	92	6.50633
99038	90331	91	42328	37737	84	1494	1308	16	2237	2186	25	6030	5635	42	9821	9015	51	218430	200745	99	6.51238
89703	80787	83	30698	26820	83	1256	1037	4	1970	1998	24	5026	4262	42	7585	6682	53	173404	158991	98	6.52045
94306	93840	78	41387	40872	78	1612	1333	15	2562	2347	31	5564	4966	44	9485	8610	53	202096	192590	95	6.5265
117207	106323	87	50793	44752	85	1958	1652	23	3315	3383	33	7202	6545	48	11635	10359	63	245337	226253	101	6.52852
180528	142162	97	59715	46724	96	2532	2074	28	4158	3363	39	8585	7039	56	13576	10539	65	289311	233058	113	6.53659
72224	73752	75	33050	32391	76	1144	1152	9	1700	1602	18	3739	3421	34	5854	5450	41	130623	127750	93	6.53659
48916	48923	72	11072	11215	43	822	637	0	1477	1259	15	2919	3148	29	4520	4241	38	91962	89307	88	6.53659
143040	114944	96	53487	43017	92	2259	1919	25	3576	2762	36	6685	5530	49	12084	10304	61	242565	204885	109	6.53861
180367	148757	102	84333	70046	95	2503	2000	28	5085	4213	47	10502	9203	63	17661	15276	71	377831	329842	109	6.53961
80198	76685	83	29556	28990	78	693	660	0	2325	2147	23	3671	3382	33	6034	5842	42	131836	127718	92	6.54062
149302	123684	103	47183	38376	90	2330	1804	24	3637	2851	37	7473	6395	51	12165	10581	66	258009	221800	106	6.54163
94604	94243	81	30406	29798	77	1389	1305	13	1827	2347	21	4683	4625	36	7636	7743	48	169348	161713	95	6.54768
179981	133497	100	68968	51457	97	2856	2031	29	4430	2906	44	9349	6667	60	14980	10241	77	319943	231978	116	6.55172
74700	72824	79	31304	30697	77	1487	1287	14	2356	2348	26	4423	4126	39	6742	6534	46	150901	145099	94	6.55172
87368	86165	81	47744	47002	79	1914	1699	19	2887	2715	31	5442	5687	40	9515	8697	52	203855	192745	96	6.55172
171576	135398	96	71921	57974	93	2327	1777	26	3757	3236	37	7482	6006	50	12884	10435	64	248401	197178	109	6.55475
77076	72891	82	30059	29881	76	992	1106	10	1822	1567	23	3962	3916	35	7320	7695	45	147684	147301	95	6.55777
249126	197777	124	127881	100903	108	5302	4046	40	9169	7216	54	18628	14789	78	29563	24523	106	634532	504187	124	6.56282
125578	111659	89	45780	39326	87	1922	1387	22	3432	3066	36	7339	6091	49	11670	10308	58	251542	222017	103	6.56483
93312	84642	84	30073	28104	79	1753	1563	20	2399	2245	27	4888	4740	39	8785	8194	54	181372	175590	97	6.56988
123077	113529	97	49642	47690	82	1354	1360	15	2938	2937	28	6058	5891	42	9290	8810	54	203366	190273	100	6.57593
209753	163602	107	62668	48178	106	3375	2878	34	6466	4641	53	11540	9173	64	20806	16124	76	431955	349227	123	6.57895
92417	89449	82	29941	29770	78	1447	1382	15	2246	1805	23	4330	4200	36	7024	7025	54	151018	149507	96	6.58904
58574	58000	77	21407	21436	62	970	843	0	1211	1169	12	2542	2226	28	3312	3167	35	79132	77916	90	6.59207
79388	78786	80	23867	23357	66	1308	1155	10	2194	2200	28	4201	4350	33	7818	7763	47	157386	144933	94	6.59409
54451	55793	74	22622	22785	58	977	1000	2	1544	1370	17	2817	2769	31	4485	4615	38	103170	100586	89	6.59812
152118	129581	91	58081	48626	90	2165	1795	25	4363	3710	43	9284	7365	58	12808	10700	65	314685	270951	107	6.60014
96888	94805	79	28555	28043	77	1733	1244	21	2829	2680	32	6238	5828	44	10264	9713	62	221629	208468	96	6.60216
79909	78593	81	21999	21964	57	1254	1075	8	2374	2325	25	4879	4810	41	8769	8709	52	189643	183695	94	6.60316
118501	102368	90	43401	36735	87	1950	1721	19	3140	2541	33	5963	5251	43	9672	8567	58	218171	194093	102	6.6072
136337	117677	93	53693	45664	90	1980	1559	19	3544	3344	30	7175	6601	49	12720	10949	63	280411	246954	106	6.6072
179945	136455	98	69536	52627	94	2388	2068	29	3773	2738	39	8609	6592	51	12984	10041	69	304391	229951	112	6.60821
78861	77780	81	36666	34571	79	1310	1040	6	1518	1515	19	3936	3902	33	6788	6510	43	136776	130817	94	6.62031
219886	167768	116	70851	51288	104	3728	2382	40	5669	4483	45	11358	8557	62	18260	13993	80	396609	317334	120	6.62132
105007	99741	82	42566	40191	82	1600	1517	21	2850	2534	33	6617	6423	44	10341	10332	55	250151	237675	98	6.63343
186817	144955	98	94713	77736	96	3466	2897	32	5312	4036	43	10283	8456	58	17917	14517	86	389336	321273	112	6.63343
240656	170518	110	81665	56831	108	3562	2291	39	5614	4130	46	12976	9755	65	20932	15543	83	473967	346816	125	6.63847
78094	75688	82	18341	17869	54	1372	1351	14	2027	1858	24	4071	4110	35	7013	6891	43	145625	140077	94	6.64049
132257	127929	86	22490	22038	61	2490	2446	25	3652	3208	36	7753	7252	51	11587	11161	56	255178	245559	101	6.6425
120859	108192	88	50209	46120	84	2066	1938	20	3779	3432	36	7637	7147	46	14328	12480	75	299228	277617	102	6.64351
118141	110849	86	49500	45633	84	1580	1445	17	3028	3011	31	7024	6728	45	12772	12258	59	261341	248046	100	6.64553
98481	90885	84	39819	37052	81	1587	1358	20	2554	2157	27	4982	4726	37	9412	8957	56	189922	181245	99	6.64755
99510	95992	82	47723	46309	81	1380	1413	13	2203	2143	28	5339	5120	44	9687	9003	52	206785	197498	98	6.65965
136968	126117	90	50383	48133	85	2591	2302	27	3730	3734	33	9430	8900	52	15598	14765	73	334560	309775	104	6.65965
221247	157069	115	88500	63552	103	3137	2126	34	5076	3479	50	10319	7437	59	17130	12340	79	370536	276580	116	6.66671
87440	88260	79	27237	27256	74	1322	1398	14	1930	2205	27	4780	4841	39	8994	8726	52	185166	177398	92	6.66671
71833	70244	78	28361	28149	76	1106	1306	13	1647	1487	22	3621	3366	35	6035	5878	42	137320	132028	93	6.6768
95207	92122	82	28046	27306	78	1667	1489	18	2254	2449	28	6307	5904	48	10348	10239	58	233487	225708	96	6.6768
41299	39908	76	18122	18293	53	659	599	0	734	909	0	1789	1595	22	2845	2927	28	59823	59234	83	6.68285
87922	84259	80	28890	28257	75	1527	1463	15	2299	2037	26	4806	4596	37	8672	8351	48	178498	171710	96	6.68386
206463	149834	108	86652	64732	102	2894	2014	34	4466	3116	43	9284	6812	58	15364	11639	71	322264	234450	119	6.68386
241602	183014	105	99039	76486	104	4778	3692	39	7439	6383	50	16346	13451	72	26333	21495	97	558672	456240	118	6.68386
131089	105161	93	46251	37284	89	1949	1746	20	3615	2626	39	6945	5861	48	11900	9486	65	257695	212470	108	6.68487
235919	157376	107	87688	56279	106	3579	2468	37	5749	4083	48	13484	9069	72	20109	13425	89	477737	334361	121	6.68689
95780	93068	83	32154	31629	79	1303	1324	14	2588	2531	30	5512	5380	40	9476	8888	52	198690	193679	97	6.68891
155789	121775	97	63616	50357	93	2170	1883	23	2934	2734	36	7929	6805	50	13252	10873	63	272335	221521	107	6.69193
123429	116575	84	39147	38099	82	2033	1845	21	4079	3690	36	8358	8189	46	12063	12138	64	273831	258180	100	6.69193
154805	128532	91	61698	50859	91	1935	1731	21	4212	3298	42	8272	7060	50	14167	12081	70	316642	268589	107	6.69395
70262	69075	78	13216	13122	47	1261	1257	13	1042	1426	13	3449	3359	32	6220	5929	47	125862	121415	89	6.69496
138340	113261	96	49341	41740	92	1605	1318	22	3975	3386	39	7555	6488	50	11315	9752	60	263810	234552	107	6.69597
123323	111165	87	67036	60918	86	2413	2005	28	3495	3367	31	7788	7225	50	13331	11792	68	272625	253208	99	6.69597
150512	121959	92	87137	74222	93	2120	1992	22	3962	3057	41	8121	6777	51	13508	11688	63	286777	241925	105	6.69597
229854	163077	123	102936	75970	106	3488	2568	36	5885	4263	49	12624	9508	64	20111	14729	81	438456	323537	123	6.70202
46069	46410	80	15885	15839	49	544	737	0	1069	962	0	2116	2060	24	3654	3988	33	86442	83737	87	6.70404
62506	62173	86	25166	25108	69	794	713	0	1169	1498	15	3422	3469	33	5454	5447	44	111218	106702	90	6.71614
205050	161199	99	75289	59319	96	3414	2571	33	5460	3876	50	10742	9007	55	16563	13253	73	354889	283723	113	6.72825
47851	46204	86	18662	18714	56	726	746	0	860	1227	11	2441	2548	27	4768	4173	40	91070	94566	85	6.72926
147045	130046	97	73327	65526	89	2325	2016	26	4129	4093	34	8386	7990	48	14135	13041	65	324057	295876	106	6.73127
229129	168473	114	96527	72235	107	3692	2954	34	5811	4569	42	11752	9131	67	19661	14573	95	407335	323098	120	6.73228
91232	89650	80	33378	32729	79	1952	1774	21	2601	2382	29	5119	4979	39	8935	8122	57	192908	186315	97	6.74439
94956	81846	85	36923	31313	85	1483	1242	14	1932	1461	27	4530	3914	40	6692	5575	48	157252	136930	100	6.7464
43187	42865	78	7210	7340	39	806	844	0	1035	1345	17	2562	2603	26	4188	4135	36	86301	88441	87	6.74842
123400	97402	94	48452	39763	89	2009	1633	24	2663	1960	35	7097	5523	52	12740	9170	80	263609	218664	107	6.74943
50289	51303	72	18499	18656	54	523	598	0	1188	1269	13	1856	1729	23	3416	3166	31	72200	70730	89	6.75145
66196	65656	77	20899	20366	61	998	1084	6	1529	1598	17	3966	4005	32	5251	5274	38	126228	123241	93	6.75952
225988	178299	116	134438	112128	103	5213	4595	38	9950	8418	55	20036	17115	92	31632	27068	96	694085	597191	119	6.76254
77404	75918	80	25316	25229	75	1130	1072	6	1944	2118	24	4586	4328	38	7140	7440	41	165279	161502	93	6.76658
156209	137679	95	77661	66955	91	2007	1592	19	3621	3130	34	7710	6739	48	12660	11195	61	263417	226327	107	6.7686
183367	151304	93	81811	67281	94	2880	2353	30	4438	4142	36	9851	8224	58	15925	13269	79	343253	306596	110	6.76961
160579	125769	96	74440	58577	93	2803	2000	31	4359	3270	38	7811	6074	54	13871	10546	67	294210	227489	110	6.76961
75348	74277	91	29575	29270	76	954	922	0	1539	1550	22	3412	3710	32	6989	6618	43	136881	135983	94	6.76961
37469	38180	70	22768	23179	69	431	476	0	887	702	0	1552	1527	18	2505	2698	27	57160	57729	85	6.77061
215098	152749	113	81375	56622	102	3020	2124	34	5343	3736	46	11593	7991	64	18982	13483	86	404463	295018	119	6.77162
63674	62368	92	20504	20463	57	746	704	0	879	1202	10	3235	3490	31	5818	5996	42	112744	113249	92	6.77364
137976	109013	108	62700	51393	91	2069	1601	22	2813	2476	35	6589	4859	49	10515	8515	65	241885	199150	106	6.78978
114075	102077	86	50277	46160	84	1459	1414	16	2957	2358	34	6172	5548	43	10922	9808	62	231055	214078	99	6.79381
126030	115139	88	52765	47404	85	1866	1795	22	3891	3212	35	7826	7655	46	14213	13244	60	287714	258531	101	6.79381
202305	159279	97	70749	54347	96	2691	1949	32	5445	3893	45	11093	9256	57	19224	14906	74	390792	313505	113	6.79381
116845	107176	93	35241	31705	85	1930	1671	23	3345	3299	31	7572	7244	50	12722	11934	64	264857	249236	101	6.80289
45286	45691	73	11907	11872	45	580	723	0	562	958	0	2369	2507	24	3857	3734	35	81696	80553	86	6.80491
183212	147526	100	83661	69238	97	2954	2282	32	4979	4275	41	12290	9837	64	19151	15836	87	417283	330059	115	6.80693
110803	98789	89	44578	40125	84	1284	1403	13	2386	2423	27	7254	6709	45	11536	10654	61	256645	234109	101	6.81399
101046	90394	88	46372	42010	84	1510	1232	14	2868	2309	31	5552	4888	42	8787	7447	51	193822	176062	101	6.81399
160037	131428	109	70803	57884	93	2508	1862	29	4044	3167	38	7860	7033	49	12302	10870	61	257978	228018	109	6.81601
46844	49510	71	17300	17560	51	658	761	0	1116	995	0	2375	2134	28	3985	4015	34	84253	86428	87	6.81601
142082	131531	103	66975	64349	86	1939	2112	21	3754	3577	32	7320	6756	46	12471	11353	64	271279	251729	103	6.82004
144298	113981	97	59705	46525	93	2138	1804	20	3304	3143	35	6556	5731	47	10819	8547	63	237678	193824	107	6.82509
44623	44207	87	18796	18723	55	574	696	0	630	707	0	2410	2675	26	3031	3253	31	77684	79167	87	6.83316
44684	46424	76	13256	13506	46	724	607	0	860	1072	7	2058	2059	23	3762	3523	35	72818	74829	84	6.84022
158862	123827	112	48708	35579	96	1699	1686	20	3865	3224	35	7607	6111	54	11986	9307	64	254259	203361	112	6.84829
115669	98081	93	42161	36300	85	1484	1369	15	2741	2492	28	5952	4683	46	10130	9224	55	213710	190946	102	6.85938
113352	101470	89	46257	42111	83	1386	1331	17	2591	2358	30	5281	5098	39	9212	8767	54	185293	173352	99	6.8614
89467	86658	83	37009	36959	78	1180	1176	13	2033	1785	22	4558	4227	38	6969	6796	48	146792	137767	96	6.8614
170857	134383	95	70408	55335	94	3093	2178	36	4445	3791	43	9908	7871	61	15567	12120	67	342141	274118	111	6.86443
101222	95731	88	34387	31808	81	1346	1347	13	2295	2203	27	5113	4979	37	10165	9667	54	196919	183824	99	6.87451
109563	98941	95	57083	52615	84	1768	1493	19	2613	2387	31	6038	5721	43	10233	9498	50	209957	199204	100	6.87451
59969	58536	76	36359	35970	75	2222	2216	23	23828	23380	79	6865	7328	42	3712	3813	33	1651	1154	20	6.87653
110141	95487	95	49999	43264	88	1506	1285	14	3013	2515	33	6244	5333	45	10842	9688	55	238660	210121	103	6.87956
237236	168359	107	90316	63701	104	3749	2467	37	5949	4209	52	12671	9434	69	23841	16450	104	487515	349521	120	6.89065
139603	118941	96	60920	51870	90	2083	1637	25	3331	3402	34	7728	6707	50	12388	10814	69	272807	243250	106	6.8957
96577	88606	88	36955	33438	81	1640	1430	19	3307	2421	33	5868	5405	44	11052	10329	56	233477	218006	98	6.89872
161912	140903	92	74023	65019	90	2566	2421	26	4382	3812	42	9929	8753	57	16633	14905	70	351269	314889	107	6.90377
145653	133789	91	40647	37150	86	2623	2304	28	3800	3781	34	8413	8152	49	14974	14326	67	319084	310040	104	6.90478
83728	82215	81	31792	31323	77	1113	1252	12	2087	1982	25	4589	4399	38	8036	7449	48	178794	168445	95	6.91083
80121	79698	83	28763	28069	76	1092	1116	8	1983	1930	19	4159	4304	32	6312	6213	42	149875	143877	94	6.91486
124152	113354	86	56023	51181	87	1647	1592	21	3976	3269	41	8458	7944	48	14637	13404	69	327427	312989	103	6.92394
151810	124695	94	64850	53065	92	2026	1913	24	3177	2240	39	6766	5583	49	11803	9190	67	240518	204307	108	6.92495
265129	186325	118	91799	64800	116	4194	2917	41	6708	4986	52	14037	10440	66	24146	17184	117	502252	375646	134	6.92495
112055	101445	89	46692	41278	86	1361	1611	17	3385	2720	37	6486	5447	47	11652	10048	62	226466	206000	102	6.92999
157989	117839	99	66390	50253	95	1966	1634	21	3326	2394	40	7205	5537	50	12727	9006	72	249421	192395	112	6.93201
86162	84427	80	38729	38595	78	1327	1184	12	2327	2531	26	5228	5422	39	9037	8794	48	200175	193908	95	6.93201
107739	98819	88	35071	31319	82	1679	1601	19	3147	2841	33	6721	6393	46	12342	11294	60	254011	233554	99	6.93605
69604	68314	79	26752	25360	77	1134	1083	7	1826	1602	23	3759	3651	32	5473	5252	45	137780	134604	93	6.94412
169418	138397	97	103128	89145	95	4020	3598	33	6982	5691	48	13731	12159	73	21722	19061	80	473343	416647	109	6.95319
106809	95541	95	47417	42826	84	1504	1257	17	2332	2037	28	4832	4375	39	9354	8204	54	197102	177303	101	6.96833
153442	130125	95	44509	35357	90	2183	1832	25	3791	3559	36	6969	6373	46	11740	10014	56	248046	214252	109	6.97034
91335	88887	80	28968	28089	77	1837	1584	20	1270	1886	20	5174	4685	40	9592	9372	53	198660	192375	95	6.97942
320943	220426	139	218043	168608	128	7642	5581	47	11898	8824	61	26219	19194	108	42664	31690	130	864364	643811	145	6.97942
137192	121515	90	50506	44109	87	2225	1937	26	3313	2797	36	7437	6552	46	11333	9881	58	247551	218930	104	6.99657
122594	110792	87	56665	49688	87	1914	1700	22	3176	2668	33	6762	6273	45	11581	10321	58	250502	217689	103	7.00262
129426	113502	91	46847	41624	88	1899	1785	23	3743	3147	36	7120	6357	47	11886	10237	62	252329	231093	106	7.00464
116905	106444	83	60449	54620	85	2037	1758	24	3489	2792	37	7316	6243	54	13317	11897	65	267755	235441	101	7.00464
33640	35344	56	17654	17971	55	254	382	0	745	666	0	1730	1938	19	2655	2606	29	60333	60346	83	7.00666
134632	113984	92	70210	61630	89	1671	1473	18	2898	2952	32	5876	5138	44	10095	8586	63	223123	201917	104	7.00968
62365	60980	77	16326	16403	51	1003	1049	5	1863	1665	23	3853	3678	35	6204	5974	40	134308	134420	91	7.03995
74734	70932	94	25784	25196	74	1036	1012	3	2367	2359	23	3600	3456	35	5830	5840	41	141678	137395	93	7.04297
97316	93213	83	46485	44933	80	1381	1587	16	2224	2165	26	5498	5432	40	9409	9290	54	191346	182219	97	7.04701
99719	96062	94	42570	40605	80	1505	1131	10	2169	1757	30	4174	3838	35	7673	8143	48	169604	164896	97	7.04802
138600	122067	90	54670	48313	88	1943	1728	22	3069	2744	37	7252	6385	49	11901	10418	64	255040	235970	104	7.04802
172123	132399	101	66611	52540	95	2626	2176	31	4969	3439	47	9115	7023	53	15233	12633	69	328223	268524	111	7.05205
109710	103066	99	45388	42596	83	1463	1395	14	2936	2692	27	6427	5859	43	9671	9171	54	219521	206576	99	7.0581
265316	203884	110	155686	126805	108	5090	4272	38	8257	7193	55	15791	12440	71	26933	20946	107	538857	408084	126	7.06012
176825	144232	108	57963	46206	94	2904	2577	27	4422	3785	37	9364	8105	55	14651	12469	72	318085	275796	109	7.06113
77656	76436	81	26329	26198	70	1088	1147	7	2061	2107	23	4507	4444	36	8195	7781	51	178258	173389	94	7.06113
114391	109084	88	43556	41655	81	1982	1863	21	2669	2547	29	6296	5890	44	10845	10653	54	241763	234465	99	7.07424
132639	122485	90	50738	47155	84	2448	2407	25	3985	3665	36	7764	7110	48	14787	13527	66	301568	297673	102	7.08534
119537	112434	91	50420	48874	82	2588	2536	27	4614	4458	38	9261	8879	54	16227	14875	70	331738	312746	100	7.09341
57079	56580	83	14373	14580	47	630	727	0	1690	1458	17	3423	3120	33	4870	5014	37	116478	115954	89	7.09341
99588	96664	87	27676	27181	78	1488	1332	14	2984	2347	28	4512	4880	36	9171	8744	55	185125	181331	97	7.09744
58099	57208	76	24461	24606	71	822	693	0	985	1224	12	3090	3021	29	5445	5544	41	105381	104171	91	7.09946
204396	155412	105	87487	67766	101	3164	2509	32	5334	4073	44	11128	8793	61	18984	14382	76	426063	324826	118	7.10249
98140	90294	84	45748	43811	81	1323	1095	11	2289	1955	27	5627	5380	42	8532	7723	52	192468	179103	97	7.10955
85730	84548	91	29482	29330	77	1519	1607	17	2519	2312	29	5682	5620	41	9391	9203	54	208519	202422	94	7.11358
182367	151215	98	62557	52286	93	2909	2480	32	4770	4063	44	9775	8469	53	15587	13625	63	346893	311106	109	7.11863
165302	147439	106	59308	55246	90	2966	2946	28	5564	5017	43	11313	10237	58	16598	15364	71	391294	360617	108	7.12266
129593	113419	89	62467	55411	87	1555	1485	19	3233	3092	31	7818	6801	50	13534	12112	65	277517	254061	103	7.12771
118525	105379	90	43434	37463	83	1761	1660	19	2623	2716	29	7317	6374	53	11779	10562	67	251778	227478	101	7.13073
161591	142204	91	44713	39152	87	2471	2455	25	4831	4358	37	9014	8630	49	16737	14715	75	340735	315132	107	7.13376
164103	142568	103	68755	61292	91	3479	3109	33	4635	4051	39	11049	10111	57	18396	15921	84	381165	343357	108	7.1388
197111	141228	105	77382	57004	99	2818	2540	29	5114	3278	50	10744	7636	64	17791	12152	80	397335	295680	114	7.13981
139400	122730	103	55402	48764	89	2062	1835	23	3658	3311	34	6792	5966	46	10286	10000	54	211768	201910	99	7.14082
113241	104904	86	33490	30206	83	1357	1468	15	3422	3483	32	7061	6616	45	11800	10638	67	255115	239627	100	7.14687
115563	104994	87	47167	42634	85	1631	1565	17	3444	3231	34	6839	6022	45	12255	10901	60	255823	225373	101	7.14788
269170	179948	142	102441	67919	142	3664	2494	40	6817	4897	54	13302	8992	68	23222	16660	101	486055	341507	142	7.14788
107669	102748	83	44884	43534	80	1830	1815	21	2684	2569	30	5635	5092	46	11291	9959	67	224391	211502	97	7.15998
126343	112547	89	37312	32051	86	1273	1216	14	2651	2181	34	5974	5272	42	8967	7431	63	191324	176120	103	7.15998
182507	137907	104	74770	57384	96	2312	2055	27	4274	3966	45	9595	7116	58	14187	10543	70	327352	250861	113	7.15998
269467	225013	109	122085	100764	107	5076	4074	38	8342	6812	52	16664	14601	69	27614	23289	110	557999	484418	125	7.16604
241325	192516	106	97329	78524	103	4000	3212	35	6063	4762	48	12388	9597	65	20241	16804	87	401758	321287	120	7.16906
79673	79650	78	35700	35601	78	1412	1311	12	1870	1874	20	4163	4224	34	7131	6796	50	157174	155030	92	7.17814
139112	117428	96	46057	38021	93	2129	1877	25	3818	3057	40	7746	6903	49	13952	12404	72	288881	259042	109	7.17814
118309	111696	85	64532	61913	84	1816	1628	22	2921	2706	29	7154	6892	48	11647	10382	63	256722	243872	101	7.18016
166662	131198	103	58486	44661	92	2369	1993	27	3977	2929	38	9554	7518	58	16861	13160	88	338746	275956	110	7.18621
311780	211258	120	149748	103424	116	5647	4046	44	10380	7829	62	21685	15319	88	36064	25647	116	766080	565539	131	7.18722
153599	130027	94	52159	44193	89	2533	2311	26	2959	2920	34	6515	5803	47	11205	9424	67	243775	208089	108	7.19025
174229	140167	97	63647	50925	94	2246	2041	26	2782	2354	36	7195	5574	54	11408	8878	57	230320	185803	111	7.19025
90570	81968	98	37595	33568	98	1048	912	0	2212	1827	27	4325	3817	37	7389	6597	56	154069	136796	98	7.19025
160339	143474	89	117072	105419	90	3732	3073	34	5844	5122	46	12093	10510	62	20228	17395	75	412547	366715	106	7.19126
114109	106518	97	39573	38226	81	1340	1422	18	3064	2632	32	6378	6169	43	11428	11035	59	238948	225851	99	7.19226
82097	80151	80	30961	30397	77	1169	1036	6	2097	1981	20	4016	3888	33	5333	5437	40	128142	122942	93	7.20437
138928	117258	92	57771	47819	89	2262	1804	26	3883	3149	39	7309	6523	51	13107	11400	68	275628	239851	104	7.20538
115748	108275	84	36303	33428	80	1908	1531	22	3251	3199	32	6812	6305	46	12408	10949	62	264384	245495	99	7.22354
92255	90372	84	30466	29678	78	1015	753	0	1582	1892	20	4297	4403	34	7117	7019	45	153303	145622	96	7.22757
160934	125980	94	64008	50443	94	2562	1967	30	3848	3449	36	8644	6716	56	11874	9190	69	271370	219910	111	7.22959
152625	119981	94	58600	44762	93	2011	1598	26	3929	3163	40	8036	6982	49	14756	11176	72	334669	264171	109	7.22959
164131	135739	92	60567	49400	91	2022	1536	23	3932	3010	35	8067	7022	50	12883	10807	61	281582	231823	108	7.2306
27731	29180	65	11733	11894	44	507	561	0	788	608	0	970	929	0	1696	1771	22	40889	39769	81	7.2316
57758	56953	80	24851	24658	73	492	534	0	1307	1174	16	2365	2468	25	4395	4780	34	91595	87718	90	7.23362
179478	138922	95	69359	52895	95	2812	2356	28	4284	3490	42	9221	7225	58	15106	11189	74	311386	246406	112	7.23362
81521	78958	82	26474	25840	73	1167	1235	11	2148	2056	23	4618	4466	39	7545	7424	44	168926	159737	95	7.23967
97435	88696	87	42516	37935	83	1275	1245	17	2177	2390	27	4759	4255	41	8016	7394	52	173626	160665	99	7.24169
110971	107895	90	46213	45057	81	1651	1514	21	2164	2714	26	5788	5807	42	9182	8595	57	206224	196968	98	7.2427
123742	117124	93	32976	31071	82	1817	1766	21	3510	3626	29	7479	6694	47	12033	11539	62	258964	246177	100	7.24371
182657	149903	111	72188	60544	93	2833	2083	33	4201	3740	41	8045	7262	46	13355	11765	65	279153	237116	111	7.24472
98072	93879	82	35114	33725	80	1245	1285	13	2214	2056	26	5460	5259	41	8858	8091	53	192588	185370	98	7.24472
104418	97769	98	37258	36390	79	1520	1483	15	2020	2038	25	4436	4460	37	7505	7482	46	153910	148235	96	7.24573
51699	50488	83	13374	13489	48	707	864	0	833	1124	6	2389	2392	24	3448	3551	31	87455	87561	89	7.24875
77380	74962	91	30065	29842	76	1171	1203	10	1936	1888	23	4111	4042	36	8057	7230	57	164651	166321	93	7.24976
98989	91869	86	39714	36387	83	1198	1247	14	2878	2546	29	4505	4025	41	7899	7192	50	169515	156281	100	7.25279
49906	49669	72	20940	20868	59	439	569	0	911	1321	12	2274	2497	23	3943	3952	37	86882	85422	87	7.25481
109697	101370	86	50140	44926	85	1452	1417	15	3001	2849	32	6496	6093	44	12326	11549	64	257139	237776	99	7.25481
53750	52142	80	18978	19069	56	674	675	0	1076	1070	7	2816	2465	30	4418	4541	36	88789	88364	89	7.25682
175852	139966	97	72292	58120	93	2489	1990	29	4837	3747	46	10057	8122	58	17142	14952	75	362501	305845	109	7.25985
164033	131725	106	63310	51453	93	2175	1640	25	3271	2604	36	6710	5108	49	10936	8884	64	223401	183126	110	7.26489
125870	109886	89	42722	36476	87	1842	1566	20	2778	2174	33	5803	5072	41	10016	8397	58	203322	186266	101	7.26489
161660	143129	104	96990	88563	90	2758	2250	29	3490	3070	36	7402	7020	48	13357	13101	65	276979	250482	104	7.26691
155985	124543	94	54206	43446	92	2104	1615	27	4087	3343	41	7062	5961	50	12808	9724	63	284559	226468	107	7.26893
213914	166479	102	95195	75842	99	3974	3173	36	6303	4812	53	12348	9477	63	20296	16700	79	422265	329737	116	7.26994
68451	68253	82	24063	23890	71	802	775	0	1717	1380	12	2811	2753	29	5001	4513	38	103655	102389	93	7.27195
71236	69797	82	32781	32798	76	1131	1008	3	1682	2000	18	4005	4093	32	6370	6145	43	130757	129990	93	7.27599
139108	129468	88	51879	49487	86	2445	1990	26	3959	3738	32	8328	7921	46	13445	12619	67	287432	266255	104	7.29011
94692	93039	80	24950	24616	70	1538	1529	17	2486	2727	25	5725	5750	44	10496	10220	63	212135	200432	94	7.29818
59169	59973	87	13237	13263	48	839	845	0	1286	1413	12	3521	3500	34	6385	6042	44	129099	126310	90	7.30222
98363	95882	82	24023	23599	76	1270	956	0	2605	2152	33	5207	4969	39	7900	8125	46	171769	166137	97	7.30625
100796	96884	82	38803	36988	82	2055	1995	23	3028	2842	29	7293	7004	47	11002	10415	56	256385	245697	98	7.30625
155611	130943	92	50373	42078	89	2047	1533	24	3722	3147	39	7896	6406	50	12194	10232	58	259615	217310	108	7.31331
161831	119857	104	74364	55220	95	2217	1525	28	2933	2468	36	6798	5151	50	10976	7849	63	229100	173815	113	7.31735
67723	65985	84	25466	25282	75	847	1100	6	1413	1603	18	3668	3710	32	6867	6428	48	133373	126234	93	7.33752
75978	77440	67	28686	27985	77	1212	948	0	1580	1569	19	3947	4081	34	6877	6121	49	161451	154037	94	7.33853
160423	128214	93	43137	34316	92	2804	2112	30	4328	3202	45	8477	6743	52	13883	11513	70	292062	243461	109	7.34055
43408	43404	75	17624	17678	53	685	745	0	979	998	0	2019	1969	24	3175	3696	31	73425	71703	84	7.34055
179014	144714	114	69946	57138	96	2185	1748	23	4201	3498	39	8363	7360	52	13539	11300	68	294547	248201	111	7.34458
99076	95165	97	35452	34515	79	1801	1833	21	2553	2607	28	6148	5973	43	10328	10314	58	214212	207554	97	7.34862
118629	98659	93	50199	42637	87	1665	1422	17	2472	2260	28	6753	5903	47	10867	8644	60	246916	211070	104	7.35064
72140	69856	91	26028	25862	75	1166	1221	11	1350	1539	17	3113	3001	30	5450	5267	39	123346	114891	92	7.36173
142839	122128	101	58082	51473	88	2431	2225	27	3434	3566	31	7664	7098	48	12968	10452	67	252112	233962	106	7.36678
85765	81762	83	29821	29078	78	1428	1408	12	1860	2020	23	4622	4331	38	6995	6374	46	158360	152939	96	7.37283
73572	71295	79	31406	30894	77	1133	952	0	1611	1610	20	3458	3521	32	6569	6700	41	132368	128936	94	7.37989
167508	151346	91	69865	63204	87	2520	2358	27	4347	3971	37	9859	8827	56	14751	13496	65	338502	291556	106	7.38291
41254	42948	59	18308	18349	52	647	381	0	837	670	0	2036	2099	23	3041	3717	28	63068	61863	86	7.38392
113759	108369	92	41615	40734	81	1928	1750	23	2236	2132	27	6230	5874	44	9528	9266	54	203687	193320	99	7.38493
140574	122974	91	53252	46260	87	2241	1841	23	3347	2586	33	6666	5842	48	10103	8717	54	225195	200480	105	7.38493
175378	131899	99	68882	50592	97	2515	1744	30	4642	3612	40	9518	7716	56	17246	12667	71	394734	295419	114	7.38998
36711	35717	71	17870	17936	52	551	538	0	807	852	0	1494	1817	18	3248	3293	29	61978	61561	85	7.39098
127642	115617	88	46381	39993	88	2009	1938	24	3381	3005	31	7092	6335	49	11953	11114	59	270904	251368	103	7.39905
79624	78748	82	31447	31259	76	1177	907	0	2277	2368	24	4883	4979	40	8393	8187	53	176842	169399	94	7.40006
207579	162654	106	82106	64405	103	3541	2720	35	5572	4405	45	13164	10385	71	21934	17600	94	454218	366252	116	7.40006
170463	145539	102	74248	64392	95	2247	1970	25	4116	4137	37	8100	7249	49	13966	11543	71	294122	257397	112	7.40006
166847	147212	99	80411	72337	91	2571	2431	27	5551	4816	45	11158	10132	56	16835	14908	73	381975	355165	108	7.40107
103893	90895	86	45819	39793	85	1683	1423	20	3535	2884	37	6548	6020	47	10585	9479	60	243993	211542	102	7.40612
100230	97775	81	29461	28680	78	1512	1415	17	2781	2593	30	4909	4599	40	8058	7461	50	196744	192912	97	7.41116
88520	87438	80	26710	26622	77	1386	1204	13	2723	2858	27	5840	5704	42	10422	10807	58	210837	200851	96	7.41318
93540	91934	81	41909	41270	78	1438	1280	14	2760	2897	30	5561	5393	40	10365	9398	56	218482	207982	96	7.42024
182462	155032	95	83156	70960	93	2757	2304	30	4398	3538	41	9352	8478	53	14291	12149	72	320197	283744	110	7.42831
174544	123511	103	66879	48918	97	2470	1721	31	4249	3196	44	10314	7136	60	17085	12647	87	373666	273940	115	7.43033
94685	92403	80	27980	27435	78	1832	1708	20	2685	2559	25	5012	4942	39	9310	9075	56	196138	185144	96	7.43537
127152	116414	87	55798	50766	86	2439	1876	25	3849	3640	36	8756	8505	49	14697	14106	67	307856	292012	103	7.43739
150621	135174	91	65107	58854	87	2459	2088	28	4138	3247	41	8721	7943	54	12628	11199	58	311594	296880	105	7.44142
82634	80651	90	29327	29202	77	1123	1135	7	2093	2098	24	4744	4424	38	7928	7658	44	165568	162587	95	7.44647
49521	49214	80	11768	11812	44	716	743	0	907	696	0	2156	2267	24	3538	3620	32	82500	82444	88	7.44647
90188	85862	83	43911	42701	79	1163	1175	10	1966	1594	24	4540	4286	39	8094	7955	48	186517	176477	95	7.44747
146420	123902	94	51223	44258	89	1824	1535	19	2894	2757	32	7291	6559	47	12160	9994	65	267366	240894	107	7.4505
120323	106953	89	52077	46082	86	2237	1997	24	3692	3060	36	7164	6254	50	12736	10669	62	271289	246629	104	7.4505
165389	143312	97	72248	63881	90	2454	2047	28	4078	3632	37	9322	8523	55	16633	15151	78	346695	326135	106	7.45252
129878	117555	90	39983	36690	87	1718	1598	18	3240	3014	31	6563	5891	43	11400	10428	61	240048	226861	104	7.45554
135705	116512	97	53586	45064	90	1569	1470	18	3217	2732	31	7632	6521	51	12315	10910	60	257335	218821	105	7.45655
203564	158663	101	75064	59072	97	3220	2053	35	5000	4269	40	10274	7899	60	17164	14178	74	382022	304268	115	7.45958
93145	88130	86	40231	37849	81	1423	1206	13	2669	2406	28	5172	4906	42	8824	9307	53	203799	198077	96	7.45958
[truncated: 7,808 more rows]
