# Supplementary material for: Phenotypic heterogeneity follows a growth-viability tradeoff in response to amino acid identity
Source: Nat Commun. 2024 Aug 2;15:6515. doi: 10.1038/s41467-024-50602-8 (PMC11297284; doi:10.1038/s41467-024-50602-8)
Supplement: Supplementary file 6 — Source Data [file 41467_2024_50602_MOESM6_ESM.zip › source_data/fig6cde/240417/240417_1400_yATP_A4_NH4.csv]

FSC-A	FSC-H	FSC-W	SSC-A	SSC-H	SSC-W	BL1-A	BL1-H	BL1-W	VL1-A	VL1-H	VL1-W	VL2-A	VL2-H	VL2-W	VL3-A	VL3-H	VL3-W	YL2-A	YL2-H	YL2-W	Time
76256	74978	80	20003	19710	55	1094	964	0	2484	2469	27	5256	5042	41	6068	5968	43	151222	145517	95	0.021027
58341	58375	81	10035	10042	42	917	733	0	981	1278	13	3059	2954	28	4786	4932	38	102414	102305	90	0.028036
80699	79911	79	28325	28149	75	1013	848	0	1960	1945	25	4961	4561	41	7232	6433	49	163696	159805	93	0.0330425
238290	155238	115	80490	52186	109	3720	2212	41	6366	4359	59	12298	8233	75	18559	12477	75	415538	287738	128	0.0380489
99961	98389	82	28784	28306	78	1452	1447	15	2485	2635	25	6021	6043	40	9821	10327	56	202403	197006	97	0.0430554
90573	84174	82	53551	50271	82	1882	1824	23	3736	3405	33	6896	6746	48	11671	11583	64	236321	227101	83	0.0470605
187246	138245	109	79899	59197	99	2879	1964	32	4818	3694	46	9691	7299	56	17608	12842	90	374235	277027	117	0.066085
165903	128300	99	62664	48528	96	2038	1697	20	4159	3335	42	10231	7803	58	17521	14334	83	362980	286392	113	0.073094
79946	77013	77	32448	31366	77	1168	1257	11	2147	2094	24	3871	4054	32	6660	6928	41	155982	154082	91	0.073094
173410	139407	113	44726	34776	95	2537	2092	28	5030	4049	41	9466	8199	54	16448	13513	67	349676	296521	113	0.0770991
74591	72752	80	27966	27221	76	1172	975	0	1448	1534	19	3595	3555	32	6241	5426	48	108521	106670	90	0.0781004
219776	169852	105	75754	58162	100	3149	2313	33	4592	3993	40	11247	9192	58	18120	14510	80	393571	316756	119	0.0881133
150999	134701	89	63625	56817	88	2108	1760	26	4631	4043	40	9012	8527	50	15048	13453	76	344824	327907	105	0.0891146
132165	105551	97	46503	36888	90	1587	1220	13	2858	2425	31	4975	4067	41	8541	7605	50	188152	153272	109	0.094121
86268	72473	88	67704	58304	87	2482	2008	26	3656	2969	35	8293	7505	49	12785	11464	68	285352	284379	79	0.103133
63906	64014	75	16264	16380	51	625	772	0	1557	1589	15	3167	3185	29	4816	4752	38	102089	98649	91	0.104134
128825	116896	94	44946	40927	85	1738	1716	19	3186	2968	33	7796	7318	49	13009	13007	62	277713	272115	102	0.114147
167723	140358	96	57450	47722	93	2466	2079	27	4369	3816	38	9957	8587	54	16278	13723	80	335538	290318	111	0.120154
220121	172193	114	79066	62778	112	3761	2977	34	6615	5430	53	13208	10736	62	22585	18502	87	487310	401375	130	0.137176
191718	158715	99	83492	71833	95	4268	3839	36	7441	5629	54	14948	12874	70	25265	20709	94	528903	443040	112	0.139179
90105	81611	89	28702	25777	80	882	1001	1	1732	1901	22	4160	4234	35	6827	6078	50	133216	124316	97	0.145187
116379	113173	93	51784	50558	83	1835	1816	20	3099	3139	29	6577	6255	46	11645	11552	60	259838	246505	93	0.151194
115271	109268	85	32641	31351	81	1962	1695	21	3445	3679	31	6819	6433	45	10537	10253	54	219474	204933	100	0.154198
124075	119238	90	28667	27618	80	2258	2277	24	3703	3309	34	8664	8087	54	14668	13972	68	313638	310929	100	0.156201
146207	120544	92	46142	37383	91	2798	2258	29	3211	2661	32	7258	6285	49	10589	8713	59	230613	194448	108	0.158203
123004	108347	89	40450	36087	85	1755	1556	17	2896	2969	31	7111	6692	46	11602	10575	64	242272	234646	100	0.167215
170199	141771	96	52907	43813	92	2254	1825	25	3789	2823	39	7564	6696	49	12069	10057	68	235815	204666	108	0.172221
148799	123959	94	60792	51537	91	2204	1725	25	3930	3146	36	9100	7761	55	16907	14333	80	328687	294268	108	0.178229
66396	65963	85	13358	13235	48	1018	1052	5	1648	1579	20	3448	3697	32	5948	5833	44	122812	116463	92	0.207266
94357	91214	81	36095	35346	78	1544	1240	12	2201	1915	26	5730	5377	42	9639	9601	57	196905	189720	96	0.209269
141412	126679	90	51598	46653	88	2546	2139	26	4066	3751	36	7768	7417	49	12496	10636	60	270249	260246	103	0.21027
123626	117132	87	40818	37902	83	1736	1566	19	2882	3385	31	7080	6764	44	11539	10446	61	227804	215276	101	0.211272
138698	122582	93	45046	39184	87	2153	1728	27	3880	3648	36	8271	7690	53	13601	12608	60	287138	269636	101	0.224288
116898	110902	86	42597	40280	82	1519	1358	18	2298	2391	28	6225	5807	43	10701	9449	62	214039	203918	97	0.22529
282989	208259	117	89778	65812	115	4300	3162	38	7384	5532	51	13426	9989	68	19877	14161	82	414685	300312	120	0.2333
95811	86601	83	41467	37199	82	1233	1378	14	2490	1946	28	5120	4755	42	8130	7411	47	173773	161085	95	0.234301
87114	87644	77	32528	31429	77	1348	1252	13	2437	1802	26	4435	4423	34	7626	7516	48	164411	160524	92	0.239308
186534	157720	98	76767	65283	93	3213	2425	33	4022	2960	39	8742	6972	56	13355	10688	68	280174	219939	99	0.242312
209880	170795	102	78253	64023	100	2243	1821	25	4945	4455	41	11332	9483	55	19330	16299	74	396108	347626	118	0.246317
174534	135211	101	63589	49876	97	1900	1640	21	3590	2981	38	8385	6324	53	12710	9159	65	279670	225498	115	0.249321
95704	94616	86	35147	34352	79	1469	1426	16	2426	2031	26	5557	5431	40	9588	9296	58	193517	188821	92	0.254327
83271	82797	80	30781	30387	76	1230	1365	12	2335	2821	24	5467	5320	40	10542	9884	61	207057	197754	94	0.263339
76606	75751	79	23240	22848	61	1155	1017	4	2395	1971	25	4146	3931	35	6553	6749	41	137671	133232	94	0.26434
136373	115729	101	44997	37121	89	1788	1394	20	2772	2598	30	6495	5442	50	10911	8974	56	235730	195313	106	0.269346
190116	154589	102	82600	68299	99	2539	2314	27	5628	4693	44	10853	9148	58	18015	15270	88	388355	333843	116	0.273351
108248	101181	86	80117	76945	85	2457	2489	25	4403	4547	36	9427	9323	57	15399	14570	67	315045	293332	100	0.285367
153822	124691	95	65327	53472	93	2658	1879	31	3823	3045	39	7960	6700	50	13011	10149	71	275241	231710	109	0.291375
142417	118554	94	49676	41361	90	1966	1790	21	3704	3222	33	7392	6317	50	11794	10031	60	236909	199485	107	0.292376
152699	145537	91	85328	81974	85	3026	2976	28	5786	5333	41	11784	11143	61	18775	17418	83	401074	364933	100	0.302389
123650	107848	94	51333	45945	86	1429	1322	14	2746	2458	27	6065	5353	46	9340	8381	57	208753	187697	104	0.305393
67829	68318	78	27462	27397	76	1077	980	0	1867	1526	20	3424	3450	33	6793	6528	44	135720	134814	88	0.315406
92787	90476	82	25608	25195	72	1375	1491	15	2044	2461	23	4418	4247	37	7539	7382	48	183183	179528	96	0.316407
161760	128436	94	61164	47969	92	2329	1696	27	3499	2511	41	7479	5745	51	11523	9763	61	242176	195221	107	0.317408
217234	163799	101	82902	65115	101	2885	1941	34	6102	4451	45	11682	9181	66	19415	14339	100	417508	330324	118	0.322415
142060	131902	99	49207	45796	86	2582	2446	26	3959	3923	35	9977	9370	55	16689	15689	71	360104	341193	102	0.324417
159701	140433	92	61685	55516	89	2384	1995	26	4401	4127	36	8207	7560	54	13530	13012	63	294686	282144	101	0.325418
119103	98376	90	51657	42512	88	1558	1285	19	2712	2161	35	5033	4272	42	7637	6629	46	162233	140751	103	0.329424
102164	100148	82	38505	37872	78	1741	1450	20	2888	2977	35	5707	5610	39	10446	10111	54	211858	208539	96	0.329424
122322	115346	88	62078	59903	84	2520	2379	27	3767	3458	38	7773	7461	46	12225	11564	68	266962	250048	99	0.338435
127828	123429	86	49594	47151	83	1929	2033	24	3163	3055	33	7368	7415	48	12454	11614	60	280297	257933	100	0.338435
88993	85208	82	37124	36027	79	1335	1314	15	2657	2588	29	5764	6066	42	9458	9141	54	205752	192015	97	0.355457
305077	226237	121	156374	127306	117	6235	4823	44	11156	8009	67	20856	15689	85	32204	22949	117	658890	468619	133	0.356458
134683	116829	91	48851	40976	89	2144	1444	26	3666	3046	34	7715	6744	49	11740	9994	65	271994	235635	105	0.356458
152053	136152	95	63340	55395	90	2163	1934	24	4830	3765	48	7981	7270	50	12992	11642	70	275204	249585	103	0.360463
182370	154665	95	50920	41857	94	2412	2175	25	4987	4245	42	9686	8250	58	15718	13112	75	312866	269508	109	0.364469
127899	112065	92	36386	31820	84	1620	1178	13	2801	2560	29	5749	4974	42	9318	8629	54	203278	178330	101	0.364469
184677	157206	94	83480	72673	93	2852	2464	30	5140	4611	39	9525	8621	52	15244	13647	67	323373	294647	107	0.366471
49839	48267	75	19590	19854	52	464	535	0	1331	1294	15	2767	2940	27	5016	4985	46	103536	104017	88	0.366471
198568	170454	97	53366	45672	92	3128	2973	29	5770	5124	42	11548	10790	58	17728	16142	71	378390	351554	109	0.368474
155499	140617	99	68875	62464	91	2813	2246	30	4648	4175	39	10943	10196	59	17419	16108	78	369437	338157	107	0.376484
189812	142640	104	61200	45540	96	3081	2250	33	5010	3556	46	9889	7265	59	13476	10594	65	319019	239029	114	0.377485
109210	104511	84	49310	46974	83	1490	1414	15	2881	2193	33	6116	5460	46	8923	8269	49	200278	177379	100	0.379488
143810	135884	88	30165	28477	83	2460	1995	26	4437	4396	38	8444	7967	49	14603	13262	66	289924	267862	103	0.38149
94812	89931	82	30948	28282	79	1176	1216	11	2756	2505	29	4787	4416	39	9039	7668	56	194804	189575	97	0.386497
89136	86491	91	31059	30333	77	1230	1202	10	2230	2080	24	4589	4689	37	7110	7460	47	164290	154491	88	0.387498
105706	99154	92	40417	38581	81	1337	1481	16	2907	3021	30	5411	5262	42	9386	9282	49	195213	183433	99	0.389501
152426	136176	105	57550	51932	88	2494	2277	25	3990	3358	36	9417	9067	54	14277	12853	72	300240	274201	105	0.390502
139829	124433	88	64059	58733	88	1805	1519	20	3530	3177	34	7726	6745	49	12113	10881	61	256881	226535	99	0.394507
109251	102455	85	38653	36284	81	1729	1552	19	3603	3199	34	6793	6463	44	10496	9042	56	233145	232464	99	0.398512
100189	93018	88	38172	36340	82	1558	1467	17	2423	2900	23	5780	5206	43	10408	9948	62	220471	206510	100	0.400515
170632	150393	94	75329	66226	92	2509	2277	27	5305	4978	40	9608	8606	56	16997	14764	75	355345	320022	108	0.420541
215906	177849	104	126037	106436	102	4275	3849	37	8965	8262	55	17739	14968	76	28937	25156	104	623797	531680	120	0.424546
259871	207674	107	173211	135304	106	5485	4385	42	9576	7577	60	20084	16380	79	33311	27014	104	698497	562412	120	0.424546
119322	112327	86	42043	38384	85	1785	1611	18	3338	3191	34	7175	6553	47	12361	11312	59	277340	267046	94	0.43556
86398	82642	81	29485	28384	77	930	1040	5	1748	1733	23	4116	4072	34	6809	6572	44	146228	138280	96	0.439565
141067	128688	99	67960	62271	87	2978	2848	30	5341	4699	38	10433	9664	62	16526	15367	72	354396	328037	104	0.444572
119281	114674	92	67764	66793	84	2191	2188	24	3825	3698	37	8291	8048	50	13779	12642	62	297466	274819	97	0.446574
168023	130398	98	54102	42273	93	2040	1605	26	3782	3415	37	9063	6867	54	15732	12825	76	330037	265222	111	0.447575
144155	112312	93	54892	42376	90	1873	1482	22	3212	2369	32	7500	5947	56	12559	10351	68	256674	203726	108	0.448577
90141	89616	81	25054	24783	76	1353	1239	15	2530	2702	26	5234	5035	39	8604	7547	56	182094	174989	95	0.449578
119779	107713	95	42129	38083	86	2078	2127	22	4068	3421	37	8496	7538	51	15984	14227	78	311624	297825	102	0.451581
154625	119362	111	55390	42812	93	2324	2137	24	4091	2971	38	7857	6584	53	14985	11605	78	312475	249307	111	0.454584
25753	25199	69	9814	10149	42	448	348	0	915	723	0	1309	1478	16	2448	2295	26	56842	59654	81	0.456587
53880	53834	75	14110	13947	49	622	599	0	1373	1265	11	2480	2268	29	3524	3126	34	78887	79284	87	0.457588
104222	98162	83	34795	32303	80	1324	1368	15	3078	2759	32	6452	5795	49	10374	9402	55	202173	185334	91	0.461593
169609	138042	96	69610	57841	92	2241	1772	26	4186	3226	38	7490	6563	48	13279	10811	64	278728	240718	106	0.471606
182261	152643	98	48910	42280	91	2328	1887	27	4592	4149	38	9842	8624	53	17451	15052	73	368672	332073	110	0.476613
121247	105624	90	45162	38618	87	1654	1267	19	2707	2795	30	5857	5305	45	9673	8933	53	204341	182189	103	0.477614
100923	96048	87	32390	31555	78	1372	1436	16	2581	2524	30	5319	5136	40	9686	9223	60	203068	195753	98	0.478615
222971	161384	115	71614	54525	106	2664	1951	28	6152	4463	49	11840	8718	61	19251	14541	78	394452	298885	125	0.479617
126834	121135	87	46539	44485	84	1919	1860	22	3479	3192	33	6684	5911	47	10411	8899	58	212182	186728	96	0.480618
94165	91157	88	24041	23886	65	1892	1672	22	2840	2658	29	5879	5636	41	10890	10630	52	241544	234572	97	0.494636
174703	139507	100	55811	42775	94	2274	1807	27	5172	4002	43	8945	7016	61	14912	11764	82	297004	236062	112	0.495637
68095	69267	74	29126	28988	75	1041	879	0	1290	1422	18	3531	3525	32	5943	5673	45	130965	128798	88	0.502646
99125	89280	100	33398	30115	81	1762	1415	23	2145	1775	24	4418	3743	39	6618	6377	47	151338	142834	95	0.503648
91398	87960	83	36009	34787	79	1183	968	0	1812	2130	24	4280	4126	36	6173	6299	39	150901	144786	93	0.503648
165349	123406	96	67412	51133	95	2487	1804	28	4042	3238	40	7767	5795	55	14097	10421	68	282547	215229	112	0.508654
99182	94676	97	48594	47891	80	1985	2002	22	3311	2704	33	6807	6735	47	11659	10982	65	249265	239006	97	0.51366
76908	72885	85	29826	29312	76	1316	1220	10	1946	1982	21	3990	3803	36	6587	6500	45	149894	143448	94	0.514662
91352	86786	88	31619	31096	79	1220	1140	9	2586	2588	28	4584	4417	39	8146	7621	50	172848	163078	97	0.515663
238473	170183	111	70522	49670	109	4225	2997	39	5818	4303	45	11938	9294	63	20048	15028	83	423769	328232	125	0.516664
221958	168057	106	78854	60666	101	2583	2172	26	5455	4171	46	10617	7805	63	17026	12627	81	359637	284612	117	0.518667
127690	121843	83	50760	47423	83	2487	2253	27	4020	3739	35	9218	9032	55	15983	15122	71	329464	320486	99	0.518667
80917	75878	81	39030	37199	79	1503	1516	16	2789	2684	30	5084	4973	39	8781	8389	50	184488	174046	96	0.519668
126798	115273	87	44338	39072	86	2533	2271	27	3947	3505	36	9445	9034	52	15519	14889	68	318232	301521	101	0.523673
172458	145636	94	67634	56872	93	2633	2059	27	3960	3719	37	9372	8078	56	16299	14832	67	339931	313047	110	0.540695
159734	133470	95	60402	50889	92	2835	2422	28	4403	3787	36	9917	8460	59	16485	14060	75	358001	318455	109	0.542698
106402	100947	93	27310	26444	78	1837	1914	21	2931	2661	31	6187	6153	42	10794	10408	58	222688	209167	98	0.551709
95886	92969	80	32930	31966	78	1629	1614	18	2596	2393	27	5835	5601	40	9362	8676	54	204110	196429	91	0.561722
94536	91195	80	34261	32708	79	1352	1318	14	2938	2662	32	5489	5019	41	9419	9804	49	205002	197524	96	0.564726
187590	140817	101	67687	50711	100	2406	1818	30	5135	3681	44	9853	7755	55	18113	14661	78	365235	288703	117	0.564726
154093	118741	93	59834	46171	92	2681	2124	28	3818	3052	42	8753	7272	58	14747	12465	67	318756	256603	110	0.571735
173806	140060	94	60243	48216	92	2342	1557	28	4009	3429	37	8618	7101	53	16434	13489	67	336343	279359	110	0.576742
105542	102316	82	29569	28959	78	1716	1518	18	2116	2352	27	5129	4859	39	8222	7865	54	164188	161861	98	0.577743
103184	97205	91	26806	26253	73	1426	1464	17	2949	3225	28	6193	6127	41	9865	9308	53	205429	194414	98	0.582749
182130	159601	95	63108	56257	91	3539	3255	31	5275	4900	45	11692	10116	64	18644	16304	91	384912	325505	110	0.585753
58735	58518	74	23521	23709	62	1058	812	0	1496	1650	17	2316	2310	26	3657	3789	33	89972	89234	89	0.585753
142915	118946	92	58210	48745	89	1679	1314	21	2809	2917	29	6357	5577	46	10898	9032	54	231081	197725	106	0.588757
153178	128931	97	43805	35655	92	1949	1432	20	3862	2889	37	7368	6795	45	12058	10648	63	249537	212912	109	0.589758
104537	100111	85	33935	33240	80	1743	1521	20	3155	2834	30	6276	6014	43	11238	10176	62	230320	216997	95	0.59076
92379	87514	87	33205	32038	79	1475	1482	16	2421	2175	22	4459	4462	36	8391	7951	53	177114	169455	96	0.59076
147497	119895	93	54121	43491	92	2109	1741	24	3935	3303	40	8598	6864	52	14435	11756	72	303354	252136	109	0.592762
144553	123914	90	57259	48387	89	2141	1865	23	3632	3582	33	8476	7428	49	14416	12417	70	308802	273323	107	0.597769
163196	131271	101	50033	40092	93	2261	1955	26	4439	3533	45	9300	7534	57	14778	12164	70	307673	248433	110	0.601774
107925	98696	91	34943	31892	80	1541	1563	19	3215	3338	30	6346	6193	42	9970	9490	52	240542	227970	99	0.605779
197563	154589	106	98210	81376	97	3425	2744	32	6231	4623	52	12133	10060	58	20434	16844	85	473206	398269	114	0.617794
152352	127700	95	56041	47040	91	2175	1734	27	3585	2640	36	7472	6871	45	12054	10305	58	278974	242481	108	0.622801
90875	89438	79	48087	47608	78	1296	1321	13	2116	2399	23	5248	5536	39	8569	7748	57	192543	188700	95	0.623802
113583	107582	91	64845	63811	83	1888	1801	19	3210	2975	34	6928	6367	45	11332	11362	60	230418	215989	98	0.62981
119308	109360	85	45628	42069	85	1388	1250	17	3294	3289	31	5948	5811	41	9668	9400	48	208339	195088	102	0.634816
174039	139453	101	72545	58031	97	2507	2061	28	4562	3886	41	9837	8005	56	17075	14135	76	355972	296175	114	0.638821
82967	78950	84	29129	28310	77	866	835	0	1678	1747	19	4458	4230	38	6836	6046	50	152757	146532	95	0.646832
106765	91782	87	31741	27195	83	1481	1360	15	3166	2556	36	6926	6020	50	10905	10319	52	237190	209939	102	0.654842
71604	69203	86	24041	23579	71	1085	1109	7	1139	1527	14	3609	3561	33	5743	5616	39	142303	138271	93	0.655843
208349	187626	99	91023	83428	95	3987	3732	32	7035	5955	49	14604	13201	65	24181	21904	90	523939	464283	113	0.658847
54757	53062	79	18289	18208	52	972	995	0	1350	1641	14	3132	3092	30	4697	4725	39	96340	98184	79	0.659848
87023	84994	89	23774	23066	75	1646	1313	15	2316	2617	25	5910	6118	41	9778	9793	53	203360	200198	95	0.666857
76210	71914	86	28810	28228	77	1072	928	0	2197	1671	26	3554	3357	33	6625	6285	41	128760	126371	90	0.667859
100544	96462	86	65031	63961	82	2380	2134	27	4158	4116	37	9806	9296	53	15496	13449	74	323665	290073	91	0.674868
82948	81002	80	16538	15497	54	1143	1323	12	2191	2359	25	6978	6679	47	9499	9479	55	219482	218180	86	0.679874
191818	150114	97	70035	52568	96	3287	2651	34	5902	5016	46	12227	9167	67	20880	17083	90	428710	341161	113	0.682878
76169	75828	80	31000	30621	76	1158	1342	14	2283	2090	24	4231	4451	34	7322	7511	44	161375	158405	88	0.685882
245749	189910	108	73424	53510	107	3228	2386	36	6171	4680	49	10771	8385	58	18874	13895	84	383300	293841	123	0.689887
147551	135615	96	63871	58788	85	2085	1829	21	3594	3220	34	8821	8313	49	14831	13762	64	309003	294906	103	0.692891
142460	119822	92	57008	48015	88	2059	1683	24	3815	3196	40	8070	6964	51	14631	12783	73	323342	289473	102	0.70791
114122	109279	83	42714	40857	81	1665	1526	17	2869	2773	30	5133	5023	40	8406	7899	49	184523	172208	99	0.712917
187926	143556	101	60623	46019	98	2956	2338	31	4018	3023	42	9140	6959	59	13947	11416	72	310209	233814	116	0.716922
185135	144846	98	68476	53143	96	2420	1729	30	4562	3935	38	9922	7892	57	17384	13386	76	377245	319360	112	0.717923
122079	102365	96	42686	35786	88	1669	1084	16	2678	2639	32	6763	5871	48	11451	9439	62	232490	204204	105	0.722929
135129	116082	90	51644	43601	88	1958	1594	23	2786	2538	30	6886	6181	52	12768	10953	67	263028	229942	105	0.728937
83826	79545	81	27758	25873	79	1008	949	0	1965	2024	22	4618	4525	36	6949	6729	45	150018	145906	95	0.740953
120648	113177	83	38257	35232	83	1995	1805	24	3492	3039	34	7587	7053	49	13706	12909	63	293306	282441	101	0.74696
249748	194653	109	107086	85599	108	3231	2478	34	7190	5437	50	14322	11535	68	21493	17311	78	476039	387347	125	0.755972
191233	154270	95	72272	58161	95	2453	1828	29	4471	3699	40	9279	7615	52	16445	13344	73	343128	273386	112	0.755972
99769	95710	82	29876	28609	80	1361	1115	10	2094	2015	24	4888	4787	37	7612	7161	49	163150	154603	98	0.757975
91721	88987	83	32763	32114	78	999	1159	9	1791	2034	20	3814	3797	35	6543	6018	47	167937	161918	96	0.758976
143875	134509	97	61306	57349	86	2352	2074	26	4742	4283	40	9764	9622	59	16964	15827	79	345594	326141	101	0.76198
199920	169905	103	110081	95026	97	3814	3542	32	7699	6564	46	14255	12574	63	22869	20066	97	480603	427067	111	0.762981
333919	221032	139	160278	113958	133	7416	5255	47	14067	10987	70	29734	21207	118	47016	34896	134	993360	730118	151	0.764984
171413	138495	102	61664	50174	92	2026	1739	21	3720	2882	36	8947	7260	62	15774	11943	74	306847	254533	110	0.782005
210393	146825	105	64008	43535	100	3867	2612	38	5979	4659	44	12383	9003	65	20250	14622	95	452662	331436	118	0.783007
132537	115554	99	43543	37376	88	1776	1479	19	3508	3320	36	7101	6220	46	13778	12319	72	281985	256156	104	0.790016
76039	75133	78	15988	15733	50	925	728	0	1387	1736	19	3727	3935	32	6018	5731	47	142620	141507	93	0.794021
109715	106829	88	46030	44849	80	2063	2043	22	3376	3010	35	7533	7799	45	11740	11210	58	253379	247680	98	0.795022
93448	83939	83	37894	33746	84	1422	1118	8	1731	1470	26	4706	4402	40	8053	7464	50	163135	148483	99	0.797025
171205	135041	95	69878	55733	93	2838	2162	30	4057	3454	37	9223	7253	56	16049	12887	79	333610	278828	111	0.805035
86607	82713	91	25407	24974	77	1298	1337	14	2396	2111	26	4967	5114	38	7904	8061	50	172949	166335	96	0.807038
220189	183731	110	84793	70163	98	3773	2968	34	6048	5683	43	13102	10698	70	21273	18731	79	473137	408763	116	0.811043
36984	36089	67	16628	16605	52	409	361	0	825	999	0	1723	1536	22	2460	2561	29	50833	53988	81	0.812044
127594	106421	91	38290	32835	87	1584	1544	19	2482	2490	28	6215	5592	45	10125	8420	58	206844	186869	106	0.813045
117189	108261	96	44185	40435	84	1779	1482	20	3153	2789	33	7263	6875	45	11966	11120	55	262021	250279	98	0.818052
182162	156399	94	82307	72649	92	2874	2606	27	5404	4979	38	10336	9560	58	17410	15985	72	359794	329342	109	0.819053
118177	101279	89	46591	37814	90	1348	1222	12	2783	2355	34	5569	4666	44	8160	7113	52	188255	155958	104	0.830067
204586	151989	104	78574	57908	100	2570	2059	28	5756	4225	44	10969	8325	63	18063	14442	89	379600	288690	118	0.833071
137959	109846	96	50993	40539	90	2188	1695	21	3515	2670	38	6963	5731	47	11670	9513	64	237589	193148	106	0.833071
66949	67528	77	29730	28929	76	1138	1188	10	1445	1242	17	3868	3664	33	5761	5938	42	132227	128125	90	0.839079
147630	129171	91	52821	44868	89	2204	1662	25	3046	2843	33	7071	6149	50	12039	10608	58	255465	229732	106	0.842083
83372	81190	83	27731	27336	76	1405	1433	15	1952	2102	26	5239	5371	37	8291	8050	54	187435	178417	94	0.844085
205819	151973	102	70879	52539	98	3041	2496	32	5461	4001	40	12101	9334	60	19056	14608	84	405759	320963	116	0.845087
130187	113762	90	50661	45400	87	2216	2052	25	3838	3825	35	7802	7423	51	11570	10853	56	242551	234844	100	0.847089
122703	93921	93	51210	39582	90	1736	1534	17	2817	2200	36	5514	4187	43	8646	6289	54	195141	150073	108	0.852096
47556	49524	59	19854	20298	53	573	531	0	926	1121	7	2510	2329	25	3533	3672	33	81166	79191	87	0.852096
87301	81340	82	36764	33809	79	1398	1194	12	2830	2593	29	6384	5570	45	10397	9396	63	237759	222327	96	0.854098
65285	63684	77	17264	17114	52	684	777	0	1451	1693	16	3779	3793	34	6981	6915	45	133407	128063	92	0.858103
77160	77337	77	21615	21671	60	1103	1060	6	2844	2393	26	4214	4170	34	7054	6749	47	189983	186699	93	0.859105
51680	53013	77	21651	22013	62	905	657	0	866	986	0	2844	2856	29	3994	3649	38	91906	93577	89	0.860106
106738	103194	83	37139	35992	80	1790	1817	18	2836	2645	29	6609	6266	43	9031	9158	50	211911	203707	98	0.867115
147875	126782	106	62587	54032	89	1877	1462	21	3478	3251	34	7311	6382	49	12586	10768	68	258094	228184	106	0.875125
168576	141701	97	51579	41253	93	2128	1961	24	3880	3006	41	7641	6635	51	12062	10241	69	248015	211003	110	0.885138
202435	165680	99	106388	87341	96	5483	4449	38	10195	8909	59	20176	17867	81	34715	30264	99	716300	621376	113	0.90216
145384	135096	87	84545	79124	86	2494	2091	28	5286	4656	41	9991	9408	54	16485	14985	76	358053	324851	102	0.905164
185929	143625	107	100926	83792	97	2710	1829	30	4930	3774	45	9034	7315	60	13629	11381	65	307003	241523	113	0.912173
127922	116242	88	44033	39777	85	1777	1519	18	3444	3251	35	6616	6322	42	11603	10840	55	224705	209052	102	0.913174
98917	97212	82	38438	37655	79	1873	2024	21	3094	3214	31	5455	5014	40	11146	10655	67	228044	222553	95	0.923187
86037	84638	82	20769	20580	59	1437	1435	16	2579	2695	25	5086	5136	40	9789	8774	51	197796	191445	93	0.92519
107523	104720	84	48376	47534	81	1725	1627	19	1896	2234	24	5507	5534	39	9127	7985	62	192809	180799	94	0.9332
77715	77407	77	28046	27224	77	1422	1322	17	2114	2094	24	4853	4382	39	7721	7685	45	160929	158981	93	0.934201
105560	99461	86	31553	30135	80	1821	1779	21	4047	4005	33	8388	8129	51	15018	14346	68	306787	296066	99	0.938206
187927	149731	101	83692	68133	97	3694	2967	37	6622	5392	50	11851	9786	62	18278	14986	76	386947	319224	115	0.943213
38060	38069	62	14058	14057	48	529	482	0	844	1177	8	1929	1853	24	3392	3709	30	86687	87905	85	0.946217
134863	111270	90	61001	51930	90	1864	1372	21	3803	2971	41	6097	4998	46	10317	9281	56	203786	174278	106	0.948219
186906	155461	98	56925	47804	93	2949	2252	30	5332	4467	42	10741	8955	60	17532	15235	87	383248	334600	111	0.948219
103685	91159	93	29241	25137	84	1261	1058	5	2326	2149	25	5044	4451	40	8012	7248	48	180105	155649	101	0.955228
203242	153044	102	74504	57014	96	3051	2532	31	5347	4130	44	10353	8421	57	16959	13225	82	355617	281079	111	0.957231
98936	97443	85	41236	40464	79	1575	1691	17	2949	2543	32	6103	5982	42	10714	10391	60	206335	195419	89	0.963238
62482	62069	76	28784	28724	75	835	970	0	1374	1475	18	3113	3341	31	6637	6663	42	120947	118966	92	0.974253
92249	84372	87	33017	28940	83	1463	1419	16	1730	1861	25	4884	4178	41	7511	7189	50	177402	157706	99	0.976255
121094	111636	85	41359	37377	84	1505	1516	18	2685	2626	33	6144	5824	42	9317	8818	52	215289	201632	101	0.979259
62474	60004	91	23382	23000	68	790	918	0	1390	1179	13	3190	3448	30	5690	5661	43	133454	130356	89	0.979259
95273	88150	86	48443	44320	82	1449	1335	13	2049	2244	27	5074	4689	41	7482	7120	48	169232	154362	97	0.98026
125861	102848	90	48349	40483	88	1697	1366	20	3185	2930	31	6199	5268	46	10515	8378	64	240425	205569	105	0.983264
109730	106581	81	37322	37153	79	1523	1300	18	2344	2285	28	5202	4886	40	7585	7259	45	189592	183039	98	0.985267
82700	80069	80	27785	27361	77	1401	1272	16	2021	2290	24	4552	4611	39	8820	8318	52	182715	179041	95	0.989272
176903	151888	92	55602	47264	90	2554	2113	27	3844	3764	34	8967	7903	55	13517	11634	61	290192	266633	109	0.998284
152471	140169	89	52324	48864	86	2679	2271	29	3954	3513	34	8171	7446	52	11920	10634	62	252661	230754	105	1.00129
88920	82925	89	35324	32323	80	1492	1242	14	1884	2147	25	4303	3953	38	7009	6579	47	149551	144843	96	1.00629
102421	96065	82	32693	30170	79	1776	1465	20	3068	3236	29	7172	6558	47	12852	12500	57	255981	248189	98	1.0093
67197	66918	74	26594	26434	74	1004	889	0	1858	1875	22	4150	3983	38	7121	7453	42	139946	139283	91	1.0093
130282	115651	90	44412	40022	85	2423	2396	26	3166	3491	31	8621	8245	49	15811	14040	66	312540	296695	104	1.0113
108039	103203	83	37452	35921	80	1667	1582	19	3124	2683	32	6545	6186	44	10218	9504	53	240803	230351	98	1.0123
100582	99146	80	21470	21386	60	1555	1727	19	3252	3144	30	6301	6016	44	10728	10618	56	230439	218515	97	1.0133
130550	110244	92	40333	33941	87	1575	1613	17	4010	3597	37	7226	6363	48	10523	9627	58	230561	198123	104	1.01531
260775	216503	110	90848	74781	105	5072	3912	39	8843	7664	53	18213	15806	75	28391	24600	102	563121	497449	121	1.02231
99959	91987	85	33297	30792	80	1197	965	0	2086	2175	26	5002	4781	41	8884	8349	51	182756	174202	99	1.03032
103156	98181	87	32265	31039	80	1579	1759	20	2597	2307	29	6011	5375	44	11272	11086	60	236738	225398	98	1.03333
215571	176697	100	89394	71798	97	3508	2691	33	6635	5564	46	13471	11893	64	22651	19526	88	463442	413384	114	1.03733
41511	42669	64	402716	394677	81	609	746	0	6454	5745	49	1112	992	0	223	185	0	1061	1050	5	1.03833
131454	121832	87	62058	57814	86	2124	1885	24	3250	3228	31	7716	6986	52	13243	11765	68	277243	250849	103	1.04234
134333	120703	86	45437	41755	86	2394	2062	24	3846	3540	36	8186	7619	50	12765	11684	71	290723	275147	103	1.04835
131971	110948	93	47592	39929	89	1788	1687	21	2949	2792	38	7561	6585	51	13008	11430	71	281254	247260	106	1.05436
100878	95019	81	25910	24685	72	1904	1799	23	2928	2929	30	7100	6799	46	11983	11419	63	254692	244631	97	1.05436
121982	114371	88	37373	35396	83	2290	1987	27	3778	3836	34	7045	6619	47	12438	11817	59	242430	233817	100	1.06437
97737	93388	90	33017	32378	79	1123	1478	15	3417	2667	30	5041	4633	40	9182	8279	54	187292	175931	98	1.06737
102132	91803	86	34471	31422	84	1327	1094	7	2529	2036	29	4745	4426	40	8261	7372	53	179680	167017	101	1.06937
159632	129960	98	61738	50117	92	2121	1684	25	4653	3959	41	9343	7795	55	15559	13438	71	328628	282729	110	1.07238
101897	99305	81	33540	32820	80	1532	1364	14	3120	3225	30	6374	6229	43	11372	11249	53	257061	246928	97	1.07438
78299	77142	85	20519	19835	63	1208	1232	15	2277	2104	24	3845	3619	33	6820	7017	49	139053	127620	92	1.07739
181403	151554	95	62929	52583	94	3035	2309	33	5220	4520	44	10413	9442	56	15738	13778	71	359477	315209	111	1.08239
260440	162390	122	79110	48284	119	3795	2316	41	7003	4645	53	14474	9258	79	22513	13728	92	471102	304437	136	1.08439
107728	100740	84	44957	42637	82	1701	1668	18	3244	3673	31	7036	6695	44	11297	10926	55	233399	222589	99	1.0864
82732	77865	86	31447	30501	77	1347	1361	14	2134	1991	28	4755	4451	39	8318	8076	50	170718	165180	92	1.0894
111830	94774	88	47415	40428	85	1403	1169	15	2656	2014	29	5331	4738	43	9307	7706	57	186509	158856	101	1.0924
186987	152627	97	72216	59162	96	3092	2419	31	4976	3947	40	9794	8684	56	14115	12527	58	306604	275938	113	1.09341
105572	102051	90	54869	52917	81	1884	1859	23	3448	3216	34	6899	6617	52	11774	11957	55	243853	230742	95	1.09841
152393	126375	92	59705	47789	92	2171	1813	22	3236	3348	35	8142	6738	51	11837	9767	63	274386	222137	108	1.10142
133685	110226	99	38188	31126	89	2357	2044	25	3560	2920	36	6114	5079	46	9019	6914	57	193403	163289	106	1.10242
84200	81872	80	31074	30062	78	1359	1166	11	2712	2329	29	5445	5338	41	8186	8118	54	178254	172678	95	1.10642
111116	107461	88	47479	45901	79	1347	1504	14	3456	2954	35	6095	5884	42	10123	9533	55	205739	194613	97	1.10843
71713	72361	80	32547	32283	76	967	969	0	1792	1592	20	3924	3847	33	6356	6717	40	136489	128170	90	1.10943
166374	140058	96	53980	45936	94	2604	2044	27	4068	3606	35	8878	8103	55	13795	11836	64	329608	293144	112	1.11143
69236	69623	77	31588	31375	76	1025	1039	6	2234	2144	22	3994	4022	35	6940	6935	47	130564	131691	92	1.11443
91668	78348	84	36571	31163	82	1201	1230	10	1812	2169	22	4989	4666	40	8194	6860	51	175869	155952	97	1.11844
119291	106462	89	45508	40228	85	1864	1566	20	3489	3230	32	7253	6539	49	11576	11403	54	238499	229211	98	1.11844
95595	86573	85	41687	37008	83	1334	1172	11	2602	2316	33	6233	5523	45	9399	8005	52	206199	183635	98	1.11844
82369	81280	82	31109	30549	76	927	866	0	1592	1380	15	3790	3921	32	5887	6124	40	140333	138394	92	1.11944
104190	96444	94	34577	32690	80	2047	1788	22	3664	3110	35	7027	6842	44	12463	11586	60	247230	236887	98	1.12745
41656	42060	68	10326	10330	43	714	771	0	795	942	0	2013	2021	24	3597	3519	32	77961	76278	86	1.12945
158038	129117	95	75978	63457	91	2288	1897	25	3574	3090	34	8210	6694	53	14460	11740	70	306675	254508	108	1.13045
84309	82559	86	30999	30595	77	1132	1075	7	1875	1705	21	3820	3638	32	6159	5730	46	119950	113201	94	1.13346
78861	77659	81	26881	26467	74	1022	906	0	2039	1946	26	4539	4603	36	7656	7877	45	167381	160909	95	1.13546
191038	161112	104	58599	48932	98	2494	2140	28	5082	3973	44	9295	8085	59	14114	12971	65	322466	294512	111	1.14447
102852	95177	96	43898	40710	83	1143	1221	12	2319	2329	24	4624	4258	38	6844	6657	45	154517	147346	96	1.14848
134852	117291	91	53721	46158	90	1947	1690	24	2463	2347	29	7569	6874	47	11538	10758	57	265443	233717	106	1.15649
53017	51826	80	23500	23226	71	380	514	0	740	922	0	2523	2830	25	3712	3830	34	79752	76218	89	1.15849
111514	103664	86	47399	43720	84	1732	1355	19	2896	2413	31	6377	6073	42	11498	10021	70	237169	220621	100	1.16249
164287	136564	98	67366	56533	92	2077	1773	25	4430	3694	38	9291	7825	57	14923	13305	71	320198	286291	109	1.1685
91810	88213	85	31537	31185	78	1206	1131	11	2695	2331	27	5279	5050	40	9167	9080	52	182084	175897	97	1.17151
108494	94956	97	42917	37334	85	1223	1083	7	2504	2606	25	5971	5477	42	8587	7802	52	184104	166002	102	1.17451
102301	98044	86	31021	30236	78	1306	1033	7	2895	2969	28	5526	5532	41	9225	8752	56	194242	190811	96	1.17852
100522	98055	82	42793	41922	79	1090	1284	12	2348	2156	25	5351	5393	40	7996	7961	45	185532	178643	96	1.18252
116229	108355	84	42968	39823	84	1312	1361	15	3551	3403	30	6609	6305	44	10893	10382	65	211445	202896	99	1.18352
116096	100842	89	41548	35395	86	1206	1181	14	3070	2568	31	6358	5851	43	10871	9574	58	227188	203350	103	1.19053
119311	97872	93	39824	32067	88	1729	1416	19	3039	2456	33	6267	5110	47	9874	7894	54	194622	162397	106	1.20855
140080	121069	94	46748	41182	87	2207	1865	24	3226	3185	34	6890	5703	47	11615	10550	55	237169	215564	103	1.21056
97232	94999	80	26345	25693	78	1897	1639	20	2605	2653	26	5804	5852	39	9973	9635	52	228278	219178	97	1.21456
187054	170678	95	72678	67136	93	3228	3017	30	6968	6149	45	14054	12931	66	24282	22160	96	527807	481557	110	1.21656
216384	171300	104	81639	64835	101	3472	2771	35	6388	5092	49	15628	12485	77	26433	21214	98	528565	428962	119	1.22758
112458	105294	87	49429	46314	84	1503	1565	17	2987	2821	30	6043	5265	45	8914	8733	44	200841	188303	100	1.23459
128909	113223	98	37301	32838	83	2049	1585	24	3425	2753	31	6559	5759	46	9921	9063	55	218685	198400	103	1.23659
110980	95060	88	48999	42498	85	1343	1053	7	3246	2785	31	6285	5249	47	9750	7924	61	211963	186122	102	1.24861
213746	181992	96	108666	93175	96	5048	4411	37	7994	7409	52	16024	13990	72	26375	24107	95	551732	502728	112	1.24961
270846	208369	125	216498	166303	112	7092	5637	44	13125	9808	77	29761	22980	109	49409	38260	113	1.00253e+06	762334	128	1.25261
74253	74031	93	18235	18503	53	1053	1000	1	1335	1511	15	3325	3191	31	5388	5776	36	122340	123005	93	1.25361
220303	178736	105	86415	69101	101	3551	2816	34	6987	6107	49	13512	11873	65	22195	19011	87	452368	392181	118	1.26062
72019	70514	79	26770	26336	76	1112	1061	7	1915	2016	22	4203	4150	34	7527	7551	53	154674	151507	94	1.26362
177635	138578	98	53404	41277	94	2173	1937	27	5141	4063	44	10263	8277	58	15641	12872	68	365736	314445	111	1.26763
161655	150094	89	46964	44881	85	2458	2609	25	4693	4099	39	9674	9534	52	16734	16471	67	356319	330278	105	1.26863
228179	172219	103	99940	79414	101	3337	2709	35	6267	5165	45	13522	10486	66	22364	17633	83	477664	379947	119	1.27163
97803	95687	81	44069	43111	79	1698	1634	21	2443	2181	26	6452	6527	41	11831	11393	57	241597	239609	97	1.28665
94618	91342	83	42479	41562	79	1549	1338	15	2092	1917	27	5649	5516	40	9220	8646	58	199089	190919	97	1.29166
196489	152685	105	71868	54896	96	3212	2373	34	5354	4020	44	11449	8739	66	20005	16048	77	416988	332554	114	1.29967
168297	148550	96	90994	82682	92	3423	2814	33	6072	5407	45	11977	10309	65	18695	16480	82	408307	355525	109	1.30067
79562	77854	77	20704	20641	57	1476	1275	14	1956	1818	25	4588	4426	40	8681	7994	50	172792	165804	93	1.30167
155747	123718	93	50351	39927	91	2419	1871	28	3808	2588	40	6706	5770	47	10139	8534	52	239131	197526	109	1.30468
142979	120967	90	60117	48500	92	1999	1701	25	3677	2785	38	8054	7332	49	13985	11922	67	313015	267985	105	1.30468
99552	97634	96	36203	35659	78	2012	1979	23	3031	2883	29	7009	6667	45	10977	10609	58	244376	233870	95	1.30468
108669	103578	84	39703	38326	80	1866	1805	21	3477	3122	30	6189	6015	42	11124	9343	62	246380	232445	98	1.30968
83131	81664	83	27968	27612	73	1229	1229	15	2577	2441	27	4945	4792	41	8251	7524	49	178526	174612	93	1.30968
164886	130746	95	57794	45534	92	2747	2308	29	4844	4315	40	10048	7725	57	15465	12759	76	353810	295031	110	1.3187
182360	141264	104	75273	59282	95	2561	2039	29	4824	3685	45	10214	8162	62	18587	15443	76	383467	309762	113	1.3217
293721	226881	124	226265	180538	121	10684	8371	49	18596	14841	77	38350	30053	121	59491	46573	125	1.04858e+06	995579	138	1.3247
96955	85180	89	32677	28724	83	1366	1283	14	2255	2318	28	5546	5039	41	9071	7947	59	186859	175142	99	1.32871
190557	152837	97	64316	51350	95	2833	1986	33	5119	3981	43	8439	6842	52	14704	12020	67	298232	249805	112	1.33472
111343	101067	86	53128	49717	83	1547	1284	18	2423	2093	27	6109	5565	43	9594	8868	52	207699	195453	99	1.33972
94436	91439	85	26919	25967	78	1412	1300	12	2386	2155	24	5013	5375	37	7999	7677	50	182578	175540	97	1.35174
154096	134267	94	63599	55898	88	2938	2453	33	4531	4553	37	10524	9425	63	18630	16716	81	368494	339265	106	1.35574
95299	91412	95	36120	34461	79	1277	1344	13	3029	2656	30	5004	4607	39	8244	7370	54	179491	177705	95	1.35975
152543	132700	93	54981	47060	91	1838	1453	22	3793	3504	36	6712	5695	50	11594	10617	60	246991	215366	107	1.36275
113057	107893	84	25416	23189	80	1269	1104	9	2861	2294	33	6153	6245	41	8917	8760	49	202224	195404	99	1.36576
309637	191238	131	96134	64041	123	4474	2863	39	8712	5212	58	17309	11019	77	26653	16713	110	564398	365774	139	1.36576
219338	174381	119	130381	109608	104	4452	3454	38	7756	6207	49	14492	12479	68	22433	18428	94	477378	409827	117	1.36776
99972	93060	83	40875	36903	82	1074	936	0	2404	2238	26	5014	4361	41	7293	6606	46	166253	149684	95	1.36776
114413	106941	86	40043	36534	82	2052	1914	22	3020	2860	33	6711	5970	46	10985	10828	56	238283	226865	100	1.39079
55922	56458	75	15724	15707	50	961	706	0	1232	1263	13	2985	3082	29	4920	4863	35	130804	131020	90	1.39179
113538	103162	88	38415	35163	82	1690	1806	20	3161	3306	32	6472	6430	45	11163	10141	53	234620	222804	98	1.4018
67068	67773	76	30652	30461	75	1096	1138	8	1371	1020	4	2676	2796	27	4877	4891	42	96502	95432	89	1.40581
140401	117809	93	49305	41997	89	1902	1703	23	3516	3305	35	7177	6044	50	11292	10020	65	244278	213753	106	1.40681
77249	76693	76	27504	26721	76	1096	892	0	1570	1458	19	3895	3877	33	7008	6502	46	143475	137918	94	1.41081
51062	49324	89	19670	19717	56	678	675	0	1167	1194	10	2368	2216	28	3346	3199	33	95177	97428	83	1.41182
100204	98487	84	31931	31242	78	1500	1609	19	2074	2254	25	5276	5552	37	9505	9458	50	200882	187691	96	1.41382
156466	132691	94	52296	43875	89	3359	2771	32	4708	4272	41	10341	9298	54	17410	15695	80	375160	339905	108	1.41882
175599	135896	96	59022	45332	94	2553	1883	29	4542	3762	37	8608	6694	55	14915	11281	76	297775	247107	112	1.42283
99511	95660	95	28741	27960	78	956	1139	10	2375	2391	26	5185	5151	38	8065	7410	54	176943	173097	97	1.42583
143610	120647	103	44722	36078	90	2141	1774	25	2437	2288	29	6281	5129	47	9447	8579	51	193085	158111	104	1.43184
62222	59821	77	18664	17542	57	1034	1265	11	1408	1563	19	3575	3419	34	5632	5740	42	127902	128514	88	1.43384
154225	123481	97	56828	45408	91	2125	1741	23	3721	3220	36	8754	7068	55	16931	14697	74	336684	278916	108	1.43384
180053	152490	107	82795	71688	94	3490	3119	32	5773	5322	47	11386	10061	63	19480	17267	75	395433	352982	112	1.43885
181817	148700	94	70396	57626	93	2661	2204	30	5519	4256	44	10590	9211	57	16841	14283	72	377300	307961	110	1.43985
93148	89099	85	30637	30460	78	1269	1378	14	2158	2306	23	4860	4868	36	8927	8238	50	195866	192937	97	1.44085
232243	160431	110	105171	76099	108	3987	2610	40	6283	4443	50	13478	9494	71	18703	12570	96	394129	282537	125	1.44185
99010	95844	81	43839	43418	80	1248	1345	14	2717	2292	29	5207	5278	36	9520	9141	56	202661	189425	98	1.44486
154407	134408	93	55772	47681	91	2426	2141	26	4213	3633	37	8829	7992	51	15515	13718	65	312652	282904	108	1.44586
139031	119350	93	50361	43683	88	1665	1618	17	3476	2897	41	7791	6928	49	13187	10568	71	266297	231525	106	1.44586
85244	78692	83	30899	29247	77	1173	1165	9	2543	1932	29	4943	4668	36	7987	8225	43	164630	159932	96	1.44686
246874	174931	130	89666	65672	111	3638	2385	37	6647	4928	51	11553	8213	65	17776	13090	71	375181	276093	130	1.44886
90845	75274	87	39488	32704	85	1283	1145	12	1705	1264	22	3865	3110	38	6218	5318	45	152118	126987	102	1.45187
167065	132646	101	60640	48070	93	2253	1749	25	4025	3323	39	9562	7551	53	16300	13294	70	341731	276407	110	1.45287
350207	242858	128	159236	115582	126	6006	4384	45	10885	7489	62	21374	16120	79	35773	26812	126	736580	567873	143	1.45287
81829	80973	84	36779	36586	77	1411	1358	17	2291	2161	26	4254	4288	36	7857	7564	52	158138	158614	94	1.45687
191426	156583	102	53893	42602	98	2602	2109	27	4869	3945	41	8695	7029	52	13283	10762	66	287855	236581	116	1.45787
145548	133017	99	70466	64871	86	2376	2297	26	3875	3730	35	8219	8028	48	14187	12718	70	294557	277099	103	1.46488
129166	103221	96	53880	43336	89	1841	1340	22	3056	2211	35	6187	5066	49	10899	8225	63	233791	188015	106	1.48291
265327	196404	111	201268	161396	112	6133	4775	41	11678	8830	59	26016	20538	101	43183	34276	113	899236	730001	127	1.48591
177617	158985	91	49427	43400	89	3380	3088	31	6147	5701	45	12496	10649	65	20384	18105	77	405734	360543	108	1.48591
143009	121340	89	60889	51013	89	1972	1477	25	3237	3154	33	7539	6495	52	13563	11613	66	284176	245328	105	1.49392
144352	120144	94	48852	40855	89	1911	1593	21	2508	2615	29	6006	5178	45	9816	8178	58	213290	182816	107	1.49793
117448	110812	84	48790	46995	82	2036	1830	22	3009	3067	28	7021	6821	44	12196	11432	61	257445	243396	100	1.50994
135021	116803	90	54108	47007	88	1851	1543	19	3455	3085	34	7263	6393	47	12371	10872	64	272046	249120	104	1.51094
213295	139721	114	90246	61213	105	2982	2341	36	5303	3808	48	10470	7096	64	16679	11016	83	388877	258108	121	1.52897
122491	113289	87	53420	48254	85	1363	1321	14	3161	2939	35	7142	6696	45	12800	11488	72	271294	254010	101	1.53497
154736	118163	96	54566	40654	95	2060	1715	24	3711	2681	41	8425	6537	58	13116	9796	70	288102	221843	112	1.53698
101650	99306	83	27057	26471	78	1555	1554	17	3682	3389	33	6670	6485	46	11445	10953	56	247941	234763	97	1.53798
124382	120556	83	28638	27991	80	2121	2142	22	3275	3278	31	7576	7540	44	13558	13507	71	270448	259837	100	1.54399
146449	124324	93	64857	54238	90	2587	2077	28	4337	3203	37	8938	7461	54	15094	13139	77	320861	273457	106	1.54799
301961	194356	138	107101	68443	119	5519	3575	45	8102	5414	59	17105	11384	77	26423	17176	102	530510	357501	137	1.552
82112	81589	80	37944	37721	78	1076	1065	9	2129	2126	22	5081	4958	41	8376	8270	52	175844	175359	93	1.555
54204	53914	75	27301	27187	74	729	791	0	1050	1357	14	2584	2676	28	4777	4737	37	103773	100558	87	1.56001
288179	219098	118	129418	102780	114	6789	5443	44	12199	9266	63	22412	18116	89	33447	26127	118	697533	530502	133	1.57002
130325	118587	88	56961	51557	87	1952	1781	22	3040	3192	29	8166	7336	51	13192	11919	65	274220	249186	103	1.57402
58640	56688	75	22445	22291	67	540	758	0	1229	1233	12	2197	2225	26	3575	3907	33	82648	82082	90	1.58003
144314	136755	87	44532	41378	85	2068	2062	23	4377	4112	37	9097	8463	51	16271	15627	74	316072	300541	102	1.58304
44043	43235	74	18341	18178	54	801	635	0	794	684	0	1901	1727	23	2767	2840	29	66842	67707	86	1.58604
136593	116064	90	51523	43883	88	1964	1768	22	3584	2608	39	7014	6217	49	11309	10046	64	246065	218535	105	1.58704
70332	68915	77	24678	24070	71	1198	1122	10	1193	1460	17	3361	3089	33	5751	5286	48	121356	118261	93	1.59004
74086	70398	78	25328	23604	77	918	873	0	1672	1545	16	3682	3520	34	6772	6734	40	120315	115297	94	1.59605
113442	104589	84	44096	40371	82	1480	1517	20	3987	3429	40	7891	8064	46	13701	12828	63	279802	259095	100	1.59605
88918	84581	81	28483	27774	78	1377	1495	16	2322	2379	26	5397	5206	40	10719	10688	67	206054	196415	97	1.60406
103690	89510	87	36854	30954	84	1716	1696	21	3098	2580	34	6000	5507	43	9891	8568	52	223436	192233	101	1.60707
149743	113489	96	61698	46412	92	1492	1125	15	3637	2732	36	6969	5337	49	11214	8375	63	232779	182164	108	1.62309
95122	82477	94	39276	34508	82	1563	1293	14	2604	2171	27	4834	4421	40	7898	7407	52	173399	146678	100	1.6321
34533	34367	75	11770	11825	44	602	553	0	776	856	0	1478	1609	17	2507	2619	28	58958	59491	84	1.6351
96745	93550	83	35327	34408	79	1845	1590	20	2744	2572	27	5879	5728	41	9874	9340	53	211482	206709	98	1.63811
310482	213630	136	152022	109010	135	5367	3973	42	10486	7496	57	18875	14051	76	30115	21813	123	655107	503784	151	1.64512
88165	85713	83	21766	21783	60	1522	1409	16	2626	2507	29	6001	5536	43	9936	9706	49	204754	194939	96	1.64512
133397	122557	90	50024	45774	85	2442	2289	24	4683	4373	41	9197	8299	53	14654	13531	64	328787	312547	101	1.65112
86605	83863	92	27190	26522	77	1198	1101	9	2056	1797	24	5303	4990	42	9948	10185	54	193537	184094	95	1.65413
65725	65219	78	25179	25116	70	1103	920	0	2080	1770	24	3862	3690	35	6448	6393	45	134874	133894	92	1.65913
102660	97622	84	26494	25955	78	1541	1520	18	2583	2848	27	6816	7048	44	11069	11240	58	255453	248137	98	1.66114
172076	140715	108	71932	61600	93	2395	1871	27	4294	3407	41	9705	7872	56	15757	12994	70	343675	297508	111	1.66414
87210	84941	89	20604	20455	60	1260	1332	14	1780	1397	21	4761	4509	39	8038	8148	48	166250	160094	94	1.67015
112722	106912	83	46219	44021	82	1663	1521	21	2873	2821	31	7559	7499	45	12001	11693	59	249714	234987	100	1.67415
197895	152275	99	66552	50708	95	3150	2398	34	4572	3970	39	9238	7227	56	15140	11782	65	320619	252660	114	1.67515
187018	165464	96	78025	71084	92	2742	2456	27	5906	4982	45	10046	8623	54	16678	15321	64	328476	291452	108	1.68016
135183	124377	96	88782	82064	88	2173	2126	25	4058	3633	39	8317	7641	54	13961	12951	64	268946	255112	103	1.68817
84111	80202	84	27497	27353	76	1169	1142	8	2594	2263	29	4473	4522	34	6377	6417	41	151335	145835	94	1.68917
52602	52627	74	23801	23735	67	849	756	0	1514	1481	15	2512	2405	29	3968	4000	34	95472	95812	87	1.69117
55783	55035	77	19401	18988	56	863	711	0	1888	1673	20	2810	2807	29	4595	4767	36	99817	97135	91	1.69718
183454	135877	99	72141	53482	96	2815	1725	33	5119	3502	46	9752	7335	56	16698	12500	70	385702	287642	114	1.69818
209252	146630	108	55846	36048	103	3562	2507	37	5278	4081	46	10793	7645	62	17542	12646	94	371872	271673	120	1.7112
201127	170174	110	80729	69381	92	2696	2378	28	5330	4477	42	10960	9339	57	17839	16140	76	358783	308785	108	1.7142
234247	183137	109	112660	90900	108	4387	3209	39	7324	6088	52	15714	13196	70	25946	20736	108	547435	462304	124	1.72322
92658	91800	79	35476	34881	77	1325	1337	16	2794	2605	29	5368	5254	39	8616	8872	46	189492	182729	95	1.72422
145008	122275	92	50063	41445	88	1748	1462	22	3901	3221	39	7469	6607	47	12166	10335	65	262775	226057	106	1.72722
145411	137590	86	63813	58812	87	2143	1920	22	4640	4264	37	9298	8755	55	15070	13881	71	331352	293499	103	1.73723
142484	114306	106	51975	43580	90	2081	1681	23	3378	2568	36	8485	7288	55	14069	11497	66	326470	286182	108	1.74024
193060	141864	108	65312	48248	100	3046	2131	32	4967	4109	40	10199	7745	57	15452	11992	84	309183	233621	114	1.74625
285900	197889	120	109515	75731	116	4478	3014	42	7915	5858	55	16504	12220	75	25031	17416	97	533509	383835	130	1.74725
149375	116671	98	54794	42892	93	1627	1168	14	3292	2786	34	7352	5698	51	10997	9006	59	245907	190272	110	1.74825
96631	95112	82	41239	40325	79	1200	1141	12	3338	3243	30	6667	6428	45	11604	11586	56	233830	220957	96	1.75125
164400	132479	98	64092	51633	93	2585	1791	30	4198	3216	37	8878	7095	52	16986	13654	80	317551	261385	111	1.75726
243256	170741	112	94546	69367	110	4124	3038	38	7335	5595	57	16135	11103	72	27108	19747	111	557350	404171	128	1.75926
129343	119204	93	47455	42386	84	1659	1361	17	3571	3023	34	7722	7152	49	14010	13100	66	258828	247214	100	1.76126
115948	102772	87	45407	39939	86	1171	898	0	3066	2621	32	4979	4422	40	8582	7901	52	192588	166174	102	1.76427
52276	51411	78	19963	19650	57	531	651	0	798	872	0	2296	2041	24	3645	3518	33	78446	75456	88	1.77628
73898	72636	89	20967	20454	58	918	848	0	1411	1517	20	3752	3636	33	5612	5798	38	124611	124475	89	1.78129
147215	124306	101	58595	50138	90	1886	1737	19	3536	3619	35	7630	6498	49	12344	10578	61	276299	243404	106	1.78429
57224	56496	75	21990	21845	63	627	684	0	1211	1181	11	2623	2648	27	3910	3812	34	85904	87245	90	1.7883
83389	81609	83	20494	20227	58	1086	1255	9	2386	2642	24	7116	7005	45	8080	8226	48	208202	202595	94	1.79531
106916	99980	83	39413	36136	83	1315	1324	16	2401	2044	29	6105	5575	42	10753	9956	58	227342	209218	99	1.79531
90893	87484	86	32465	32126	77	1368	1458	14	2636	2386	25	5148	5218	38	9260	9290	55	205353	196230	95	1.79731
305027	208712	127	113687	82150	125	4902	3260	42	9049	6138	60	17053	12280	79	26718	18993	95	591562	424866	143	1.80031
126766	110713	91	42573	36794	89	1726	1347	21	2767	2499	27	5616	5200	41	9627	8982	50	219466	198567	105	1.81433
116614	110680	85	38267	36434	82	2028	1801	22	3088	3147	33	7059	7003	46	14829	13702	80	282282	265014	100	1.81634
97522	96223	85	35094	33794	79	1629	1313	15	2203	2102	28	5234	5295	37	8054	7504	52	176979	169474	96	1.81634
123758	117243	84	52976	50141	84	2250	2435	24	4038	3735	34	8771	8324	48	15072	14017	70	321722	308775	101	1.81734
91155	89308	79	36338	35324	79	1234	1127	9	2574	2607	28	5149	4938	40	9008	8279	56	204337	196095	96	1.81934
93510	86755	85	21775	19436	65	1316	1323	16	2610	2315	30	5292	5223	38	7544	7190	48	175874	163920	98	1.82835
145723	117364	105	54257	44009	91	1727	1360	17	3923	2753	42	8096	6324	53	12759	10487	67	269965	221316	108	1.82835
115804	107669	84	46311	42505	82	1823	1765	20	3222	2956	35	6831	6072	46	11157	10311	60	235980	216427	100	1.82935
144146	125032	90	54965	46755	89	1996	1518	20	3475	2596	39	6760	5657	48	11533	9759	69	249182	219419	106	1.83336
261894	184211	119	70544	50826	115	4286	3186	36	6083	4464	56	12365	8736	67	19018	13895	79	403511	294751	130	1.83936
149725	129350	91	54972	47237	88	2621	2428	25	3709	3490	31	7966	7000	53	12402	10098	64	246968	223222	101	1.84237
49165	47403	79	19099	19379	54	518	625	0	1103	1101	8	2299	2278	25	3674	3752	36	81276	81920	84	1.85238
128325	120706	94	47635	43880	85	2151	1964	25	3734	3153	32	8141	7824	48	13171	11709	71	290917	269682	101	1.85338
163120	141384	89	58034	48387	88	2315	1794	27	4781	4194	42	8340	7001	53	12946	10952	67	275327	233724	107	1.85539
215344	165110	114	76813	59912	98	3722	2787	34	5726	4638	45	11298	9255	61	17968	14212	81	384263	313934	114	1.8674
85647	82778	81	29846	29034	78	987	899	0	1960	1486	17	3804	3703	34	6952	6466	50	137732	130693	96	1.87141
199480	153754	108	49691	36381	97	3026	2076	33	5333	4311	43	10243	8146	58	15640	12097	75	333378	266927	115	1.87441
131846	119416	86	68721	62564	86	1653	1636	18	3627	3656	34	7876	7648	47	12973	11848	62	283210	266632	100	1.87441
142381	129343	85	65430	59167	86	2388	2181	26	4079	3909	37	8601	7582	50	15503	14564	75	314092	294211	101	1.87641
143049	120363	91	54732	47155	89	1721	1418	19	3209	3028	34	7118	5798	50	12583	10840	64	248501	217701	106	1.88142
78025	75830	81	33506	33144	77	1072	1152	10	1727	1868	19	4620	4480	38	8000	7681	47	159478	153228	95	1.88442
90239	86099	80	32167	31532	77	1525	1565	19	2357	2112	28	5389	5123	41	9984	9961	53	203807	197719	96	1.88542
117095	111274	83	50996	48215	82	2018	1672	22	3771	3636	34	9273	9123	55	14391	13913	64	329462	307434	100	1.88542
149906	127205	93	41145	34391	89	1905	1753	21	3281	2868	34	6637	5798	48	10163	8446	56	219784	198380	106	1.88843
132484	112284	91	40674	35876	88	1697	1569	19	3086	2979	34	7122	5958	49	11681	10094	56	227282	199155	106	1.89243
179076	148375	95	65797	54178	94	2159	2079	26	4127	3338	42	9288	7653	59	14862	11732	73	311042	260125	111	1.89243
51153	51148	75	14209	14057	48	801	841	0	1151	1233	10	2650	2618	28	4106	3987	36	87020	87332	89	1.89844
282373	210294	112	87343	65424	106	4695	3471	39	6988	6480	46	14954	11265	72	22620	17063	79	477208	382259	125	1.89944
104888	100549	83	37416	36307	80	1858	1881	20	3054	3187	34	6219	5813	42	11668	10274	68	240604	229537	99	1.90445
126844	104221	91	44422	34895	90	2108	1586	24	3317	3073	38	7217	5982	51	12096	9961	64	264003	205820	106	1.90946
132864	122886	88	56549	51837	86	2164	2210	23	4241	4084	40	8701	8141	51	15796	14905	72	329412	309857	102	1.91947
66871	66292	78	13540	13382	47	1106	979	0	2046	2272	21	4498	4401	35	7178	7670	41	147798	145041	92	1.92047
159894	140434	91	59781	52259	90	2583	2338	27	4398	4194	37	10027	8921	55	16530	14962	71	353127	327610	107	1.92247
126558	105005	91	52136	43089	88	1630	1514	19	3479	2800	31	6261	5308	48	10200	8516	60	217862	184882	104	1.92447
116962	107497	87	38016	33846	84	1801	1785	19	3269	3214	32	7690	6854	52	13086	12238	66	269367	251562	100	1.93449
44650	44894	73	17848	17789	55	346	484	0	938	887	0	1865	1904	23	2840	2659	28	65001	63468	85	1.93549
84823	82310	82	34871	34324	76	1118	1063	6	2247	2297	31	5150	4824	39	8161	8021	51	186581	176740	93	1.93649
145186	121478	93	52904	43456	91	2542	1937	27	3872	3266	38	8812	7657	52	16237	14457	75	321532	277723	107	1.93949
149169	126872	99	64886	55318	90	2202	1948	25	4082	3697	36	8263	6750	50	13576	11593	69	301662	264474	108	1.94951
106014	101966	82	38053	36105	81	1357	1244	13	2515	2081	29	4925	4704	37	9663	9485	53	190691	185541	97	1.96352
218190	170649	101	80998	63654	100	3011	2506	31	6186	4670	49	12843	10321	66	22681	17925	89	471764	385933	117	1.96453
107559	102267	86	39355	37150	81	1988	1587	24	2547	2494	28	7090	7087	45	12081	11241	62	270442	261965	98	1.96453
121855	116315	90	65420	62084	85	1912	1892	22	4436	3834	36	8156	7270	50	13796	13195	63	279257	261254	101	1.96553
184131	137431	107	66430	49359	97	2770	1831	34	4872	3693	43	10269	7838	65	19323	13961	82	379431	294038	114	1.96553
84675	83664	80	39133	38566	78	1555	1566	16	2370	2462	24	6334	6019	44	9679	9052	55	208344	199858	94	1.96753
96871	94084	81	37146	36701	79	1482	1446	18	2307	2026	27	6174	6177	43	10086	9937	60	228203	216958	96	1.97153
89299	84963	96	23914	23455	76	1263	1356	12	2063	2142	23	4759	4240	39	8269	8427	52	178147	168824	96	1.97654
77634	73015	94	11099	11015	44	1245	1306	14	2555	1953	26	5006	4581	40	7101	6807	48	163923	158594	94	1.97854
168143	142600	95	61288	50746	93	2053	1911	24	4410	3286	44	9156	7638	56	14680	13574	68	312625	273255	109	1.98055
142758	124108	89	72508	62737	88	2265	1867	25	4030	3351	34	8095	6813	53	13207	11825	68	296519	267341	104	1.98355
104846	98575	91	50318	48033	81	1837	1521	23	3115	3269	28	7183	6761	44	12310	12312	65	257665	249565	95	1.99456
160516	140846	92	70570	63053	89	2719	2529	28	4418	4247	35	9252	8394	55	15455	13980	71	310508	268410	107	2.00658
127931	103710	98	49061	39943	88	1342	1269	18	3065	2561	31	6030	5064	44	10893	8622	61	206722	166915	105	2.00858
173650	138391	101	60612	46589	95	3358	2617	32	4292	3316	44	10095	7819	63	18542	15009	82	385294	315153	111	2.01359
278872	215665	124	126642	100716	113	5384	4499	39	9339	7768	61	18779	15400	76	28809	24095	102	610977	513918	130	2.01359
121571	113729	87	29018	26234	82	2416	1890	26	3821	3806	33	7999	7845	46	12298	11203	62	266333	252496	101	2.0256
107415	92469	91	37439	31561	85	2208	1832	23	2127	1990	28	5573	4720	48	9005	7428	53	213489	184314	100	2.03061
152008	128274	97	53823	47016	90	2217	1947	25	3570	3226	33	7337	6760	48	12181	11315	60	242755	219663	106	2.03061
149793	115467	93	53997	41037	92	2151	1494	24	4051	3076	42	9315	7419	54	15592	12218	72	330980	270223	107	2.03161
75471	74766	81	23737	23534	74	1260	1216	18	2218	1950	25	4642	4512	38	7788	7572	50	160008	154155	92	2.03762
78286	75161	80	16948	17213	51	1159	1135	10	2102	2105	25	4304	4301	35	8093	8289	48	168418	159315	95	2.04363
142688	117021	94	49535	38778	91	2002	1641	25	3959	3647	37	8794	7465	53	16057	12926	71	350476	295948	107	2.04563
187807	147481	104	68593	54002	97	2890	2067	32	5238	4233	43	10762	8564	60	18394	14933	76	401595	323106	115	2.04663
106076	102087	83	30511	29887	78	1898	1898	20	3119	3026	30	6243	6106	42	10713	10299	54	232601	218893	98	2.05164
83293	82882	78	38176	37565	77	1216	1208	12	2276	2167	26	4659	4649	37	9357	8874	54	189337	185277	93	2.05164
246137	162963	114	99888	68828	109	3912	2478	37	6439	4463	51	13931	9658	69	23744	16179	100	496181	340399	127	2.05464
141289	118460	92	45799	38605	89	1808	1703	21	3661	3306	36	7763	6822	47	11523	9250	62	270988	237663	108	2.05564
156518	143237	93	58530	53250	89	2315	2050	25	3546	3640	32	9808	8995	52	15765	15194	67	351663	311683	105	2.06065
151180	108256	97	58767	41124	94	2326	1872	26	4317	2869	44	8386	5752	59	12953	8800	79	280065	190366	112	2.06566
90104	88889	82	34310	33202	78	1392	1128	14	2519	2867	28	4725	4647	36	7483	7802	41	163607	155040	96	2.07767
87038	85732	80	22470	22250	64	1297	1151	13	2565	2531	26	5390	5013	39	9739	9071	52	196489	188409	94	2.07767
132138	116268	88	55737	47652	88	1720	1443	20	3426	3203	32	7301	6603	51	11937	10711	61	262623	233527	103	2.08268
81553	80920	79	19818	19806	57	1037	919	0	1520	1965	19	4593	4486	37	7117	6906	47	159993	157971	94	2.09069
72116	71676	77	27659	27022	75	846	748	0	1760	1733	22	3029	3049	29	4293	4170	38	98758	92805	92	2.09369
55609	55714	76	23043	22816	67	821	881	0	904	957	0	2703	2786	28	4834	4898	40	89117	89332	89	2.09569
164710	125844	96	74613	57587	95	2405	1955	26	3502	2453	39	8146	6106	59	13200	10177	64	303012	234276	111	2.0987
285374	163563	126	102165	63941	117	4204	2367	44	7114	4408	60	17186	10659	85	29942	17199	120	598319	365734	136	2.1017
43502	43590	73	16481	16859	49	586	638	0	1159	1010	4	2030	2189	23	3754	3757	34	72207	74928	88	2.10571
140747	127354	94	58621	54129	86	2361	2196	25	3820	3661	35	7595	7198	48	12887	11285	69	269304	240726	104	2.10871
153644	143280	90	74643	69079	87	3222	2669	33	6065	5727	41	10718	9848	57	18605	16641	79	372706	342308	104	2.11272
170925	148406	96	77236	67263	90	2625	2227	29	5955	5489	41	10638	9837	57	17117	15130	72	386641	348916	108	2.11372
106844	97331	89	40338	36538	83	1723	1555	19	2567	2723	28	6703	6296	43	10806	9684	60	245441	223927	100	2.12073
75825	74237	77	21777	21810	66	927	1060	6	1890	1584	22	4603	4569	38	6992	6678	49	157003	156364	94	2.12974
50144	48840	75	21205	21210	64	531	661	0	930	968	0	2137	2268	23	3360	3401	33	71953	70106	89	2.13575
157981	128298	94	61808	51107	93	1979	1607	22	3926	3474	41	9150	7700	53	15976	13218	72	335409	275266	110	2.14075
155376	140704	93	60476	55729	87	2575	2681	27	4608	4232	37	9156	8401	54	16922	16201	86	338543	323224	106	2.14376
187438	155525	98	56554	46754	94	2952	2280	32	4794	4193	39	10671	9446	59	19630	17331	89	395574	340642	109	2.15177
106115	100178	87	50075	48169	82	1966	2038	19	3285	3204	32	7292	7002	48	13328	13340	62	258529	252187	99	2.15477
91820	90220	82	26630	26081	77	1543	1323	17	2775	2469	28	6186	6084	42	11501	11381	70	227492	220072	96	2.15878
106303	101887	85	40653	39578	79	1886	1792	21	4162	3946	36	7659	7183	49	12663	12672	57	284807	268011	97	2.15878
114750	99004	89	44906	38978	86	1462	1295	14	2858	2407	27	5251	4763	40	8674	8042	49	199944	180972	102	2.15978
75448	74697	78	25906	25544	76	1494	1232	15	1881	1865	22	4462	4534	34	7756	7494	51	170354	170506	93	2.16679
167259	133705	95	60516	49168	93	2676	2138	28	4480	3475	43	9679	7772	61	17283	13425	84	382685	319170	111	2.16879
160709	131943	94	70560	58077	91	2485	1693	31	3935	3191	42	9175	8058	54	15714	12792	66	319833	270885	108	2.17379
167345	141365	89	67447	55573	91	2387	1976	26	4119	3706	35	8537	7282	52	16687	14088	73	335889	287405	107	2.1748
180171	138511	96	81014	62884	94	3270	2280	36	5377	3931	47	10560	8282	66	17954	14785	77	367466	297839	111	2.1788
294621	192492	128	236623	168510	121	7774	5490	47	15380	11533	74	31770	23836	120	51709	38077	121	1.04858e+06	818386	137	2.18681
257470	183605	114	90685	66710	110	4618	3354	38	7209	5434	54	15707	11229	72	24446	17883	100	527727	384758	128	2.18982
99862	96181	82	30880	29818	78	1552	1516	17	2974	3034	31	5909	5586	41	10689	10073	58	219171	204336	97	2.19182
102206	100381	81	42652	41646	79	1847	1764	22	2774	2626	29	6356	6201	46	10571	10192	58	222282	207184	97	2.19182
37857	37876	71	11828	11768	45	461	459	0	555	800	0	1753	1634	19	2967	2994	31	63305	63902	85	2.20483
71509	71259	78	28799	28334	76	803	776	0	1106	1300	14	2955	3052	29	4839	4706	35	92267	92498	93	2.20483
79914	79552	80	33503	32883	76	790	881	0	1710	1517	17	3804	3766	33	5299	5139	40	131384	126881	94	2.21084
166241	132323	111	56703	47087	93	2239	1660	27	3864	3065	34	8162	6379	55	12998	11295	64	296033	249931	111	2.22586
220391	151715	117	85487	60850	104	3025	1922	36	5752	4206	47	12035	8732	66	18123	12839	82	406873	281793	122	2.22586
84533	83496	80	37028	36626	79	1173	1254	10	1787	2126	26	4792	5086	36	9058	8720	51	183897	178590	96	2.22686
98719	96763	82	37148	35785	78	1966	1561	22	2722	2734	30	6324	6165	44	10142	9401	59	224325	217277	96	2.22887
68027	65911	88	28244	27649	76	1126	970	0	1384	1263	12	2829	2948	29	4650	4460	38	115431	115231	91	2.23487
160770	129807	111	56768	46505	94	1681	1303	20	3778	2773	39	8390	6799	52	12556	10175	71	287210	234907	111	2.24088
60739	59279	79	23554	23367	66	677	765	0	1129	1316	15	2884	2906	29	4925	5495	36	99895	97657	91	2.24288
94405	92827	82	29506	28435	77	1215	1321	15	2601	2371	26	5098	4964	39	8687	8167	48	189167	187588	96	2.24989
45196	45325	70	14802	15098	47	633	870	0	1062	1197	9	2377	2403	26	3922	3710	34	77659	74232	88	2.25089
192236	168322	97	87900	76363	92	3214	2824	30	5881	4975	41	12024	10779	65	20384	17804	82	459387	401899	109	2.2579
59509	61408	74	19901	19785	53	703	616	0	1457	1362	12	3140	3300	29	5403	5215	37	111669	105630	90	2.2579
76586	74858	79	19773	19424	58	1088	1108	9	1682	1958	17	4674	4686	38	8093	7606	48	165352	161380	94	2.26191
79318	80019	79	20158	20029	59	1153	1201	10	2333	2218	25	4705	4373	39	7852	7893	46	176830	174873	93	2.26992
151015	118829	102	47064	37701	91	1805	1591	21	3829	3076	35	7791	6276	50	12934	10493	63	270417	220111	110	2.27593
147150	116462	96	50089	40244	91	1928	1573	20	3637	3533	35	8174	6361	55	12704	10171	64	277923	226092	108	2.28093
77949	76588	79	27410	26638	75	787	953	0	1571	1801	19	3261	3197	33	5483	4812	45	121296	113256	92	2.28294
98003	83335	86	45863	39543	84	946	859	0	2988	2303	36	4732	4121	42	7325	6490	48	158718	134882	100	2.28694
162524	143224	91	66087	58160	90	2493	2137	28	4377	3963	37	10306	9605	55	18076	16244	76	364456	336317	107	2.28894
101402	97898	88	38592	37985	80	1219	1259	15	2763	2705	30	6242	6201	41	11401	10631	57	238280	229221	98	2.29595
144117	132306	91	66704	61762	87	2204	2016	26	4438	4455	33	8505	7470	52	13464	12369	61	270988	252648	103	2.29595
106920	96769	86	39860	34722	84	1676	1579	17	2647	2457	28	6442	5614	47	10642	9672	57	235376	209448	100	2.30196
186773	159254	101	81056	69367	93	2866	2669	28	5074	4443	38	10129	8352	60	18003	16181	74	361186	320633	110	2.30697
110223	98481	88	45822	40588	84	1871	1733	20	3436	2852	38	5842	5645	41	10220	9065	64	200834	184845	101	2.30697
113418	106472	84	37950	35158	83	1747	1488	22	2387	2389	31	6027	5638	44	9755	9318	53	212687	187819	100	2.32399
65217	62226	79	28047	28088	75	758	669	0	780	1041	3	3020	2931	32	4007	4225	34	101481	103560	92	2.32399
266807	201413	113	124234	95188	110	5660	4426	43	8026	6366	54	16233	12735	78	26855	21169	100	560244	432492	129	2.32399
127427	119419	87	61954	58444	84	1719	1606	22	3785	3443	37	7549	7384	47	11459	11077	59	254303	237357	100	2.33801
169997	152293	93	98201	89155	92	3085	3086	29	4974	4623	39	11255	9982	61	17479	15745	68	357595	320788	107	2.33901
150293	123807	93	58557	49381	91	2017	1693	24	3847	2882	38	7438	6182	47	12330	10155	64	276742	235790	108	2.34502
189383	141028	106	71903	53801	97	2995	2245	34	4326	3635	39	10462	7901	61	18300	14348	81	405920	312896	115	2.34602
137969	112631	93	51833	42164	90	1565	1270	18	3744	2911	38	6551	5370	49	10641	8772	65	230730	186905	108	2.35002
56809	56963	82	26717	26728	74	791	702	0	1458	1197	10	3102	3079	30	4561	3908	39	100622	99820	91	2.35202
44732	45381	73	16179	16200	50	450	484	0	875	774	0	2280	2020	27	3491	3198	36	71925	70551	87	2.35803
97335	95202	84	30518	30010	77	1445	1260	15	1840	2248	22	4804	4640	37	6579	6353	43	167913	163123	96	2.36104
49864	51867	56	23003	23112	68	946	776	0	1470	1066	10	2250	2364	26	3975	4079	36	83228	78324	89	2.36304
94283	82437	86	28081	24007	81	1497	1436	16	1711	2159	20	4228	3723	39	7061	6350	49	158273	145635	99	2.36304
229263	181895	103	70221	54509	100	3492	2593	33	6208	4916	47	12333	10022	63	20466	15747	78	461240	375114	117	2.37105
39836	39640	71	18164	18235	52	333	409	0	806	848	0	1476	1496	18	2776	2555	31	55913	54331	81	2.37505
200005	156862	115	69231	53107	98	2709	2120	28	5503	4427	43	11922	9211	63	20540	17068	80	447099	365538	115	2.37806
123703	111419	92	40875	36980	82	1959	1567	21	3091	2909	31	7465	6680	52	12240	10744	58	271637	252940	102	2.38607
52474	50682	76	17657	17237	51	454	647	0	901	1278	9	2477	2830	26	4055	4036	33	86678	84297	90	2.38607
170983	132491	97	78784	64529	94	2652	2035	30	4756	3891	42	9536	7505	56	14983	11973	75	332522	277989	111	2.39107
103902	100889	97	37084	36258	80	1684	1421	19	3415	3068	32	6797	6586	46	11882	12147	58	256161	249492	98	2.39608
263925	185721	116	119209	86311	110	4054	2797	39	7761	5658	51	15366	11372	75	23497	17111	96	497675	377387	127	2.39808
162032	137832	96	70409	60067	91	2583	2082	28	4109	3601	37	9331	8209	51	16890	14937	73	321894	284762	108	2.41611
223892	162216	109	79784	60242	104	3737	2650	36	6650	5095	48	12393	9073	65	19108	13243	85	418531	320804	122	2.41711
121953	107925	90	47158	41686	87	1508	1259	19	3161	2771	32	6399	5882	44	10740	9491	62	230450	211796	103	2.42512
91773	82245	91	33392	29076	83	1089	967	0	2364	2016	23	4555	4238	38	7654	6660	48	169952	152188	98	2.42612
89089	83313	85	35957	32948	79	1501	1329	16	2337	2174	30	4686	4538	38	8156	7960	52	175699	166165	97	2.42712
147070	134607	92	72527	66922	89	2589	2478	24	4479	4302	38	9979	9135	51	16592	15148	66	362630	340205	106	2.43113
144889	137078	89	30278	29555	81	2676	2505	28	4664	4243	41	8957	9195	47	14558	14599	61	287612	264080	100	2.43713
43757	42570	76	11253	11094	44	852	891	0	1248	1126	15	2454	2556	27	4482	4034	35	97731	96757	87	2.43914
152723	130836	95	72951	63113	91	1926	1595	22	3909	3463	36	8018	6530	53	13056	11566	65	297186	260568	107	2.45315
108567	104139	90	44110	42375	82	1811	1750	18	2640	2520	28	6367	5930	44	10737	9914	60	221180	208029	99	2.45516
176257	137572	95	83198	68613	95	2728	2141	29	3896	3180	42	8259	6633	52	13010	9661	65	262939	203732	112	2.45616
225777	161883	122	78958	57286	105	3341	2130	35	6040	4671	51	12751	8912	72	19586	13785	83	407592	298467	122	2.45816
226957	155409	118	85822	61146	106	3261	2174	38	5992	4103	50	13866	9432	69	21461	14402	86	523649	360751	123	2.46317
94443	92368	82	41511	40399	79	1396	1437	16	2296	2210	27	4746	4813	38	9241	9000	54	196096	189570	95	2.46517
101592	98644	81	50124	47593	82	1924	1758	21	3170	3470	28	7067	6880	48	11827	12304	56	257707	243533	97	2.46617
168854	130361	103	60966	47426	94	2381	1801	27	3945	2867	41	9057	7428	52	15488	12053	74	329591	264595	109	2.47018
170571	135288	96	60397	47088	92	2665	2020	30	3819	3422	38	10225	8346	60	18264	14411	79	376031	305337	108	2.47018
82203	80422	81	22928	22756	63	904	920	0	1674	1913	22	3852	4015	34	6290	6331	39	131978	125986	95	2.47318
94325	91389	81	20766	20366	58	1656	1769	20	3087	2854	29	5688	5839	40	9141	8659	47	215921	204638	96	2.48119
143405	117065	97	58708	47340	91	2005	1729	22	3927	3545	37	8464	7436	54	14153	11963	72	315449	258975	107	2.4892
42058	43046	73	8466	8527	40	547	459	0	672	518	0	1969	1925	22	3316	3272	31	70767	71502	86	2.49321
163893	131179	97	59453	48577	92	2520	1923	29	4581	3764	40	8956	7237	55	15255	12442	72	325912	265630	111	2.49621
109483	94643	87	42687	36939	85	1394	1457	20	3796	2939	34	6830	5913	53	11884	10000	57	248800	221463	102	2.50122
53563	51635	86	18119	18083	57	712	665	0	838	1158	8	2441	2526	26	4729	4208	37	97902	95026	88	2.50222
151683	124372	101	55373	45510	91	2271	1835	26	3583	3144	35	7625	6830	51	12549	10441	65	250133	212038	107	2.50322
109325	97938	85	41476	36329	84	1612	1448	16	2948	2504	34	5417	4714	44	8745	7547	52	187694	169782	99	2.50322
177501	165370	93	86690	79970	88	3336	2872	33	6249	5912	43	13002	12396	65	22118	20759	79	481040	429124	105	2.50322
65108	62885	84	21367	21052	66	780	611	0	1417	1524	17	2871	2821	30	4783	5105	35	102617	97059	92	2.50522
140559	110087	93	49887	39145	90	1826	1157	22	3399	2871	38	7436	5814	53	10745	8765	63	244329	200384	107	2.50923
111059	94440	87	42056	36668	84	1468	1274	13	2605	2217	31	5467	4881	43	9582	8665	53	199383	169264	101	2.52725
55188	52155	86	24605	24286	75	922	817	0	1116	952	0	2441	2210	26	3800	3630	33	92477	85809	90	2.52725
182950	147145	100	60415	47411	95	2149	1911	23	4643	3586	42	9739	7963	57	15303	12297	72	336585	274690	110	2.53226
43325	41947	86	13655	13833	47	454	577	0	445	719	0	1494	1420	16	3083	3025	30	58135	57164	84	2.53426
77788	78683	77	21798	21661	61	1351	1351	12	1819	1790	23	4408	4279	38	7450	7394	47	170201	164476	91	2.53526
97427	90950	87	33075	29806	81	1058	949	0	2887	2437	26	4862	4358	39	9086	7911	60	167361	152665	97	2.54227
120318	111044	85	34682	30486	85	1693	1725	22	3688	3562	33	7134	6750	45	12543	11681	61	273048	252982	102	2.54327
138530	106624	102	55981	43086	90	1548	1057	8	2711	2054	37	6629	4972	51	11470	8770	59	238936	176555	108	2.54527
133197	123248	85	53422	48130	85	2674	2713	28	4574	4506	38	10699	10356	62	19170	17632	78	397796	368571	101	2.55729
94987	91751	82	27752	27252	77	1411	1474	16	2576	2445	27	5371	5308	42	10214	9921	54	208956	203087	96	2.56129
155393	130841	98	65736	56228	90	2487	2169	25	4388	3711	40	8290	7171	54	13272	11691	68	286207	241621	107	2.56129
110771	104380	84	33789	32784	81	1611	1421	18	3097	2733	30	5917	5642	44	8655	8227	47	199280	186217	100	2.56229
92023	89639	81	39527	38699	79	1658	1719	19	2736	2680	29	6059	5966	40	10800	10138	63	216613	211516	96	2.5653
119595	113179	85	30829	28068	84	1947	1706	21	3366	2866	32	6669	6492	45	13088	12304	63	243297	220336	101	2.5673
130168	106231	93	48570	38466	90	2052	1700	23	3391	2961	35	6014	4544	51	9831	7560	62	214985	169015	105	2.5673
98777	93643	83	37005	36135	79	1397	1501	15	2509	2467	28	5941	5562	41	9376	8823	54	208427	199649	98	2.5693
132721	109356	96	38879	31913	87	2041	1642	23	2815	2273	37	5870	4855	46	9335	8307	54	198524	166185	105	2.57431
96055	93453	91	31065	30220	79	1649	1550	19	3336	3638	29	7886	7545	49	13218	12548	62	276872	264109	96	2.58332
89484	88903	79	31215	30374	78	1332	1324	12	2749	2406	27	5487	5643	38	8937	8050	59	196853	184416	96	2.58633
178266	153244	95	74863	63232	93	3775	3160	34	6394	5353	47	13135	11342	65	23434	20983	95	498519	416450	110	2.58833
124802	110492	90	35002	30790	84	1941	1677	23	3740	3781	35	8277	7685	48	13033	11640	69	269970	248622	104	2.59634
128104	119969	85	52941	50631	84	2007	1808	25	3686	3299	32	6477	5885	46	10566	10076	53	222527	209644	101	2.59834
84466	83135	80	31438	30552	78	993	1043	7	1586	1421	20	4310	4348	34	7965	7658	51	169316	166440	95	2.60335
291700	193215	119	111642	76717	116	5180	3573	45	7863	5724	55	15825	10946	75	24478	16203	87	487791	345757	133	2.60835
77975	77585	76	23830	23526	67	1174	1155	12	1331	1449	17	4372	4166	36	7013	6760	42	150407	144791	93	2.61036
90318	88997	80	40293	39588	78	1526	1278	18	2613	2478	25	5091	4958	40	7533	7080	52	179515	174188	96	2.61036
90892	88911	81	28494	28354	78	1437	1433	16	1875	2096	23	5270	4836	40	8426	7807	54	175769	167287	96	2.61236
194212	147361	103	78244	58748	99	2694	2322	30	4937	3760	45	10671	8038	61	18644	14540	92	378463	294424	116	2.61436
142398	131196	86	75556	69918	87	2288	1939	23	3526	3627	33	8025	7651	48	13260	12661	74	272053	255660	103	2.61636
152893	128934	95	54900	45923	93	2059	1563	25	3846	3146	40	7143	6024	49	11515	9679	62	256738	217377	110	2.61737
204964	159991	100	85998	69644	98	3820	2829	37	6341	5068	44	12121	10081	64	18729	14368	84	401976	335474	114	2.62137
169365	146137	92	70727	60951	91	2632	2044	29	4403	3958	38	8762	7491	53	14759	13077	69	305147	271147	107	2.62337
163594	149651	89	72301	66693	89	2949	2674	29	5731	4869	42	11931	11274	63	17412	16694	71	387072	376475	104	2.62638
94859	91990	82	39751	38595	80	1280	1217	13	2285	2133	30	5527	5454	42	9607	8935	54	203604	200516	97	2.62738
273426	198576	125	94312	68059	121	6146	4772	44	9514	8090	58	20097	15759	84	33049	26150	117	645509	527060	129	2.62738
44654	44643	66	18754	18487	58	491	674	0	1596	1634	17	2144	2006	23	3482	3960	31	80181	79413	87	2.63138
132482	112422	90	41835	35396	87	2159	1888	26	3021	2788	32	7860	6725	50	12865	10654	63	284223	254668	105	2.63238
128066	114640	93	42437	36266	86	2019	1929	24	3254	2905	36	7455	6511	50	11586	10144	64	251467	225506	103	2.63939
93619	90235	82	32550	31737	80	1641	1559	20	3424	2841	31	5894	5985	41	11890	11974	59	231634	224133	97	2.6414
88148	85645	80	21302	20785	61	1513	1587	16	2660	2341	26	5861	5835	39	9602	9076	59	183106	176117	96	2.64841
101429	91915	87	25512	22566	70	2038	1903	21	2702	2357	30	6142	5735	42	9765	8840	64	199143	184949	97	2.65742
141548	119619	98	40767	34577	86	2113	1821	27	4518	3617	36	8514	7428	53	15119	13088	64	308152	271405	105	2.67844
114883	103005	84	44639	39718	83	1600	1498	17	3123	2381	33	5932	5364	43	9326	8473	57	207975	190742	101	2.68045
65813	64518	92	26025	26177	74	1029	951	0	1472	1477	18	2828	2683	30	4988	4718	40	99507	100315	92	2.68245
183572	150563	111	70851	58052	94	2901	2262	30	4937	3847	42	10348	8493	56	17503	14716	78	375906	313761	108	2.69046
80905	82336	78	27375	27769	75	1002	950	0	2086	2095	22	3956	3797	35	6338	6375	42	137647	135897	92	2.69046
155943	128519	94	63020	53270	90	2098	1523	23	3666	3019	37	7123	5820	51	11443	8784	62	238419	202598	107	2.69747
96172	93027	82	35383	34119	79	1363	1337	15	2912	2633	33	5850	5819	39	11501	10843	63	221173	209822	97	2.70748
152470	123703	94	56704	45735	92	1926	1725	21	2977	3054	34	8195	6816	52	13747	10933	66	311726	262292	110	2.72751
123588	118710	85	50865	48385	85	1865	1678	23	4143	3941	36	8166	7588	47	14199	13863	63	301179	293298	101	2.72751
172825	140928	95	66198	53966	93	2464	2048	25	4643	3455	46	9559	7847	55	17067	14084	79	332952	275310	110	2.73151
119746	108824	87	39388	34800	83	1706	1552	22	2600	2569	29	6328	6177	43	10517	9732	56	240365	218861	101	2.73351
169742	139560	96	59843	50081	92	2391	1849	26	3980	3697	34	8321	7350	52	12486	10657	64	267108	235516	109	2.73752
123975	111062	88	46198	40573	86	2030	1685	22	3021	3166	30	6625	6008	46	11664	10163	64	241864	220714	103	2.74253
67085	65525	83	19204	19009	55	732	746	0	1467	1365	16	2979	3215	28	4734	4449	38	124107	120500	92	2.74553
114526	108934	86	50308	47664	82	1408	1555	15	2369	2764	26	6095	5689	45	10813	10137	57	226282	209597	100	2.75654
34029	32983	77	12849	13038	47	420	455	0	969	703	0	1899	1703	22	3112	3368	27	60893	60710	84	2.77156
214484	153997	102	75707	52831	102	2855	2108	32	5160	3477	50	9971	7611	58	16071	12262	76	333714	242292	117	2.78558
149829	123338	93	59597	48977	91	1728	1421	20	3133	2680	34	7502	6366	51	13957	11495	67	287130	244746	109	2.78758
172850	142680	94	51437	41526	92	2357	1740	26	4387	3564	41	8704	6916	55	12643	10199	69	273988	231628	108	2.78758
76934	75284	85	35585	35416	76	1224	1270	12	1926	2104	23	4562	4307	38	7841	8085	49	170832	165610	93	2.79459
78963	75848	81	31187	28847	80	1034	1151	8	2113	2073	28	3783	3474	35	5839	5245	43	135447	128227	95	2.7976
126089	120614	85	24319	23671	70	2042	2064	22	3754	3893	33	7534	6931	49	12144	11836	59	259659	239086	101	2.8006
68123	65805	92	25076	24687	72	956	777	0	964	1192	9	3056	3152	30	4416	4525	39	107962	103998	92	2.80661
118236	105940	91	46381	41878	85	1840	1555	21	3399	3182	36	5881	5461	42	11035	9517	59	226850	210078	102	2.81161
115248	104838	89	43896	39063	86	2093	2133	21	2984	2830	31	8121	7411	53	13418	12118	69	272057	249657	102	2.81662
132765	118181	97	42580	36332	87	1981	1795	23	3985	3590	36	8279	7204	52	14411	12844	65	299368	273702	103	2.82764
43609	44212	70	20236	20302	59	441	360	0	1401	889	0	1821	1837	24	3730	2925	37	61846	60915	86	2.83264
185119	139614	117	67405	50623	100	2471	1678	26	5495	3680	49	11829	8887	65	19124	13961	81	417616	309009	117	2.83665
253666	186451	121	97790	72181	114	3749	2668	36	6928	4528	52	12128	9212	66	19992	14854	83	412140	310173	131	2.86168
104016	93473	86	42420	38420	83	1339	1122	9	2605	2268	29	5787	5095	43	9389	8395	56	220631	204441	100	2.86869
182800	154829	94	71868	61481	92	2506	2078	27	4689	4256	39	8174	7404	49	13517	10956	76	293280	261054	110	2.87069
180790	155409	96	72242	62910	93	2563	2286	27	5296	4474	40	11002	9604	61	18080	15545	77	385797	351366	111	2.8797
78874	79809	76	31908	32008	75	1352	1271	13	1904	1946	21	4243	4633	33	7432	7085	50	147991	145580	93	2.8797
91133	91045	79	36622	35880	78	1336	1300	13	2153	1642	26	4357	4164	35	7169	6607	43	162334	159053	95	2.88671
169133	130966	109	69864	53968	97	2242	1722	26	4770	3531	45	10125	7872	61	18112	14028	74	368972	292251	114	2.88871
144392	118172	88	57689	46980	89	1817	1492	22	3749	3402	36	7202	6245	49	12785	10513	67	261354	220419	106	2.89172
164076	133983	95	61692	50268	93	1843	1538	18	4481	3983	38	7711	6500	52	11937	9266	68	294989	249181	108	2.90874
114611	100511	89	40221	34758	86	1036	876	0	2973	2453	28	5367	4737	43	8985	7814	55	179249	153895	102	2.91675
104745	96991	83	41507	38001	83	1230	1183	10	2321	2392	28	5603	5112	44	9092	8492	53	188581	174980	100	2.91675
138863	113084	92	54164	43944	91	1956	1591	24	3354	2831	33	7534	6156	50	13553	10416	69	290463	240434	109	2.91675
76319	73841	90	23608	23275	76	1011	1174	11	2333	1807	25	4183	4015	36	7331	7190	49	161153	155624	94	2.91875
97493	95770	82	23785	23235	68	1623	1709	19	2546	2132	29	6137	5960	44	10513	10055	56	222269	220065	97	2.91975
67062	66234	79	21907	21780	65	914	713	0	1947	1863	21	3461	3017	34	5150	5136	39	108965	104992	92	2.92676
107834	100451	99	46920	44260	83	2371	2060	25	3894	3519	35	7329	7096	47	11339	11412	55	235051	228400	99	2.93277
97698	95502	82	37968	37237	79	1670	1354	21	2582	2221	26	5636	5572	40	8842	9226	53	195482	184925	97	2.93477
146801	124813	91	54487	46728	89	2040	1663	24	3702	3434	35	8141	7040	54	12910	11341	66	272015	233883	107	2.93477
176944	143683	95	89399	73750	95	2159	1592	26	4490	3830	40	9691	7909	54	17278	14516	72	364518	301960	111	2.93678
153225	125320	94	46161	37484	90	2052	1699	23	4087	3617	39	9382	8095	55	15705	13886	66	331886	287129	109	2.93778
103511	98357	83	38834	37793	80	1775	1768	20	3210	3077	30	7066	6910	47	11608	11380	64	237390	228565	98	2.94679
192787	117233	105	68833	38725	105	2302	1411	30	4777	2871	49	10070	6392	67	16674	10685	76	343157	213970	121	2.94679
91938	90233	82	30415	29906	77	1494	1472	16	2518	2245	24	4724	4386	39	7707	7346	46	159756	154043	95	2.96081
137325	130660	87	59322	56610	85	2402	2344	26	5008	4762	46	10256	10126	53	16814	16289	79	367438	338934	102	2.97683
176050	149820	98	53622	44280	93	2628	2017	29	5111	4248	44	9110	7808	54	13932	11952	67	302210	273125	108	2.97783
90389	85452	82	34355	33822	78	1867	1702	21	3640	3961	31	6769	6605	47	11123	10391	60	226701	209901	96	2.98384
293075	184310	144	118359	74975	126	3906	2321	39	6934	4130	55	15454	9850	80	25023	16133	113	543380	353876	144	2.98884
39145	39432	68	11666	11792	44	581	496	0	721	1052	5	2709	2641	27	4388	4857	32	97190	94491	86	2.99185
66095	64943	76	21870	21683	61	950	730	0	1715	1446	23	3027	2990	30	5534	5336	42	112062	108289	93	3.01788
96303	92662	82	28840	27892	79	1636	1637	17	3194	3255	31	8004	7788	49	12936	12621	66	270435	260765	97	3.0299
67292	66677	77	21089	20959	65	834	839	0	1452	1324	18	3211	3010	32	5543	5693	38	126708	124638	92	3.0329
196921	147874	98	66413	50706	95	3161	2382	33	4551	3455	41	9568	7702	53	14139	10868	68	307892	240845	113	3.03891
155522	123977	93	74301	62256	93	2121	1448	26	4344	3167	41	8945	6919	55	14581	11649	68	298634	240028	110	3.05092
92003	91963	79	30433	29964	77	1526	1709	18	3140	2999	33	6280	6509	41	11623	12232	53	238926	232560	95	3.05593
125202	112647	86	43277	38959	84	1797	1575	22	3531	3231	34	6670	6620	42	10647	10320	49	232809	217896	101	3.05993
145997	130982	89	54118	46868	88	2221	1698	24	4098	3563	41	8649	7752	54	16075	14026	71	338878	301599	105	3.06394
77106	77540	79	25151	24763	76	993	1106	7	1485	1509	16	3577	3459	34	5976	6112	41	115102	113182	94	3.06694
102771	86745	92	36067	30193	86	1384	1007	2	2442	2350	27	4521	3669	39	7863	6560	50	173316	152778	100	3.06794
106037	102141	83	29767	28822	79	1653	1657	19	3032	3290	29	6893	6781	43	11267	10865	61	235276	227932	98	3.07195
75699	74903	79	29271	28873	75	1203	1244	12	1451	1565	17	3943	4024	34	5991	6076	43	131815	130785	91	3.07495
138804	116519	98	50375	42207	87	2557	2096	28	4277	3697	40	8710	7592	50	14264	12066	67	298093	262054	105	3.07796
58679	58020	80	19162	19056	57	1241	1302	12	1429	1409	16	3942	3928	34	6144	5772	42	131179	128277	91	3.08096
122688	117995	85	44629	43125	82	1726	1673	21	3728	3240	32	6359	6144	45	10293	9354	58	231958	218895	100	3.08497
116969	106857	85	45348	40349	86	2004	1689	24	2982	2838	28	6198	5864	41	11025	9086	68	231800	214155	102	3.08697
106727	93976	85	37219	31455	85	1360	1220	12	2444	1848	30	4912	4105	41	7722	6304	48	182235	151731	101	3.08697
113189	100646	86	45610	40933	85	1616	1329	17	3129	2639	35	7211	6409	48	10198	9027	56	235931	216093	103	3.08697
88493	85598	91	30660	30196	77	1471	1243	15	1849	1689	19	4834	4854	37	8900	8792	53	185598	181761	95	3.08797
114490	107710	90	56825	54242	82	1767	1720	22	2979	2963	32	7210	6779	48	11857	10652	68	249100	242206	100	3.09398
84477	82582	80	30718	30701	76	1168	1233	10	2263	2688	23	4073	3908	38	7325	6872	47	159432	157608	94	3.09798
119897	109198	86	45647	42353	83	1813	1703	21	3291	3706	27	6835	6487	46	11704	11270	63	232782	222593	101	3.10699
82346	80665	80	23327	23197	64	924	1112	8	1451	1504	19	3849	3687	35	5998	5558	44	140288	135376	95	3.111
141480	123683	91	55163	48053	89	1910	1766	23	3971	3721	37	8206	7046	53	14651	13514	72	309437	279963	105	3.12302
230608	172419	104	80746	61269	100	3436	2535	34	7103	5389	50	13366	10033	67	22456	17269	101	479787	383826	115	3.12402
202229	157739	101	82758	64920	96	2914	2472	31	5462	4193	48	9978	8401	61	15930	12766	77	333647	274875	111	3.12402
229080	168877	107	90168	67548	104	2935	2071	33	5610	3719	50	10900	7862	64	16175	12271	78	340597	257450	122	3.12702
88068	82583	81	27555	25065	78	1431	1328	18	2705	2415	33	5098	4608	39	7860	7723	49	161254	153941	92	3.12902
114740	106979	87	56898	54137	83	1731	1523	21	3515	3558	29	5964	5590	43	11055	10807	63	235791	225716	101	3.13803
82709	80991	85	18162	17848	55	1268	1227	13	1716	1783	21	4520	4556	37	7855	7920	51	167937	164711	94	3.13904
147807	126112	102	55198	46990	88	2411	1826	29	2865	3154	31	8021	7258	49	12142	10358	67	264413	234493	105	3.13904
151451	130977	91	86904	75037	91	2178	1722	27	4306	4005	38	9417	7789	53	16111	13475	78	345049	310870	107	3.14104
104261	98669	83	32958	30859	82	2040	1778	21	3251	3375	31	7224	6750	48	12548	12217	61	268493	251423	99	3.14504
125489	120858	87	49126	47147	82	1883	1890	20	3426	3453	30	6098	5784	42	9747	9474	56	200256	188198	100	3.15005
84045	83879	82	27930	27539	76	1456	1360	15	1907	2079	22	4759	4618	39	8674	8383	49	173507	166682	95	3.15406
91761	84021	82	38475	34405	80	1651	1339	19	2098	1908	27	6281	5898	45	11131	10178	59	267517	249054	98	3.16407
185657	139513	101	71112	54523	95	2217	1722	28	5357	3854	48	10122	7194	61	15614	11791	76	350944	273965	113	3.16707
79192	76333	79	29359	28877	77	1414	1274	14	2501	2297	26	4356	3768	42	6267	6098	44	142123	138633	94	3.17708
90091	86399	87	32994	32088	79	1311	1088	10	2558	2521	31	5942	5967	45	10752	10993	57	239067	236642	96	3.17909
146142	129527	89	58777	51586	88	1603	1395	18	4330	3498	40	7092	6524	47	11690	10790	59	237976	219077	106	3.18109
69396	69102	80	17096	17178	52	1345	1203	12	2065	2248	25	4819	4935	38	7259	6987	44	156948	152545	92	3.18209
104772	99531	85	43953	42530	81	1625	1613	18	2215	2428	27	5681	5212	46	9168	8873	49	184269	175585	98	3.1861
161470	136703	95	49219	41108	92	2391	1881	25	3320	3306	34	7860	6789	49	13587	11658	66	274990	239475	108	3.20011
125834	117722	98	39317	37742	83	1760	1611	20	3317	3007	32	6511	6392	45	9847	9147	56	224212	207594	101	3.20412
102523	94341	84	45211	41776	83	1906	1787	23	2779	2771	27	7835	7126	47	11892	11484	57	267936	258870	99	3.20512
135441	111095	97	56663	47294	90	1839	1255	18	3045	2614	35	7449	6218	50	11334	9177	56	243010	204821	107	3.21213
21159	21839	50	30703	30878	67	149	206	0	209	277	0	-40	97	0	161	291	0	1658	2186	20	3.21714
86429	85476	77	37125	36170	78	1493	1404	18	1972	1922	26	5113	5146	39	8561	8229	49	197609	191237	94	3.22415
67093	69938	74	35204	34938	75	1173	1367	13	1835	1670	21	4199	4006	37	6203	5892	48	148824	145682	91	3.22515
120422	113051	90	35212	34016	80	2253	2312	24	4204	3830	38	8356	8211	52	12655	12229	58	289718	284846	100	3.22515
167750	134552	94	65826	53756	92	2719	2109	30	4652	3980	41	9454	7930	56	15170	12128	69	321584	264203	108	3.22915
110604	104773	86	42845	41569	81	2204	2214	22	3209	2960	35	7081	6877	45	12309	12317	58	264455	250487	99	3.23015
84312	81742	84	34705	34002	78	1161	1049	7	2196	1769	28	4745	4860	36	8228	8091	52	173958	165815	95	3.23115
126665	109857	92	47196	40680	87	1819	1762	20	4005	3614	36	8152	7432	48	12725	11139	65	272973	243379	104	3.23316
148308	117974	109	52462	42658	91	2026	1558	19	3358	2442	38	7517	6125	49	11644	8907	66	256241	211465	109	3.23416
123015	104618	91	45919	38801	87	2068	1595	25	3003	2596	31	6804	6109	46	10291	9223	57	256304	222730	104	3.23916
157127	124233	100	64125	51805	95	1966	1640	20	4518	4024	39	8395	6981	51	12683	10964	63	291841	232830	112	3.23916
209225	155869	104	66189	48248	100	2648	2019	29	5042	3517	46	9859	7682	56	14926	11345	80	324736	251637	118	3.24217
62936	62625	75	15267	15323	49	540	524	0	1696	1613	19	3294	3301	30	5397	4962	44	114118	113859	90	3.25519
141834	109909	99	47532	36576	92	1995	1657	21	4242	3242	44	8056	6444	50	13258	10259	71	259674	202787	108	3.25719
155005	123355	97	60904	48268	92	1979	1595	23	3612	2539	39	7843	6439	57	13636	11537	67	271122	212699	109	3.26119
232656	179247	104	59255	46175	101	3818	3162	35	6480	5474	46	12810	10516	64	20456	16316	84	444416	375809	120	3.2682
57456	58568	75	15689	15698	48	593	587	0	1948	1566	19	3039	2843	29	4812	4808	35	100294	98355	90	3.27121
184178	160276	91	100340	88127	92	4594	3767	36	7691	6678	56	17256	15606	72	28328	25832	95	591787	517564	108	3.28022
131743	110440	101	47605	40429	88	1591	1441	18	3330	2849	35	6420	5497	51	10580	8990	64	221144	184425	103	3.28823
150943	130994	92	38902	32089	89	2332	1846	28	4130	3482	41	8493	7906	49	14483	12132	67	315546	276980	103	3.28923
101211	96923	94	30314	29449	78	1445	1613	17	2608	2774	26	5878	5536	47	11879	11342	62	236767	225683	97	3.29023
82174	80513	84	29951	29354	76	1058	1115	9	1590	1912	17	3840	3862	34	6345	6366	43	143354	139385	94	3.29223
35060	34081	72	11943	12032	44	429	343	0	454	413	0	1467	1350	17	2980	2880	31	63799	63413	85	3.29824
88215	86798	81	33118	32347	78	1259	1162	12	1494	1689	22	4420	4377	36	7155	6871	48	159685	155718	96	3.29924
163212	135661	98	63704	52489	90	2137	1673	27	3367	2815	38	7624	6879	49	12645	10828	66	264756	222913	106	3.29924
156373	137458	91	70324	61711	88	2439	2400	25	4515	4037	38	9357	8707	52	15940	13738	73	330293	288835	105	3.29924
210344	177393	109	73010	62603	106	3787	3190	32	6327	5627	42	13442	11465	66	24529	22066	95	483310	428307	123	3.30225
124345	116124	87	59022	55948	83	2874	2670	29	5136	4787	42	10498	9886	57	17578	16761	76	397872	367019	101	3.30625
151566	126056	95	42239	34382	91	1726	1363	19	3495	2798	40	7042	6294	49	11763	10236	69	226635	191921	108	3.30625
152599	123911	99	63383	51414	91	2156	1859	21	4006	3213	43	8733	6807	57	15433	12458	65	315961	255928	108	3.31226
90024	89332	81	40210	39556	78	1639	1485	18	2212	2025	26	5483	5206	41	8414	8084	51	180779	178108	93	3.31626
102962	96582	84	60361	55141	83	1249	1335	15	2764	2529	32	5542	5155	41	9413	8361	55	180931	170501	96	3.31626
133755	117068	93	59292	51706	89	1817	1785	22	3819	3800	34	7414	7090	46	11969	10339	64	266549	246450	103	3.32427
198574	157385	101	63737	50101	96	3003	2505	30	5208	3653	45	10556	8327	65	16858	12926	75	350031	289954	113	3.33028
118324	102751	86	42924	35952	85	1800	1151	18	3022	2660	34	5798	5214	45	10457	8720	54	203609	175033	103	3.33829
166352	121621	100	64333	47550	94	2145	1743	26	4341	2881	43	9220	6678	57	17110	12236	74	373150	279241	111	3.3423
94296	89022	80	33070	30224	79	1179	966	0	2539	2265	28	4518	4283	38	7528	7246	46	160577	155905	96	3.3433
116229	110668	92	39415	36844	82	1704	1517	21	3310	3540	30	7243	6695	48	11972	10535	62	262590	245794	100	3.3463
129649	113219	90	49926	43263	88	2088	1718	22	3414	3833	30	6777	6516	45	13235	12036	66	258235	235338	102	3.34931
187527	142195	101	73701	58315	100	2667	1893	30	4637	3726	43	9883	7721	55	16028	11643	82	341158	270097	116	3.35431
175516	155683	94	73140	64864	93	3189	2708	31	6043	5097	44	12194	10865	64	19685	17194	78	418326	378728	110	3.35531
187749	122423	103	76614	49309	103	2400	1654	29	4161	2776	48	9020	5840	59	14407	9072	72	305841	201667	120	3.35732
90639	87213	80	27132	26843	77	1438	1538	16	2405	2390	25	5449	5061	39	9228	8917	53	200473	192868	96	3.36633
154375	119506	99	59543	46852	92	2278	1929	25	3890	3090	39	8149	6022	54	14726	11929	76	314362	252451	107	3.37734
291496	197859	119	117574	80044	118	4265	2507	44	8789	5732	57	16008	10974	79	27611	19973	104	556998	410883	135	3.37734
208841	165441	100	79109	63934	98	3416	2778	34	5442	4621	45	9659	7867	58	14513	11633	70	286037	236236	114	3.37934
106904	94992	86	33917	29763	85	1561	1253	16	2402	2068	25	5282	4828	41	8833	7772	57	190880	169905	99	3.38435
131194	112732	99	53523	45391	89	1965	1793	21	3432	2637	36	6450	5571	46	10118	9104	60	223844	196351	106	3.38736
113560	105270	90	41066	37344	84	1298	1470	15	2424	2381	29	4668	4358	38	6947	6582	45	162940	152009	100	3.38836
35667	36456	72	11700	11834	45	325	456	0	853	978	0	1413	1424	19	2964	2964	30	59123	59169	84	3.39336
110422	103506	83	28385	25302	83	1895	1638	21	3379	3430	29	6642	6303	44	10932	10424	60	232553	219826	99	3.39436
174382	145728	97	62318	52345	91	1966	1635	21	3963	3363	35	8360	6990	52	13769	11811	68	295395	264722	110	3.40137
191812	156827	95	70243	58351	93	2673	2295	28	6040	5451	48	10183	8568	61	16636	13067	78	359514	306522	111	3.40137
131633	110158	90	52234	43190	90	1932	1696	22	3611	3131	35	7332	6043	51	13663	11567	66	284574	251102	107	3.40438
138679	119639	91	55675	47321	89	1693	1316	19	2840	2409	32	6800	5366	50	11547	10428	61	262560	232428	107	3.41139
119218	114220	83	35384	34054	81	1949	1761	22	3624	3131	35	8033	8134	48	14209	13137	76	303945	294269	99	3.41539
184836	158466	97	98541	87362	93	3444	3023	35	6107	5299	48	11895	10126	61	18267	16981	73	405679	368428	110	3.4184
169171	143268	94	57276	46910	93	2289	2039	23	4114	3495	42	8971	7294	57	15567	12568	67	319704	268457	110	3.4244
134924	114544	92	56874	48840	88	1720	1447	22	3831	2897	35	6577	5362	46	9607	7871	55	224493	188622	106	3.4254
143587	127642	91	51739	45703	88	1959	1868	24	3687	3534	32	8343	7374	49	15012	13641	66	315361	291534	105	3.42741
87423	85331	83	24901	24554	70	1682	1729	20	2244	2309	28	5452	5548	43	9569	9653	52	196896	192588	96	3.42841
57198	54860	78	22299	21688	66	738	765	0	1164	1194	9	2559	2739	25	4938	4690	36	93522	90255	90	3.44943
197493	155353	97	78441	65600	94	3318	2475	33	6536	5285	47	11844	9371	64	20560	17266	89	416555	340529	112	3.45644
199081	155865	96	66752	51002	96	2221	1867	27	5117	4255	43	10218	8080	59	15213	12220	82	355359	286922	114	3.45644
119378	113585	84	44621	42165	82	2093	1671	22	3517	3723	32	8378	7925	52	15294	14602	68	307175	297114	100	3.46045
105710	92665	91	46838	41263	85	1559	1302	18	1898	1952	24	5187	4364	43	7829	6809	51	173008	148388	102	3.46145
117471	112350	99	51799	49937	82	2165	2018	23	4261	3990	36	8958	8730	51	14964	14560	74	311052	297228	99	3.46746
112583	105650	92	43792	40902	83	1681	1568	21	3699	3483	36	7028	6588	45	12308	12537	63	266432	250441	99	3.46746
179961	149424	94	81552	68717	92	2475	2390	26	3929	3710	38	8743	7653	52	14537	12721	72	305381	268555	106	3.47146
76268	74581	81	15955	15793	51	1152	1282	12	1908	2010	22	3801	3842	34	6539	6650	44	135248	131633	92	3.47547
54331	54245	75	17239	17092	51	811	671	0	1050	1188	8	2070	2315	26	3642	3608	33	75459	74086	88	3.47847
236648	168968	116	95800	69422	110	3184	2426	35	5863	4660	48	13394	9455	68	22265	16542	93	466320	337743	126	3.47847
99898	98556	79	15705	15107	51	1401	1212	12	3196	3008	33	7502	7495	50	8378	7663	47	199949	198874	95	3.50451
122146	112392	87	52341	47553	85	1569	1532	18	3064	2676	32	7159	6650	50	10444	9971	53	213238	200448	101	3.51352
93949	91009	83	27900	26816	77	1778	1624	19	2359	2437	25	6083	5857	43	9132	8449	57	218745	212249	97	3.51452
186529	143990	100	50346	38284	97	2167	2099	23	3187	2922	37	7753	6194	55	13478	10429	64	280076	219577	114	3.51953
100225	97353	81	19686	19367	55	1910	1883	21	3139	3178	29	7067	6809	45	11554	11938	64	257328	246851	97	3.52153
135765	115561	99	39764	33401	88	1611	1540	17	3346	2770	33	6926	5954	46	10718	9486	60	234146	206933	104	3.52954
88812	86612	83	37789	37394	78	1520	1774	17	2067	1946	24	4960	4832	40	9217	9723	49	174832	171637	95	3.54456
39951	42226	59	16653	16983	50	627	638	0	354	547	0	1782	1838	22	4022	3639	38	77198	81484	86	3.54556
129871	118282	94	47343	42318	84	1659	1319	15	2700	2517	30	6114	5515	44	10340	9233	56	213161	198442	100	3.54556
269248	184369	120	116262	83292	116	5538	4076	42	9068	6650	58	18057	13326	82	27730	19948	105	607977	428254	134	3.54856
34256	36111	67	15990	16232	51	508	541	0	634	578	0	1654	1815	19	2386	2481	26	54384	51985	84	3.55257
101048	91824	85	29161	25849	80	1444	1223	15	3192	2591	34	5944	5382	41	9745	8836	57	216798	197921	99	3.55557
77223	76968	78	19189	19267	57	1315	1327	11	2630	2191	25	4407	4642	34	8079	8077	47	166807	162044	93	3.55557
157933	132849	93	59750	51312	91	2042	1762	22	3629	3046	40	7783	6736	51	13746	11308	67	285881	258132	107	3.56458
98162	91984	82	40433	38396	81	1374	1426	17	2635	2832	30	5502	5523	44	9400	8838	55	183482	178269	96	3.56458
132885	119622	92	51008	44838	88	2476	2626	25	5132	4102	42	10030	8955	57	16606	15672	78	347340	316589	100	3.56859
189594	156676	97	85769	69948	95	3508	3010	32	6775	5851	44	13205	10751	63	20765	17933	83	457902	387459	108	3.57159
100343	98041	88	39529	38587	79	1703	1606	17	3200	2783	31	5642	5468	41	7870	7360	52	160374	158381	97	3.5776
95014	91243	90	35428	34496	79	1469	1670	17	2740	2557	30	6624	6258	50	11494	11238	62	237210	225388	98	3.5786
133971	108319	90	56977	46494	90	1922	1467	20	3048	2275	33	6230	5091	46	11579	8905	59	239631	191511	107	3.5796
132571	115542	89	42860	36787	86	1269	1357	14	2866	2428	30	6711	5835	45	10614	9124	58	222887	190830	105	3.5816
87807	83639	96	36377	35870	78	1123	1168	14	2087	2357	22	5115	5005	39	8810	9051	57	192391	184925	96	3.58361
78286	77256	79	26854	26316	77	1424	1376	14	1639	1717	23	4323	4404	35	7213	7509	46	158238	153302	95	3.58461
262609	199893	113	101783	79574	109	3495	2711	36	8107	6432	54	14322	11161	66	23866	19543	97	468014	381063	126	3.60263
153344	121667	97	58414	46602	94	2159	1677	29	3729	3218	37	8130	6457	54	13860	11466	68	304366	241605	110	3.60463
111459	103660	85	50358	46644	83	1722	1475	18	2845	2655	28	5871	5570	41	9735	9102	55	193901	186220	100	3.60764
93146	90494	83	24715	24110	75	1079	969	0	1929	2015	24	4299	4441	36	7137	6332	48	151271	148249	97	3.60864
58410	58629	86	23089	22903	72	677	530	0	1497	1223	17	2554	2465	28	3841	4064	33	89784	89172	89	3.61465
106730	103545	86	37995	36670	80	1893	1773	21	3246	3184	28	6262	5936	43	11779	10578	61	237895	234681	98	3.61465
117539	112650	85	53529	51811	83	1652	1245	18	3172	3201	31	7224	6927	47	12525	11610	65	262119	245754	99	3.62666
231189	169288	105	74961	55510	101	3902	2958	37	6474	4739	49	12340	9261	62	18421	13948	82	389068	297951	121	3.62666
103378	92535	100	33397	29297	100	1730	1763	18	3538	3541	29	7194	6324	50	12602	10989	66	253603	225156	100	3.62666
111416	107043	83	47649	45968	81	1441	1475	17	2452	2631	28	5424	5319	39	9056	8265	55	194126	181752	98	3.62967
120440	108406	86	45708	41185	84	1961	1797	20	3217	2757	32	7912	7549	48	13367	12426	64	286976	271120	102	3.63267
65021	64859	76	25463	25187	74	432	697	0	1320	1310	13	2564	2600	27	4092	3844	36	88770	85938	89	3.63467
110889	96575	86	43530	38309	85	1376	1304	14	2443	2079	30	6183	5504	42	8731	7837	55	199329	173451	103	3.64368
88364	87224	79	44600	43897	78	1482	1306	15	2894	3034	31	5801	5797	42	10467	10071	61	210808	202187	95	3.64869
97566	80714	91	37825	31701	85	1696	1496	20	2677	2199	31	4893	4218	43	7722	6486	50	174511	152076	100	3.66772
157380	135816	94	70406	61913	89	2431	1838	28	4399	4096	38	8023	7352	47	13301	11857	67	273377	240676	106	3.67072
62596	62871	76	28839	28493	75	970	905	0	2393	1821	21	3638	3631	34	6668	6265	42	129599	126387	91	3.67372
123086	112032	90	49348	45892	84	1995	1715	19	3947	3283	36	8781	7999	47	14237	12953	63	305097	285266	102	3.68073
128065	111556	88	51649	45325	86	1883	1739	23	3158	2708	37	6350	5482	48	10319	8724	57	233160	207028	104	3.68073
156562	129871	94	63487	52711	92	2445	2114	28	4138	3457	39	9369	7907	53	15850	13521	71	336567	290334	109	3.68273
58336	56875	76	27314	26101	75	791	529	0	1430	1463	18	2248	2230	23	4479	4006	40	87084	83460	91	3.68273
214318	154339	108	60140	41447	100	2579	1614	33	4340	3528	41	10106	7331	63	16930	12489	82	340858	261022	118	3.68374
190231	164869	98	73668	63602	93	2781	2558	29	5556	4856	42	10119	8823	60	18056	15937	75	379365	340475	108	3.69275
64580	68355	68	14999	14961	49	910	1019	3	1639	1740	21	3589	3371	35	6609	6676	40	139769	136746	90	3.69575
96637	93633	82	23925	23318	70	1855	1908	21	3207	2593	35	6185	5801	45	11900	11767	60	240893	232288	98	3.70977
198111	170877	106	101038	90967	95	4434	3884	36	8352	7124	48	15586	13938	77	25872	22539	96	532693	470694	112	3.71177
190989	154915	95	62269	50212	94	2935	2404	30	4709	3874	41	9452	7831	57	13947	11592	66	304630	260747	111	3.71277
223715	171044	113	76600	58463	100	3299	2389	35	4840	3960	40	10355	7572	59	13712	10527	66	298628	236318	116	3.71277
127370	109436	90	44536	37916	85	1828	1565	20	3308	2778	36	6908	6384	48	11950	11451	56	262757	229647	104	3.72179
121246	101021	88	53613	45768	88	1708	1337	18	2879	2363	32	5837	5106	45	9279	8029	57	194865	166252	104	3.72479
66913	64801	78	19765	19475	57	1218	1336	12	1907	2155	21	3365	3449	32	5763	6143	38	120434	114868	94	3.72579
75025	75093	78	15246	15060	49	1130	1083	7	1800	1541	24	4092	3721	37	6897	6695	46	146702	140973	93	3.7348
178135	146074	101	73875	60256	92	3062	2372	31	5365	4559	42	10206	8528	55	17314	15224	77	356005	310072	110	3.73781
52040	52178	84	22378	22243	69	329	425	0	854	1068	6	2135	2410	24	4114	4211	34	92056	89392	88	3.74081
64349	62358	84	24954	24786	70	841	851	0	1124	1181	9	2630	2739	26	3944	3838	35	86031	83808	92	3.74481
31532	30246	73	11008	11093	44	600	611	0	619	887	0	1455	1479	17	2128	2275	26	53462	53294	82	3.75182
133416	114184	91	54687	46582	87	1614	1454	19	3304	2794	33	6111	5376	45	10323	9277	57	219289	191051	104	3.75182
128770	118509	94	48079	45402	84	1793	1629	21	4345	3804	35	7574	7426	45	12854	12764	59	257047	245899	102	3.75483
96371	94346	80	38912	37502	79	1232	1356	15	2483	2371	30	5180	5061	36	8548	7776	53	185145	175821	97	3.75583
111860	106445	99	21726	21319	60	1036	1169	11	2611	2564	32	5078	4990	39	8226	8599	46	182987	176462	96	3.75883
151851	123895	93	41654	33724	90	2323	1995	24	2899	2832	35	7045	5850	50	11789	10755	67	236275	194730	109	3.75883
54604	54577	76	14927	15234	48	599	637	0	802	1100	8	2364	2134	28	3886	3835	34	79356	77958	89	3.76284
101001	94733	85	37919	35132	81	1334	1370	12	2240	2205	24	6139	5720	45	8608	8349	48	220928	207758	99	3.76885
86666	81643	81	39787	37587	80	1686	1610	18	2738	2705	32	5446	5422	39	9977	9359	60	205879	198195	97	3.77185
118261	98022	97	38767	30961	86	1553	1401	16	3217	2702	34	6718	5775	47	10230	8755	57	214084	183983	105	3.77585
224893	165597	106	80588	60348	104	3192	2489	35	5806	4466	47	12194	9515	64	20257	14677	83	405664	309490	122	3.77986
342327	248352	124	271441	212262	122	11538	8576	51	19698	15363	95	39224	30743	122	62387	48566	127	1.04858e+06	998015	139	3.77986
93409	88584	83	30637	29383	78	1179	1055	7	2097	2066	24	5162	4958	42	7387	7361	46	170595	164091	95	3.78987
167268	142317	96	66930	58861	92	2459	2340	25	5042	4382	41	10101	8571	55	16234	14786	69	338011	308546	110	3.79188
102350	92803	89	32714	28977	82	1324	1071	9	2873	2735	31	5480	4926	41	8959	8401	51	204773	190366	99	3.79488
127001	112612	89	38711	33177	87	2005	1849	20	3914	3324	36	7855	7199	50	13081	11783	66	291239	262553	104	3.80389
154396	119313	100	62906	49686	92	2201	1788	27	3594	3257	39	8760	6934	56	14218	11181	76	312380	247615	110	3.80589
109811	106837	83	30886	30231	79	1667	1306	18	3100	2932	28	6099	5822	43	9794	9208	56	202184	195541	97	3.81591
47841	48027	69	17318	17307	52	413	523	0	637	966	0	1889	2007	24	3207	3519	31	70835	69206	88	3.81791
152589	126851	97	49022	38569	91	2150	1602	25	3887	3664	38	8945	7600	54	15475	12921	73	322309	271826	106	3.82392
150849	131357	91	38046	33108	88	2171	1660	23	3621	3077	36	7136	6612	46	11660	10540	60	257387	232955	103	3.82392
67957	65951	88	20892	21085	61	804	1007	2	1586	1644	19	3365	3298	32	5217	4902	42	114699	110544	91	3.82492
220671	178926	100	88525	71560	98	3256	2818	32	6366	5446	47	14095	11726	67	23983	19921	84	518602	437916	115	3.82792
111114	109931	82	32757	32392	80	2009	1732	22	3596	3702	30	8147	7451	49	15556	14793	65	300886	290121	98	3.82792
37304	36695	70	15208	15418	50	409	411	0	638	786	0	2015	1779	22	2755	3098	27	71121	72452	86	3.82892
66465	60685	79	24312	21371	74	835	990	0	1214	966	0	2730	2614	30	4904	4472	39	104482	93587	95	3.83093
147110	119415	92	43879	35553	88	2270	1937	24	3447	3121	36	8100	6640	60	14645	12061	65	309731	254536	108	3.83293
109894	102329	84	34249	32224	81	1264	1479	15	2894	2849	29	6355	6453	41	10413	9928	53	219205	214234	99	3.83393
136224	127940	93	53810	50302	84	2305	1993	25	4347	3790	38	8849	7888	54	14235	13197	70	305293	275406	102	3.83894
67068	67232	75	29274	29137	74	1091	1183	9	2128	1718	24	3535	3681	32	5836	6249	42	123574	119530	91	3.83994
127364	112293	92	43663	37998	86	2004	1891	23	3253	2811	34	7960	7398	48	13143	11741	65	276430	252161	103	3.83994
241969	162171	109	83371	55250	107	3944	2321	41	6082	4006	51	13090	8874	70	20638	13917	93	447531	299241	124	3.84594
196311	153241	98	74081	55985	97	3099	2327	34	5948	5126	48	11730	9158	66	18089	14559	76	363983	283808	114	3.84594
125577	112341	96	51164	46767	85	2629	2100	30	4651	3980	41	8790	7958	53	13776	12222	69	285108	266611	102	3.85295
90868	87959	81	21719	21535	60	1274	1122	9	2392	2402	28	5422	5306	43	8963	8333	54	195072	188294	96	3.85396
163703	131376	94	62248	49227	94	2287	2087	24	4356	3625	39	9173	7551	57	17806	14160	78	355936	293843	110	3.85496
120572	102221	106	49898	43046	88	1587	1495	18	3233	2824	31	6494	5895	47	10449	8993	58	226711	197725	106	3.85896
276541	199940	125	90266	67581	112	4203	3156	38	7893	5801	59	17149	12751	78	29093	22037	105	607942	475361	130	3.86297
154128	126080	92	60746	49953	90	1957	1507	24	3394	2863	36	8983	7298	55	15080	12973	73	319663	265860	108	3.86397
64506	64429	77	20081	19934	58	898	911	0	1698	1901	17	2944	3050	29	6409	5919	46	122882	121500	91	3.86597
187092	168387	99	93650	85372	90	3011	2783	30	6450	5540	44	12017	10268	65	19629	17115	78	424965	377758	108	3.86597
83761	82158	80	35827	35439	78	1303	1480	14	2943	2917	31	5949	5639	41	9993	10391	58	218136	215002	95	3.87498
78027	75798	80	20609	20104	58	983	853	0	1722	1714	19	4564	4373	37	6553	6543	40	147392	147719	93	3.88399
195502	159920	106	41289	30371	97	2565	2344	24	5194	4709	40	9785	8338	57	14734	12420	68	317332	272579	113	3.888
138450	120540	91	57505	48970	88	1870	1688	20	3894	3250	40	6974	6044	49	11771	10556	54	250735	220217	105	3.89
170897	141258	98	47438	38737	92	2407	1964	27	4978	3874	42	9398	8162	54	15966	13714	71	354038	300709	110	3.89901
231585	175284	106	125877	101942	102	3460	2813	34	7030	5308	52	13040	10130	65	22677	17963	92	447973	356662	121	3.89901
118779	107346	101	44484	40471	84	1755	1917	19	3170	2973	34	6740	6262	45	12788	12117	64	264021	242125	101	3.90502
87411	84351	95	32482	31701	76	1365	1413	14	2401	2198	25	4721	4673	39	8683	8385	48	180717	171981	95	3.90602
76734	79191	75	25248	25595	59	1453	1374	17	2683	2259	28	4673	4636	38	9129	8769	49	175544	164530	93	3.91103
162529	132369	94	66534	54130	92	2193	1998	26	4321	3076	41	9031	7395	56	15720	13442	67	325683	279263	106	3.91303
63906	62386	79	24801	24752	65	793	1049	5	1431	1312	15	3185	3164	30	5215	5480	38	109630	108309	92	3.91403
147977	121703	98	37490	30302	88	2572	2279	28	4446	4001	41	9301	8176	55	14811	12989	66	305223	270459	106	3.91704
121433	107668	92	43291	37816	86	2217	1905	27	3488	3533	33	8351	7488	50	14585	12836	69	296522	266733	103	3.91904
157971	128132	97	57950	45860	93	2080	1770	21	3374	3145	35	8186	6703	51	13746	11257	66	284240	242468	110	3.92705
124159	114845	89	47342	44730	85	1862	1918	19	3531	3114	35	7486	7517	45	11981	11693	60	262254	250898	103	3.92905
163206	127150	96	64626	50357	93	2208	1967	24	4365	3324	43	9408	7392	58	17555	13707	75	351838	285283	110	3.94107
99128	96812	86	39437	38559	79	1770	1569	17	2293	2456	25	5640	5309	43	10740	10029	55	219008	211613	95	3.94507
65271	64208	79	20937	20786	60	1371	1181	15	1944	1955	19	4036	3872	34	5855	5583	43	124918	116692	91	3.94808
162123	132099	96	61926	50446	92	2117	1726	23	3259	2854	32	7622	6146	48	11454	9526	66	246227	199301	107	3.94808
120217	113381	91	47991	46213	82	1745	1879	21	3446	3204	33	7222	6689	46	10406	9645	61	251455	235785	100	3.95809
191697	175158	97	101366	92605	91	3685	3407	31	6319	5334	45	11612	10232	61	17888	15796	76	362949	325159	108	3.96209
98677	91721	82	38582	34494	82	1290	1151	10	2421	2045	25	4799	4541	41	8653	7729	51	173242	157536	98	3.9631
93107	80617	88	34115	29964	81	1094	928	0	2176	2170	26	4564	3651	40	7554	7528	47	166623	145010	100	3.9681
154666	126506	93	50349	40352	91	2053	1755	24	3796	3358	36	8701	7468	53	14535	11931	71	321567	274045	109	3.97511
156198	142498	90	79166	72532	90	3171	2991	31	6263	5435	45	12178	11342	62	18529	17441	71	402490	356963	107	3.97611
151969	120800	93	54571	43797	91	2256	1654	26	3905	3286	42	7237	6239	49	11383	8714	61	229493	183860	105	3.97611
156813	130228	92	55443	44491	89	1885	1819	22	3580	3216	35	7416	6438	50	12354	9832	65	281339	232283	106	3.98112
138894	115503	92	46127	37013	90	2359	1645	28	3244	2657	31	6925	5560	51	12072	9885	66	247245	199238	106	3.98112
44612	45105	74	9760	9810	42	566	574	0	1555	1031	9	1790	1632	20	3777	3722	33	75292	74840	86	3.98612
163164	138953	96	65154	56016	92	2823	2307	29	4269	4018	40	10104	9065	55	16736	14305	70	337558	306999	109	3.98612
101810	96601	83	30410	29859	78	1400	1625	17	2933	2703	28	5442	5126	42	10704	9793	64	198000	188131	98	3.98913
107421	91540	92	39867	34150	85	1187	960	0	2576	1913	30	5440	4622	43	8039	6989	57	191499	161546	103	3.99914
159561	118745	97	58652	43694	94	2187	1438	26	4484	2933	50	8988	6532	61	15857	12333	73	323997	250084	111	4.00715
100114	85888	90	34768	30001	85	1527	1205	11	2944	2591	30	5609	4937	43	9320	7675	58	190064	160561	102	4.01116
169169	130891	111	54641	42122	93	1999	1709	22	3658	3116	35	8389	6576	57	13335	9999	64	282926	226440	111	4.01316
148760	130561	95	65464	59990	88	1841	1763	21	3482	2956	35	6876	6343	50	10745	9762	60	224848	205298	106	4.01516
192790	141305	102	75000	55305	96	2679	1811	32	4818	3861	42	11636	8350	63	19528	14723	79	414808	310978	115	4.01716
46187	45371	78	16574	16676	54	752	802	0	829	1085	7	2639	3096	27	4607	5220	35	95642	93968	87	4.01917
68992	63793	83	31021	29184	78	916	820	0	1066	1010	5	3255	3019	33	4678	4521	37	111577	108267	93	4.02417
149010	123158	94	51864	43232	91	2195	1765	25	4226	3780	37	8278	7071	52	15227	12593	84	314327	272912	108	4.02718
228377	175068	103	97675	77487	101	3716	2841	35	6649	6128	48	13486	11209	65	19886	16058	98	443022	365492	119	4.02718
89014	86233	82	24503	24391	70	1509	1373	14	2419	2561	26	5290	5252	39	9530	9724	50	215017	210322	95	4.03218
200043	178040	94	146838	132245	94	5290	4539	39	8922	7767	54	17276	15667	72	26040	24703	94	578847	510301	111	4.03419
59651	58944	90	33393	33214	74	618	759	0	1225	1023	5	2908	2724	29	3943	3914	36	112252	109290	90	4.03919
73674	71880	79	19828	19449	57	1569	1387	16	1841	1942	23	5005	4734	41	8053	7942	47	166347	165192	92	4.0432
93354	90562	85	36028	35164	79	1421	1635	16	2448	2227	29	5014	4831	37	8625	8243	50	191992	183472	97	4.0472
174151	134996	95	69977	53768	96	2655	2167	28	5190	4071	43	11156	9038	65	18101	14157	83	397250	314555	113	4.05021
128155	114194	87	41209	36224	85	1574	1656	20	2956	2831	33	6406	5470	47	11301	10153	64	242312	218491	104	4.05021
156340	135284	92	71357	63022	90	2686	2209	30	4559	4296	38	9038	8315	52	14476	13388	74	329073	298735	107	4.05321
154679	135229	96	56232	50328	89	2443	2108	26	3969	3975	36	9429	8326	60	15957	13352	75	319239	278465	107	4.05922
84132	82583	78	18323	18387	52	1774	1656	17	2182	2694	23	4981	5062	36	7463	7200	46	174336	171016	95	4.05922
141651	132560	104	35072	34068	83	2152	1993	24	4798	4210	41	8021	7666	47	12146	11522	60	241013	226578	104	4.06322
149540	118241	96	49555	39237	91	2021	1577	25	3480	2931	37	7543	5820	51	12899	10798	64	270637	212202	109	4.06823
142016	121048	93	41853	34758	89	2092	1614	22	3911	3309	35	7944	6664	51	14713	12089	75	281409	238767	106	4.07023
49709	48269	77	8405	8357	40	871	767	0	1284	1104	13	2800	2701	29	4810	4548	40	101789	100105	88	4.07824
84980	83428	81	28746	27713	79	1239	1333	14	2644	2205	28	4469	4347	36	7007	6833	44	147205	141631	95	4.08225
87063	86618	78	34523	34300	77	1251	1091	9	2613	2857	26	5763	5701	42	9933	9312	55	202998	198039	96	4.08225
93235	90611	82	18118	17665	54	1588	1604	18	3076	2555	33	6193	6081	44	10768	10302	59	220447	213286	97	4.08625
58461	57751	74	24972	25220	74	685	562	0	1401	833	0	2154	2248	25	4283	4356	38	88029	89213	90	4.08625
74436	75217	77	31952	31766	76	1243	1108	11	1693	2053	22	4410	4597	36	7415	6917	48	156676	153219	93	4.08826
114435	106849	87	42246	39204	84	1767	1555	24	2358	2533	26	6644	6261	45	11009	10791	56	233863	219191	101	4.09026
158189	124910	100	54467	43089	92	2344	1838	25	3887	3200	41	8728	7242	57	16549	13435	74	327806	267428	110	4.09527
24144	26277	54	12320	12541	45	249	255	0	948	776	0	1285	1304	13	2526	2469	28	43623	45921	79	4.09927
78851	77559	80	36345	36092	76	1059	1012	4	1964	2015	23	3582	3905	32	5569	5327	42	140571	136164	91	4.10227
169173	129727	97	65486	50171	94	2345	2010	26	4524	3480	42	9360	7312	53	16453	13075	72	357657	277100	112	4.10528
112062	98758	93	65409	58537	87	1707	1470	16	2065	2135	28	4723	4016	40	7271	6602	47	172787	150545	102	4.10828
49901	49887	73	15413	15941	48	837	717	0	1442	1440	16	3126	3025	31	5282	5166	40	111440	113636	89	4.10828
95897	91587	84	35029	33747	79	1047	1096	9	2751	2148	31	5069	4975	39	8779	8776	46	200868	188381	97	4.11129
146231	123482	90	44529	35982	90	1745	1557	20	3466	2934	33	7015	5996	50	11654	9253	63	261049	225063	106	4.11229
193319	162236	98	112096	98832	96	3259	2714	31	5517	4821	49	11198	9553	59	20113	17607	82	423555	383901	113	4.1193
96666	83214	96	40533	34575	84	1277	1423	12	2004	2193	26	4896	4381	41	8291	7183	57	172942	151462	100	4.1213
198201	159854	100	64822	50618	98	2628	2355	29	5017	4388	42	10676	9151	57	17046	14717	75	357154	308446	113	4.13732
124071	108916	87	48034	41417	86	1777	1569	21	2927	2889	32	6503	5433	47	11896	10507	66	248487	221718	103	4.13732
125825	110754	92	39428	34778	84	1976	1483	23	3607	2712	35	6387	5887	45	10786	9702	53	221185	201488	103	4.14132
85539	80922	79	35850	33945	78	1054	1115	8	1873	1965	22	4793	4628	38	7561	6750	50	151552	143853	96	4.14333
201420	150667	110	79385	59763	100	2494	2034	29	5018	3642	46	9729	7514	60	15637	11670	83	317863	240991	117	4.14533
163471	133559	95	64909	53678	92	2364	1731	27	4700	3748	41	9983	7875	57	17123	13664	74	355862	292405	109	4.14633
176710	150306	101	54819	46755	94	2526	2024	30	4977	4239	42	9973	8810	53	16803	14218	78	371938	333912	110	4.14833
105506	91690	85	46300	40421	85	1224	1216	13	2666	2357	32	5390	4817	42	9443	7796	61	197033	168663	102	4.15634
76185	74612	77	21043	20615	60	978	928	0	2158	2312	25	4629	4528	35	8012	7708	54	164891	159474	94	4.15935
91903	88808	85	30143	29378	79	1508	1491	14	2019	1917	27	5333	5215	40	9432	9915	51	205666	195407	98	4.16035
66511	65658	76	24480	24393	75	914	669	0	1464	1505	16	2596	2627	28	4854	4898	36	106281	103016	90	4.16235
172632	132454	112	64060	50259	93	2224	1934	27	4195	3582	42	8185	6496	49	14436	11948	67	321112	252964	110	4.16736
145325	121840	99	56012	47280	90	2437	2289	24	4486	3474	39	8964	7696	52	15027	13766	72	324338	285697	108	4.17537
203549	143758	106	67934	48673	100	2545	1930	29	5561	3956	45	11369	8419	61	17419	12837	83	367531	266795	118	4.17637
177174	141365	102	63805	51470	96	2877	2452	31	4924	3549	45	8069	6804	52	12919	10150	62	276759	230319	113	4.17837
155663	120986	95	61558	47143	93	2063	1733	23	3638	2623	38	7915	5998	55	14001	10968	76	305379	244623	109	4.18238
91994	86826	92	24561	23440	73	1727	1794	17	2655	2691	27	5414	5464	39	9156	8989	53	193250	186193	96	4.18638
203048	174251	104	73945	64214	95	4319	3642	34	7519	6377	46	13953	12666	66	21302	18766	87	451675	398724	114	4.18738
81104	79212	82	26560	26153	77	1098	1232	13	1954	1823	24	4946	4933	38	9389	9187	56	178077	167467	95	4.18839
76289	75230	84	28475	28041	75	992	1145	7	1830	1748	20	4767	4567	40	7919	8135	53	165738	157103	93	4.1974
232184	182648	110	117368	92774	107	3614	2747	35	6434	4888	49	14385	11065	67	24604	19069	88	521351	409472	123	4.2014
192415	156654	110	67246	54618	92	3124	2496	32	5048	4151	48	10795	9128	62	18314	15282	81	391946	338363	110	4.2024
156615	117191	96	64818	48617	94	1924	1602	28	4088	3229	42	8211	6492	55	14501	11992	70	314008	246753	112	4.20941
64838	62634	85	15767	15688	49	803	796	0	1607	1741	20	3370	3402	30	5427	5749	37	121526	119906	92	4.21141
249041	181018	105	78608	56824	105	3652	2531	37	6597	5233	56	13785	9973	66	21186	15084	88	469994	348513	122	4.21742
34571	34203	62	11130	11240	43	653	821	0	922	984	0	1296	1409	15	2351	2243	30	57863	56179	84	4.22543
190134	157945	101	94521	78183	96	2867	2684	28	6519	5618	44	12342	10688	68	20172	16861	93	430949	372111	111	4.22643
135113	122317	92	46895	42220	85	2264	2057	26	3085	3152	31	7479	6593	48	12939	12525	63	274363	260763	99	4.22944
177305	131322	102	123506	93155	100	5865	4582	41	10493	8224	56	24335	18867	98	41255	31890	103	849340	672638	115	4.23444
112925	104384	88	44079	41618	84	1593	1457	17	3339	3127	32	5600	5177	40	9249	8646	54	190392	181627	101	4.24346
178210	145073	93	66899	54226	92	2225	1759	24	3865	3158	37	7807	6300	50	13713	11032	65	301103	249345	109	4.24546
156530	136902	91	66899	59781	88	2619	2335	28	4548	4252	38	10021	8908	54	17225	15897	72	351583	328186	106	4.24746
65919	63217	82	19879	19106	58	936	967	0	1587	1161	13	3188	3307	32	5220	5009	43	108602	105890	92	4.25046
115871	105174	87	31811	27869	83	1894	1953	21	3006	2904	30	7449	7033	45	12757	11581	56	264414	242587	101	4.26148
56443	55753	75	14990	14928	50	827	694	0	1719	1359	20	2888	2786	29	5042	5185	40	119897	122052	88	4.26248
80187	74158	81	27223	24992	79	1248	1008	3	2034	1927	22	4174	4137	35	6881	6837	47	160237	148456	97	4.26548
100410	95779	82	38295	36489	80	1453	1440	16	2568	2333	28	6051	6097	41	11679	11444	57	232779	221239	98	4.26749
119556	112895	99	40648	39649	80	1713	1744	19	3140	2933	32	6621	6829	44	12273	11624	60	250168	238372	99	4.2805
131756	108251	89	55337	44843	89	1763	1501	20	3536	3071	35	7162	5871	49	12533	11142	59	270061	223630	106	4.29052
193471	165774	100	96603	84155	96	3939	3327	34	7388	6146	50	14562	12674	66	23482	19101	97	517229	429171	113	4.29352
157416	125338	102	58183	46594	92	1954	1632	24	4563	3464	41	9177	7430	54	16075	13216	68	335666	274278	110	4.30053
91646	91495	77	26718	26300	76	1365	1702	17	2597	2833	27	6435	6371	45	9881	9996	50	222143	214034	94	4.30353
116117	104347	89	46979	41332	85	1644	1456	20	3239	2520	33	6538	5969	45	10650	9028	63	225614	203462	102	4.30654
137095	116219	91	51376	43085	89	1652	1164	17	3269	2817	33	5808	5328	43	10983	9384	64	220426	186563	106	4.30954
86697	84881	80	37796	37329	77	1497	1567	15	2593	2147	26	5835	5687	41	10214	9834	57	207818	200218	95	4.31254
167795	130662	107	65545	51006	95	2373	1823	29	4114	3325	37	8913	6997	58	16524	13899	70	336812	270932	111	4.31254
61754	61749	75	22882	22998	62	555	678	0	1484	1302	14	2963	2962	29	4382	4362	35	94876	94755	91	4.31254
123863	117751	90	49220	47621	82	1766	1829	20	3369	3318	30	7111	6911	46	11734	10643	63	250867	241675	100	4.31655
58255	57802	74	14382	14079	50	706	982	0	1199	1249	11	3137	3016	30	4616	4654	33	100337	97777	89	4.32556
182731	139347	99	65886	49375	97	2466	1768	26	3847	3105	40	9295	7469	55	15276	10990	81	311879	250406	113	4.32656
134239	110433	92	45912	37830	89	1619	1283	17	2872	2538	35	6775	5364	49	9846	8303	55	222840	186256	107	4.33257
96805	94961	80	51336	48808	81	1308	1088	8	2056	2361	20	4505	4464	37	7191	7179	45	173714	166245	96	4.33257
197959	142947	117	69965	51451	100	3421	2150	37	4835	3649	42	10725	7761	58	19964	14721	89	400885	300969	118	4.33357
99626	95639	81	30772	29703	78	1630	1712	17	2111	2207	26	5385	5011	38	9154	8896	47	200696	190297	97	4.34759
33373	32503	70	12645	12804	45	511	557	0	864	857	0	1098	1395	16	2688	2610	26	60908	63313	84	4.34759
157050	129028	96	65455	54454	92	2244	1686	27	4090	3363	37	7546	6345	51	11609	9793	60	242300	201473	109	4.34859
178735	159251	90	90101	81329	91	4396	4050	34	8366	7072	58	17096	15061	74	26350	23333	94	579711	519703	108	4.34959
104315	100165	81	36789	35535	80	1743	1781	19	3026	3172	30	6290	6231	44	10436	9805	52	236701	232490	97	4.35159
70039	67703	77	29489	28830	76	909	852	0	1535	1438	17	3957	3785	34	7217	7883	41	154557	149238	93	4.36461
90654	87584	82	24702	24029	70	1460	1288	19	2456	2091	24	5738	5442	40	10840	10676	54	211281	208931	97	4.36962
69665	66383	85	35836	35693	77	882	811	0	1434	1302	16	3753	3827	34	6085	5944	44	155568	152943	94	4.37963
72203	70418	84	24635	24132	74	998	1124	7	1982	2383	21	4170	4355	34	7747	7351	49	147303	142973	93	4.38464
135525	116896	90	49783	42512	89	1642	1465	15	2943	2432	31	5687	5168	41	9951	8550	53	200470	179952	103	4.38564
71444	65626	93	25355	24964	72	934	1015	3	1294	1068	8	3128	2987	31	5380	5962	36	126537	119672	93	4.40867
122703	109454	88	48547	42859	85	2017	1707	20	3277	2951	34	7214	6820	46	12551	11236	66	277568	255601	103	4.40867
185884	155446	95	58721	49961	92	2798	2249	27	5533	4514	44	11026	9988	56	19059	16239	80	399223	356700	108	4.40967
99711	95182	97	43207	41713	80	1522	1496	16	2122	2424	26	5600	5572	40	9472	9514	55	198903	193180	97	4.41267
97310	93914	90	25494	25016	77	1871	1888	21	3171	3152	28	6769	6852	43	10949	10817	56	230004	224532	96	4.41367
162395	142348	92	73643	65198	90	3419	2799	33	5139	4495	40	10417	9295	54	15675	13799	73	332303	295815	107	4.42169
150915	129454	97	47722	40432	88	1965	1675	20	4378	3782	38	7382	6568	48	11537	10652	57	237444	214348	105	4.42469
144528	113090	97	58466	46020	91	2208	1617	26	3220	2609	36	8261	5833	55	12515	9990	70	273779	213659	109	4.42569
171242	138448	97	65164	51999	93	2259	1942	26	4538	3820	39	10783	9038	62	18900	15955	83	382545	309987	111	4.42669
92792	91499	82	27674	26232	79	1041	1063	8	2372	2225	30	5065	4861	39	7861	7268	51	171348	157744	96	4.42669
159153	129991	98	43201	34027	92	2143	1675	23	3925	3253	41	8044	6584	53	12228	9997	66	268007	222392	109	4.42869
303480	231279	125	116001	89525	114	6063	4571	40	11057	8212	67	21413	16674	84	36074	28418	116	705255	562620	131	4.43771
92890	90030	83	35354	34800	79	1524	1305	14	2162	2086	24	4445	4398	36	7569	7274	48	155600	150920	97	4.44171
189059	159924	103	84244	72592	93	2810	2168	29	5129	4559	42	11190	9489	58	18693	16158	79	402076	332379	110	4.44872
191718	150242	101	67682	52911	98	2608	2036	27	4841	3839	44	9684	7682	56	16619	13509	73	356772	280258	115	4.44872
242975	194700	124	113835	91534	107	3712	3403	33	8403	6834	64	15213	12947	66	24628	20319	108	500431	419382	122	4.44972
256461	165263	129	96174	62460	115	3765	2357	42	6006	4175	49	11827	7635	69	18637	12113	80	402225	255964	131	4.45172
60255	60639	77	13155	13105	47	648	701	0	1188	1232	12	2898	2909	29	4762	4963	37	98886	99684	91	4.46074
81520	79693	82	26476	26121	77	1204	1275	11	2014	1761	27	4587	4282	38	7002	6901	49	141888	136037	95	4.46674
170467	137374	96	61043	49654	93	2632	2368	25	4448	3469	37	9051	7411	55	15224	12551	74	330375	270849	109	4.46975
142009	122538	92	46208	40605	89	2071	1696	21	3565	2901	37	6858	6154	45	9957	8579	56	201167	187315	104	4.47275
47440	46454	77	12955	12920	47	704	676	0	897	1124	8	1926	1947	21	3736	3381	37	82082	81616	88	4.47676
161606	139302	96	51489	44416	89	1768	1681	20	4558	4036	40	8310	7552	50	13255	11726	57	269971	250232	105	4.47776
277494	218394	127	145713	117924	120	6016	5155	39	10561	8706	56	21305	16552	85	34075	28247	118	705598	553435	133	4.48076
94812	91248	90	36521	35905	80	1268	1081	12	2236	2358	26	4973	4831	41	9193	9074	60	191851	185144	97	4.48577
321929	253620	127	134723	107183	124	6751	5404	42	11812	9832	57	24648	20346	86	37347	31041	126	780515	665897	142	4.49278
144738	114433	95	60250	47832	93	2411	1883	28	3621	3186	40	8047	6518	53	14284	11251	70	299589	243110	110	4.49578
121655	106295	89	33108	28599	84	1792	1525	18	2790	2776	28	6196	5427	43	9075	7448	56	195751	174239	103	4.49979
205313	151978	118	66695	50673	99	3093	2335	33	5103	4202	44	9676	7063	58	14599	11388	73	300090	237618	117	4.50479
188206	144534	96	66968	50727	96	2690	2093	30	4283	3540	43	11233	8252	62	17882	13332	77	373930	282210	113	4.50479
266679	221149	113	176856	150604	114	7937	6583	44	12142	10285	70	25407	21220	104	38892	31909	116	779995	659037	129	4.50579
82049	73381	84	32037	27524	82	1078	1105	8	1756	1604	22	4132	3878	35	7108	5964	47	154135	131217	97	4.5108
113639	106714	87	30534	29518	80	1989	1943	21	3046	3388	29	7291	6671	52	12949	12230	66	265683	252504	100	4.5118
138097	126008	88	58225	52649	87	2222	2221	25	4321	4041	42	8517	7443	54	13676	11932	73	282219	258560	104	4.52181
82769	73359	83	33289	29218	82	1107	767	0	1713	1621	21	4361	3733	40	6401	5516	47	142338	121771	98	4.52181
65669	65995	78	22407	22506	58	840	959	0	1532	1807	18	3318	3276	29	5579	4884	44	121485	118220	92	4.52181
88731	84793	82	39774	38281	80	1722	1698	19	3121	2991	30	6606	6361	44	11299	10802	68	229545	222823	97	4.52782
52476	51980	65	16437	16371	51	676	668	0	770	1121	8	2839	3026	28	3813	3532	36	84101	81234	90	4.53583
85809	86107	79	13586	13628	47	1519	1685	18	2256	1906	27	5813	5555	42	9286	9363	52	194419	191305	95	4.53683
48249	49196	69	13556	13520	47	623	918	0	986	1032	4	2508	2640	26	4083	3725	35	89810	87001	89	4.54284
114444	110600	92	46324	44967	82	1701	1679	19	2706	2760	27	6765	6471	44	10799	9720	66	232317	219634	98	4.54584
106439	98344	93	34935	31758	81	2076	1779	20	2760	2219	35	5510	4996	43	8664	7590	54	179589	164769	99	4.55385
169407	145519	96	76104	65776	92	3186	2899	32	4747	4379	40	10339	9348	58	18282	16668	71	386699	349548	109	4.55786
89265	85372	85	28723	27822	79	1536	1759	18	2300	2385	24	4955	4451	40	9049	8862	49	198547	190867	97	4.57388
185515	130039	106	68603	47596	101	2820	1876	34	4462	3420	41	10737	7437	66	17185	12793	74	406151	295273	119	4.57688
113031	107859	84	57173	53797	83	2060	1807	23	3509	3409	32	7671	7203	52	12751	11366	68	257501	240123	97	4.57688
92039	89288	79	29435	29076	79	1662	1657	20	3461	3282	31	6023	5786	40	11343	11283	55	233142	226838	97	4.57889
134182	125440	85	54045	50450	84	1815	1654	24	3704	3763	33	7765	7372	50	12356	11810	53	274846	263499	102	4.58089
121917	106505	89	49475	44100	86	1580	1439	15	3206	2525	32	6696	6221	47	10502	9438	61	220581	196975	103	4.58089
98138	96095	82	27022	26078	77	1486	1463	15	2923	2896	32	5323	4866	41	9051	8617	52	185173	179034	97	4.58289
141371	116591	106	43260	35365	88	1863	1563	22	3403	2943	33	7194	5981	48	11569	9469	59	241323	205940	106	4.58389
196014	153249	97	76445	60730	96	3188	2392	32	4726	3302	47	9137	7317	53	15037	11244	72	311947	244819	114	4.5879
29131	30112	53	11654	11862	44	312	280	0	431	632	0	1535	1534	18	2500	2934	26	54046	54845	83	4.59391
174221	150113	96	91133	81010	92	3427	3035	32	6642	5341	45	12707	11474	67	20513	17131	85	426585	393484	109	4.59591
107448	104841	83	43279	40936	82	1982	1781	22	2737	2789	24	5371	4831	42	8314	8152	51	189619	181945	98	4.59791
74004	74051	77	29450	29066	75	969	943	0	2270	1737	23	4403	4270	37	7190	6825	49	153626	151582	92	4.59791
98587	93885	82	43799	41504	80	1635	1576	18	2269	2526	25	6584	6414	45	10232	9554	59	227841	219015	97	4.59791
128907	109017	93	39551	33884	86	1897	1503	23	2988	2790	33	6403	5791	43	11727	10414	61	231797	207496	105	4.62595
111833	97046	89	43329	37452	85	1172	1072	6	3268	2410	31	5508	4862	44	9820	7978	62	209183	175699	102	4.62795
60890	61211	75	15114	15189	48	881	867	0	1570	1333	13	2695	2779	29	5022	4747	41	108496	105301	90	4.62895
122145	112917	89	55956	51631	84	1202	1358	15	3769	3289	35	6181	5689	42	10319	10180	52	221245	203378	100	4.63296
122447	101599	92	46325	37436	89	2217	1685	25	3260	2427	37	6270	5111	46	10162	8687	57	206369	169646	104	4.63796
205562	147473	102	78859	58943	101	3364	2316	34	5468	3921	46	11568	8656	64	17768	13262	88	369799	277094	118	4.63896
91705	91300	81	23417	22867	69	1451	1332	15	2663	2179	30	6042	5624	42	9465	9008	52	209785	201366	94	4.64898
103988	96389	83	26433	24286	79	1509	1493	17	3369	2546	38	6318	6166	44	10172	10043	51	205658	198179	98	4.64998
144406	113485	109	51441	41019	92	2110	1764	25	3002	2742	33	7220	5811	51	11983	9779	66	225307	185389	109	4.65599
83565	81201	80	33759	33570	79	1145	1196	9	2414	2351	25	5055	5010	39	8567	8473	46	181097	178197	96	4.65599
184369	152897	96	58786	49445	92	2627	1953	29	4263	3364	39	9246	7676	54	15394	12803	75	328759	283829	111	4.65599
103980	98669	85	37930	36673	80	1162	1301	13	3182	3028	31	5675	5395	39	8740	8765	46	190660	183214	98	4.65699
188761	140270	105	66430	49562	96	2654	1611	31	3995	3398	42	10586	8146	61	17722	13270	82	395938	300836	114	4.66199
81582	81113	78	15922	15900	51	1069	1023	4	2348	2238	25	4702	4194	40	7366	7306	51	166360	157870	94	4.67
206282	170571	98	213393	193742	100	8172	7302	44	13186	11288	71	26767	23634	97	37654	33194	103	808916	678330	114	4.67401
197447	173103	95	99754	87465	95	3000	2340	30	5950	5457	46	13123	11314	61	23838	20549	82	483136	425045	112	4.68402
54086	54255	77	20752	20813	59	1048	888	0	1588	1344	16	2778	2679	29	5123	5249	37	99297	94061	89	4.68402
119347	113079	85	41978	39644	83	1511	1715	17	2856	2963	27	6554	6422	41	11411	11031	57	243751	226789	101	4.69203
128247	106789	94	42266	33571	89	1773	1410	24	3851	2872	38	7797	6669	53	12165	10547	56	251601	221436	104	4.70205
133522	116991	89	37258	31743	86	2064	1586	22	3865	2991	37	7497	6556	50	11338	10450	58	237785	218517	105	4.70905
114759	104174	88	51771	47468	84	1593	1265	19	3035	2547	35	6566	6018	47	10603	9702	63	221064	206142	97	4.73108
201269	177080	106	94369	84280	94	3437	3061	32	6970	6319	43	13721	12238	63	24313	21017	98	501586	436191	112	4.73208
85914	84857	82	41527	41532	78	1228	1148	11	2622	2659	24	5190	5020	40	8864	9503	48	192894	188486	93	4.73208
88692	84572	80	31844	30356	78	1087	1128	10	2286	2289	25	4280	4507	35	7235	6563	46	167629	165251	96	4.73509
121737	102903	91	44799	37476	88	1423	1110	8	2605	1979	30	6035	4838	45	9761	8199	56	225311	187057	104	4.73809
43111	44305	73	18976	19217	56	487	772	0	883	935	0	2510	2320	27	3509	3337	33	80899	81537	87	4.7481
91170	89505	81	39290	37708	79	1333	1294	15	2335	2475	26	5132	5304	37	8270	8131	48	178370	174544	96	4.75011
93165	91825	82	32279	31395	79	1341	1281	13	2364	2103	27	4520	4471	35	6273	5481	43	148555	144469	96	4.75211
148667	128896	93	52683	45211	89	2158	1847	24	3882	3966	33	7879	7220	48	14088	13027	67	293485	258248	106	4.75311
235875	133442	114	83882	46654	110	2829	1834	30	5544	3482	55	12408	7544	74	22390	12784	104	452679	265656	128	4.75411
107538	92699	86	41966	36042	84	1229	1151	10	1956	2042	25	6266	5679	44	10820	8915	54	227235	197933	101	4.75511
154078	121002	95	47688	37426	90	2172	1733	27	3779	3083	36	8262	6756	52	12653	10272	62	285303	233358	107	4.76312
146466	118787	91	61900	49969	89	1874	1581	21	3593	2961	37	8655	6927	54	13996	11626	64	315738	269553	103	4.76413
166889	125903	103	66504	51914	96	2067	1444	20	4065	2996	43	9590	7154	57	14930	11375	70	324641	251772	113	4.78015
147837	126721	91	57345	50300	90	1790	1458	21	3992	3068	39	6464	5782	48	10285	9287	54	244222	222631	107	4.78315
120605	114215	86	47134	45271	83	1865	1702	19	3400	3126	31	6888	6323	47	10289	9178	64	221690	212676	101	4.78515
130884	108351	93	55169	45889	89	1865	1891	22	3454	2954	34	8117	6725	52	14021	11728	66	302124	251294	107	4.79016
129279	111751	90	44841	39169	87	1730	1592	22	3117	2879	32	6783	5838	45	10538	9395	59	235010	212370	103	4.79717
74855	73713	82	20618	20495	61	1169	1261	12	2235	2055	24	4083	4181	34	7842	8028	49	160485	157840	94	4.79917
144032	116531	95	61361	49905	90	2066	1553	23	3979	3339	41	7221	6195	49	13129	10416	65	290749	245992	107	4.80017
105016	100758	85	42303	40528	82	2058	1832	23	2937	2912	28	6930	6525	46	11526	10687	59	240187	231423	99	4.80318
91930	90372	88	26856	26292	77	1214	1141	12	2399	2566	24	5389	5226	41	10178	10379	54	197732	191448	96	4.80618
158854	131580	94	65951	56363	91	1774	1313	23	3894	3106	37	8099	6507	53	12220	9451	64	277504	241750	108	4.80718
100385	91796	85	32311	28319	83	1472	1449	16	3044	2694	37	5275	4699	39	8776	8154	54	179477	165160	100	4.81519
59316	58698	76	22316	22039	68	928	803	0	1422	1220	15	3267	3236	31	5159	5346	39	102326	100778	91	4.8202
138327	120464	95	52128	45184	88	2084	1789	26	4195	3695	32	8969	7773	57	14423	13186	67	330190	296714	105	4.8202
111009	101742	98	30341	28228	79	1242	1285	11	2999	2554	30	5330	4849	42	8885	8465	51	179962	163539	100	4.83722
94118	89877	82	28367	28000	77	1912	1692	23	2918	2548	31	6583	6626	43	11448	11206	59	240153	228752	96	4.84623
103893	97526	82	41908	38938	82	1575	1552	17	2636	2491	30	5854	5565	41	9074	8030	54	182742	170022	97	4.84623
88399	86235	78	42028	41160	79	1455	1248	12	2742	2457	33	4718	4634	39	7513	7892	45	186250	178803	95	4.85224
106029	102686	82	41815	39233	82	1716	1531	20	3314	3048	32	6111	6060	43	11031	10387	57	238924	225853	99	4.85324
305775	243443	136	135907	112925	119	7272	5517	44	11791	10048	59	24000	19724	85	37972	31439	120	758263	641181	136	4.85624
234156	170945	118	98352	71300	105	3063	2071	34	6205	5021	48	13941	10587	70	23080	17877	89	502572	380039	122	4.86425
168471	135205	99	55903	45827	91	2196	1733	26	3850	3633	34	9062	7669	53	15998	12463	82	350727	291598	110	4.86526
176042	147068	97	69478	57956	94	2484	1960	28	4110	3988	38	8893	7284	53	14286	12183	69	298463	253836	110	4.86726
155534	136564	99	70410	63679	89	2258	1942	26	4426	4150	39	8944	8178	48	14400	13191	66	311275	279409	107	4.86926
59950	58679	82	19260	19007	57	834	867	0	1414	1076	7	2432	2726	24	3936	4216	31	91750	89568	90	4.87126
147494	137198	88	62165	56500	87	2334	2221	29	4392	4191	44	9717	9249	57	16939	15943	70	365431	339842	103	4.88027
144611	128841	90	76525	69883	87	2668	2356	27	4843	4878	38	9093	8954	47	16955	15471	68	352254	326505	104	4.88428
160422	129417	95	54742	43879	92	2044	1780	21	4151	3160	43	9044	7554	52	15563	12614	72	323718	273520	110	4.88528
115825	109885	84	41773	39438	83	1870	1857	21	3132	3156	31	7271	7263	43	13427	13353	68	278764	265144	100	4.88628
256749	202799	113	136336	112673	107	6747	5308	43	10703	9196	55	21851	17908	92	35088	29752	106	690378	552050	123	4.88628
153011	131034	96	28196	23657	82	2113	2192	24	3759	3389	40	7906	7111	51	13196	12253	62	282149	254830	103	4.88829
153102	127356	108	45874	36288	91	2125	2131	21	4067	3320	39	8432	7523	54	15924	13870	72	324222	273803	108	4.8973
102495	93909	87	31864	28221	83	1647	1383	18	3146	2837	33	6572	6228	44	11905	10882	63	243845	227993	100	4.9023
151271	137839	104	63892	58360	87	2151	2115	26	4856	4591	38	9189	8340	55	16111	14573	72	332942	315977	104	4.90531
212195	152891	114	75182	54270	109	3172	2447	32	5306	4221	48	11442	8440	64	20485	14603	89	418272	307167	127	4.91232
100010	96318	95	29239	28100	79	1573	1561	21	2494	2473	24	6049	5751	42	9902	9737	53	204917	196001	98	4.91432
248020	194964	106	123611	101680	106	5921	4798	41	10259	8631	62	22242	17382	87	37095	30395	107	768122	632074	122	4.91632
104885	93195	87	40562	35365	84	1163	1059	8	1913	1803	22	4882	4397	40	7946	6677	53	175251	159039	100	4.91632
52976	53205	85	20502	20335	61	644	682	0	903	1172	9	2640	3061	26	5103	5088	37	105078	96917	88	4.92033
106698	101048	95	30250	29005	79	1860	1809	20	2850	3208	26	5849	5825	44	9860	9569	56	222645	205356	98	4.92333
176651	128578	109	68146	49697	101	2637	1884	30	4009	3515	42	9255	6944	56	15920	11689	71	350377	260811	116	4.92333
103200	100179	85	28262	26756	81	1058	1003	1	2550	2212	28	5721	5409	42	10202	10397	56	206260	195038	98	4.92333
127506	115437	94	56842	51747	85	1782	1627	19	3707	3914	33	8063	7369	53	12433	11509	60	262827	248201	100	4.92433
200410	149987	113	61133	46665	97	3205	2634	33	5510	4074	45	11211	8412	63	17210	12496	79	362456	282136	116	4.92834
115016	110172	83	48920	46843	82	1670	1628	20	2444	2503	28	6157	5890	45	10313	9593	52	215802	208155	99	4.93334
90210	86875	82	18866	18444	57	1618	1721	17	3277	3147	31	6257	6248	41	10025	9850	59	211249	206063	96	4.93735
297573	207974	131	121577	87707	120	4566	3342	42	7390	5766	53	14779	11031	66	24551	17302	110	485106	356222	137	4.94035
176075	135163	100	72923	56274	96	2200	1832	27	4097	3725	38	9785	7668	54	16303	12915	77	350500	280770	114	4.94336
220290	170498	105	76364	58267	99	3270	2652	33	5814	4400	45	11809	9259	61	19607	15089	84	426941	345084	117	4.94736
120754	115701	90	36737	34524	83	1989	1786	21	3547	3514	35	7221	6933	44	14045	13161	67	273864	265741	100	4.94736
94023	91343	80	38972	38506	79	991	1246	10	2720	2307	28	4809	4720	38	8556	8533	53	185907	180183	96	4.94736
124912	107382	90	48669	41664	86	1736	1564	20	2888	2668	31	5421	4398	46	8464	7238	55	183152	162786	103	4.94836
99853	92747	83	33494	30708	80	1827	1653	21	2921	2532	32	6293	6110	42	10989	9817	57	219786	209390	99	4.95637
199650	162184	101	64827	53354	95	3581	2756	34	6028	4881	47	12670	10826	64	22358	19254	84	488714	433879	114	4.95637
151356	123346	96	42847	35009	89	1467	1625	16	3062	2592	34	6205	5560	45	9855	8677	54	222901	184645	109	4.95938
110386	98176	87	30762	26813	83	1087	847	0	2959	2523	33	5495	5016	41	9851	8851	58	197128	172243	101	4.96639
98383	92955	85	29171	28357	79	1730	1745	19	2971	2700	29	6234	5750	42	10669	10403	51	228760	219438	97	4.96939
79689	77952	83	34384	34001	77	1370	1228	17	2314	1932	26	4691	4322	39	7493	6790	45	171370	163868	94	4.97239
54583	53486	76	20941	20402	68	787	739	0	958	1038	6	2628	2672	27	4681	4425	37	99921	96711	91	4.9744
86372	79571	83	38148	35211	81	1208	892	0	2354	2134	28	4550	4262	40	7867	7070	52	158586	153392	98	4.9784
167329	141365	107	74933	64193	93	2703	2135	30	4986	4476	38	11019	9694	61	17824	15076	75	395201	357530	110	4.9814
121690	102297	90	53521	45339	88	1646	1480	17	3083	2826	34	6383	5455	47	10346	9109	57	213609	176523	104	4.98541
100639	97850	88	31169	30792	78	1322	1442	14	2754	2795	27	5804	5587	42	10216	9896	56	209155	206740	96	4.98641
161383	130578	100	59664	48471	92	2635	2449	28	3690	3104	34	8658	7008	55	15653	12758	74	334634	281880	109	4.99242
65730	63608	80	27268	27072	74	945	878	0	1643	1308	21	3137	3052	30	5307	5563	37	116218	115145	91	4.99843
123844	118981	85	39448	38117	82	1916	1862	21	3845	3764	32	7479	7144	48	12803	12412	61	273857	255619	100	5.01144
92905	89160	96	35932	35297	77	1539	1385	13	1906	1876	23	4703	4875	37	7983	7657	46	174925	174536	93	5.01244
229375	174167	109	78615	60317	108	3365	2709	33	5609	4466	41	12123	9202	63	20478	15853	88	442608	356766	125	5.01545
151563	124638	93	58303	48289	92	2447	2052	28	4133	3382	38	9705	8164	55	14388	12410	74	316147	274875	109	5.01545
126033	119148	88	45233	43539	83	1526	1373	16	3076	3173	33	7374	7272	46	12174	11554	54	261023	242943	100	5.01945
166905	128241	96	60429	47485	95	2561	2109	29	4653	3258	41	7475	5505	54	13332	9887	72	277108	215225	112	5.02246
80195	79916	79	30032	29849	76	1033	1147	8	1792	2176	22	5044	4606	36	8170	7505	53	182599	179183	94	5.02446
147403	124082	98	49867	42661	88	2148	1978	25	3955	3196	37	8858	8280	53	15359	13459	70	326339	290445	107	5.02646
131339	113142	97	48659	41312	87	1694	1448	18	3504	2546	38	6876	5818	47	10243	9129	57	237863	209065	105	5.02746
225551	164063	107	64444	46742	102	3144	2246	35	5897	4524	44	11417	8355	61	16208	12122	77	348883	264535	122	5.02947
176349	148650	94	77130	64832	93	3118	2426	30	6038	5036	44	11912	10241	60	20920	18272	77	421681	378298	109	5.02947
201626	151415	102	62967	46690	99	2800	2260	30	5137	3845	44	11710	8938	63	17585	13091	77	372535	293707	118	5.03047
142575	124295	95	54263	46918	89	1992	1723	23	3147	3108	32	7386	6806	47	12255	10977	62	269230	233849	105	5.04248
50352	49721	76	16414	16473	53	732	770	0	1164	1124	7	2202	2097	27	4008	3907	34	82620	84681	88	5.04949
134695	112627	92	56621	48335	89	1941	1662	24	3218	2637	38	6891	5897	48	11501	9659	59	253661	213232	106	5.0535
76854	73911	81	27952	27411	77	997	1035	4	1858	2114	20	5081	4771	37	8656	8597	46	176848	171203	95	5.0585
100975	96924	82	26682	25844	79	1812	1766	22	2274	2653	25	5654	5517	39	9805	9535	53	206359	192675	98	5.0595
188659	140422	102	69532	52745	97	2846	2085	33	5382	3602	47	10736	8570	59	18400	14373	78	390010	296711	115	5.06151
157115	130350	94	65216	54320	92	2133	1806	26	4295	3443	37	9181	7920	54	15963	13639	72	336719	289795	109	5.06752
131450	120730	92	54117	48921	86	1771	1763	21	3573	3458	33	6816	6260	47	9411	8236	60	195705	174984	103	5.07152
177318	152856	104	63599	55184	94	2631	2039	30	5034	4234	45	10542	9295	56	18489	16514	77	367530	327796	108	5.07553
119772	114509	84	39241	38195	81	1393	1198	13	2034	1964	26	5026	4854	37	8622	7829	55	179191	166678	97	5.08053
78703	76816	81	13954	13837	47	1330	1111	9	1259	1691	17	4819	4798	36	7400	6801	48	162765	160072	93	5.08053
85320	82870	80	37430	36345	79	1297	1080	9	2272	2152	24	5080	4940	37	8740	8113	52	168609	166013	94	5.08153
179618	141481	109	77278	61245	99	2706	1903	31	4735	3734	46	8616	6875	52	14476	11429	67	308763	244563	117	5.08454
218020	180762	99	76291	64298	98	3193	2683	32	6061	4828	50	11322	9564	59	16645	14125	71	360495	305564	115	5.08854
157666	122770	106	61976	49458	93	1985	1646	21	4218	3560	41	9113	7287	55	16133	12074	83	336697	277139	110	5.09055
146512	131978	101	66943	60098	93	2791	2759	28	5674	5554	41	11615	10913	58	18949	17517	90	399120	356508	106	5.09055
180501	154832	96	71689	61992	93	2862	2499	29	4926	4715	41	11015	9904	58	19391	16417	75	402944	375028	110	5.09355
129560	107086	89	48397	40531	88	1903	1581	22	3401	2852	33	7056	6059	50	13037	10814	69	269061	230855	106	5.09455
35816	35184	73	10380	10606	42	276	232	0	591	667	0	2162	1792	24	3374	2981	32	68298	66924	85	5.09755
82901	81445	80	33893	33030	79	1391	1400	15	2405	2206	24	4953	4809	38	9364	9284	51	199049	195171	96	5.10356
51438	52562	75	22741	22659	62	635	634	0	1624	1360	18	2658	2832	27	4547	4558	38	95002	91903	87	5.11057
104093	97323	85	48503	45109	83	1595	1307	18	3069	2831	30	6355	6053	44	10476	9528	62	227522	215669	98	5.11458
51782	50454	81	12744	12754	46	932	868	0	1838	1750	22	3173	3162	30	4973	4898	39	101499	100479	89	5.12459
103927	98769	86	34628	33542	80	1327	1167	13	2177	2073	26	5152	4903	41	9081	8488	54	192015	186495	98	5.12759
73143	69962	85	22820	22564	66	738	727	0	1593	1666	21	3290	3087	31	5901	6047	38	137662	133652	95	5.12759
99896	95454	83	42667	40795	82	1325	1308	17	2018	2125	25	5747	5448	43	8908	8205	49	177379	172326	98	5.1316
96697	89660	91	31619	29545	81	1175	1184	11	2159	2115	26	6105	6213	39	8997	8157	48	222838	211441	98	5.1326
179471	142859	97	51680	40483	95	2785	2237	32	5595	4182	47	11575	9112	61	19133	15728	87	393532	326282	112	5.14662
93188	90930	80	38667	38179	78	1274	1136	16	2555	2697	30	5581	5864	42	9803	9598	57	216172	215632	97	5.15162
162321	143502	94	64350	58391	91	3524	2769	34	6020	5570	46	12811	11933	60	21266	19926	79	468143	423594	108	5.16764
113982	98353	98	39046	33863	85	1288	1279	13	3378	2648	36	5814	4880	47	8756	7136	63	200327	175633	102	5.17666
96427	95748	88	39445	39004	78	1827	1787	21	2326	2441	25	5580	5619	40	9403	9434	52	217752	215793	95	5.17966
113950	110745	85	36278	35262	81	1760	1734	20	2862	2890	32	7333	6834	45	11859	10497	64	257137	242352	100	5.17966
67458	66530	82	17218	17263	52	830	845	0	1234	1526	15	3883	3792	34	6793	6654	44	139526	131063	92	5.18467
96377	92763	84	32679	31785	79	1566	1756	19	2663	2682	27	6264	6041	48	11089	10827	53	230424	221227	96	5.18467
48619	48119	76	21919	21805	62	729	710	0	1111	954	0	2237	2424	25	3715	3627	31	82064	81281	88	5.19368
111017	106772	94	43812	42037	81	1819	1776	19	3708	3291	34	7005	7077	43	13936	13500	69	270437	259925	99	5.19668
120535	96749	91	38779	31250	89	2242	1827	25	3441	2847	37	6362	5138	48	9800	8014	64	205232	166921	106	5.19868
131380	118102	103	38974	33625	87	1311	1353	14	3100	2843	31	6674	6232	44	10307	8366	55	222183	200911	103	5.2077
121105	114616	83	47407	43955	82	1708	1637	18	3334	3032	32	7285	6887	46	13446	12802	63	312723	297123	99	5.2077
126710	108965	90	45911	39008	88	1511	1299	15	2991	2599	30	6354	5317	50	10677	9033	54	231701	202589	105	5.2087
341531	232349	144	115186	78314	141	7462	4496	49	11231	7929	67	22645	16704	89	35611	25268	141	718190	531647	159	5.2097
71034	72817	76	20823	21181	53	1114	979	0	1415	1769	19	4118	4533	32	5243	5149	40	134137	133829	92	5.2097
171833	117507	98	60852	42006	96	3012	2462	34	4169	3013	43	8672	5939	59	12454	8824	71	276867	199145	114	5.2127
90166	87925	84	28482	27731	77	1558	1586	18	2871	3222	28	5716	5471	42	9812	9494	56	208940	201599	96	5.22171
284864	207595	128	198762	160234	121	9459	7149	50	15350	12271	82	31497	24180	113	48744	39048	124	967668	740577	136	5.23173
129479	107093	91	47781	40112	87	1825	1545	20	3394	2633	38	7111	5966	48	11068	9003	58	244645	214448	102	5.23273
61906	62495	75	24101	24316	65	1068	859	0	1703	1408	17	2370	2407	25	3957	3677	34	82308	84553	88	5.23974
177236	144928	99	116577	95445	95	4049	3502	35	7677	6344	53	16094	14133	71	25303	21793	95	590794	512620	111	5.24074
128798	111028	92	50687	44355	87	1680	1299	18	2911	2622	30	5364	4535	45	9339	7948	52	183479	161778	104	5.24474
127740	109747	93	51639	44733	89	2170	2221	23	3620	3402	35	7100	6158	45	12287	11217	59	258474	225222	106	5.24474
61758	61185	77	19531	18298	61	1072	962	0	1287	1316	15	3133	3287	31	5721	5514	40	117916	114350	91	5.25375
159704	143826	92	115931	108608	90	2945	2556	30	5727	5238	45	11987	10708	63	18722	16871	82	411380	372701	106	5.25476
148616	119574	92	54836	44262	90	1891	1274	22	3855	3124	39	7645	6245	52	13627	11147	68	298818	254578	108	5.25676
102171	98776	81	41969	40368	80	1540	1504	14	3354	2980	33	7076	6835	46	13125	12894	63	267397	260147	97	5.26177
88745	83231	88	30621	29557	78	1448	1448	18	2089	2027	26	4577	4382	41	9488	9039	49	192257	181377	96	5.26177
79678	80298	78	20985	20512	61	992	1071	7	1419	1517	20	4004	3934	33	5810	5844	41	129390	124889	94	5.26777
132405	115469	97	49685	42862	87	1655	1203	12	3277	2500	35	6604	5805	43	10578	9081	57	217306	191250	104	5.27578
58146	57397	81	21021	21142	64	807	699	0	1096	1256	9	2711	2474	29	4359	4359	35	90337	89174	90	5.28179
92560	79242	91	41303	33379	86	1257	1072	9	2067	1886	22	4683	4117	41	7766	6553	52	199498	165964	100	5.28379
133788	111137	95	39473	32109	89	1865	1443	16	3367	2636	36	7479	6155	52	12203	10572	63	247341	203512	106	5.2868
58342	55849	79	21365	20745	59	745	818	0	1118	1208	12	2904	2942	30	5643	5839	37	111621	111738	91	5.2878
136452	119412	104	51694	45473	87	1892	1801	22	3638	3358	34	8217	7251	50	12909	11517	61	289502	254843	104	5.2878
211750	177941	96	75475	61954	96	3296	2559	33	6356	5197	48	12434	11079	61	18940	15699	78	409553	349589	112	5.29281
188202	154597	97	98409	82344	94	4334	3412	37	7496	6205	51	16389	13948	72	28405	23652	96	595041	521090	111	5.30082
144088	118244	107	58424	48037	89	2149	1692	24	3724	2895	34	8241	7164	54	14755	12040	70	307618	257634	107	5.30782
179570	147534	97	82436	69776	93	2064	1891	25	4637	3539	40	8374	7383	50	12581	10601	64	280060	238251	109	5.31083
279736	211153	130	175395	145273	123	6964	5643	45	11692	8661	64	23229	19549	84	37579	30773	125	778634	644466	140	5.31984
189497	144087	112	69268	52183	97	2430	1944	29	4513	3657	45	9055	7091	59	14038	10961	67	299969	240945	115	5.32184
118381	105931	89	38742	33296	87	1728	1634	20	3450	2613	36	7744	7393	45	14654	13559	68	279786	262288	103	5.32685
283139	191948	129	103480	75461	126	4340	3500	40	7494	5148	57	14915	10502	69	21593	14650	88	463794	336439	142	5.32685
36472	38185	62	13893	13983	46	703	593	0	1169	1211	12	2048	1832	22	3565	3714	32	71338	71756	84	5.33286
234984	184287	113	107785	88203	103	4013	3388	36	5981	4900	44	12921	10974	64	21771	17506	95	447845	384309	119	5.33686
183091	163370	94	66887	59153	93	3107	2712	29	6055	5727	41	12343	11828	58	19380	17940	79	441890	410076	110	5.33987
106375	95306	89	32115	27457	85	1326	1249	11	2203	1923	29	5314	4672	45	8455	7861	49	183210	166003	101	5.34287
146448	117758	96	64226	51552	91	1655	1333	20	3797	2930	40	6887	5585	53	11450	8649	66	257928	207460	108	5.34587
129187	108557	106	48871	39617	89	1581	1425	15	2461	2293	28	5756	5215	44	9204	7265	58	215549	178005	106	5.34888
103768	100758	84	31900	31506	79	1470	1655	17	3159	2914	31	5163	5043	40	8663	8025	58	184420	177468	98	5.35288
77779	78269	77	35150	35152	76	788	847	0	1873	1825	23	3918	3971	36	6012	6076	40	135889	131451	93	5.35789
276363	206410	114	129031	102235	109	5720	4229	40	9025	7150	60	17660	13847	76	26527	20803	110	539823	436990	123	5.35789
187900	151888	100	88247	74154	97	3418	2555	33	5701	5068	45	12929	10747	67	21308	17490	85	454381	374272	114	5.35889
138016	114825	101	58196	49130	90	2083	1554	23	3482	2639	37	6171	5369	46	11517	9482	71	249285	213716	105	5.35989
120657	102625	89	47816	41576	87	1573	1467	19	2598	2308	29	6847	6252	45	10673	9810	53	236656	217574	104	5.36189
135415	122139	97	52052	46783	87	2269	1814	26	3944	3797	36	8408	7763	52	14139	13138	69	283025	257273	103	5.3649
180237	148524	98	72723	60396	94	2502	1967	30	4050	3256	38	8705	7540	51	15523	12436	75	295302	250831	112	5.37491
111004	92596	90	39416	33342	84	1746	1546	20	3078	2450	32	5499	4366	48	8262	7132	51	192277	161354	102	5.37591
121110	111052	87	53114	47841	85	2570	2330	25	4610	4014	37	8252	7566	47	14622	14070	69	302796	280995	102	5.38292
119936	116297	84	60184	58202	82	1988	1993	23	3354	3142	30	6971	6418	47	12794	12623	66	260495	247428	99	5.38592
62240	60544	78	22695	21609	66	619	733	0	1324	1503	16	2889	2468	31	5044	4925	40	100882	100591	90	5.39594
54421	55962	76	15558	15633	51	691	704	0	1660	1665	22	3395	3265	32	4749	4814	36	114608	110798	88	5.39694
136642	121448	93	55508	48913	87	1962	1701	20	3294	2738	38	7702	6862	46	13890	12341	66	261524	234339	105	5.40195
136647	120517	94	54635	49085	87	2535	2189	27	4289	4004	34	8670	8186	52	14476	12765	63	303808	284720	105	5.40495
119139	114550	88	49140	47901	81	1526	1528	17	2840	2580	29	7184	6936	47	11771	11590	55	265264	250944	100	5.40595
82934	81874	80	32839	32543	79	1322	1326	13	2177	2290	25	4854	4716	38	8743	8674	47	177744	170520	96	5.41196
39975	42371	66	15797	15951	50	744	809	0	963	895	0	2225	2432	25	3618	3877	31	82486	78052	86	5.42097
95005	92215	80	21288	20947	64	1230	1156	14	2660	2260	31	5711	5348	41	9677	8826	62	205643	197113	96	5.42397
224607	178282	99	142603	115714	99	4789	3881	37	7393	6100	52	15106	12489	70	25325	20667	100	532389	423809	116	5.42598
85585	81798	86	23352	23239	67	1187	1151	11	2507	2207	28	4850	4667	37	8620	8603	50	184614	175577	96	5.43899
125454	110505	103	52558	47035	89	2563	2389	26	3263	3236	31	7768	6972	51	14220	13572	67	281242	259855	103	5.43899
94042	91724	82	20833	20506	62	1353	1238	11	2577	2171	34	5285	5175	41	7638	7837	44	179006	170580	96	5.442
77480	76664	78	19233	19187	54	1170	1157	11	1444	1629	17	3983	3969	35	7294	8099	41	150298	146144	94	5.443
110606	93094	87	50955	43778	87	1484	1271	14	2791	2316	32	5166	4494	42	7523	6076	49	173804	147486	103	5.443
92672	91022	84	24526	23672	66	1540	1612	18	2678	2292	32	5646	5138	41	9047	8240	47	207228	203053	95	5.443
120273	98250	93	40611	33458	86	1756	1518	20	2455	2209	27	6417	5081	46	11292	9216	59	228934	188045	105	5.447
95866	90867	98	31805	30964	79	1232	1406	15	2030	2163	26	5521	5347	39	8194	7600	50	167919	158691	97	5.45401
168258	153885	90	63950	58585	88	2811	2422	27	5136	4773	44	9693	9307	49	16654	14911	82	324306	303897	102	5.45501
212410	176727	102	106203	87936	101	4421	3636	37	8462	7305	50	18198	15765	84	30035	26033	100	630941	549972	118	5.45501
142476	125181	89	61649	55438	87	1646	1491	21	3280	2606	35	6482	5942	43	11008	9893	62	226373	202194	104	5.45902
141612	123817	91	54122	46889	89	1444	1432	16	3647	2928	35	6167	5739	42	10801	9843	64	229233	211801	105	5.46302
135497	127409	88	41812	39335	85	2435	2145	27	4631	4168	39	7550	6845	51	12532	11575	66	281436	268405	101	5.46803
112995	110493	83	44102	43244	80	1628	1699	18	2973	2717	32	6975	6548	49	12246	11618	59	267608	253595	98	5.47103
121879	108055	90	48959	42658	86	1537	1310	15	3059	2773	32	6466	5456	47	10087	8984	62	215694	189826	102	5.47304
96526	94547	81	29204	27947	79	1477	1462	15	3051	2889	28	5801	5930	39	10017	9779	57	204519	198350	97	5.47404
80697	79347	80	21447	21152	59	1470	1530	14	1997	2335	21	4545	4312	37	7258	6800	47	163413	159108	94	5.47404
110735	107676	82	28861	28055	79	1732	1598	19	3919	3702	37	7464	7151	48	13565	12680	62	277040	262580	98	5.47904
177891	147069	108	75062	61045	94	2305	2129	25	4685	3851	42	9765	8183	61	17682	14587	75	367288	303115	109	5.48705
80364	77131	88	21382	20941	61	1217	1111	8	1449	1871	20	4783	4809	39	8605	8173	51	172550	168855	95	5.48906
152274	118698	102	59875	48088	94	2125	1880	24	3505	3110	34	8305	6746	54	14765	12078	70	300829	244410	111	5.49006
110388	98696	96	43927	37885	85	1280	1266	13	2472	2305	26	4772	4432	39	8569	7772	49	203371	178305	101	5.49006
96941	94393	79	46232	45496	79	955	937	0	2285	2181	25	4773	4449	37	7041	7065	44	154239	148108	96	5.49907
129656	115900	94	39669	35784	86	1836	1767	21	3397	3534	32	6111	5524	44	10024	9071	58	211859	201419	102	5.49907
103075	97643	84	36462	34045	81	1282	1135	10	3022	2687	33	5499	5144	42	8873	8650	54	182991	170519	98	5.50007
147776	112043	96	51650	38740	93	1920	1499	22	3852	3306	36	7634	5737	53	11898	9018	64	258424	203053	111	5.50207
168865	145179	93	78531	69579	91	3100	2408	29	5115	4418	44	10855	9255	58	19064	17288	80	408897	368049	109	5.51008
229482	175483	106	70345	53614	100	3053	2336	33	5524	4652	44	10460	8970	53	17068	13733	74	360085	289389	119	5.5261
106426	99771	88	33700	31191	80	1683	1339	21	2168	2447	27	6452	5922	48	11034	10835	61	237775	224869	100	5.52811
145728	127845	104	48552	41001	91	2135	1849	21	3757	2939	35	7671	6556	50	12780	11264	63	269791	236050	107	5.53111
156136	123147	95	61672	49050	93	2289	1750	27	4012	2753	39	8307	6401	50	13666	11361	68	291215	230174	111	5.53812
107915	89728	89	43013	36306	88	1389	1290	14	2860	2752	32	6289	5288	45	10144	8518	62	217367	185551	104	5.54513
172282	128222	97	60130	44639	95	2382	1910	30	4333	3416	40	9206	7001	56	14615	11723	74	318993	239101	112	5.55414
183534	137268	103	64699	48721	98	2186	1750	24	4581	3460	39	9183	7043	61	14639	10789	74	305389	236320	116	5.56716
177951	141326	102	59934	48278	94	2577	2051	25	4330	3486	40	9112	7576	56	15150	13096	71	317377	263946	111	5.56816
124004	111037	92	46634	40189	88	1755	1307	22	3105	2956	32	7570	6811	54	12746	10906	69	261101	234717	103	5.57116
109195	107765	82	55335	54604	80	1879	1838	20	3736	3660	32	6419	5804	46	12074	11481	59	244041	230304	97	5.57116
103234	90009	87	37819	32746	84	1000	998	0	2278	1793	27	4613	4305	38	7275	5865	49	169064	143487	102	5.57517
124305	107787	102	57020	50605	87	1520	1338	21	2906	2402	34	6156	4911	46	9656	8841	51	211270	189272	103	5.57517
130330	119762	88	37142	32854	86	2003	1977	22	3775	3246	38	7196	6659	48	14305	12849	69	315949	289538	103	5.57617
93443	90851	84	22165	21795	62	1487	1516	15	2644	2859	26	5351	5043	43	9686	9036	58	216972	206761	96	5.57617
162525	131351	99	70427	56954	92	2268	2035	28	3733	3103	37	8267	6543	54	14922	12260	68	316743	266149	109	5.58017
163436	134472	97	69853	58708	93	2660	2084	28	3923	3594	37	9517	8086	59	17090	14289	73	345283	295391	109	5.58418
175043	139563	102	72417	59002	95	2536	2081	28	4516	3775	41	9807	7879	57	16938	13741	77	347522	284980	112	5.58718
146596	124803	90	60340	51169	89	2466	1910	27	3736	3183	36	7346	6413	53	13861	11922	63	278191	238458	106	5.58718
101013	96857	87	37912	37138	80	1668	1732	19	3331	3004	34	6550	6430	43	11381	10878	64	224242	218240	98	5.58919
115198	101616	102	38271	34708	83	1594	1349	17	3270	3063	33	6898	6675	45	11316	10584	55	234660	223415	102	5.59119
118463	107341	90	60117	54833	85	1540	1510	15	2309	1843	27	5678	5246	45	9970	9276	55	216737	195338	101	5.5972
148544	126691	94	61485	53992	91	2570	2461	27	4523	4309	36	11535	10245	60	18168	15122	76	389771	337821	109	5.60721
93422	90164	94	45479	45344	79	1589	1231	15	2248	2243	22	5060	5102	39	8259	8460	51	193052	189116	97	5.60721
172651	147638	95	76222	65845	91	2636	2132	29	5513	4295	45	9740	8716	52	14413	12170	72	307254	275181	106	5.61021
124300	104296	101	43345	35390	88	1447	1214	13	2502	2317	32	6015	4721	47	9698	8324	57	211147	171220	103	5.61322
108133	104370	93	33944	33086	80	1906	1620	20	2717	2425	29	6449	6186	45	10567	10111	53	217355	213582	97	5.61622
64352	64068	80	17669	17800	52	722	845	0	1430	993	0	2806	2822	28	4494	4854	36	96406	94773	91	5.62323
71746	70988	77	14058	13926	48	1143	955	0	1420	1521	15	3572	3762	31	6053	5972	41	123725	125151	92	5.62423
95029	91074	82	29301	27657	79	1211	1251	12	1840	1882	21	3948	3732	35	6306	6047	43	144615	136776	98	5.62824
77629	75015	81	35312	33943	77	1057	849	0	1997	1879	24	4490	4412	36	6902	7037	42	155778	149961	95	5.62924
137308	119984	89	53437	46372	87	1712	1526	19	4189	3434	37	7211	6328	44	12336	10867	76	244284	221690	105	5.62924
168324	130180	101	67789	52961	94	2417	1540	27	3979	3102	39	8567	6830	51	14322	10653	72	318157	248163	111	5.63424
191539	148317	102	69272	54611	97	2503	2181	27	4801	3651	44	9437	7524	57	16516	13209	76	360554	284441	114	5.63424
83755	69539	88	35919	30334	83	1109	978	0	2008	1704	23	4431	3412	43	7520	5682	50	152243	131918	100	5.63625
71461	69520	80	25084	25287	65	815	769	0	1450	1640	18	3535	3776	30	6192	6350	42	115255	116577	92	5.63625
136159	110435	95	39771	31450	91	1864	1713	21	3300	2323	40	5890	5071	46	10288	8051	59	220330	181240	109	5.63925
181369	150505	99	64288	53494	94	2926	2373	29	4612	3869	41	9607	8101	57	14718	12390	73	306723	258210	109	5.64326
130858	112678	93	46538	39377	87	1692	1369	17	3037	2160	41	5840	5178	43	9292	7841	60	200516	179388	103	5.65026
124566	106756	90	51842	46010	86	1599	1798	18	2893	2449	32	6192	5464	44	10358	9877	59	214795	192114	104	5.65327
97570	94931	83	34185	32953	79	1917	1892	21	2837	2766	31	6382	6105	44	10666	10641	54	222988	213628	97	5.65627
48395	48270	75	14984	14837	50	915	895	0	1728	1194	14	2540	2489	27	3951	3754	38	81207	79132	88	5.66128
169765	126210	96	59852	45648	95	2534	1956	29	4325	3705	36	9238	7323	60	14828	12066	66	319411	241061	112	5.66729
112139	107607	84	35132	33337	79	1634	1548	17	3704	3521	35	6151	5903	43	10456	10110	53	211664	206462	98	5.67329
183563	145482	103	63519	50162	96	2309	1581	26	4703	3880	40	9149	8027	52	13829	10575	70	324035	263479	110	5.6773
91246	89374	79	22562	22345	64	1457	1564	16	2700	2593	26	5269	5211	39	8232	8620	45	190238	178700	95	5.68631
184921	138350	102	64693	49916	96	2462	2169	28	4480	3568	41	8324	6200	54	13575	10540	79	280907	220884	114	5.70033
45752	45917	74	17079	17005	51	484	497	0	982	984	0	2004	2343	22	2784	2940	29	67457	67317	85	5.70534
109903	100404	86	34093	31442	82	1838	1715	20	3301	2903	33	6417	6121	47	10734	10056	54	245000	231647	100	5.70834
139154	119363	105	61631	53677	88	1973	1613	22	3526	2903	34	8239	7264	53	14126	12321	65	287669	259237	104	5.70934
132457	118814	90	49164	43953	86	1445	1434	17	3423	2895	34	6376	6094	45	9074	8802	50	205339	190951	103	5.71535
109970	102428	84	54311	50636	83	1610	1698	17	2747	2578	30	6597	6205	44	10671	10548	62	213027	201695	99	5.71735
111259	103348	83	39160	35272	81	2219	1885	25	3443	3519	30	7353	6935	45	12127	11637	67	259754	241992	99	5.72035
135916	111577	92	54817	43982	91	1868	1616	24	3755	3085	35	7945	6464	52	13675	11428	67	298163	239894	107	5.72236
173050	134954	99	56529	43461	98	2713	2065	29	4537	3427	44	7871	6076	55	14313	10884	69	276667	222315	115	5.72536
112378	99211	96	45984	40957	85	1233	1203	10	2290	2154	27	5530	4902	43	9334	9106	48	201173	177870	102	5.72937
131426	119132	89	55430	49509	86	2036	2027	23	3060	3301	29	7230	6540	47	11370	10407	56	258850	233255	101	5.73638
113175	108549	91	40029	38952	81	2289	2101	24	3314	3568	31	8053	7729	50	12919	12082	65	271863	259205	99	5.74138
247552	203386	104	117089	97825	98	5401	4745	37	9627	7851	62	19497	16248	80	30247	24723	101	608364	495551	117	5.74639
84153	75264	97	41070	35610	97	1146	1034	7	2196	1625	23	4964	4388	39	8877	7319	60	194467	167410	97	5.74639
121399	114413	100	37101	35063	83	1738	1938	20	3512	3486	32	7665	7566	47	13396	12321	65	290348	272914	100	5.74839
102464	98720	82	33603	32529	79	1927	1752	22	2565	3118	26	6284	6058	44	9470	8754	56	203023	196584	98	5.74939
135155	117722	90	43433	35586	90	1878	1721	23	4034	3306	46	7869	6407	53	13868	12102	66	286135	250054	106	5.7524
155754	135641	97	64313	57117	90	3066	2629	32	4796	3878	41	10266	8881	59	15198	13569	68	340643	300246	106	5.7534
142661	135068	87	35461	34309	82	2049	2338	23	4216	3942	38	8615	8339	50	13440	12967	60	278092	258857	101	5.7534
160900	143415	89	65403	58579	87	2853	2602	29	4750	4318	37	10428	9381	56	16301	13936	72	370204	335206	106	5.7534
98687	95902	84	40957	40493	80	1978	2262	20	2708	2470	28	6954	7272	43	12878	12779	60	247073	234536	97	5.76241
126273	111106	96	39150	32623	88	1665	1616	18	3254	2911	28	7155	6264	47	13117	11440	68	262808	232478	103	5.76241
46919	47555	74	19046	19015	56	380	594	0	658	799	0	1799	2061	22	3584	3395	34	68607	66307	86	5.76942
122329	108258	86	49630	42101	86	1402	1169	15	3171	3047	33	6719	6232	47	12433	10655	61	259261	233368	102	5.78444
182550	140275	100	61603	47622	94	2660	2215	28	4741	3549	44	8719	7263	54	15809	12098	80	341805	284842	111	5.78744
78193	75844	80	28440	28215	70	1119	1260	12	1369	1492	16	4006	4070	35	7682	7437	46	152197	149520	93	5.78744
90492	88296	82	30886	30025	78	1502	1347	12	2312	2159	26	5348	5115	39	8890	8681	55	189924	183362	96	5.79445
154478	142460	94	51336	48215	85	1946	2020	22	4454	4231	40	8994	8778	48	14683	13988	69	312908	286020	104	5.79745
182460	161594	105	109935	99731	93	3767	3289	30	7076	6490	47	12737	11615	63	20268	18955	91	397353	372878	107	5.80346
195187	150634	99	81042	61992	96	2512	2034	27	4824	3320	50	9137	7651	54	14484	12303	67	331108	260616	114	5.80346
113158	101471	100	36590	33469	83	1846	1821	20	3800	3638	36	6944	6525	47	11894	11071	61	235390	226742	99	5.80546
321634	240831	132	157079	122110	121	7524	5554	47	12390	9499	61	24908	19572	89	38153	29883	122	794389	617422	138	5.80747
172569	152629	98	79128	71074	91	1989	1834	24	3586	3392	37	7952	7075	50	12944	12214	64	266375	242826	108	5.81948
60490	58257	84	23023	23150	59	535	599	0	1319	1040	6	2250	2446	24	4207	4441	32	87213	84972	91	5.82048
165985	137916	95	66594	55020	91	2495	1854	27	4544	4117	40	10317	8555	61	18133	14461	73	368010	316851	108	5.82048
158689	137675	96	60430	51498	89	2463	2051	28	4368	3983	37	8777	7378	58	13710	12645	65	294873	269416	107	5.82949
105094	100554	83	35817	34739	81	1717	1673	18	3086	2852	33	6060	5856	44	11129	10974	64	227226	216825	98	5.8335
94827	91701	93	22525	22323	65	1404	1661	16	2684	2768	29	6880	6400	47	12183	11209	61	250372	246057	95	5.83751
79107	75792	81	28838	27894	78	1330	1231	14	2469	2106	32	6077	5710	43	8722	9025	49	191585	177177	93	5.84151
57132	54659	74	24409	22543	75	1037	985	0	1290	1467	15	3742	3567	35	5396	4914	42	125358	121367	90	5.84652
96077	85344	84	40585	35458	84	771	955	0	2190	1877	27	5117	4619	43	8720	7385	57	166958	153253	100	5.85353
150664	140843	86	55661	52182	86	2192	1873	28	4495	4125	38	9039	8149	55	13209	11903	67	292765	272062	103	5.85953
125771	112645	87	61619	54091	88	2018	1939	22	4304	3539	39	8625	7410	53	12972	11198	64	265776	232845	103	5.86054
92308	88181	84	30278	29717	78	1263	1368	14	2518	2618	23	5827	5820	41	10715	10027	57	225790	222811	96	5.86154
91142	84644	82	37644	33607	80	1156	941	0	2528	2164	30	4892	4605	38	7846	6916	46	178427	160691	98	5.86654
80491	78746	80	32100	31419	77	1089	1057	6	1958	1797	24	4288	4285	32	6656	6449	40	164466	163864	95	5.86855
187071	145061	99	71174	55776	97	2867	2029	28	4203	3694	38	9152	7319	56	14807	11893	73	310119	247435	113	5.87055
67216	67068	75	27929	28022	69	902	926	0	1867	1572	24	3258	3162	30	5770	6005	41	128079	128234	92	5.87155
65397	63490	79	30816	30738	76	1047	1052	5	2293	2121	24	3890	3718	34	6362	6922	38	128062	123137	92	5.87355
72361	72470	77	24596	24616	73	1545	1449	17	2332	2366	23	4964	5029	38	8009	8344	47	186252	181405	92	5.88056
111199	106184	85	47516	44396	82	1873	1660	20	3349	3190	32	7184	6720	46	12284	11966	60	259763	244434	99	5.88156
125078	106082	89	58752	49985	88	1856	1751	24	3882	3255	36	7511	6439	52	11382	9425	55	248633	211207	105	5.88957
196826	176257	95	99375	89968	92	3477	3166	30	6991	5924	54	12732	11468	65	20428	18604	91	446443	409636	109	5.89057
106258	100252	86	27925	25632	82	1527	1552	16	2633	2428	26	4970	4691	39	8091	8212	45	150802	145094	97	5.89258
218117	163489	106	72667	54737	104	3203	2655	31	6145	4638	45	12321	9860	64	23032	16960	81	456649	347335	122	5.89858
148397	121370	97	53812	44107	90	2282	1704	25	3551	3192	35	7653	5885	51	13111	10952	66	273257	228613	107	5.92061
222492	161370	104	62028	44778	99	4019	2912	38	6790	4529	60	11394	8184	61	18137	13028	86	381826	286307	119	5.92161
155151	126978	91	49030	38439	90	2326	1962	27	4197	3437	45	8791	7130	52	16308	13615	72	335845	263070	108	5.92161
86997	84484	82	31364	31137	76	1371	1193	12	2677	2499	27	4849	4599	39	8374	8484	45	180252	172797	93	5.92862
118836	108448	86	37368	33717	84	1993	1765	23	3040	3311	30	7217	6687	44	13248	12087	67	271837	258064	100	5.93062
49623	50667	55	20515	19443	57	1027	811	0	947	1187	10	2521	2455	27	3713	3741	33	81760	78204	89	5.93163
119685	104977	88	43812	38362	85	1478	1071	10	2518	1965	30	4759	4405	39	8540	7334	47	182841	162047	103	5.93864
188240	151867	99	52838	42729	95	2507	1891	29	4069	3687	36	8442	7167	51	13137	10917	68	263612	216316	113	5.95566
98828	96154	83	32656	31795	78	1481	1797	18	3080	2716	32	6293	5747	43	11307	10817	60	210975	207954	97	5.95766
76603	74350	92	22748	22543	72	1111	1170	9	1686	1664	20	4553	4633	37	7214	6770	44	153759	148607	94	5.96167
193226	148148	117	76606	59372	100	2691	1996	30	4281	3284	42	9476	7663	56	15627	11758	68	328712	267646	117	5.96267
272847	190709	120	79414	57365	113	3279	2508	33	6452	4874	51	12391	9041	62	19709	14015	81	431763	310962	132	5.96367
101874	96222	97	34214	30845	83	1274	905	0	2179	1950	26	4626	4348	39	7755	6443	53	157538	140550	97	5.96367
60748	61633	77	24689	25032	73	1032	986	0	1310	1342	16	2682	2529	29	4352	4469	38	87915	84670	91	5.96767
171261	134150	112	60803	46584	97	2377	2190	26	4372	3115	41	9178	7364	56	15226	12959	68	329917	261566	112	5.96767
174530	142679	98	68925	56706	97	2212	1608	27	3823	3740	36	8661	7146	56	14136	11515	66	294687	252681	114	5.97168
206628	154514	102	73114	54499	99	3324	2416	33	5989	4334	56	12425	9468	66	19467	14518	80	432856	324080	117	5.97168
91839	81558	83	36358	32262	82	933	1097	7	2291	2119	25	4321	3904	37	6960	6090	47	144151	127915	98	5.97168
95386	91732	81	29907	28687	78	1991	2044	23	2877	3038	33	6214	5813	45	13033	12626	59	248187	241118	97	5.97168
90586	88405	88	31865	31170	77	1080	956	0	2381	2568	23	4554	4466	36	8659	8613	49	161189	152895	95	5.9927
314894	204940	139	99762	65800	137	4725	3205	41	9005	5177	60	16356	10796	77	26820	18755	93	543964	379501	156	5.99371
129229	112620	89	41135	35826	86	1673	1132	19	2459	2360	30	5653	5152	45	9016	7566	53	200984	172871	104	6.00873
207804	162084	106	61516	47311	101	2404	2162	27	4829	3832	47	9540	7539	56	13948	11127	72	313360	239043	119	6.02975
107615	98199	87	45894	41317	83	1450	1326	16	2727	2504	28	5834	5385	42	10390	9386	57	218314	201156	100	6.04577
105619	102820	82	37023	36159	80	1637	1729	20	2761	2627	28	5373	5147	42	9116	8265	53	201927	198390	98	6.04778
142926	121521	92	55025	46893	89	2257	1816	27	3395	3036	36	7550	6348	50	13364	11850	67	261359	232426	106	6.04878
99649	97473	83	34960	34220	79	1352	1054	7	2291	2066	26	4990	4842	40	8091	7917	50	178132	174282	97	6.04978
245880	182023	112	113112	86457	111	4605	3266	41	6892	5675	51	17293	13711	72	29379	22163	103	638507	500019	127	6.05579
62439	60739	81	17100	17133	52	985	940	0	1344	1411	14	3803	4107	31	6867	6348	42	128866	126716	91	6.06179
143155	118379	95	44639	35953	91	2011	1549	25	4164	2979	39	8097	6972	55	13578	11324	68	313636	263970	108	6.0678
139690	118980	91	49356	41105	90	2087	1789	25	3714	2874	36	6064	4861	47	9767	8263	54	197935	169416	107	6.07481
149106	132691	92	47868	43387	87	2438	2387	24	3776	3307	34	8496	7523	49	13578	12310	68	282667	259136	107	6.07681
99432	94414	89	30285	29618	79	1535	1485	17	2544	2558	29	6514	6533	44	10654	10408	61	217873	205763	96	6.08482
143297	128980	98	68133	63629	87	2300	2073	24	4210	3844	36	10144	9271	55	16121	14901	73	349930	324304	102	6.08482
38767	40725	62	14444	14658	47	550	591	0	826	715	0	2160	1860	26	3306	2914	33	72519	68917	85	6.08482
225680	175654	104	88190	68154	100	3004	2423	30	5239	4115	45	11185	9397	60	17684	13804	76	391219	316065	119	6.09884
289861	177716	122	99165	61832	118	3926	2214	41	8481	5188	60	15599	9559	76	24380	15472	104	528931	338746	136	6.10385
40826	41405	71	9561	9619	42	445	366	0	874	762	0	1819	1929	21	3774	3638	35	65821	66697	86	6.10485
147407	135122	89	57590	53214	85	2761	2538	29	4945	4252	44	9857	9412	51	17248	15638	74	367956	339047	104	6.10685
291125	198287	133	93445	64265	122	4602	2681	42	8592	5887	56	16648	11575	73	25407	17678	104	563269	399904	141	6.11086
241794	178116	109	85827	63492	105	3455	2669	34	6246	4948	49	13932	10375	67	22357	16492	88	487221	370242	121	6.11186
135935	118925	91	72430	63811	89	1870	1898	20	4651	3777	38	9079	8107	51	15161	13104	67	316827	281815	105	6.11787
149819	136106	90	64146	59676	86	2681	2516	28	3984	3839	37	9134	8599	50	15349	13383	75	314022	287235	102	6.11787
109213	99023	85	28392	24318	85	1834	1239	18	2936	2529	29	6395	6032	45	10608	9284	65	211843	189552	101	6.12187
108647	100959	86	46265	41123	85	1489	1348	16	2563	2348	27	5679	5409	43	8947	8339	49	218044	203405	99	6.12888
112836	103127	85	40957	37303	83	1391	1275	16	2467	2380	29	5221	4770	39	9241	8327	55	190377	175649	100	6.12988
155707	124741	96	58650	47599	92	2174	1940	24	4192	3668	38	8053	6784	52	15818	12332	90	331071	278093	110	6.1429
113730	100425	90	42450	37976	85	1699	1485	20	3398	2644	33	6202	5580	44	10135	9200	60	225932	206567	100	6.1469
135674	110620	92	51949	41932	89	2159	1614	24	3570	2850	37	7980	6622	53	11362	9588	56	257887	215160	107	6.15391
166833	128562	103	59220	45777	95	2462	1780	31	4738	4092	47	8930	7532	53	13280	10650	65	307038	251764	110	6.15992
117758	108444	85	46822	43670	83	1731	1833	18	3033	2860	32	6512	6138	46	11021	10149	65	228608	211842	100	6.16393
180425	140971	102	50012	39217	94	3317	2365	33	4225	3766	43	10227	8247	55	16528	13021	71	354561	293187	114	6.17093
139373	119115	90	54782	44849	89	2320	1902	25	3268	2916	33	8333	7338	49	12942	11235	59	275998	229387	105	6.17093
79739	80720	77	27236	27560	70	874	985	0	2036	2000	23	3879	3838	36	7317	7190	48	138709	133918	93	6.17194
173633	151502	105	69928	62446	90	2912	2416	31	5759	5342	44	11946	10792	62	18012	17037	71	386775	354952	109	6.17294
240091	174220	115	74607	55234	106	3813	2917	38	6652	4937	48	12852	9837	71	21264	16122	81	427332	341985	122	6.17694
108804	102066	86	43670	42057	83	1889	1611	23	3311	2939	35	7606	7215	45	13441	12760	62	294023	272919	100	6.18495
122671	114739	86	46436	43329	83	2000	1984	23	4104	3559	36	9385	8949	53	14370	12774	65	317283	301017	101	6.19797
130259	114944	105	41731	37036	105	2162	2002	22	3981	3287	37	7544	6866	49	13651	12199	70	282027	250706	105	6.19797
97454	88344	82	29826	26440	81	1220	1353	14	2630	2044	28	5480	5133	41	9299	8561	52	202689	193138	99	6.19997
204643	149655	102	67213	49818	98	3003	2469	29	5352	3729	45	10538	7906	61	16940	12055	71	364822	270854	116	6.20498
260048	207393	113	154342	130611	108	5896	4746	42	10924	8908	57	21237	17787	87	32708	26217	110	678971	555251	124	6.21599
81318	80041	93	28244	28732	66	1289	1269	14	2670	2440	26	4210	4336	34	6985	6661	44	160403	152270	93	6.21599
106777	101001	88	35044	34339	81	1519	1415	17	2978	2691	30	5762	5696	41	9959	9857	50	221861	210852	99	6.21699
162312	127165	101	46196	35624	91	3229	2254	33	4269	3521	40	7312	5477	52	12285	9151	65	241258	193908	111	6.221
245916	196349	109	159706	132510	108	6019	4832	40	9892	8397	57	21168	18116	80	34952	28654	109	730079	620334	124	6.224
173336	157212	96	86800	78849	92	3894	3472	34	6291	5698	44	12116	11076	58	19328	18045	79	418931	380043	109	6.225
203448	162982	99	76403	63510	95	3323	2638	33	4967	4505	42	12903	10639	65	22146	17773	89	456811	371309	113	6.225
172182	126303	106	64961	48332	96	2460	1776	31	4674	3642	42	9050	6554	57	14784	10888	74	317368	240390	113	6.22701
134741	121109	103	38329	33324	87	2189	1931	25	2995	2817	30	7577	6548	50	13436	12573	66	276721	256549	103	6.23201
183297	142902	96	69007	52698	95	2589	2113	29	5019	3807	45	10259	7761	56	18093	13433	75	367104	286973	113	6.23602
142344	111707	102	47574	37421	91	2093	1629	22	3385	3007	36	7387	5797	53	11300	9038	60	248275	203614	108	6.24403
139309	107339	96	54208	42199	92	2301	1782	27	3637	2775	40	7103	5610	51	10565	8531	56	234766	186042	106	6.24503
115137	104717	85	45406	40516	84	1832	1597	22	3771	3149	35	7459	6664	51	11091	9947	59	240753	216712	100	6.24603
169076	137605	98	48327	38633	94	2627	2034	28	4050	3556	37	8236	7080	51	11884	9485	69	249372	207833	112	6.25004
60393	59717	80	23522	23564	64	807	725	0	1158	1059	6	2628	2700	29	4682	4783	37	93194	93069	90	6.25204
88154	83839	84	33364	33081	78	1125	1323	11	2427	2649	26	4983	4638	41	7364	7344	46	169296	160787	96	6.26005
91320	89792	85	25622	25156	68	1606	1534	18	2398	2577	26	6045	6016	42	10735	9980	55	210457	209786	94	6.27006
177129	142223	113	59669	47726	95	2570	2150	27	4380	3846	40	10163	8285	57	16085	13843	76	335918	278391	113	6.27006
99810	95012	84	36226	35042	80	1589	1389	16	2425	2334	26	5540	5542	39	9367	8646	56	204497	195387	97	6.27507
105764	100864	85	30420	29494	80	1079	1281	12	2828	2885	30	5591	5231	42	9122	8330	63	198412	186920	99	6.27807
105588	100545	86	44803	43807	80	1957	1699	20	2732	2948	28	6137	6084	39	10459	10325	56	228037	215720	98	6.27907
86017	78706	83	38205	34353	82	1262	1092	6	2417	2442	28	4606	4185	37	7282	6828	47	172572	155655	97	6.28007
131014	111095	89	44665	38078	87	2549	2017	25	3071	3051	34	7067	6194	47	10682	8880	63	231797	207533	105	6.28608
227187	179582	100	118858	98897	102	3492	2993	34	6347	5099	54	12466	10389	61	19632	15725	81	387840	331264	117	6.29309
83162	80846	93	30901	30616	77	1199	1230	11	2065	1990	21	4393	3994	35	7656	7402	50	157924	150859	95	6.29409
181500	131134	97	61031	43967	96	3303	2208	34	4978	3493	48	9590	6633	60	15995	11557	76	322666	229988	114	6.3011
136208	125044	89	72334	67686	86	1445	1388	16	3424	3247	32	6929	6521	43	11720	10760	67	256831	246656	101	6.30511
109807	103828	86	45422	43557	82	1915	1666	21	3572	3760	34	7603	7088	51	14053	14040	63	264001	252850	100	6.30711
72097	71245	75	26383	26146	75	941	889	0	1603	1641	19	3495	3231	32	5156	4741	41	115743	115793	92	6.30711
35546	37161	65	12960	12883	47	347	460	0	783	813	0	1846	1967	20	3422	3392	30	61929	59639	83	6.31312
115451	112868	84	29885	29592	80	1858	1775	20	3543	2849	33	6502	6213	47	12103	11642	58	255143	238251	99	6.31512
117272	112192	84	45496	43516	81	1648	1630	20	2831	2809	30	6194	5786	43	11794	10840	66	230439	219546	99	6.31812
96626	93674	84	34425	33691	79	1539	1500	15	2713	2381	30	6001	5700	42	9764	9271	55	215302	208071	97	6.32013
106747	101630	86	41503	39853	82	1657	1431	16	2999	2638	34	5522	5256	40	8630	8131	52	205439	196958	100	6.32714
109429	100809	87	47241	44359	84	1801	1736	23	3017	3178	32	7080	7041	44	12201	11401	63	246285	235741	101	6.33214
176391	129692	104	61839	45496	96	2136	1567	28	4754	3448	47	8622	6542	57	13512	10148	73	320043	234104	113	6.33615
139915	126772	104	74712	68716	88	2358	2246	25	4326	3907	41	9128	8626	52	15943	14594	75	322629	308342	104	6.33715
164777	130063	104	55571	42930	95	1685	1271	19	3449	2872	35	7211	5574	54	11821	9637	68	251709	205490	112	6.33715
97256	94651	88	25750	25376	72	1515	1570	18	3269	2810	32	5750	6223	40	10084	9945	57	219309	207284	96	6.34616
172725	132555	112	64254	48175	95	2318	1925	27	5176	3527	47	9981	7859	58	15958	12705	73	341910	264477	112	6.34916
110686	107388	82	45961	44208	82	1659	1688	21	3291	3309	35	7703	7622	49	13513	13064	70	279054	263113	99	6.34916
104665	100350	83	42370	39588	82	1610	1563	20	3498	3338	32	6617	5881	47	11644	11190	59	260584	246118	98	6.35417
268778	199335	133	132931	99099	116	5030	3391	42	8967	6491	54	18404	14172	78	32535	23575	113	690347	522925	133	6.36018
340193	227433	143	95252	61711	135	5875	4065	43	10322	6584	60	18553	12659	77	27334	18535	114	558654	394149	151	6.37019
171011	132975	95	63427	49001	94	2500	2148	27	4386	3375	43	9385	7541	56	16765	12481	73	371048	297962	111	6.3802
88843	89497	79	27937	27656	74	1107	1169	10	2699	2449	30	5189	5381	39	8299	8524	50	183180	178081	95	6.38321
91774	88582	82	35400	34883	78	1233	1090	8	2334	2564	25	5089	5020	39	8121	8084	50	189232	183523	97	6.38321
140459	121718	92	40410	33096	89	1704	1568	21	3114	3010	31	6818	5943	47	10541	9341	57	240687	213289	106	6.39222
128138	112172	91	53563	47612	86	1838	1741	20	3933	3010	36	7390	6638	49	12099	11819	65	268425	240863	103	6.39522
102690	97332	82	36678	33915	82	1679	1292	13	2502	2296	25	5146	4555	43	8898	9057	50	201902	195671	97	6.39722
158012	130963	91	67109	56917	91	2516	1956	26	3636	3311	36	9352	7881	55	15280	13329	67	342247	299335	108	6.40423
134547	115484	92	52763	45807	88	2277	1864	24	3213	2895	32	8001	6988	50	12927	10774	74	274767	241383	105	6.40524
203880	160035	114	82145	66382	101	3320	2632	35	6075	4749	45	11915	9555	61	21369	17766	84	440885	360481	119	6.41425
137107	114300	94	47696	39825	88	1852	1368	20	3261	2879	30	5760	4839	45	8780	7019	58	217195	187110	106	6.41425
201007	164319	100	90322	73397	98	2515	1869	30	5150	3984	42	9991	8138	62	17246	14667	74	369982	315000	116	6.41825
132566	126140	86	50297	47929	84	2082	2158	20	4345	3970	40	8655	8482	51	14384	13240	67	317243	291621	101	6.42226
121904	104522	90	39454	33072	87	1721	1424	19	2706	2379	31	6760	5817	48	10531	8145	65	235060	205892	104	6.42626
67432	66261	78	24659	24685	66	1214	990	0	1708	1889	18	3584	3521	32	6808	6260	47	136664	132018	92	6.42626
160169	128835	96	73321	60339	95	2624	1909	31	4449	3837	40	9139	7477	53	16374	13830	82	343084	288810	110	6.43127
123749	106864	89	33833	27564	88	1852	1663	23	3725	3546	35	7643	6496	50	14124	12227	72	277538	240172	102	6.43127
97142	94476	80	37947	37069	78	1764	1597	20	2728	2538	30	6397	5932	44	10781	10864	60	241079	228639	96	6.43527
202692	162569	98	64078	50922	96	3394	2904	35	5140	4300	45	9218	7236	58	14492	11821	66	298930	260987	114	6.43828
120357	113457	91	44566	43136	83	1100	1072	8	2615	2596	28	5086	4891	41	9772	9595	48	191019	181636	101	6.43928
111798	105051	86	40307	38846	81	1718	1692	21	3468	3033	35	7978	7473	47	12750	13016	57	285201	270451	100	6.44328
76463	74765	79	25213	25059	72	1027	1123	8	1652	1338	22	3595	3696	34	6203	6461	39	134290	131082	93	6.44328
146668	127821	97	54872	48265	88	2359	2047	23	3667	2644	38	7286	6207	49	9881	8987	53	213399	196216	106	6.44629
168337	134989	98	60257	49533	93	2439	2078	27	4293	3572	42	9027	6991	53	15521	12598	72	325641	275394	111	6.44629
78339	77751	80	19823	19681	56	959	981	0	1881	1545	20	3484	3341	34	6179	5964	42	127534	123477	93	6.4543
113261	104691	85	47432	43783	83	2007	2013	21	3355	3186	34	7248	6306	47	11662	10711	58	263005	245513	100	6.4543
192786	143583	100	64177	49755	96	2712	2071	32	5041	4114	42	11276	8409	64	19463	14295	82	395492	306005	113	6.46131
120360	107393	103	40980	37397	86	1827	1758	19	2745	2735	28	5818	5110	42	9322	8936	52	211353	202459	103	6.46932
201341	157635	100	66279	51159	98	2620	1949	30	5229	4056	47	10475	8428	57	17803	13896	77	383015	311188	116	6.47232
318473	207021	124	103877	67411	122	5122	3304	45	8665	6229	57	17567	11634	77	27304	18860	110	555850	383851	141	6.47833
67688	68139	77	28585	28130	76	1226	988	0	1175	1274	12	3942	3889	34	5974	5803	44	131180	125026	93	6.49135
109098	104535	83	36538	35220	80	1618	1336	20	2921	2936	34	6871	6444	47	11164	11165	58	232487	219550	98	6.49235
189506	155630	101	69319	58077	95	3298	2474	34	4939	4626	40	11235	9778	59	19420	17183	85	399856	359698	110	6.49335
87348	86635	77	29004	28155	77	1059	1102	9	2572	2328	28	4643	4418	38	8779	8179	50	188432	176728	95	6.49735
320836	215880	140	123725	84568	139	5588	3465	45	9219	6707	56	17800	12768	80	28717	19850	96	573498	416358	156	6.49936
30359	30023	71	5420	5602	34	598	494	0	752	556	0	529	634	0	1601	1733	21	74763	74114	83	6.50637
49992	49441	77	18637	18590	55	510	653	0	1161	912	0	2400	2547	26	3557	3888	28	93984	96465	90	6.50837
136577	119842	92	43447	37763	87	2184	1756	25	3394	2991	30	7733	6832	47	13792	12635	63	290867	264358	105	6.51538
179007	145600	105	59594	48486	93	2251	1761	29	4469	4316	39	8992	7590	56	14437	12795	76	297616	250902	112	6.51638
129664	108955	91	43687	35913	87	2213	1816	23	3415	2712	40	6976	5690	50	12654	10426	65	261565	213791	105	6.51638
191805	142367	102	76763	57324	100	3156	2172	33	5390	4173	45	11410	8346	61	19214	14104	82	418775	312137	117	6.5324
125045	113939	86	42425	37094	83	1747	1436	18	3279	3032	31	6543	6119	46	9609	9149	53	214029	190691	102	6.5334
158734	127930	94	55673	43994	92	2280	1866	26	4827	3474	44	9228	7875	52	17062	14034	81	343826	279536	109	6.5334
94614	89886	82	32410	31750	79	1317	1488	16	2450	2068	27	5238	4954	39	9357	8837	49	198340	189317	97	6.5354
102572	99457	83	30362	28778	81	1620	1363	17	2932	2509	33	6587	6478	42	11075	10981	59	238094	230416	98	6.53741
99995	97792	81	28245	27830	79	1658	1596	20	2843	2723	31	7289	7175	47	12479	12257	65	272025	271895	98	6.53741
189845	156838	106	61958	49877	98	2821	2304	32	5200	4373	41	11439	9583	58	20849	17977	74	419065	364099	115	6.54341
54226	54855	74	22595	22818	65	649	750	0	1293	1104	7	2821	2669	29	4065	4368	34	100157	99650	90	6.54742
97267	92750	85	32907	29871	82	1557	1833	18	2625	2838	24	5547	5425	38	10216	9394	51	231436	216970	98	6.55042
206478	151241	106	85360	66352	101	2671	1883	32	4882	3873	43	10880	7914	62	18246	13412	73	393773	299492	117	6.55543
124347	115930	86	44580	41537	83	1883	1783	21	4075	3536	35	7695	7167	49	13401	12355	63	276007	255126	101	6.56344
161286	136974	90	57424	49072	90	1851	1648	23	3773	3223	36	7713	6706	50	12505	10437	64	242107	204561	107	6.56845
211121	160406	104	75500	58195	101	2812	2188	31	5215	4258	42	11302	8717	64	17445	14147	77	368785	289180	119	6.57245
204758	172078	101	85261	72140	97	3430	2815	34	6147	5283	50	12512	11299	61	20466	17966	83	443328	391340	114	6.57946
92322	88068	86	35520	34296	79	1405	1302	15	1964	2044	25	5366	5239	40	9189	9054	49	205268	197605	96	6.58046
66373	65030	80	13087	13038	46	992	1021	3	2008	1636	25	3469	3406	34	6162	6541	44	116762	113814	91	6.59147
272896	214319	128	124453	99352	116	6419	5053	41	10016	8584	57	20798	17781	81	32087	27258	110	687953	592083	134	6.59548
314404	242209	115	127605	99912	112	6166	4862	42	10005	8259	54	21959	17004	89	34769	28377	115	738204	582855	131	6.59548
115375	109672	84	38251	37121	81	1375	1642	16	3131	3361	28	5738	5210	42	8891	8641	51	183957	175401	99	6.60049
159197	145563	95	81839	75532	90	2281	2012	25	4738	4362	41	9967	9492	55	17049	16304	72	372023	340422	106	6.6095
266713	187019	119	94543	67194	110	4570	3242	39	7114	5328	53	14700	10363	68	23461	15933	96	509854	359303	128	6.6105
112288	107116	92	28253	27714	79	1604	1959	19	2971	2962	31	7503	7493	44	13267	13462	65	273971	261498	99	6.6135
85628	76737	84	28212	25122	79	842	831	0	2417	1829	26	4130	3670	37	6526	6123	46	139157	128831	94	6.6145
103753	99722	86	30890	29905	80	1484	1336	13	2931	2759	28	6102	6024	44	9552	9598	56	206225	196162	96	6.61751
107688	95027	94	44707	40064	84	1858	1617	18	2585	2238	27	5659	5274	44	8676	8291	52	195048	180241	101	6.62852
89946	88582	79	26671	26338	76	1914	1729	21	2632	2898	29	6662	6356	45	10708	9666	62	235323	224407	95	6.63153
131595	117314	90	38566	34097	87	2348	2142	25	3562	3196	32	7541	6772	49	13308	11875	65	281640	258053	103	6.63854
228476	186661	102	92105	74955	98	3928	3139	38	7372	6123	47	15788	13357	74	26117	22486	89	545779	465512	115	6.64955
108429	91460	87	44994	39344	86	1356	1189	12	3555	3135	33	6273	5392	46	9700	8661	51	205313	176339	102	6.65055
91044	88566	81	37523	36529	79	1407	1334	15	2487	2388	23	5769	5813	40	9597	9411	54	207550	194977	96	6.65856
91699	89306	81	31828	31105	78	1049	828	0	2441	2254	27	4908	4690	42	7229	6911	47	168427	164565	96	6.66156
114686	101959	87	38335	33953	84	1464	1384	14	3007	2749	29	6924	5775	49	11647	10316	61	229886	212228	100	6.66657
169864	137184	95	63479	51104	92	2612	2028	28	4114	3501	36	9439	7785	59	16393	13762	75	339884	284600	110	6.66757
136800	120995	89	52627	44866	88	2080	2034	22	3998	3020	42	7893	6571	50	13372	11519	66	277346	241767	104	6.66757
91670	88942	83	27026	26716	77	1753	1559	19	2445	2290	27	4858	4854	36	8491	7831	51	183678	177229	95	6.67358
134008	115013	94	59950	52454	89	1634	1521	17	3322	2798	32	6864	5728	48	10390	8439	53	246254	223812	102	6.68159
257942	201425	105	115502	92889	102	3770	3094	35	8793	7384	55	17009	13973	77	25996	22211	100	568393	498438	115	6.68159
278625	207169	122	123275	94187	119	5268	3977	40	9622	7718	59	21149	16875	89	32092	25352	114	705586	562501	136	6.68459
85031	75957	82	29186	26450	79	1559	1528	15	2050	1828	24	4956	4525	41	7336	6651	46	163659	152102	97	6.6876
144822	115812	95	57868	45888	92	1511	1410	14	3630	2651	39	7963	5714	55	13761	11079	71	287740	216909	108	6.70863
96304	95423	83	41479	40370	79	961	970	0	2802	2435	30	5269	5141	39	7298	7971	42	178967	174482	97	6.70963
123300	107126	90	55833	48733	88	1710	1353	18	3065	2410	34	5557	5258	43	8762	7770	49	193964	175795	104	6.71664
73650	71500	81	37091	37004	76	988	1037	5	1593	1873	21	3455	3587	32	6127	5754	42	128610	127526	93	6.72965
85151	81670	82	41951	41706	78	1369	1490	16	1680	1243	19	4659	4590	35	8087	7304	54	168084	163027	95	6.73065
219461	189715	115	95726	84041	101	4040	3522	34	6871	6147	44	14736	13502	63	25305	22695	101	518251	458607	117	6.73866
86503	83568	79	24579	23945	76	900	1107	9	2433	2254	29	4168	4028	35	7159	6677	49	160328	156580	94	6.74567
118087	109675	85	41461	38582	84	1597	1349	16	2863	2640	28	5747	5531	42	9671	8624	60	211156	195911	101	6.74667
102083	93888	89	40338	36659	82	1408	1241	17	2416	2393	24	5355	5129	43	8351	7714	50	189128	178284	97	6.74667
86530	83024	83	28055	27063	79	1422	1421	17	2397	2052	25	4897	4840	39	7644	7346	51	181301	174638	97	6.74968
119866	98073	90	44683	36136	89	1529	1151	16	2442	1961	28	5708	4653	43	10418	7574	63	197392	160822	106	6.74968
148406	126249	93	53479	44336	91	2275	1771	25	4029	3793	38	8403	7079	52	13397	11215	68	288386	242399	107	6.76069
117397	99733	101	47243	41834	87	1693	1672	19	2728	2377	29	5598	5264	44	9239	8255	51	188831	161922	104	6.76269
113302	103197	94	45196	41659	84	1341	1288	13	3256	2865	30	5377	5098	41	9390	8130	58	201999	186682	101	6.7637
206131	159279	109	69128	53146	98	3431	2247	36	4756	3707	42	10747	7936	68	15824	11224	83	331356	262856	116	6.7637
208513	164133	107	100315	81192	99	3082	2333	33	5369	4274	44	12064	9283	63	19843	15951	84	413944	325335	116	6.7637
109432	101524	85	44796	40193	83	2115	1841	23	3380	2956	32	6611	5861	47	11446	9911	72	224149	201815	100	6.7637
165791	146244	96	59011	51750	91	2732	2463	27	5489	4724	41	10043	9031	54	15887	14105	71	343754	308361	108	6.7667
105707	96683	91	46333	41859	84	1617	1283	19	2646	2482	29	6308	5682	43	10020	8848	63	214196	194559	100	6.7697
76226	75043	80	27855	26415	78	813	867	0	1619	1621	17	3598	3285	35	5818	5689	41	134172	125122	93	6.77471
120108	107918	87	46412	41600	84	1547	1237	15	2865	2746	32	5317	4943	42	9156	7823	62	189667	179823	101	6.77771
161359	136904	103	70324	59546	93	2320	2028	25	4217	3288	40	9501	8076	54	15051	12937	75	319219	277780	108	6.78172
183867	145245	102	68172	54416	94	2283	1587	29	3934	3029	39	8335	6841	56	13548	10501	69	293256	238725	112	6.79374
50314	49992	74	22497	22454	59	770	724	0	1216	1387	13	2163	2311	26	3943	3970	34	91165	90118	89	6.79974
103704	100503	85	51248	49746	81	1357	1462	15	2903	2806	28	5756	5752	41	9803	9872	50	197706	190097	97	6.80575
100970	93842	81	42308	39381	82	1252	1067	8	2242	2088	22	5878	5328	43	9836	9509	54	198000	192581	97	6.80875
63004	61067	77	26563	26478	75	619	744	0	921	1106	8	2494	2406	27	4102	4085	35	99875	102158	91	6.80976
73574	70594	83	23728	22766	67	1096	1122	9	1737	1553	21	4071	4169	35	6927	6388	46	138333	132261	94	6.81777
127160	113653	89	60023	55368	85	1949	1687	23	3814	3402	33	7427	6506	49	11453	10182	59	256082	239272	103	6.82377
94160	86644	86	36498	33591	81	1233	1070	10	1558	1742	23	4827	4570	38	6731	6177	46	173273	157221	99	6.82578
112424	107053	85	43011	39735	84	2004	1838	22	3164	3553	30	7699	7345	49	12738	12312	63	273601	255932	99	6.8408
93730	92245	82	36175	35132	78	1382	1715	18	2775	2749	28	5966	5741	44	9865	9221	52	235883	227813	96	6.8418
186417	152880	97	66911	54916	95	3294	2527	34	5862	4603	47	12206	10680	62	21123	18368	82	449190	389835	112	6.8428
26306	26806	56	9880	9991	42	476	480	0	992	709	0	1577	1629	20	2688	2601	28	49451	49808	81	6.85081
63514	63413	74	31595	31668	74	677	1005	2	1420	1098	9	2919	2975	30	5860	5517	45	117091	113775	91	6.85481
61113	59180	77	27546	25554	78	755	939	0	1493	1669	20	3048	2948	32	5254	5067	39	120295	108947	93	6.85581
163903	145464	96	81963	74162	93	2863	2553	27	5046	4556	39	11255	10168	60	19372	18334	74	387059	350502	110	6.85882
272244	181360	117	93252	62087	112	3986	2644	39	6163	4504	49	12821	8652	68	19877	12749	87	418152	291382	129	6.86382
57828	58007	75	24695	24665	73	765	730	0	1518	1210	14	2949	2792	29	4853	5256	34	111627	107498	89	6.86783
59805	58604	82	23691	23132	71	1157	1078	8	1029	1326	14	2898	2827	29	4551	4644	37	91388	86538	91	6.87184
117927	106544	87	41691	37844	83	1542	1225	17	3167	2845	35	6405	6064	47	9324	7682	63	199228	180821	101	6.87384
199138	153321	107	79603	63898	100	2635	2007	30	5186	3609	44	9447	7673	55	15208	12091	73	320911	263911	118	6.87384
79035	77191	79	22815	22745	67	1109	1157	11	2689	2712	25	4711	4820	37	8535	7860	54	191225	182059	94	6.87985
132646	110695	94	47685	40848	88	1359	1356	16	2818	2619	33	7286	6064	48	11694	10171	65	255148	220547	106	6.88285
94884	93627	82	27098	26575	78	1236	1380	14	2623	2579	26	5437	5300	41	10969	10520	58	212774	205805	95	6.90287
88418	88025	79	35943	33564	79	1280	1295	13	2501	2423	26	5178	5240	37	9100	8264	51	195689	182516	95	6.90488
92959	85035	83	36732	33431	82	1274	1109	10	1996	2013	22	4742	4314	40	8426	7254	51	174071	162325	98	6.90588
84409	82700	81	24119	24195	66	1562	1348	19	2016	2121	27	4515	4491	35	7792	7943	48	189277	178728	95	6.90688
80644	77016	95	26719	26413	76	1208	1120	9	2213	1819	29	4454	4189	36	7002	6780	46	158144	151365	95	6.91089
126816	113182	87	34714	30208	83	1415	1286	12	3018	2643	31	6645	5797	48	11484	9923	61	230631	211943	103	6.91689
134529	122572	89	51326	46012	87	1995	1514	23	3081	2663	33	7310	7058	48	13200	12020	66	269608	250737	104	6.9199
134820	122004	91	64511	57693	88	1443	1441	17	4193	3477	37	7267	6571	48	10712	9826	56	230002	219082	103	6.93091
102224	98866	83	37475	36852	79	1492	1665	17	3060	3121	31	6904	6698	47	10751	10848	64	253066	243980	97	6.93992
77830	76837	78	28479	27885	77	785	848	0	2148	1938	21	3916	3856	35	6950	6599	47	156753	149318	95	6.93992
152264	108444	97	59293	42489	97	1960	1396	23	3842	2830	41	7624	5779	57	11932	8180	64	259465	188296	114	6.94193
52072	51974	75	20282	20384	60	641	643	0	668	861	0	1881	1852	25	3208	3601	28	69224	67714	89	6.94593
80431	79278	83	27574	27447	77	1439	1254	14	1793	1978	22	4905	4594	39	8719	8543	48	186783	179952	95	6.95194
107861	105313	98	43981	43092	80	1425	1385	12	2443	2325	27	4984	4719	40	8272	8123	49	178213	174167	98	6.95194
101056	96582	81	33864	32096	79	1392	1463	15	3084	3068	29	5314	5048	38	10501	10203	56	216335	203845	97	6.95594
50894	49391	88	16418	16514	50	957	757	0	1057	1178	10	2170	1899	27	3760	3623	34	80735	80382	89	6.95594
108242	100234	93	37039	34282	83	1654	1190	16	2562	2644	29	6883	6065	44	11025	10040	57	247563	230876	101	6.95694
42389	43562	71	15235	15515	48	390	620	0	941	823	0	1680	1864	19	3215	2903	30	67280	67421	86	6.95795
92704	88765	84	31458	29705	80	1469	1280	14	1975	2091	20	5826	5466	42	9138	8100	54	191690	184427	96	6.96095
109307	101864	89	33582	30168	84	1665	1696	22	3110	3036	29	6543	6371	41	11570	11254	64	245960	234564	100	6.96596
179132	137518	99	64779	49674	94	3026	2324	33	4524	3328	40	10302	7789	56	16835	12411	81	346282	271844	112	6.97597
171843	134763	98	62824	51626	93	2053	1704	24	4746	3647	46	9824	7705	56	17425	14142	80	368157	299898	111	6.98098
65533	65461	78	20761	20748	56	1093	1044	4	1378	1567	16	3344	3387	32	6201	6376	43	128698	127184	92	6.98198
195081	140531	103	78794	57994	98	2587	2077	29	4991	3929	45	10718	7761	62	17082	12063	86	364804	278198	115	6.98598
238720	188897	115	80618	63450	105	4009	3327	36	7466	5673	53	15518	12715	68	24128	19316	90	526084	446713	123	6.99099
131443	109006	89	39406	31419	89	1795	1578	21	3261	3073	31	7134	5907	52	12570	11482	60	277700	238824	104	6.99199
197540	154586	104	62436	48332	97	2499	1976	27	4383	3652	38	9133	6957	55	14842	12188	68	339053	277222	115	7.003
96457	93787	94	28113	27555	78	1323	1405	15	2441	2617	27	6064	6140	41	10764	10281	55	224547	214600	97	7.00601
115503	96291	90	33577	27077	84	1555	1119	11	2288	2119	29	5469	4391	45	9040	6828	54	179129	147048	103	7.01602
99130	91106	87	30646	27247	82	1339	1426	14	2472	2377	29	6005	5635	43	10259	9642	54	235179	219981	99	7.02603
175211	149976	95	79143	66638	93	3488	3111	32	6439	5932	44	13134	11811	66	21954	19938	86	429673	386639	107	7.02603
249203	201912	108	107894	88319	107	4432	3434	39	8247	7067	51	16589	13967	75	28496	23942	106	589676	507027	121	7.02904
177547	141581	97	62740	50130	92	2409	1968	27	3799	3312	35	8757	7044	53	14133	11491	66	307030	255413	109	7.03104
119637	107871	89	38442	34399	85	1747	1783	19	3230	3180	30	7283	7030	44	13093	12087	67	285026	264309	102	7.04005
86144	83800	80	37540	36939	78	1368	1132	12	1765	1929	20	4541	4645	36	7839	7829	47	166270	165899	95	7.04005
93637	84529	86	43692	39225	82	1311	1185	13	2828	2141	31	4750	4533	40	7869	7165	52	166453	155731	99	7.04506
98764	97292	80	40771	39987	78	1542	1487	15	2771	2500	29	5637	5410	44	9461	9464	56	217512	208678	96	7.04906
90941	89300	84	33599	32559	80	1569	1468	18	3385	3120	31	5564	5181	41	9206	8859	51	197602	192278	97	7.05006
158682	139053	101	39712	34653	92	2364	1897	27	4451	3868	38	9131	8310	56	16193	15214	66	330945	303087	110	7.05407
98970	92343	86	27297	24439	79	1460	1029	6	2017	2327	24	4626	4398	38	7230	6248	47	163751	151982	97	7.06408
160852	125039	94	58814	45959	93	2862	2098	33	3785	3183	37	7474	5749	50	11487	9096	59	234005	185184	111	7.06709
229344	176251	115	146693	114835	106	4816	3707	40	8885	7347	60	18877	15093	87	28233	21756	107	596671	472867	123	7.07009
84384	80412	95	31102	27047	95	1351	1367	13	2254	2088	28	5184	4663	40	10093	9195	58	195306	176333	95	7.07009
112988	102006	85	39037	33838	85	1962	1832	22	3238	2929	33	6806	6128	46	12854	12045	61	248053	223260	101	7.08211
285310	199577	113	99786	69830	110	4922	3809	41	8084	5936	51	17223	12432	74	25380	18375	111	552570	408939	126	7.08611
129713	112437	88	46422	40365	85	1490	1293	17	3053	2719	30	6472	5700	46	11843	10281	62	237545	212809	101	7.08711
176099	148916	100	75653	65506	95	2556	2411	26	4172	3449	39	7877	6787	50	11629	10217	56	233715	216543	108	7.08811
75894	73917	82	19898	19738	57	1142	1106	8	1791	1849	19	4505	4545	37	7576	7374	49	161950	162081	92	7.09012
110875	104115	87	42564	38687	82	1374	1292	18	3065	2867	29	6286	5616	44	10472	10043	59	216399	203251	99	7.09212
92298	89313	94	34720	34309	78	1398	1505	17	1599	2132	21	6041	5388	44	9440	9516	49	195563	188749	96	7.09412
93733	85408	88	41533	38490	81	1387	1126	13	2123	1921	26	4748	4264	40	6781	6467	44	157535	139065	99	7.09713
90725	87477	82	14775	14552	48	1501	1561	15	2102	2367	25	4932	4743	38	8687	8058	49	177023	172649	97	7.10413
107977	92090	90	37791	31190	87	1481	1450	14	2747	2292	31	5494	5072	42	9169	7943	50	205070	174670	104	7.10513
110767	102771	86	37680	34676	84	1528	1563	17	2827	2551	27	6756	6670	43	11661	10581	61	237466	220694	100	7.10714
141467	127330	95	43953	38664	87	2059	1973	24	4790	4198	40	8999	8195	53	15554	13443	73	361069	326803	104	7.11114
165898	136901	100	58716	47757	93	1690	1287	22	4092	3812	38	8572	7438	51	13582	10834	72	297346	254882	112	7.11315
147582	134368	89	38480	33828	88	2052	2063	21	4372	3967	38	9061	8789	56	15675	13804	70	321399	303752	105	7.11515
135612	119476	89	46296	39469	88	1655	1247	17	3451	3034	35	7364	6684	51	11616	10329	61	261394	232231	104	7.11715
173875	128259	102	67920	52040	97	2546	2090	30	4277	3861	41	10168	7708	62	16348	13061	75	383482	307848	114	7.13217
115281	106172	87	53838	49690	83	2108	2081	23	2945	3375	30	7817	7261	50	12769	12160	61	286314	270821	100	7.14919
118332	105826	86	61183	55107	86	1474	1456	15	2461	2488	30	5791	5105	45	8904	7956	55	200233	180057	100	7.14919
167418	140636	96	67485	55290	94	2480	2049	27	4717	4434	39	9861	8266	56	15944	13186	68	345747	292074	109	7.1532
148503	117084	100	56765	44382	90	1758	1379	22	3824	3312	39	7065	5606	50	11852	9749	67	263948	210993	108	7.16321
123792	115117	92	44614	41805	84	1670	1754	18	3182	3053	31	6908	6644	44	10766	9719	57	244674	218641	102	7.16822
126431	120448	85	62011	60025	84	2170	1931	25	4364	4193	34	8887	8411	52	12791	11930	60	295326	280301	101	7.16822
31984	32526	65	12906	12969	47	439	314	0	557	671	0	1475	1562	19	2130	2135	25	49853	49789	83	7.18223
72642	71557	77	22631	22659	63	1270	1289	14	1984	2199	26	3422	3522	31	6468	6365	42	148206	145769	92	7.18624
43814	43869	71	19432	19699	56	333	394	0	1127	1319	13	2376	2181	26	3864	4106	34	79520	80679	87	7.19225
179583	135419	98	60800	46100	94	2676	2157	30	4306	3506	41	10685	8197	61	18312	14145	75	383700	302485	112	7.19425
175370	146636	97	38898	30466	93	3033	2188	32	4240	3761	38	9823	8285	59	13844	11774	77	295936	247184	111	7.19926
100847	97194	86	42716	41371	81	1721	1837	19	2860	2707	30	6718	6270	45	11829	11860	53	255919	246279	98	7.20426
155984	127822	95	58793	48110	91	2550	1994	28	4006	3436	40	9532	8405	54	16717	14505	71	342737	299226	109	7.20727
146294	120489	101	63545	52763	92	1775	1501	20	3571	2812	35	6456	5336	47	11371	9183	58	229813	191530	108	7.21428
51667	52067	75	19314	19192	57	703	655	0	1005	1088	7	2460	2452	27	3595	3917	32	76232	75857	88	7.21528
147654	137258	86	71238	65977	87	2673	2598	25	5326	4580	42	9966	9523	54	18060	17226	79	365890	349074	103	7.21928
162449	128074	95	59899	46996	93	2588	1734	29	3379	2721	34	9232	7370	56	15265	11768	71	349343	276717	111	7.22128
110195	102664	83	47720	44627	81	1588	1487	19	3114	3164	32	6963	6302	47	10478	9621	63	227966	216007	99	7.22529
153767	127880	95	59838	50145	92	1989	1593	25	4062	3635	37	8975	8055	51	16200	13788	73	331661	283027	109	7.22929
83681	80800	80	35078	34047	78	991	959	0	2425	2031	25	4229	3951	37	8111	7647	50	149098	141598	95	7.24832
80833	78256	82	27753	27588	77	1051	1035	6	1843	1655	17	4252	4341	36	7347	6652	53	152630	149638	95	7.25433
130148	111568	92	54011	46050	86	2043	1738	23	4897	3719	41	9505	8294	57	16027	14559	71	325235	289841	103	7.25433
78623	79044	79	30924	30062	77	1113	1092	8	1918	1580	21	4243	3804	38	7628	7485	43	156712	148686	94	7.25633
137535	113166	95	54132	45441	90	1840	1311	19	2730	2302	32	6567	5636	47	10391	7899	64	229718	197513	107	7.25633
103538	99743	84	32138	31418	78	1417	1382	15	2583	2675	28	5526	5905	38	8237	7299	51	201771	191761	98	7.26834
149293	125596	93	57208	49311	91	1740	1541	19	3171	2619	35	6590	5410	49	9346	8155	57	217921	188033	106	7.27035
199513	180850	98	81628	75592	93	3738	3020	33	5989	5752	39	12509	11391	63	19948	18088	81	409317	378463	110	7.27736
106570	103215	86	36187	35319	81	1680	1611	20	2789	2878	30	6464	6274	43	10614	10325	58	238801	228093	99	7.29037
200617	149498	103	72236	55517	98	2871	2289	31	5219	3893	45	9567	7623	53	16280	12268	75	327693	254008	116	7.29137
85071	81437	91	30908	30404	77	1206	1083	7	2072	1740	20	4401	4211	37	6908	7137	47	153186	145033	95	7.29538
261845	189612	114	104599	75488	112	3943	2669	36	8442	6332	58	19311	14489	84	33863	24260	115	769641	569639	129	7.30339
146299	123794	93	45356	37264	90	2128	1650	21	3949	3301	40	7640	6665	49	13002	10763	75	275063	237985	105	7.30339
118245	94211	93	46150	37124	89	1375	1095	9	2893	2416	32	6464	5126	48	11648	9105	59	226048	186648	104	7.30739
113063	104207	88	42211	39310	83	2088	1490	26	2877	3009	31	6743	6158	47	10829	10128	56	226314	218615	100	7.31941
134994	106696	93	55289	43580	91	1624	1458	19	3118	2429	35	5785	4351	48	10829	8732	61	225139	174330	108	7.32041
82526	84756	76	31967	31671	76	995	1077	7	1160	1622	17	4654	4594	39	6986	6788	46	167457	163063	93	7.32041
85093	84230	83	43490	43055	79	1081	990	0	2141	1805	24	4357	4049	38	6629	6510	48	149519	150813	95	7.32542
131485	109220	99	48827	41165	89	1734	1416	19	2811	2646	30	5956	5052	48	9959	8658	55	206585	175400	105	7.32942
63417	62018	77	22117	22117	62	781	709	0	901	1227	8	2604	2776	26	4039	3849	36	94017	90858	92	7.33143
129975	104967	95	46716	38488	88	1990	1865	21	3032	2416	32	6202	4886	46	10039	8199	62	206564	172316	103	7.34044
141633	120889	91	54387	44844	90	1656	1513	17	2918	2406	35	7229	6089	48	11205	9375	63	237490	210362	105	7.34044
135698	120159	93	60219	54399	88	2875	2431	30	4727	4318	40	9138	8453	49	17263	15909	80	341571	309178	104	7.38349
75775	75434	81	27128	26946	75	1264	1000	1	2000	1989	23	4206	4532	33	7397	7186	43	155706	149349	94	7.38349
102866	94445	84	41802	37949	80	1542	1564	19	2964	2562	32	5689	5385	41	10154	9010	55	211684	196460	98	7.3915
174990	139884	98	72537	59051	95	2327	2034	24	4845	3467	44	9308	7571	59	14691	12411	65	333666	273415	113	7.40853
163848	122854	98	66048	51140	94	2187	1591	24	3538	2532	42	8130	6218	54	14524	11417	67	305570	233445	112	7.41353
41709	40673	76	28059	28171	72	538	513	0	543	738	0	1675	1823	22	3413	3540	31	73819	72284	87	7.41553
81124	78373	81	13096	12967	46	1234	1102	11	1950	2209	23	4627	4687	35	7275	6873	46	152974	146213	95	7.41654
94059	93160	80	42768	41969	79	1583	1464	19	2610	2364	29	5246	5417	39	8833	8934	48	206020	201386	96	7.42354
135220	122292	93	49991	43897	86	1651	1531	21	3058	2817	33	6415	5669	45	10529	9798	61	231143	211036	103	7.42455
132304	115131	88	43473	36041	87	2219	2248	25	3718	3341	33	8724	7720	51	15220	13780	70	314144	283355	104	7.43256
241138	173558	110	97479	75873	106	4408	3265	39	7674	6079	53	15192	11666	72	26096	20151	106	557518	455288	124	7.43556
259544	205040	112	113809	93511	110	5268	4040	40	8751	7281	57	18786	14741	79	29822	24049	112	659259	517977	127	7.43556
171079	141419	95	62717	51122	93	2712	1936	33	4166	3322	37	9702	8146	56	14891	11878	75	326153	284914	111	7.44257
183811	144892	104	79515	62588	97	2513	1833	31	4393	3846	39	9603	8163	57	17187	13088	78	356059	289000	114	7.45158
134765	115752	95	39725	33155	89	1473	1535	18	3400	2712	35	7264	6389	48	12685	10875	65	270585	240711	105	7.45258
168424	151694	90	70342	62910	91	3007	2676	28	4149	4196	35	9925	8776	58	15783	14156	77	336421	305202	107	7.45458
118230	111315	86	40166	38618	82	2047	1801	21	3076	3106	32	7292	7035	45	12393	11844	60	275320	264471	101	7.45859
150516	122070	95	51210	40709	90	1984	1530	25	3872	3375	35	8833	7059	54	15576	12638	71	303074	251721	108	7.45959
132016	113839	87	50335	43067	87	1568	1266	20	3426	2773	35	6786	5784	46	11606	9291	69	236884	204814	104	7.46059
256539	216455	107	171214	149057	105	7083	6098	41	11210	9436	62	23045	19639	91	38046	31922	106	792210	653727	121	7.4696
101105	94980	83	40951	37704	80	1765	1768	20	3590	3500	37	6345	5922	43	9401	9060	53	204399	193703	97	7.4696
85117	82919	80	36066	35521	78	1272	1072	10	1557	1657	22	3969	3989	34	7399	7152	44	151280	145120	95	7.49163
142226	115619	93	49601	40228	90	2077	1917	24	3752	3136	37	8022	6845	52	14037	11693	67	286862	239848	108	7.49363
111620	107358	84	43151	41845	80	2288	2456	24	3515	3725	33	7887	7379	48	14004	13157	64	305047	291289	98	7.49363
105283	95375	84	30092	26120	84	1241	1269	13	2872	2404	32	5271	4879	37	8545	7602	56	196520	179594	100	7.49363
124240	114425	90	47724	44384	83	2252	1922	27	3704	3544	36	8036	8034	49	14376	14261	64	301943	292079	101	7.49564
118397	105339	87	43696	38179	87	1995	1561	22	2650	2087	31	5697	5423	40	9316	8104	59	194393	175315	103	7.49664
87793	85181	81	29802	29248	77	1119	1231	10	2424	2154	22	4823	4541	40	7817	7178	58	173445	163166	95	7.50365
53998	53258	88	17796	17748	51	762	705	0	1021	880	0	2329	2175	27	4552	4639	37	87048	80714	90	7.50765
317628	244185	124	181166	145464	122	5660	4666	39	11129	9049	61	21797	17566	78	34317	26437	121	694544	551855	139	7.50966
142250	113284	104	47538	37863	91	2129	1794	21	3456	2957	35	8330	6961	56	13899	10710	78	285932	228477	109	7.51767
136208	109711	91	47601	38050	88	2096	1481	25	2931	2582	34	6175	5158	47	10924	8725	60	215279	180949	102	7.52968
116057	103085	90	44008	39041	83	1768	1453	20	3413	3474	31	7054	6068	52	11443	10437	61	251103	229144	102	7.53369
41586	43645	72	17152	17123	52	259	448	0	920	931	0	2492	2373	26	3676	3781	34	78835	76194	86	7.5407
79607	78112	79	26574	25023	77	1421	1104	9	1492	1713	21	4284	4112	36	7373	7446	46	157075	150833	95	7.5447
92676	84515	87	36438	33805	81	1084	1069	6	2635	2388	31	4871	4270	41	7911	7081	56	177167	164342	99	7.5447
103811	99144	83	41355	40232	81	1625	1462	18	2792	2938	30	5989	6352	40	10702	9769	56	231966	228865	98	7.54871
79165	77920	78	27472	26999	76	1005	1022	4	1655	1510	24	3918	3826	34	5884	5787	41	134557	130927	93	7.55071
158901	123925	101	41391	33492	93	2667	2040	26	4892	4007	43	10282	8659	58	16524	13715	67	384424	296635	111	7.55071
39700	40935	64	11926	12104	45	739	695	0	1132	731	0	1763	1987	23	3719	3910	32	68507	68793	86	7.55471
202487	155162	100	83468	63295	98	3339	2569	32	5726	3963	50	12122	8922	65	19794	14993	83	423531	331127	114	7.55972
138415	112473	92	54327	45035	91	1516	1604	19	3498	2890	40	7148	5805	48	12514	10420	61	248025	205404	108	7.56673
98918	95869	85	28788	28327	78	1204	1288	12	2821	2999	27	5838	5624	42	9838	9363	54	219710	206760	97	7.56673
242074	175996	104	99215	71343	103	3370	2358	37	6735	5028	49	13497	9537	71	25550	18037	107	525167	379665	120	7.56673
112027	108179	86	41964	40480	81	1237	1008	4	2285	2574	27	6652	6506	44	11371	10800	61	231287	218497	99	7.56973
96788	94613	83	28316	27814	78	1403	1192	15	2293	2276	23	4908	4765	39	8684	8497	52	179131	173385	96	7.57274
70567	70281	91	27244	27248	74	1176	888	0	1550	1477	20	3583	3396	34	5438	5432	43	128662	123148	92	7.57274
167277	141774	93	54452	47391	90	2277	1584	26	4225	3581	39	9246	8063	53	14137	12212	71	326398	281360	108	7.57274
109831	107851	82	49596	48210	80	1567	1318	21	2853	2836	28	6214	5901	42	11129	10554	59	231297	226554	97	7.57975
90150	86502	82	32729	31580	78	856	838	0	1990	1876	25	3873	3912	33	6842	6590	47	141356	133683	97	7.58075
196271	145175	102	66537	48290	99	3188	2317	32	5465	4024	49	11054	7939	63	17332	12979	84	421348	314900	117	7.58475
69553	71503	69	30454	30320	75	1213	1016	3	1518	1607	16	3932	4156	34	6203	6235	43	146928	141066	92	7.58976
114387	109618	84	34463	33196	80	1716	1535	21	2892	2794	32	6970	6757	45	10752	10295	58	243979	233209	99	7.59476
146733	123506	103	47306	40267	88	1914	1785	20	3798	3259	37	8081	7077	50	11267	9586	60	267886	225682	107	7.60478
121786	102484	90	53008	45611	89	1811	1290	18	2738	2367	31	6059	5069	48	9891	8023	57	213371	179779	106	7.60578
114808	110892	81	34447	33770	79	2174	2098	25	2987	3251	30	7243	7047	44	12689	12295	62	260535	247514	99	7.60778
91206	90401	78	33021	32070	77	1014	1222	10	2557	2417	27	5338	4927	40	7603	7530	44	162039	152435	94	7.60978
77042	74817	79	33792	33046	77	880	1014	3	1780	1679	21	4295	4289	35	6923	7418	48	153798	144087	94	7.61079
93172	93856	78	32403	31692	78	1295	1183	10	2957	2177	29	4702	4294	39	8348	7886	50	177323	170361	96	7.61079
50549	51554	73	19954	20459	53	509	558	0	1334	1031	4	1881	2046	24	3047	3226	32	73890	71769	89	7.61079
130973	112758	91	47782	40983	87	2094	1760	23	3463	2609	41	7227	6327	47	12954	11361	61	272321	236427	105	7.61479
96222	96881	80	24460	24647	63	1817	1658	23	3141	2521	32	6746	6889	47	12021	11425	60	226346	220799	95	7.61479
245283	198448	102	102964	85504	100	5188	4649	38	8571	7477	60	18978	15949	81	29160	24674	101	651376	559411	118	7.62781
298273	192822	137	161771	119921	127	6847	4820	48	11276	9149	57	23598	17484	92	40447	29150	131	789096	598409	146	7.63181
107993	107083	81	29932	29442	79	1793	1831	20	2567	2692	30	6915	6465	49	12689	12252	59	249015	237894	98	7.63582
100449	97557	81	22847	22428	59	1545	1556	19	3179	3118	30	6111	6125	48	11107	10787	55	227782	220125	97	7.63682
136709	119870	88	48798	43106	86	2112	1997	25	3979	3456	34	8026	7617	45	13705	12142	63	284766	267755	104	7.64082
137905	116502	92	37876	29384	90	1970	1667	21	3337	2924	33	8441	7089	53	15329	13088	70	313576	259905	107	7.65084
69717	69798	81	27199	26728	76	964	958	0	1536	1520	18	4044	3837	34	6876	7123	46	144611	140106	93	7.65684
148633	119822	97	38962	31314	90	1956	1528	21	3536	2966	34	7699	6094	51	12397	10231	67	263819	223442	109	7.65785
163013	130695	95	56694	44626	93	2719	2212	29	3720	3355	36	10011	7967	62	16916	14827	71	364755	307773	111	7.66586
177609	138208	96	76699	61250	94	2395	1837	30	4701	3773	41	9941	7568	59	15940	12781	69	330257	255667	111	7.66686
129336	111749	88	49840	43612	86	1953	1574	23	3566	3457	36	7759	6706	51	13995	12606	59	295953	260933	103	7.67687
66583	65696	77	25409	25238	74	845	686	0	1452	1535	20	3032	3066	30	4078	4219	33	107537	103579	92	7.68088
191032	149222	114	66088	52257	96	2296	1710	27	4689	3385	44	9322	7180	55	14483	11465	71	291292	234099	114	7.68188
172518	156051	98	99483	91043	90	3030	2593	30	5516	4800	42	11415	10468	60	17375	16003	74	389337	359293	107	7.68688
81171	77652	80	35341	34652	78	1424	1368	17	1875	1474	22	3666	3556	33	6868	6508	48	153205	147604	93	7.68788
30089	32162	54	10951	11202	44	212	365	0	406	670	0	1685	1670	20	2571	2539	26	57736	60076	82	7.69389
95346	93377	81	27255	26524	76	1428	1235	11	2454	2186	27	4702	4457	37	7673	7763	47	173169	168511	95	7.69489
149018	124082	99	55934	45923	90	2113	1654	25	3136	2632	33	7891	6848	50	14189	11290	70	293901	250553	107	7.6979
55420	54307	75	23589	23563	73	827	861	0	1398	1377	15	2595	2497	27	4778	4872	38	111608	110786	90	7.7019
97128	96518	81	28867	28537	77	1794	1769	21	2860	2969	28	5979	5644	40	9674	10078	53	212088	203824	96	7.70491
155175	125348	93	58121	44196	92	2697	2103	30	3393	2816	33	6502	5330	46	10940	8872	58	225413	181986	107	7.71592
163357	130427	109	54117	43009	92	2247	1927	25	3622	3483	34	8405	6686	57	14954	12266	69	305000	247058	110	7.71692
91257	84803	83	28899	25712	81	1180	852	0	2545	2334	29	4790	4362	41	8057	7402	49	164365	155193	95	7.71792
157687	122520	96	59370	45855	94	2191	1989	24	3693	2768	39	8122	6360	51	14198	10986	70	294823	243908	108	7.71892
110015	104787	90	46436	45362	81	1405	1497	17	3700	3321	35	7262	6889	48	12905	12338	60	257986	245434	99	7.72093
112142	106231	82	39567	38074	80	1477	1509	18	2671	2542	30	6525	6157	46	11618	10997	58	237176	218851	98	7.72894
82881	80522	84	17791	17613	54	885	968	0	2080	2150	24	4567	4232	38	7314	6973	47	157835	149855	95	7.73094
85351	84677	78	30328	29824	77	1144	1143	11	2241	1848	23	4087	4023	36	6555	6249	49	147604	141921	95	7.73595
89983	78719	94	36114	31832	83	1146	1338	13	2294	2347	24	4036	3669	37	6949	6089	54	144796	131384	98	7.74396
105956	101169	84	48763	46927	81	2291	1979	27	3678	2935	33	7278	7122	44	11376	10512	59	263948	247342	99	7.74496
83635	81721	94	20767	20519	59	1092	1143	9	1824	2059	20	5211	4989	40	7818	7543	51	186939	179388	94	7.75697
86732	81639	86	36995	34403	79	985	814	0	1999	2255	26	4431	4412	36	7648	7513	50	153654	146272	96	7.75797
88502	84951	84	35434	34481	78	1192	1247	12	2446	1880	29	4620	4631	38	7778	8123	47	170927	166610	96	7.76799
91168	88664	83	33061	32796	78	1106	1066	6	2264	2401	24	4839	4765	37	6853	6831	43	176248	167388	97	7.76999
77344	74404	83	22771	22708	64	794	1268	10	2047	2324	22	4153	3872	36	6459	6632	43	141418	133539	94	7.77099
95715	94640	80	26774	26052	77	1193	1080	8	2600	2913	27	5236	5174	39	9574	9437	51	193625	185594	96	7.776
93061	92436	83	27888	26867	76	1230	1283	13	2724	2721	27	4847	4260	38	7285	7376	44	153211	147531	96	7.776
203945	167207	104	88612	72175	97	2794	2318	29	5734	4893	47	11847	9947	66	20591	17656	81	417343	364482	114	7.78601
60461	57872	91	25657	24611	73	1085	935	0	1271	1280	15	3148	3477	29	5638	5497	41	112771	110379	91	7.79202
57449	58111	76	13854	13907	48	1037	912	0	1456	1471	16	3146	3015	30	4954	4793	40	111131	109207	90	7.80003
173742	142671	110	50943	42332	90	2214	1802	26	4184	3510	38	7996	6984	50	13270	10892	65	269459	223661	110	7.80203
178897	134424	102	62883	48650	97	2424	2038	24	4272	3616	37	8948	6382	55	13819	10677	66	300220	232203	115	7.80303
165459	127827	98	58213	44633	93	2314	1903	28	4432	3375	42	9556	7776	57	17228	13290	73	353307	281668	111	7.81004
25858	25948	57	5831	5856	36	307	362	0	851	958	0	2002	2069	24	2508	2634	28	62530	62295	80	7.81305
75262	74934	79	26693	26149	75	1217	1065	8	2161	1804	28	4577	4427	38	7838	8000	46	164954	156229	92	7.82606
184063	150488	101	68960	57204	93	2525	2213	26	4965	4115	40	9916	8693	52	17216	14163	73	363244	319111	111	7.83007
122776	106357	95	41663	36379	85	1379	1125	17	2835	2774	31	6272	5305	43	10044	8725	62	224621	198359	102	7.83007
181116	158393	104	98464	87790	95	2895	2778	27	5806	5429	40	12322	10720	65	19481	17323	72	394670	347096	112	7.83307
157560	123167	97	61333	48663	93	2070	1368	21	3507	2685	39	8450	7147	52	14272	11900	68	303002	247016	111	7.83908
144089	114686	93	51914	41545	90	1596	1151	15	4060	2857	45	6320	4844	46	11303	8968	57	253665	199939	108	7.84008
131642	113464	87	52749	43288	88	1700	1382	18	3329	2823	36	8037	6771	56	12513	10363	61	289283	248447	104	7.84008
127237	100229	105	50972	41024	91	1819	1428	18	2957	2485	33	5791	4542	47	9937	7756	58	213953	171269	107	7.84208
43667	41866	83	14393	14384	47	544	466	0	1508	1274	15	1934	1885	22	3360	3472	30	68039	64477	88	7.84809
114067	109904	84	49395	47911	81	1683	1531	21	3410	3333	32	6842	6705	44	12929	12630	63	253693	248102	99	7.8521
168513	140451	92	63382	53086	93	2645	1895	29	4541	3528	42	10324	8844	55	15903	13625	69	361226	310486	110	7.8531
145678	118839	108	45553	36616	92	2025	1852	23	3573	3515	33	7458	6370	49	10833	8609	61	234109	196176	108	7.8531
170992	141589	95	43288	34233	91	2553	2093	28	3800	3161	35	7868	6443	52	11766	10262	62	240916	197708	108	7.8581
107377	104277	83	29784	29015	79	1427	1328	13	3332	2659	32	6258	6295	43	10946	11463	53	219442	212106	99	7.8591
80440	79674	84	25297	25079	69	740	1151	7	1706	1792	19	4553	4379	40	7794	6653	47	157959	152166	94	7.8591
142463	126587	90	52353	46407	88	1931	1571	20	3893	3758	37	7713	6755	48	11688	10760	61	271495	244057	105	7.86111
195551	156658	100	86368	69767	96	2795	2121	31	4848	3777	46	10005	8006	58	17024	13411	75	362724	298718	114	7.86211
127177	105417	94	51519	43304	88	1495	1225	21	2916	2466	33	6206	5278	47	9638	7964	54	237562	196034	105	7.86712
90534	88360	87	28460	28117	77	1287	1453	15	2573	2409	30	5316	4880	41	9507	9281	52	196243	190311	96	7.87212
125477	112656	93	48515	43401	86	1945	1762	19	2614	2483	30	7096	6307	47	10834	10016	63	250132	229335	102	7.87713
155921	128817	96	43617	34717	91	2241	1920	26	3693	3160	36	6800	5821	48	10647	8302	67	213462	176124	108	7.88213
134801	116134	92	52648	44342	90	2300	2024	29	3548	3066	36	7912	6680	57	14166	12309	72	302754	257037	105	7.88714
42111	43614	66	14231	14428	50	290	504	0	860	576	0	1910	1838	22	3280	3247	32	67846	66724	86	7.89014
99550	91183	86	40086	35248	84	1392	1113	11	2098	2023	26	4738	4140	40	7366	6578	48	162875	145431	99	7.89115
98779	96466	85	30027	29517	78	1525	1508	18	2702	2595	30	6025	5631	47	8296	8243	51	183605	178666	97	7.89215
74927	74639	87	24886	24773	75	1057	1177	10	1683	1601	22	4234	4189	36	7333	7085	46	156925	154383	93	7.90116
193519	161632	108	82419	70627	93	2563	2271	28	4986	4624	40	11907	10501	62	18779	15322	81	415715	363731	111	7.90216
123854	107498	87	44670	37779	86	1934	1360	21	2572	2180	26	6295	5488	45	10362	8616	57	224647	201708	103	7.90617
52270	50992	74	17473	17593	53	662	737	0	957	991	0	2465	2271	29	4167	4271	33	87887	85438	86	7.90617
130926	109798	90	45527	37612	87	1565	1331	19	2822	2737	29	7170	6028	48	12164	10584	64	269429	224231	105	7.90817
88749	86307	79	33003	32113	79	1463	1332	16	2513	2104	29	4821	4819	38	9183	9142	50	184211	182986	96	7.91217
146572	122843	92	57888	46679	90	2287	2002	24	3665	3194	33	8838	7670	51	16719	13741	72	341922	298452	106	7.91317
102359	100435	84	33613	32457	79	1725	1671	20	2319	1942	29	6523	6170	46	11038	10195	59	222803	208312	97	7.91918
48964	47357	75	20270	20375	59	899	833	0	1161	1363	14	2597	2766	26	4272	4132	39	88238	88309	89	7.92118
182891	150617	99	67264	56922	97	2949	2546	31	4942	3941	39	10261	8443	58	17510	14200	79	363155	311709	114	7.92419
191785	162139	95	72793	62318	93	2595	2241	26	4967	4478	38	10377	8737	56	16974	14231	74	367196	309571	111	7.92619
211956	153995	106	70672	51927	101	3527	2644	36	6841	5593	46	13630	10809	62	20001	15778	88	405121	321151	120	7.92619
47422	47535	79	12158	12046	44	663	542	0	527	772	0	2494	2451	27	4320	4545	34	92197	91016	88	7.92819
215950	187804	97	143898	126011	98	4851	4311	37	8614	7660	56	19657	17392	74	34133	30070	102	698961	611340	114	7.92919
136754	117136	90	61392	53257	88	1262	1238	11	2516	2206	32	6077	5308	45	8878	7840	57	201391	163386	105	7.92919
89621	83781	83	32873	30504	80	880	890	0	1796	1581	25	4639	4548	38	7613	6778	45	166875	153073	97	7.9302
179851	137827	99	68192	53041	95	2693	2095	29	4336	3223	42	9900	7853	58	17607	14011	79	360170	287358	112	7.9312
168309	143181	108	47361	40397	90	2417	1975	25	4838	4276	49	9148	8224	48	15086	13929	74	321168	289440	108	7.9312
145561	131568	90	57111	51793	87	2522	2306	27	4195	4215	39	9028	8293	52	15222	13793	67	337238	309290	104	7.9342
67562	67020	77	15440	15392	48	812	993	0	1524	1344	18	3768	3529	34	6316	6059	44	139205	138912	92	7.9362
176342	136761	100	60679	46888	96	2165	1724	24	4486	3390	41	8508	6811	55	13931	10836	73	289946	228298	113	7.94221
193478	139924	108	61772	42494	100	3019	2091	32	4673	3563	46	10868	7781	64	17061	12091	82	347966	257206	116	7.94922
82174	79590	78	23610	23305	76	1556	1534	21	2279	2301	24	6418	6228	44	10706	10203	62	223125	213655	95	7.95222
97541	93927	93	23717	23620	67	1392	1284	13	2438	2569	27	4860	4479	44	8404	8085	53	183740	180068	97	7.95222
150460	126598	91	61151	51623	90	2102	1785	24	3728	3064	35	8148	7374	50	15114	12814	68	307356	274209	108	7.95222
115987	109916	95	46684	43720	83	2009	1757	23	3266	3271	32	7843	7450	48	14295	13546	69	303978	288345	99	7.97826
105375	103045	84	48304	47292	79	1914	1651	23	2941	2375	32	7077	6756	45	12227	11783	59	258363	248252	97	7.98126
159064	130912	97	59969	49963	91	2096	1732	23	3818	2807	35	7892	6640	50	13083	10982	61	284356	242139	109	7.98326
95435	93227	96	35446	34776	78	1083	1126	10	2313	2071	26	4791	4918	37	7236	7176	43	158390	154253	96	7.98627
115689	105808	89	38102	34543	84	1514	1431	16	2980	2420	30	5718	5688	41	9350	8385	55	206460	196445	101	7.99027
177362	132834	97	61174	46988	95	2357	1848	27	4355	3375	40	8990	6921	55	15151	10905	70	320451	247899	113	7.99127
97770	96288	81	34089	33662	78	1618	1502	20	2595	2540	26	6162	5999	44	9857	9859	53	235214	232609	97	7.99127
135816	118361	94	51130	44125	87	1920	1406	26	3812	2916	37	6748	6090	44	11162	9794	58	238844	212215	103	8.00329
209763	166026	101	73787	57913	98	2462	2194	26	5527	4558	42	10535	8175	60	17683	13887	83	385456	315557	115	8.0103
128610	117234	94	37211	34584	85	2099	2332	22	4024	3295	39	7511	6949	48	12316	11154	68	248250	236729	103	8.0133
76608	74158	81	22630	22200	62	1600	1587	18	2409	2076	26	4795	5000	36	6880	6396	45	153325	148921	94	8.01731
133337	108887	93	47148	37643	89	1803	1267	20	3240	2627	34	6881	5365	52	11675	9099	71	236534	193173	107	8.02231
90888	89740	83	44730	43314	79	1115	1272	12	2061	1798	26	3945	3970	33	7445	7920	44	165018	160248	94	8.03333
173504	154170	92	83813	74967	91	3010	2700	30	5393	4949	38	10586	9835	62	16549	13925	69	357708	321181	107	8.03533
56692	59310	73	29025	29500	73	607	715	0	866	896	0	2579	2507	27	4751	4732	36	101276	100204	89	8.04434
137788	129998	88	61686	58808	86	2272	2175	24	3847	3897	32	8840	8240	55	16090	15114	73	319564	308775	103	8.04534
149264	122609	98	56833	47509	90	2217	1765	26	3964	3029	39	8026	6311	51	12074	10089	68	277002	238757	108	8.04935
238492	184752	120	109740	88646	103	4346	3562	36	6243	5063	50	14248	11630	72	23194	18378	103	492107	394601	120	8.05436
183568	156708	95	83174	71691	93	2626	2316	29	4876	3544	41	9115	8133	50	15155	13905	70	317365	285996	111	8.06036
153371	140097	89	55120	50878	86	2256	1896	28	4522	4269	37	10019	9106	53	16812	15895	68	330680	310213	104	8.06437
113920	110046	83	42942	41454	82	1693	1593	18	3543	3680	35	7764	7400	51	13455	13190	61	286946	279776	99	8.07138
167645	150884	94	78139	70318	90	3021	2677	30	5411	5315	42	12541	12003	62	20440	17902	82	463259	423837	107	8.07138
183695	161268	103	84035	74527	93	3060	2733	28	5893	5063	48	12354	10456	64	21145	20017	73	436944	375527	109	8.08439
99804	95384	87	31709	31208	79	1485	1624	17	2616	2369	29	5448	5259	40	8835	8570	49	193919	184036	97	8.0904
160696	122423	101	61952	47302	95	1947	1462	24	3878	2857	40	8332	5870	54	12876	9699	74	269057	210151	110	8.09641
92917	90058	89	38114	36656	80	1372	1358	17	2540	2564	27	5218	5106	39	7576	7061	48	181398	175226	96	8.11343
148033	127437	90	65858	54996	90	2453	1765	28	4338	3476	43	8883	7792	55	15157	13452	68	323432	280718	106	8.11343
178749	131359	101	69419	50516	97	2896	2039	32	4565	3025	44	8850	6033	62	14023	9825	71	314973	228333	114	8.11443
208423	171460	114	142309	123392	97	4776	4242	36	8895	7268	52	15108	12800	70	23096	19211	95	493840	404769	115	8.12945
195795	155563	95	66017	52671	93	3322	2491	34	4725	3344	47	9626	7795	57	13883	10946	70	298750	250200	110	8.12945
98064	97888	81	27885	27269	77	1381	1667	18	2565	2481	31	6018	5690	43	10826	9997	60	214413	209118	96	8.13346
192920	148877	101	68234	53242	97	3317	2912	33	6018	4655	47	11770	9341	61	18638	15074	76	415191	330278	115	8.13446
103957	101649	82	32504	31665	78	1892	1744	21	2558	2406	30	5623	5327	41	8658	8387	50	200607	193937	97	8.14147
150993	139782	89	60898	57256	86	3100	2797	30	4865	4824	38	11313	10745	57	17623	16492	73	387842	358143	104	8.14247
97879	93485	88	48474	46284	80	1250	1110	11	2758	2911	26	5246	5513	37	9140	8735	57	185372	182029	96	8.15949
81598	81729	78	26045	25667	76	1309	1047	8	1902	1553	23	4676	4489	38	7690	6725	50	172355	163490	93	8.15949
113447	101123	85	41140	35926	84	1421	990	0	2443	1972	30	5446	4868	42	7966	7445	51	191275	167366	101	8.1665
93993	91888	83	43044	42473	80	1145	1243	10	2135	2325	24	5143	5026	39	8285	8640	47	193938	189551	97	8.1665
151851	127808	103	52448	43572	89	2063	1572	26	3830	3159	39	6978	5686	46	11836	10321	61	247512	220277	107	8.1685
130048	109124	90	47734	41029	88	1681	1372	17	3591	2971	33	6617	5716	46	10539	8679	60	227837	199371	105	8.17151
73018	73028	78	24906	24686	75	1288	1352	13	1748	2093	20	4346	4422	35	6651	6178	44	151159	148526	93	8.18252
81487	79728	86	23904	23784	63	1010	1188	9	2248	2244	25	4463	4389	37	7976	7807	45	167047	162664	93	8.18352
90038	87865	84	29611	29261	77	1238	1231	12	2128	1999	23	4316	4172	37	8821	8516	48	189266	179286	96	8.18552
107237	104369	82	28538	27796	79	1772	1748	19	3264	3451	28	6300	6058	43	9986	9255	63	204374	190443	97	8.18653
115981	114104	83	46363	45317	81	1516	1576	17	3225	2967	34	5826	5361	43	8252	7762	48	179262	170347	97	8.18653
178234	135269	95	71004	53628	94	2517	1883	29	4466	3278	43	8863	6625	55	17407	12965	75	359625	265785	111	8.18653
177258	135348	100	67932	51515	96	2695	1995	30	4882	3508	46	8977	6930	54	15285	11552	82	345195	263874	112	8.19053
146803	125241	92	40143	33022	89	1929	1591	22	3517	2860	36	6130	5024	46	10200	8770	57	226279	195759	103	8.19053
98777	97412	82	25620	25086	77	1720	1435	19	3062	2664	31	6415	6242	42	10367	10512	53	225289	212595	96	8.19854
93378	89755	81	28457	28033	78	1331	1391	15	2731	2515	31	5299	5399	39	9230	9276	52	191831	183565	96	8.20855
101811	98365	84	36648	33623	82	1487	1395	18	2872	2926	30	7420	7113	46	13089	11882	63	267833	258515	97	8.21857
142780	132117	95	74575	70453	87	1961	1767	21	4856	4157	35	8573	8450	50	14606	13432	70	285725	270548	103	8.21957
160728	138279	96	118359	103613	94	3931	3607	34	7116	6696	45	15337	13161	71	23624	21024	89	524157	466203	110	8.22858
201819	156924	99	81274	63275	97	3133	2415	31	4778	3668	42	10930	8790	62	18503	14659	75	394834	322144	115	8.23158
165982	143279	92	67174	57210	90	2345	1946	27	4456	3592	40	8876	8074	48	14658	12808	71	334173	312302	107	8.2426
80908	80141	79	32714	32391	77	1437	1327	11	1889	2046	22	4183	3881	36	6961	7001	43	152324	149681	94	8.24861
305641	237986	130	177075	145337	125	6948	5468	40	11672	9334	61	23928	18854	100	40535	32145	125	838030	668514	140	8.25061
90489	88868	81	30851	30406	77	1453	1245	12	2013	1975	26	4843	4644	41	8224	7800	52	167087	163262	96	8.25261
124154	116131	85	32412	30585	83	2085	1679	24	3503	3198	35	7374	6701	46	10480	9919	64	233024	217680	102	8.25361
175206	140474	101	60916	49416	97	2116	1648	25	4828	3564	41	8651	6910	53	14147	12048	63	295783	243925	112	8.25561
156198	126815	95	60300	49197	90	2126	1485	28	3505	2888	36	7358	6130	50	12020	10177	64	259128	220608	108	8.25762
145349	124312	107	54448	44790	107	2020	1621	20	3648	2964	35	6851	5825	51	11921	10553	61	250556	218490	107	8.25762
96525	95442	83	29239	28923	77	1996	1782	24	2890	2931	30	6448	6473	47	11476	10967	61	236881	224577	96	8.25762
156936	124748	93	57819	45266	92	2206	1722	27	3948	2960	42	8011	6313	50	14055	11677	70	308159	246746	110	8.26062
137409	110258	99	44975	35593	87	1560	1189	15	3539	3016	35	6045	5089	48	10086	7811	57	214290	176899	106	8.26262
122272	110576	88	48501	41935	88	1798	1617	19	3399	2329	34	6443	5596	49	10124	9318	63	207048	179112	103	8.26362
134027	117260	91	35490	30792	88	2169	1599	25	3419	3307	33	7603	6690	49	11922	10844	62	268096	236857	105	8.26863
30498	30935	69	13760	14090	46	337	377	0	1035	665	0	1779	1689	23	2467	2109	28	56742	58984	82	8.27564
190721	162687	113	64834	55710	97	2720	2219	30	5773	4571	50	11516	10309	58	20994	17940	84	444405	387932	115	8.27864
178452	157941	96	97570	88964	92	3593	3393	32	6942	6618	44	16358	15540	73	22944	21697	86	555119	510882	109	8.28265
127303	105224	95	46131	38546	88	1768	1747	20	3268	2995	32	6880	5509	51	10335	8528	55	220338	187561	106	8.28665
111959	108681	83	35510	34478	80	1484	1595	15	3084	2965	31	6844	6756	46	10724	9987	54	239590	231504	98	8.28966
78583	75318	84	22252	22111	63	857	922	0	1423	1802	20	4008	3801	34	6905	7262	45	150096	143761	95	8.29266
117183	101486	90	46192	40697	84	1744	1319	19	3301	2732	34	6990	6111	51	10519	9221	61	216516	194069	102	8.30067
225610	168760	117	77443	59508	101	2994	2434	30	5524	4619	45	10881	8368	64	16807	13644	78	364427	278971	120	8.30167
162504	143095	93	58397	51428	87	2288	2139	25	4899	4243	40	10120	8938	58	16821	15132	68	343845	316554	105	8.31169
147125	123097	94	63529	52179	92	1892	1521	23	3421	2765	33	7112	5949	47	11323	9918	58	258518	218414	107	8.31469
159521	128508	106	61722	49342	92	2220	1696	31	3816	3353	36	8020	6585	52	14224	11420	62	307076	251313	110	8.3247
88858	83593	89	30052	27710	81	1181	1177	11	2714	2196	30	5112	4480	40	7874	7379	50	179238	173970	97	8.33071
118893	113337	89	49017	47415	84	2497	2299	26	4087	4101	34	9276	8867	50	16552	16031	69	349790	335196	100	8.33171
144589	119578	97	49800	40498	91	2147	1771	25	3665	2913	37	7348	6273	47	12316	9791	66	262543	230136	108	8.33472
[truncated: 6,868 more rows]
