# Supplementary material for: Phenotypic heterogeneity follows a growth-viability tradeoff in response to amino acid identity
Source: Nat Commun. 2024 Aug 2;15:6515. doi: 10.1038/s41467-024-50602-8 (PMC11297284; doi:10.1038/s41467-024-50602-8)
Supplement: Supplementary file 6 — Source Data [file 41467_2024_50602_MOESM6_ESM.zip › source_data/fig6cde/240417/240417_1400_yATP_A1_PRO_old_settings.csv]

FSC-A	FSC-H	FSC-W	SSC-A	SSC-H	SSC-W	BL1-A	BL1-H	BL1-W	VL1-A	VL1-H	VL1-W	VL2-A	VL2-H	VL2-W	VL3-A	VL3-H	VL3-W	YL2-A	YL2-H	YL2-W	Time
196305	149081	103	81947	62934	99	3070	2485	31	2896	2342	36	7979	6174	54	19494	15056	80	402292	331204	116	0.0230191
86863	85537	79	21332	21185	61	1576	1274	18	1330	1122	10	3332	3341	31	8317	7767	54	163636	163833	94	0.0280232
165666	141914	91	84805	74287	91	2472	2020	26	2972	2678	31	7198	6423	48	17375	15560	74	349499	317757	108	0.0330274
83844	79702	89	28885	28102	77	1598	1828	18	2001	1783	24	4255	4381	36	11367	11831	59	209236	198948	95	0.0480398
147922	124880	99	67675	54830	91	2536	1955	28	2170	2099	26	5024	4236	42	12677	10212	67	257898	222686	106	0.0490406
108587	94085	89	38968	33410	84	1605	1423	18	1724	1361	22	4123	3634	36	10709	9782	55	205455	190892	102	0.0560464
108962	99331	88	37980	35226	83	1207	1216	11	1407	1462	18	3592	3290	34	9410	8889	57	197770	188070	100	0.0610506
89892	85542	81	34027	33056	78	1286	1344	13	1119	1165	10	3204	2991	31	8189	8592	49	168399	164055	96	0.0650539
109445	104114	84	71928	70254	82	1779	1791	20	1918	1765	22	4198	4249	36	11398	10786	57	224857	211334	99	0.0720597
83402	82145	80	22484	22131	65	1511	1512	18	1382	1214	15	3510	3345	32	9791	8901	59	184194	173864	94	0.0950788
144699	132218	90	51046	46840	86	3156	2686	28	3131	2882	32	7276	6545	48	18575	17255	81	354490	342069	104	0.0960796
117022	107447	86	68199	63763	84	2566	2449	26	2549	2343	26	5731	5139	42	14112	13186	62	298461	268747	102	0.117097
216462	178096	110	88187	73793	98	4634	3903	36	4468	4036	37	12298	10688	63	30908	25746	105	591176	513168	116	0.118098
85742	83376	80	34235	32682	79	1736	1788	20	1155	1078	7	3491	3113	33	8115	7303	54	177599	167443	94	0.126104
115111	97029	88	49641	42783	87	1653	1239	20	1980	1625	25	4810	4060	40	12748	10725	66	234028	206941	103	0.134111
95047	92006	82	47506	46950	80	2334	2178	25	2482	2480	26	5220	4901	38	14768	14383	67	282976	262405	97	0.166138
152372	123802	106	56274	46822	92	2844	2282	30	2528	2196	28	6711	5433	51	16925	14083	70	321123	269649	110	0.180149
138483	129611	88	50172	47418	87	2427	2166	24	2652	2610	29	6084	5899	43	15727	14362	71	302345	279189	105	0.20517
85493	83956	84	42319	42419	79	1414	1437	15	1326	1423	18	3665	3621	33	9151	8984	50	167977	161941	95	0.211175
196089	157618	99	78062	63854	96	2857	2244	32	3186	2403	32	7110	5989	44	17713	14656	75	346905	304965	114	0.225187
107601	101775	84	48376	45978	82	1457	1383	18	1842	1866	21	4154	4094	37	10575	10060	57	205019	198242	98	0.234194
215997	173065	109	140286	121349	101	3503	2919	33	3823	3159	36	8603	7290	57	20753	17569	81	425560	374535	116	0.251208
89297	83828	85	30814	27389	82	1333	1275	14	1055	1096	7	3554	3383	34	8926	8220	52	166166	157342	98	0.264219
90809	87635	80	28816	28019	78	1778	1616	19	1594	1581	19	4166	4226	35	9852	9947	53	195966	189321	96	0.279231
107226	102246	97	48016	46973	80	1880	1802	21	1853	1861	21	4637	4021	41	12860	12154	68	241608	222269	98	0.281233
95941	91778	84	62034	60582	81	1859	1858	21	2288	1865	27	5037	4827	39	12707	12886	60	248267	239025	97	0.286237
200060	150947	103	78367	58771	100	3435	2647	33	3138	2360	33	8179	6467	57	19815	15393	85	405018	325871	117	0.293243
180917	132486	108	65618	48636	98	3056	2242	35	3043	2255	36	7911	5793	53	20225	15380	95	384412	296434	115	0.319265
86030	82967	88	21273	21246	60	1186	945	0	1230	1223	13	2997	2881	29	8232	7955	48	151327	146880	96	0.32527
90252	85085	84	26740	25694	79	1663	1452	19	1425	1523	15	3955	3870	35	10451	10675	53	203505	194817	97	0.327271
131929	115422	92	54496	46971	87	2035	1552	25	2110	1848	27	5082	4154	40	14428	12774	69	267874	245103	104	0.356295
101047	94918	88	35678	34239	80	2237	2302	21	1888	1953	24	4433	4510	35	13910	13420	66	256291	246871	98	0.38632
85379	82458	79	35064	33957	77	1255	1192	14	1439	1306	15	3094	3223	30	9687	9072	53	183582	179237	95	0.389323
120474	105488	90	54010	47909	86	1840	1441	22	1815	1528	23	4603	4274	39	11908	11052	58	229573	213919	102	0.390323
115516	102874	85	53422	47214	85	1530	1329	16	1607	1293	14	3639	3703	33	9812	8837	54	191904	176049	102	0.394327
165863	147524	108	96478	88704	90	3859	3588	33	4073	3655	36	9676	8872	52	24371	22036	94	463341	412570	108	0.405336
121237	110485	92	46353	42337	84	1830	1567	21	1661	1484	20	4090	3733	36	10988	10151	62	195402	177233	101	0.411341
85736	81694	82	38422	37891	79	1535	1379	17	1171	1221	12	3348	3072	31	7875	7671	46	162531	155568	96	0.425352
135853	118365	101	55749	49326	88	2179	2104	23	2591	2340	27	5580	5230	40	15120	14262	70	283161	262822	104	0.432358
85591	82217	82	30566	29682	78	1439	1270	14	1137	1065	6	3655	3415	32	8048	8095	44	178213	170395	95	0.444368
177525	150342	108	81637	70861	93	3676	3126	34	3462	3097	34	8381	7653	50	21348	18649	82	428219	396821	111	0.449372
84809	80618	81	44702	43162	80	1900	1979	20	1708	1782	21	4493	4384	38	12746	11852	61	224291	211910	96	0.455377
129979	123440	87	61142	59671	83	2807	2438	28	2104	2055	25	5720	5128	43	13868	12705	73	266518	239795	101	0.467387
81918	80538	79	31687	31380	79	1599	1501	18	1452	1535	16	4446	4160	37	11121	11025	60	204479	192867	95	0.475394
55065	51888	76	23794	23413	69	448	372	0	533	631	0	459	425	0	525	447	0	434	512	0	0.483401
262903	206253	119	122512	95757	106	4406	3436	38	4457	4084	38	12145	10325	64	29673	26001	105	588596	524338	123	0.484401
92896	90249	83	28179	27467	78	2027	1858	22	1805	1721	20	4861	4617	38	12462	12309	66	240931	231751	97	0.484401
167900	143671	95	69853	61145	94	2415	2076	26	3120	2853	30	7455	6593	49	19585	17091	84	372155	337275	111	0.492408
104049	95547	83	38990	35950	80	2093	1820	21	1798	1789	20	4305	4074	37	11884	11337	55	218080	203944	98	0.493409
115176	107817	93	50599	47505	83	2287	2043	24	2682	2620	28	6838	6658	43	15506	15486	65	329564	313638	100	0.502416
102182	96462	92	39746	38433	80	1593	1620	19	1997	1713	24	3845	3802	35	10677	10222	59	194401	185189	97	0.514426
99799	95483	84	39303	36037	82	1564	1405	20	1544	1633	18	4204	3924	37	10915	10231	60	210200	197410	98	0.522433
112647	98903	85	57871	51126	87	1968	1753	20	2143	2034	22	5257	4696	40	12905	11595	64	250985	226274	102	0.55546
94067	91783	93	42047	41437	78	1774	1696	22	1790	1828	20	4293	4311	35	10274	10123	55	209565	203560	89	0.574476
138886	119973	90	45917	39986	88	2331	1916	28	2414	2332	29	6362	5555	45	15041	13399	68	302174	280898	106	0.57948
88167	84990	82	34114	33100	78	1297	1318	14	1181	1417	13	3168	2990	33	8594	8417	49	176325	170119	95	0.586486
125325	117535	92	57191	54127	83	2108	1952	24	2377	2203	27	6164	5461	43	14614	14045	65	301746	277724	99	0.596494
255370	190976	124	127743	98471	112	5793	4375	41	5701	4566	45	13791	11713	63	35076	28916	112	682183	575948	127	0.605502
123431	109946	90	39477	32738	87	1988	1784	23	2277	1710	27	5468	4787	44	13372	12969	60	271505	253332	102	0.61551
74270	71427	82	29244	28719	78	1362	1218	13	1322	1382	14	3163	2979	30	7981	7731	46	159181	155630	95	0.630522
108571	100606	90	36778	34160	80	1513	1603	19	1625	1380	19	4270	3693	37	10028	8751	61	211436	184740	98	0.630522
57839	59634	74	24138	24150	69	735	698	0	849	942	0	1986	2028	23	4942	4546	38	93657	95707	85	0.635527
166443	142520	96	57864	49876	92	2885	2574	28	2838	2354	31	6971	6352	45	15705	14977	64	325873	301594	110	0.637528
168650	150494	90	88420	78247	91	3122	2761	31	3571	2914	36	9218	8066	52	22947	20349	91	432293	367062	107	0.642532
72961	71640	79	26923	25951	75	1082	981	0	1459	1400	17	3091	2897	31	7936	7978	48	144644	139935	93	0.645535
124230	118082	94	55176	53442	83	3294	3065	30	3042	2825	31	7347	6651	48	18693	16761	79	368060	323290	100	0.648537
99474	95729	86	24795	24104	77	2213	1763	24	1813	1782	21	4594	4405	38	12343	11812	59	217624	204662	97	0.656544
196918	160703	105	159986	139844	100	5558	4793	40	6090	5336	43	15613	13520	75	38931	33414	103	765195	644046	116	0.665551
99737	90995	83	49844	46306	81	1767	1729	20	2152	2154	23	5347	5128	39	12361	11356	62	263855	250206	98	0.667553
221051	182144	105	135551	115735	103	4020	3298	35	4508	3651	41	10166	8403	57	26197	21920	104	502982	425137	119	0.667553
204361	176865	98	77249	66881	94	2642	2325	26	3226	2694	32	7804	7079	49	19704	17831	76	400620	360538	110	0.668554
100097	95949	85	38883	37436	80	1625	1387	19	1692	1593	20	4146	3896	37	9434	9026	52	195701	187375	98	0.677561
105538	101334	83	44823	43446	80	1866	1787	19	1437	1500	18	4488	4482	36	11708	11080	58	220433	209140	98	0.678562
134243	114761	89	15115	12156	55	405	286	0	2519	2276	25	677	647	0	1199	1096	16	-139	250	0	0.690572
114389	104298	87	49045	44840	83	2107	1914	22	2095	1967	22	5039	4698	40	14034	13432	66	265153	259267	100	0.696577
110099	105209	91	38850	37447	80	1741	1690	21	1605	1418	20	4705	4480	36	12033	11461	57	221892	212986	99	0.718595
100646	97569	86	39423	38495	80	1463	1501	17	1836	1798	19	3682	3555	35	10224	10033	64	197881	188473	97	0.726602
143151	118493	92	60505	50956	91	2414	2156	27	2494	2355	28	6154	5360	45	16038	13465	77	325445	288430	108	0.728604
91972	82622	83	10027	8642	46	543	434	0	1396	1293	17	491	509	0	668	810	0	832	747	0	0.731606
157913	127908	97	66085	53483	91	2325	1743	26	2838	2001	30	6445	5124	48	16663	12938	73	321934	271030	108	0.746619
240912	174010	111	89889	62292	110	4313	3150	40	4569	3132	42	10744	7741	60	28703	21054	109	523069	380457	127	0.74862
98525	93986	84	46481	45445	80	2506	2508	25	2599	2607	29	6286	6220	44	15653	15155	64	297946	282863	98	0.755626
49880	50759	72	22498	22468	67	613	524	0	574	679	0	1416	1431	15	3754	4103	33	73582	70096	89	0.756627
93092	90877	80	33491	31569	79	1917	1750	24	1835	1994	21	5111	4838	40	13775	13718	65	258689	254134	96	0.759629
179034	144452	105	70714	57353	92	2386	2093	25	2822	2191	33	6853	5775	46	16381	13184	80	339462	297676	110	0.78465
100767	94455	83	40322	37642	81	1934	2166	21	2010	2148	23	5336	5234	39	14800	13747	70	282280	269781	98	0.786652
97010	91339	83	25584	23863	81	1579	1309	16	1445	1597	18	3847	3761	33	9479	9032	53	188212	181802	98	0.790655
160291	131709	97	62078	50242	92	2399	1940	26	2721	2282	31	6351	4946	47	15740	13765	70	318582	281535	109	0.805668
135963	115227	97	60373	49497	90	2132	1484	25	1885	1725	26	4706	3997	42	11168	9932	59	227529	194097	106	0.807669
88140	85151	80	24920	24991	66	1605	1762	20	1571	1676	20	4654	4549	38	11808	11949	62	218884	204856	95	0.807669
153267	124320	106	59673	48267	91	1951	1712	24	2329	1951	27	5335	4317	43	13614	11197	61	284365	236774	109	0.807669
135784	126649	87	63334	59823	85	2340	2198	24	2483	2442	26	6328	6272	43	15491	14897	61	313943	305011	102	0.809671
82953	82758	79	39517	39228	77	1075	1237	12	1212	1317	12	2870	2839	29	7238	7082	44	149808	146552	94	0.817677
257569	206054	108	113613	90006	107	4807	3963	41	4964	3763	42	13184	10096	67	31902	24724	109	661592	506508	124	0.82068
145216	122769	90	56014	46221	90	2244	1728	26	2169	1858	23	5590	4683	46	14009	12155	64	265912	234365	106	0.826685
179643	155845	91	82081	71907	92	2634	2336	27	2763	2664	29	6579	5755	47	15694	14217	72	347521	323301	108	0.841697
168757	138304	98	59048	47911	91	2352	2055	28	2283	2004	27	6426	5173	46	17623	14234	81	334882	283258	109	0.842698
78045	78820	79	35800	35593	77	1082	1175	11	1372	1357	12	2943	2825	30	7906	8353	54	159440	147920	94	0.853707
93524	88978	80	44671	43658	80	1395	1581	17	1877	1724	22	4662	4612	37	11989	10994	65	234141	216862	97	0.85671
148706	129114	93	46065	39449	89	2506	2388	25	2295	2135	27	5524	4994	41	13318	11992	65	274534	254683	103	0.857711
111766	101983	86	55046	49752	83	2154	2268	22	1633	1720	22	5195	4789	42	11843	10759	61	254061	242395	99	0.858712
99102	90083	87	38163	34644	82	1842	1513	20	2096	1825	22	4895	4672	39	11951	10889	66	234879	218650	100	0.879729
189451	146059	98	76752	56664	98	2863	2316	30	3563	2679	37	7995	6529	52	22462	18209	95	438097	367530	113	0.889737
177059	148078	93	112369	96787	95	4165	3529	36	4427	4049	38	10658	9602	57	26827	24252	94	521179	472011	109	0.890738
71688	69905	84	36141	36161	76	1239	1248	12	1102	1008	3	2976	2726	30	6299	6550	40	163734	157291	93	0.907752
117859	111528	98	43596	41967	81	1884	1776	21	1974	1854	21	4808	4544	38	11784	11543	60	246391	228151	99	0.908753
87229	84690	79	30214	29708	77	1262	1254	13	1312	1282	13	3401	3303	32	7760	8306	42	166483	161733	95	0.909754
139530	122792	90	49936	42837	86	2625	2293	26	1954	2101	24	5930	5174	44	16091	14269	78	288311	259948	105	0.909754
91250	87260	79	32753	31800	78	1352	1408	16	1537	1463	19	4032	3781	35	10863	10849	63	209148	203643	96	0.922765
150813	124289	93	52386	43717	89	2335	1668	29	2239	2043	25	5605	4567	44	14874	12489	73	287031	252147	107	0.931772
148915	120279	94	61741	49844	92	2087	1774	23	2007	1605	25	5794	4871	46	15632	13445	68	301360	252183	109	0.939779
136158	120822	89	66233	59991	88	2453	2426	24	2357	2020	25	6117	5704	44	15252	14664	70	294898	269608	103	0.950788
89379	86259	82	35496	34596	78	1599	1519	15	1389	1387	14	3497	3272	31	8558	7995	49	157939	156420	96	0.956793
136605	118510	92	56291	47888	88	2542	2514	24	2265	2047	28	5856	5001	43	14762	13125	67	295400	272255	105	0.969804
162058	134089	94	69118	56215	91	2801	2141	28	2677	2295	30	6595	6084	44	17084	15224	73	352883	314907	108	0.972806
160704	147995	89	62090	58768	86	2792	2490	29	3028	2792	31	7145	6717	46	17775	16244	78	358953	316629	105	0.973807
86778	84505	81	29924	29207	77	1600	1377	17	1322	1422	13	3741	3697	33	8633	7977	46	184882	180667	95	0.974808
140980	121112	94	51542	41126	91	2285	1730	28	2297	1771	28	5865	5004	46	14438	12456	76	294417	255348	106	0.978811
266611	199766	114	130307	92735	113	4514	3227	40	5265	3994	44	12171	9750	62	32497	24523	112	632995	498164	128	0.984816
41937	42159	73	16162	16171	50	472	508	0	612	526	0	1353	1494	18	3302	3400	31	73774	76490	87	0.999828
104370	100324	83	53633	51380	82	1738	1666	19	1904	1481	21	4508	4399	36	11321	10879	61	227903	213117	98	1.00283
132458	120455	90	56963	51647	86	2230	2135	24	2576	2304	29	6151	5502	43	15724	14975	64	296765	276704	103	1.00583
179188	135752	97	70700	54270	96	2973	2134	34	2880	2377	30	7711	5939	51	18175	14686	84	370165	298098	113	1.01184
97935	95873	80	63027	61987	80	1714	1650	18	2110	1764	22	4693	4520	37	11906	11642	58	229854	220254	95	1.01284
124807	108742	89	51928	43810	86	2416	1809	26	2222	1701	27	5314	4630	43	13769	12565	63	270566	242620	102	1.01384
80394	77914	80	29419	28339	77	1312	1482	15	1493	1537	20	3702	3651	33	10071	8992	58	184293	174043	95	1.01584
109565	101544	85	46015	42064	82	1640	1731	17	1828	1538	18	4057	3699	36	9850	9073	58	189868	175927	100	1.01985
142006	124708	92	55302	48606	90	2633	2223	26	2739	2725	30	7178	6527	46	17924	16054	68	359478	337715	106	1.02085
157887	125003	97	61497	49823	93	2389	1773	29	2356	1992	30	5964	4967	45	15391	12497	68	299156	249540	111	1.02085
92477	88629	81	39825	38391	80	1908	1828	20	2162	2025	22	4797	4507	39	12439	12460	63	238471	228207	97	1.02185
109023	103877	86	36465	35411	80	1650	1546	19	1346	1417	16	3953	3612	37	9776	8874	54	194519	184377	99	1.02185
111689	106528	84	46730	43137	83	1973	1971	21	2027	2001	24	5412	5533	42	14237	12866	69	272338	259440	98	1.02485
142381	122498	97	52143	45396	89	2171	2053	22	2159	1891	23	5531	4950	40	13453	12364	66	276106	261962	106	1.02985
84909	80501	80	27337	26298	77	1753	1532	20	1918	1733	19	3221	3077	33	8417	8246	48	174458	170511	95	1.03386
118399	110528	93	42660	40528	82	1681	1593	19	1856	1756	19	4365	4025	38	11442	10437	68	220500	205946	101	1.03486
85823	83248	81	27992	27914	77	1315	1341	14	2012	1692	23	3832	3649	34	9332	9063	50	196905	190973	96	1.03686
145842	131137	87	37321	32686	86	2293	2267	24	2487	2330	28	5622	5124	44	14151	13488	64	271234	255444	101	1.04386
103263	95521	85	40694	36809	84	2009	1862	21	1694	1770	20	4858	4501	39	12260	11991	60	247862	235733	100	1.04787
136247	113497	94	52186	42896	88	2124	1693	23	1839	1703	22	5409	4592	42	13050	11304	59	277101	246246	106	1.05087
79190	77630	81	30913	30403	77	1101	1084	8	1288	1142	8	2953	2938	30	6992	6713	48	138012	134938	94	1.05988
129375	119151	87	88037	81821	87	2928	2846	29	3036	2802	32	7793	7212	49	18888	17687	77	380704	352658	102	1.06588
166933	138367	93	66179	53110	92	2678	2102	27	2742	2400	29	7559	6685	49	18269	16120	74	359978	317162	109	1.06788
104840	95124	84	45506	41364	83	1636	1404	22	1946	1802	21	4107	3565	37	9849	9587	57	200497	187657	100	1.06889
102639	97739	85	30551	29693	79	1735	1611	21	1729	1825	20	4392	4284	35	10957	10474	56	220362	209004	95	1.07289
42278	40416	75	18176	17826	54	689	663	0	693	688	0	1708	1699	20	4276	4295	38	80458	80919	88	1.12093
202709	155435	101	86753	68781	98	3081	2390	32	3649	2922	39	9243	7636	55	23216	18337	95	462462	375712	116	1.12193
165394	144754	91	72863	63827	90	3244	2676	31	3055	2979	31	7605	6460	49	18353	15611	76	365306	339369	108	1.12293
122829	105837	91	55661	47553	88	1905	1709	20	2137	1949	23	5230	4746	41	12950	11136	68	272706	252500	104	1.13294
104360	100627	95	37850	36502	79	1563	1503	17	1760	1365	19	4206	4291	36	10058	9709	51	200073	189942	97	1.13994
167566	131181	101	59437	45775	94	2743	1780	31	2403	2069	31	6382	5199	46	16599	13207	86	346905	280484	111	1.15396
153870	139016	88	87587	80219	89	3494	2884	33	3550	3708	33	8558	8341	49	21443	20719	89	427862	404098	105	1.15796
106399	101958	81	57126	55174	80	1937	1858	22	1981	2037	24	5025	4952	39	13654	13311	64	278563	258220	97	1.16396
203655	163753	101	106928	85353	100	3596	2823	35	4106	3253	35	9167	7412	54	23914	18804	102	472510	399809	116	1.16897
102231	97416	85	37209	36147	80	1658	1693	18	1951	1582	23	4328	3920	36	11926	11674	59	223523	210862	98	1.17197
111698	105394	83	48063	44372	83	2059	1771	24	1701	1712	22	5320	4902	41	12484	12281	59	256202	243680	99	1.17898
89270	86420	82	37512	35636	79	1333	1355	16	1353	1329	13	3212	3113	31	8188	8056	49	170545	165496	95	1.19599
104083	97936	86	31279	29053	80	1684	1493	18	1739	1650	19	4530	4350	39	11380	11303	55	229613	218506	99	1.19799
92452	88562	87	14574	14267	49	1552	1585	16	1313	1321	15	3833	3799	34	9411	9488	47	187284	181498	96	1.19899
67827	67945	76	30190	29805	74	896	778	0	1011	1006	2	2237	2050	26	5248	5592	39	113134	107368	91	1.202
124784	112076	89	52296	46854	85	2060	1994	23	1969	1662	25	5656	5269	41	14455	14080	61	287516	275306	102	1.22301
101520	97412	80	29213	27879	77	2146	2068	22	1885	1983	21	4935	4627	39	13533	13328	62	254134	239040	96	1.23402
154274	121316	95	50453	38448	92	2418	1859	28	2528	2199	32	5951	4567	47	15831	12504	71	297189	240026	109	1.24003
149432	123515	95	63138	52710	90	2977	2369	31	3203	2441	32	8098	6827	52	20068	17440	81	415210	371526	107	1.24003
118457	111993	85	55898	53117	83	3465	3393	30	2920	2526	32	6842	6723	44	18308	17659	76	345311	324074	100	1.24803
136755	121677	91	49286	43784	86	2039	2031	23	2674	2240	31	6138	5631	44	13869	12788	73	290939	265693	105	1.25304
180703	125493	115	68097	47087	100	2788	1858	31	2603	1837	32	6306	4421	49	15765	10958	76	343337	247986	117	1.25904
88549	78484	98	43872	39449	85	1628	1288	15	1474	1504	17	3691	3239	34	9915	8475	58	184198	170561	98	1.25904
75232	71636	80	27310	26713	77	1152	895	0	1073	1228	11	2909	3213	28	7571	7424	46	147365	140839	94	1.26405
40272	41949	69	19491	19491	58	560	507	0	582	586	0	1214	1142	11	3097	2994	32	58016	56224	85	1.27205
76011	73995	82	25502	24811	75	1212	1156	10	1654	1325	18	3175	3010	32	8288	8417	49	165501	160416	91	1.27506
81527	75092	81	22919	21348	67	1471	1478	17	1239	1434	15	3888	3824	34	9813	9542	54	198582	186959	96	1.27606
157645	130091	97	63535	52742	92	2464	1882	27	2408	2301	26	6005	5299	44	14255	11800	76	328244	294771	109	1.27806
92642	83839	84	43914	39947	83	1977	1579	21	2071	1639	23	4311	4166	36	10267	9388	56	206629	200513	99	1.27806
103072	95510	86	34506	31746	79	1905	1703	20	1969	1851	22	4566	4161	37	11936	11101	61	223819	212388	98	1.28106
127032	111730	98	68715	62273	87	1698	1501	21	2218	2118	24	4900	4699	39	12330	11262	63	250220	235876	100	1.29307
181304	146993	96	75595	61489	95	3373	2666	35	3093	2650	32	7899	6637	49	20761	17480	80	414729	360833	112	1.31009
75890	75042	79	24213	24091	64	1285	1281	14	1218	1096	8	2814	2762	29	8167	8230	49	144533	142669	94	1.31109
101658	93963	84	43956	41111	83	1672	1609	20	1658	1741	21	5425	4932	41	12444	12276	59	254788	241210	100	1.31409
146002	127289	94	71422	63750	88	3022	2687	31	3261	3244	34	7444	6753	47	18831	16992	75	366143	334611	105	1.3261
124412	104039	91	51701	44044	89	2280	1930	27	1524	1503	22	4990	4311	43	12300	10466	67	241840	207195	105	1.3311
85694	83495	83	23227	23108	64	1268	1242	12	1320	1382	15	3374	3394	32	8218	8258	47	179341	177475	95	1.33811
190333	141455	103	79528	59210	99	3124	2329	32	3414	2856	36	7857	6072	54	21172	17319	87	415742	325030	116	1.34511
99599	96621	81	26670	25803	77	2329	2028	23	1721	1807	20	5467	5206	39	13089	12894	59	252542	250936	97	1.35012
86141	83497	81	24919	24155	71	1493	1376	17	1786	1788	24	3881	3726	35	10547	9963	55	202399	196064	96	1.35112
132502	104406	92	44989	35570	89	2106	1619	26	1944	1747	24	4656	3684	42	12315	9828	60	240036	198661	108	1.36913
84771	80790	79	29506	28892	76	1814	1969	20	2043	2076	23	5711	5256	42	14962	13817	68	307784	284807	95	1.36913
156042	124079	93	60906	47665	91	2436	2020	27	2176	2023	26	6514	5550	47	16800	13679	75	323708	268103	109	1.37214
298379	243456	125	165535	134979	124	7544	6273	43	7070	5301	49	17534	13741	77	42598	33251	127	873901	681338	141	1.38014
79240	78614	77	26220	26230	68	1088	1164	9	1507	1518	17	3447	3097	33	8932	9082	50	171026	166735	94	1.38014
142223	126727	89	81601	74356	87	3022	2757	30	3175	2903	33	8697	7879	56	21717	19512	88	418306	371484	103	1.38114
151079	129068	91	63155	53387	90	2663	2346	28	2922	2358	33	7228	6256	48	18531	17027	78	342791	308776	106	1.39616
156117	132097	101	48964	39816	91	2941	2369	30	2368	2027	29	5791	5409	43	15617	13359	70	290907	261349	108	1.40516
86360	84952	79	41862	40613	79	1815	1570	22	1841	1754	18	3591	3575	33	8460	8261	48	184427	179540	95	1.40717
124496	119449	85	49562	47468	83	2454	2417	25	2550	2452	29	6218	5996	45	15657	15118	64	302186	287144	100	1.41117
161039	138852	94	71966	63501	91	2913	2466	30	2598	2547	28	7431	6729	48	17448	16559	70	369091	348405	108	1.41617
88657	87203	79	29161	28464	77	1429	1236	12	1209	1313	16	3492	3339	34	8725	8560	49	173637	163438	95	1.42818
93825	85665	87	42829	40499	81	1686	1657	17	1869	1812	22	3988	3889	34	9618	10077	50	209791	197509	98	1.43319
113735	96947	88	47457	39842	86	1427	1291	16	1838	1461	23	4215	3586	38	10996	9111	62	227229	201167	103	1.43319
127412	114730	86	57947	51978	86	2679	2372	27	2483	2161	29	5915	5687	43	15177	14218	67	277960	263063	102	1.44019
100441	89984	85	32511	27870	84	1532	1467	17	1822	1792	22	4478	4169	38	10929	9353	64	221243	206601	100	1.4472
58310	58383	75	26242	26138	73	797	674	0	720	527	0	1772	1724	20	4856	4738	38	101555	99207	90	1.45921
221586	184225	101	109647	93113	100	4166	3489	36	4458	3914	39	11474	10347	56	29602	25420	101	590874	530846	117	1.46121
139406	118973	93	55663	47593	88	2238	1817	24	2210	2134	28	5565	4880	43	13901	11964	66	260862	236437	105	1.46621
80236	78869	83	38330	38196	76	853	882	0	1346	1371	12	3146	3194	31	7848	8414	44	148325	145503	93	1.46922
93085	90254	79	36670	36318	78	1513	1451	17	1437	1584	18	3265	3196	31	8828	8643	48	181856	176256	96	1.47022
201526	164091	100	90375	76258	99	3802	3370	36	3869	3434	35	9207	8224	52	24895	21154	93	475857	435918	116	1.47422
92749	88436	96	52487	51711	79	1421	1490	16	1782	1699	19	3816	3732	34	9245	9321	52	181763	176480	96	1.47923
133521	122973	89	52444	47969	87	2745	2604	27	2729	2889	28	7130	6844	45	17048	15875	68	329764	310854	103	1.48323
204783	166904	109	79679	64404	96	3098	2481	33	3314	2752	35	7718	6590	52	18714	15822	74	375252	326007	109	1.48323
175256	148480	93	83404	70456	93	3310	3101	29	4079	3188	39	9233	8212	52	22181	19753	83	448592	393965	109	1.49224
193596	163398	100	92666	78374	94	4014	3467	34	3459	3271	33	9976	8951	55	25476	22820	93	496190	464100	111	1.49524
133282	122319	92	63359	58404	85	2674	2356	28	3003	2917	33	6975	6741	46	17016	16010	74	336239	301919	103	1.49924
109491	99832	87	56120	52255	83	1964	1872	24	2699	2416	30	5113	4830	40	13846	12823	67	274397	263081	101	1.50525
153856	126641	99	53236	43267	90	2263	1861	23	2566	1953	31	5956	5098	45	15468	12991	75	304973	267749	108	1.50725
129645	113278	87	57504	50329	87	1910	1693	20	1902	1690	25	4695	4248	41	12507	11524	65	242293	219754	102	1.51425
156013	120230	96	54557	42525	93	2255	1946	25	2322	1942	28	6119	4886	48	16762	12869	76	307004	255535	110	1.51726
185045	159144	98	79216	69095	91	2948	2458	30	3046	2900	31	7534	7167	46	18981	17776	79	352143	328004	109	1.52626
123155	114501	86	39861	37685	81	2193	2074	23	2844	2318	29	5546	5516	41	13891	12898	63	281956	266857	100	1.53427
90582	86334	79	35020	33137	80	1476	1620	18	1213	1234	14	3675	3497	34	9366	9171	47	192242	180648	97	1.53727
98856	93684	82	35612	33614	81	1521	1652	16	2020	2106	24	4741	4826	36	11912	11186	59	226427	217482	98	1.53928
124613	107144	91	39436	34074	86	2379	1820	28	2547	1903	29	5425	4741	41	14033	12799	68	277470	257564	104	1.54328
76772	74520	80	27017	26838	76	1001	925	0	1295	1163	10	2723	2689	29	7071	6604	46	138361	133921	94	1.54628
108289	102605	87	29941	28993	79	1926	1787	21	2040	1874	21	4638	4586	38	11471	11589	56	230537	220179	97	1.54828
170581	141027	109	70347	57339	92	2474	2032	28	2489	2198	28	6316	5649	45	16726	14284	69	326695	288821	108	1.54928
96007	91782	81	47726	45995	80	1652	1477	21	1598	1709	21	4113	3805	36	9992	9551	52	205578	194205	97	1.55429
125107	116975	88	52213	49791	83	2108	2103	23	1441	1516	21	4606	4246	39	10984	10666	56	228500	208624	100	1.55529
80340	76826	93	33221	32975	77	1118	1186	9	913	906	0	2553	2481	28	6443	6331	45	133022	130739	95	1.55729
146140	119601	94	56135	45993	90	2210	1746	25	2808	2319	32	5994	5248	42	15471	12700	75	300151	257887	107	1.55729
88665	86649	78	28001	26944	78	1706	1460	18	1176	1273	12	3528	3337	33	8987	8383	51	167293	157933	96	1.5643
192513	151143	98	66338	52416	95	2832	2340	28	3131	2374	35	7867	6257	53	20485	16739	87	401599	330862	113	1.5693
84333	80245	80	35062	33637	78	1738	1607	20	1339	1331	15	3553	3546	34	9292	8702	56	179729	172288	95	1.5703
103676	96750	83	33185	30790	81	1932	1782	20	1952	1841	25	5198	4815	41	12950	12803	61	239121	230677	99	1.5743
41103	41725	71	13131	13146	47	477	611	0	749	611	0	1490	1553	18	3754	3801	32	78021	77501	86	1.57931
87883	83696	82	40727	39092	79	1839	1790	20	1594	1707	19	3827	3728	35	9470	8605	56	191300	183386	95	1.58231
57166	53554	80	54461	53203	77	2706	2758	26	3356	3288	31	7870	7647	49	19770	19239	76	376093	352876	91	1.58531
109471	99500	87	36190	32067	85	1831	1823	20	2234	1872	25	5140	5074	39	13098	12088	62	258684	246180	101	1.58631
209468	144328	107	69879	48158	101	2801	2119	31	3281	2295	39	8123	5873	55	19356	14432	82	399381	290518	120	1.59532
49500	48635	84	22392	22190	65	986	1002	2	391	602	0	1496	1466	17	4125	4230	35	71754	70107	85	1.59532
92411	89338	82	20120	19966	57	1878	1930	21	1686	1555	18	4195	3981	35	10611	10090	58	207490	204360	95	1.61234
83623	83054	81	33232	33015	77	1382	1520	16	1234	1516	16	3571	3502	33	8980	8966	55	173449	164972	95	1.61834
87453	83163	83	31400	30326	79	1887	1761	21	1655	1597	22	3966	3812	36	10387	9888	52	195626	186293	97	1.62034
91069	89657	82	39027	37957	79	1792	1696	18	1472	1443	18	3642	3686	33	9378	8949	52	188431	181687	96	1.62435
105354	102749	82	44031	42426	80	1372	1373	16	1785	1531	19	3589	3671	33	10845	10670	62	208291	193558	97	1.63335
138466	116969	92	52429	43844	91	2595	2276	27	2311	2147	25	5670	5038	43	14479	13112	69	281725	253075	107	1.63435
130157	110497	94	49966	42964	88	2088	1793	23	1936	1784	23	5360	4570	44	13451	12108	63	261792	232009	105	1.63636
106741	101051	88	29779	28690	78	2165	2154	21	1840	1551	22	4911	4718	38	11769	10903	63	237856	220929	97	1.63636
112660	108606	87	22070	21389	61	1949	1761	21	1669	1543	20	4634	4647	36	11923	10846	72	247414	237627	98	1.63736
104769	97793	90	49589	45829	83	2068	1870	22	2007	2055	21	4830	4456	39	12191	12260	58	243924	238266	99	1.64036
230505	183707	107	122802	99990	99	5304	4588	38	5497	4507	44	14488	11877	70	36756	30379	100	741395	612791	117	1.64136
74981	72213	78	27838	27469	77	1073	1069	5	842	945	0	2344	2250	25	5993	5596	44	123452	120799	94	1.64436
139429	127322	98	68130	62949	87	2263	2286	24	2196	2306	25	5508	5486	39	15246	14493	67	293050	284779	103	1.64636
66119	66360	77	26544	26142	75	850	769	0	1359	1330	13	2768	2693	29	6360	6383	44	124005	122894	92	1.64736
101144	94655	85	36064	32640	82	1482	1656	18	1891	1661	22	4227	3915	36	10074	9631	50	204398	194874	98	1.65037
116306	98357	90	50449	41749	89	1774	1234	17	1723	1558	19	4155	3546	38	9572	7694	53	199471	173075	104	1.65237
105577	95325	85	38432	35567	82	1993	1734	23	2323	2241	24	5353	5170	39	12800	12264	67	268877	259079	99	1.65737
129286	112989	90	53940	46806	88	1874	1952	20	1960	1850	23	5379	4836	43	12792	10951	62	252165	231370	104	1.66338
181797	143085	98	93237	73256	99	2559	2107	28	2895	2413	32	7041	5593	51	17129	13997	83	337102	276909	114	1.66338
182572	153187	97	89310	75895	95	3790	3246	33	3433	2858	35	9677	8206	57	24308	20954	85	439082	368053	112	1.67239
39497	38018	71	24334	24401	71	628	505	0	240	280	0	1465	1338	15	3499	3062	36	64697	63971	86	1.67639
83878	80162	92	30140	29401	77	828	840	0	1164	1212	12	2491	2448	27	6565	6219	47	128216	124412	95	1.68239
22292	22527	57	30849	30584	69	2860	3087	26	5094	4871	44	3086	3148	29	3865	4138	33	3178	2984	34	1.6894
78486	75625	80	40641	38887	78	1324	1379	17	1543	1367	19	3544	3812	32	9501	9275	54	183615	180102	94	1.69741
142781	121721	89	51055	43529	88	2361	2095	26	2494	2235	29	6340	5842	46	17347	15202	77	311820	277448	105	1.69941
69321	66862	81	25059	24696	68	1161	1143	9	1185	1105	10	2833	2787	30	6958	6794	47	135781	134292	93	1.70741
99655	95365	88	26987	26321	78	1484	1290	16	1654	1689	19	4360	4079	38	9906	9553	50	209809	201670	95	1.71342
132076	115645	95	53741	46262	87	2316	1899	26	2095	1861	27	5049	4581	41	13330	11632	67	250455	231638	103	1.71442
169387	139159	103	65340	54126	92	2547	2218	28	3016	2537	32	6973	5922	48	18257	15431	77	347100	309932	110	1.71542
141172	117907	92	47025	40164	87	2499	2028	26	2675	2502	28	6140	5315	46	15590	13754	70	304525	275285	106	1.71542
180467	139235	113	63947	48156	97	2891	2315	30	2886	2240	33	7326	6049	51	18451	15510	82	366978	312161	113	1.71742
171248	136093	100	66053	52996	95	1861	1635	23	2038	1955	26	5896	5189	44	14357	11470	65	283041	242789	113	1.72343
124618	118078	87	36112	34330	83	2009	2019	23	2225	2237	26	5429	5203	39	14190	13732	64	278624	264904	98	1.73544
126322	104343	90	53791	45416	89	2196	1759	23	1746	1296	21	5030	4193	42	13056	11279	67	256896	220445	104	1.73844
166203	139908	99	52546	44047	92	2680	2089	30	2739	2357	31	6738	6168	45	17314	15033	75	345750	307913	107	1.74244
130379	120620	90	60779	57036	84	2454	2193	26	2642	2421	28	6552	6213	44	16406	15440	73	331759	305585	102	1.74645
171000	145163	93	76719	66980	91	2683	2311	29	3195	2744	31	7798	6670	48	19350	17584	80	400792	371796	107	1.75145
45905	45931	73	13633	13770	46	832	874	0	466	712	0	1866	1930	22	4448	4456	35	88527	91572	87	1.75345
113221	104230	84	59585	55919	83	1776	1680	20	1933	1842	22	5098	4897	40	13125	12921	60	240541	235577	98	1.75445
76496	75702	76	36662	35541	77	1647	1589	20	1576	1658	19	4163	4196	34	10352	9971	61	198348	192590	93	1.76246
121008	111838	86	57021	52939	87	2026	1790	25	2882	2430	30	5397	5144	39	13751	13525	64	263532	257169	101	1.76746
92041	89764	79	33125	32408	78	1574	1557	19	1509	1243	19	3663	3775	32	7912	7899	47	179922	176271	95	1.76947
84979	82538	80	27684	26956	77	1085	1029	5	1473	1427	16	2838	2823	29	7911	7521	50	157505	150221	94	1.77147
134569	121593	91	55386	50232	85	2016	1784	23	2111	2038	25	5634	5367	40	13812	13647	65	264513	252862	101	1.77247
161099	129517	95	66094	53718	94	2618	2271	27	2872	2280	33	6902	5635	50	17117	13641	73	348669	299541	112	1.77947
96229	90692	82	31522	29315	80	1558	1359	15	1699	1866	22	4674	4517	37	10566	10495	58	220654	212634	98	1.78248
107831	101863	81	32870	31259	81	1802	1753	20	1944	1634	23	4912	4396	40	11528	10565	55	226425	210965	99	1.78648
164649	137597	96	54798	45029	93	2070	1695	24	2297	2188	28	5801	4901	44	15847	14259	62	298746	262997	111	1.79349
72184	73323	75	27252	26496	76	729	761	0	800	1154	10	2616	2850	27	6185	5934	44	140640	136849	94	1.79749
114580	106642	88	45821	41205	85	1282	1208	13	1665	1467	18	4235	3948	36	10705	10000	53	221754	212269	99	1.79849
132092	122936	89	46874	42666	86	2494	2171	25	2620	2590	27	5771	5400	42	15219	14447	66	283295	268289	103	1.8055
98973	93228	87	30613	29838	78	1515	1609	18	1518	1708	18	4659	4406	36	11516	11385	56	211275	202193	97	1.8145
37231	40719	55	19696	19294	56	507	494	0	861	774	0	1366	1434	15	3736	4346	32	75853	72888	85	1.8155
113701	105300	86	54436	49880	85	1693	1752	18	1838	1929	21	4704	4604	37	12616	11768	63	240493	233230	101	1.81751
180325	144962	95	81155	61861	94	3101	2615	29	3294	2761	34	7383	6097	49	17556	15330	72	377958	338079	111	1.81951
82884	80312	85	32153	31194	77	1142	1266	12	1328	1276	12	3223	3401	30	7758	7728	48	156683	151246	94	1.82852
83053	80728	91	20885	20424	59	1505	1537	17	1317	1240	11	3049	3148	30	8563	8562	47	168843	164479	95	1.83452
85329	81984	80	28759	27589	78	1749	1693	20	1794	1836	19	4301	4334	35	11053	10439	55	214730	210465	96	1.83652
100315	93700	84	41806	39799	81	1887	1594	23	2347	2104	26	5617	5498	41	14249	13765	65	288269	273668	99	1.83652
139986	116476	101	58082	49011	90	2211	1921	27	2645	2530	30	6184	5390	45	15556	13464	71	300284	275684	106	1.83752
30966	31693	71	15103	14994	49	302	358	0	359	491	0	926	893	0	2293	2726	25	49139	48322	81	1.84253
142425	128551	95	66352	61858	85	2828	2330	30	2806	2485	30	7394	7797	45	18137	16734	74	352455	331373	104	1.84253
59055	58266	75	27827	28007	74	826	876	0	660	936	0	1814	1865	22	5406	5285	40	101626	100845	90	1.84453
124118	119763	83	83039	80614	83	2523	2070	26	2936	2522	30	6189	5887	45	15611	14499	79	305253	287855	99	1.84653
82212	78988	82	38296	36243	80	1731	1810	20	1594	1608	18	3996	4200	34	10899	10227	55	196945	193040	96	1.84753
109097	103466	85	48674	46722	82	2128	2082	22	2143	2053	21	5020	4878	39	12352	12099	62	242160	234722	97	1.86054
123735	103575	90	47689	40323	89	1886	1391	23	2553	2058	28	4959	4253	40	11326	10143	62	236331	211022	106	1.87956
131407	116998	92	48866	42639	86	2133	1886	24	2255	2036	27	5854	5320	42	15469	13884	66	286120	261507	103	1.88156
182276	153522	95	106256	93720	93	3647	3285	33	3814	3372	36	9693	8513	54	22860	19730	94	465019	416899	111	1.88356
123901	108082	89	46152	39896	88	1934	1929	21	2511	1896	29	5092	4735	41	13358	11404	63	264449	241076	104	1.88756
94951	91079	83	36107	34389	79	1305	1173	13	1259	1342	12	3214	3395	30	9348	9307	56	167109	164141	95	1.88856
146836	118010	93	62954	51285	92	2223	1827	24	2181	1858	29	6308	5351	47	15689	12653	72	308861	261107	109	1.89157
54490	55406	69	23477	23124	68	665	656	0	680	682	0	1831	1775	21	4670	4522	39	86187	81921	90	1.89857
112404	97065	96	49152	43717	85	2127	1984	22	2052	1922	24	4990	4574	39	13408	12281	65	254880	231311	102	1.90558
103207	98335	84	40851	39606	81	1884	1616	21	1772	1662	19	3912	3652	35	10737	10367	63	193961	184668	99	1.91258
174502	150933	93	67559	58389	93	2831	2356	29	2975	2546	31	7144	6528	47	17901	15942	76	357608	331741	110	1.91359
126805	109748	94	45749	39073	88	2023	1634	20	1782	1441	27	4794	4460	40	11982	11251	57	248623	224486	102	1.92459
129326	113605	91	53924	47835	89	2331	2009	24	2233	2051	25	6157	5477	46	13823	12756	67	281946	264654	105	1.9356
117897	97744	100	48215	41267	87	1622	1334	17	1757	1438	23	4294	3614	39	11260	9559	61	223785	196174	104	1.93861
99042	93219	83	38880	36916	81	1441	1265	14	1604	1512	16	3972	4125	33	9694	8754	54	191363	180496	99	1.94761
160345	142993	92	71329	63684	91	3154	3015	28	3036	2642	33	7670	6912	48	19085	17692	82	373671	344791	107	1.94861
66448	64453	85	21229	21198	59	961	963	0	667	915	0	1993	2022	23	5346	5433	40	100717	100883	92	1.96263
207010	166084	98	59057	48033	96	3868	2868	36	3704	3387	34	8994	7417	51	22979	19528	85	434816	381838	116	1.96663
173599	133414	103	72557	56064	96	2645	2196	27	2525	2050	30	5943	4883	46	15799	13099	71	295811	245314	112	1.97063
86518	81985	89	31254	30611	78	1379	1338	16	1220	1443	14	2880	2740	30	8240	7700	54	168259	167008	96	1.97564
182382	151171	106	79501	68112	93	3929	3092	36	4529	4057	39	10125	8493	57	25466	21860	98	485055	411180	112	1.97864
144326	115309	91	49568	39028	90	2460	1705	28	1987	1780	25	5286	4217	45	15243	11824	68	294861	236764	107	1.98364
104448	95256	87	37903	33508	83	1636	1384	17	1871	1510	23	4844	4367	42	13023	12518	59	236546	224267	100	1.98464
89753	85631	81	36377	35406	79	1439	1363	17	1208	1432	17	3243	3228	31	9558	9418	56	165977	159392	96	1.98765
259230	193733	117	237245	198575	111	7002	5712	43	8203	6567	54	19147	15591	75	47678	40022	112	931182	748632	128	1.98865
168030	134540	95	65502	51633	94	2212	1960	26	2218	2240	28	6493	5274	46	16277	12949	68	307504	257277	109	1.98865
144851	124436	92	41964	36094	85	2322	1877	26	2516	2098	29	5758	5404	42	14824	12345	74	278697	251733	101	1.98865
149877	135547	89	60598	55855	87	2846	2732	28	2607	2479	30	7070	6566	46	17372	16257	73	361691	336567	102	1.98865
84495	79430	86	31858	31260	78	1022	979	0	1179	1136	8	3078	2953	32	8501	7775	51	157932	155402	96	1.99365
86736	82155	85	40373	38884	79	1535	1306	16	1747	1678	19	3948	4041	32	9946	9871	55	199682	194521	97	2.01167
120325	112535	86	42247	38906	84	1985	1824	23	1658	1514	23	5180	5096	39	12971	12704	59	267458	253268	101	2.01167
115914	105255	86	41070	37317	85	2121	1866	25	2010	2010	24	4530	4282	38	12829	11819	63	245352	242046	102	2.01167
128302	121525	83	85867	82648	86	2761	2638	27	3110	3108	28	7256	6938	45	17078	16649	71	338864	316867	101	2.02668
153279	135569	91	51190	45478	89	2091	1840	25	2225	1964	26	6203	5627	44	14044	13274	69	265083	252226	106	2.02768
146368	124901	89	51678	43789	87	2198	1902	24	2652	2156	29	5973	4993	45	14597	13327	70	290270	258258	105	2.02768
128712	109740	90	48027	40817	88	2079	1834	24	2262	1776	26	5258	4711	41	13217	11972	64	250522	229006	106	2.02968
154827	136506	91	65129	57174	87	2635	2403	27	3076	2769	32	7114	6593	47	17941	16821	70	358534	336204	106	2.02968
102932	99105	81	36669	35504	80	1614	1643	17	1465	1634	20	3903	3626	35	9584	9272	51	188389	177014	98	2.03569
109114	99356	92	44426	40381	83	2048	1692	21	1792	2003	20	4946	4251	40	12131	11155	64	235526	220504	100	2.03569
148597	124585	92	54389	44529	92	2357	1990	27	2220	1844	28	6270	5392	45	16174	13379	71	319352	274637	108	2.03569
120190	112002	85	60428	56765	84	2210	2251	24	1845	1811	22	6066	5885	41	15111	14669	65	285810	281685	101	2.03569
64691	62813	77	26961	26519	76	850	891	0	772	885	0	1910	1858	23	4767	4300	41	99766	97433	92	2.0477
54947	54789	80	26215	25524	74	1001	865	0	967	1121	7	2662	2694	27	6053	6219	39	117593	114534	89	2.05971
147921	129612	92	54546	47156	90	2567	2281	25	2561	2066	28	6154	5577	44	15752	14528	70	299874	264156	106	2.07072
54354	52961	74	24192	24278	65	990	1003	1	390	690	0	1671	1657	19	4183	4089	36	79923	80399	89	2.07472
179237	141732	106	64695	51527	95	2772	2352	28	2704	2200	31	6332	5205	47	16394	13627	76	325551	273026	112	2.07772
125866	116544	85	55221	51469	85	2440	2117	25	2609	2611	27	6417	6173	42	16388	15494	70	326504	308600	102	2.08873
94269	89756	87	35545	34108	80	1088	1166	11	1309	1367	17	3213	3191	32	7743	7556	44	161299	154436	97	2.09073
173070	138340	96	71092	56384	94	2454	1856	30	2304	1965	29	6652	5070	50	18311	15024	85	339141	276604	110	2.09474
164848	141580	108	65997	56189	92	2337	2106	26	2203	2138	25	6030	5837	41	14682	13325	64	290080	262768	109	2.09874
84576	78553	87	26856	25066	76	1460	1246	16	2011	1626	19	4185	3918	35	10734	10020	55	209266	206306	97	2.10074
132131	121832	93	64480	61551	84	2470	1977	28	2425	2465	26	5946	5951	41	15253	13341	75	308883	284034	102	2.10274
161838	140831	90	54092	48050	88	2658	2398	26	2688	2388	30	6585	5961	44	16045	14176	65	321032	302975	107	2.10675
113641	100713	86	48779	42361	86	2122	1627	25	2492	1811	25	4685	4392	37	11801	11322	57	239246	223386	102	2.10975
121091	103428	90	45451	38730	87	1939	1881	21	1716	1630	20	4793	3921	41	10923	8896	55	229557	205094	104	2.13077
137461	114894	92	47843	39817	88	2418	2102	28	2500	2047	27	6321	5662	46	15460	13428	81	308783	271944	106	2.13977
258664	202021	106	162449	128450	105	6179	4767	42	7139	5530	50	16915	13040	71	43283	32564	107	825095	641362	121	2.14077
120339	109474	96	44284	39330	86	1916	1870	21	2283	2242	26	5947	5447	44	13532	12848	65	284586	272937	102	2.15278
80642	78694	80	31089	30339	77	1080	1203	12	1453	1235	12	2751	2707	30	6997	6619	44	146897	141256	94	2.15779
136745	124907	89	55574	51094	84	2542	2265	25	2803	2615	28	6589	6322	44	15775	14546	71	330337	319298	103	2.1668
105534	98628	85	43961	41834	81	1944	1939	21	1810	1914	21	4404	4297	35	11498	11064	55	217144	205922	98	2.1668
114188	109186	83	33744	32838	79	1968	1832	24	2085	1959	24	4763	4260	40	12330	11905	57	219956	208297	98	2.1738
83684	82534	77	25130	24642	77	1303	1367	14	1536	1589	19	3896	3958	33	9699	9374	48	196624	187900	94	2.1738
99268	89538	99	45143	40698	82	1720	1665	20	1733	1531	18	4726	4346	39	11262	10390	60	236126	224396	99	2.1768
150122	129451	90	56878	48949	89	2305	2110	27	2093	2053	23	5746	5160	43	15374	13758	64	307703	281995	105	2.1778
114907	106345	87	35494	32027	84	1880	1594	21	1943	1706	22	4480	4395	37	11119	10199	60	220413	209111	100	2.18281
134433	118326	90	54345	47467	89	2204	1947	23	2054	1951	24	5807	5248	44	14299	12329	71	278187	250539	105	2.18981
38668	38770	71	19377	19446	54	505	508	0	391	268	0	1086	1130	10	2500	2985	26	55675	58344	85	2.18981
140736	123118	95	48938	42377	87	2146	2053	26	2359	2094	25	6029	5831	41	16273	14822	73	308688	283444	104	2.18981
85837	83524	81	34604	33910	77	1571	1550	18	930	1130	8	3089	3106	30	7573	7709	44	155707	152567	94	2.19382
96407	89785	83	36229	31626	84	1441	1105	12	1360	1249	15	3671	3386	36	8823	7686	54	174446	156580	99	2.19582
84089	81038	81	33274	31999	78	1496	1489	16	1389	1404	16	3442	3490	31	8940	9158	52	178721	168415	96	2.21283
44623	44577	69	20154	20427	56	562	523	0	406	454	0	1459	1548	16	3782	4370	31	69494	67303	88	2.21884
158924	130942	95	59672	48252	92	2559	2116	27	2564	2194	32	6915	5680	47	16773	14113	81	350111	303017	109	2.22384
94013	87428	84	40056	38112	80	1476	1392	17	1789	1686	22	4618	4422	38	12297	11366	61	222859	215084	96	2.22484
123513	96025	90	52274	40817	90	1991	1389	23	2175	1578	27	5385	4221	45	13546	10790	70	256012	206231	107	2.23485
82100	79784	79	28049	27252	77	1522	1302	14	1417	1771	17	3506	3447	33	8554	7866	51	166190	156393	95	2.23585
65964	65224	76	39604	39454	75	1026	1109	8	683	737	0	2223	2198	26	6073	6419	41	119986	114187	91	2.24586
83832	82376	83	45029	44364	78	1194	1076	8	1243	1164	10	3210	2981	31	8704	8133	60	164198	163907	95	2.25187
165281	147635	94	78721	70646	92	3000	2570	32	2824	2340	28	7062	6173	49	18383	16245	75	338947	295213	108	2.26388
195020	147698	102	70423	54258	99	2446	2117	28	2698	2099	32	5888	4566	45	14548	11261	71	302278	244124	115	2.27088
154032	127683	92	58207	48278	91	2836	2558	28	2772	2462	31	6823	6107	48	18003	15396	85	345378	310340	108	2.28189
76579	72920	80	9802	9371	44	349	341	0	997	1124	8	426	490	0	507	547	0	374	384	0	2.28389
159563	143010	89	63838	57179	89	2913	2570	30	3119	2733	34	7055	6477	46	18685	17940	75	348353	324039	106	2.28489
152075	127196	93	58177	46297	93	2221	1629	29	2489	2126	28	6399	5284	47	16114	13161	88	322663	279189	108	2.2909
84304	81506	79	22149	21749	64	1360	1443	13	1632	1600	17	3362	3260	31	8037	8077	46	172090	165988	95	2.2909
196347	162595	98	102503	86546	98	4562	3826	37	4576	3739	42	12189	10020	61	27875	22871	99	579660	463848	115	2.2919
167961	131702	111	77559	60003	111	2468	1961	28	2737	2154	28	6371	5143	47	14689	11873	80	299794	245223	111	2.2919
99437	93142	84	52263	51126	81	2063	2247	21	2087	1807	23	4554	4742	36	10628	9983	55	219079	209587	98	2.2929
135396	113630	97	74502	64881	90	2331	1851	27	2366	2179	25	5971	5356	42	14705	13584	71	290026	276706	106	2.30691
138866	122396	91	65513	58909	89	2711	2475	27	3175	2844	35	7615	7026	48	19152	17149	80	398656	367771	105	2.31192
203308	152697	104	85738	65933	100	3306	2812	32	3677	2735	38	9355	7414	59	23954	17077	99	446139	351324	118	2.31592
40612	40979	66	7608	7747	40	88	269	0	162	213	0	247	282	0	108	193	0	235	470	0	2.32393
329304	243296	133	250050	186948	131	8506	6479	46	9537	7244	59	22428	16490	86	57946	43876	133	1.04858e+06	793659	147	2.33193
74868	72720	93	30677	30044	76	1154	1007	3	1080	893	0	2466	2241	28	5687	5543	41	128302	124359	93	2.33293
222365	171286	115	87134	66297	103	4621	3703	38	4760	3694	41	11659	9419	61	30416	23053	106	575438	441547	120	2.33393
182511	160958	94	84497	74682	91	3058	2398	33	3614	3576	33	8183	7447	49	21123	18921	89	426757	395189	108	2.34895
237406	187382	104	106492	84819	105	4947	4237	36	5374	4381	43	13138	11033	69	30280	25891	107	607262	504433	121	2.35395
149497	131016	91	89527	81058	89	2660	2156	28	2396	2143	28	6603	5989	45	16307	15046	69	319891	302171	105	2.35395
64566	65269	77	33026	32833	75	1046	1087	7	840	840	0	2417	2538	26	6594	6557	50	132040	135553	92	2.37497
127754	105927	93	69847	58677	90	2015	1189	23	2179	1908	27	5337	4283	44	12504	9874	65	261179	222163	106	2.38097
160219	141468	93	71819	62837	90	2759	2544	28	3253	2827	33	8081	7286	49	22319	20649	89	390509	369584	107	2.38598
74419	72930	81	24226	23777	68	1479	1454	16	978	1255	11	3145	3101	31	8041	8096	49	153581	150420	94	2.38998
108646	100874	84	53014	49701	82	2026	1714	23	1622	1835	21	4808	4742	37	11745	11847	56	234342	225041	99	2.39098
94359	92692	81	25662	25381	74	1492	1469	17	991	1087	7	2998	2912	30	8472	7976	53	159125	154555	96	2.39899
96208	93044	82	41513	40311	79	1950	1850	22	2178	2084	25	4322	4379	36	12101	11888	63	221307	214555	96	2.40199
49980	51086	72	18412	18396	54	751	702	0	847	710	0	1506	1497	17	4225	4068	36	92585	94968	88	2.40499
59020	58005	76	17578	17744	54	694	598	0	330	539	0	1776	2004	19	5134	5169	38	94621	93902	91	2.408
132471	113201	91	34837	30780	85	2098	1860	23	2153	1968	24	5122	4521	40	13331	11845	63	263257	238976	105	2.412
127245	118941	88	57177	52723	84	2392	2100	27	2382	2059	29	5839	5519	42	15403	14460	68	285830	278991	100	2.412
147062	137735	94	38186	36722	83	2345	2298	25	2524	2431	27	6309	5883	44	16198	15038	71	315028	300304	103	2.415
74517	73520	79	27455	27098	75	1233	1133	10	1382	1178	14	2258	2203	26	6134	6193	43	119341	114886	93	2.418
112604	102930	86	47671	43091	84	1500	1230	14	1388	1403	15	3423	3113	33	7683	6761	50	172161	156616	101	2.42201
108673	97291	84	52135	48715	82	1844	1789	19	2067	1883	25	4875	4744	39	13084	11946	56	245898	237625	98	2.43001
185201	156352	104	80575	66517	95	3417	2876	33	4200	3764	36	10501	9050	58	25176	22682	98	507269	466577	111	2.43101
88407	86593	84	37925	36401	79	1393	1399	15	1711	1552	18	3789	3834	33	9384	8903	50	195458	187003	95	2.43502
156711	137876	92	47343	41247	92	2528	2152	27	3049	2773	29	6209	5615	43	16865	15581	74	305626	280071	108	2.43802
117122	106090	87	51126	45527	86	2350	2043	25	2078	1682	22	5069	4580	40	12459	10964	64	245143	219405	102	2.43902
87304	84236	83	35321	34659	78	1133	1167	11	1379	1284	13	3087	3105	30	8113	7393	58	153969	147485	96	2.44403
94286	91258	83	30207	30269	77	2132	2119	24	1970	2081	22	5112	4886	40	12322	12098	67	251002	244260	95	2.44503
63981	64021	76	27370	26982	75	875	781	0	790	875	0	2009	1712	24	4539	4628	37	95076	91617	91	2.44503
95354	91438	95	43485	41506	81	1647	1506	19	1699	1669	19	4569	4468	37	10425	10157	51	215961	202569	97	2.45203
54731	54853	77	24023	24023	72	576	381	0	712	729	0	1701	1621	22	3991	4019	37	90199	89107	88	2.45503
82375	80072	81	33035	32350	77	1346	1339	15	1221	1234	12	3220	2930	33	7913	7557	49	157582	154814	94	2.45804
126098	113792	87	39870	36237	84	2257	2057	26	2537	2263	28	5476	5260	40	14227	12703	70	257494	244134	102	2.46104
95074	92754	81	49976	48157	79	1843	1775	23	1799	1925	21	4670	4264	38	12898	12675	61	227320	216354	95	2.46204
93905	83982	84	39096	34137	83	1641	1243	17	1598	1421	19	4109	3554	37	10224	8926	64	210048	190384	98	2.46204
197614	154759	103	74192	58687	97	3171	2315	35	3020	2537	34	7978	6138	56	20329	15762	91	361787	291743	115	2.46404
27514	27568	68	9514	9543	42	196	334	0	373	460	0	908	1065	6	3082	3113	29	49257	50400	83	2.46804
98408	93668	91	32718	31596	79	1694	1498	19	1873	1865	23	4794	4532	36	12950	12880	60	245551	242255	98	2.47805
43057	43861	78	13850	13872	47	490	401	0	590	560	0	1500	1469	18	3398	3295	33	62090	63635	87	2.47805
118427	101453	89	48088	42865	85	1616	1448	18	1942	1814	22	4622	4108	38	11626	10021	61	225455	201975	103	2.48706
143316	120128	96	43869	36277	90	2336	2218	25	2470	2128	28	6286	5539	47	16207	13921	71	312731	278370	109	2.48906
83830	80961	83	27102	26357	77	1343	1180	16	1004	1146	8	2885	2808	31	6385	6403	44	146850	142804	94	2.49106
91209	88123	81	30611	30046	78	1680	1790	20	1874	1686	23	4654	4535	37	11514	12326	54	226727	216701	96	2.49607
112408	100890	88	45524	41474	83	1654	1406	16	1904	1809	20	4939	4586	40	13217	12333	64	246873	238895	101	2.49707
94810	91244	82	41321	40701	80	1616	1701	18	1342	1258	11	3662	3387	33	10322	9570	58	182691	176747	97	2.50608
70958	68099	81	23353	23412	67	1313	1240	11	942	958	0	2992	3036	30	8097	7843	47	148927	145984	92	2.50908
100155	93145	89	35010	33342	80	2040	2101	22	2313	2284	25	5860	5513	43	13666	12531	67	270416	260748	98	2.50908
140372	119066	91	63383	54435	90	2118	1806	26	2135	1838	24	5200	4497	41	12737	11297	62	254813	216713	107	2.51008
130798	115146	93	50015	42981	88	2195	1741	22	2225	2002	26	5246	4906	41	13142	12065	67	281361	248629	104	2.51108
223847	190056	111	199790	174077	108	5765	4827	40	6418	5862	45	16143	13529	73	39902	33260	113	806191	679499	123	2.51408
174979	148414	99	60286	50924	93	2466	2281	26	2607	2634	28	6629	6285	43	16143	14258	64	318367	286508	110	2.51608
70956	70420	78	28047	27706	74	1058	1045	6	1086	908	0	2510	2661	28	6296	6614	38	131390	125960	92	2.51809
69479	69732	77	28036	27847	75	1240	1193	13	1378	1128	8	3164	3060	30	7034	7040	47	141272	140294	92	2.51809
137088	124766	90	67900	61164	89	2359	2215	25	2626	2268	30	6017	5452	44	15292	14299	69	295265	277638	103	2.52209
134661	118020	89	61888	53772	89	2569	2073	29	2525	2080	27	5719	5408	41	14234	12424	68	265222	250816	105	2.52509
97185	93093	93	46933	44972	80	1854	1822	20	1708	1723	20	4426	4140	37	10494	9756	53	207618	205244	96	2.52609
178380	146351	96	69912	57609	92	2145	1672	27	2034	1882	24	5367	4541	44	12952	10240	65	262246	233216	108	2.52709
95004	80824	87	36606	32496	85	1018	933	0	1438	1498	15	3307	2773	34	9423	7996	53	168950	158133	102	2.52809
71757	68366	87	27527	26732	77	874	854	0	1020	870	0	2524	2444	27	6605	6671	41	136845	132070	94	2.5311
96661	96782	79	38020	36969	79	1604	1485	17	1520	1554	20	3873	3745	34	9382	9075	51	189152	183647	96	2.54611
87623	85488	79	22829	22698	60	1497	1322	16	1386	1270	15	3708	3438	35	9189	8783	52	177508	172093	94	2.54611
95782	88418	82	32269	28464	80	2121	1888	22	1674	1567	18	4863	4434	41	12564	11598	63	233757	219746	98	2.55312
129760	123307	84	43332	40866	81	2443	2051	26	2296	2153	25	5682	5379	42	15401	14216	67	295073	283112	99	2.55612
176252	142853	97	67851	55683	95	2696	2079	29	2582	2185	30	6517	5714	45	16413	14035	71	328611	290780	112	2.57113
97417	92323	86	33600	32683	79	1567	1416	21	1396	1255	13	3966	3902	35	9648	8759	54	179623	171584	98	2.57413
160055	124525	94	60872	46693	93	2575	2170	28	2565	2068	31	6203	5019	46	15124	12412	71	296363	238119	110	2.57714
131361	117542	91	50850	46103	86	2034	1789	21	2033	1937	21	5976	5644	41	14663	12666	64	289582	268154	104	2.57714
160412	127807	96	49862	39697	90	2523	2042	28	2738	2460	30	6839	5500	50	16148	13662	63	328317	281610	108	2.57914
141707	123156	90	47545	41062	88	2094	2102	23	1948	1792	22	5530	4862	42	14600	13195	66	267737	249476	106	2.58414
112033	103649	85	38305	35862	83	2156	2129	23	1993	2055	24	5247	4525	41	12107	11303	64	249061	220885	101	2.58814
89318	87532	79	27763	27171	77	1675	1557	18	1723	1648	21	4472	4365	37	12261	12236	59	224009	211064	95	2.59915
151608	125434	99	64691	53614	90	2853	2407	31	2478	2315	29	7006	6079	48	17920	15858	77	336293	296607	107	2.60015
39237	38879	75	6162	6277	38	45	250	0	443	498	0	153	329	0	133	204	0	241	696	0	2.60616
89310	86669	88	42397	40804	79	1396	1440	17	1523	1232	16	3785	3602	35	8836	8826	50	178566	168044	95	2.60616
213827	162334	108	63477	46824	101	2832	2510	28	3733	2480	38	8064	6125	54	20940	16204	82	413161	325957	116	2.60716
102593	95815	84	41423	38325	82	1934	2037	21	1756	1896	22	5129	4774	39	12626	12328	59	256069	245717	97	2.61417
160489	129263	102	65069	53510	92	2136	1898	24	2615	2301	30	6318	5140	48	15756	12837	73	285685	243811	109	2.62618
34849	33754	74	16354	16659	50	576	547	0	222	498	0	1188	1102	11	2880	2717	30	62636	64701	84	2.63118
242765	194561	105	123523	99607	104	4847	3558	39	5313	4959	40	13699	11812	64	35077	29043	107	691102	609906	120	2.63618
97048	91512	83	49281	47480	81	2068	1660	22	1723	1582	20	4092	3999	35	10122	9325	55	195256	189553	98	2.63618
138471	115886	94	51140	42167	88	2836	2294	30	2709	2337	30	6224	5617	46	15728	13252	65	310871	274849	106	2.6532
173305	133061	96	68450	52743	95	2368	1965	25	2570	2107	29	7336	5832	49	17270	13250	84	348025	285304	112	2.6532
223548	185876	100	131863	112300	99	5827	4931	39	5574	4789	43	14237	12655	72	34947	30458	101	663545	597486	114	2.6602
90131	88312	80	38979	36894	81	1684	1527	20	1908	1801	20	4872	4932	36	12199	11632	57	230883	225256	97	2.67321
91070	88563	80	27411	26681	77	1694	1416	18	1529	1520	17	3804	3583	35	9607	9446	62	193122	184075	96	2.67622
103665	100376	82	42751	40494	81	1762	1741	20	1788	1750	21	4893	4565	39	11827	11578	61	236611	226887	98	2.67822
84168	83877	80	34988	34371	78	1331	1246	13	1441	1553	18	3207	3119	32	8081	8071	48	165396	156482	93	2.67822
59757	60392	80	22554	22363	63	988	767	0	939	885	0	1876	1781	23	5343	5306	43	98346	96707	91	2.68322
97946	91245	89	36009	33810	80	1920	1793	22	1728	1819	19	4457	4272	37	12145	11655	56	221074	215446	98	2.70124
39754	38226	74	19767	19870	58	550	607	0	484	559	0	1317	1246	12	3121	3002	33	62459	59049	84	2.70124
94320	90437	88	38058	36423	79	1408	1147	12	1154	1171	9	3257	3149	33	9505	9066	58	188650	179023	97	2.71025
133370	121828	87	80620	73163	87	2638	2289	27	2543	2595	30	6034	5356	46	15651	14564	73	319241	291627	102	2.72826
76391	73707	94	32097	31389	77	1037	1007	2	1067	1088	6	2590	2552	27	7248	6783	45	144703	138513	94	2.73026
102367	95622	83	58315	54723	82	1549	1407	16	1588	1822	21	3992	3984	35	10465	10525	60	195652	188649	96	2.74127
156474	126070	109	59701	47458	94	1992	1654	24	1937	1627	23	5579	4810	44	15295	12398	75	297186	255399	109	2.74127
115985	107676	87	44649	41889	83	2287	2336	22	2374	2246	27	5303	5124	39	13210	12690	62	272232	256375	100	2.74227
128494	119861	86	57509	54161	84	2231	2150	25	2458	2610	28	6895	6345	47	16893	16653	67	332275	313192	101	2.74728
40142	40431	73	14328	14603	47	544	518	0	672	556	0	1493	1493	16	3749	3813	34	68954	67820	85	2.75228
92578	84254	84	36752	33175	80	1420	1241	14	1765	1638	23	4212	4157	36	9438	8990	60	201924	193983	98	2.76129
99373	95488	91	41964	41038	78	1495	1508	18	1837	1740	21	4328	4296	37	11241	10610	62	214653	205990	96	2.76229
81699	80463	78	28093	27710	76	1871	1713	22	1669	1782	22	4978	4851	39	12433	12501	56	222204	213631	94	2.76229
95558	94458	81	37024	36734	79	1684	1699	19	1714	1829	20	4292	3985	38	11490	11214	58	218430	217349	96	2.7813
120234	108325	88	36373	31691	85	2072	1657	25	1785	1536	22	4980	4544	39	12484	11821	62	261242	248803	102	2.78631
101160	93275	84	33339	29665	84	1865	1679	20	1771	1614	21	4606	4604	37	11158	10457	59	222339	210677	99	2.78631
93129	90964	80	29202	28820	78	1249	1210	13	1445	1432	17	3369	3147	31	8684	8199	51	172952	163931	96	2.79632
146538	120926	93	53102	43493	90	1980	1449	24	1982	1858	24	4962	4127	40	11369	9079	61	233215	195762	107	2.80132
148066	121725	93	64608	53331	91	2490	2023	24	2826	2411	29	6093	5266	45	15745	13754	68	306673	271135	106	2.80532
101899	98104	82	44000	42189	81	1236	1371	15	1505	1309	17	3631	3604	32	10123	9965	52	175832	173215	98	2.81033
65389	62948	81	24975	24500	75	833	958	0	1004	914	0	1882	2034	24	5030	5490	36	101895	101683	93	2.81233
76256	74360	82	23638	23283	67	1433	1272	15	1151	1108	9	2754	2747	29	8037	7402	48	147230	142602	95	2.81433
157222	97925	112	49559	37374	95	2673	1787	28	2363	1482	34	5938	3978	52	15362	10081	79	306721	184635	115	2.83035
88165	83348	80	36216	34284	79	1663	1615	20	1574	1585	21	4256	4048	36	10401	10467	51	192138	182633	97	2.83035
92740	91302	87	31185	29991	78	1520	1463	17	1968	1620	25	4014	3983	35	10374	9952	57	206273	198800	95	2.84536
113547	110116	83	27465	26674	80	1529	1709	18	1755	1805	21	5052	4885	39	12261	11501	65	258985	248253	99	2.84636
161917	136220	95	64570	52890	93	2802	2331	31	2888	2469	32	6977	5682	49	18508	15676	86	356163	311613	110	2.85737
37590	36438	73	21178	21359	58	505	438	0	765	644	0	1087	1082	7	3089	2867	32	51750	55453	83	2.86137
80521	78555	83	21669	21674	63	915	1039	4	1095	1002	1	2564	2492	27	6890	6925	46	136085	129289	92	2.86237
95790	93008	81	35742	34046	78	1495	1489	16	1546	1479	18	3745	3648	35	8132	7463	48	170496	162462	96	2.86337
183924	155871	96	87781	75638	92	4598	4155	35	4919	4154	43	11202	10168	59	28575	25098	95	549052	486555	110	2.87338
111816	105679	84	52063	49113	83	2232	2284	23	2609	2597	27	6239	6397	41	16173	14686	74	298297	283012	100	2.87738
91989	81361	84	40684	35540	83	1570	1302	19	1723	1619	21	3656	3248	37	9290	7761	52	190152	172464	99	2.88939
135942	115309	89	42690	34998	90	1993	1732	21	2575	2170	31	4881	4074	43	13020	11543	62	255981	219006	106	2.8914
77050	76033	82	16236	16246	49	589	776	0	924	1087	6	2144	2172	24	5841	5439	44	112349	114559	89	2.8974
42148	42210	78	4744	4784	33	449	524	0	520	636	0	1146	1237	13	998	1219	11	24113	25013	76	2.8974
190070	155023	100	79490	66044	97	2918	2430	29	2941	2203	33	7011	5885	50	16846	14148	72	309386	275675	116	2.9024
182714	148527	95	76554	62300	94	2872	2203	31	3101	2587	35	7077	5577	49	17930	15030	77	338632	280866	111	2.9024
94367	92386	79	52997	52408	78	1511	1702	18	1439	1247	14	3280	3078	31	9117	8593	50	174219	168824	96	2.91141
85611	84981	78	25786	25593	67	1374	1135	13	1658	1638	19	3608	3578	34	9809	9500	55	189103	183417	95	2.91241
169770	143513	102	60531	51774	95	2970	2634	31	3041	2505	30	7434	6637	47	17451	15696	77	341069	313286	112	2.91642
89530	83996	83	44625	42123	82	1307	1353	14	1805	1610	22	3794	3651	37	9001	8471	53	186779	176080	98	2.91642
80474	77706	80	29776	29165	76	874	879	0	1029	1122	8	2436	2334	28	5390	5128	40	121034	116721	94	2.92843
166598	143055	95	81838	70706	92	2409	2266	24	2900	2417	32	6363	5994	44	17103	15121	72	318083	285914	108	2.93243
93388	80430	85	35997	30932	83	1654	1374	19	1677	1493	19	4178	3774	38	9929	8434	61	210803	187062	100	2.93343
77509	76960	84	27128	26836	75	1433	1133	14	823	1029	5	2742	2913	27	7606	7661	48	144363	142562	93	2.93443
180412	140951	109	76255	60543	96	2594	2188	28	2813	2288	33	6998	5698	47	17342	13514	76	336485	274404	113	2.93743
87816	83390	90	26659	26028	76	1736	1629	18	1391	1444	15	3782	3510	34	9645	9069	56	191809	182536	96	2.94444
77771	78112	78	33351	33104	76	1383	1236	13	1080	961	0	3002	2986	30	7610	7530	46	145514	141500	93	2.94744
112744	107047	86	51042	48373	84	2310	2102	23	2408	2031	26	5231	5047	39	13329	12498	56	241312	226563	99	2.95645
97554	93627	81	33223	31592	78	1744	1668	21	1736	1604	21	4477	4329	36	11799	10854	59	221665	213182	96	2.95945
112436	102339	88	51341	47320	85	1888	1950	21	1555	1548	21	4928	4442	39	11692	10890	62	243173	224481	100	2.96145
271458	173944	121	106888	65349	120	3770	2422	42	4151	2513	44	10638	7041	63	26004	17861	106	573091	369515	137	2.96446
93953	90265	90	31332	30293	78	1351	1346	15	1079	1190	12	3453	3399	33	9915	9594	57	195186	182286	96	2.96746
79986	78787	83	23964	23523	65	1372	1083	11	1250	1270	14	3423	3083	34	8576	8322	52	164654	158237	94	2.97847
58477	58849	83	24941	24675	73	577	611	0	826	930	0	1851	2104	21	5168	5104	37	91601	89581	90	2.97947
145042	120820	102	57631	47996	89	2526	1996	26	2329	1851	29	5761	4721	44	15625	13165	69	279082	250416	107	2.97947
39692	38042	70	19337	19517	53	332	490	0	574	683	0	1371	1376	15	3044	3102	28	61779	62114	86	2.99048
187591	149753	104	98954	79979	95	3045	2383	32	3202	2490	34	8175	7055	52	20392	17153	83	413310	355799	112	2.99949
109852	102001	90	38856	36261	81	1337	1223	14	1613	1528	17	3921	3524	35	9415	8972	51	192845	183029	99	3.00149
151677	129271	102	75352	64419	91	2077	1742	22	2129	1952	24	5798	5154	44	14010	12054	65	276983	250937	107	3.00449
83570	82510	81	30581	30182	77	1360	1314	13	1284	1226	14	3595	3513	33	8669	7580	55	170721	165969	95	3.00549
111076	102397	88	51052	46554	85	1627	1510	18	1973	1920	23	4631	4319	38	11569	11465	59	223775	205648	100	3.00649
71167	70306	78	17976	17852	52	1309	1218	12	1081	1088	8	3075	3068	31	7434	6990	47	147709	144553	93	3.00649
103332	101258	81	31018	30009	80	1593	1496	18	2038	1824	24	3908	3578	35	9942	9781	52	191471	185325	97	3.0115
62396	60501	76	18095	17996	54	723	940	0	1037	966	0	2381	2251	27	5891	5925	43	117989	112633	91	3.0145
96237	93615	82	38774	37310	79	1818	1587	21	2004	1850	23	4309	4200	36	10918	10926	54	245814	238621	96	3.0225
109890	104353	85	32098	30382	80	1802	1830	21	1980	1811	24	5117	4934	40	13765	13262	64	253586	233987	99	3.02451
150624	130667	96	65520	58405	88	2578	2369	28	2477	2057	27	6085	5494	44	16090	15336	71	303993	279525	104	3.02851
119002	110444	87	33055	29925	83	1803	1732	20	1816	1801	21	4634	4374	38	11835	11312	66	234331	223073	100	3.03752
47942	47227	75	12280	12227	45	685	579	0	631	719	0	1676	1908	20	4205	4268	36	108026	109522	89	3.04452
82079	79604	83	34745	34218	77	1549	1244	16	1313	1197	12	3502	3385	33	9719	8605	62	182980	179590	93	3.05553
68973	68196	81	22142	21788	66	981	968	0	997	1097	9	2675	2525	28	6399	6864	39	128858	124025	92	3.06254
121255	102164	88	57416	47458	88	1642	1504	20	1809	1547	22	4621	3574	43	12152	9493	67	231550	190891	104	3.06654
79255	77197	79	21416	21151	63	1267	1272	12	992	1075	7	3311	3035	33	7510	7005	46	157686	152774	94	3.06954
89728	90632	78	27164	26740	77	1632	1644	19	1553	1429	17	4063	3654	36	9144	8927	52	193732	188246	95	3.07054
72249	70165	83	24116	23812	73	993	964	0	723	687	0	2820	2875	27	5713	5468	43	133004	132195	93	3.07455
99036	95429	84	24465	23366	76	1496	1674	17	1701	1570	21	3760	3936	33	10173	9527	60	206682	198435	98	3.07955
78777	75760	86	28094	27240	76	1138	1096	7	1045	951	0	3097	2985	31	7121	6710	46	150028	147217	92	3.08756
107013	94531	89	41889	36539	84	1818	1751	20	1816	1433	19	4545	4327	38	11169	9733	62	232544	217896	102	3.09356
105044	98640	82	51604	46942	83	1585	1406	20	1815	1589	21	4236	3916	38	11509	10585	62	214911	201813	99	3.09657
154655	128601	96	51277	42305	92	2671	1865	31	2206	1901	26	6289	5322	44	15802	13373	76	321913	286083	110	3.10457
60992	59531	76	11300	10944	45	434	470	0	869	898	0	381	417	0	865	709	0	363	945	0	3.10557
55409	54442	75	15606	15465	50	703	700	0	769	764	0	1890	1942	23	4451	4377	36	97833	97334	90	3.10757
132205	113203	93	53052	45716	86	2007	1905	22	1874	1850	23	4866	4218	41	13177	12256	64	254658	238763	104	3.10858
119907	113350	85	59732	55225	84	1774	1396	19	2063	2072	24	5274	5213	39	12720	12526	59	251795	246293	100	3.11158
105739	101405	85	35652	34492	80	1445	1297	14	1723	1880	23	4102	4274	35	10513	11049	51	211743	203310	98	3.11458
150045	133212	91	61500	56044	88	2574	2441	26	2783	2845	27	6544	6296	45	18188	17146	72	345353	334279	105	3.11458
81732	76582	82	34118	31927	81	1484	1451	16	1523	1500	15	3820	3671	36	8155	7995	48	172560	164387	95	3.11858
117848	110875	85	34342	31585	82	1715	1505	19	1863	1690	22	4442	4150	37	11984	11606	61	224675	209951	100	3.11858
133609	120447	89	48845	44625	85	2346	2030	27	2281	2137	25	5721	5581	43	14519	14071	67	268453	259251	101	3.11958
80334	79476	81	33176	32294	77	1542	1513	16	1302	1305	12	2993	2903	31	8408	8420	45	174756	170573	92	3.11958
160577	141288	97	50373	44342	90	1646	1702	20	2690	2279	27	5942	5667	42	15362	14519	65	299903	277371	106	3.12259
78089	78463	76	21929	21654	64	1280	1215	14	1525	1264	17	2996	2916	31	7209	7056	48	150190	143617	93	3.13159
141327	127250	90	55826	50261	86	2027	1948	23	2221	2009	25	5281	4933	42	13457	12266	65	256531	244520	104	3.13159
61495	60506	77	23714	23626	62	1029	1032	4	953	1082	8	2444	2201	28	6178	5323	47	117736	113634	91	3.13159
80480	77031	84	25571	25180	76	1015	1105	9	1154	1320	12	2779	2734	29	7430	7326	46	148005	143690	95	3.1336
97515	93162	95	23761	23268	67	1406	1464	16	1167	1271	13	3416	3294	32	8269	8293	50	169786	168562	95	3.14561
183910	147988	96	66225	49706	97	2434	2082	27	2652	2023	31	6450	5407	47	14509	11466	70	306230	248334	111	3.14961
95232	94225	81	31467	30818	78	1802	1857	20	1747	1504	20	4228	4263	35	10609	10170	51	208830	204070	96	3.14961
255424	174126	124	91831	58139	113	3950	2751	38	3854	2788	37	9434	6689	60	24606	17500	101	477361	336979	127	3.16562
149666	130699	101	60684	54029	89	2317	1923	25	2541	2183	28	6101	5681	41	15866	14824	72	310636	291541	105	3.17663
39255	39976	65	17920	18040	57	337	470	0	407	549	0	1210	1191	12	2696	2613	29	60056	60584	86	3.17963
60669	59012	76	17638	17248	54	666	882	0	1068	902	0	2306	2216	27	6295	6435	41	119938	115944	92	3.18864
102025	95128	85	39227	38324	81	1535	1525	16	2171	1615	25	4317	3836	37	11120	11218	61	201998	189327	99	3.18964
83782	81540	80	28702	28361	77	1235	1219	13	1540	1549	16	3339	3189	33	8651	8122	56	172348	166952	95	3.19265
92725	90749	79	20755	20379	61	1333	1504	15	1185	1153	13	3654	3737	33	8489	8349	48	187598	181504	95	3.19265
170103	132117	102	74115	57567	94	2476	1997	29	2921	2183	32	7141	5558	51	16336	12539	78	356678	293337	111	3.20265
90783	87355	83	29020	28632	76	1543	1375	17	1485	1324	17	4231	4104	37	11097	11260	52	216413	208074	95	3.20265
71830	70710	91	29853	29491	76	1222	1106	11	756	682	0	2108	2118	24	5776	5688	41	120348	118050	92	3.20365
102675	93513	87	33393	30163	81	1841	1771	20	1388	1390	16	3934	3614	37	11588	10719	63	205090	191048	99	3.21566
81997	79581	89	30691	30229	77	1283	1159	12	1374	1342	12	2959	2924	29	6769	6859	49	146398	141483	94	3.21667
151094	138791	87	76717	69932	87	2950	2681	30	3479	2962	36	8128	7590	51	21059	20141	88	418349	397038	104	3.22767
106293	86762	95	39342	32066	87	1953	1514	21	1959	1619	24	4078	3399	37	11234	9005	66	208990	175261	104	3.23368
147607	126339	94	62254	53329	89	2158	1915	24	2589	2219	29	6733	5924	45	16881	15212	73	336450	312763	106	3.23768
90900	84606	81	37212	33459	81	1097	1126	10	1593	1757	20	4019	3651	36	11173	10316	57	204844	197098	96	3.23868
119296	110767	89	57591	52664	85	1420	1297	15	2147	2201	25	4870	4533	41	12195	11580	60	233500	218546	100	3.23868
96996	95046	83	34169	32841	79	1530	1346	15	1629	1662	19	4117	3993	34	9723	9637	60	193287	181820	95	3.23968
120756	110623	85	53091	48380	85	2169	2008	24	2632	2376	29	6338	5632	44	16003	14505	73	296943	254149	100	3.24069
101000	94664	83	48503	46090	80	1965	2061	21	1828	1823	21	3883	3744	37	9643	10036	51	197920	195181	96	3.24069
74939	73726	78	26333	25858	75	1086	914	0	888	1010	2	2650	2533	29	6286	6524	44	131657	126269	93	3.24869
95299	88959	88	46342	44649	82	2087	2000	24	2160	2101	24	4769	4580	39	11338	11232	53	238492	233513	98	3.24969
204479	157963	118	91400	73058	101	3065	2324	32	3386	2465	36	7304	5555	50	18028	14271	87	371739	323246	118	3.2547
113147	107005	89	36154	34722	80	1995	1995	21	2031	2112	25	5148	5018	39	12189	11588	61	259918	251509	98	3.2567
61977	59608	79	22093	21920	61	733	774	0	925	802	0	2199	2034	24	5862	5444	42	113775	111914	92	3.2597
151849	128425	92	52462	43295	91	1883	1552	20	1928	1739	24	4317	3817	37	11643	10035	57	241371	207808	106	3.28272
170201	133790	95	62478	47774	94	2655	1644	30	2465	2166	30	6604	5187	50	16109	12464	79	318017	257509	111	3.28372
95974	90252	83	40989	36744	82	1607	1322	17	1492	1510	21	3894	3676	36	9774	9114	55	209284	199899	97	3.28372
147653	135966	91	59629	55360	87	2009	1632	24	2548	2664	28	6182	5649	44	15537	14475	64	303643	289856	105	3.28572
103177	95649	98	50131	48138	81	2066	1913	22	2089	2056	25	4966	4739	38	13220	12766	58	261241	246891	98	3.29873
178306	140009	96	68077	51902	94	2885	2137	32	2934	2146	34	7479	5660	50	18079	14689	81	365235	294892	109	3.30374
70202	68996	80	15437	15167	51	1090	1190	11	1383	1153	10	3088	3180	31	7974	7499	53	155133	154466	93	3.31475
48753	48613	74	18186	18107	53	809	632	0	665	664	0	1521	1478	16	4431	3886	37	80199	79059	89	3.31675
256843	173679	117	98594	69358	112	3596	2455	38	4131	2818	42	9744	6928	59	25488	18037	99	483735	364426	130	3.32075
125454	112939	97	62074	55766	87	1727	1435	22	2473	2244	27	5028	4593	38	12104	10791	60	235865	223977	103	3.32275
195372	169262	95	88786	78402	91	4356	3825	35	4338	3674	38	10751	8985	59	25388	21038	95	520114	441515	109	3.33676
81196	83164	72	29835	29746	76	1302	1453	15	1606	1376	16	3544	3489	33	9296	8882	55	173710	169780	93	3.33777
192389	151391	100	72687	57365	97	2751	2153	30	2927	2303	31	6882	5284	52	16526	12926	72	318967	258755	114	3.34577
81155	78046	93	22573	22334	59	1247	1335	14	1208	1208	13	2937	2749	31	7826	7650	53	148772	145755	93	3.35378
110785	105040	85	46161	43533	83	1900	1754	20	1762	1720	20	4257	4380	34	11833	11871	55	228104	218676	99	3.36379
212952	168526	109	80964	61986	98	4030	3044	37	3829	3156	36	9669	8186	53	23692	19680	81	503041	424163	115	3.36579
105853	100221	83	32847	31120	79	1342	1377	14	1696	1549	20	4332	4109	37	10592	9921	58	196777	188851	98	3.3838
150078	113232	105	64220	49338	94	2184	1804	26	2132	1710	22	5482	4234	49	13163	9993	64	284573	228125	111	3.38781
142419	121457	102	80863	71069	90	2254	1991	27	2276	2245	28	5619	5012	42	14649	13359	65	328602	291416	106	3.39381
174920	139241	105	56516	45883	92	2812	2010	30	2876	2333	34	7080	5571	49	19069	16089	83	338492	289352	112	3.39581
88020	85742	80	36565	35984	77	1872	1911	21	2146	2038	24	4489	4558	36	11800	11447	56	224360	218608	96	3.39581
115064	95333	89	51577	43253	87	2114	1578	25	2249	1805	22	4421	3664	40	10971	9908	57	218687	190083	105	3.40282
42810	44388	69	11632	11741	45	610	771	0	699	801	0	1634	1632	19	4163	4275	34	80011	76125	87	3.40882
170481	134663	97	68332	53970	92	2642	2029	29	2678	2195	31	6761	5408	52	16294	13033	72	351148	290874	109	3.41383
88758	85883	81	38821	37127	79	1751	1657	20	1933	1817	22	4527	4266	39	11766	11449	60	222875	215268	96	3.41383
72832	72236	77	36844	37036	76	1103	1198	12	1110	1217	12	2814	2776	29	7366	7333	44	137771	136963	93	3.41483
83971	83427	78	33073	32344	77	1452	1315	15	1470	1462	17	3889	3669	35	9160	9066	51	190716	184285	94	3.43284
124091	115584	88	75361	70835	84	2334	1960	25	2275	2379	27	5384	5261	41	14017	13437	64	282547	269944	100	3.43585
80996	79632	80	31849	31624	78	1147	1209	13	1287	1120	13	3242	3117	30	7804	7815	50	163402	158662	95	3.43785
168093	128573	97	66085	50065	94	2563	2018	28	2317	1990	28	6576	5013	50	16455	12735	77	331947	257481	111	3.43885
95248	90308	82	40729	38003	80	1280	1304	17	1602	1666	18	4327	3822	39	9713	9128	60	209040	198371	97	3.44786
164896	133517	105	61493	50318	92	2854	2029	30	2900	2303	33	6959	5798	49	17134	14056	78	342145	290543	109	3.45787
162285	140853	96	67669	60939	90	2637	2311	28	2782	2540	31	7233	6714	47	17276	16222	72	343378	326991	105	3.46487
52495	50894	76	6917	6956	39	175	184	0	667	697	0	362	329	0	379	257	0	7	367	0	3.47488
92263	88151	81	46347	44073	80	1564	1370	18	1693	1598	20	3923	3959	34	10648	10284	52	202205	196603	96	3.48289
77683	75882	79	28696	28285	76	1181	995	0	1151	1422	14	3130	3028	31	7374	6924	46	147614	141840	93	3.48789
176383	145655	101	82646	69361	95	3044	2516	30	3179	2676	32	7594	6657	51	18502	16166	77	380233	334924	111	3.4989
126040	103750	101	47053	38969	90	1915	1685	20	1802	1287	23	3959	3500	36	9509	8000	60	206563	175992	105	3.5009
220493	172197	107	135712	103676	104	4447	3459	38	4985	4274	42	11943	10063	60	31257	26215	102	601824	508414	118	3.5029
85755	85911	79	28721	28443	76	1190	1307	13	975	1002	1	2798	2971	28	6974	7239	42	158605	156396	95	3.5049
199575	172366	95	112299	99309	92	4870	4420	35	5532	5066	40	13957	12045	67	35597	32030	96	760831	667150	110	3.5049
25988	28165	46	16778	16947	51	371	336	0	528	450	0	865	940	0	2944	2818	29	53631	53117	81	3.50991
97572	96394	80	36574	34873	79	1603	1668	19	1586	1620	16	4431	4296	36	10690	10404	61	212590	208994	96	3.51892
98809	89246	90	42564	38205	82	1533	1526	16	1878	1724	22	4858	4055	42	11067	10166	53	221765	209619	99	3.51992
144716	131993	93	60344	56650	86	2926	2832	29	3155	3124	32	7836	7064	51	19919	19038	76	384044	339196	104	3.52092
92943	87399	90	27888	27137	76	2002	1954	24	1666	1929	20	4545	4478	36	11052	11174	59	215292	206562	97	3.52392
99844	97632	82	35767	34744	78	1400	1483	18	1269	1272	13	3510	3652	32	8075	8200	46	174651	164348	96	3.53493
160293	139312	94	75445	66113	89	2478	2096	28	2633	2169	28	6853	5919	48	16643	14659	76	341670	307606	106	3.54093
90157	86338	82	34290	33146	79	1016	1185	9	1120	1303	13	2943	3190	29	7557	7064	56	148228	141412	97	3.54394
146587	122658	92	64240	53741	90	2208	1993	25	2430	2090	26	6207	5379	46	15587	12645	80	297173	258229	105	3.56295
96892	87936	88	29502	26201	80	1990	1684	22	1929	1821	22	4503	3987	40	11080	10152	57	220827	200550	99	3.56796
74806	73408	78	29912	29436	77	811	765	0	920	830	0	2379	2537	25	5620	5693	40	122950	118857	94	3.56996
149590	118272	96	51574	40657	90	2077	1671	23	2248	1852	30	5502	4592	43	13426	11068	64	285668	237627	109	3.57897
87958	86052	80	35008	33798	79	1499	1351	16	1350	1359	14	3846	3987	33	10129	9810	59	190208	181729	96	3.58297
174918	148352	93	67985	57167	93	2714	2100	30	2463	2031	28	6849	5986	49	16235	14437	67	318715	286238	109	3.58597
83874	81043	87	32888	31950	77	1657	1732	19	1476	1446	16	3938	3831	33	9751	8923	56	194383	182529	95	3.58597
119702	110920	85	58572	55802	83	2649	2410	27	2552	2287	28	6350	5834	42	15210	13967	71	285715	267160	100	3.58997
210087	164027	99	88005	70179	98	2913	2142	31	3501	2691	35	7834	6568	52	20403	16557	93	393486	332694	115	3.58997
125545	108414	99	38557	33661	84	2502	1824	28	2035	2127	24	5828	5268	42	14248	12570	72	272655	253544	104	3.59498
163132	141412	108	73861	66235	90	2281	2068	27	3062	2485	34	6784	5737	48	16927	14143	71	323743	270622	108	3.59998
147363	133977	91	73580	66826	88	3285	2737	31	3183	2909	32	8115	7509	49	19391	18795	76	392228	375095	104	3.616
104493	98766	84	39899	36335	83	1704	1528	19	1772	1775	21	4371	4044	38	12244	11272	59	217297	204556	99	3.616
167202	141678	92	66580	57245	91	2517	2005	28	2885	2526	31	7116	5873	50	17420	14860	74	360070	317588	108	3.616
85252	82042	83	28424	26323	79	1549	1197	19	1832	1887	21	3770	3673	34	10083	9939	57	187937	183923	96	3.617
157326	135026	90	52102	42754	90	2088	1678	22	2242	1889	25	5718	5027	43	14116	12278	61	281371	251833	106	3.62
90955	88971	81	32099	30562	79	1648	1487	19	1654	1710	20	4002	3952	33	11035	10461	61	205907	193002	96	3.62
147888	123878	96	43178	35008	91	2766	2332	25	2485	2113	28	6435	5418	48	15279	13647	74	328755	282741	108	3.624
178473	148058	95	103620	84425	94	3972	3416	36	4599	3512	44	10996	9162	63	27959	24201	97	523938	439699	110	3.63101
93302	91917	80	32760	32263	77	1457	1237	16	1769	1532	20	4203	4053	37	9928	9497	54	202928	197007	96	3.63101
85867	83846	79	25536	24441	73	1596	1452	18	1930	1776	23	3595	3433	34	10161	9811	55	197601	184249	95	3.63501
154016	127639	94	60306	49494	91	2071	1878	26	2424	1909	28	5567	4306	47	13226	10177	69	263423	209251	109	3.63501
157407	125364	95	59508	47691	92	2741	2217	28	2651	2321	30	6624	5384	48	16140	13149	74	330707	280418	110	3.63701
162814	142142	107	56973	49337	89	2353	2065	24	2903	2603	30	6535	5849	46	16376	15492	64	312318	283931	107	3.64102
127951	112068	88	53553	47627	88	2109	1850	21	2248	1884	27	5657	5311	43	14477	13671	63	280649	263193	104	3.64402
170431	131579	96	58379	45321	94	3040	2573	32	3229	2619	34	7602	6155	51	19772	15388	82	359623	296671	112	3.65002
161263	142714	90	65448	59084	87	2532	2558	26	2738	2765	28	6710	6427	47	17096	15575	71	332289	314526	104	3.65103
82849	79931	87	30420	29438	78	1015	882	0	879	1077	8	2725	2743	28	6353	5715	45	151184	146601	94	3.65603
70736	70135	79	40704	40475	77	918	1019	3	1131	983	0	2664	2715	27	6686	6394	46	135204	131306	92	3.65803
84637	81694	80	29544	28900	77	1585	1629	19	1660	1441	19	4259	3850	37	10479	9558	60	200543	190329	95	3.66103
159570	133124	98	65306	55271	90	2130	2029	24	2057	1838	26	5680	4616	42	13781	11578	65	297246	253199	107	3.66203
94446	91068	86	49228	47976	79	2050	1846	21	1899	1990	23	5171	4887	39	13312	12745	66	246351	230851	96	3.66604
90221	89543	79	25293	25110	69	1561	1479	16	1753	1799	19	4575	4228	37	11609	11293	62	229318	220241	95	3.66704
192639	167363	104	103781	91303	94	3776	3104	35	4282	3648	40	10301	9290	57	25813	23142	94	486169	429574	111	3.67204
106799	105563	79	36713	35568	78	1725	1675	22	1949	1671	20	4960	4734	38	12725	12245	66	251813	237878	97	3.67204
111300	97653	91	40748	34330	88	2242	1848	25	1946	1961	23	5907	5095	44	14698	12789	68	274006	247565	103	3.67605
50954	49671	77	15331	15497	47	623	574	0	587	661	0	1583	1566	18	3629	3511	35	89207	85541	88	3.69306
181803	149441	101	77671	63914	93	2353	2061	25	2362	1937	29	5474	4591	44	14102	12477	64	287411	261400	108	3.69406
115193	108818	84	32556	30516	81	2619	2480	27	2623	2629	28	5528	5368	40	15585	14949	66	294745	280423	100	3.70107
125409	103635	96	54875	44596	88	2024	1559	21	1981	1575	21	3752	3082	36	10047	7696	62	193538	160876	105	3.70207
67416	67967	75	29472	28972	75	1135	1317	14	826	846	0	2791	2846	27	8122	7985	46	138169	136582	92	3.70807
208157	153942	103	80918	59486	100	2963	1978	33	2697	1871	35	7190	5196	52	19102	14497	81	362726	275977	115	3.71208
100602	94326	87	36966	35553	79	1453	1311	18	2071	1690	24	4168	4145	35	11684	10468	60	206538	194373	97	3.71208
92994	89997	81	35678	34549	79	1340	1297	13	1127	1008	3	3075	2838	32	8247	7929	51	159886	161692	96	3.73109
117310	104322	88	48450	42992	85	1887	1672	19	1862	2110	23	4340	4127	36	10412	9983	55	230111	214134	102	3.7361
129278	112995	88	52892	45899	85	2372	1993	26	2320	2012	26	5886	5373	41	14885	13258	74	284599	257738	102	3.7401
82677	80900	81	18628	18516	55	967	929	0	957	1066	8	3123	2716	32	7241	6837	49	151619	147651	94	3.74811
149070	127015	98	66957	58180	90	2400	1880	25	2958	2447	31	6206	5485	48	16994	14859	76	340485	304280	107	3.75411
67000	67130	83	21458	21621	57	632	703	0	937	1025	4	2579	2553	28	7058	7032	46	131561	130900	93	3.75411
181809	148799	97	62810	51549	93	3049	2470	31	3467	2917	36	8048	6762	50	20134	16539	80	371425	331806	111	3.76512
185090	143202	99	66349	51285	96	2723	2277	29	3218	2646	37	7321	5791	51	18874	14304	83	363661	293459	114	3.76812
132770	121214	89	50925	44563	87	2407	2149	26	2675	2242	29	6101	5800	43	17861	16465	86	324661	295976	102	3.77012
128784	113341	89	47465	42263	86	1680	1667	19	2320	1789	27	4831	4347	38	13614	11784	72	246645	218146	104	3.77413
155020	127908	92	56519	46102	90	2721	2126	28	2558	2216	29	5752	4703	45	15702	13259	82	301379	258173	108	3.77413
46495	46960	73	21615	21480	57	470	729	0	429	547	0	1501	1570	17	3772	3762	33	73510	72637	86	3.77513
74228	73577	79	25844	25663	76	1114	976	0	1446	1424	19	3195	3103	32	8744	8249	48	168028	162339	94	3.77913
106450	99509	89	56286	53223	81	1324	1233	11	1863	1803	21	3458	3599	30	8612	8357	51	167483	163796	98	3.78013
106935	98021	91	42896	38446	84	1763	1592	19	1986	1970	23	4650	4327	38	11638	10492	60	236996	225410	101	3.79414
87491	87789	80	22424	22049	68	1384	1321	13	1351	1303	14	3536	3406	34	8182	7681	48	173234	168092	95	3.79715
98569	94613	81	30473	28775	80	1701	1719	20	1771	1701	18	4601	4589	37	10702	9585	59	227333	218189	96	3.80215
61126	59954	76	23872	23631	64	680	657	0	652	775	0	2036	1914	24	5250	5137	41	100041	95235	92	3.80215
87490	84974	82	26709	26074	78	1422	1116	12	1355	1364	12	2987	2939	31	7892	7769	48	155093	150204	96	3.81316
91160	89166	81	25308	25078	70	1446	1430	14	1438	1468	18	3465	3314	32	9069	8952	47	184729	180016	95	3.81316
104976	98674	84	51767	49272	81	2096	2243	23	2020	2011	24	5179	4796	40	12101	11721	60	250202	244317	98	3.81516
109879	103987	99	49952	48106	82	1747	1593	20	1823	1993	21	4543	4586	35	12419	12162	60	241111	229917	99	3.81616
153109	108437	99	59848	42082	95	2426	1987	29	2790	2062	32	6300	4517	51	14438	11305	76	328873	238805	113	3.81716
95135	88915	83	32840	28976	82	1366	1392	15	1268	1317	16	3525	3455	33	9224	9102	50	190669	181465	98	3.81716
94945	91644	83	51292	49942	81	2187	1829	25	2185	2023	22	5110	5046	38	12665	11851	71	250698	240469	98	3.82017
181107	130156	101	63190	46305	97	2945	2010	37	2941	2342	36	7640	5758	53	20355	14520	86	396926	294703	115	3.82117
74050	71669	82	30565	30381	76	962	1009	3	934	995	0	2610	2419	29	6019	6023	39	122989	119969	93	3.82617
142826	122398	93	44646	37290	89	2089	2012	24	2325	2036	27	6290	5512	48	16494	13706	74	304676	268657	106	3.83017
117476	107057	91	55483	51520	85	2374	2119	26	2265	2178	25	5707	5309	42	13613	13768	59	273617	262322	102	3.83618
132079	110704	90	51125	41560	88	2153	1665	25	2092	1733	23	5153	4229	43	14709	12015	68	273206	233302	105	3.83818
84894	83503	84	23450	23135	67	1585	1546	17	1524	1602	19	3665	3452	33	10426	9908	56	191150	184991	95	3.84018
126997	119703	89	59249	55475	83	2140	2056	25	2340	2604	25	7094	7136	46	16625	16336	80	327272	307511	101	3.84118
38196	37429	74	9377	9812	40	662	564	0	609	553	0	1464	1424	16	3301	3296	30	71787	72529	86	3.84118
86221	84787	79	24528	24127	72	1272	1195	12	1506	1274	16	3521	3440	33	8829	8656	49	168665	160628	95	3.84318
167205	136919	95	79594	66385	93	2973	2260	30	3072	2551	33	6655	5577	45	17836	15426	80	361059	319606	109	3.8612
107929	102823	85	31336	30340	79	1863	1954	19	1538	1844	19	4374	4039	37	10457	9863	62	228245	213615	97	3.87921
140683	116625	94	46335	36797	92	2185	1862	24	2378	2053	27	5667	4702	45	13687	11561	68	274527	239117	108	3.87921
154281	137739	90	70919	64618	89	2798	2617	28	3286	2961	31	7701	7128	47	20286	19168	80	397458	378290	106	3.88522
138102	114410	104	45529	38230	88	1819	1504	19	2181	1812	25	4452	3797	41	12428	10979	64	235960	211321	104	3.88822
111629	98678	86	44004	39291	84	2169	1733	24	2000	1751	20	4446	4281	38	11968	11694	59	236051	223218	102	3.89022
89216	87515	79	48379	47651	79	1139	1150	11	1683	1734	19	3486	3249	33	9536	9134	58	181100	174829	95	3.89423
142984	134019	87	65240	61252	87	2586	2294	26	2650	2578	29	6756	6345	45	17560	15921	78	320050	304092	104	3.89623
135761	127393	85	87298	81105	87	2867	2924	27	3234	3134	33	7475	7224	48	17838	17126	78	356088	328006	102	3.89923
103800	97597	85	33093	30096	82	1368	1324	15	1716	1491	18	3374	3300	33	9495	8540	55	188248	178696	97	3.89923
184377	151094	96	62271	49940	94	2838	2129	32	2834	2411	33	7385	6186	51	18019	14971	75	360510	304749	112	3.89923
100979	98101	83	27113	25556	69	2367	2174	25	1998	1940	22	4967	4616	38	12338	11282	63	238848	232904	97	3.90023
104417	95219	99	35907	32956	81	1850	1849	22	1805	1837	23	4617	4346	39	11619	10469	60	232322	221607	98	3.90223
91571	89751	81	30762	29968	77	1805	1765	20	1552	1442	16	3641	3497	34	10217	9428	59	192000	182360	96	3.92325
61380	60713	73	18803	18547	58	1309	1047	6	942	922	0	2237	2317	25	5915	5552	43	115040	114629	91	3.92825
170493	127364	97	64546	47041	95	2315	1821	26	2768	2104	34	5882	4312	49	13557	9572	66	298282	223445	111	3.93326
83661	82245	79	39611	38482	78	1411	1572	16	1570	1569	17	3483	3728	31	8534	7949	53	194029	181456	95	3.93826
92957	90791	88	38144	37264	79	1842	1641	20	1916	1922	23	4460	4257	37	11127	10776	55	220514	213612	97	3.94127
156519	129596	92	47836	38406	90	2804	2412	27	3100	2712	32	6871	6014	49	16725	14393	72	336421	294260	108	3.94127
277747	215692	132	199261	163083	117	6641	5128	44	8115	6459	54	17920	14425	74	45170	36196	118	901455	728140	133	3.95027
70528	69838	76	18446	18285	54	1018	943	0	1172	878	0	2730	2758	28	7445	7187	51	134104	130035	93	3.95127
144318	122066	91	41357	33806	89	2136	1843	25	2480	2278	27	5121	4464	41	12839	11515	61	283184	252970	108	3.95428
87072	83968	94	24713	23971	70	1364	1173	11	1521	1376	17	3535	3474	34	9880	9321	55	180985	172901	96	3.96929
212043	153721	104	83446	59958	103	3367	2272	35	2774	1969	33	7459	5740	51	19176	13772	80	378068	275472	119	3.97029
62102	60775	77	19080	19067	56	773	753	0	742	792	0	2340	2265	24	5595	5999	37	110794	106984	91	3.97529
160006	141944	90	76193	67813	90	3071	2587	30	3162	2892	31	7592	7094	48	19251	16707	84	368210	350089	107	3.97529
101664	92152	87	33185	27852	86	1615	1525	17	1955	1399	21	4306	3760	38	10214	8844	59	203641	182398	100	3.97529
66941	67826	77	22907	22685	62	1039	1172	9	1162	1289	12	2461	2343	25	7153	6764	44	127269	124263	93	3.9803
114952	103057	86	43461	38566	83	1702	1493	18	2006	1839	24	4996	4614	41	12442	10596	69	242638	230075	101	3.9813
88452	86960	81	28319	27547	77	1419	1308	15	1230	1292	12	3384	3457	30	8469	7813	48	177069	171989	95	3.9813
93077	88400	89	31249	30533	78	1449	1320	14	1228	1132	10	3385	3246	32	8457	8657	48	171875	166765	97	3.9833
165246	140927	91	56769	48487	89	2938	2495	31	2983	2916	30	6369	6006	44	16657	14884	74	322016	295114	107	3.98931
171785	153014	93	72422	63362	92	2863	2309	31	2550	2502	28	6665	6482	43	18053	16595	73	324890	307297	108	3.99031
105710	105234	81	36252	34906	80	1978	1837	22	2275	2145	25	5227	5227	38	12993	12219	63	255089	246168	98	3.99031
113998	99779	86	42017	36548	85	1789	1622	22	2526	2006	28	4684	4298	38	11464	10839	56	231985	207130	103	3.99031
126629	110447	88	45543	38566	86	1431	1257	14	1837	1598	23	3888	3320	36	10729	8959	66	214749	194372	104	3.99131
140042	120866	91	53641	44455	90	2196	1781	25	2179	1798	26	5487	4629	43	14933	13506	66	286550	247941	106	3.99131
176850	148044	100	64575	55570	92	2269	1787	27	3206	2811	32	6096	5579	46	14951	13531	74	349012	316240	111	3.99131
92270	89202	86	25765	25070	77	1514	1339	19	1524	1402	15	3901	3887	33	9797	9477	51	193200	188093	96	3.99931
193267	151179	102	68704	54265	96	2794	2000	30	2713	2149	30	6619	5477	48	17048	13288	80	321913	268855	115	4.01132
100949	97318	82	29543	27959	80	1540	1630	18	1796	1911	21	4835	4480	37	12281	11607	62	240169	231186	97	4.01132
121004	116044	88	46314	44649	81	2399	2025	26	2244	1927	24	5735	5086	41	14037	13344	66	288432	275563	100	4.03534
85780	83255	84	34141	33021	79	1448	1546	16	1667	1676	18	3905	3853	34	9763	9621	52	197880	193314	96	4.03935
175469	147407	102	124765	110386	92	4114	3867	34	3960	3491	37	10730	9131	57	25989	22156	93	516251	436758	109	4.04335
211583	176056	99	70720	61014	94	3738	2845	34	3572	3267	34	9213	8111	58	22121	19224	96	443560	403948	114	4.04835
148509	115399	94	54706	44348	93	2265	2135	22	2505	1869	33	6050	4605	46	15021	11381	75	295518	240466	110	4.06237
103424	95111	84	53632	49966	83	1733	1818	20	2078	2059	26	4725	4423	36	12789	11969	61	222201	210926	99	4.06837
98824	95746	83	24960	24513	69	1690	1413	19	1430	1478	16	3456	3375	31	9375	8789	53	185674	177953	97	4.07838
107948	100308	85	44181	41372	82	1392	1150	14	1799	1725	18	4421	4097	38	10255	9759	52	224431	213093	100	4.08438
131115	115823	94	50100	44598	86	2112	1723	22	2032	1756	21	4565	4490	36	11252	10681	55	245835	228761	104	4.08539
206357	168956	100	90791	77028	99	3185	2692	32	3483	3134	32	8563	7482	50	21552	18796	80	435675	393123	115	4.09139
158140	127334	95	60398	48300	94	2722	2070	31	2613	2221	30	6083	4844	48	16444	13394	75	295603	250789	111	4.09539
100760	97075	82	46355	45459	79	1714	1456	18	1800	1757	22	4250	4106	35	11451	11514	58	216079	204328	95	4.09539
84226	82522	78	45022	44244	79	1697	1421	19	1455	1213	14	3873	3958	32	9466	9596	52	181613	177261	96	4.09639
91473	88691	82	31784	31002	77	1230	1332	17	1520	1664	16	3691	3612	33	8587	8206	49	165140	160988	95	4.0984
80310	78752	80	17090	16714	51	1199	1224	10	1392	1231	17	3266	3091	31	7445	7326	46	145126	145148	94	4.1074
129312	117523	90	41526	38268	84	2545	2279	27	2811	2578	32	6779	6443	44	18494	16992	79	353297	349400	103	4.11241
131411	98258	95	57053	43349	93	1846	1313	23	2150	1627	24	4947	3594	46	12127	9468	64	252969	193229	110	4.11441
128108	119141	89	65692	60941	86	3107	2642	31	3232	2946	31	7864	7497	48	19741	19470	71	393487	360865	101	4.11641
204120	172547	105	113406	96887	100	3612	3010	34	3934	3167	37	9502	7879	54	24153	20714	88	443371	367243	116	4.12342
163054	142252	94	48670	41933	92	3354	2908	33	3081	2809	30	7076	6704	44	19005	17143	76	344383	321628	106	4.12442
129156	112984	98	46365	40181	87	1807	1720	21	1751	1686	22	5057	4531	40	13060	11736	69	241354	221749	101	4.12442
126544	105908	87	48038	39493	88	1792	1702	21	2461	2113	28	4967	4047	43	12772	10549	73	243395	209288	103	4.12742
161826	149555	89	116520	108251	88	4421	4030	34	4317	3734	37	10653	9944	59	28809	26628	94	514767	469540	105	4.13042
183334	137929	103	71695	55054	97	2957	2437	31	3253	2332	36	7847	6224	52	20217	16238	91	382991	304291	115	4.13543
222788	161082	112	98187	73645	104	4376	3508	37	4290	3465	40	10283	7857	61	26470	20874	103	514016	398918	122	4.13543
113209	106705	96	42794	41451	81	1853	1972	22	1960	2111	23	4583	4470	37	12491	12050	58	244699	236975	99	4.14443
168620	136902	100	51499	41149	93	2450	1961	28	2373	2167	29	6335	5475	46	16577	13612	71	307576	268361	110	4.14644
60929	61954	74	22915	22835	66	695	695	0	907	992	0	2356	2362	26	5926	5875	41	117904	116589	90	4.14644
193073	155622	106	81993	66527	94	3249	2397	34	3091	2623	32	7505	6457	50	19533	17522	93	379933	327866	110	4.15845
147603	128448	94	42476	36076	88	2283	2066	26	2280	2470	26	6353	5698	45	17397	16173	69	323727	294601	106	4.16345
83708	82784	79	18668	18413	54	1500	1387	16	1199	1326	13	3481	3452	31	10109	9794	50	197906	189788	94	4.16445
93891	86366	83	45695	42269	82	1815	1809	17	1524	1543	20	3711	3484	34	9704	10057	50	200419	189939	98	4.16645
96174	94521	80	38487	37487	78	1402	1513	17	1440	1627	17	4405	4422	36	10601	10293	62	200095	187368	96	4.16845
225695	182036	109	229899	198759	107	7071	5740	43	9318	7543	54	21610	17773	84	53158	43470	108	1.04858e+06	872851	123	4.17046
157389	137303	91	63037	54799	89	3178	2601	31	2754	2458	29	6638	6429	42	16943	15704	79	334933	312216	105	4.17746
157093	133045	93	67651	58350	90	3033	2573	30	2643	2572	27	7229	6181	48	16916	15055	69	337140	312198	106	4.18046
94148	91253	80	42862	41455	80	1662	1606	18	1481	1798	18	4132	3912	35	11634	11374	58	205671	201564	96	4.19247
136781	127157	88	80353	74232	86	3079	2574	32	2861	2401	31	7446	7027	47	19044	18223	76	368780	344363	102	4.19648
67745	68002	78	25019	24897	74	938	1036	4	887	1020	4	2183	2265	25	5146	5181	37	123622	121380	91	4.19748
34339	35551	69	15598	15735	50	419	545	0	380	375	0	1212	1111	11	3037	3386	30	60818	60480	84	4.20048
95046	89593	84	43572	42056	81	2089	2400	23	2320	2289	26	5600	5234	42	14183	14229	63	275290	259122	97	4.20649
76814	75390	78	10886	10710	44	177	245	0	676	675	0	297	477	0	339	554	0	-151	238	0	4.20749
222003	166782	108	82933	61927	102	3375	2888	31	3738	3020	38	7839	6239	52	21623	17345	96	436135	365334	120	4.21249
90497	85922	82	46633	45019	80	1585	1631	18	2110	2137	24	4890	4678	40	12478	12555	61	250954	235093	97	4.21349
355374	249822	136	240802	178109	133	8838	6042	51	9580	7022	58	21674	15847	88	57820	42896	133	1.04858e+06	860988	148	4.2245
130098	116478	88	53050	46355	87	1857	1592	24	2046	1907	23	4616	4182	39	12825	11473	64	247804	231667	101	4.2245
143670	108571	102	50167	37383	94	1983	1526	24	1849	1530	24	4597	3357	43	11014	8070	62	253003	188554	111	4.2255
139318	109555	100	67900	54746	91	1784	1783	20	2298	1766	29	5468	4521	45	14153	11614	72	274799	223790	108	4.2265
44318	45953	71	19692	20118	55	498	592	0	674	554	0	1334	1477	17	3804	4140	34	66161	64398	87	4.2275
97859	93560	92	46754	45199	80	2001	1623	22	1648	1738	21	4083	3939	37	11355	10882	55	197822	193707	97	4.24652
116856	104499	86	43098	38630	84	1975	1742	22	1892	1840	23	4735	4267	40	11602	10807	59	236574	221186	102	4.25152
81618	78684	88	30135	29784	76	1076	1243	10	1087	1229	10	3408	3504	32	7942	7635	50	153621	149933	94	4.25453
134708	113788	97	50678	42846	87	2377	1964	26	2655	2326	27	6130	5471	45	15164	13592	71	295184	252679	105	4.26854
80755	78351	81	39534	38567	79	1663	1484	19	1863	1451	22	4252	4215	35	10872	10754	58	209133	201289	95	4.26954
69070	67841	77	16329	16296	51	1066	941	0	1216	905	0	2822	2706	29	7300	7022	49	133550	131949	93	4.27054
86791	85052	82	33497	32925	77	1137	1084	8	962	944	0	2701	2589	28	7019	6765	44	170564	164935	95	4.27554
90095	87062	82	31133	30567	77	1767	1724	19	1112	1387	12	3393	3391	31	8499	8462	44	165763	158680	95	4.28555
165143	131818	97	57521	46465	92	2991	2234	33	2619	2357	31	7043	5608	48	18173	15441	76	329642	285197	109	4.28655
91386	88399	84	25411	24291	73	1707	1793	20	1468	1422	18	4235	3994	37	10804	10540	60	208223	202353	97	4.29356
87966	86278	79	38192	37228	78	1700	1533	21	1402	1450	16	3668	3580	34	9627	9033	59	192958	184764	95	4.29356
165336	135793	97	60431	48632	92	2320	1897	29	2429	2105	28	6398	5576	45	15621	12881	70	301515	261557	110	4.30257
155323	142243	90	81689	75665	87	3325	3028	31	3470	3076	34	8234	7690	49	21999	20194	85	434395	397894	104	4.30657
88127	84403	79	29002	27774	77	1556	1509	16	1488	1407	18	3368	3255	32	8030	7978	57	169291	161574	94	4.31357
117602	109037	86	45200	42379	82	2055	1777	21	1584	1766	21	4827	4512	39	12534	12203	61	240957	233524	98	4.31357
160401	132816	92	62737	51031	92	2381	1952	26	2460	2019	30	6309	5387	46	16648	13133	75	311816	264439	107	4.31357
86438	81856	87	40750	39318	80	1864	1935	22	2023	1915	23	4737	4875	36	12408	12213	61	232790	223563	96	4.31658
215742	167255	105	65588	51364	97	3512	2619	36	3396	2640	36	8861	7125	56	20697	16453	83	426381	365463	115	4.32358
107365	101981	82	41691	39045	80	2051	1879	24	1982	1854	24	5081	5127	40	13051	12043	75	267105	255742	98	4.33059
36203	38865	63	18314	18623	52	269	346	0	536	346	0	1144	1165	10	3183	3154	30	57982	58201	85	4.33059
102011	98460	93	23211	22864	63	1575	1718	17	1329	1479	18	4816	4471	39	12166	12028	59	234331	223836	97	4.33459
93615	88780	95	34045	33313	78	1701	1634	18	1564	1335	19	3021	2850	31	7789	7484	49	159232	156104	96	4.33559
77000	75604	78	27590	27252	76	993	910	0	1145	1217	11	3015	2902	30	7904	7915	47	151296	147737	93	4.3406
177532	146648	99	79452	64359	94	3235	2184	32	3034	2329	33	6851	5633	51	15981	13370	74	334626	291546	111	4.3426
159643	124260	98	60267	47227	93	2384	1836	29	2543	2090	31	6617	5142	48	16074	12771	72	312780	255115	111	4.3456
149392	122769	100	47036	37949	90	2042	1620	24	2129	1918	25	5455	4444	44	14522	11870	68	278199	234737	105	4.3456
102556	99965	79	34448	33558	79	1654	1362	14	1751	1690	22	4131	4055	33	9607	8518	59	196507	189094	95	4.3466
117976	109278	97	55427	51119	85	1780	1587	21	1835	1793	21	4343	4382	35	11587	10363	66	234538	221912	101	4.35461
132421	119898	87	56179	50078	86	2137	1970	25	2677	2334	27	5991	5655	43	16267	14519	72	310907	290183	103	4.36161
40908	41089	69	17167	17222	51	553	529	0	730	826	0	1592	1581	20	3535	3407	30	78823	78416	85	4.36462
78792	76477	82	23902	23619	70	1362	1123	14	1338	1451	17	2695	2608	29	7553	7582	49	137890	137613	94	4.36862
75209	73653	82	18750	18598	56	1153	1157	11	1177	1064	8	3143	3054	30	7594	7672	56	149180	145634	92	4.37563
141249	114444	92	49667	38306	94	1974	1515	22	2464	1925	29	5519	4810	43	14531	12348	68	289496	239972	109	4.39064
69378	68460	90	26821	25910	75	1159	1083	6	552	673	0	2061	1846	25	5519	5789	38	121164	118277	92	4.40565
132175	118039	95	38152	34178	84	2412	2239	25	2601	2252	28	5526	4956	43	14444	13406	68	285981	272745	101	4.40865
85115	81358	88	35140	34662	77	1396	1360	13	1594	1520	20	3887	3792	34	9431	9064	61	180233	173743	95	4.42867
144853	121688	94	64940	53896	91	2083	1626	25	2205	2010	26	5026	4070	42	13296	11640	67	243421	210017	106	4.43467
127674	116267	84	56404	50737	85	2156	1715	24	1938	2016	26	5273	4958	40	13544	11982	71	260014	245565	102	4.44068
73264	73538	82	28251	27883	75	1412	1456	17	1102	1060	6	2794	2599	30	7102	6895	46	134150	134514	92	4.44068
126416	108956	89	48316	40307	88	1712	1376	14	2099	1810	23	4594	4163	39	12324	10673	65	236169	204370	104	4.4607
100900	97227	81	36172	34535	81	2250	2030	24	2253	2181	27	5500	5339	41	15100	14304	63	288728	285549	98	4.4637
92407	87659	85	32970	32311	79	1957	1861	23	1540	1717	20	4160	4286	35	11485	11621	56	218719	218787	97	4.4697
93182	91404	81	22158	21742	64	1154	1390	14	1821	1356	20	3661	3670	31	9838	9877	52	188011	181748	96	4.47271
115399	102716	88	53918	47399	88	1736	1395	20	1744	1526	19	4419	3987	37	10879	9761	61	205398	186391	103	4.47271
208425	161691	118	84988	68153	100	3800	2852	35	3787	2781	37	8748	6940	57	22675	18249	88	413338	341252	118	4.47271
110926	96720	99	52988	46773	85	1540	1520	18	1635	1633	20	4578	4042	41	10905	9792	59	224549	206933	101	4.48071
147262	116401	93	43898	33946	91	2476	1752	30	2747	2294	31	6295	5213	48	17824	14488	82	330297	273760	108	4.48171
153438	119088	97	52858	40042	93	2758	1877	31	2600	2011	31	6059	4824	45	16307	12462	74	320520	246119	111	4.49172
143362	117145	94	56837	45813	91	2033	1763	23	2281	1782	29	5763	5113	45	14492	12315	65	275213	234891	108	4.49172
219251	170944	108	83275	64751	99	3088	2511	32	3196	2628	35	7912	6550	51	17988	14494	79	412454	352300	114	4.49973
152001	127652	94	59470	50665	90	2631	2088	28	2531	2107	27	6144	5510	46	14098	12269	70	280439	252164	105	4.50073
124715	112653	87	42623	36965	86	2208	1755	25	2439	2042	26	5805	5390	42	14571	13322	66	292287	268174	102	4.50273
43173	42166	74	15118	15182	49	521	561	0	331	405	0	1377	1328	15	3034	3100	32	67302	66004	88	4.50874
79251	77746	82	34019	33197	77	1150	1134	9	1386	1342	16	3181	3187	30	8067	8030	46	158413	154830	95	4.51274
118703	94928	90	47716	37813	88	1809	1408	18	1524	1351	19	4698	3602	42	13067	10953	64	250519	211932	104	4.52475
89161	79775	83	38971	33992	83	1160	991	0	1459	1333	16	3651	3118	35	9129	7917	51	183732	164997	99	4.52475
78951	78143	81	36161	35674	77	1078	1105	8	1390	1382	16	2893	2942	28	7326	7542	43	139498	138566	94	4.52575
33031	32194	73	10475	10627	42	532	455	0	527	448	0	965	947	0	3218	3166	30	57205	56631	83	4.52675
154219	133285	93	57577	50800	89	2676	2172	25	2519	2334	26	6183	5881	41	16652	15063	79	306754	288686	107	4.53075
101738	95656	95	34412	33537	80	1543	1494	19	1219	1262	15	3177	3125	31	7251	7248	46	152441	144050	98	4.53276
144278	116607	98	62751	52258	91	2305	1741	26	2343	1855	26	5596	4492	46	13963	11723	70	275803	230501	108	4.53376
134360	112444	90	63185	54214	89	1909	1650	21	2074	1423	28	4812	4294	39	12978	11150	77	235077	210556	105	4.54076
150521	122017	94	69926	60191	92	2410	1928	30	2485	1941	27	5613	5075	43	15327	12950	73	262487	220004	109	4.54176
76843	74044	83	30367	29661	76	926	859	0	1161	1113	10	2484	2549	27	6387	5684	47	126970	124365	93	4.56078
137539	115103	94	41167	32770	90	2445	2104	27	2474	2159	24	5923	5240	44	15368	13127	73	315113	269225	104	4.56678
119002	108520	86	40418	37317	83	1892	1918	20	2043	1820	23	5120	5187	38	13332	13100	59	250182	242575	101	4.56879
246534	174717	120	117715	87969	109	4160	3110	37	3938	3193	39	10304	7706	60	25003	19084	97	522339	399705	126	4.57479
134965	112301	93	46781	39156	89	2007	1774	23	2233	1880	22	5018	4353	40	12347	10322	68	251095	220668	106	4.5808
106378	92064	87	43389	38228	83	1501	1411	17	1530	1184	12	3792	3478	38	9702	8167	63	175207	156795	101	4.5828
78757	74379	86	36484	35226	76	1498	1539	15	1146	1140	11	3643	3550	33	8361	8190	52	174491	170669	94	4.5848
139012	128921	88	55451	50824	87	2935	2783	27	2441	2302	27	6346	6128	45	15222	14227	70	293675	280251	101	4.5908
64981	63315	82	25655	25033	69	1162	1063	8	797	841	0	2473	2641	25	6489	6307	43	111224	109104	90	4.5918
80009	77775	83	25317	24830	76	1117	1133	10	1333	1289	12	3186	3080	31	7983	7637	48	160551	155473	94	4.59281
101259	92731	84	40863	37119	83	1440	1208	17	1639	1605	18	3777	3565	34	8901	7882	56	192798	181690	99	4.59281
103477	96264	81	40378	38477	80	1748	1600	22	1745	1888	22	4785	4566	39	11733	11222	60	239281	230623	97	4.59281
114769	106514	92	70669	66362	83	1483	1244	19	2165	1948	24	4314	4238	36	11626	10804	64	224690	218323	96	4.59481
135972	119090	88	52478	46059	88	2269	2052	26	2322	2096	25	5386	4830	41	13770	12137	81	259080	242456	104	4.59881
158776	142140	90	83724	75026	90	3625	3019	33	3811	3361	36	9876	9164	61	23154	21402	89	477181	423798	106	4.60281
66089	63955	78	24054	23711	74	794	687	0	692	614	0	2155	2147	26	5827	5547	42	123081	120223	92	4.60782
143062	119275	94	58618	49766	91	2252	2083	25	2485	1890	27	5842	5094	42	14777	13540	63	276003	251413	108	4.61182
79068	77107	81	12778	12655	46	1279	1363	15	1265	1387	14	3275	3205	31	8636	8505	53	163270	160457	94	4.62683
80667	77870	80	34178	33765	76	1320	1273	15	1070	1381	14	3727	3567	33	8000	8006	46	160988	159149	94	4.63684
172083	135611	110	51546	41198	93	2706	2068	30	3140	2579	35	6937	5498	50	17249	14793	75	358736	296951	110	4.63684
48865	48323	80	12997	12876	46	587	601	0	737	696	0	1683	1618	20	4074	4205	33	77231	79627	88	4.63984
141605	116296	93	49973	40182	91	2291	2120	26	2793	2154	31	5752	5238	43	15177	12498	72	322261	282000	108	4.64085
108987	100769	91	54402	51058	82	1788	1761	21	2393	1881	29	5597	5256	40	14184	13330	66	261496	255272	99	4.64985
98499	92624	85	42263	38555	83	1481	1488	18	1581	1667	20	3979	3739	37	10747	9739	60	205094	196632	99	4.65286
125218	111285	99	46553	40850	86	2195	1934	22	2203	1935	25	4871	4573	39	13475	12399	64	249656	234358	102	4.65786
95730	90795	83	40353	38480	80	1269	1348	15	1671	1881	19	3739	3505	34	9763	10009	51	203013	189118	94	4.65986
160460	128773	95	51478	40718	92	2533	2162	26	2794	2060	30	6522	5436	48	16812	13305	70	318690	255671	110	4.66487
146446	115460	95	47340	37003	91	2276	1908	25	2275	1804	27	6124	4726	47	14879	12253	74	282958	236480	109	4.66687
92101	90583	83	38709	38462	77	1093	1287	10	1251	1382	15	3229	3132	32	8522	8206	48	169092	163538	95	4.66787
85976	84455	80	34308	33705	78	1454	1504	15	1325	1462	17	3685	3584	33	9507	8883	51	171237	164044	95	4.68088
167221	138114	95	75052	63646	92	2575	2141	29	3254	2772	34	7352	6520	54	17891	15995	76	370196	334496	109	4.68488
152479	120329	109	53736	42565	91	2553	1926	30	2697	2053	29	6406	4900	47	16830	13893	75	306189	248019	109	4.69489
119253	103997	92	38891	34136	83	2248	2274	25	1848	1932	23	5041	4757	39	11758	10985	61	248702	237431	102	4.69989
163450	132501	100	59607	50485	92	2225	1716	25	2511	2090	30	6387	5636	45	16007	13168	72	315274	279469	110	4.7049
85399	82707	85	29773	28465	77	1622	1500	20	1461	1618	18	3887	3808	34	10200	9461	56	201594	193099	94	4.7109
43416	40513	79	5311	5396	35	-25	89	0	558	475	0	273	201	0	536	515	0	-235	423	0	4.7109
164392	139267	99	67498	57417	93	2411	2291	26	3050	2403	34	7128	6255	47	19407	17676	74	355018	329906	109	4.7119
68061	68210	76	21839	21865	58	1003	1290	12	1076	1061	6	3263	3138	32	7485	7665	44	146754	144040	92	4.7119
90824	86847	81	28693	27122	80	1942	1806	24	1708	1933	21	4694	4454	35	13235	12837	61	250016	239027	96	4.72091
117709	107139	91	45099	39687	86	1905	1335	23	2340	2031	25	4926	4552	41	12119	11155	59	241686	221984	101	4.72291
78299	75159	81	19950	19943	54	1118	1313	14	1188	1084	10	3536	3528	32	8063	8405	47	167741	165635	95	4.72492
89898	86363	82	52626	50680	80	1944	1917	23	1945	2025	22	4330	4073	35	11455	11218	51	221013	203364	96	4.72492
132729	118094	92	45585	40259	85	2325	2144	25	2941	2359	32	5922	5383	44	14832	13599	62	293549	279580	104	4.73092
73696	74181	76	26632	26357	73	1387	1291	13	1154	1104	10	3098	2846	31	7277	6804	48	157945	160106	93	4.73092
147198	119688	91	62197	51901	91	2395	1969	29	2216	2113	26	5910	4685	44	14322	11435	70	294519	243431	108	4.73192
162777	134519	91	58157	47782	90	2451	2093	27	2320	1951	29	6309	5213	48	15625	13265	70	315604	272011	108	4.73192
114818	107812	95	41825	39179	83	2367	2158	25	2187	2253	26	5770	5515	43	16101	15222	68	287153	280283	100	4.73392
97245	92181	86	32556	31321	78	1648	1451	20	1566	1421	16	4179	3774	36	11076	10834	59	214911	206359	97	4.74994
80403	75901	80	71511	69666	80	3379	3265	31	3588	3318	33	9801	9593	52	23908	22549	84	442440	410474	96	4.75094
88054	82400	86	24294	23699	70	1499	1235	15	1146	1168	11	3888	4069	33	10412	10456	63	199959	192386	95	4.75494
234776	196104	104	183471	161544	98	5466	4716	39	5994	5004	46	13453	11591	66	33555	28514	98	644814	542256	114	4.75494
107063	98650	90	39330	36355	81	1726	1480	20	1992	1940	22	5122	4837	40	12498	12044	60	239126	231356	99	4.75894
75767	75058	77	24590	24290	73	1004	1252	11	1196	1128	10	3218	3306	30	8932	8876	48	161297	158633	93	4.76495
109350	105774	84	57953	55956	81	1938	2020	22	2146	1738	26	5376	5119	40	13299	13016	68	257665	247962	98	4.76495
90592	84802	82	42191	40457	80	1515	1626	18	1603	1601	20	3925	3713	36	10779	10579	57	209795	199674	97	4.77396
37170	37445	69	17538	17558	53	648	671	0	376	468	0	1397	1273	17	2920	2752	32	68361	68229	84	4.77996
152043	125066	95	57709	47079	92	2381	1919	27	2535	2173	27	6227	5065	46	17009	15098	75	321631	273199	107	4.78496
67287	67085	77	20121	20006	55	1237	1288	13	1080	900	0	2457	2567	25	6862	7063	42	130118	131746	92	4.78496
285783	184382	130	107319	65754	120	3204	2306	34	4171	2883	40	9559	6836	61	25816	16754	103	522454	354510	133	4.78797
127358	116775	85	43074	39109	83	2138	2089	24	2423	2351	25	5383	5012	41	14135	13603	66	268874	248776	102	4.79597
141690	124325	90	50495	45203	87	2223	2258	25	2314	2291	25	5565	4951	43	15559	14076	77	283451	268777	105	4.79998
110110	102666	85	58903	56268	82	1887	1722	24	1777	1775	21	5017	4599	38	11817	10902	66	249576	239746	100	4.80398
66402	63999	79	25591	25294	74	605	614	0	703	909	0	2009	2131	23	5360	5275	37	112223	112610	92	4.80598
71074	71043	82	18752	18315	57	1075	967	0	1073	1021	4	2650	2588	28	6718	6557	43	117634	117472	92	4.80798
78152	76232	83	33744	33403	76	951	833	0	914	914	0	2386	2587	26	5375	5203	41	123194	121366	92	4.80798
201657	159320	104	100248	83769	95	3865	2859	37	4123	3069	40	10561	8457	66	27286	22069	96	549856	432909	111	4.81599
121765	113199	87	56950	53891	85	2302	2317	22	2671	2296	28	5554	5272	39	14914	13420	69	271897	253164	101	4.81699
91247	82933	81	35553	32307	80	2212	1917	24	2331	2254	24	5287	4816	41	13230	12558	63	257577	248479	98	4.81799
135986	118272	90	66369	58333	87	2224	2006	26	2758	2206	32	6651	6053	46	15489	13669	71	304833	261914	104	4.81899
64236	62876	75	22857	22759	70	822	857	0	896	771	0	2008	2161	24	5952	6136	38	116996	114923	91	4.81999
80683	78201	87	37581	36831	77	1205	1195	10	1187	1258	13	3614	3769	30	8914	9075	49	169786	165725	94	4.82099
165380	145705	93	72000	67028	89	2991	2566	30	3321	2759	35	7227	6582	47	18238	15869	77	358298	314564	108	4.831
92107	89635	81	33171	32395	79	1301	1151	9	1534	1451	19	4073	3849	35	9992	9415	59	198198	192344	96	4.831
84880	81033	84	22777	22036	73	1364	1322	14	1583	1631	19	4223	4227	36	9981	9940	52	197894	197998	95	4.833
91796	86071	82	31473	29259	81	1542	1280	15	1547	1421	19	3844	3653	34	9483	8421	56	173498	168371	97	4.83801
168394	147275	102	62661	54831	93	3213	2776	29	3227	3071	32	7905	7535	49	21391	19150	78	386501	361012	110	4.83901
91735	88016	82	28954	28195	77	1517	1418	16	1664	1507	19	3646	3619	35	9349	9138	50	188127	181852	95	4.84301
105494	96338	86	51226	48342	83	1806	1728	24	1724	1614	22	4706	4526	37	12157	11922	60	233526	222623	97	4.84602
96219	91903	84	30586	29208	79	1415	1403	17	1912	1661	23	3999	4265	34	10410	9808	57	202235	190894	96	4.85402
99802	94778	96	37560	35679	82	2009	1943	22	1880	1988	23	4546	4442	36	11378	10607	56	234587	229867	98	4.85803
87994	80757	94	45681	43582	79	1751	1512	18	1743	1725	20	4291	3765	38	10020	9865	58	182732	168501	97	4.86703
72993	70844	80	27853	27298	76	1089	1177	9	1049	1085	7	2982	2847	30	6797	7372	44	138059	135218	94	4.87304
276294	201699	119	145424	110918	116	5750	4779	40	6620	4851	51	15870	11619	71	39542	30215	119	758381	555157	133	4.87404
176840	138249	117	55110	41024	117	3030	2294	29	3041	2645	29	8231	6210	56	20114	15286	106	386191	311330	117	4.87404
94037	89540	84	41351	40369	80	1441	1362	16	1375	1272	15	3014	3099	30	7900	7499	50	148228	141196	96	4.87604
95909	89822	85	38683	36827	80	1668	1366	20	2151	2007	23	4018	3723	35	9653	9157	54	200520	195229	96	4.87604
109343	91004	94	46347	38563	87	1973	1566	25	2078	1668	24	4489	3580	42	11375	9456	62	226746	193733	104	4.88405
156449	144967	101	90529	84229	89	3291	2892	30	3360	3169	32	8484	7588	53	20756	18915	78	428276	379911	104	4.88405
84766	81612	80	25640	24983	74	1346	1263	12	1272	1196	11	3055	2847	30	7956	7809	47	152655	146563	96	4.88505
23582	24572	61	9400	9386	42	530	495	0	9587	9945	50	1116	1221	12	985	1044	4	603	784	0	4.89005
142954	127763	89	43235	37022	88	2158	1738	25	1850	1894	24	4677	4259	39	11782	10429	63	240081	226575	104	4.89005
183249	160845	94	110556	98138	93	4633	3737	36	4481	4242	39	13200	11669	65	32098	27629	96	619082	532508	109	4.89205
123811	111794	87	50597	46237	84	2341	2110	25	2216	1849	28	5257	4822	40	14169	13634	59	275096	262630	102	4.89406
135494	115947	89	53166	47091	87	2451	1799	29	2148	1964	25	5646	5165	43	12761	11983	56	271139	252501	105	4.89906
80850	79110	80	36218	34338	79	1572	1251	16	1511	1470	16	3347	3226	32	8167	7584	50	169912	166244	95	4.90406
79935	78323	87	23066	22544	69	1166	1048	7	1102	1031	6	2980	2904	30	7411	7643	41	149294	140562	94	4.90506
152567	126232	107	59342	50161	90	2435	1962	28	2562	2305	28	6204	5241	44	16150	14010	71	309705	276113	107	4.90707
128129	110822	90	67416	61197	88	2172	1967	24	2179	1859	24	4802	4496	37	11646	10214	60	235862	217326	103	4.91507
146570	126078	93	43696	35423	92	1812	1832	21	2465	2234	26	5667	5263	44	15264	12717	70	285794	249334	108	4.91607
171404	141302	92	57655	46518	91	2745	2187	28	2742	2170	31	7094	5863	46	18267	15381	82	338247	289646	108	4.92808
118036	107323	102	49140	42650	89	2153	1834	25	1843	1513	23	4999	4442	40	12763	10998	70	237562	216703	102	4.92808
73240	72703	77	29379	28955	76	943	1059	6	1348	1133	9	2707	2634	28	6515	6543	40	130933	129242	93	4.92908
138765	116146	100	46087	38804	88	2560	2003	30	2336	2225	25	5685	5036	42	12954	11396	67	274163	253066	108	4.93309
97092	94049	84	33270	32250	80	1347	1296	15	1730	1635	22	4273	4217	36	10712	10230	61	199471	188637	97	4.93709
85326	84234	81	36457	35394	79	1605	1390	16	1420	1279	15	3269	3046	31	7763	7516	45	150270	145658	94	4.94109
117531	99013	92	48490	39911	88	1677	1814	19	1853	1693	21	4650	3843	40	11757	10258	64	237146	201292	104	4.9441
157497	142343	93	70408	64526	89	3463	3511	29	3625	3101	36	8761	8164	53	22067	20747	82	440136	413352	106	4.9511
93909	90021	80	19905	19545	59	1110	1288	13	1339	1467	14	3050	3062	30	8056	7923	48	160152	154370	96	4.96111
129803	120683	86	55372	51077	84	2327	1936	25	2102	2239	23	5805	5454	42	14535	13611	68	288937	272460	102	4.96111
92185	88151	84	36466	34921	79	1666	1669	17	1600	1727	18	4605	4481	38	12231	11548	61	236291	228827	96	5.00315
160799	131422	94	52999	41657	94	2255	2038	26	2597	2046	30	5819	4847	44	15913	13284	69	308565	264232	110	5.00415
134908	117348	89	39345	33903	86	2101	1639	24	2310	1810	29	5458	5322	41	14360	13180	81	266661	247325	105	5.00915
140583	115395	94	68576	55379	93	1960	1606	22	2091	1942	26	5422	4455	44	14401	11055	73	278059	227484	108	5.01215
156949	132926	95	42565	32451	92	2409	2016	26	3133	2753	32	7672	6588	49	18450	16301	82	393411	348212	108	5.01315
137435	127021	90	56647	50924	86	3403	2816	31	3057	2959	31	7617	7345	48	19734	18056	75	388324	356625	103	5.01415
197173	170952	94	114392	103080	93	4589	4173	34	5473	4871	44	12926	11054	69	32650	29143	96	654516	554503	110	5.02116
113221	97696	88	44673	37959	86	1709	1447	20	2144	2116	26	4975	4488	41	12341	10581	64	244689	224230	102	5.02817
129210	112947	88	57474	51148	88	2570	2205	28	1962	2027	25	5831	5335	41	14355	12817	64	277812	270565	101	5.03617
145493	115263	99	45844	33001	95	2447	1918	27	2591	2174	27	5568	4495	44	14307	10900	73	267643	225533	108	5.04018
90995	86949	81	26372	25844	78	1163	1246	14	1393	1343	15	3972	3589	36	9428	8832	56	182233	170024	97	5.04418
84849	83320	80	39568	38832	77	1490	1441	18	1532	1593	17	3614	3738	34	9618	9479	50	177808	177596	94	5.04818
93711	90448	96	31832	31092	78	1451	1422	16	1485	1454	19	3731	3497	33	9135	8469	54	179905	179675	96	5.04818
107285	94472	86	38879	34471	83	1728	1442	20	1860	1711	22	4187	3698	37	10903	9780	58	208371	190846	101	5.05319
79353	76788	79	22042	21820	59	1549	1498	17	1510	1270	15	3102	3241	29	8149	8140	48	172469	167635	95	5.05919
101344	95429	86	41267	38424	82	1415	1331	16	1798	1912	21	4504	4379	37	11164	10508	56	214101	205300	98	5.0632
52064	50764	77	19514	19378	55	660	623	0	804	670	0	1921	1986	22	4259	4285	36	83320	80396	90	5.0672
46642	45525	77	18420	18230	55	605	630	0	531	528	0	1350	1237	12	3632	3413	32	70855	69683	86	5.0672
142454	107751	95	57056	44568	93	2297	1606	29	1905	1702	22	5219	4162	46	13015	10480	65	250320	198729	109	5.0692
59700	59059	75	19040	19226	55	584	676	0	864	832	0	1829	1673	21	4858	4772	39	84297	83738	88	5.0712
115717	108466	91	36919	36082	79	2207	2175	25	2499	2344	27	6047	5774	45	14956	14290	63	282815	270799	99	5.0722
73408	69919	86	30343	29731	77	870	1112	8	796	820	0	2843	2687	29	6349	6337	43	129533	124014	94	5.07821
168592	133587	99	55856	42507	94	2486	1881	32	2900	2525	31	6898	5903	46	18918	15031	82	343600	284793	111	5.08321
79526	78905	75	22545	22668	63	1119	1134	13	1233	1223	12	3355	3269	33	7939	7695	48	157369	147078	95	5.08321
206606	158082	101	78892	60693	98	3391	2714	34	3362	2865	36	8448	6983	54	22027	17323	91	440292	368288	113	5.09822
115765	108885	83	50547	47432	83	2402	2498	24	2387	2285	27	5613	5068	42	13781	12667	67	276869	251389	100	5.10423
117323	111408	83	48328	45168	83	1873	1791	21	1937	1947	23	5040	4719	40	12970	13096	63	267261	253741	100	5.10523
99649	95713	92	23548	22952	78	1548	1445	18	1528	1450	16	4514	4283	37	11142	11022	53	212619	201767	97	5.11524
163119	143965	97	81107	72091	90	3232	3168	30	3353	3216	33	8290	7664	50	21118	19139	82	421838	388548	107	5.12024
104541	95828	84	46083	42460	82	1928	1782	25	2108	1680	25	5070	4597	40	13622	12959	66	262043	249386	99	5.13325
179808	138188	105	62144	46092	98	2511	1668	28	2333	1779	33	6627	5073	50	16427	13176	75	338447	274580	115	5.13425
86872	84678	79	27984	27340	77	1341	1383	16	1475	1365	16	3380	3135	33	8329	8087	49	168096	159871	95	5.13926
84922	82442	86	32764	32202	77	1295	1313	13	1389	1414	19	3535	3159	33	9392	9166	49	165051	158468	95	5.14526
104686	97267	83	38858	35608	82	2035	1921	22	2218	1899	24	4936	4550	41	11941	10621	63	224474	210979	99	5.14526
105578	99252	84	33801	31232	82	1609	1613	18	1817	1525	21	4744	4490	40	11563	11014	61	238226	230171	99	5.14526
122638	115602	85	45641	44054	83	1961	1948	21	2241	2244	24	4562	4389	36	12770	12396	61	239997	219525	101	5.14626
91276	86782	82	41648	39782	81	1714	1750	18	1583	1411	19	4141	3875	36	9707	9528	54	195201	189916	97	5.15527
164504	133997	94	60586	48246	93	2762	2154	30	2746	2170	31	6706	5443	46	16811	14374	77	354071	308120	110	5.16128
100059	94080	82	46769	44254	81	1658	1576	19	1670	1754	21	3701	3496	34	9669	9897	51	203446	196975	96	5.16228
42956	44186	72	21047	21013	59	750	775	0	496	601	0	1243	1171	13	3517	3382	34	64906	61630	86	5.16728
133277	120350	89	67592	60869	87	2508	2024	27	2576	2190	30	7085	6232	46	17733	15732	73	320341	287369	103	5.17028
92474	91583	81	39040	38434	78	1930	1810	20	1801	1689	18	4475	4240	36	11155	10611	56	216149	213793	96	5.17429
67604	65255	79	33688	33173	77	1269	1194	11	1266	1170	10	2955	2700	32	7083	6651	47	149382	147953	93	5.17429
72988	71354	79	25122	24860	76	807	999	0	880	864	0	2356	2371	26	5340	6011	36	113319	109028	93	5.17529
109226	103902	84	62459	60147	82	1599	1583	19	1729	1598	20	4136	4067	35	10599	10092	61	215844	210513	98	5.17729
78760	78342	81	23534	23185	69	1241	1371	14	1487	1495	16	3590	3522	32	9315	9314	52	172579	170120	94	5.18029
80814	80393	79	31576	31306	77	1499	1364	18	1111	1208	10	2883	2874	30	7186	7325	48	140531	132871	95	5.18029
82996	85300	78	22439	22062	65	1940	1780	22	1620	1380	18	4424	4316	38	11083	10532	57	216269	209238	94	5.1863
207051	161748	105	87101	68875	100	3603	2755	36	3171	2519	35	8111	6398	54	19543	15789	81	393522	314128	117	5.1883
150914	125127	96	56304	45233	93	2649	1856	29	2346	1985	29	6060	5267	44	14461	11693	69	292065	254001	109	5.1923
61411	58349	85	12714	12630	47	344	277	0	500	724	0	339	286	0	699	581	0	899	779	0	5.1943
46961	46268	75	12987	13028	46	638	663	0	520	549	0	1577	1567	21	3910	3729	34	90506	89006	88	5.1943
108725	104817	82	42371	40643	81	1716	1917	21	1610	1518	15	3847	3928	34	9174	8500	50	180836	173200	98	5.1953
167417	141767	95	67758	58988	91	2765	2274	28	2642	2467	28	6136	5654	42	15703	13648	69	311700	294301	104	5.1953
113982	100310	88	47880	42636	85	1853	1854	20	2185	1771	24	4733	4300	39	11973	10689	66	246787	228410	102	5.19731
118840	103151	93	48246	42288	86	1560	1440	15	1582	1339	16	3500	3195	34	9821	8802	62	178384	163642	103	5.20431
130385	120974	85	56855	51981	84	2097	1819	23	2102	2137	25	5080	4658	40	13090	12092	59	247348	236903	102	5.20431
123177	113549	85	41896	38926	82	1899	1699	22	2091	1776	24	5552	5149	44	13031	12368	62	258402	254335	101	5.20531
79745	76989	83	32190	31532	77	1338	1200	10	1256	1285	11	2926	2739	30	7154	7340	43	139088	133664	96	5.20731
51526	52204	73	13224	13120	46	757	702	0	640	520	0	1891	1840	22	4134	4799	32	87124	85348	88	5.20731
82462	78864	88	32042	31200	77	1439	1435	15	1204	1219	11	3005	3004	30	7488	7121	47	149004	145623	94	5.20731
113697	103263	101	50420	47830	84	2261	1876	24	2682	2422	31	5677	5245	41	15069	13732	73	301107	279696	101	5.21232
134930	118600	94	56728	49348	88	2220	1822	23	2143	1825	27	5648	5128	43	14262	13337	63	281893	249091	105	5.21632
87934	83731	95	39922	38204	79	1860	1677	20	2135	2065	25	4565	4412	38	12155	11933	60	235363	220949	95	5.21632
86325	82748	95	22192	21737	61	1427	1441	17	1308	1297	13	3457	3265	33	8649	8506	49	162647	157949	95	5.22133
42850	42738	70	17836	17964	53	398	508	0	431	377	0	1117	1227	12	3691	3806	38	65943	63795	86	5.23734
122764	107617	89	41198	35461	85	1718	1747	21	2016	1812	23	4951	4497	39	12504	10485	61	244654	226061	104	5.24034
166874	140090	94	81630	70924	92	3347	2556	33	2925	2698	30	7909	7274	49	19496	17612	75	402153	374194	108	5.24234
103567	88899	88	52328	44894	85	1719	1599	19	1884	1574	20	4508	4068	39	10676	8892	61	215347	191733	101	5.24234
63112	64055	71	17528	18168	47	986	1249	10	860	932	0	2410	2484	26	6577	6856	40	124225	118615	90	5.24234
111514	101164	85	39638	35431	84	1816	1399	21	2094	1689	24	4557	4289	36	10745	10068	60	219803	210122	101	5.24334
82933	77242	82	33779	32847	78	1315	1432	15	1437	1575	18	3761	3889	34	9364	9001	50	193830	180803	95	5.24334
122936	114629	91	51864	48550	84	1767	1798	19	2028	1983	23	4220	4012	36	10028	9086	60	215241	207560	102	5.25836
76099	75118	80	31178	30874	76	975	936	0	1370	1225	11	2546	2834	26	6418	6333	41	125715	123132	90	5.25936
185878	164192	93	102452	93040	93	4378	3794	36	4888	4139	43	12424	11096	62	33209	28875	99	589209	499465	110	5.26236
79808	82458	75	34754	34051	76	1329	1347	13	1263	1423	15	3266	3280	31	8754	8888	47	170742	168062	93	5.26837
102807	96409	83	41050	39529	80	1949	1945	22	1876	1733	22	5094	5108	37	11881	11940	58	242620	235289	98	5.26937
159280	130849	96	63687	53218	93	2439	2161	25	2645	1996	29	5929	5358	41	13953	12050	61	301232	267391	110	5.27037
35743	37014	68	17325	17231	53	420	586	0	651	596	0	1123	1168	10	2855	2944	27	59350	56900	84	5.27637
76068	72682	78	26447	25781	77	981	1002	1	1263	1119	8	2973	3030	29	7673	7053	45	159175	153144	94	5.27937
100330	96561	87	40587	39362	79	1514	1467	17	1411	1511	14	3640	3705	33	9847	9458	53	182360	172855	97	5.28038
73356	71554	79	24992	24722	76	797	756	0	1041	972	0	2242	2044	25	6233	6044	42	131480	129400	93	5.28338
165084	138865	96	64738	55584	92	2797	2288	29	2606	2218	29	6823	5907	49	17955	15984	69	348615	331103	107	5.28938
134141	112335	106	45847	39095	88	2127	1773	25	2823	2300	31	5723	5128	43	14778	12884	66	291809	267300	107	5.29739
94913	91055	82	35724	34090	80	1381	1394	15	1156	1181	14	3169	3090	32	7508	7656	45	172748	165704	96	5.3104
79099	76802	81	35859	35676	77	1320	1123	10	1392	1418	15	3065	2922	31	8026	7789	46	146396	141284	92	5.31941
177231	142553	94	55933	44470	93	2701	2204	29	3122	2625	31	7849	6277	52	20909	16815	85	383808	314020	111	5.32141
121497	106136	94	49136	43284	85	1818	1407	20	2273	2052	26	4827	4360	41	11936	11455	54	228072	211930	102	5.32241
167946	139259	99	60538	50544	92	2283	1941	27	2945	2788	30	7199	6275	48	18801	15616	76	346351	311439	109	5.33142
154463	129188	99	89281	77570	92	4090	3794	33	4554	4078	39	11573	9975	63	27671	24113	96	572026	492502	108	5.33342
189747	173143	92	108196	99052	93	4310	3922	33	4353	3893	36	9840	8912	55	26023	23894	86	493797	446940	109	5.34143
125952	114247	91	48773	45749	86	1803	1778	19	1904	1995	21	5199	4832	39	12258	11458	61	258056	237470	103	5.34443
57164	56181	75	25031	24571	75	736	686	0	838	624	0	1649	1532	19	4296	4072	36	90307	85481	91	5.34443
79623	76267	88	18239	18053	53	1648	1757	17	1630	1418	16	3819	3761	33	10539	10688	52	191323	183530	94	5.34743
210296	160071	103	79431	61002	100	3271	2434	34	3422	2618	35	7297	5765	50	19087	14596	94	367317	294896	118	5.34743
87106	84486	83	31324	31035	77	806	863	0	847	810	0	3002	3035	28	7482	7982	43	140968	138236	95	5.35244
148359	126559	97	74228	63042	92	2765	2174	31	2592	2054	32	7261	5937	50	18437	15461	82	355940	298787	108	5.35844
86439	85899	80	34901	34333	77	1110	1109	9	1303	1493	13	3166	3007	31	8197	7615	56	157224	150252	95	5.35844
129053	123722	85	51158	49284	83	2012	1704	24	2295	2112	29	5394	5281	40	15337	14701	65	297871	288162	100	5.36044
88531	85558	80	29172	28791	78	1625	1530	20	1398	1304	15	3607	3451	33	9573	9284	50	183316	176253	95	5.36244
115189	102089	100	50478	44557	86	2246	1904	27	1927	1842	23	4924	4504	40	12517	11046	67	243768	225750	102	5.36444
99744	94692	83	38732	37112	79	1589	1530	17	1484	1399	18	3746	3626	34	11094	11068	53	204564	196899	98	5.36945
86800	84542	82	29849	29220	78	1439	1542	16	1285	1435	15	3719	3430	34	9291	9359	57	180172	171276	96	5.37746
62837	63403	76	28065	27835	72	942	1105	6	1285	1371	15	3217	3145	32	7352	7849	45	142911	140664	91	5.37846
173364	140326	112	62197	51021	95	3096	2439	33	3559	3088	36	7681	6553	49	19920	16701	83	386047	343638	109	5.37946
81616	78135	82	34250	32246	79	715	752	0	1376	1272	14	2913	2955	30	7694	7632	45	157032	154177	95	5.38846
98538	94447	83	32994	32812	79	1708	1626	17	1934	1934	22	4787	4651	39	12850	12864	69	221363	210568	96	5.38846
95308	91044	83	26411	25527	78	1725	1696	18	1471	1507	18	3779	3605	35	9937	9722	56	191051	174870	97	5.38947
125001	106437	88	46002	39551	85	2657	2352	25	2735	2470	26	6508	6125	43	16677	14796	75	315101	292730	104	5.39147
125361	110371	86	53855	46713	87	1576	1363	20	2061	1554	23	4651	4016	38	10700	9552	54	221443	190479	103	5.39147
203294	170996	101	122687	106882	97	4336	3470	37	4869	3984	39	11555	9982	62	29481	25696	101	576044	486074	114	5.39547
191521	157245	97	77431	64250	95	2702	2225	29	3043	2382	34	7050	5874	50	18321	14404	79	345890	291745	111	5.39647
98868	97034	80	20669	20248	59	1365	1311	16	1688	1618	17	3770	3630	34	10046	10135	58	188677	181030	97	5.39847
122470	113239	89	66980	63937	84	1952	1776	22	2277	2513	27	5522	5124	40	13946	13551	70	262740	246084	101	5.39847
37481	37696	71	16778	16673	52	389	617	0	260	358	0	1225	1289	14	2980	3278	30	56883	58871	85	5.40148
106226	100616	82	31797	30913	80	1574	1470	15	1417	1421	18	3535	3397	34	8977	8286	49	207988	203482	98	5.40648
144630	116046	94	63663	51474	93	2177	1586	26	1930	1819	23	4941	4268	40	12700	10583	61	257969	223502	110	5.41048
56615	58282	74	24923	25272	67	914	761	0	681	887	0	1896	1941	23	5095	5092	42	106424	103333	90	5.41048
73471	71458	83	14525	14391	49	1239	1321	15	1160	1115	9	2935	2976	30	7748	7643	46	148606	146392	94	5.41148
98442	91902	84	40995	39136	81	1727	1780	20	1955	2018	22	5246	5086	40	13154	12379	61	246001	237685	98	5.4255
106247	102935	84	49007	48332	79	1777	2043	18	1947	2104	23	5191	5036	39	13093	13214	56	254732	244530	97	5.4325
87172	83136	82	28279	26687	77	1746	1913	20	1830	1783	21	4265	3942	38	11302	11416	60	201229	198441	96	5.4325
97353	95070	81	48232	45460	80	1541	1573	20	1770	1778	18	3966	3717	34	8914	8982	53	195017	189262	96	5.4325
190079	150130	101	74341	59155	97	2431	1999	26	2745	2176	30	6641	5374	48	15478	12536	69	326643	274898	115	5.4335
114632	92010	94	43126	35879	88	2251	1687	23	1619	1578	20	4803	3948	42	12379	9976	74	234859	192696	106	5.4345
128366	112073	88	41810	35985	87	1632	1407	18	1851	1717	24	5128	4409	40	12057	11190	62	235151	221255	103	5.4345
84560	80904	84	33016	32237	77	1158	1243	12	1689	1573	20	4331	4026	37	11901	12095	62	204653	197191	95	5.4365
53110	51757	79	21923	21654	64	952	727	0	667	802	0	1733	1602	19	4411	4725	38	85255	82704	89	5.43751
93427	89781	88	25885	25129	77	1806	1799	23	1118	1239	15	4453	4231	38	12284	11728	59	232457	221648	96	5.44251
101492	91543	89	38912	35636	82	1864	1559	19	1748	1887	22	4286	3819	38	12189	10784	58	221996	205879	99	5.44751
154879	118125	98	56857	43165	94	1957	1691	21	2360	1934	32	6373	4722	50	15079	12244	74	276785	221948	111	5.45652
80239	79728	81	38543	38401	77	1141	1048	5	1171	1139	10	2999	3016	30	8757	7916	52	158431	157473	94	5.45952
79946	79536	76	23986	23617	66	987	1147	9	1303	1188	12	3237	3215	32	8559	7969	54	165711	161283	93	5.46052
67187	65986	78	25067	24611	71	925	947	0	1080	1027	5	2597	2405	28	6976	6545	52	128468	128018	92	5.46453
82885	79860	80	21880	21628	63	1386	1223	16	1350	1298	13	3393	3215	32	8885	8803	51	168624	162880	95	5.46853
188129	158907	97	51165	42805	90	2582	2346	26	2994	2875	31	7564	6643	52	20404	17790	75	371422	330370	107	5.46953
71719	68930	79	27391	27157	75	1072	1185	12	1172	912	0	2775	2638	29	6967	6967	42	143841	143782	93	5.47654
248611	192170	116	129757	101153	111	4559	3519	35	4302	3464	40	10548	8656	56	27164	21751	97	509924	436886	127	5.48755
113746	106826	87	54518	52061	83	1797	1707	21	2209	2057	24	5101	4697	40	12521	11151	63	252497	236701	99	5.49255
117905	101805	89	45825	38208	87	1857	1546	21	1804	1746	22	4685	4028	41	10645	9424	56	232137	210301	103	5.49856
212901	153358	102	66572	47613	97	3498	2407	38	3473	2423	42	9218	6752	57	24486	17683	98	493716	376297	114	5.50556
121361	106906	88	59428	52979	87	2136	1801	22	1833	1604	22	5394	4657	45	12822	11534	59	253231	237283	103	5.50957
151580	131650	93	63331	54437	93	2107	1863	23	2066	1825	25	5517	4720	44	12091	11373	56	258629	241700	109	5.52458
187880	159357	95	76263	63710	92	3422	2947	33	3450	2918	37	8221	7153	52	20224	17576	87	394196	348091	109	5.52458
88679	87409	79	26636	26380	71	1441	1553	15	1445	1441	18	3726	3662	34	11216	10359	64	195027	186172	95	5.52558
31490	33545	54	11401	11493	43	372	381	0	665	522	0	1184	1260	12	2957	3012	29	55523	57062	82	5.52658
112602	104798	89	32068	29575	79	1825	1908	20	2147	2023	22	4790	4719	38	12128	11216	60	236726	236869	99	5.52858
75875	75099	80	25716	25498	75	846	911	0	694	853	0	2040	2018	24	4962	4768	38	106908	105131	92	5.53258
90149	86953	80	27792	27310	78	1621	1567	20	1972	1675	18	4028	3888	36	10562	9591	62	204986	199842	96	5.53359
146338	115852	97	47389	36852	91	2140	1759	22	2252	2036	28	5782	4779	46	15256	12343	75	286931	240388	106	5.53559
96123	92537	81	26588	25198	75	1418	1339	17	1607	1411	17	3999	3777	35	9936	9942	51	188304	187492	97	5.53559
66987	68241	76	36276	36136	75	1105	1085	6	834	946	0	2382	2347	26	5297	5291	38	112682	109171	91	5.53959
88782	87487	80	25322	24787	74	1609	1485	18	1546	1571	18	4182	4156	36	10848	10541	55	200216	195245	95	5.54159
162363	137624	94	88846	73746	94	2650	2060	29	3050	2757	32	7194	6386	51	17516	15976	70	353380	307119	109	5.54359
112373	100017	88	39760	34760	83	1953	1428	24	1698	1557	17	4305	4017	37	11142	9792	62	220679	205452	101	5.5466
98154	95227	83	29600	27688	81	1595	1660	17	1907	1683	23	4289	4286	32	12376	12371	56	231917	221625	97	5.5476
71336	73457	74	38548	38340	75	1139	1128	10	1024	1000	1	2967	2926	29	7236	7817	41	148616	145646	91	5.5546
137980	120885	95	48253	41520	89	2241	1894	25	1969	1855	22	5690	5139	42	13708	12765	64	269828	243364	105	5.5556
57514	58789	62	24706	24532	72	733	728	0	967	957	0	2391	2350	25	5933	5830	42	124760	122612	90	5.5576
121751	110111	91	48814	44431	85	1981	1784	21	1908	1792	23	5292	4813	42	13646	12224	63	254223	244268	101	5.5576
206383	165723	107	88369	71611	98	3059	2333	33	3505	3062	37	7173	6182	49	18825	15315	80	409127	345501	115	5.55861
235923	171193	113	98458	72887	107	3813	2882	41	3248	2568	36	8836	6423	56	22353	17215	80	452415	350068	121	5.56761
157781	125184	94	55061	43927	91	2562	2060	28	2744	1991	32	6328	5059	47	16710	13360	69	330993	267049	108	5.56761
156369	137915	91	102142	93181	89	3469	2516	35	3410	3123	34	8400	7592	50	20635	19523	80	406338	386775	102	5.56861
169746	158031	95	114873	106193	87	4426	4156	35	3395	3294	34	10556	9483	59	25578	22961	91	492055	432092	105	5.57162
61493	62144	73	26949	26772	74	824	760	0	879	751	0	1631	1853	19	4127	4055	34	89077	85658	91	5.57262
188753	142034	101	89078	68796	97	2851	2051	30	2367	1794	32	5994	4422	47	15387	11313	83	312985	252974	112	5.57262
69441	69923	77	19624	19367	63	949	841	0	1163	1521	14	2467	2527	27	6958	6797	53	133842	136048	92	5.57762
74558	72602	83	26912	26788	75	1243	1144	9	920	1043	5	2538	2576	25	6819	6888	44	127615	124933	93	5.57862
61532	60700	77	27920	27545	74	714	547	0	810	957	0	2076	1993	23	5909	5623	43	112007	109382	91	5.57962
86383	85195	81	27261	26932	76	1585	1676	17	1634	1555	21	3795	3664	34	10002	9944	57	196048	187326	95	5.58463
149102	119775	93	52702	41443	90	2561	1859	26	1926	1807	22	4576	3720	41	12140	9647	60	251640	204282	109	5.58463
90585	87539	81	27497	25763	78	1704	1597	18	1180	1312	12	3932	3891	34	9945	9712	52	185855	178731	97	5.58763
117984	107933	89	43624	40535	83	1667	1631	21	1973	1981	23	4759	4553	39	12749	12125	55	244021	236506	102	5.59263
189567	154454	115	67847	56811	97	3227	2543	30	3036	2484	32	7360	6126	49	18160	15675	81	362271	320543	115	5.59564
89148	85055	88	41113	39364	81	1902	1768	22	2016	1665	25	4426	4196	38	10257	10088	57	215963	206092	97	5.60064
110452	105891	86	44932	43007	82	2128	1881	25	2248	2120	25	4738	4713	38	12079	11602	56	248826	237929	97	5.60164
197566	161521	99	71706	57082	95	3627	2804	36	3333	2724	34	8491	7117	55	22434	19063	92	413005	350039	112	5.60264
94836	91416	82	37679	36773	79	1391	1568	16	1452	1370	17	3461	3697	31	8692	8205	45	174656	167357	97	5.61465
154799	125451	109	61936	51383	92	2177	1739	25	2501	2207	26	5444	4518	44	13808	12397	65	270882	232834	109	5.61665
124085	107841	88	48204	40061	88	1642	1280	14	1724	1403	18	4245	3900	37	9785	8109	61	212313	184098	103	5.62766
144165	120596	95	52974	45332	88	2102	1997	24	1894	1843	22	5537	5114	40	14408	12163	68	277683	243504	106	5.62866
90320	85720	83	41707	41424	79	1588	1465	19	1055	1049	6	3808	3824	32	9879	9582	53	187075	185201	96	5.63067
92560	89809	82	39092	38399	79	985	989	0	1505	1293	16	3230	3282	31	8464	8913	47	164825	155450	96	5.63567
148585	132820	92	70066	63683	88	2371	2187	27	2902	2678	29	6752	6343	46	17789	17282	69	348629	333024	106	5.63767
106100	96835	86	33417	30143	83	1831	1837	19	1832	1713	23	4814	4171	41	12361	11586	62	226660	219824	100	5.64868
103126	93394	88	28358	25251	80	1632	1369	19	1966	1752	23	4627	4460	37	11181	10796	59	226076	213736	100	5.64968
96998	91958	83	36601	34932	80	1352	1415	13	1485	1519	16	4447	4386	37	10474	10231	58	219948	209810	99	5.65469
170798	143498	101	52479	43183	90	2982	2809	29	2378	2307	28	7235	6288	49	18151	15955	76	374615	344917	105	5.66069
109447	100107	90	39234	36315	82	1987	1927	22	2078	2071	22	4900	4576	42	12305	11625	59	247195	232156	100	5.6747
123148	103188	91	55494	45940	89	1780	1349	18	2080	1555	24	5178	4417	43	13389	10905	62	254844	218258	106	5.68071
94031	90312	82	24705	24132	74	1571	1374	19	1315	1327	14	3628	3407	33	9181	8611	49	187387	183547	98	5.68271
95020	92255	80	30006	29166	78	1326	1207	14	1596	1526	20	3829	3633	34	9635	9319	52	199176	184472	96	5.68971
32854	31679	80	12975	13247	47	549	405	0	439	505	0	1235	1206	13	3991	3744	37	80323	77156	83	5.69172
155624	128458	95	61630	50670	92	2378	2260	26	2164	1920	30	5556	4856	42	14208	11864	71	287914	246414	108	5.69972
92139	87000	85	48459	46922	79	1090	1237	11	1616	1597	21	3801	3771	34	9920	9734	51	181610	171562	97	5.70072
88522	83589	83	33747	32854	79	2467	2614	23	1908	1794	22	5282	4968	40	12668	12024	58	251127	236026	96	5.70673
154935	138455	90	85405	76848	90	2790	2462	28	2366	2448	26	6296	6007	45	15577	13791	72	300571	284565	107	5.71373
146889	122375	93	81646	70165	92	2112	2013	23	2063	2026	26	5350	4599	43	13646	11813	69	283045	249130	109	5.71574
112535	110106	83	33945	33470	79	1699	1565	20	1930	2037	23	4515	4280	37	10949	10834	55	224429	217240	98	5.71574
80307	75962	82	45164	43524	79	1623	1421	18	1758	1777	20	4201	4012	36	10182	10074	51	206637	198808	95	5.72074
103507	100739	80	28856	27651	78	1978	1638	23	1969	2074	24	4828	4479	39	13064	11787	67	238780	228656	97	5.72775
34428	32506	74	12202	12216	45	502	593	0	673	756	0	1397	1325	14	3900	4135	34	67002	66109	84	5.72875
92575	87553	83	34321	33203	78	1724	1384	21	1317	1226	15	3227	3036	33	8455	8661	51	193786	189434	94	5.73075
92754	89641	81	41312	39466	80	1619	1572	17	1517	1304	13	3900	3835	33	11248	11128	56	211912	202993	96	5.73675
165196	135808	99	59422	48556	95	2241	1888	27	2410	2102	29	5759	4956	42	13097	11323	63	291870	251401	111	5.73976
111998	99378	87	49662	44095	84	1551	1471	19	1842	1662	20	4432	4385	36	11196	10483	55	215730	201005	101	5.74376
131152	107882	105	51508	43721	88	1742	1572	21	1775	1572	23	4748	4182	42	10470	8979	62	231336	200598	106	5.74676
142873	118627	94	62820	53256	89	2161	1951	23	2101	1892	25	5306	4556	43	13193	11811	62	268023	240503	105	5.75377
205908	162685	103	83954	65051	100	3628	2746	33	3878	3180	38	8938	7306	54	24410	18999	102	458359	385146	118	5.75577
89932	84968	84	26802	26324	78	1637	1533	20	1603	1677	22	4327	4403	35	11202	11042	57	211066	203125	96	5.75877
78055	69298	83	38222	33978	81	1601	1072	9	1426	1187	12	3661	3495	34	9076	8508	51	178695	165993	97	5.76778
115740	104780	86	43860	39086	85	1145	1219	15	1874	1612	23	4671	4384	39	11399	10132	59	230529	206568	101	5.77078
94437	84904	85	38974	35357	82	1553	1624	16	1810	1495	20	4586	3946	39	10596	9533	55	209495	191946	100	5.77479
167097	138888	94	68919	58907	92	2541	2210	27	3293	2507	35	6456	5802	45	18449	16021	74	355220	322043	110	5.78279
148802	125252	90	56671	47068	89	2409	1807	29	2225	2113	24	5776	4924	45	15079	12270	84	271022	233146	106	5.78279
138778	105789	95	56971	44052	91	1842	1339	22	2061	1785	28	5406	4407	43	12454	9794	66	267112	218120	107	5.7918
96150	92829	79	46564	45025	79	1828	1709	22	1823	1526	23	4161	4153	35	10728	10488	55	219463	208251	96	5.7918
94944	87055	84	52957	50136	80	1783	1807	17	1663	1643	21	4143	3866	35	10699	10211	57	205654	201331	98	5.7968
98336	93765	83	45714	44009	80	2100	1660	23	1997	1663	23	4611	4465	39	13538	13143	62	231629	227967	98	5.80081
153463	125866	93	67448	56636	91	2268	1928	24	2476	2360	27	5901	5168	45	15016	13136	67	306996	263806	109	5.80481
160865	126366	94	61798	48627	93	2884	2173	32	2414	2049	29	6863	5527	50	17909	15203	77	340670	286042	110	5.80981
86591	81656	83	32914	30149	81	1551	1411	15	1536	1352	17	3831	3748	33	9102	8241	58	189100	180872	98	5.81382
79401	77955	82	27620	26989	78	1285	1274	15	929	1127	7	3309	3271	30	8102	7964	47	148200	142071	94	5.82282
144663	116760	93	64679	51997	92	2057	1732	25	2100	1614	24	5860	4608	48	14970	12215	70	290903	243701	108	5.83183
95012	91124	81	36979	35415	80	1847	1649	21	1404	1464	18	4107	3693	38	10935	10462	60	210488	201345	97	5.83183
76544	72533	80	20908	19769	58	1208	1092	10	1246	1189	9	2788	2735	30	8299	8429	50	139007	133573	95	5.83383
88347	86682	80	30862	30076	78	1397	1435	15	1503	1360	17	3968	3887	34	10631	10204	59	188993	187133	96	5.83684
127997	111501	86	60623	53282	88	1928	1579	21	2238	1869	27	4436	4107	37	10904	10074	54	225437	202750	104	5.84584
150911	129724	90	64101	54420	90	2761	2292	30	2579	2149	28	6899	5886	48	16708	14748	77	316511	279747	106	5.84985
130842	121029	87	48249	43241	86	2350	2246	24	2512	2470	28	5916	5609	43	15105	14078	69	278520	261880	103	5.85685
146835	137966	86	29591	28347	82	2159	2039	25	2398	2322	29	6046	5758	41	14394	13105	76	307353	286065	103	5.86686
94142	88227	95	46009	44020	81	1473	1617	16	1764	1630	18	4155	3823	36	10001	9542	54	177882	173999	98	5.87086
94876	91760	84	38212	37448	79	1380	1451	16	1496	1542	17	3502	3382	33	9923	9878	55	204164	198248	96	5.87187
146956	123774	92	57773	49468	89	2378	1874	29	2098	1922	28	5384	4498	42	14268	12197	76	279583	252852	106	5.87287
92339	86897	92	29290	27409	79	2179	1905	24	2391	1944	26	4899	4929	38	12964	12623	70	242379	232966	97	5.88087
164949	124111	95	68248	49298	95	2450	1888	27	2987	2034	35	6626	5346	50	17426	13428	72	356329	272444	111	5.88388
77331	77779	76	21439	21396	57	1059	1017	3	950	1162	8	2727	2724	29	6639	6636	41	138437	140855	92	5.88488
224534	179369	105	89853	71370	105	4573	3525	38	3899	3347	37	9980	8445	54	25390	22140	100	477749	426294	118	5.88788
96331	92858	87	26088	25900	73	1521	1672	19	1635	1630	20	4133	3790	35	10008	9834	57	213346	209524	97	5.89088
78485	76071	78	29102	28285	77	1457	1493	15	866	991	0	3042	3159	30	8041	7438	46	145319	143614	94	5.90289
316846	237906	119	195116	160336	114	6950	5802	43	8423	6526	51	20431	16612	82	51175	40250	119	1.01912e+06	813028	131	5.9099
215759	176840	101	109351	92831	97	5760	4800	39	5615	4607	43	14171	11930	68	36124	30991	101	720638	579220	115	5.92091
195414	150586	100	68075	52971	100	3720	3100	34	3799	3023	38	9917	7884	60	23226	19111	91	476942	381363	116	5.92191
30878	31556	67	15912	15481	53	570	598	0	459	626	0	1007	983	0	2138	2343	27	54221	52407	82	5.92591
175451	141013	99	76531	61682	96	2671	1985	31	2613	2256	30	6269	5120	47	16913	13715	72	321248	277625	113	5.92791
106927	102906	84	59270	57723	81	1774	1657	22	1860	1838	21	4265	4239	36	10636	9832	60	221650	211395	98	5.92891
157095	139057	88	49697	42493	88	2331	2058	26	2671	2618	29	7070	6329	50	17818	16329	80	334779	309817	106	5.92891
103395	97327	83	50704	47478	83	1953	1776	21	1624	1601	19	4301	4004	36	10856	10431	55	210576	200349	99	5.93692
88831	85659	82	37710	35925	80	1458	1662	19	1633	1839	17	3467	3341	34	10091	9203	59	194373	180547	97	5.93992
77416	74600	83	22551	22223	62	1119	1065	6	958	1186	12	2899	2928	29	8212	7203	49	155284	151021	94	5.97295
74631	72772	80	31788	31201	78	881	875	0	955	1055	5	2395	2180	26	6417	6748	49	128181	124746	94	5.97595
131156	117549	89	36871	32175	87	2099	1889	23	1978	1678	26	4988	4380	42	12273	10078	63	232977	212331	102	5.97695
178791	152203	100	59751	50875	91	3040	2802	29	2812	2621	29	6843	6283	43	16878	15318	69	330023	298469	106	5.98196
149355	125827	93	61936	52777	91	3015	2495	31	2215	2145	26	7118	6116	50	17014	15191	75	338815	315573	108	5.98396
137616	123320	87	56495	50144	87	2096	1816	21	2273	2132	26	5097	4704	40	12737	11898	60	239880	217283	104	5.99297
90131	85188	82	36020	34062	81	1678	1574	20	1773	1870	19	4563	4342	39	12240	11388	63	227269	216985	98	5.99397
96423	93260	83	33662	32541	79	2007	1905	22	1716	1887	19	4800	5003	35	13677	12797	62	243622	233851	97	5.99697
113644	101836	87	40556	34593	88	2096	1485	24	1793	1591	20	4664	3980	41	11471	10078	62	219695	198450	102	5.99897
123005	116286	86	38433	35352	84	1857	1710	22	1800	1658	20	5034	4894	40	12688	11857	75	248816	241291	100	5.99997
185323	154942	103	65122	52800	95	2945	2285	30	2898	2500	31	6888	5770	48	17836	15177	84	347986	306762	111	6.00297
96630	91904	81	29006	26905	72	1764	1509	20	1610	1715	19	3815	3871	33	9799	9335	54	194098	189053	97	6.00297
206554	156427	102	82451	62699	98	2957	2252	31	3864	2819	40	8451	6540	53	19776	15006	82	406420	325749	114	6.00898
90371	89483	79	36176	34951	78	1591	1428	14	1256	1305	14	3079	3026	29	7440	7154	46	144789	137746	95	6.00998
83156	82150	83	27271	26497	76	1794	1668	21	1329	1281	14	3404	3518	31	8273	8210	50	157344	148745	94	6.01098
97198	90209	84	44978	42307	83	1303	1400	14	1284	1474	16	3897	3823	33	8541	8154	45	187287	184832	99	6.01398
48019	47984	75	16629	16538	52	653	663	0	559	638	0	1784	1628	21	4094	4141	34	82520	82233	88	6.02799
111366	104898	84	52326	49030	82	2063	1510	23	1912	1625	24	4888	4308	41	11751	12080	56	236322	224620	99	6.032
79324	77258	79	26407	25941	77	1348	1296	12	1085	916	0	2702	2598	27	7344	7172	48	142719	139338	94	6.04401
177273	141789	103	54002	42839	95	2820	2357	30	2889	2356	31	7014	5942	47	18748	15876	88	362872	310355	112	6.04601
279213	197722	117	111886	78340	116	4138	2752	38	4778	3491	42	10592	8212	60	26224	19728	100	526693	407939	133	6.04901
79669	77249	76	34233	33202	78	1802	1923	19	1552	1450	18	3510	3371	33	9388	8515	55	179476	172341	95	6.04901
100015	95521	98	50125	48278	81	1570	1638	18	2381	1928	27	5181	4882	40	12766	12434	62	237146	225885	98	6.05101
184291	156839	97	52314	43150	94	2655	2402	28	3136	2626	33	7254	6418	47	19111	16318	76	358612	324814	111	6.05802
115663	105388	85	44326	39999	84	1434	1373	17	1687	1450	18	4129	3866	35	11264	10357	63	218011	200683	101	6.05902
136238	111732	94	55599	46031	90	1653	1485	18	2200	1900	25	5089	4287	42	13683	11306	68	256877	226928	108	6.06002
92731	88213	84	29706	28120	81	1597	1271	19	1627	1846	20	3759	3766	34	9529	9255	50	191109	185467	97	6.06803
124669	116553	85	35606	33122	82	1318	1421	17	2670	2227	30	5405	5055	40	14070	13371	66	283614	270509	102	6.06803
191814	135800	118	79315	57942	100	2886	2148	33	2999	2204	39	8136	6047	56	20921	15694	85	408850	309572	116	6.07203
177117	153182	95	78775	69051	91	2959	2545	28	3451	2970	32	8421	7911	50	20002	18189	77	391712	367064	106	6.08504
109528	100450	87	44614	40244	85	1972	1692	21	2076	1757	24	4923	4525	40	13818	12656	69	246812	232966	101	6.08504
83052	81143	82	25286	24704	77	1442	1496	14	1185	1324	14	3192	3052	32	7624	7335	45	148969	140698	96	6.08804
66599	67516	77	33746	33619	75	1253	1191	12	818	1181	9	2773	2849	28	7616	7741	44	143508	137797	91	6.09805
172625	135295	98	68754	54090	93	2466	1834	28	2438	1849	29	6553	5525	47	15771	12622	68	294607	236369	108	6.10606
198516	151607	100	71799	56537	95	2583	2009	27	3016	2377	33	7439	5947	49	18669	13199	82	367930	288315	114	6.10906
97124	90422	83	44720	39952	83	1099	1213	14	1387	1125	11	3844	3107	38	9441	8474	54	187643	175071	97	6.10906
87745	86785	84	38018	37408	78	1563	1956	18	1867	1743	22	4026	3945	34	10900	9707	59	198171	190008	95	6.10906
151772	128025	97	57308	48076	90	2312	2132	27	2690	2232	30	6220	5639	46	16176	14019	71	318314	282502	107	6.10906
97068	92774	84	38244	37059	79	1296	1180	12	1612	1636	18	3695	3473	33	9254	9422	54	181187	175303	98	6.11206
72803	71651	78	27317	27024	76	1064	1047	5	1387	1274	14	2812	2881	30	7195	7399	50	138327	135975	93	6.11707
86665	83420	79	31387	30315	78	1108	1220	10	1180	1182	10	3384	3274	32	8351	8402	47	155665	152070	96	6.12708
111170	100733	86	40149	34251	85	1824	1425	22	1870	1587	21	5212	4922	40	13861	12422	66	272025	248568	100	6.12708
146774	120115	91	37008	30447	88	2387	1846	26	2318	1987	27	5524	4788	43	14085	11112	69	273131	240750	106	6.13408
187853	154898	99	78357	64940	96	3563	2789	33	3886	3250	36	9377	7973	58	23608	20285	90	433997	392546	110	6.13708
107913	103361	82	40870	39177	80	1357	1436	15	1635	1385	17	3335	3015	34	8732	8905	49	170460	163792	97	6.13809
82761	81147	81	26502	26042	76	1280	1273	14	1247	1214	12	3017	2929	31	7862	7753	47	150541	142589	92	6.13809
86352	81935	83	35757	34781	77	1297	1148	12	1344	1393	14	3565	3444	34	8565	8243	49	166905	158250	95	6.14109
35193	34844	71	17069	17240	53	300	525	0	470	508	0	1206	1094	8	3455	3822	32	55212	55710	85	6.14209
124259	113564	86	73728	68656	86	2495	2256	26	2142	2042	25	6591	6435	44	15537	14918	62	301054	288643	101	6.14309
120049	108718	87	44024	40662	85	1910	1938	22	2501	2293	26	5099	4445	40	12300	12064	62	232140	223047	101	6.14309
62196	62104	78	26741	26445	74	818	720	0	981	751	0	2543	2494	26	5885	6101	43	120183	119537	92	6.14609
55946	56368	74	29923	29671	74	763	808	0	762	872	0	2072	2165	24	5683	5599	42	106271	104493	90	6.1501
113574	110237	83	47976	47017	81	1739	1517	19	1866	1564	19	4253	4175	35	12242	12367	59	239131	230141	99	6.1531
135777	116425	107	77055	67469	89	2212	2060	21	2536	2189	29	6566	5707	46	16869	14356	77	310963	265610	107	6.1591
107826	100229	86	49815	47268	83	2228	2284	23	2468	2430	28	5707	5251	43	14005	13743	62	287089	273019	100	6.16611
87719	83908	96	46445	45383	78	1559	1449	16	1371	1235	14	3791	3683	33	9009	8217	52	181479	173401	96	6.17011
122669	110146	90	125377	114604	89	400	515	0	282	468	0	146	149	0	146	267	0	-127	204	0	6.17612
159146	126674	95	65160	52408	92	2718	2274	28	2794	2128	32	5850	4901	46	14894	11978	78	314827	261170	110	6.17912
171543	140342	99	65757	54712	95	3388	2663	32	2878	2237	31	6508	5448	46	17404	14296	80	324680	286382	113	6.18012
131297	119519	99	55594	51464	87	2615	2444	27	3039	2611	32	6351	6048	46	15444	14917	67	306738	286346	104	6.18112
66123	65128	78	24175	23661	68	960	1152	8	883	982	0	2436	2478	28	6506	6190	43	124613	123329	92	6.18112
38182	37178	72	8980	9083	42	576	588	0	554	492	0	1180	1216	13	2719	3216	26	58642	59927	86	6.18312
102532	94010	85	38787	34071	84	1809	1529	19	1704	1726	21	4165	3999	38	10887	10151	54	221515	205912	99	6.18412
169368	135566	97	70837	56703	94	3175	2651	32	2850	2449	32	7967	6624	51	21033	17335	95	389367	330789	111	6.18913
112072	106473	91	47029	45287	81	1665	1701	21	2222	1802	24	4398	4346	35	11602	11319	56	223852	216507	99	6.19413
100368	93878	93	43908	42517	81	1592	1415	18	1548	1524	18	4185	4220	36	10275	10409	56	213679	210193	98	6.19513
114890	103336	87	46798	42517	84	1955	1783	24	1847	1663	18	4821	4620	39	11184	10854	56	206431	196392	98	6.19713
186062	144633	99	74612	58691	99	2836	1955	30	2971	2432	34	7328	5782	49	19424	15276	78	366416	300326	114	6.19814
103661	100259	82	17147	16920	53	1365	1206	12	1963	1784	22	4939	4599	40	11399	10971	56	222440	219204	97	6.19914
120576	100882	94	46819	37787	88	2292	1840	26	2233	1872	24	5461	4649	42	13604	11022	70	263307	233950	104	6.20114
180491	157155	108	81617	73642	92	3248	2760	29	3226	3227	31	9046	8132	55	21983	20276	81	418374	386133	111	6.20714
75228	73789	78	26770	26496	76	1220	1474	15	1054	1074	8	3383	3307	31	9024	9182	46	167861	159163	94	6.20814
205127	162271	101	83568	66294	98	3540	2890	31	3662	2999	34	9077	7944	53	22760	19424	86	487012	435163	115	6.21215
152457	130092	100	53555	44854	90	2526	2391	27	2542	2453	29	6600	5979	46	17851	15761	79	344666	311680	108	6.21315
121690	114428	91	57140	54290	83	2011	1742	23	1771	1960	18	4568	4170	38	11223	10913	58	238255	224415	101	6.22115
278157	201036	123	185170	144424	116	6930	5401	44	6233	5141	46	15676	11882	76	40953	32111	114	775544	610304	129	6.22716
112043	103601	92	45444	42758	82	1626	1401	18	1939	1690	19	4391	4248	37	11364	10479	57	216076	201450	98	6.23216
160701	143814	94	63675	58050	88	2177	2206	25	2660	2582	28	5918	5449	42	16306	14676	77	307213	297110	107	6.23617
135731	116784	90	42897	35640	88	1736	1458	22	2149	2149	26	5469	4575	42	15029	13052	70	268968	240509	105	6.24618
135796	118180	89	60326	54594	88	1851	1613	22	2166	2022	22	4751	4447	38	12446	11224	60	251789	226748	104	6.25718
67428	66312	80	25863	25673	74	1150	974	0	857	934	0	2609	2507	30	6239	6177	42	129806	126406	90	6.26419
111892	106267	90	56007	53308	82	2143	1984	25	2251	2220	29	5665	4891	43	13114	12999	62	286711	274594	100	6.2702
111722	105707	99	49141	46431	83	1992	1626	22	1977	1853	22	4620	4807	36	11069	10681	58	223268	218626	99	6.2812
164829	132222	96	72079	58418	95	2913	2419	32	3144	2643	35	7713	6489	51	21222	17680	89	393807	342987	112	6.28521
169741	141735	93	69613	59113	93	2477	2166	27	3105	2583	36	7035	6109	49	17418	14921	79	342437	306891	109	6.28521
98336	95213	80	39377	36897	79	1657	1481	16	1830	1811	20	4149	3980	37	10280	9778	56	186885	181019	95	6.28521
198158	164523	101	114211	95714	99	3590	2678	32	3538	3276	36	9446	8623	58	22206	20057	91	444227	408792	112	6.29422
116853	96848	104	46031	38257	86	2044	1835	25	1835	1611	24	5255	4501	43	13241	11582	68	257991	231688	104	6.30222
186373	172354	91	97611	89978	91	4221	3926	34	4352	3882	36	10153	9499	54	25586	22827	92	503577	456038	107	6.30923
117070	103520	88	46134	40410	85	1459	1404	15	1630	1604	21	4296	3904	38	11323	9713	59	221453	203217	102	6.31123
110783	101045	87	47799	44644	83	2045	1811	22	1957	1905	22	4913	4706	39	13456	12797	62	249639	233780	100	6.31323
98291	94484	82	46067	44047	83	2033	1841	24	1732	1698	22	4848	4598	40	11503	10481	61	231456	222998	98	6.31323
130203	105942	91	42203	33736	90	2157	1697	23	2227	1935	27	5597	4542	45	14312	12060	68	280416	235623	106	6.31423
89782	85413	83	44995	43839	80	1644	1641	18	2160	2131	26	4599	4335	39	12326	12140	67	220898	204022	97	6.31623
84450	82259	81	26968	26536	75	1385	1447	15	1387	1474	15	3796	3721	34	8012	8067	45	172528	165157	96	6.32124
86303	82198	85	34807	34077	79	1359	1313	15	1340	1414	16	3249	3145	32	9114	9374	47	173872	173038	94	6.32224
174406	138829	97	49904	40931	93	2814	2378	31	3301	2681	34	7585	6326	49	19276	16103	87	391324	334134	113	6.33825
181432	133796	103	71619	53284	100	2804	1957	30	2781	2223	32	7313	5657	51	17129	13304	84	372237	281448	116	6.34125
118252	108522	85	48417	43467	85	1964	1704	24	1967	1782	27	5210	4928	40	13686	12682	63	264008	243824	101	6.34125
94985	91353	95	30230	29616	78	1579	1521	19	1592	1608	20	3470	3459	32	8407	8235	49	174253	167468	97	6.34826
78412	75902	85	39179	38191	77	1185	1011	4	1535	1335	15	2971	2932	30	6895	6578	49	146239	144261	92	6.35026
86471	84176	89	40797	40500	78	1546	1492	17	1338	1594	16	3519	3447	33	9017	9126	55	185063	181316	96	6.35326
55508	55919	73	23732	23367	68	660	773	0	654	730	0	2120	1933	24	4600	4660	38	94189	89183	86	6.35627
148758	134334	88	57241	49823	88	2331	2220	25	2506	2631	27	5804	5427	43	15282	14125	69	301917	287955	101	6.35727
73569	73295	79	21352	20843	67	1067	1101	8	1328	1194	14	3068	3182	28	9216	8733	51	163343	160319	94	6.36127
84832	84490	79	43776	43085	78	1709	1842	20	1620	1877	22	3926	3766	33	11878	11155	58	211696	204040	95	6.36527
148148	121720	92	57378	47266	90	2164	1774	26	2212	1863	24	5326	4486	43	14658	11534	75	273511	238806	106	6.36627
96322	88347	83	46098	42309	82	1741	1732	20	1611	1521	19	4160	3927	35	10845	9910	52	209560	199088	98	6.36928
114834	106651	85	46533	42510	84	2247	2075	25	2279	1972	26	5593	5247	43	13196	11596	67	258102	239936	100	6.36928
136735	128128	86	68370	64614	85	2626	2429	27	2737	2488	29	6227	5855	42	16399	15883	79	309342	301449	102	6.37028
138550	116607	94	61659	52101	89	2113	1564	25	2374	1787	29	5375	4407	43	12816	10953	67	263031	238652	106	6.37228
79469	74403	94	29182	28678	76	877	1038	4	977	1006	1	2920	2774	30	6957	7296	47	142513	140188	92	6.38029
95423	91209	80	36183	34941	79	1842	1924	20	2022	1927	24	4635	4558	38	11744	11168	57	225422	213501	96	6.38729
131153	113424	88	59102	52559	88	2403	1807	27	2247	2031	25	5599	4988	43	14241	12784	60	267384	245412	103	6.3913
152730	123492	97	47105	37207	90	2409	2033	28	2276	2048	29	6057	5205	45	16541	14108	72	325059	275938	110	6.3963
93955	88219	96	43468	42037	80	1820	1636	21	1633	1628	19	4260	4369	35	10107	10096	59	198085	193135	98	6.3993
116523	105052	88	47080	42137	85	2061	1885	22	2107	2007	24	4997	4681	39	13262	12198	63	246125	229541	101	6.3993
92383	90512	80	32883	32172	78	1357	1358	16	1508	1608	17	3729	3377	36	9830	9886	54	201140	194374	96	6.4003
71863	70290	79	24458	24390	65	1208	1183	10	627	627	0	2270	2139	25	5884	5948	41	131383	132526	93	6.40431
194627	157802	97	89802	75303	94	2645	2041	31	2968	2321	33	6947	5815	47	17778	15284	84	330467	286230	111	6.40531
175301	143905	95	81424	69187	95	2739	2254	29	3282	2911	34	8364	7339	51	19013	15683	80	399305	354049	112	6.40731
150836	121624	94	59705	48495	92	2192	1828	28	2620	2235	28	6002	5044	43	15608	12782	70	292430	252023	107	6.41031
104239	99387	87	56147	52529	83	1519	1172	15	1300	1190	11	3482	3324	33	7901	8258	42	172485	165570	97	6.41331
209814	161239	104	76557	58962	101	3500	2840	34	3505	2732	35	7665	6029	51	19848	15956	78	403842	329126	119	6.42232
111706	106072	81	54723	51294	82	2246	1919	24	1941	1959	23	5179	4704	41	13358	13614	62	255454	250863	98	6.43333
82305	80724	83	29227	28388	76	1273	1275	15	1073	1251	13	3139	3181	31	8453	8618	50	164170	160031	94	6.43533
75982	76344	77	29223	29020	76	847	794	0	1318	1212	12	2959	2852	29	7054	7245	42	141528	135623	93	6.45034
78901	77130	94	30556	29866	76	1584	1330	14	1408	1373	16	3173	3393	29	8518	8556	50	163311	161495	92	6.45034
129131	107520	90	48934	39691	88	1942	1784	23	2136	1745	28	5493	4640	45	13821	12373	65	277116	239037	105	6.45735
185458	140472	100	72307	54375	98	3111	2252	30	2496	2181	28	6397	5065	50	16892	13473	75	322681	252951	115	6.46035
120975	108726	88	41569	36651	86	2069	2121	21	2292	1985	25	5075	4726	39	13389	12252	68	252696	236069	102	6.46135
158824	129637	94	47928	39117	89	2553	2028	28	2857	2352	29	6567	5886	45	17515	14624	79	320239	279975	108	6.46135
139544	115354	92	48425	38674	92	1941	1552	22	1868	1432	25	5058	4572	42	13610	12245	78	264564	217511	108	6.46336
182176	160871	95	64501	57828	88	3409	2813	33	3376	3056	30	7814	7177	50	20118	18199	78	388508	362747	108	6.46336
198902	155606	98	83183	68346	98	3140	2623	32	3806	3143	37	9148	7770	53	23786	19477	85	477417	406734	115	6.46936
221506	168330	101	88658	67855	98	3809	3060	36	4207	3412	38	10391	8112	60	25653	19685	92	512727	406838	116	6.47136
172850	148818	92	54469	45579	91	2734	2405	30	3270	2850	33	7774	6500	50	19622	16976	75	363794	330191	108	6.47436
147645	127879	95	65361	57656	89	2524	2135	27	2532	2533	27	6223	5802	44	16792	15975	71	297857	274338	105	6.48037
111110	101134	88	44960	41388	82	1777	1531	21	1775	1847	23	4685	4304	39	11823	11238	64	231791	219958	100	6.48938
120237	112478	88	38486	35440	82	2039	2090	21	2293	2374	24	5180	5137	39	11839	11395	59	261870	244146	101	6.48938
72333	70840	81	30568	30400	76	924	763	0	1067	1145	10	2242	2095	25	5343	5026	41	107552	107290	93	6.49738
170874	132882	98	68374	53296	95	2739	2336	29	3163	2365	36	6795	5458	48	17900	14159	74	327782	269288	112	6.49738
261866	189138	137	108472	78225	137	4209	3029	37	4893	3709	42	11988	8478	65	30457	22443	130	616946	452353	137	6.49738
170818	144507	103	62701	53950	93	2454	1986	28	2796	2512	30	6806	6249	45	17266	15080	79	333062	307134	110	6.50239
156911	137725	89	83130	72582	90	2360	2209	25	2851	2366	28	6410	5974	44	17403	15709	68	334843	311446	106	6.50239
129284	109658	92	63504	53504	90	2195	1721	24	1726	1782	20	4956	4427	40	11980	9834	63	252465	215734	106	6.50439
92959	87181	82	31610	30410	79	1638	1503	18	1545	1760	18	4390	4390	35	10912	11072	51	207007	203519	98	6.50439
98717	91312	83	44925	39873	84	1804	1517	20	1434	1538	16	4074	3823	36	10056	8391	56	188341	168225	100	6.50439
194175	161309	101	61461	50106	93	2571	2434	26	2922	2447	30	6914	5982	50	18327	14824	77	352527	309899	111	6.50439
92171	91189	79	39736	39242	79	1477	1235	16	1391	1291	19	3407	3295	33	8946	8570	54	171262	165172	95	6.50539
199574	151538	101	81844	64924	97	3741	2723	37	3633	3079	37	9628	7841	54	23932	18348	96	448841	376549	115	6.5184
138975	117824	100	78533	70396	89	1842	1630	20	2405	2052	26	5256	4629	42	11120	9885	59	255166	229319	105	6.52341
167527	134702	95	47496	39196	90	2351	1755	29	2509	2098	28	5941	4993	45	14724	11905	67	292915	252882	110	6.52441
90514	83163	84	37494	33540	82	1456	1393	16	1399	1404	14	3479	3269	33	9623	9130	57	179728	162724	98	6.52441
131954	122184	88	73193	68222	86	2463	2117	26	2653	2451	28	6224	6180	41	15939	15189	74	305529	287546	102	6.52741
116987	105926	90	49067	43351	85	1460	1612	18	1631	1521	22	3816	3711	34	10251	9277	61	221901	205137	102	6.52941
185636	168578	94	105639	96333	93	4219	3561	32	3916	3618	35	9475	8864	53	23902	21325	84	463635	417037	109	6.53441
82760	84091	77	38990	38627	77	1072	1059	7	942	1042	6	2996	2968	28	7448	7802	51	148677	145154	94	6.53441
168108	141023	97	64058	56050	88	2706	2313	28	3084	2947	32	6969	6191	49	18069	15231	84	351969	319225	107	6.53542
118393	109509	98	43191	40051	85	1917	1759	23	2406	2088	25	5362	5127	40	14003	12651	67	269625	264024	99	6.53842
137272	120804	92	57044	49428	89	1941	1704	21	2337	1916	26	5216	4830	42	13508	12283	72	278967	253249	105	6.55343
133195	118820	94	60630	54614	87	1979	1887	24	2541	2292	26	5295	4905	40	14279	13735	67	267418	254255	104	6.55843
115776	108103	86	49797	46413	84	2926	2664	27	2918	2743	31	6464	6434	42	16166	15568	72	319780	310212	101	6.56344
186376	154239	97	72859	60582	94	2605	2181	28	2553	2339	27	6295	5209	48	15213	13430	71	296267	264574	109	6.56344
160495	123779	104	57171	43911	92	2394	1752	30	2516	2106	29	6625	5079	49	16872	13545	80	311677	247422	109	6.57345
143476	126487	91	41672	37248	86	2366	2022	27	2213	2161	24	5923	5154	44	14798	14004	68	302623	284188	103	6.57345
149267	132239	92	54174	47986	88	2387	2391	25	2566	2404	28	6211	5577	44	16332	14319	71	327112	305549	104	6.58145
56475	53851	76	21073	20918	63	629	729	0	519	636	0	2137	1934	24	4590	4908	33	94052	91389	88	6.58245
195088	164966	101	107826	89112	102	3149	2648	31	3643	3130	35	9288	8433	54	23529	20183	97	438939	400271	117	6.59046
93477	88594	97	39541	37180	80	1236	1314	12	1542	1473	17	4082	3980	35	10565	9601	61	194728	192044	97	6.59146
208222	172979	99	92605	77393	96	3533	2706	32	3601	3191	35	8337	7030	54	19623	15722	87	404335	349308	109	6.60147
215395	163990	104	84778	64079	103	3077	2532	32	3375	2896	34	8260	6376	53	21243	15920	91	426988	336715	120	6.60347
137630	115334	90	58994	48352	89	2016	1671	23	2457	1787	28	5596	4603	43	13675	11356	65	259894	221952	103	6.60547
117122	105610	86	49000	43005	86	1723	1479	20	1979	1561	22	4337	3919	37	11251	9531	58	220247	202484	98	6.60647
126655	110501	96	52137	44464	89	1722	1346	21	2141	2022	27	5913	5360	46	13889	12512	62	278078	241583	105	6.61948
132243	110102	92	49215	41147	88	2255	1748	26	2217	1900	26	4805	4276	39	12884	11027	70	276664	238070	106	6.62049
86941	84168	81	33775	32781	77	1142	1263	11	1058	1146	10	3240	3025	32	7897	7158	51	151660	146344	96	6.62949
69219	68335	79	25386	24844	75	678	927	0	1193	1087	12	2717	2741	29	6349	6428	42	125615	118554	89	6.6335
134172	116971	102	50352	44951	84	2583	2240	28	2587	2210	29	5747	5265	41	15033	13374	70	284589	267859	101	6.6375
103295	99606	84	33076	32384	80	1844	1624	18	1220	1200	11	4234	3992	35	9435	8961	51	201176	192836	97	6.6415
92703	88467	91	36107	34479	80	1728	1555	20	1904	1689	24	4503	4502	36	10899	10545	63	204347	198674	97	6.65351
119485	110491	89	54827	51057	82	2140	1844	23	2397	2264	27	5408	5112	41	13309	12183	65	258453	251719	99	6.66552
154669	139340	92	64753	58895	89	2798	2303	29	2806	2604	30	7351	7087	46	17466	16678	72	356430	336310	105	6.66552
148485	125835	95	54128	44608	89	2072	1770	24	2633	2342	29	6190	5310	46	17738	15971	87	326343	290141	104	6.66652
73889	72676	85	17883	17673	52	1002	857	0	1205	1046	6	2952	2995	28	7948	7732	52	138504	133503	93	6.66853
66170	64895	78	21836	21453	67	1155	1187	10	1084	1249	10	2969	2976	30	7554	6998	46	147454	141856	92	6.66853
145469	129979	96	89404	83414	89	2377	2125	25	2487	2405	27	5962	5888	40	14791	14160	66	292998	280814	103	6.67253
143800	115869	97	57150	46448	91	1884	1688	23	2293	2029	27	5126	4213	42	12066	9466	64	248893	205464	107	6.67753
147663	129028	90	60609	52696	88	2102	2033	26	2475	2167	30	5768	5348	41	16250	13633	71	297467	277769	105	6.67853
114234	102140	96	42369	39072	83	1947	1969	23	1916	1977	23	5003	4783	38	12221	12328	56	234044	225441	101	6.67953
86430	83038	81	32113	31130	78	1248	1169	13	1318	1230	12	2911	2986	31	7385	6700	48	153309	149455	93	6.69255
97626	94542	84	26194	25407	77	1728	1695	19	1391	1290	14	4097	3893	36	10546	10596	52	193690	182724	96	6.70055
117346	107684	90	37059	35098	81	1898	1969	24	2188	1948	23	5659	5284	41	14221	12932	60	264638	254411	98	6.70355
72156	69700	84	23374	23158	70	1205	1172	10	1085	935	0	2323	2303	26	7975	8119	48	139708	138260	92	6.70556
130129	117653	88	55073	49875	86	2043	2042	22	2122	2017	25	5736	5091	42	14884	13072	76	280612	264973	103	6.71056
99644	95070	84	39237	38168	80	1116	1124	8	1607	1456	21	3793	3778	34	10077	10325	51	202351	189671	97	6.71056
86050	82032	89	36181	33843	82	1182	1004	3	1302	1272	12	3119	3004	30	7744	7087	46	153418	146502	96	6.71056
119263	112432	85	50102	47980	82	2308	2336	25	2395	2237	29	6836	6604	44	17627	16700	75	330127	312096	100	6.71356
205342	166940	111	91777	77248	97	3644	3002	33	3527	3122	34	8617	7692	53	21872	18350	87	424332	377835	113	6.71356
121162	110570	97	65756	61494	85	2174	2015	24	2635	2326	27	6108	5582	43	15255	14789	65	321640	289320	102	6.72757
102259	93014	91	47085	43800	82	1884	1725	21	1927	1621	22	4457	4284	37	10991	9831	58	211479	202664	99	6.72757
139269	108984	95	58829	45665	94	1633	1300	19	2447	1815	28	4783	3823	43	11526	9747	66	227036	177721	109	6.73358
107922	97838	84	54656	49077	84	2066	1660	22	1819	1850	23	5114	4696	41	12543	11085	69	233934	222574	100	6.73858
117903	109852	88	61322	57674	83	2458	2268	26	2641	2545	29	6559	6162	47	17792	16925	72	335990	322609	100	6.74159
88979	85794	83	33529	32920	78	1487	1513	17	1347	1369	14	3528	3136	35	7931	8082	47	157009	149017	96	6.74759
86965	86115	79	29333	28928	77	1211	985	0	1149	1220	10	2942	2953	29	7316	7420	42	159885	156362	95	6.75059
43441	42849	74	20737	20538	62	539	535	0	786	555	0	1128	1173	11	3047	3174	31	64193	64129	87	6.75259
238517	177550	121	106923	83045	104	3551	3103	33	3870	3078	36	9443	7425	57	24205	19028	96	516445	411995	121	6.7536
122941	113511	93	53881	49644	84	1805	1623	22	2128	2053	22	5005	4906	40	13346	12747	69	249698	233705	98	6.7546
279126	207586	132	138795	104453	115	5843	5048	40	5817	4837	45	15238	12144	80	37952	29721	116	761474	598323	132	6.7556
83372	81890	80	18708	18477	54	1562	1433	21	1606	1573	20	4306	4133	36	10502	10609	65	197053	191470	95	6.7596
88291	86234	79	26397	25819	76	1301	1365	13	1778	1689	19	4144	3978	36	11273	10423	58	209958	194715	94	6.76461
153596	134753	90	59425	52370	89	2381	2412	25	2641	2551	29	6657	6068	45	17818	15910	71	331892	314047	103	6.76561
143440	124264	104	52645	45835	86	2353	2053	26	2350	2092	26	5669	4847	44	14376	12546	75	280005	261264	102	6.76561
100967	97627	81	43260	42690	79	1907	1997	23	2328	2198	27	4998	4794	39	12758	12624	62	243357	230347	97	6.76561
199154	166096	108	98595	82841	98	3259	2559	30	3850	3208	36	9048	7643	54	24477	21214	96	473144	421047	112	6.76761
159229	141223	94	90234	82710	90	3024	2786	29	3481	3144	33	7543	7055	46	18574	16754	74	396524	373429	108	6.76761
145308	122472	93	56060	47427	90	1947	1780	24	1841	1911	20	5745	5178	44	13444	12234	63	273532	243880	104	6.76761
143639	119990	91	55781	46800	90	2413	2218	25	2675	2130	29	5177	4311	43	14021	11929	68	272943	238813	106	6.77662
96201	93815	79	33421	32183	78	1633	1650	17	2205	2051	22	4066	4081	35	11487	10643	70	197996	184964	96	6.78362
165130	132443	97	58658	46340	93	2455	1965	29	2822	2433	27	6303	5136	47	15437	12582	74	307472	261720	111	6.78362
41472	40841	75	15232	15218	51	311	405	0	566	616	0	1292	1394	15	3435	3599	32	65482	68927	86	6.78562
220667	173491	104	78710	60215	99	2959	2693	30	2945	2427	34	7195	6091	48	18804	14829	81	367776	294753	114	6.79263
95180	92575	79	35496	34637	78	1253	1381	14	1261	1083	10	3475	3388	33	8139	7999	47	158365	151964	94	6.79963
149182	132008	98	47241	41055	88	1944	1870	23	2280	2188	26	5795	5700	42	16001	14377	79	290744	275884	104	6.80063
91030	84684	88	34129	33158	79	1693	1691	17	1594	1371	21	3831	3853	34	10347	10107	54	203195	192881	97	6.80364
198294	155901	104	79741	63416	101	3041	2403	31	2727	2564	29	7937	6872	54	18891	15497	79	399861	352806	116	6.81665
175670	143238	96	79356	65993	94	2441	2114	28	2740	2512	32	6840	5463	49	17417	14376	71	350545	294796	111	6.81765
137197	122036	86	51730	46340	85	2314	1999	24	2214	2016	27	5575	5075	41	14095	12557	65	270434	252721	103	6.81765
156464	139693	91	80093	72603	89	2095	1673	26	2451	2633	29	6685	6105	45	16136	15764	71	307027	286666	106	6.81765
88354	83725	89	19382	18948	59	1523	1743	18	1290	1138	10	3482	3299	33	8596	8402	55	166659	159893	95	6.82165
143976	131936	86	56991	51781	87	2707	2496	28	3439	2983	32	7422	6733	50	18764	16661	75	357235	318777	104	6.83466
109500	98260	87	38302	33306	84	1403	1285	14	1871	1736	23	4905	4517	37	11687	10412	67	247299	230724	102	6.84067
182748	139938	104	74339	58770	100	3054	2504	33	2764	2044	34	7824	6091	53	20836	16814	90	385177	317511	118	6.84067
89754	86399	96	33514	32670	78	1327	1532	16	1206	1205	11	3199	3163	31	8413	8093	51	166818	159415	96	6.84367
79545	78096	77	27529	27258	76	934	841	0	893	1163	9	2894	2789	31	6523	6550	40	139118	132867	94	6.84367
107330	99348	95	44686	41318	82	1746	1732	18	1545	1943	20	4320	4201	37	11785	11307	58	234180	224022	99	6.84767
113093	108727	87	35324	33979	80	1265	1338	18	1861	1756	24	4453	4216	37	11155	10993	57	224444	216823	99	6.86469
171991	142143	99	65240	53832	94	2425	2175	27	2317	2113	29	6899	5938	48	17437	14722	70	343514	299048	110	6.86469
155735	128663	94	48272	39806	89	2428	1831	25	2022	1930	21	5296	4414	42	13645	11233	68	267705	235918	108	6.86769
96431	87982	95	51445	47721	83	1414	1196	14	1324	1497	16	3897	3758	33	8807	8842	49	184182	173228	99	6.86769
151331	133788	90	33682	29288	88	2215	1829	26	2470	1865	28	5978	5285	45	14870	12944	65	280453	255353	106	6.8767
59031	59839	81	35559	35517	74	833	689	0	855	927	0	1781	1824	22	5044	5507	35	91568	87116	90	6.8777
83694	81634	81	34272	33340	78	1048	1029	5	1123	1114	8	2695	2488	28	6393	5948	45	131051	126418	94	6.89271
104920	97663	83	57310	53721	84	1926	1671	24	2087	1979	24	5719	5498	43	13846	12292	70	272448	260213	100	6.89772
154993	133667	89	67120	55689	90	2431	2011	27	2585	2142	28	6689	5753	48	16683	14315	77	328911	289406	106	6.89772
85070	85601	83	36770	36972	76	1164	1214	11	1257	1097	8	2871	3094	29	7500	7501	46	150152	144622	94	6.89772
64168	65548	75	20295	20738	51	815	869	0	991	1102	9	2232	2340	23	5231	5342	38	114106	111461	90	6.89772
166318	139308	95	58104	47862	92	2165	1971	25	2348	2184	28	5753	5312	44	14921	13205	72	296419	264147	109	6.90072
167258	125457	99	70384	53431	95	2559	2046	29	2753	2065	30	6640	5078	51	16735	13073	73	330714	256982	112	6.90472
178170	139814	98	71897	57996	96	2401	2093	28	3114	2482	33	6880	5937	47	15695	12646	71	321398	275630	113	6.90772
80068	80106	78	51504	50588	78	1133	970	0	1155	1044	5	3148	3133	30	7376	7413	48	148571	145277	93	6.91273
80076	77470	78	29500	29260	77	1182	1333	12	1041	1066	8	3534	3273	33	8160	8263	46	164397	153099	95	6.91373
116923	108436	95	49488	46311	82	2278	2017	23	2103	1972	25	5482	5202	41	12984	12253	61	273485	258741	101	6.91673
273402	183454	116	111496	76719	113	4954	3582	44	4918	3530	45	12510	9072	70	31736	22777	111	629491	454017	129	6.91973
99643	94208	84	46651	43889	81	1887	1695	22	1323	1507	17	4356	4234	35	11018	10042	59	220077	215074	98	6.91973
105317	101662	82	42164	41259	80	1971	1905	21	1897	1864	24	4848	4850	38	12528	12053	60	236511	224150	99	6.92174
159150	131184	95	61868	52389	91	2330	1872	25	2231	1998	28	5815	4878	43	15316	12974	71	288060	259729	109	6.92174
125004	111626	89	46052	41239	84	2262	2224	24	1921	1814	23	5183	4469	42	12289	11554	59	242780	231187	101	6.92674
132567	124329	87	67551	64718	85	2275	2113	23	2429	2220	28	5590	5214	40	14787	14404	75	282851	267977	103	6.92974
143491	111811	98	54793	42614	91	2602	2045	27	2281	1991	27	5619	4791	43	15418	12874	72	294645	245937	109	6.93274
115681	107765	84	47654	43709	83	2181	2114	23	1948	1770	24	5340	4775	43	13184	12672	65	251123	246138	100	6.94075
79754	78239	81	29752	28436	78	1267	1442	17	1815	1689	22	4300	4048	37	10351	10561	53	204462	200068	95	6.94475
148859	122839	93	62008	51347	92	2702	2135	29	2367	2143	28	5625	4848	45	14509	12372	66	302028	262452	107	6.95576
143070	116953	96	53586	44568	90	2517	2013	27	2433	1960	28	6290	5448	45	16658	14680	73	319288	284068	106	6.95576
130377	121317	90	70136	67150	85	2219	1988	23	2460	2534	28	6093	5853	43	16161	15124	72	296421	283501	102	6.95676
88680	86615	84	23938	22982	66	1392	1120	13	1477	1352	19	3557	3480	33	10338	10257	55	197363	185306	96	6.96978
272585	185206	118	130675	94266	115	5281	3487	45	5071	4246	43	12772	9607	63	32482	23954	114	658269	512477	130	6.97478
80364	78576	79	23019	22254	63	1865	1930	21	1561	1578	18	3973	3768	35	10535	10291	60	191248	182148	94	6.97678
113303	102670	94	44051	40079	83	2008	1692	23	1904	1946	24	5154	4895	39	12798	12704	57	249986	239811	99	6.97678
83237	77687	87	31274	30613	77	1198	1219	13	1040	923	0	3063	2918	31	6901	5945	51	147541	141839	93	6.98479
78310	75083	86	25321	24812	76	1215	1039	9	1178	1140	12	3037	2664	35	7194	7160	41	149493	144783	93	6.98579
156812	123576	103	63953	51735	92	2872	2084	29	2322	1997	29	6644	5452	47	16666	13223	76	326156	273378	108	6.99379
168526	127433	100	53358	39566	95	3017	2316	29	3138	2542	35	7737	6181	54	19592	14376	80	395638	311670	113	6.9998
100101	96891	81	44790	43059	79	1809	1517	22	1412	1680	17	4808	4538	38	11492	10721	60	221934	210835	97	7.0048
167501	131845	97	61177	47506	93	2391	2038	27	2384	2131	29	6475	5338	50	16533	14166	70	316047	271199	110	7.00981
140485	119598	95	72456	61830	90	1847	1559	21	2185	1897	27	4878	4229	42	12616	10527	67	226607	201629	105	7.02382
149254	124276	93	52697	42649	91	2743	2240	30	2435	1934	28	6071	5112	48	15220	13169	65	319184	282399	108	7.02382
112448	96388	90	40871	33886	87	1933	1727	22	1994	1637	26	4981	4294	44	11957	10039	62	241385	213776	103	7.02882
110108	105730	91	38969	37554	80	1956	1699	22	1565	1678	19	4321	4264	35	10971	10732	59	214933	202330	99	7.02982
81133	78544	78	29585	28879	77	1109	1247	11	1277	1441	14	3134	3075	31	7533	7326	51	155094	151528	94	7.03183
320875	230746	141	210058	159535	138	7797	5871	45	8405	6643	53	22171	16107	86	55328	41278	140	1.04858e+06	801969	154	7.04484
103515	98423	84	59211	58136	81	1809	1830	19	2091	1939	25	4975	5097	36	13745	13339	61	260355	248578	98	7.04984
79712	76853	80	25767	25498	76	1671	1380	20	1408	1576	17	3710	3818	34	10351	9940	56	189824	181032	93	7.05084
46594	47325	71	20480	20310	59	376	444	0	730	633	0	1530	1485	17	4274	4379	35	95079	94135	87	7.05184
96432	92691	84	32606	31944	77	1955	1996	22	1780	1877	20	3947	4038	35	11230	11104	63	227940	218920	97	7.05284
89369	85561	92	37244	36749	79	959	972	0	1171	1227	13	2937	2765	29	7574	7294	52	148177	144741	96	7.05585
167287	148211	97	60873	52675	90	2263	2102	27	2716	2535	28	6595	6112	43	15875	14113	71	313124	291442	108	7.05785
76250	73059	84	31567	31101	77	904	949	0	1157	928	0	2570	2413	26	6037	6315	39	130756	131115	95	7.05885
126070	116927	88	47106	44567	84	2554	2363	26	2690	2554	27	5584	5365	40	15653	14943	66	291168	279505	101	7.05985
110934	103350	88	56996	54570	83	2146	1907	23	2349	2302	23	5608	5378	40	14479	14408	68	286344	267982	100	7.05985
70216	69097	79	21702	21378	62	965	1098	8	789	888	0	2335	2562	24	6050	6090	39	128591	126695	93	7.06185
155121	125655	95	50635	40923	91	2420	1737	27	2404	1967	26	5822	4747	45	15980	13508	73	307566	262846	109	7.06285
104617	99143	89	27567	26595	80	1662	1938	19	1269	1379	16	3570	3399	34	9072	8851	54	182942	175199	99	7.06886
104147	98709	84	38028	36194	80	1178	1429	13	1632	1660	16	4166	3948	36	8758	8442	47	195154	187984	99	7.07286
148212	134569	99	49726	43991	87	2480	2260	26	2631	2305	30	6687	6092	45	18639	16862	78	332397	306531	102	7.07686
105531	98206	83	45945	41929	83	1758	1679	20	1689	1667	21	4214	4080	36	11498	10867	57	231660	221483	99	7.09188
121307	106777	90	50122	43528	87	1568	1475	19	2259	1826	24	4924	4712	39	12597	10881	67	232171	213159	99	7.10889
126463	114427	86	34074	30984	82	2067	1989	23	2721	2451	30	6641	6330	43	16067	15616	75	318886	307806	99	7.11089
154264	126898	97	58584	49527	93	2963	2489	31	2618	2277	29	6338	5610	45	18239	15035	81	329419	295344	110	7.11389
181729	157159	102	107810	95801	95	3420	3090	31	3441	3012	35	8167	7356	51	20327	18281	80	407487	353190	113	7.1189
143497	121682	101	58231	50695	92	1982	1392	25	3095	2502	33	5718	5042	42	14955	12934	64	285975	260405	108	7.1209
175395	146173	96	57578	46871	94	2912	2485	32	2996	2735	33	7355	6116	48	17857	15601	75	357414	314404	111	7.1239
87990	86440	81	31656	30920	78	1577	1662	18	1627	1491	18	3801	3670	32	9658	9375	52	193129	189076	95	7.12691
126843	111907	93	41266	36385	86	1868	1896	21	1894	1926	23	5412	4682	42	13190	12221	59	253078	234075	103	7.12791
109718	103481	85	42766	40473	81	2075	2068	24	1985	1820	23	5260	4917	41	13778	13969	60	250789	235991	99	7.13191
145757	117890	94	52040	41528	91	2437	1970	25	2092	1759	25	5387	4549	45	13536	10831	70	279431	232090	109	7.13191
84717	85636	78	36504	35961	77	1262	1444	17	1811	1717	20	4032	3844	34	10522	10018	59	190048	182872	94	7.13291
92025	91533	83	18340	18404	51	1439	1394	18	1573	1633	18	4455	4248	37	10738	10602	55	218851	208410	95	7.13291
79191	75724	92	28575	27953	77	1222	1102	8	1288	1331	12	3532	3424	33	8753	8356	53	181671	176999	95	7.13691
122658	111581	87	57753	54276	84	1940	1651	22	2103	2081	24	5473	5075	41	13141	12530	62	256960	246241	100	7.13992
120919	101360	103	52684	44463	87	1884	1597	21	2158	1745	24	5145	4277	43	11739	10793	59	254710	221332	104	7.14192
55663	56405	71	24905	24632	74	996	919	0	918	729	0	2332	2367	24	5203	4916	39	102287	100412	88	7.14392
295903	183605	135	166918	101911	124	6048	3786	45	6707	4105	52	16088	9681	76	40266	24447	125	767442	480589	140	7.14492
197649	151602	101	76667	59855	97	2534	1826	30	2852	2382	31	7127	5646	48	18556	14670	82	370807	303777	114	7.14792
253431	205196	108	172894	147817	104	5407	4713	37	6120	5236	46	14697	13283	67	37105	33488	107	705063	631004	120	7.15993
75114	72877	78	32526	31750	77	1514	1556	15	1552	1506	19	3577	3291	33	8158	7666	46	170156	159055	93	7.16594
88085	82482	90	37083	35891	78	2040	1860	22	1800	1868	19	4671	4472	37	11824	10628	64	237564	221982	96	7.18896
151335	125362	95	61158	50277	92	2229	1764	25	2342	2045	26	4969	4044	42	13297	11921	65	268875	235748	106	7.18996
171702	132555	97	73734	56645	96	2487	2030	29	2432	1859	31	6388	5061	47	15420	12511	72	299995	245021	113	7.19096
154144	131246	96	61626	53108	90	2808	2456	26	2977	2418	34	6758	6035	45	16740	14509	74	337730	306831	108	7.19096
89090	86813	80	48038	47339	79	1582	1608	18	1385	1467	17	3527	3711	32	9444	8610	57	180841	173165	96	7.19196
72545	70224	79	16010	15714	50	1454	1446	16	1487	1332	13	3425	3141	33	8680	8113	49	158383	155401	92	7.19796
160336	122436	96	61820	48593	92	2321	1738	27	3003	2477	32	6202	5048	46	16925	13629	76	319910	260257	109	7.20097
93995	92937	83	27598	26512	78	1512	1513	15	1477	1504	15	4283	4266	37	9054	8628	57	196330	194024	95	7.21998
118274	107347	92	51591	46340	86	1887	1581	21	1733	1679	22	4682	4423	38	12033	11113	65	233715	224157	101	7.22098
80158	78877	80	20992	20968	60	1401	1146	13	1342	1425	13	3653	3436	33	9263	9028	53	184095	174620	94	7.22198
86852	87379	77	37759	37390	77	1177	1471	15	1795	1733	20	3688	3685	32	9543	9179	50	191473	189721	95	7.22198
130803	103144	92	49363	39156	90	1729	1336	23	2160	1779	26	4957	4113	43	13597	11262	66	254458	210105	107	7.22198
102902	97864	83	40489	39106	81	1462	1384	20	1472	1254	17	3454	3191	33	8721	8464	48	176178	171398	98	7.239
110619	107427	84	34653	33455	80	1324	1387	14	1883	1558	22	4087	3869	36	9431	9060	52	231082	218235	99	7.239
168183	153663	93	100133	92965	91	4526	4029	36	4269	4252	38	10849	9913	56	28529	26858	92	543594	484725	107	7.24
143094	129439	92	57388	50777	90	2636	2343	28	2948	2902	30	6475	5874	44	17015	15164	74	323530	305735	104	7.24
132864	109826	96	57614	48946	88	2543	1986	27	2269	1796	27	5428	5050	41	14365	12973	66	272768	249661	103	7.25001
137423	114033	91	56787	46283	91	2266	1775	25	2004	1689	22	5481	4623	44	13316	11554	64	276695	234949	107	7.25601
95156	92724	81	28819	28024	77	2073	1833	25	2259	2145	25	5146	4774	40	13403	13377	62	253147	252159	97	7.25801
158905	139699	89	79682	70181	91	2317	2013	25	2603	2646	26	6069	5279	44	16506	15310	73	307741	276234	106	7.26002
140724	124393	88	61846	54796	87	2208	1935	27	2422	2202	28	5530	5192	41	13846	12008	73	278525	266063	103	7.26102
91084	78914	86	40916	35149	84	1426	1247	14	1665	1526	22	4110	3712	36	10036	8737	60	211519	192355	98	7.26402
88870	83491	85	34641	33133	79	1489	1576	16	1436	1238	15	3577	3627	31	8966	8628	46	192217	187856	93	7.26902
99485	93106	85	34146	31709	82	1787	1678	22	1584	1579	21	4502	4061	38	11187	10343	65	232611	220532	99	7.27102
104107	96692	87	46339	43403	83	1381	1448	16	1666	1596	21	3802	3497	36	10388	9514	56	202463	185919	99	7.28203
141884	113737	91	54639	43412	92	2254	1924	26	2128	1696	28	6152	4943	47	15267	12410	66	298703	248105	108	7.28704
110004	104406	88	57983	55197	82	1942	1843	23	2188	2121	27	4930	4830	38	12914	11839	65	274852	258890	97	7.29605
99647	87092	89	37551	31562	85	1471	1226	13	1751	1562	22	3904	3423	36	9625	8420	57	200680	181299	100	7.30005
143473	121142	91	52169	44228	88	1964	1941	21	2216	1948	27	5322	4794	42	13634	12187	64	261956	235328	103	7.30205
83659	80568	86	35765	34854	78	1574	1727	18	1719	1756	21	3863	3975	33	9665	8987	62	201260	191115	95	7.30305
71193	72539	79	21126	21569	54	1147	1288	13	1204	1203	10	2759	2736	28	6648	6856	42	136810	133740	92	7.30505
111249	100200	87	42048	37995	84	1820	1693	19	2281	2124	23	4758	4428	39	13151	12290	63	244786	234736	101	7.30705
143850	120629	98	55318	47081	90	2309	1892	25	2060	1575	24	5843	5013	44	14525	13196	68	281974	258641	107	7.31106
139103	125022	87	66894	60093	88	2265	2382	24	2502	2287	26	5661	5092	44	14921	14009	68	295197	278243	103	7.32607
126933	109483	101	60478	52414	88	1833	1687	18	1808	1810	22	4446	3994	39	11944	9999	64	235873	199040	104	7.32607
125548	111892	90	40233	35220	85	1795	1610	17	1998	1637	24	5089	4663	39	11851	11075	57	253407	242631	102	7.32707
110117	105495	83	40283	39071	81	1414	1241	15	1648	1576	17	3616	3483	34	9538	8871	59	191222	190135	97	7.32707
177291	151153	94	61527	52441	91	2628	2170	29	3161	2450	33	7144	6220	48	17742	15229	74	351775	327254	106	7.32907
75163	73221	79	26653	26055	75	1226	1101	8	1031	935	0	3065	2919	30	6286	6779	40	142924	142950	92	7.33107
199678	148450	104	66113	48826	98	3176	2450	30	3383	2877	36	7966	6271	51	19623	15002	81	381423	296575	114	7.33408
167254	144254	96	77505	67514	91	2651	2313	28	3176	2540	36	6689	5864	48	17163	14801	81	341493	309786	108	7.33508
124170	109982	89	52825	46635	86	2093	1978	23	2148	1926	26	5154	4587	41	14436	13215	71	253028	235647	103	7.33908
239953	177928	106	88879	66813	102	3552	2481	36	4236	3352	40	10020	7732	58	25935	19712	103	514734	420764	120	7.33908
151815	126709	94	59399	48918	92	2355	1992	29	2381	2140	26	6036	5153	44	14544	12717	70	296238	266536	107	7.35309
70000	68205	77	25160	25054	65	1105	964	0	1021	989	0	2879	2871	29	7075	7215	46	135676	135038	93	7.35309
132121	112531	90	57309	47106	90	2390	1940	25	2113	1858	25	5562	4812	43	13773	11717	68	305122	270326	105	7.35309
56667	55313	79	22025	21896	65	357	489	0	731	823	0	1749	1748	22	4456	4248	39	95405	95446	90	7.35509
91941	86180	84	38635	35731	80	1250	1111	12	1528	1537	18	3798	3903	34	9055	8318	50	193878	188114	97	7.3571
84669	82420	81	31207	30392	77	1230	1205	11	1608	1509	15	3767	3349	34	8867	8870	49	176595	172848	92	7.3591
86986	88314	77	42760	41903	78	1615	1630	20	1400	1614	20	3910	3956	33	9416	9099	53	198727	192958	94	7.3601
123583	112176	89	58628	53878	86	2168	1896	22	2050	1678	22	4847	4558	38	11702	11289	55	228408	221742	98	7.3611
80943	78278	84	23084	22972	63	1197	1161	12	1272	1173	11	3006	2962	30	7590	7832	45	148986	148042	91	7.3651
88234	86603	80	28914	28277	77	1354	1135	12	1001	1141	12	2905	2918	29	7585	7646	43	155947	152126	95	7.37511
165377	131528	96	66176	53229	94	2468	2084	27	2496	2047	30	6331	5452	45	15835	12290	71	331433	291991	111	7.38512
106732	98320	82	30668	28020	81	1576	1592	17	1429	1386	19	4197	4160	35	9905	9466	51	204031	194945	99	7.38712
111785	100046	92	44686	39328	85	1346	1418	18	2025	1839	24	4306	3886	39	10829	10597	52	227698	215459	101	7.38812
127854	113849	89	46432	39741	87	1811	1760	19	2247	1861	23	5205	4831	40	13357	12642	68	258746	236969	103	7.40814
121480	108715	95	46632	41229	87	1705	1532	20	1949	1580	24	5333	5014	41	12806	12675	63	260230	239044	102	7.40914
133141	112757	91	56380	46748	89	1768	1441	20	2142	1814	26	4527	3991	40	12271	10719	62	218661	194847	105	7.41214
174992	132840	107	63502	49194	96	2774	1903	30	2602	1985	30	5883	4668	46	16134	11884	85	308138	250479	114	7.41214
41542	40970	83	20215	20431	58	660	555	0	682	894	0	1624	1691	19	3170	3293	29	73477	71488	86	7.41715
165055	132473	98	56136	44948	92	2123	1655	25	2738	2202	32	6259	4897	48	14967	12144	68	316036	267979	108	7.42015
94440	89511	94	27615	26762	77	1276	1192	11	1512	1560	16	3514	3532	32	8641	8079	51	178542	172738	94	7.42215
136949	115497	90	55786	47592	89	2214	2068	25	2324	1616	26	5303	4862	42	14275	12958	67	269463	248949	106	7.43616
88884	87013	91	27818	27339	77	1281	1276	13	1732	1536	19	3551	3648	33	9132	9187	59	175330	163486	95	7.44717
89726	87392	81	33280	32069	78	1687	1825	19	1535	1526	17	4077	4122	33	10873	10208	67	206278	203209	96	7.45017
273049	221219	131	133501	114689	111	6580	5303	41	7357	5806	47	17681	14214	77	44024	35654	117	879787	687769	131	7.45217
137798	120068	93	46129	40107	87	1866	1671	22	1892	1598	18	4848	4222	41	12535	12213	61	226847	207859	101	7.45518
86273	85014	80	37914	37416	78	1551	1465	16	1288	1143	11	3514	3320	32	9106	9300	51	173898	167467	95	7.46118
78275	76139	81	20115	19704	58	1284	1037	6	1425	1321	18	3156	2996	31	7986	7873	47	166030	158199	94	7.46418
86689	85329	80	35278	34433	78	1238	1286	12	1113	1221	15	2721	2769	29	7181	7288	46	145623	139011	95	7.46519
79883	75063	80	33248	32343	78	1142	1196	11	1470	1457	17	4071	3889	35	9993	9161	60	189359	178272	96	7.46619
127545	117637	94	57011	53101	87	2509	2264	26	1879	1701	23	5924	5470	41	13419	12760	64	277044	268995	103	7.47119
71799	68385	84	26614	26546	75	1535	1417	17	1198	1067	8	2794	2723	28	7284	7460	42	150728	147503	93	7.47619
94464	90859	84	33778	31817	81	2147	1874	25	1952	2023	20	4488	4269	37	12918	12561	65	242039	234808	98	7.47619
93043	88495	81	29976	28018	79	1591	1452	19	1547	1355	15	4120	3629	38	10449	9724	57	193518	189869	97	7.4782
129683	116206	87	51085	44568	87	1489	1293	13	1646	1465	17	4120	3924	35	10333	8971	62	212772	194774	102	7.4792
127391	113223	87	41668	37026	84	2085	1739	25	2086	1788	26	5447	5140	41	13975	13418	76	250131	239057	102	7.4802
101613	98521	81	30209	29075	78	1951	1963	21	1734	1654	21	4458	4280	37	10797	10680	57	217246	209273	96	7.4842
141470	124983	97	64502	57827	87	2702	2274	28	2335	2362	30	6384	5479	48	15487	13292	69	299395	259465	102	7.4852
144978	136457	90	83945	79354	86	3208	3118	30	3083	2697	33	7476	7174	45	18138	17259	67	360236	328153	102	7.49621
72217	69722	81	26002	25328	77	1171	1163	10	1197	1292	12	2621	2624	28	7284	7079	45	142621	137414	94	7.49921
81739	77328	84	40673	39465	79	1691	1746	18	1551	1575	21	3646	3370	34	9206	8916	54	185946	176019	95	7.51022
96567	90789	97	35807	35015	79	2030	2001	23	1881	1790	21	4583	4534	36	11237	10221	62	226009	218071	97	7.51122
172472	151172	97	99795	90012	92	3799	3463	31	3246	3194	32	8305	7140	50	20358	18160	82	419518	366920	110	7.51523
68268	67169	78	28233	28255	71	1469	1529	16	1355	1412	14	3685	3332	35	8918	9497	49	214854	213530	93	7.51623
181116	162169	93	112922	102224	95	3934	3265	33	4361	3826	39	9784	9154	51	24840	22354	93	467090	435732	108	7.51823
153420	128236	92	61924	52320	89	2382	1834	27	2441	2029	27	6122	5313	45	14839	12336	73	293375	256558	103	7.51823
84315	81481	81	28135	27528	78	1434	1385	16	1218	1252	14	4014	3988	35	10029	10033	55	191553	188410	95	7.51923
102505	96553	87	39482	37534	81	1703	1637	19	1688	1746	19	4218	4154	36	11458	11534	62	211258	207977	95	7.52023
66598	66037	76	25976	25582	76	926	919	0	917	1034	4	2795	2595	29	6478	6079	46	125314	123416	93	7.52323
86371	84141	81	26150	25890	69	1690	1621	20	1606	1500	19	4455	4213	38	10608	10416	59	213682	208067	96	7.52824
96165	92562	88	30735	30001	79	1943	1719	18	1477	1404	16	3726	3480	35	9644	9097	53	188413	183309	97	7.53324
118280	106839	88	43057	37941	85	1706	1514	20	1996	1699	23	4366	4093	37	10939	9811	63	219788	205504	102	7.53524
122485	100108	106	45679	37811	88	1965	1556	24	1861	1555	21	4298	3250	41	11069	8891	61	209677	170410	106	7.54225
122784	106990	92	68337	59949	88	1756	1534	19	1977	1795	22	4875	4509	40	11461	9642	62	225756	208618	103	7.54825
94156	89470	90	43706	41659	81	1417	1433	15	1683	1594	20	4296	3833	37	10237	9234	67	196662	186241	97	7.55126
163934	139771	94	56843	49827	90	2554	2167	29	2959	2485	32	7041	6242	46	16726	15368	69	330253	295581	104	7.55226
99179	93564	90	31381	30552	79	1865	1718	20	1916	2172	22	4645	4566	37	12624	12285	60	244350	232178	98	7.55326
149296	132662	95	88604	78902	90	2611	2066	29	2598	2262	27	5755	5299	43	14332	12208	74	271132	241892	106	7.56427
86968	82397	88	32204	31485	77	1463	1310	12	1151	1256	13	3006	3150	30	7771	7967	48	164071	161277	95	7.56627
93578	85589	83	52795	48348	82	2392	2052	26	2262	2168	27	6437	6387	43	17525	17143	73	335359	316840	98	7.56827
101360	97373	80	28824	28377	78	1493	1596	17	1437	1507	19	3905	3601	36	9110	8812	52	189133	181042	97	7.57227
176938	141057	96	64978	52354	94	2833	2233	29	2818	2080	32	6692	5786	47	19167	15672	82	359148	301604	112	7.57828
242045	175595	123	102792	76362	119	3272	2360	33	3710	2792	39	8437	6419	56	21280	15569	85	418323	321853	135	7.57928
86174	84422	81	29910	29110	76	1071	1236	9	1816	1529	21	3404	3411	31	8892	8463	49	179381	171915	95	7.58929
89224	86607	84	32229	31688	77	1542	1574	18	1140	1124	12	3367	3257	32	7675	7512	45	162252	153540	96	7.59329
147847	128737	92	51587	45516	87	2251	1806	26	2277	2248	27	6407	5792	48	15283	14441	69	313832	298835	106	7.59329
97268	92291	85	47361	45446	82	1619	1582	18	1867	1784	20	4201	3888	37	10646	9450	56	218984	207385	98	7.59429
190816	157538	95	67492	56772	94	3579	2576	36	3683	2819	37	8602	7268	52	22173	18170	83	422149	380368	112	7.59429
71973	66977	83	42980	41036	78	1528	1576	17	1322	1421	17	3631	3030	36	7529	6879	48	175995	162921	94	7.59629
101441	96410	85	39172	37518	81	1224	1284	14	1297	1170	14	3768	3765	34	8947	8212	49	187503	179913	99	7.5983
180198	136382	105	72820	54930	97	2970	2358	32	2484	2194	27	6519	5169	48	17530	12876	82	315384	244587	115	7.6023
80450	78094	85	19036	18613	58	1248	1099	7	1448	1414	13	2943	2931	29	8392	8376	48	165382	162244	95	7.6033
88745	79678	97	24982	21916	78	1182	1242	10	1317	1298	15	3441	3239	33	8630	7994	50	168155	161065	97	7.61231
171797	139649	96	81913	67724	94	2490	2088	29	3019	2492	32	6732	5814	50	17885	15531	77	349471	305475	109	7.61331
142318	114540	95	67077	55554	92	2552	1953	30	2750	2225	32	6854	5764	50	16742	14251	76	350405	295912	109	7.61631
202406	181268	105	94522	82691	94	4423	3984	35	4673	4165	39	10158	9547	56	24971	22571	93	488506	444851	109	7.61831
90612	87393	89	25165	24435	75	1498	1180	13	1410	1316	13	3691	3375	35	9075	8284	53	189344	181699	97	7.62031
125735	104632	91	56902	47874	90	1678	1552	19	1835	1545	22	4524	3880	41	10444	8871	56	221432	192161	106	7.62132
145402	120707	96	47825	39839	88	2352	1981	27	2287	2068	25	4944	3840	44	12575	11217	58	263837	234501	106	7.63433
84532	79694	81	27205	25170	78	1184	1091	7	1196	1362	14	3497	3502	33	8986	8775	51	165778	159320	94	7.64033
87714	86529	78	33515	32666	78	2034	2126	21	1949	1928	22	5027	4801	39	11748	12106	54	245403	235822	94	7.64634
192548	146105	99	69704	52284	98	2696	1964	30	2983	2256	32	6963	5472	50	18252	14268	75	350805	267724	112	7.65134
129270	115496	91	54077	48710	85	2342	2165	24	2380	2169	28	5769	5324	44	16347	15018	68	300232	292709	101	7.65134
97104	91031	84	52319	50367	82	2307	2333	25	2101	2202	23	5682	5627	40	14017	13337	69	276665	260147	98	7.65334
201201	156056	112	93780	73701	99	2829	2473	29	3322	2534	34	7443	6174	50	17505	14532	72	361324	312680	111	7.65634
94380	91530	80	23479	22988	67	1844	1755	19	1483	1485	17	3851	3614	34	9167	8349	49	177300	167372	97	7.66335
117933	96706	92	49354	41259	87	1878	1675	23	2026	1743	26	5227	4456	44	13302	11544	69	248535	215934	105	7.66735
91923	85335	87	46563	43946	81	1670	1485	20	1674	1516	17	4375	4116	37	11845	11267	53	215390	209707	95	7.67036
145221	130685	93	74032	68259	87	3368	2860	31	3729	3395	35	8808	8141	52	22228	21396	83	448791	427559	104	7.67336
84686	81863	85	18625	18238	55	1443	1413	16	1654	1475	15	3390	2994	35	9502	9456	61	177059	165014	96	7.68036
127996	103008	92	53357	44748	89	2262	1872	24	2449	2038	28	5219	4533	41	14478	12704	70	268288	235076	106	7.68737
85517	80831	96	16454	14033	89	1604	1238	17	1884	1798	21	4519	4146	38	12521	11291	69	230048	211307	96	7.68737
176286	146691	95	61799	51243	92	2767	2269	25	3025	2610	30	6492	6152	45	16843	14486	75	333918	306394	108	7.68737
82405	79909	79	30520	29908	77	1349	1315	14	1285	1191	12	3171	2933	31	7147	6933	47	150005	145858	95	7.68837
97101	92819	97	22450	21718	72	1526	1638	16	1646	1699	20	4160	4126	35	11430	10746	59	213830	209474	97	7.69337
151197	126490	93	58981	48998	92	2626	2026	28	2743	2325	28	6578	5421	48	17028	14904	73	332016	295095	109	7.69337
140386	117087	91	50710	41886	89	1853	1893	20	2410	1998	27	5643	5048	42	14344	12351	67	290595	265421	105	7.70138
251908	195832	116	175665	132242	109	9486	6940	49	10917	8239	60	26188	20009	106	66698	51764	113	1.04858e+06	1.00821e+06	124	7.70238
124475	106894	88	51294	44211	86	1372	1339	16	1504	1250	15	3643	3296	36	9283	8407	59	195251	176222	99	7.70839
148298	130699	92	56693	47887	89	2687	2447	28	2686	2736	28	7943	7069	48	20610	18080	83	403504	364216	106	7.71639
74879	72421	87	24856	24249	75	874	922	0	1269	1143	9	3089	2779	31	7782	7566	47	156001	155134	94	7.7244
115055	101021	88	35208	28676	87	1958	1721	23	1824	1579	25	4822	4054	38	12569	11019	70	237468	214827	102	7.73541
213011	182949	101	126104	110804	95	4185	3697	37	4286	3740	37	10916	9765	54	27520	24741	93	566643	504070	110	7.73641
156662	123650	97	51215	40397	92	2169	1668	29	2261	2012	27	5523	4503	45	14005	11588	59	293914	245896	111	7.75443
97704	94201	86	28744	27694	78	1852	1586	22	1941	1913	20	4590	4437	37	12722	12541	65	232134	224255	97	7.76343
122256	101883	95	55983	47672	88	1899	1687	20	1915	1792	21	5096	4317	44	12837	10671	61	251783	223000	102	7.76644
136078	118748	92	67216	59693	88	2552	2325	26	2591	2541	26	5745	5250	42	14932	14587	66	276334	258089	102	7.76744
95728	91538	85	29742	28424	79	1342	1021	4	1167	1090	8	3087	3084	31	7992	7914	51	159054	149754	98	7.77444
112774	97570	87	49121	44235	86	1523	1624	16	1810	1531	19	4169	3524	39	10844	9388	55	189364	175067	102	7.78545
113435	106015	85	56663	52414	85	1689	1631	18	1608	1729	17	4190	4092	37	11321	11057	51	220132	209963	100	7.78545
150291	130333	90	67576	57652	90	2264	2169	24	2490	2267	27	6011	5480	42	15090	13535	72	294614	275426	104	7.78545
218751	168480	105	88075	66368	103	3337	2488	36	3291	2551	35	7787	5906	50	20050	15120	85	409969	328895	120	7.78945
108270	100594	86	51455	48434	82	1937	2193	23	2115	1963	25	4868	4668	38	12212	11397	66	238653	233964	99	7.79446
79527	78564	79	24060	23390	67	1272	1235	13	1288	1307	14	3650	3646	35	9270	9222	50	184237	178296	94	7.79946
191689	160896	96	123302	108022	93	4264	3660	37	4662	4114	44	10905	9442	59	27313	24344	92	527672	467673	107	7.79946
90102	86475	84	28332	26910	78	1342	1182	14	1768	1576	21	4439	4097	39	10082	9334	55	193852	191723	95	7.80447
323231	216667	136	130732	89119	132	5619	3535	44	5738	3814	51	14275	9878	69	36436	25628	133	712110	478435	150	7.80847
84492	83930	79	23891	23502	60	1355	1391	17	964	1144	10	3661	3596	33	8684	8924	49	177109	169640	94	7.80847
147538	139288	84	74257	71308	84	2557	2496	27	2926	2628	31	6395	6073	44	17456	16371	70	310065	282716	102	7.81047
137416	122260	90	55789	50988	86	2380	2034	25	2284	2216	26	6433	5732	48	15273	15198	67	312320	298691	104	7.81948
101967	88658	84	44152	38382	83	1972	1662	20	1680	1450	20	3748	3320	36	10392	8749	60	195884	175804	100	7.82248
73832	70820	81	34389	33447	78	1139	1236	10	1455	1500	17	2985	3079	29	7909	7656	48	156912	152123	94	7.82448
27176	27772	57	15212	15296	49	364	447	0	309	332	0	987	982	0	1989	1867	22	40973	40389	82	7.82949
68533	67287	78	23804	23055	71	923	981	0	1116	1262	11	2611	2708	29	7578	7496	47	142456	138479	91	7.83149
174203	135498	105	69564	54117	98	2649	2105	29	2683	2039	33	6850	5235	48	15810	12391	68	320723	261069	114	7.8415
212685	170341	102	102504	81639	100	4385	3754	36	3720	3197	39	9247	7793	54	25085	21273	97	474682	397318	117	7.8495
84671	80753	80	51336	49905	79	2001	1923	21	2000	1728	22	4297	4135	36	10263	10701	48	193371	187221	95	7.8505
92409	89228	79	45023	43737	79	1335	1494	14	1578	1329	18	3352	3374	31	8384	8599	50	178215	170651	96	7.8505
45495	44659	77	17579	17451	53	521	469	0	557	776	0	1495	1454	18	3678	3655	32	68973	68522	88	7.85351
100556	96327	84	30617	29990	78	1322	1306	13	1243	1248	12	2934	2976	28	6931	6904	46	151602	149654	96	7.85451
103293	99578	83	37224	35976	80	1736	1507	18	1764	1585	19	3755	3679	33	10525	10667	58	200939	190472	98	7.85851
148536	133584	90	58415	53735	84	3425	2863	32	3410	3251	31	8179	7668	49	20316	19531	84	405287	392135	102	7.86251
134331	114339	97	54428	45106	91	1652	1562	22	2035	1741	25	5577	4880	44	14043	12195	71	282468	241137	106	7.88653
142487	121591	93	82666	71778	93	2193	1795	25	2208	1810	23	5121	4507	41	12922	11114	66	253762	237348	105	7.89354
314195	207299	125	163931	119940	122	5634	3590	46	5998	4214	48	13909	9440	72	32910	23502	120	661085	473010	134	7.89354
127749	115911	85	48910	44971	84	1929	1977	20	2045	1842	25	4567	4559	38	12195	11007	65	262692	253471	98	7.89854
135016	119160	100	57760	51024	88	2074	1982	23	2274	2128	25	5875	5560	43	15467	13793	68	287942	270448	104	7.90255
78334	76331	79	20767	20550	58	1380	1182	14	1159	1105	10	3066	2986	31	7855	7816	46	154143	150655	94	7.90655
68797	68754	79	27462	26867	75	937	1066	6	1296	1325	14	2848	2851	29	6263	6676	40	137378	132367	92	7.91256
90978	85999	81	29942	29227	79	1737	1396	20	1447	1420	14	3722	3646	34	8448	7889	55	165907	159146	97	7.93758
104714	97788	90	49369	47655	82	1878	1771	20	2298	2030	24	5131	4960	40	13240	12779	60	262158	244405	99	7.94859
155960	130698	94	62880	53203	91	2279	1884	27	2691	2231	28	6674	6022	49	17937	16452	73	337901	308772	108	7.94959
68956	68071	79	30255	29296	78	888	1025	3	1074	1183	11	2797	2881	29	8102	7809	56	154583	150354	94	7.95359
170902	142199	96	66661	56092	94	2624	2222	28	2869	2502	31	7022	6528	47	19310	16847	78	351524	322992	107	7.95459
160957	130802	96	66598	54948	93	2294	1970	27	2679	2322	31	6529	5720	44	16956	13297	81	346752	305638	109	7.95759
105924	96827	87	41087	37416	83	1549	1717	17	1476	1387	18	3877	3647	33	10111	10292	53	201847	194242	100	7.9676
163241	136645	97	56276	48887	91	2867	2461	29	3450	2983	34	8204	6814	51	19896	16286	91	413567	344367	109	7.9706
126447	113205	90	61690	55356	86	2233	1697	26	2150	1910	23	4637	4215	40	11050	9852	70	217524	204690	103	7.9706
70974	69118	79	20272	20177	59	950	940	0	1062	1126	7	2729	2758	28	6612	6396	43	129234	125206	93	7.97161
102945	91618	89	32748	28875	81	1360	1291	17	1799	1828	21	4528	4023	39	10256	9014	51	215332	196076	100	7.97461
34784	34640	72	13029	12940	48	302	480	0	514	723	0	950	967	0	3046	2926	27	57325	53116	83	7.97461
203033	159750	101	76940	61464	100	3266	2473	36	3588	2882	35	8398	6944	51	20023	16593	87	420841	363625	117	7.97861
87194	84593	79	30655	29483	77	1081	1228	12	1363	1377	14	3022	3097	30	8953	8459	56	178477	174205	95	7.98361
85205	78367	82	30068	27231	80	1741	1239	19	1469	1381	20	3570	3341	34	9678	9135	50	181949	171150	97	7.98962
124509	118205	85	32671	31152	81	2160	2072	23	2152	1857	24	4945	4379	42	12564	12157	56	254008	239280	100	7.99162
131363	109757	101	42245	34767	88	2098	1714	23	1696	1443	17	3986	3631	37	10173	8372	57	213105	192726	105	8.00163
112365	105917	88	42249	40414	83	1826	1772	22	1986	1639	21	4395	4315	37	11505	10996	54	228503	218435	100	8.00263
177555	153803	98	100865	86747	94	4008	3733	33	4699	3776	43	10604	9494	60	25209	22496	91	530776	478060	110	8.00864
63762	64620	75	26406	26528	75	809	749	0	939	888	0	2459	2421	26	6319	6502	40	119720	119063	91	8.01064
101823	96277	83	46287	43760	81	2191	1860	25	1895	1712	21	4983	4932	37	12733	12246	65	230118	221195	99	8.01264
79631	75100	85	28880	28330	77	864	860	0	1125	1183	9	2781	2645	30	6975	7080	44	135655	134857	95	8.01464
120248	105722	90	56673	51038	87	2305	1741	27	2233	2185	24	5359	5199	39	14168	12184	67	276896	260144	104	8.01664
100852	97789	81	22436	21918	68	1851	1628	21	1933	1793	22	4460	4397	37	10352	9510	64	203889	198517	96	8.01764
72803	69512	81	79417	78455	79	2420	2436	26	2708	2564	30	6995	6759	43	17292	16472	81	305559	290621	95	8.01764
145037	124088	105	48180	42047	87	2586	1956	30	2212	1914	25	5860	5166	45	13945	12118	65	270865	241640	102	8.01964
78350	75030	83	35759	34788	79	1711	1704	19	1249	1393	16	3740	3574	34	9056	8607	58	176669	168556	95	8.02665
129824	103282	93	50165	40008	90	2118	1653	24	2008	1387	25	4803	4149	42	12381	10257	66	256402	204750	108	8.03065
104229	99505	97	33626	32168	79	1872	1580	19	1655	1761	21	4137	3713	37	11179	10086	59	222499	211129	97	8.03166
39925	39510	72	12156	12237	45	769	614	0	536	611	0	1630	1616	20	4246	3824	39	86310	85316	86	8.03466
109072	102117	91	41563	38738	81	2094	1929	25	2125	1861	27	5374	4881	40	13025	12261	66	249183	243313	99	8.03466
152994	124319	98	62757	51784	91	2341	1779	26	2362	1858	28	5233	4485	43	13543	11570	66	265159	223867	109	8.03866
34457	33637	64	15618	15430	50	870	707	0	575	611	0	1346	1343	15	3215	3156	30	68808	70064	85	8.03966
143967	131117	93	73811	68038	89	2770	2662	27	2820	2886	30	7549	6922	48	19157	17538	88	356094	326201	106	8.04166
102378	97362	86	28953	28499	78	1730	1477	21	1566	1535	16	3902	3700	34	9057	8408	53	185440	179239	97	8.04266
108355	93566	89	38489	32976	86	1758	1508	17	1728	1395	21	4210	3496	40	10398	8991	65	221556	198306	102	8.04266
94056	85027	84	42419	38698	82	1647	1433	19	1156	1260	12	3446	3525	31	8992	8135	54	185910	176635	99	8.04767
186579	146808	100	133164	110360	97	3561	2509	36	3981	3145	41	9875	7726	57	24031	18013	96	467928	359250	114	8.04967
66761	63957	77	12009	12167	45	890	1027	3	1310	985	0	2395	2421	26	6476	6527	42	123473	122075	90	8.04967
86207	82159	93	23408	22606	66	1703	1620	19	1731	1672	18	3942	3835	34	10370	10083	51	195625	186740	96	8.05167
142894	118591	93	47542	37339	91	2454	1855	28	2227	1648	25	5047	4197	45	13195	11042	70	243117	205667	104	8.05167
129362	118558	87	55552	50291	87	2411	2265	27	2528	2220	27	6373	5568	43	16277	14694	74	340853	320799	103	8.05868
72681	71610	83	19714	19633	59	1231	1075	6	1075	1155	10	3195	2925	34	7990	7560	48	144979	140332	92	8.06368
77426	74803	78	30277	29728	76	1097	1315	13	1077	1133	9	2517	2497	28	6261	5688	51	131528	129381	94	8.06468
80930	77212	81	23654	22527	71	1345	1039	7	1532	1434	18	3136	2994	31	8570	8573	53	163785	163381	93	8.0847
140230	125702	89	37319	33494	84	1580	1414	18	2093	2004	24	4597	4120	38	11890	10783	56	237613	225234	102	8.0867
72025	70677	78	18618	18553	53	1377	1452	17	998	987	0	2744	2796	27	6982	6840	50	141524	139586	93	8.0877
171345	129424	99	58433	43951	96	2852	2292	30	2758	2131	30	6945	5412	47	17729	13605	79	339083	267737	112	8.0897
117883	111925	87	58328	56206	82	2442	2372	24	2307	2163	25	5993	5558	42	14346	14113	65	290402	272898	99	8.09371
68970	70004	78	21938	21856	62	1080	1152	9	1299	1357	14	3138	2959	31	7538	7502	44	151635	147042	92	8.09971
147676	126685	93	56894	49236	90	2498	2075	27	2535	2142	28	6669	5725	48	16123	13951	74	309440	291183	106	8.10271
49607	48122	78	18494	18421	55	912	900	0	597	868	0	1692	1834	18	4010	3834	36	82587	77969	89	8.10872
85270	81317	81	33112	31591	80	1333	1215	11	1260	1163	14	3693	3390	35	8658	7790	52	170849	162696	97	8.10872
38548	40383	71	18718	18722	58	352	522	0	410	462	0	1279	1276	12	2561	2527	28	61873	62102	84	8.11172
108103	102131	90	33889	32540	80	2463	2023	28	1848	1754	24	5026	4695	40	14156	13206	80	266096	249164	98	8.11172
208242	177537	105	163048	144727	101	4609	3839	36	4820	4298	44	12121	10897	63	30561	28271	103	600406	558957	117	8.12373
154363	136584	101	59398	51874	89	2758	2380	28	2608	2360	29	6143	5556	44	15205	13711	68	279021	267505	104	8.12473
51124	52683	74	25496	25433	69	715	762	0	771	995	0	1855	1768	22	4829	4808	40	85705	84880	89	8.13774
112526	94326	101	43015	36115	86	1653	1295	15	1716	1324	20	3832	3359	39	10504	8352	63	200710	175250	104	8.13774
200103	162793	101	77813	63880	98	2725	2108	29	3110	2694	34	7798	6628	49	17873	15460	73	361632	320190	111	8.13974
136437	106787	107	46117	35570	92	2091	1605	26	2169	1703	26	4558	3763	42	12023	9336	69	226797	181136	106	8.14375
180260	134398	101	63270	48217	97	2849	2223	33	3177	2546	33	7182	5533	52	16763	13430	75	350748	277506	115	8.15175
101732	92426	86	38134	33981	82	1621	1277	16	1789	1605	19	3581	3550	34	8965	8636	55	193364	184093	99	8.16276
93541	90284	83	24782	24362	64	1766	1597	20	1513	1496	19	3686	3726	32	10097	10002	55	199501	193432	97	8.16276
231302	161056	112	103971	62611	114	3400	2126	36	4194	2906	44	9173	6481	62	22250	15738	87	451850	315534	129	8.17377
97683	94227	82	31604	30982	78	1322	1271	14	1064	1382	14	2977	2996	28	7480	7104	53	170900	165265	97	8.18979
114584	101347	88	34838	29961	87	2160	1717	25	1672	1719	23	4749	4488	39	11207	9886	59	222169	205542	103	8.19279
161936	132038	95	58551	47233	91	2542	1891	27	2627	2089	31	6380	5405	47	16194	13684	74	313381	271171	109	8.2038
90518	88318	85	34872	34020	79	1220	1060	9	1588	1512	17	3626	3490	33	9851	9176	55	193236	185529	97	8.2058
117394	109209	86	59320	55263	84	1941	1807	21	2181	2017	24	5049	4839	38	13667	13083	69	253255	245711	99	8.2058
122031	111584	90	36108	32115	85	1960	1739	23	2216	1967	27	5244	5025	38	13770	12765	68	255780	249443	100	8.2098
96868	93900	88	48664	46079	81	1694	1647	20	1814	1448	24	3774	3701	34	9588	9282	50	194256	186691	97	8.22181
79648	77052	81	22001	21415	64	1337	1181	13	1345	1337	15	3331	3507	31	8128	7709	50	164866	162709	95	8.22782
58478	57488	77	16126	16058	50	920	1050	6	1207	1028	4	1999	2025	24	4753	4514	38	104631	101729	91	8.23282
87076	81901	85	34026	32521	78	1644	1655	17	2157	1949	23	4449	4481	37	11266	10983	52	211222	206598	95	8.24483
165334	139341	94	63582	54458	91	2223	2268	26	2595	2208	29	6055	5588	46	15624	14278	64	309081	282016	104	8.24483
273896	205731	122	84571	64491	113	4595	3529	38	5387	4201	46	13285	10969	66	34060	27456	114	679628	574277	131	8.24984
110530	96897	91	45780	39234	87	1735	1589	19	1513	1261	13	3591	3059	35	9774	8797	56	216068	196835	102	8.25884
92789	89801	81	43458	42334	79	1232	1191	12	1123	1235	11	3568	3314	33	9534	9299	49	198735	192480	97	8.25984
166761	138275	98	68997	57112	96	2377	1799	28	2405	2093	25	5971	4977	45	14442	11690	66	305787	270031	111	8.26985
183705	144046	101	70889	54171	96	2518	1805	28	2603	2031	32	6518	5184	48	14783	11427	67	307252	249371	112	8.27085
262344	196328	110	192908	157016	110	7911	6338	45	8938	7274	53	22358	18599	84	55498	44032	109	1.04858e+06	852275	123	8.27386
66394	65760	76	14543	14377	48	1263	1119	13	921	944	0	2662	2657	28	6958	6527	48	131897	130348	92	8.27586
172564	141862	96	63150	52187	93	2794	2292	30	3496	2902	31	8010	7070	50	20166	17342	76	402548	356581	109	8.28086
78929	78190	85	26850	26265	76	1631	1637	16	1277	1365	14	3232	3177	31	9259	9038	53	174983	172063	94	8.28687
170307	137639	95	65933	52074	95	2757	2410	28	3007	2322	32	7100	6190	48	17902	15863	73	361192	301916	111	8.29187
98891	94707	93	40336	38837	79	1849	1861	19	1661	1716	20	3851	3844	33	9884	10043	51	176648	167559	97	8.29487
155350	139873	97	64673	60776	86	2508	2299	25	2721	2370	30	5769	5509	42	14789	13757	73	279663	256376	104	8.29587
80082	78188	81	21347	21225	60	1239	1116	8	1393	1270	15	3329	3551	28	8165	8453	47	155234	151008	93	8.30688
132756	112078	99	45055	36227	89	1853	1716	22	2144	1905	27	5519	4842	45	14073	11744	65	288261	249971	105	8.31389
94215	90849	85	40409	39387	79	1573	1628	18	1966	1883	22	4652	4637	36	11822	11784	56	255202	249672	96	8.31489
115120	110579	94	53662	52047	81	2409	2291	24	2217	2246	26	5921	5628	42	15059	15080	62	294427	280882	99	8.31489
104136	95195	88	49656	45451	84	1431	1229	9	1458	1336	20	3702	3309	34	9752	9250	55	190602	180588	101	8.31989
85176	80028	88	32397	31111	79	1122	983	0	1587	1415	17	3522	3537	32	8882	8310	60	173950	164335	97	8.3249
131227	120278	85	40035	35758	85	2317	2183	25	2310	2297	23	5186	4918	42	14204	13591	67	274947	261042	100	8.3269
79063	77216	81	25281	24872	74	1282	1244	14	992	1328	13	3234	3194	30	7516	6796	53	148818	143543	93	8.3309
96538	93532	83	29560	28593	79	1534	1509	18	1680	1722	18	4028	4124	35	11017	10452	58	222993	216751	95	8.33591
108098	102994	87	41330	38628	82	2192	1991	22	1900	1736	22	5039	4734	39	12289	10891	63	262194	252780	98	8.33591
129021	119502	88	63516	59792	85	2241	1924	24	2300	2186	24	4620	4426	38	12337	11920	67	228716	222993	99	8.33791
113722	106011	85	62854	59881	84	1877	1826	21	2903	2295	34	5563	4893	43	14013	13037	65	269954	246127	101	8.33891
175554	155351	93	88120	78763	92	3337	2809	33	3340	3215	33	8874	8005	51	21286	18842	86	438339	401085	107	8.33891
88235	86625	80	30665	30075	78	1225	1384	13	1687	1579	18	4172	3858	35	9849	9975	50	204721	196480	96	8.34191
71230	71011	76	31907	31800	75	1046	1124	8	854	1026	3	2478	2679	26	7096	7615	44	132268	126828	92	8.34191
97823	95061	90	17115	16565	53	1254	1345	12	1555	1484	17	3645	3428	32	9447	9371	61	185143	178202	97	8.34792
287494	218287	128	159603	124836	118	6038	4643	42	6379	5201	47	16059	12606	75	39700	31455	118	784456	615971	135	8.35292
168006	143550	97	77558	67927	93	3254	2622	30	2921	2602	31	7162	6413	48	19418	18172	81	350493	324890	109	8.35793
53515	53141	77	19701	19325	57	606	738	0	876	940	0	2011	1757	23	4901	5082	34	98100	96810	89	8.36393
111269	105167	83	62533	59951	82	2007	1912	21	2064	1803	24	4893	4635	38	12397	11468	70	244970	233794	97	8.36393
116350	109478	93	46771	44723	83	1549	1633	17	1764	1675	19	3710	3669	35	9016	8508	51	197340	184990	100	8.37194
71316	69266	81	33983	34101	75	1002	949	0	914	1260	11	2500	2493	26	6784	6895	40	132908	127956	92	8.37494
96479	93054	84	36083	34910	79	1810	1900	18	1817	1651	19	4408	4227	37	11660	11662	55	217009	210939	97	8.37694
129861	110172	92	57559	49768	89	1566	1715	18	1596	1781	20	4227	3777	37	11192	10776	59	228598	207597	105	8.37894
69084	66664	76	23956	23462	67	951	912	0	960	948	0	2279	2195	25	5571	5801	41	131618	125675	93	8.37994
125938	110821	90	43260	37937	84	1748	1395	20	2024	1852	21	4138	3750	39	12832	12055	64	234211	216249	101	8.40196
151693	130581	99	46065	39612	88	2308	1989	25	2546	2212	28	6120	5380	43	15034	13896	70	306449	287269	106	8.42098
91009	89373	79	31804	30797	78	1238	1334	12	1485	1543	16	3372	3295	33	8521	8305	48	186605	179089	93	8.42698
151585	134529	93	92025	83212	90	2862	2545	28	2950	2773	30	8100	7430	50	18686	16756	83	362523	329343	105	8.42898
88669	84561	85	35090	34723	78	1506	1453	18	1506	1667	16	4055	3886	34	10130	9322	57	192524	184977	95	8.43399
86217	83282	86	37775	37233	78	1522	1550	19	1689	1836	18	4265	4259	35	10781	10608	60	208147	206700	94	8.44099
130854	114073	88	52753	46661	87	1935	2033	22	2397	2224	27	6296	5371	47	17609	15472	77	357675	322428	104	8.44099
121796	111057	88	39727	37355	82	2164	2197	23	2011	1900	23	5491	5232	39	13282	12854	66	270129	257246	102	8.445
120799	115179	100	79721	76647	84	2256	1987	24	2413	2399	28	5639	5260	41	14283	13383	69	277280	254343	100	8.446
57308	58902	73	21520	21606	63	501	458	0	684	784	0	1691	1892	21	4572	4324	36	85261	85603	89	8.446
92121	89277	81	24675	24568	67	1448	1206	12	1150	1330	14	3657	3519	34	8916	8947	56	175529	170360	95	8.446
122259	115014	97	50791	47444	84	2625	2195	30	2731	2667	27	6636	6111	46	17027	16270	69	308202	298138	100	8.453
145898	117966	93	57341	45969	91	2655	1926	30	2343	2117	27	5559	4732	42	13359	11615	63	265616	228076	108	8.453
179506	134687	98	72866	56707	95	2452	1965	27	2573	1997	32	6618	5275	49	15739	12733	72	336446	262171	112	8.453
87980	81396	85	50196	47760	80	1705	1594	19	1624	1604	20	4475	4404	36	12367	12008	58	225796	206008	96	8.46001
197955	159245	106	77690	60860	100	3473	3072	31	3497	3023	35	8109	6531	52	21632	17981	92	415731	356747	115	8.46802
207498	158560	99	61775	46206	97	3587	2739	34	3217	2381	39	8270	6562	54	20368	15841	93	401668	335041	114	8.46902
70568	69915	78	24537	24295	65	1112	986	0	897	798	0	3110	3295	30	7593	7266	49	150239	141120	93	8.47302
176185	139703	97	61881	48398	94	2474	1943	27	2663	2063	29	6000	5082	43	15777	12310	70	285433	242688	111	8.47903
164712	126912	101	64567	50714	95	2447	1920	28	2385	1830	27	5895	4983	43	14390	10912	66	288051	227589	112	8.48103
125801	116621	96	59643	56324	85	2581	2540	27	2187	2209	27	5506	5403	40	15176	14983	65	286340	274707	102	8.48603
42853	44584	67	19124	19232	58	832	860	0	582	723	0	1520	1637	18	3745	3725	34	78309	82014	86	8.48903
145674	123466	91	51127	42940	88	2001	1913	23	2218	2033	26	5644	4916	42	15254	13375	65	291307	259195	106	8.49004
84116	81913	78	30794	29642	78	1620	1688	18	1726	1673	22	4039	4279	33	10786	10770	61	206205	201646	95	8.49604
106942	99566	90	41447	39535	81	2310	2282	22	2268	2224	26	5372	5215	38	14144	13018	71	276643	258405	99	8.50104
101373	98996	83	25877	25136	73	1958	1843	19	1582	1578	18	4309	4210	36	11826	11371	56	220672	207242	98	8.50104
145208	119723	92	56787	46937	90	2388	1969	26	2318	1970	26	6296	5313	49	15478	12463	78	306289	257801	107	8.50104
81341	78231	78	24771	24497	76	1551	1425	19	1692	1653	20	3704	3799	33	9496	9430	57	189510	186918	95	8.50405
159510	132203	99	74255	64531	91	2098	1957	24	2409	2069	26	5849	5007	46	14843	13081	64	283709	257246	108	8.50605
148040	116640	97	56887	44633	95	2138	1416	21	2114	1782	26	4848	4010	41	12948	9741	65	265242	214092	110	8.50805
100087	97099	89	34956	34011	78	1401	1351	17	1549	1540	19	4203	4113	36	11647	11265	58	214486	204745	96	8.51105
85524	81683	90	25009	24374	76	1262	1257	11	1045	1236	12	3272	3214	30	8039	7854	48	155009	149247	95	8.51305
127404	109568	91	43838	37869	86	1488	1219	12	1777	1647	23	4798	4604	39	12644	11222	64	245099	227520	103	8.51806
121707	106280	88	47992	41665	87	2071	1811	23	1904	1863	23	5380	4948	41	13173	11504	61	253924	231493	102	8.51906
161351	138571	97	77484	65096	93	2317	1899	29	2517	2297	28	6034	5192	46	14797	13161	61	299825	271891	106	8.52106
159794	145400	91	89788	82539	90	2474	2246	26	3040	2697	31	7089	6840	47	17249	16498	71	353680	342765	103	8.52106
50887	49038	75	19876	19734	57	758	725	0	635	588	0	1614	1606	18	3848	3742	35	71334	69875	85	8.52406
81901	78910	81	28904	28082	78	1642	1702	17	1771	1660	21	3936	3590	38	10342	10310	57	203330	191873	95	8.52807
194550	160224	110	54708	45571	96	2864	2470	28	3271	2591	35	7795	6603	50	20042	17411	98	401451	351742	113	8.52907
93228	90450	89	40423	39687	79	1326	1215	13	1381	1378	15	3571	3615	34	10598	10136	58	193123	186137	96	8.54308
160718	127449	94	58772	47326	91	2154	1609	27	2252	1921	24	5589	4663	45	13824	10992	72	275363	230279	109	8.54308
81039	78161	80	24873	24484	76	1294	1372	15	1096	1202	11	2924	2687	31	7459	7671	43	150853	143548	95	8.54408
107452	101996	83	32148	30315	80	2390	2093	25	2158	2250	24	5664	5436	42	14448	13894	65	261216	254634	99	8.54508
103642	91716	88	46067	40244	86	1827	1306	20	1549	1732	19	3974	3497	37	11045	9501	56	204023	186119	101	8.54808
86050	84414	81	33343	32295	78	1499	1210	13	1061	1180	9	3300	3190	32	8277	8506	47	169610	162503	95	8.54808
177359	157209	96	121623	109189	92	3247	2980	29	3755	3162	36	8129	7410	50	19954	18534	76	410426	376335	106	8.55609
132669	112827	88	56149	44666	91	2149	1695	22	1933	1784	21	4994	4132	42	11900	10206	64	251925	217766	105	8.55809
153060	138547	92	48878	44149	89	3011	3062	27	2967	2828	32	7209	7058	47	19452	18111	88	377224	359335	102	8.55809
163681	128175	100	59098	46213	93	1760	1529	21	2338	1600	32	5494	4291	46	14724	11982	77	262627	217723	111	8.56109
192100	147525	99	71387	55604	97	2721	2229	30	2981	2057	33	6731	5350	50	16185	12086	78	311476	256365	111	8.5631
160469	132976	95	72704	61974	92	2482	2179	26	2908	2279	31	5937	5323	43	15353	12687	66	317174	288806	107	8.5631
152086	122845	96	53017	43414	91	3010	2276	31	2499	2203	27	6848	5720	48	17698	14518	78	340395	294671	108	8.5631
178684	143574	95	68894	54479	95	2553	2283	27	3234	2516	32	7706	6359	51	20504	17002	81	378751	314952	112	8.5681
96345	94144	79	32647	32250	78	1573	1587	17	1353	1236	17	3116	3211	30	8568	8053	53	163510	161347	96	8.5691
82900	80872	79	23443	22682	72	1227	1356	13	1850	1943	21	4447	4261	37	10196	9981	54	211625	205726	95	8.5721
139912	112649	93	63904	51643	92	1876	1459	21	1927	1542	24	5672	4444	46	13925	11097	66	274894	234897	108	8.57911
108306	99612	85	55139	51399	83	1731	1661	18	1694	1727	19	4357	4176	37	11247	10300	61	212755	206489	97	8.58411
83451	81453	83	27290	26530	77	1544	1481	16	1077	1210	12	3039	3100	29	8821	8815	46	164462	157853	94	8.58812
74748	73333	83	33787	33019	77	1349	1028	7	845	1162	9	3234	3221	29	7214	7265	50	149364	145548	94	8.59012
92476	89061	80	41162	39836	81	1911	1937	22	2259	2465	23	5048	4962	38	13550	13184	67	247436	241295	97	8.59212
114105	99779	103	32515	27257	87	1598	1409	15	1748	1563	20	3864	3403	35	9449	8573	54	178723	159799	103	8.59312
95930	91101	88	45060	43485	81	1015	1329	14	1598	1443	15	3665	3316	34	8604	8422	51	177460	169300	97	8.59412
188903	141714	101	71227	54722	97	2815	1954	35	3466	2569	37	7566	5675	53	18743	14728	90	369633	299129	115	8.59412
117990	106292	84	53887	48336	86	1773	1376	19	1770	1637	18	4529	4192	37	11912	10530	69	228083	218946	101	8.60113
118503	106416	89	62751	57196	86	1769	1682	21	2325	2028	27	4797	4536	39	12223	11219	62	237955	226146	98	8.61914
120262	109673	101	56417	53308	85	2925	2696	29	3096	2580	31	6929	6480	48	16947	16276	77	340295	316894	101	8.63315
117501	106718	86	52132	48642	85	1622	1650	18	2006	1875	21	5186	5082	38	13801	12483	71	257547	246106	101	8.63916
83648	80960	79	21311	21169	58	1212	977	0	1035	1103	8	3033	2888	29	7421	7204	44	155514	150947	96	8.63916
103873	96437	93	53316	50846	82	1696	1610	22	2249	2029	25	4769	4826	37	13251	12527	56	248356	226267	98	8.64316
273822	220851	110	142404	117663	108	6442	4971	43	6563	5086	49	15255	12492	68	38116	31809	108	794049	650147	124	8.64717
110846	97737	85	45826	40363	85	1788	1588	22	1756	1490	17	4766	4377	40	11092	9849	62	216008	201996	99	8.64817
184678	143193	98	57782	45134	95	2496	2099	28	3177	2327	35	7358	5935	53	18595	14986	92	379617	313037	112	8.64817
107296	96257	93	44390	40464	84	1785	1838	18	1962	1805	21	4815	4241	41	11990	11024	57	246851	215725	101	8.65017
168781	129631	93	51276	40109	91	2860	2459	29	2413	1932	30	5665	4367	44	16033	12469	69	290685	239760	111	8.65617
95540	89209	87	43979	41134	82	1724	1649	21	1527	1885	17	4194	3969	36	10857	10669	54	217299	211612	98	8.65717
160207	128879	101	57310	45687	95	1729	1445	17	2198	1588	24	5281	4305	42	14692	12118	71	278754	234707	112	8.66018
156240	127966	97	65530	53091	92	2638	2018	30	2158	2171	25	5622	4826	44	15771	13269	74	281719	236726	108	8.66518
176440	142800	97	67741	54987	95	3234	2406	32	3259	2671	35	7727	6187	52	19689	16100	81	403721	335362	111	8.66618
129363	113074	89	50399	44557	87	2081	1647	21	1818	1662	22	5065	4425	42	13325	11390	63	256930	236668	104	8.67519
142115	125932	92	65646	58225	87	2337	2418	23	2720	2633	29	6417	6065	45	15190	14530	70	305663	292425	102	8.67919
86663	83532	79	22936	22545	61	1441	1379	16	1419	1528	20	3369	3272	31	9163	8669	51	178607	170078	95	8.67919
125957	108397	90	50449	42848	87	2390	2225	27	1982	1713	25	5950	5464	44	15640	13603	71	290465	264767	101	8.67919
79290	77179	80	20924	20471	58	1631	1625	16	894	1034	5	3032	2821	30	8085	7590	51	162064	155226	95	8.68019
220883	166995	105	212930	178594	104	9623	7400	49	9829	8667	54	24348	20675	92	62239	55160	105	1.04858e+06	1.00079e+06	119	8.6862
127306	109630	88	52485	44497	86	2033	1857	25	1705	1582	20	5086	4686	39	13554	11616	62	251068	229984	102	8.6882
96341	88898	91	51537	45722	84	1246	1345	13	1570	1617	18	3779	3744	34	10281	9702	52	198713	181619	98	8.6902
137998	111656	93	47207	37998	89	2392	1905	27	2811	2436	29	6424	5358	46	17153	14267	71	340243	287922	106	8.6902
108003	98827	86	43256	38078	85	2012	1912	23	1954	1591	22	4771	4081	40	11915	10282	69	220358	205861	100	8.6952
84409	82340	80	29071	28296	78	1889	1957	22	1951	2042	23	4869	4834	37	12013	11917	57	233991	227020	95	8.69721
174645	136776	94	67058	51821	94	2823	2162	31	3142	2176	37	7206	5606	50	21512	16497	96	368275	297102	111	8.70421
219388	134463	107	72239	46520	105	3322	2120	37	3694	2340	42	9243	5604	62	21617	13834	93	427760	272122	123	8.71422
113003	109920	84	24890	24577	75	1580	1923	18	1828	1822	19	5205	5107	39	12756	11849	63	257933	243464	98	8.71522
216561	166248	117	101978	77778	103	4299	3014	39	4044	3414	39	10539	8067	59	26901	21204	104	524034	426849	120	8.71822
80369	78832	84	24671	24459	72	1132	1317	11	1251	1128	9	3380	3257	33	7692	7717	47	162952	162497	94	8.72323
89997	83651	83	30282	27999	79	1546	1196	13	1550	1526	18	3442	3280	32	9066	8270	58	184440	175483	97	8.72923
143880	123195	88	57018	48315	89	2137	1818	24	2275	2132	27	5267	4226	45	14065	12100	66	264804	227167	105	8.73424
132953	114350	97	44921	37595	88	1990	1636	23	1912	1938	21	5255	4779	41	12719	11407	61	269054	245027	101	8.74224
103274	90656	89	51715	44527	86	1870	1520	19	1691	1575	21	4514	4168	39	11532	10341	55	234801	210643	98	8.74224
59970	60892	74	19908	19664	55	712	782	0	835	952	0	2232	2196	24	5154	5062	39	111267	112297	88	8.74425
158573	128538	97	55170	43587	92	2921	2160	31	2418	1988	27	6045	4897	46	16433	12730	74	313509	267924	109	8.75025
106792	100625	85	30332	27282	83	1790	1559	21	1666	1676	17	4156	3955	36	11027	9789	56	206060	191446	99	8.76726
113829	96697	96	43256	36735	85	1557	1598	18	2242	1935	26	4291	3775	39	12089	11696	61	224770	205714	98	8.77527
168123	137040	104	75614	63916	94	2353	1917	29	2896	2681	33	7255	6328	48	17765	15842	82	361236	329470	108	8.78028
112912	101433	97	44704	41058	82	1907	1860	24	2199	1804	22	4739	4616	40	11883	11015	61	236726	214453	100	8.79228
122349	103653	87	38579	33115	84	1482	1333	14	1826	1354	17	3948	3404	37	10612	8953	59	203563	177686	104	8.79529
95744	92459	88	40861	39657	79	1785	1484	21	1534	1362	17	3500	3384	33	8456	7594	50	179923	171031	96	8.79629
88977	87275	81	29973	29255	78	1468	1488	17	1508	1335	15	3415	3208	34	8945	8974	47	179208	177651	96	8.79729
108267	103909	84	45982	44363	81	2295	1956	24	2158	2336	24	4686	4706	37	13792	12718	74	259436	256140	97	8.80229
144999	126354	89	56393	49684	87	2189	1685	25	2588	2272	30	6502	5945	45	15766	14809	66	324396	300659	105	8.80229
84044	82317	78	39064	38488	77	1112	950	0	1110	1153	9	3203	2872	34	7216	7317	45	142298	138922	92	8.8123
112417	108512	90	37794	36689	80	1678	1516	21	1983	1812	23	4494	4382	37	12525	11366	65	257400	248021	99	8.8133
107002	96945	87	46833	41695	85	1578	1559	17	1782	1578	21	4567	4091	39	10982	10070	62	225385	209419	101	8.8143
107139	99937	83	45019	41389	83	2245	1888	26	1914	1781	22	4492	4379	37	12760	11631	63	244087	227756	99	8.8153
76048	74500	78	30046	29311	77	1014	1147	8	1035	1112	9	3200	2944	32	8396	8615	48	158994	152341	94	8.81731
131290	114657	93	53439	45992	87	1932	1841	22	2151	1920	27	5990	5068	45	14603	13149	68	278718	257891	104	8.82431
124906	115241	87	59106	53662	85	1547	1459	16	1906	1865	22	4406	4314	36	10215	8939	59	215797	204337	101	8.82932
131475	105579	93	56783	46847	92	1715	1592	20	1938	1717	24	4828	4038	42	12071	9534	73	236491	198650	105	8.83932
229089	182931	104	110571	87199	103	3791	2954	33	3889	3449	37	9565	8388	52	22617	18765	87	444541	391007	117	8.84233
116345	106532	90	49606	46891	85	1841	1723	22	2494	2342	26	5814	5398	42	13954	13596	62	269056	254023	102	8.84733
93509	87126	97	54021	51763	81	1397	1124	13	2023	1690	24	4062	3917	35	10179	9955	55	200068	198235	97	8.85233
144241	133014	89	65231	60686	87	2574	2429	28	3119	2526	32	6492	6036	45	15788	14197	67	306986	292137	104	8.85233
134108	118140	87	48614	42572	87	1736	1676	20	2099	1641	25	5657	5009	40	13805	12588	61	285791	260117	104	8.85233
155148	140129	89	47592	42653	85	2405	2048	25	2866	2704	28	6529	5633	42	17445	15676	76	318519	298097	104	8.85534
184956	146193	97	82264	64147	95	2293	2159	24	2780	2065	32	7035	5447	50	17595	14427	73	356707	283521	112	8.86334
46133	44057	75	21981	22039	63	744	556	0	457	556	0	1243	1221	12	4050	4046	34	85490	83936	88	8.86635
104183	97594	85	44371	41799	81	1714	1619	21	1614	1626	19	4430	4003	38	11942	11443	58	209630	205451	96	8.87235
123774	114965	85	52408	48534	84	1948	1838	20	2199	1825	26	4880	4728	39	12736	12091	80	238062	227761	101	8.87335
130041	108691	89	52583	43140	87	1890	1558	22	2341	1972	28	5504	4868	42	13672	11924	67	265486	233242	104	8.87435
43407	43959	65	17848	17776	53	592	622	0	919	773	0	1486	1459	17	4008	4137	32	70894	68467	88	8.87836
137086	116612	95	52326	44516	88	1930	1478	25	2267	2028	25	5755	4878	44	14834	13393	62	282402	251233	105	8.88436
84095	82754	78	41036	40182	77	1716	1730	19	1328	1358	17	3588	3427	33	8764	9322	54	175014	170748	94	8.89037
115922	106152	88	73550	68511	86	2662	2760	27	2849	2721	31	6773	6214	45	16406	15287	76	314339	290916	102	8.89437
127172	119642	84	61898	59649	82	1534	1278	16	1712	1553	19	4781	4539	38	11267	9989	58	227312	218240	100	8.89437
154993	133718	92	50963	43839	89	1958	1616	25	2557	1973	30	5056	4581	42	13800	12136	67	274941	242256	107	8.89537
101986	98151	82	42358	40268	81	1780	1900	20	1553	1639	18	4172	4105	36	11481	10409	62	210573	201423	98	8.89837
130345	109117	91	52173	42822	90	1875	1532	19	1558	1496	18	4651	3847	41	11212	9907	55	232021	199284	105	8.90037
117282	94510	91	48461	39490	87	1712	1377	21	1570	1501	21	4156	3500	39	10722	8946	67	211664	179524	101	8.90138
106771	101286	92	45733	44040	80	1779	1737	21	2151	2037	24	5670	5443	39	15322	15228	70	306700	286925	98	8.90638
81040	78586	84	29624	28711	76	907	1043	6	1152	993	0	2692	2648	28	5776	5674	40	134972	131216	94	8.92239
184639	160157	94	108900	95162	93	4086	3377	33	4377	4138	38	10043	8723	56	26228	22740	94	506180	458896	109	8.92339
112244	107359	85	49030	47240	81	2047	1696	23	1591	1441	18	4274	3981	36	11307	10444	62	210738	201131	98	8.9274
98476	93536	86	41575	39469	81	1506	1741	19	1708	1815	20	3610	3432	33	10256	9988	66	189960	182367	97	8.9274
[truncated: 7,315 more rows]
