# Supplementary material for: Phenotypic heterogeneity follows a growth-viability tradeoff in response to amino acid identity
Source: Nat Commun. 2024 Aug 2;15:6515. doi: 10.1038/s41467-024-50602-8 (PMC11297284; doi:10.1038/s41467-024-50602-8)
Supplement: Supplementary file 6 — Source Data [file 41467_2024_50602_MOESM6_ESM.zip › source_data/fig6cde/240417/240417_1600_yATP_C12_NSTARVE.csv]

FSC-A	FSC-H	FSC-W	SSC-A	SSC-H	SSC-W	BL1-A	BL1-H	BL1-W	VL1-A	VL1-H	VL1-W	VL2-A	VL2-H	VL2-W	VL3-A	VL3-H	VL3-W	YL2-A	YL2-H	YL2-W	Time
212965	160774	105	82884	63525	100	1736	1234	21	4433	3628	41	9636	7509	56	12628	9874	62	372547	289776	118	0.0144146
24905	25541	56	11721	11754	46	360	355	0	437	349	0	1429	1240	14	1851	1901	22	48699	48142	76	0.0257403
62552	61438	79	17163	17294	52	496	508	0	966	919	0	2575	2629	28	3321	3270	31	96911	96151	91	0.02677
27541	28225	63	6766	6772	38	443	409	0	671	558	0	1445	1456	18	2175	2301	24	59232	57470	81	0.0329476
38618	37495	78	9710	9767	41	136	235	0	476	720	0	1708	1680	18	2300	2061	25	64071	64928	86	0.0741322
171318	136529	97	56041	43956	92	1497	1267	16	3513	3102	37	7483	5693	51	10104	8499	54	298937	245552	111	0.0988429
39921	39833	76	9170	9278	41	386	353	0	1000	844	0	1725	1693	21	2866	2825	30	82214	84870	86	0.112228
27190	26786	68	12474	12741	46	235	356	0	356	415	0	1508	1309	17	2188	2447	24	54142	54487	81	0.114287
142764	135446	91	78400	74948	88	1882	1815	20	3502	3317	33	7607	7195	49	11579	11157	58	344662	321171	104	0.116346
91311	91722	80	42504	42269	78	948	777	0	2154	1821	23	4507	4277	37	6313	6942	43	184176	182576	95	0.140027
44220	46114	60	20606	20759	61	294	266	0	515	756	0	1694	1793	21	2619	2494	30	74819	71462	87	0.157531
218470	163879	105	79869	58549	102	2465	1940	25	4698	3690	49	12452	9640	61	18541	14631	78	512923	398967	119	0.15959
167125	140381	94	44633	36381	89	1930	1549	21	3229	2996	37	9316	7881	54	12278	10019	65	339165	281927	108	0.162679
105770	103193	95	42879	42139	79	1230	880	0	2261	2471	26	5848	5890	38	8395	7506	53	243310	235924	98	0.229604
93927	91234	96	19818	19705	57	890	794	0	1821	2100	22	4381	4243	36	6682	6590	43	168339	166259	96	0.26667
49613	50694	68	16684	16643	50	328	322	0	1092	716	0	1943	1939	23	2576	2555	27	77854	81074	89	0.273877
43220	44489	67	5323	5485	34	326	404	0	827	714	0	1942	2050	21	3054	3358	28	84909	85131	87	0.281085
256695	175727	117	107062	76111	114	2513	1574	26	5760	4016	47	12794	9244	67	17191	13378	82	493812	351020	132	0.282114
104327	102220	82	25281	25027	75	1131	1032	6	2319	2324	23	5011	4679	39	6260	6280	47	197424	192029	97	0.291381
196260	153544	101	68148	52688	95	2027	1551	24	4445	3701	44	9799	8052	57	13263	10848	66	395329	313815	114	0.29241
22504	21620	69	6715	7019	37	112	229	0	227	639	0	1227	1312	14	1740	1562	24	43204	44759	77	0.358306
188597	146236	98	73239	57291	94	2080	1808	22	4249	3503	39	10868	8389	60	14193	10652	70	427955	341566	112	0.394342
101586	99089	81	25118	24888	76	1214	1113	9	2173	2331	27	5391	5271	43	7303	6874	46	211873	205123	96	0.409786
262378	195213	118	100377	74529	115	2895	2117	31	6781	4684	49	15227	11268	73	20440	14882	82	606298	463221	133	0.418023
22009	20423	75	9613	9865	42	382	347	0	315	440	0	929	1151	8	1375	1428	15	35555	37510	77	0.424201
112788	109140	84	25028	24803	71	1228	1209	13	2672	2637	29	4999	4931	37	8139	7225	49	222989	214422	99	0.42626
117177	114473	82	30842	29814	79	1306	1238	10	2919	2571	32	5835	5662	39	7900	7445	47	227708	215984	99	0.441704
209774	161085	107	75130	57711	99	2571	2131	25	4197	3653	38	10577	8370	59	14105	10499	71	419859	322705	116	0.500392
35396	35401	66	9916	10006	42	259	236	0	948	755	0	1815	1956	19	2297	2362	26	66862	65805	84	0.5076
17319	17030	58	7140	7415	38	231	190	0	512	547	0	912	943	0	1153	1227	11	38326	39581	73	0.517896
153805	129905	103	41767	33363	90	1517	1270	14	2908	2623	32	7489	6329	51	9690	7845	59	289160	255216	107	0.534369
122040	118609	83	44101	42958	80	1515	1521	16	2843	2819	27	6663	6598	43	9920	10231	55	272156	259938	98	0.621887
43156	42995	78	16461	16572	51	362	367	0	401	849	0	2400	2405	26	3016	2976	29	92669	95361	86	0.631153
105718	96322	88	36083	31926	86	1445	1501	15	2592	2387	28	5743	5270	44	8718	8568	47	246765	216236	101	0.637331
55752	54902	78	26076	26420	74	429	352	0	555	834	0	1772	1896	21	2885	2763	28	72050	76452	84	0.642479
64871	65046	77	13566	13431	46	978	871	0	1828	1740	20	2790	2512	30	4084	4163	34	117840	119719	91	0.676456
159560	146129	102	65926	61951	88	1876	1724	24	3880	3777	38	9338	8880	49	13552	12814	66	370495	341736	107	0.678515
37250	35493	71	13087	13058	47	315	322	0	611	534	0	1724	1684	23	2067	2000	26	67039	65296	86	0.694989
76160	76018	83	31490	31704	76	406	485	0	987	1019	4	2935	2875	30	4307	4083	34	126233	119791	93	0.704256
131989	106309	93	49678	39254	90	1274	1188	10	3052	2665	31	7149	5811	49	10352	7923	58	277263	225539	108	0.717641
42750	43576	68	8640	8658	40	441	520	0	872	827	0	1551	1560	18	2544	2290	25	75395	76534	86	0.727937
148619	126961	92	53047	44748	88	1886	1568	24	3708	3500	35	8603	7252	52	11126	9968	61	350072	300113	107	0.734115
123785	110747	90	53347	47299	84	1426	1228	15	3245	2947	36	7071	6448	48	10719	9956	57	299059	271141	103	0.762944
154421	142205	90	80772	75507	88	1785	1724	22	3416	3501	31	8158	7720	48	9848	9437	49	321639	289511	106	0.796921
217586	164777	101	81587	62814	98	2826	2196	31	5282	4296	43	12446	9783	64	16742	12906	79	504589	396653	115	0.802069
134751	122923	87	35870	31159	85	1444	1114	9	2730	2800	27	6074	5596	42	8710	7126	57	248872	224488	103	0.833987
109315	106150	83	23837	23213	67	10	125	0	319	325	0	404	437	0	173	358	0	-40	246	0	0.842224
60420	61399	79	17331	17491	50	298	431	0	705	851	0	2551	2490	27	3404	3020	36	92086	89088	90	0.850461
31358	31240	65	8841	9012	41	218	210	0	670	557	0	1510	1576	16	2339	2064	27	57356	54549	83	0.850461
32987	33326	64	12360	12764	45	238	275	0	284	570	0	1362	1388	16	1960	1838	22	52541	53003	83	0.882379
144904	130805	92	59098	52929	89	1435	1422	16	3843	3536	34	7686	6659	49	11727	10752	58	330398	298679	106	0.891645
146219	123195	94	56506	48504	91	1743	1329	17	2425	1770	31	6306	5209	44	8863	6693	57	273337	224026	108	0.894734
107067	103379	85	48944	48373	80	1174	966	0	2397	2290	25	5290	5035	38	6329	6031	43	199841	191401	97	0.90709
129324	116000	94	29242	24412	86	1242	1101	12	2669	2231	30	6695	6137	48	8879	7626	56	282141	242292	103	0.923563
126078	111097	89	53449	45666	87	1174	832	0	2702	2149	30	5884	5443	42	8049	7156	49	249506	224538	104	0.961659
33051	33634	76	12875	13165	45	245	367	0	1025	1063	6	1779	2067	21	2646	2760	31	68741	69904	83	1.0255
127716	109449	93	67752	60638	88	1559	1239	16	2926	2520	30	6576	6030	44	8947	7973	56	254286	229432	104	1.09963
69284	70948	77	26258	26593	74	559	715	0	1472	1601	17	3246	3357	31	4072	4429	33	134782	132337	91	1.09963
141822	118460	105	22606	19044	63	197	212	0	726	839	0	322	406	0	416	394	0	-126	187	0	1.10786
139438	127653	89	75948	71603	86	1729	1605	18	4194	3724	42	9110	8320	50	12226	11518	62	358792	325858	103	1.20259
20232	21315	49	5475	5563	35	302	276	0	908	734	0	1223	1259	11	1787	1978	21	47547	48178	77	1.26025
45594	45465	73	14442	14540	49	305	293	0	1007	1081	6	1976	2280	22	2964	2589	32	89630	86415	87	1.26231
32180	34084	69	10593	10949	42	163	238	0	800	879	0	1487	1626	19	2093	2320	24	64879	65311	82	1.26745
23620	21865	68	23379	22903	68	43	67	0	345	385	0	333	536	0	248	327	0	12350	12707	47	1.37556
130626	126258	85	51142	49972	82	1323	1166	11	2966	3152	31	6746	6467	45	9386	9283	55	262881	249961	100	1.38483
57374	57605	76	19216	19006	58	441	379	0	908	1106	8	2454	2533	28	3741	3573	35	105058	102816	90	1.38895
70043	68866	84	18833	19053	54	527	638	0	1107	1148	8	2331	2384	26	2914	2959	31	100660	96859	93	1.41675
51377	51187	82	18691	18990	56	463	366	0	858	957	0	1741	1764	20	2880	2751	32	76316	73344	89	1.44043
99342	97685	88	28131	27622	78	1013	889	0	1911	1773	21	4539	4416	38	6377	5856	46	192932	188049	96	1.46102
41985	42644	72	14342	14497	49	393	327	0	749	657	0	1817	1861	21	2859	2767	29	71923	72797	86	1.46823
102740	92470	84	38577	34135	83	894	864	0	1937	1788	23	4826	4501	42	5654	4755	47	174508	157054	100	1.51559
30199	30576	70	13708	13970	47	254	343	0	816	795	0	1484	1477	16	2073	2345	23	52473	54207	83	1.61649
31504	32466	58	7712	7672	40	254	456	0	562	669	0	1306	1398	15	2181	2191	28	62217	63330	83	1.81521
38695	38963	68	14890	15166	48	126	329	0	668	757	0	1678	1770	20	2600	2648	29	70209	69077	86	2.07055
67431	68107	79	30153	29724	76	598	622	0	1069	1199	10	2870	3069	29	3495	3857	34	120168	114091	92	2.12512
48779	49971	66	18034	17988	52	448	550	0	977	819	0	3065	2720	30	3607	4004	30	101651	100220	87	5.24073
128922	119855	92	51222	47446	85	1269	1437	15	2599	2747	24	6287	5837	42	9328	8695	53	259645	254832	97	5.24588
35625	35890	63	16997	16655	52	286	224	0	332	428	0	1792	2089	20	2757	2764	28	74188	71098	84	5.25
126108	119456	88	53702	50399	84	2429	2271	26	4227	4100	38	10823	9684	67	15840	14637	78	463330	407620	102	5.25412
207150	176825	105	76481	64320	94	2765	2067	30	5176	4621	46	11790	11033	57	16449	15170	68	511766	470388	112	5.26441
62099	60955	77	22303	21960	65	413	539	0	1090	1051	5	2860	2945	29	3554	3718	33	112868	109558	92	5.26956
63772	63493	76	26208	25737	74	735	1000	1	1068	1252	16	3107	3425	29	4143	3919	34	145358	138565	91	5.27059
63005	63974	78	19725	19809	57	788	804	0	1215	937	0	2470	2339	27	3402	2933	31	101570	97673	86	5.2778
31801	32906	69	13793	13956	47	388	349	0	763	988	0	1707	1453	20	2233	2247	26	61347	62360	82	5.28192
64090	59268	92	15805	15757	48	565	722	0	818	869	0	2700	2483	29	3546	3653	32	99177	97598	92	5.28707
84722	82570	79	32927	31915	79	1337	1252	14	2521	2454	28	5255	5392	37	6958	6755	45	214876	216408	87	5.29118
150247	125836	93	56663	47629	90	1544	1296	16	3164	2914	35	7980	6441	51	9886	7980	57	295573	249098	94	5.29118
78394	76743	79	25693	25239	75	584	547	0	1246	1291	20	2939	2609	30	4137	4131	34	125798	125399	92	5.30148
122412	112903	86	41349	38890	82	1580	1435	18	2841	2886	27	6252	6654	41	10721	10963	54	290263	286770	97	5.30354
36099	37601	56	18978	18280	55	418	541	0	1235	913	0	1942	2182	21	2394	2377	25	89387	90261	82	5.30972
95327	91233	82	25696	24503	69	1206	1082	7	2256	2061	23	4921	4795	38	6371	5805	43	193788	180725	97	5.33237
145562	134410	92	59138	55107	85	1694	1377	17	2201	2294	23	5631	5127	42	7956	7094	53	232326	221824	103	5.33443
35162	35886	63	7799	7851	40	224	239	0	333	385	0	1789	1625	22	2485	2532	27	71827	73462	84	5.33958
267759	212817	119	249733	207314	116	5503	4772	39	12487	10288	61	28340	21464	113	39480	30617	115	1.04858e+06	807367	130	5.34884
40921	40623	72	15779	15395	50	544	376	0	949	970	0	1694	1711	22	2741	2852	28	83000	81793	87	5.35914
69963	65220	85	23677	22900	63	527	408	0	1410	1077	10	2733	2713	28	3580	3349	34	104624	103358	92	5.36326
122075	114943	85	39031	36879	80	1769	1464	21	2761	2583	28	6766	5908	45	9933	9124	60	277092	257813	99	5.38076
135172	124553	89	36760	33822	83	1750	1424	20	2952	3066	34	8603	8635	47	10595	9792	53	321504	302253	98	5.39312
50751	50809	77	12877	13008	47	570	643	0	410	801	0	1798	1956	19	2915	3003	27	74674	75665	84	5.39415
32996	34193	56	11682	11595	45	322	257	0	502	603	0	1341	1767	17	2314	2382	26	66744	66856	83	5.39415
110634	107083	84	29814	28099	81	1282	1317	14	2702	2239	28	6021	5822	42	8617	8635	45	268674	257865	97	5.40444
47976	45809	70	18481	17790	58	558	459	0	414	839	0	2072	2236	24	3495	3446	31	86216	87520	75	5.42709
90854	79826	85	37311	33612	81	1657	1129	12	2739	2326	29	6745	6524	48	8971	8722	54	200766	215822	53	5.42915
33507	32787	70	16645	15653	53	353	251	0	1104	830	0	2130	1918	25	3187	3321	32	66344	71320	53	5.43121
27199	40294	49	-65536	0	0	-1153	0	0	-2228	0	0	530	335	0	-688	6	0	-2752	0	0	5.43945
74155	79016	76	46506	35123	92	1370	1069	6	1837	1905	21	3583	3839	32	4599	4745	38	137731	133539	77	5.44563
41425	37831	66	23497	11101	90	351	297	0	341	351	0	151	202	0	265	473	0	-852	0	0	5.44563
35427	34999	61	23909	12961	85	241	372	0	-206	92	0	263	283	0	-289	139	0	-477	201	0	5.44563
66097	68092	78	25105	17588	92	524	734	0	871	1118	7	1648	1760	24	1613	2334	23	4151	20193	17	5.44666
87130	80764	81	50013	37296	98	1134	1175	10	2125	2193	26	4982	4961	44	6247	6579	45	100962	187905	38	5.44666
34850	25704	73	10770	3721	91	-321	191	0	-280	270	0	-317	0	0	32	287	0	-2399	0	0	5.44666
92659	86944	83	51189	43694	97	1338	1447	15	2973	2907	29	6049	5543	45	9565	8769	54	240409	252724	97	5.44769
86656	61313	94	23562	13821	107	674	731	0	641	514	0	-291	71	0	443	439	0	-844	25	0	5.44872
24293	20137	53	9344	4812	84	-8	159	0	316	368	0	-353	49	0	-554	42	0	-2917	0	0	5.44872
112099	98446	84	51093	42684	92	990	1027	3	2500	2708	28	5136	4907	43	7169	7129	44	226044	206920	63	5.44872
97820	86974	84	45634	38504	89	1753	1404	16	2690	2641	28	4967	5355	40	8169	8037	51	96978	221955	38	5.44975
113241	102410	85	55245	47590	87	1300	1159	12	2668	2639	32	6024	5837	42	7784	7497	50	234606	227474	65	5.45077
83471	82309	79	37408	35639	79	997	798	0	1737	1759	24	5267	5202	37	7327	8009	42	67723	155587	95	5.4518
46318	45436	73	14218	13176	53	153	524	0	812	714	0	1775	1715	22	2206	2223	27	76098	74173	81	5.4518
18789	20218	56	4476	4615	32	118	246	0	528	628	0	1158	1299	11	1119	1521	17	18539	39359	75	5.45592
114074	94132	100	54050	45779	87	1155	1131	10	2216	1770	25	6632	5661	46	8111	6563	49	228160	188181	98	5.45798
100375	92647	84	30483	28739	80	992	998	0	2484	2693	27	6377	6616	42	8622	8696	47	235516	230006	76	5.45901
40623	41038	77	16409	16175	53	285	447	0	973	857	0	1924	1923	24	2788	3310	24	68502	71031	73	5.45901
254802	186294	112	83453	60785	111	2707	2209	31	5797	4368	48	12886	10015	65	18966	13846	94	487265	368394	118	5.46519
112327	84491	97	64176	52311	90	1989	1829	22	4146	3407	39	9876	8185	64	13508	11344	70	351509	296743	97	5.46828
156582	135139	92	77010	67189	92	1790	1621	21	3407	2920	33	9769	8523	54	13202	11460	62	344582	291704	107	5.47137
109655	102324	99	50067	47366	82	1993	1974	20	4108	4152	35	10776	10976	53	15648	15573	73	415812	404368	99	5.47857
27201	25930	67	23711	23497	70	383	486	0	949	1167	10	2247	2303	25	2827	2912	31	65785	97640	40	5.563
38119	34445	79	35250	33235	74	1158	1211	12	2603	2648	31	5338	5275	41	7112	7199	46	161264	198555	49	5.56712
61626	57001	91	53904	51265	79	2343	2226	26	3494	4012	32	9116	9223	51	12794	12390	57	372365	376252	70	5.62066
56231	53255	78	41565	39667	77	1172	1259	11	2089	2311	25	5200	5321	39	7302	7082	45	214221	225591	65	5.62272
97907	73278	90	98070	75519	91	3131	2310	36	4315	3635	43	10263	8487	56	16636	13743	73	387985	340122	69	5.64125
34366	32162	72	37314	36510	73	1631	1590	20	1812	1973	21	4305	4889	34	7545	8156	45	57272	145487	35	5.65258
31729	31505	71	85111	79228	78	2562	2322	26	2827	2886	36	8214	9072	39	12009	12567	41	9247	36440	24	5.7123
16702	16756	57	76694	72891	71	1654	1657	19	2037	2790	26	5627	6931	35	6934	8097	38	14971	57989	28	5.73392
20523	20542	53	36184	34055	71	1007	872	0	1276	1481	18	3371	3761	33	5314	6482	38	8272	35519	23	5.73495
107527	88682	90	183292	155102	93	3950	3341	36	6566	5935	47	15928	14309	70	21005	18769	72	510738	477454	71	5.76481
62610	52976	80	62408	54275	84	1828	1704	21	3121	2989	33	7205	6716	51	10052	8340	54	256994	229693	64	5.76893
100840	89149	89	55774	52485	83	2295	2243	25	4567	4133	39	11548	11008	59	17286	16471	70	489745	461060	86	5.80393
73296	64204	82	41310	35494	82	1869	1562	22	3441	2931	39	7399	6702	49	9893	8757	56	305057	277878	88	5.81629
34756	34239	84	17678	17494	54	422	467	0	351	437	0	1886	1896	23	3075	3147	29	89483	90306	79	5.83791
77705	74824	78	36638	35783	77	1197	1175	10	2214	2666	28	6273	5897	43	8278	7466	51	269903	254812	92	5.84718
85316	82905	82	33654	32994	77	785	930	0	1868	1833	21	4008	4148	34	5954	5726	42	189207	178972	95	5.86777
187578	158175	96	90882	77785	94	2844	2323	30	5268	5076	40	13180	11600	63	17679	16799	74	553184	528975	106	5.86983
82096	80281	83	31705	31405	77	730	804	0	1803	1517	19	3612	3812	31	5727	5446	40	162281	153606	95	5.90072
78915	76795	88	14056	14166	47	731	836	0	1248	1439	16	3322	3046	34	5025	5138	37	143116	143167	94	5.90175
21039	20597	66	7511	7682	38	285	433	0	297	532	0	1001	1045	5	1447	1550	16	43759	41744	78	5.90278
31730	31108	78	11744	12013	44	87	297	0	288	383	0	1165	1233	11	1142	1508	15	47778	47186	83	5.90483
76532	73948	87	20089	19887	57	758	851	0	1540	1356	13	3329	3301	30	4780	4671	37	137623	136717	92	5.90689
308819	227182	114	156967	116734	113	4469	3005	41	7671	5309	50	16461	12657	76	23457	17959	105	661396	481749	121	5.90792
45764	45230	73	16620	17106	49	661	488	0	1036	978	0	2101	2174	25	2426	2617	27	81540	82188	86	5.90895
95659	91607	96	32568	31928	78	1252	1269	13	1748	1795	20	4788	4846	35	7334	7455	46	195549	186633	97	5.90895
35232	35484	71	10757	11088	43	334	454	0	744	940	0	1565	1683	18	2819	3106	28	73980	71615	84	5.90998
228343	172307	108	80281	60149	101	1831	1349	21	4087	3161	37	10905	8170	62	13617	10720	71	412489	313441	119	5.90998
146763	124760	91	54223	45276	89	1332	1024	4	3074	2471	37	7158	6084	49	9113	8510	51	286810	241233	106	5.91204
101924	100513	86	39642	38808	78	782	832	0	1963	2121	21	4652	4656	38	5564	5605	42	182452	176298	96	5.91616
53956	54383	73	15776	15589	50	160	425	0	676	674	0	1925	2182	21	2939	2946	27	92181	87930	88	5.91719
24167	25014	56	9841	9947	42	188	364	0	638	534	0	1070	1229	11	1610	1585	19	44213	46950	80	5.91822
36940	38255	68	10364	10428	43	464	336	0	639	608	0	1657	1434	21	2641	2911	29	62682	61526	84	5.91925
169181	141983	92	59914	50437	91	1680	1435	20	3932	3457	35	8491	7056	51	11719	9671	61	354713	304037	109	5.92028
130187	107331	105	51573	43671	87	1129	970	0	2173	1814	28	5515	4788	44	7632	6497	52	228564	196491	105	5.92028
138591	134922	91	53630	52149	83	1894	1627	20	3462	3466	32	8339	7773	53	12123	11660	58	340901	321998	101	5.92646
127304	114066	93	42212	37609	84	1463	1275	18	3223	2671	35	7703	7328	49	9648	9148	49	299572	276164	102	5.92749
151024	130129	90	67509	59314	89	1433	1177	13	3040	2457	35	6785	5948	45	9718	8430	54	274224	238218	106	5.92749
102543	99451	83	35204	34814	78	1025	953	0	2332	2198	27	5190	4999	40	7319	7075	41	211989	202973	97	5.93057
246216	175354	118	81737	56515	113	2470	1868	32	5339	4115	46	14005	9974	71	19160	14333	81	569425	413262	132	5.9316
72208	72020	76	26331	26302	74	562	724	0	1228	1082	6	2858	2764	30	4242	4097	33	122191	118869	92	5.93263
46321	45856	79	18128	18425	52	695	565	0	730	993	0	2011	1888	22	3037	3133	30	75370	73938	87	5.93263
174644	151415	100	58148	49335	94	2279	1774	23	3781	3912	32	8803	8056	50	12509	11580	65	377107	345033	110	5.93572
68463	70604	76	13905	13852	46	663	685	0	798	1067	6	2896	2897	30	4446	4729	33	119277	118256	90	5.93572
32423	32954	70	8190	8214	42	470	410	0	589	562	0	1479	1319	17	2300	2235	25	60660	59049	83	5.93675
161024	151933	89	64941	62544	85	2053	1476	23	3277	3677	31	8589	8108	52	11961	11482	64	328871	306959	104	5.93778
221528	179030	99	92146	74964	96	2570	2224	26	5166	4337	42	12360	9646	63	17000	13278	77	500933	410970	115	5.93778
120755	112737	84	46966	43019	83	1518	1252	11	2411	2625	28	5976	5317	44	8145	7637	48	265120	240134	101	5.93881
150063	127333	90	55689	47805	88	1702	1397	17	2947	2261	35	6477	5440	44	9086	7743	54	272630	237219	106	5.94087
158520	146840	90	58933	53860	88	2223	1725	24	3931	3681	33	8848	7842	51	12883	11571	66	386240	359401	106	5.94087
156003	129944	98	57119	47408	92	1247	1218	10	2864	2486	33	7648	6261	53	9506	8412	51	300200	256171	110	5.94087
151502	130883	94	53577	45400	90	1573	1291	13	2917	2499	29	7682	6872	48	10712	9452	58	300829	261209	107	5.94396
182672	149188	102	54951	43825	95	2249	1918	26	3346	2598	39	8373	7268	49	11385	9324	59	318393	260334	112	5.94396
191026	173536	99	91190	85224	93	2890	2301	27	5714	5194	42	12595	11392	60	16306	15037	72	447959	390701	110	5.94499
83445	79867	80	20442	19394	57	935	744	0	1605	1140	10	3219	2983	32	4829	4654	41	132159	131212	93	5.94499
57357	57434	81	22576	22573	68	492	724	0	767	975	0	2322	2187	23	3161	3158	32	93017	90168	90	5.94602
44727	44535	82	16158	16515	51	668	456	0	1011	887	0	1481	1652	17	2407	2503	28	69350	71793	86	5.94705
151969	128299	91	53302	45664	88	1406	935	0	3085	2462	36	6193	5575	46	8742	7468	55	258142	219996	106	5.94705
30442	32348	54	14100	14391	48	402	461	0	703	726	0	1676	1595	17	2113	2322	22	52436	55671	82	5.94808
123949	111713	98	46387	42983	83	1538	1478	18	2805	2814	31	7059	6670	47	10772	9761	61	294920	270819	101	5.94808
103874	95058	85	35258	31903	81	798	840	0	1686	1723	21	4306	3904	39	5810	5211	42	175477	170020	96	5.94911
196535	155356	103	78636	63033	99	2470	1951	27	5271	4453	45	12288	10020	61	15683	12618	77	485006	425150	116	5.94911
186255	156385	103	70856	60109	94	2443	1997	25	3672	3184	36	8213	7158	51	10027	9036	56	317832	285037	111	5.95014
46590	45777	75	12987	13334	45	750	450	0	582	971	0	2063	1861	25	2863	2922	30	80249	80020	87	5.95014
84255	71663	84	32530	27779	82	701	720	0	1245	1318	13	3469	2715	35	5940	4808	43	157962	134936	99	5.9522
223336	171037	118	84043	65601	102	2162	1714	25	4584	3299	44	10718	7870	63	14221	10769	77	410903	321810	115	5.9522
26971	27247	65	10806	10983	44	377	256	0	545	492	0	1643	1684	18	2135	2097	25	55729	56459	80	5.95323
216922	181071	112	77054	64320	99	2161	2208	22	5365	4636	42	11428	10203	56	14862	13020	75	431786	403443	110	5.95426
133255	128901	84	44952	43341	82	2086	2020	23	3386	3439	30	8593	8199	51	12738	11891	60	370097	339373	99	5.95426
26394	26068	62	8741	9078	40	196	195	0	607	592	0	1189	1237	14	1709	1634	21	50163	51039	81	5.95529
53015	52396	75	11953	11884	45	418	644	0	775	831	0	1966	2242	23	3059	2925	31	91729	89633	89	5.95837
168452	149003	100	87549	80984	90	3018	2383	29	5576	5138	42	12565	11293	69	17597	15119	75	520132	452303	108	5.96043
110672	108927	83	35701	35224	78	992	1160	8	2174	2285	24	5337	5363	39	8036	7791	53	240084	232341	98	5.96043
280623	193526	129	99736	69854	120	2524	1971	29	5543	4014	46	12546	8819	72	16777	12650	76	501245	340531	137	5.96146
197384	179778	94	108914	99345	93	2679	2413	26	4746	3965	43	11807	10313	59	15806	14025	69	459887	401012	109	5.96352
146876	134104	89	46107	42062	86	1699	1644	15	2637	2765	30	7214	6520	50	9660	8516	59	268299	239242	105	5.96352
104484	102363	91	48362	47978	81	1093	1165	8	2159	2311	26	6103	5809	43	8854	8584	58	260670	243497	97	5.96455
59476	57896	87	14992	14732	50	795	683	0	1244	1043	7	2294	2003	25	3214	3368	29	93058	94150	89	5.96558
62631	63523	76	21091	21000	61	896	750	0	682	959	0	3070	2897	31	4112	4285	34	118860	114596	92	5.96867
46014	46064	74	16028	16200	49	372	556	0	453	773	0	2043	2160	24	3599	3625	31	100410	98818	87	5.97073
106330	96564	93	36370	31805	83	1356	1145	10	2673	2845	28	5900	5311	44	8799	8251	51	258381	233125	99	5.97073
255414	157836	140	71439	41570	137	3016	1671	23	4803	3366	40	12233	8317	93	18007	10936	122	512205	329098	151	5.97073
45311	47264	60	17580	17656	51	848	686	0	666	720	0	2303	2082	26	3214	3228	33	89587	89301	79	5.97073
59272	59663	77	13306	13977	45	385	471	0	1400	812	0	2681	2590	29	3250	3528	31	96452	95846	90	5.97073
118837	116573	84	52859	52111	83	1315	1196	15	3260	3229	31	7251	7262	45	9710	9555	50	264842	248359	92	5.97073
84484	83541	88	22204	21913	63	754	723	0	1767	1808	21	3995	3678	34	5686	5373	49	153345	144656	95	5.97073
29525	32339	52	8106	8618	38	284	464	0	941	572	0	1097	1198	9	1638	1668	18	49831	51746	77	5.97073
40729	40524	79	15496	15624	50	111	315	0	1029	1046	5	1846	1735	21	2106	2593	23	74484	74633	85	5.97176
113331	109366	92	35567	34876	79	1163	1170	12	2257	2561	24	5407	5377	41	7715	7422	45	227979	220888	98	5.97382
179591	144561	98	64355	51763	95	2150	1724	23	3778	3101	37	8101	6862	53	11660	9494	64	335857	278864	113	5.97485
33832	33824	71	9511	9725	42	575	474	0	692	466	0	1337	1197	12	2089	2258	25	54608	55215	84	5.97588
97728	95850	86	56607	55689	81	1126	1148	8	1995	2112	28	5779	5375	44	7231	6725	47	219703	208172	94	5.97691
27642	28787	70	9453	9602	42	121	255	0	229	351	0	1048	1170	10	1580	1847	19	48783	48211	80	5.97691
63936	64076	78	18698	18702	58	1027	751	0	1268	1097	12	2831	2867	31	4343	4341	40	117292	111633	91	5.97794
101879	91612	85	44667	38760	83	683	578	0	1706	1333	18	4998	4188	43	6121	5247	43	191829	168982	100	5.97897
100266	97419	86	37168	36447	78	1109	1175	11	2476	2379	27	5483	5262	41	7535	7048	43	222032	216897	96	5.98
189495	149694	96	51031	39426	93	1945	1487	20	3763	3136	38	9362	7536	58	13004	9909	63	378711	303721	113	5.98103
101421	99169	86	37207	36836	80	1067	1159	9	2149	1943	27	4150	4192	36	5024	4891	40	155993	148297	98	5.98206
110334	107751	88	36458	35477	80	1659	1885	17	2960	2455	32	6542	6244	44	10283	9521	64	276233	264744	96	5.98206
196321	151755	99	65100	50136	96	2144	1803	25	4652	3021	47	10349	8445	60	15368	12338	83	444615	346041	114	5.98411
109695	105519	84	27208	25295	81	894	782	0	2932	2522	31	6503	6437	44	8201	8116	56	253471	239155	98	5.98514
158678	124282	93	54044	42294	91	1665	1259	14	2862	2145	31	6564	5092	47	8033	6253	58	247610	201601	105	5.98823
125940	121707	86	27429	26874	79	1343	1482	15	3259	3145	28	7464	7070	48	9806	8629	58	276245	263904	100	5.99132
172906	143093	93	49515	42052	92	2084	1686	23	5640	4389	44	10816	9220	57	14147	11111	68	426940	354710	110	5.99132
142005	121735	90	50240	42962	88	1533	1279	16	2687	2605	30	7422	6272	49	9912	8153	55	295271	246573	106	5.99132
148614	130903	90	59345	52386	88	1701	1775	21	2890	2859	31	7976	7521	50	12386	10330	59	355088	319026	106	5.99132
30432	29814	67	11785	12063	44	311	433	0	781	549	0	1282	1320	14	1745	1648	18	46552	46566	77	5.99338
204514	181648	102	83866	76963	93	2640	2368	28	4680	4250	35	10338	8770	60	15440	12918	74	417225	360086	108	5.99338
34817	33852	84	12585	12914	45	141	334	0	916	867	0	1522	1552	19	2460	2599	28	65426	65612	84	5.99441
51658	49776	87	13581	13621	46	282	356	0	895	960	0	1926	2067	21	2742	2710	27	79954	81508	88	5.99441
42987	41033	74	9986	9953	43	136	384	0	697	716	0	1839	1640	23	2413	2508	27	65889	62344	87	5.99647
30765	30969	76	8078	8092	40	243	219	0	1270	996	0	1752	1719	20	2051	2099	23	66248	67099	82	5.9975
72228	68362	91	14166	13989	47	774	638	0	1227	1235	13	3115	3059	32	3983	4150	34	128016	125959	93	5.99853
72800	72271	78	28458	28350	77	1018	604	0	1497	1484	21	3291	3246	32	4218	4589	37	135705	134827	93	5.99956
40282	41127	71	11372	11743	44	381	537	0	648	759	0	1396	1540	15	2467	2576	26	74891	74355	85	6.00059
62230	62074	76	29899	29543	74	1081	989	0	1234	1770	16	3878	3969	32	5331	5314	37	146913	146077	90	6.00162
135951	121579	88	53729	46637	88	1708	1377	18	2536	2720	29	6820	6082	45	10221	9082	58	281310	250100	103	6.00162
185067	140387	101	63725	48700	98	1246	973	0	3608	2817	37	7927	5932	57	11737	8466	64	337218	262854	117	6.00265
39607	41096	63	15466	16062	49	417	294	0	466	825	0	2083	2155	22	3247	3410	31	77572	76203	85	6.00265
24176	23914	59	7253	7293	39	42	156	0	712	693	0	932	1016	3	963	1187	8	44318	44739	79	6.00368
110068	99470	101	43083	39072	83	934	987	0	1762	1580	22	4682	4470	38	6770	6748	47	187039	177220	96	6.00368
298406	222499	131	138349	104561	121	3801	2804	33	8012	6580	52	16674	12820	78	22821	17480	82	671732	515732	133	6.00574
135741	129759	94	78746	76125	84	2631	2322	26	4698	4387	39	11137	10431	64	16643	15209	74	425218	384213	98	6.00677
117595	112849	83	44701	41960	81	1094	1098	9	2806	2607	27	5773	5228	47	8454	8044	48	247033	236773	99	6.00985
130042	124299	84	68973	64932	85	1463	1591	18	2682	2916	33	7676	7599	46	10875	10314	58	333625	318020	101	6.01088
21915	23542	62	2869	2920	28	71	217	0	96	264	0	195	216	0	129	214	0	-295	56	0	6.01088
61919	60695	79	20835	20657	61	783	458	0	831	780	0	2143	2484	25	3253	3189	34	94637	90993	89	6.01191
24753	25453	50	7855	8021	39	334	333	0	260	369	0	1278	1295	12	1561	1596	18	48889	50979	80	6.01191
120811	115937	89	42232	40159	82	1463	1573	15	2185	2178	27	6836	6107	48	9560	8793	57	270452	244820	97	6.01397
196457	175059	102	84982	77021	93	1674	1727	21	4354	3466	47	10313	9338	58	12206	11101	57	378881	350796	108	6.015
199636	155365	100	61282	48221	97	2521	1493	26	3961	2793	41	9548	7119	58	13557	10264	74	398801	311770	116	6.01603
216206	183045	95	88792	75930	95	2740	2331	28	5460	4249	46	12069	9408	66	17343	12980	76	510672	393010	107	6.01603
87990	85436	80	34978	32922	78	1058	807	0	2267	1824	25	4375	4079	38	6044	5868	40	177590	169896	97	6.01603
49929	52186	72	23380	24116	57	176	326	0	977	988	0	2027	2070	23	2765	2670	32	84997	80997	85	6.01603
61775	63161	75	18564	19189	50	452	487	0	616	846	0	2308	2081	26	3615	3515	33	92928	94136	90	6.01603
46255	46687	77	18951	19077	53	823	760	0	886	818	0	2027	1983	24	2909	2934	26	76852	77693	87	6.01706
171534	135754	101	65276	52904	92	1759	1373	18	3830	2947	38	8124	7151	51	11145	9472	64	345576	283910	110	6.01809
66468	64386	77	16230	15846	53	766	682	0	703	880	0	2610	2556	31	3916	3900	31	114075	111867	91	6.01912
60952	58221	91	24994	24307	75	610	692	0	1820	1579	18	2940	3134	29	3783	3301	33	116694	106760	91	6.01912
123133	114132	94	39147	37442	83	1653	1766	21	2777	2718	28	6477	6636	43	9229	9208	51	261037	240501	102	6.02015
115151	101098	86	40171	35308	85	1004	1093	6	2354	1976	32	5810	5590	43	7021	6742	44	216046	189577	103	6.02015
54798	53943	76	15569	15395	51	366	437	0	1017	1005	1	2465	2635	26	3907	3840	34	104433	103285	90	6.02118
107230	105222	81	35597	34725	79	1083	928	0	2257	2260	26	5620	4994	45	7011	6326	48	219408	212264	97	6.02118
295316	228362	118	245971	204818	117	5610	4687	39	11555	8685	60	24941	20683	110	33308	27709	116	969418	786868	132	6.02221
244596	175686	108	105066	75939	105	2488	1769	33	5181	4273	42	12598	9403	61	18183	12455	77	510043	389698	118	6.02221
38457	38431	70	10223	10275	43	722	684	0	606	718	0	1770	1938	22	2620	2557	30	76279	73530	85	6.02221
145783	139278	87	61092	57927	85	1544	1512	18	4588	4698	35	11002	9779	54	13502	12156	69	389834	343232	102	6.0253
116424	111866	81	44508	42846	81	1252	1233	13	2341	2075	25	6206	5776	42	7984	8197	46	252236	238390	99	6.0253
81898	81847	80	30897	30812	75	797	1029	4	1686	1556	14	3217	2984	33	4357	4230	37	129635	128399	93	6.0253
126892	109612	99	34620	28848	88	1365	992	0	2558	2565	24	6411	5778	48	8516	6799	62	264960	224731	105	6.02633
56030	54436	76	16756	16752	50	756	696	0	923	1102	7	2597	2618	27	3431	3639	30	103469	105648	90	6.02839
90260	89410	78	29712	29318	77	951	1017	4	2197	2129	24	4830	4928	38	6652	6673	44	199569	186892	95	6.02839
88154	86146	81	29030	27813	77	1114	896	0	1686	1702	18	4004	3878	34	5682	5635	43	164581	156574	95	6.02839
88610	87132	83	31397	31409	78	784	841	0	2523	2063	27	4202	4060	36	5501	5860	38	172435	173140	93	6.02839
36239	37810	70	13040	13344	45	-28	225	0	573	353	0	1387	1335	16	1502	1949	24	55811	55053	84	6.02942
62261	62727	70	18548	18405	55	477	604	0	1520	1114	11	3158	3251	31	4164	4153	37	120379	121836	91	6.03045
27799	27946	62	17571	17295	55	534	642	0	905	1049	4	1667	1588	21	2240	2319	25	61442	64751	69	6.03148
41136	41902	71	12798	13023	45	350	334	0	610	487	0	1954	2123	24	2287	2775	26	71297	71648	86	6.03148
56848	55560	76	19271	19025	60	517	533	0	1049	1045	5	2045	2002	24	1986	2522	23	87132	81380	87	6.03251
117707	111258	82	30785	29381	80	1022	1181	10	2459	2196	30	5908	5752	41	7343	7388	46	222763	211955	94	6.03354
90392	89231	85	21838	21495	62	1065	1153	9	1666	1744	23	4302	4192	35	5071	4501	40	170041	166639	95	6.03354
130763	128746	86	39501	38882	83	2001	1890	21	3869	4042	33	8709	8217	57	13347	12843	66	346977	321124	95	6.03354
166794	140824	96	48228	40129	91	1747	1267	18	3225	2554	33	7298	6027	51	8933	7961	53	275926	243217	108	6.03457
39216	38273	84	12424	12638	44	235	438	0	1204	990	0	1274	1418	15	2560	2387	26	55001	57194	83	6.03457
160963	134898	93	87993	72055	91	1884	1713	21	4910	4010	44	11588	9294	65	16167	12334	78	447516	369573	97	6.0356
178211	142260	96	52077	41053	93	1610	1245	18	3705	3009	34	8942	7499	54	13055	10401	62	381812	308207	111	6.03765
147680	131421	94	58225	50131	89	1265	1380	16	3354	2703	36	7585	7128	45	9496	8042	58	291957	268873	98	6.03868
56332	59483	74	23085	23643	58	239	354	0	761	861	0	2262	2272	24	2870	2920	32	85501	85139	90	6.03868
99763	95120	81	41404	38541	80	1207	1072	6	1931	1838	20	5009	4825	39	6920	6651	45	194892	188023	94	6.03868
18936	19116	61	13599	14125	47	196	266	0	491	405	0	1107	831	0	1069	1113	8	34031	34650	75	6.03868
59506	61515	77	21848	22183	66	739	675	0	1172	1336	11	2652	2322	31	3643	3796	33	104529	105879	82	6.04074
82745	83219	78	32466	32722	75	995	1184	9	1602	1890	18	3867	3656	34	5274	5739	37	160329	155882	94	6.04177
66591	68812	74	23721	23694	65	368	486	0	1277	1230	14	2766	2872	27	3962	3809	33	110024	106782	86	6.04177
31089	29880	67	12097	12303	44	413	377	0	276	523	0	1176	1175	9	1655	1576	23	48019	48436	84	6.0428
82115	81473	78	29313	28327	77	708	547	0	1646	1639	20	3403	3369	33	5573	5905	40	139339	132631	95	6.0428
137759	130735	87	41787	39783	84	1426	1421	15	2918	2795	29	6481	5968	45	8179	7438	54	241891	227857	100	6.04383
40698	39251	86	8886	8980	41	160	312	0	921	614	0	2114	1856	26	2614	2391	27	73902	74759	86	6.04486
56374	56127	75	17008	17061	54	478	497	0	965	774	0	2046	1956	25	2418	2431	31	84788	82586	84	6.04589
291378	213345	130	129974	97600	113	4087	3002	39	7428	5255	54	17375	12808	76	23430	16651	84	724636	520146	132	6.04589
189712	162126	98	71677	60614	94	2037	1612	25	3487	2809	35	8050	7404	47	10053	9157	59	303144	271492	109	6.04692
175643	160420	94	69985	62393	91	1477	1526	21	4962	4810	43	10299	9365	54	14720	12595	72	409461	369070	102	6.04898
43286	44054	70	16885	17087	52	310	373	0	740	909	0	1529	1605	21	2348	2266	27	78877	72946	86	6.05104
155570	128742	92	61463	49649	90	1313	1095	12	3010	2783	34	7957	6527	54	11070	8649	65	318087	261414	108	6.05104
107856	95908	87	39841	34954	84	1508	1029	6	1843	1789	27	4652	3967	39	6364	6054	41	184996	159112	101	6.05104
28477	26479	78	8718	8868	40	137	493	0	738	713	0	907	834	0	1642	1556	21	45531	46347	75	6.05207
97273	93744	92	36867	36136	79	530	865	0	2259	1890	30	4304	3996	39	5859	5323	41	179151	170342	97	6.05207
202765	165221	120	89655	77324	104	2165	1783	23	4585	3392	42	10990	8607	60	15887	12834	75	419229	340446	114	6.0531
74963	72599	86	14116	14039	47	890	727	0	906	998	0	2994	3099	29	5046	4549	38	119899	115137	92	6.05413
78048	77039	86	27664	27181	75	603	559	0	1067	1149	11	3184	3268	29	4587	4445	38	135893	135480	83	6.05516
115768	102481	95	39678	35390	85	1212	982	0	2215	1722	23	5032	4649	40	7115	6631	47	212708	187542	102	6.05619
117652	115185	87	59628	58688	82	1202	1420	11	3026	2771	32	6967	6872	44	8830	8765	49	256213	239347	97	6.05722
54851	55471	74	20285	20129	57	889	567	0	706	559	0	2302	2262	27	3188	3137	31	85504	83123	89	6.05825
122627	106241	104	35345	30603	84	1104	1173	11	2458	2341	29	6975	6055	53	8421	7502	58	267461	241488	104	6.05928
190813	153569	97	80329	65204	96	1825	1473	20	4075	3389	39	8802	7159	55	11879	9441	62	355369	285516	112	6.05928
120991	113854	86	46670	43502	83	1443	1327	17	2956	2699	31	6426	5786	46	9408	9093	49	273571	251305	100	6.06031
157137	146666	91	82072	76574	89	2057	1769	25	4302	3914	37	8898	8354	50	12138	10924	67	362419	326086	106	6.06134
148349	122287	96	51314	44015	89	1229	1375	13	2996	2235	34	6743	5652	47	8284	7790	52	272711	237719	108	6.0634
74371	76734	76	16833	16887	52	473	673	0	1191	1231	16	2853	2547	29	3592	3285	35	114357	116909	91	6.0634
98926	95392	83	35577	34604	79	817	967	0	1961	1879	26	5172	4947	38	7047	6733	46	210096	196420	97	6.06442
34329	33940	70	5334	5625	35	846	839	0	963	1070	6	1693	1599	19	2460	2784	26	79795	77546	84	6.06545
107990	103439	84	27781	25464	82	1571	1337	15	2840	2446	28	5305	4922	43	8419	8428	51	247529	233579	99	6.06751
128636	120691	90	45742	42860	82	1517	1782	17	3532	3037	35	6802	6681	43	9826	9828	55	297990	281300	95	6.06854
114295	106562	92	39383	36824	82	1350	1241	15	2153	2231	25	5865	5663	43	8095	7443	58	228588	220468	96	6.06854
103034	96222	87	38739	35229	80	1024	857	0	1795	1842	22	4667	4633	37	5632	5582	43	181267	177597	88	6.06854
355380	246618	137	178576	128787	137	5383	3699	42	10715	7661	58	24709	18391	97	33722	24209	130	980616	740508	153	6.06854
123014	117161	86	67258	64980	85	1205	1212	10	2090	2052	25	6971	6357	46	8663	7803	54	252753	221089	90	6.0706
154559	132880	94	69476	58444	90	1636	1267	20	2667	2421	30	6585	5755	49	9280	8572	61	259789	235097	103	6.07163
123160	116921	84	46181	44354	83	1885	1680	19	2913	2867	31	7868	7407	49	10590	10204	55	325214	313468	97	6.07163
135065	124651	86	46215	42328	85	1289	1223	17	2900	2570	33	6247	5700	45	9007	8435	54	266727	233600	95	6.07266
64778	61286	79	22158	21438	64	293	355	0	625	872	0	2403	2430	25	3500	3187	36	83989	80173	90	6.07369
46326	46165	72	16415	16730	50	705	686	0	917	483	0	2040	2430	23	3138	2925	33	84904	82138	88	6.07472
98984	93613	85	30562	29606	79	1388	1349	14	3131	3186	31	7370	7292	47	10311	10008	57	288993	280539	99	6.07575
34396	35573	63	8333	8434	40	493	435	0	443	405	0	1585	1591	19	1695	1831	24	67924	67170	84	6.07575
231579	162886	109	80221	56430	102	2434	1385	25	5292	3469	49	11899	8522	64	15523	10952	76	463237	326771	121	6.07781
46862	45833	74	22994	22817	61	920	523	0	502	676	0	1772	1756	23	2695	2917	28	80516	82013	85	6.07781
31639	33456	69	13044	13326	46	171	349	0	723	850	0	1785	1795	21	1953	2017	24	68315	66298	82	6.07987
158378	134095	98	57373	48385	92	2111	1501	24	3402	3181	30	7361	6587	48	10953	9704	55	312642	280557	107	6.0809
102761	101055	81	45912	45383	79	884	995	0	2632	2455	29	4890	4802	36	7798	7557	51	228104	224186	97	6.08193
25697	26306	67	7675	7653	40	97	232	0	679	510	0	1216	1126	11	1535	1634	18	48555	47633	81	6.08399
99580	94588	92	29933	29165	79	723	977	0	1489	1532	16	4660	4614	38	5573	5211	39	174224	169186	91	6.08399
134543	127075	89	90894	86862	87	1659	1655	23	3469	2890	37	6856	6008	49	9037	7897	54	258407	230783	93	6.08502
151651	123315	93	54249	42776	91	1842	1141	11	3025	2685	35	7046	6050	47	10007	8439	57	296123	241575	110	6.08502
115405	110656	83	38118	36271	80	1071	1021	3	1656	1601	27	4662	4485	36	6244	5987	45	198016	191085	94	6.08502
177370	141768	97	54305	41647	94	1757	1562	23	3841	3053	41	9392	7321	53	12094	8830	71	348041	276553	112	6.08502
124491	113962	88	39748	34225	86	1211	1181	14	3079	2717	31	6908	6254	46	9146	7852	56	285199	257487	102	6.08605
115208	112253	92	21334	21068	60	1055	1144	7	2096	1917	26	5269	5254	38	6705	6632	48	207884	199107	98	6.08605
53228	53853	81	19507	19785	59	487	350	0	877	980	0	2497	2503	25	3149	3696	29	88843	87464	82	6.08708
111552	106632	95	36938	35484	80	1181	919	0	2298	2174	28	4828	4687	39	5808	5692	42	171897	165372	94	6.08811
122759	116226	85	35635	34398	80	859	828	0	2416	2121	28	4454	4036	38	6992	5947	50	188499	174769	100	6.08811
240796	167681	110	93372	66377	105	2679	1657	32	5882	3809	47	11614	8360	66	15223	10479	74	465030	335867	121	6.09016
132864	113680	91	40970	33083	88	1247	843	0	2708	1978	29	6093	5419	46	8923	7758	51	245349	210869	105	6.09016
47228	49771	65	13905	14492	45	686	514	0	1103	1119	7	2455	2389	25	2899	2959	29	88602	90576	88	6.09016
130619	125286	85	49104	47048	82	1932	1698	19	3563	3389	29	7608	7353	47	11999	11575	62	341881	327319	101	6.09119
124401	118166	98	42925	40819	82	786	855	0	3163	2659	32	6593	6442	44	8785	8584	53	265048	250216	94	6.09119
151212	137469	89	60000	54329	86	2007	1397	20	3488	3954	32	8651	7921	51	11434	10268	63	331740	305788	101	6.09222
128378	121868	90	40076	38975	82	884	1023	4	2541	2884	26	6215	6114	42	7672	7381	46	226109	215335	91	6.09222
200513	176998	97	69004	60486	92	2159	1995	26	4120	3815	37	10755	9538	62	15183	12553	74	399286	347781	109	6.09428
41204	41541	83	9307	9292	42	359	558	0	363	563	0	1705	1794	23	2507	2703	24	71604	74924	85	6.09531
165259	146179	92	62328	54782	90	1581	1766	17	4453	3951	39	9231	8625	48	12130	11285	56	375955	360903	99	6.09531
35491	39201	54	19862	20527	56	142	236	0	345	693	0	1442	1750	19	2558	2616	25	68452	67686	83	6.09531
105113	100069	83	26492	25740	79	1331	1217	12	2774	2513	28	5902	5627	42	8093	7915	44	249029	238060	97	6.09634
81943	82287	78	34241	34217	77	716	776	0	2278	1923	20	4221	4316	36	5941	5843	45	162500	155828	94	6.09737
22854	23095	65	6818	6915	38	92	245	0	973	592	0	874	911	0	1844	1574	25	46927	50412	78	6.09737
63969	59522	86	23382	22768	66	363	670	0	1339	990	0	2571	2623	27	3939	4466	34	103885	102576	88	6.0984
33045	33377	68	12931	13066	46	572	525	0	1020	926	0	1679	1470	18	2060	2113	23	59371	60538	80	6.0984
109962	104495	86	29724	28902	80	1053	1072	7	1995	2537	23	5226	5014	39	7017	6378	55	212958	203307	92	6.10149
96571	94839	84	25692	25251	76	583	414	0	1545	1715	17	4215	4442	35	5239	4934	38	167092	159895	95	6.10252
105378	95827	99	42407	38151	81	1124	1260	13	2789	2509	30	6237	6134	45	8594	7582	50	258774	235456	99	6.10252
109842	105925	80	36215	33794	79	1094	1004	2	2553	2673	25	5525	5519	40	6558	6435	42	215130	192638	95	6.10561
69189	67358	84	28246	27664	76	518	782	0	1533	985	0	3382	3373	31	4439	4174	40	136932	133491	84	6.1087
75243	70412	82	27022	24994	77	865	945	0	1625	1424	15	3717	3442	36	4848	4986	39	149646	135424	95	6.10973
80038	78846	79	27762	27475	76	817	750	0	1798	1494	17	3214	3228	31	4889	4859	42	133579	129934	87	6.10973
17079	18118	46	5304	5488	34	2	268	0	451	599	0	914	1083	6	1817	1626	21	42296	42571	74	6.11076
77143	76400	88	31864	31790	76	611	632	0	1337	1286	18	3186	3057	32	4137	4352	35	124846	119986	93	6.11076
123032	118471	87	38077	36423	80	1395	1401	13	2695	2425	29	6451	6195	46	9485	8874	58	289365	269749	100	6.11179
71230	69262	81	24447	24407	70	767	490	0	1395	1524	17	3040	2981	30	3747	3551	34	114823	109735	93	6.11282
29880	30645	67	12027	12445	45	387	433	0	757	617	0	1429	1389	18	1717	1901	16	48303	49756	82	6.11282
51212	50106	89	18519	18586	57	444	592	0	552	559	0	2853	2702	30	3346	3618	33	98242	95765	87	6.11385
21875	21276	67	3875	4040	31	244	268	0	501	923	0	872	983	0	1599	1658	21	40952	41593	78	6.11385
89170	88490	82	35099	34567	77	882	1070	5	2202	2322	22	4639	4316	38	5906	5627	45	179950	171038	95	6.11591
104096	97811	86	26924	26068	80	1225	1010	4	1815	1646	22	4616	4075	40	6010	5379	44	179445	171564	96	6.11693
114945	111392	82	32044	30621	80	930	870	0	1983	1894	27	4996	4983	39	6689	6397	41	187218	176864	96	6.12002
48836	51996	57	10497	10587	43	396	283	0	746	1052	6	1850	1924	23	3320	3264	31	89312	86378	88	6.12002
149153	124647	92	46010	37418	89	1474	1094	14	2635	2523	27	6200	5066	45	8378	6938	50	254337	210812	107	6.12002
30886	30431	63	11680	11637	46	436	457	0	957	873	0	1108	988	0	1813	1676	18	51999	52570	75	6.12208
127136	123433	86	45013	43422	82	1431	1402	18	3036	2785	33	7755	7565	53	10449	9949	64	310245	292510	97	6.12208
96542	93878	82	34852	34890	78	821	779	0	1720	1567	20	4814	4714	38	6179	5373	45	186054	178564	97	6.12311
81323	79028	80	23059	22274	67	687	913	0	1561	1584	16	3558	3399	33	4598	4555	35	144165	140075	93	6.12311
116380	111731	86	44237	43014	83	1611	1272	12	2229	2480	26	6228	5896	42	7271	7213	44	224774	215878	97	6.12414
94584	87939	97	32474	29559	87	1093	1175	10	2148	2067	25	5223	4860	47	6446	5890	45	207351	189342	97	6.12414
160188	122517	96	78682	62779	95	2548	1980	30	5307	4038	42	10663	8419	61	14942	11098	78	448751	337351	112	6.12517
61348	62702	78	22410	22360	69	801	638	0	1241	1192	10	2422	2475	27	2761	2685	28	87224	84913	89	6.1262
112246	105704	83	43314	41138	82	994	1037	5	2913	2603	27	5669	5561	39	7577	7241	50	217336	206751	99	6.12723
158768	150867	88	53885	50772	87	1567	1350	19	3444	3193	33	8186	8005	48	9760	9460	52	326961	308135	97	6.12723
141108	129365	88	45549	41977	84	1097	1222	9	3588	3341	34	7233	7056	44	11355	10144	60	287409	277822	99	6.12929
42065	42387	73	14783	14724	49	214	291	0	977	869	0	1940	2068	24	2634	3042	25	75460	73808	86	6.13032
207216	161316	101	78377	59462	97	2513	1673	26	4561	4029	40	9881	7970	56	12986	9876	64	384824	322758	112	6.13135
59503	60403	75	22690	22728	62	851	703	0	1219	1143	11	2274	2091	25	3473	3436	35	87427	87250	83	6.13238
84911	81165	86	31218	30177	77	865	821	0	2001	1892	21	4131	3832	37	5684	5478	38	160016	158139	93	6.13444
36728	37933	69	9416	9565	42	122	338	0	469	496	0	1886	1893	22	2902	2805	30	75300	77472	85	6.13547
21222	21589	48	13923	14348	48	222	218	0	747	560	0	1427	1455	16	1465	1584	17	44008	44819	78	6.13856
25499	27224	50	7891	7904	40	313	338	0	284	309	0	982	1020	5	1898	2200	23	49160	45148	80	6.14062
146043	136334	102	78535	73386	85	1770	1620	22	3668	3761	32	7970	7615	48	10706	10045	63	326417	305465	102	6.14165
47825	47085	76	20256	20261	56	458	500	0	767	957	0	2149	2087	25	2932	2637	27	88129	88556	88	6.14165
118688	112217	84	66596	63520	83	1328	1063	12	2766	2537	31	6621	6499	48	9498	9070	56	282324	260556	100	6.14267
60001	61750	75	25266	25761	72	597	481	0	1119	1250	13	2108	1960	24	3255	2838	32	102943	104403	89	6.14267
60936	61451	76	22040	22039	64	516	370	0	1439	1190	13	2068	2160	23	3822	3523	39	82828	81891	85	6.14267
41881	45139	56	19867	20519	53	412	413	0	1332	1244	12	2148	1933	25	4535	4543	39	93841	94858	86	6.1437
164461	141138	91	61246	52061	88	1849	1249	19	3275	3095	34	9329	7559	53	11203	8671	63	358580	306102	107	6.1437
199202	175426	104	94319	84372	98	2560	2425	25	5427	3744	44	10970	9432	57	15266	12589	69	463814	379419	108	6.14473
35959	37336	59	14867	14977	48	624	384	0	517	556	0	1063	1220	11	1639	1815	21	52901	54417	84	6.14576
61812	60562	80	20736	20889	58	479	627	0	732	1000	1	2772	2930	29	4401	4332	39	130287	127575	92	6.14679
35924	36526	69	7111	6914	39	264	237	0	555	601	0	1647	1528	20	2833	1995	31	60060	60878	81	6.14885
268675	180235	111	96150	70133	110	3533	2478	40	6581	4404	57	16021	10791	80	23426	16477	94	631188	432986	127	6.14885
40517	41170	69	19323	19140	55	526	324	0	902	729	0	1901	1832	22	2577	2432	29	69683	70198	86	6.14988
32675	32725	72	13876	14108	47	510	334	0	771	528	0	1674	1419	17	2307	2227	24	56060	52587	83	6.14988
39251	38509	72	15128	15173	50	639	483	0	842	759	0	2013	1847	21	2084	1924	26	67364	66031	85	6.15091
93666	90490	82	21463	20949	61	806	1029	3	2023	2605	21	4883	4839	40	7137	7114	40	189452	185222	95	6.15194
220754	171686	104	120801	97727	103	2789	2352	29	5674	4370	47	12032	9793	66	16460	13343	65	471101	378809	105	6.15194
104449	102162	83	26380	26039	78	544	795	0	1874	1969	20	4564	4269	36	6084	5453	43	175905	167109	97	6.154
195431	153008	101	64509	50048	96	1547	1588	17	3928	3487	38	9238	7841	52	12531	10463	61	381003	301735	114	6.15606
59463	59982	78	16891	16888	52	538	739	0	1116	1032	4	2353	2460	25	2630	2494	29	89661	88751	91	6.15812
50452	47976	89	21392	21197	61	428	435	0	774	721	0	1735	1600	20	2756	2736	28	78266	76284	84	6.16018
141535	132812	86	44236	41885	83	1185	964	0	2514	2422	29	5928	5841	41	8601	8055	51	253358	234828	102	6.16018
101150	98176	89	44980	43467	80	1271	1226	11	2388	2332	26	6006	6159	43	7701	7803	46	253807	247362	96	6.16121
96688	95450	80	102270	100951	83	1289	1137	10	2708	2526	28	5881	5542	44	8637	8194	49	249810	220203	91	6.16224
94951	92438	84	30952	30765	77	1200	947	0	1932	1823	27	4669	4455	39	5922	5742	49	172926	169209	90	6.16327
107903	97845	90	55537	51552	85	1558	1182	12	1694	1825	21	5355	4893	42	7514	6646	48	203276	188716	101	6.1643
118979	105068	90	41140	35292	85	1256	974	0	2197	2142	27	5924	5283	43	8222	7133	49	234912	207976	102	6.16533
97001	92942	86	33515	31468	80	846	584	0	2381	2000	30	4518	4124	39	6130	5139	45	182450	171110	97	6.16636
105375	102908	85	29942	29320	79	1162	1367	11	2771	2851	28	6575	6505	43	9892	9384	54	259895	251393	92	6.16636
129985	122814	93	45020	43157	83	829	1195	11	2711	2509	28	5810	5672	40	7445	7440	43	219862	209849	102	6.16739
177503	160902	91	70010	63860	88	2175	2236	24	4471	4094	37	10083	9523	53	14166	13678	65	402773	389454	96	6.16842
194741	153426	113	59288	45169	94	2025	1695	24	4449	3417	41	11540	8330	68	14815	11519	65	431568	332570	113	6.16842
23053	23168	73	14836	15281	48	83	245	0	777	773	0	833	841	0	1747	1615	21	36332	35191	77	6.16945
225360	182243	110	87894	72574	102	2362	2119	24	4827	4396	42	9996	8545	55	14485	11745	69	411194	342385	120	6.16945
151122	131681	90	50091	43442	89	1365	1125	11	3175	2679	33	6674	5632	50	7337	6383	56	253269	223404	102	6.16945
88111	88101	95	30500	30273	77	680	891	0	1729	1526	21	4022	3631	36	5306	5105	45	162701	158305	95	6.1715
159625	143841	93	58588	52782	88	1956	1766	19	3401	3298	37	8905	8472	52	12922	12068	69	371974	353562	105	6.17253
104776	103573	80	76499	75691	82	1333	1032	5	2900	2359	32	6335	5866	43	7755	7405	49	225869	216223	92	6.17253
86640	85216	83	23776	23409	69	997	702	0	1764	1889	20	4825	4901	37	5766	5733	38	181723	175655	95	6.17459
122046	119739	87	81697	79582	83	1878	1773	20	2778	2700	30	6725	6600	47	9962	9070	58	257943	246250	96	6.17459
161862	131440	103	50316	41295	90	1397	1027	8	2468	1990	29	6542	5308	53	9926	8330	58	282554	240298	110	6.17459
24774	25062	68	10647	10784	43	64	170	0	489	693	0	843	866	0	1301	1474	16	41701	40180	78	6.17562
137548	116596	95	45168	37947	89	1306	1014	4	3388	2611	36	6850	5683	50	7991	6884	49	250106	209935	107	6.17665
105149	103679	82	61389	61774	81	1437	1263	12	2265	2240	24	6004	6068	42	8173	7730	49	229798	210380	94	6.17665
209065	168907	101	74551	58444	97	1517	1465	17	4291	3849	41	9807	7609	62	14607	12077	74	396906	328926	115	6.17665
78920	82284	75	31077	31152	76	1121	768	0	1289	1315	14	4341	4153	35	6416	6018	44	178959	176353	93	6.17665
46996	48912	71	14144	14280	47	461	347	0	853	996	0	2618	2393	28	2545	2642	25	86997	83540	88	6.17974
146538	131460	94	52225	48030	87	1709	1854	20	3542	2721	37	8156	7412	49	12048	10569	63	321130	287901	98	6.1818
238225	153677	132	125975	75491	129	3927	1976	44	7924	4355	77	19207	9373	101	25526	12246	106	677729	320751	141	6.18283
166574	141787	91	69289	59023	90	1499	1236	14	3528	2860	38	7270	6598	48	9871	8420	60	300227	258452	109	6.18283
219666	122425	238	51951	24397	177	2421	1480	14	5654	3520	37	11242	7204	90	16213	9609	112	478440	284531	268	6.18386
24550	26320	50	12365	12519	45	579	407	0	766	635	0	1163	1154	8	1595	2087	18	43737	44341	80	6.18489
133903	124344	89	51494	48907	85	1383	1341	17	3330	2848	32	6743	6683	42	9053	8380	59	263447	245320	104	6.18592
23923	26261	46	5877	6001	35	439	394	0	292	475	0	1187	1301	15	1995	2128	21	48655	47637	80	6.18798
16721	18468	42	12426	12643	45	320	355	0	112	366	0	379	808	0	1188	1363	16	31163	32822	74	6.18901
123165	115023	87	33788	32010	81	1186	770	0	2170	2232	26	5601	4937	41	6924	6720	49	207137	190896	100	6.18901
25980	26824	67	7967	8060	39	362	443	0	348	493	0	1064	1196	10	1720	1862	23	49942	51001	80	6.19004
83959	81549	85	31723	31447	77	576	705	0	1603	1438	17	3998	3806	37	5785	5374	45	168863	169270	95	6.1921
147821	137168	94	80112	75309	86	1828	1859	23	3574	3473	34	9321	8181	51	13369	12294	69	418136	364425	103	6.19313
122974	114745	88	47015	42764	84	1242	1200	9	2467	2300	32	6154	5677	42	8315	7985	49	235797	217488	102	6.19416
154751	143118	97	54251	51209	86	1731	1615	16	3769	3565	35	7981	7534	48	10969	9999	69	317923	290640	96	6.19622
164001	139321	101	47933	39463	93	1595	1371	21	2828	2468	30	7367	6122	53	11450	9076	64	291891	245445	108	6.19622
162180	135420	93	52653	45339	87	1591	1323	15	3233	2286	32	7907	6572	52	11219	9359	59	317984	273994	106	6.19622
213173	170220	106	87205	69089	100	2480	2134	26	4673	3885	46	11260	9341	61	14545	12956	76	434393	364876	117	6.1993
79668	80577	78	14365	14045	48	725	741	0	1562	1402	15	3131	3158	29	4655	4757	37	132349	127049	92	6.20033
34122	35679	72	12623	12856	46	358	275	0	659	628	0	1287	1311	20	2399	2576	28	67508	67231	78	6.20033
137034	124673	102	34643	31688	82	1166	1105	7	2975	2853	29	6662	6220	42	9953	9347	56	289432	268504	98	6.20136
199681	161519	98	88032	72277	96	1496	1418	16	4137	2903	40	9635	7534	55	13001	10024	68	357046	291943	113	6.20136
139819	127604	89	62071	57157	85	1413	1133	14	2481	2652	29	6242	5752	42	7968	7186	52	236603	198900	95	6.20136
148143	134224	89	39045	35125	85	1261	1360	18	3228	3068	31	6700	6197	43	9628	9140	53	299408	290898	100	6.20342
44262	44881	73	18296	18342	55	537	582	0	872	1024	4	2020	2061	22	2491	2093	28	80941	82775	76	6.20342
163407	136119	97	48524	40291	92	1840	1600	16	3249	2638	34	8024	6507	52	12013	9728	61	337343	278185	110	6.20445
144043	133082	96	74786	71005	87	2078	1958	23	3899	3531	37	8947	8444	50	12623	12288	61	363824	338175	105	6.20548
132840	121242	86	35234	31107	86	1351	1393	12	3964	3376	40	6398	5939	45	8239	7822	55	254843	229084	103	6.20548
73075	71938	79	22075	21762	68	506	456	0	1030	1380	13	2993	3180	31	3574	3679	35	117417	114629	93	6.20651
119205	112229	88	43925	42098	82	1365	1390	15	2756	2812	26	6116	5661	43	7622	7063	46	216363	201230	96	6.20754
32946	34359	61	12480	12689	45	348	512	0	503	646	0	1473	1453	19	2303	2101	26	68384	69495	79	6.20754
75992	74249	87	25532	25537	72	585	571	0	1324	999	0	2870	2746	29	4265	4020	37	123080	117901	93	6.20857
47342	46743	72	18252	18661	54	-128	165	0	938	492	0	2061	2027	24	2252	2502	28	73683	70159	87	6.20857
139152	127032	90	83867	78358	90	2806	2405	29	4970	4262	40	12561	11397	65	16384	14530	70	452868	379177	101	6.2096
38041	37049	67	13705	13724	46	238	447	0	603	918	0	1806	1835	19	2679	2568	28	78471	76923	86	6.2096
68998	66412	79	22219	21562	68	771	754	0	1682	1683	17	2639	2673	27	4138	3504	42	117198	115075	84	6.21166
118778	103949	86	46758	39925	85	1265	908	0	2132	2020	23	5530	4770	43	7058	5620	51	203149	170423	103	6.21269
55723	58983	67	12694	12894	44	385	336	0	1549	1302	14	2224	2559	25	3760	3862	33	97956	99194	90	6.21269
53163	55159	77	22262	22599	60	448	721	0	722	769	0	2591	2490	28	3000	3261	29	90279	88113	89	6.21269
108935	107816	81	28450	28118	78	672	909	0	2063	2121	24	5426	5515	39	6331	5795	49	199974	187547	97	6.21269
28467	27539	72	7368	7445	38	352	278	0	600	560	0	1154	1138	9	1869	1967	20	55345	55771	80	6.21475
110032	106451	83	46932	45774	82	896	880	0	1852	2039	23	4491	4359	37	6578	6079	46	194341	186557	95	6.21578
195460	156607	103	67252	53746	94	1757	1384	21	3416	2672	37	8161	6707	53	10586	8642	62	326163	255115	112	6.21681
53111	55123	73	13020	13102	46	305	475	0	816	778	0	2379	2259	25	3356	3662	29	90033	87045	88	6.21784
61201	59622	80	19229	19215	57	207	522	0	1058	1167	10	2507	2594	27	3150	3364	32	102440	100271	92	6.2199
92678	90482	81	36502	34898	79	882	1063	5	1742	1761	22	3881	3920	33	4587	4572	36	157143	151454	92	6.22093
61260	61825	76	22024	21940	60	562	622	0	818	984	0	2539	2467	28	3254	3862	27	93890	93879	91	6.22093
104693	100928	83	61474	60579	82	2080	1773	20	3811	3633	36	7485	7333	48	11476	10734	63	309725	289664	97	6.22298
92236	92482	81	33292	32895	78	717	1034	4	1810	1660	17	4032	3840	36	4987	5432	40	145238	141713	89	6.22401
40375	41631	70	15120	15416	48	409	480	0	852	807	0	1946	1816	21	2757	2679	28	72132	72317	85	6.2271
77585	75907	80	30201	30005	77	918	667	0	1408	1406	18	3748	3653	31	4440	4744	35	148023	148368	94	6.22813
296468	207956	141	159033	114652	123	4752	3731	40	8331	6080	55	21888	16508	94	27712	20368	111	807787	612331	130	6.23019
175524	120318	119	57225	39788	111	1906	1512	19	4110	2996	41	8864	6267	68	12567	8962	79	371390	255840	128	6.23019
170449	144362	100	60851	50440	92	1496	1291	13	2950	2813	38	6936	6121	46	9413	8331	53	289234	257588	102	6.23225
141858	120327	93	44851	37102	87	1086	866	0	2314	1978	30	6395	5394	44	8136	6840	52	243811	205037	105	6.23225
249573	179018	106	90176	66317	102	2554	2022	25	4703	3839	43	11508	8553	64	13663	10287	69	430890	308785	120	6.23328
119970	115356	99	38623	37670	80	1377	1458	15	2693	3025	27	6791	6555	43	8374	7978	51	259402	241455	93	6.23328
67483	66778	81	24669	24742	67	358	417	0	736	1075	6	3057	2955	30	3805	3430	33	101910	98743	92	6.23328
111555	108714	93	70702	69419	83	1096	1311	13	2506	2229	30	6191	5999	43	7916	7906	50	231571	227343	92	6.23431
89034	83075	96	30953	30099	77	824	1055	6	1738	1492	19	4305	4265	38	5782	5620	39	169604	165069	94	6.23534
88713	80516	89	39649	36049	82	1116	929	0	1923	2076	24	5649	5325	42	7026	6271	46	206339	190731	97	6.23637
119814	111078	89	43980	40186	84	1233	1065	6	2865	2567	30	6558	6170	48	8258	7478	55	248334	228561	101	6.2374
66926	66533	81	10353	10557	42	709	677	0	728	851	0	2700	2596	27	3333	3727	30	106322	105278	91	6.2374
106814	105788	84	36954	36444	79	1551	1579	13	3241	2746	34	5914	6008	39	7755	7341	51	237120	227897	97	6.23843
139816	122570	89	50721	44504	87	1635	1256	13	2766	2410	29	6242	5394	45	8580	7802	48	257867	226503	105	6.23843
185776	152911	98	65249	54028	94	1945	1836	20	4370	3589	40	10967	9336	59	13842	12265	66	447625	407567	107	6.23946
154541	120016	99	55682	43163	93	1643	1237	18	3239	2987	35	8014	6284	53	10994	8488	68	315936	242235	110	6.24049
115967	109567	84	41268	38909	82	1646	1666	18	2638	2389	29	6040	5843	43	7656	7220	47	238995	217345	97	6.24152
206109	160747	98	84238	66475	98	2656	1961	30	4592	3499	44	10022	7610	60	13572	10895	71	404654	320389	115	6.24152
112938	108546	86	36540	35652	80	1010	979	0	2433	2662	28	5860	6012	43	8331	8576	47	228499	218509	99	6.24152
38712	38114	71	12815	13056	46	452	366	0	547	720	0	1022	1314	11	2561	2461	26	58046	59328	79	6.24255
53847	52179	82	18844	18205	59	644	489	0	1198	1158	8	2206	1979	25	3016	3144	27	86380	85692	86	6.24255
72945	69821	88	17239	16788	54	336	524	0	1218	1331	14	3267	3088	33	4609	4090	45	124206	120086	89	6.24667
41310	41536	75	14971	15111	48	608	527	0	557	584	0	1639	1662	21	2109	2216	25	68485	70781	87	6.24667
103562	100388	82	34646	33319	81	1016	1101	6	2490	2361	27	4728	4386	40	6395	6268	44	189095	181251	99	6.24667
150877	139647	90	52906	48640	87	1326	1295	13	3016	2796	35	7297	6615	44	9290	8779	51	288742	248948	99	6.24873
183382	165190	91	82105	74003	91	1911	1952	22	4441	4113	36	9002	8396	58	11323	10769	67	340075	333941	102	6.24975
173913	157816	92	78917	72262	90	2302	1926	24	4196	4083	35	9292	8690	51	13958	13118	68	398622	365211	107	6.24975
326955	198209	134	178079	114148	132	5537	3745	46	12152	7791	66	29414	19508	106	37989	25365	126	1.04858e+06	702132	149	6.25078
41875	41490	72	14591	14597	49	-18	343	0	627	642	0	1816	1912	22	2296	2096	24	73554	69347	84	6.25284
172728	144196	98	59766	49677	93	1803	1504	21	4022	3039	42	8379	7047	60	12041	10055	67	341475	298661	110	6.25593
135339	108588	109	43725	34611	109	1589	1215	14	3108	2884	32	7037	6000	47	9001	7128	60	278169	230436	109	6.25593
136678	127481	88	66451	63374	85	1374	1557	15	2961	3126	29	8728	7871	56	10753	9981	54	320604	288369	95	6.25696
90683	87214	91	28874	28607	78	1402	998	0	2058	1677	26	4406	4254	38	6426	6367	44	183967	177807	88	6.25902
201370	156934	103	71838	55578	101	2150	1699	22	4056	3182	36	9817	7799	56	12953	10420	62	390866	321653	113	6.26211
149759	138158	94	45396	42698	84	2413	2449	25	4711	4425	38	11313	10609	58	14443	14266	66	449643	420417	96	6.26417
154790	127080	94	47000	38087	91	1673	1183	12	3133	2511	33	7234	5347	54	10120	8136	61	291514	240270	109	6.26932
109818	107123	89	58510	57613	82	1384	1336	16	2059	2361	26	5856	5644	42	7383	7049	49	208873	193767	95	6.27035
96837	95891	80	26773	27122	69	596	919	0	1881	1759	22	4277	4619	35	7068	6940	48	175401	171363	91	6.27035
184695	147747	105	66286	53208	94	1987	1792	20	4362	3133	40	9638	7811	57	12971	10617	68	388141	316907	112	6.27138
57400	58373	82	25782	26406	67	425	375	0	884	1143	8	2252	2185	23	3635	3650	34	89976	93603	90	6.27138
127788	122722	86	49927	48670	82	1863	1635	16	2763	2751	29	7269	6959	45	9702	9337	49	278787	267068	101	6.27241
116877	111739	88	48272	45351	82	1485	1342	13	2763	2761	31	6234	5894	45	8646	8398	54	256749	247367	95	6.27447
87585	83899	80	17736	17413	53	1152	877	0	1478	1409	23	3690	3872	32	4958	4509	37	151366	143645	93	6.27961
88863	85842	85	33266	32443	78	827	707	0	1594	1247	19	3565	3434	33	4356	4470	32	143728	137609	96	6.28064
222319	176039	99	72650	58155	97	2212	1687	22	4758	4062	43	12628	9762	65	16337	12477	70	456082	341958	108	6.28064
43889	43781	67	18111	18455	53	359	313	0	854	656	0	1636	1859	18	2418	2549	26	72196	71561	88	6.28579
125530	108771	91	41616	35604	86	1505	1213	15	2773	2302	36	6965	5908	48	9618	7752	58	265729	225524	104	6.28682
144114	125573	94	48846	42898	89	1380	1025	6	2910	2566	31	6792	6097	44	8670	8223	49	277934	254628	108	6.28785
52122	51683	77	19226	19303	56	154	402	0	847	1029	4	2360	2367	25	3115	3005	30	79614	81441	89	6.28991
108988	107319	82	41475	40851	79	732	692	0	2192	2183	23	5160	5041	42	6557	6808	42	188309	181616	97	6.29403
29183	30841	59	8536	8955	41	426	313	0	364	460	0	1676	1532	19	1744	2246	19	56193	57796	81	6.29403
143403	120129	93	44283	37051	89	1397	1150	13	1947	1930	22	5671	4841	46	7521	5910	53	222985	189193	108	6.29506
255785	191797	106	122371	90615	106	3366	2805	33	5980	4223	51	14789	11147	67	20259	15440	91	580659	430190	112	6.29609
140769	123169	88	69561	60477	87	1154	1093	7	2557	1948	32	6909	5814	50	8901	6851	58	264855	227309	93	6.29609
165813	148088	106	67847	62564	90	2412	2384	25	4866	4036	45	10815	9359	57	14609	12246	68	447249	373058	100	6.29815
21523	20604	51	36684	33747	70	-106	83	0	375	442	0	252	364	0	263	226	0	1810	2332	27	6.29815
95368	93315	80	27778	27276	77	706	786	0	1835	1757	22	4741	4437	37	6093	5776	43	192112	184191	96	6.29815
144943	125915	93	54726	48491	89	1313	1265	15	2608	2182	28	6287	5640	46	8974	7629	59	246099	223474	96	6.29918
172911	141234	97	64599	52504	95	2109	1535	20	3157	2579	34	7965	6610	59	11496	9559	62	315225	261210	112	6.29918
53054	53291	73	17317	17537	52	513	454	0	1011	1219	11	2602	2680	27	2800	2842	31	90288	89996	89	6.30021
115094	113301	82	49998	50003	80	1449	1585	15	3361	3088	34	7769	7651	45	10344	10155	61	306283	287476	93	6.30021
163753	151737	89	57635	53427	86	2443	2091	27	4596	4531	39	11650	11080	55	15908	14956	65	474523	442843	98	6.30329
57385	56310	77	20291	20096	60	772	546	0	1009	804	0	2301	2443	24	3436	3520	30	99575	97835	91	6.30535
53280	54441	75	13694	13868	46	174	440	0	1175	1161	10	2440	2508	25	3320	3082	32	93451	92842	89	6.30844
137969	130989	86	67316	64856	86	1649	1705	18	3295	3220	33	8425	7786	51	11616	10392	61	335786	296757	97	6.30947
182900	140510	100	73222	58641	96	1777	1405	21	4000	3206	36	8748	7097	56	11125	9162	65	334292	267652	114	6.30947
60318	60839	75	10903	11015	43	776	753	0	1003	996	0	2962	2930	27	3389	3844	29	110583	108751	89	6.3105
246762	188436	126	132013	107012	108	2913	2215	31	6430	4465	48	14300	10481	67	19781	14540	89	547523	397087	118	6.3105
160417	140549	94	50276	44629	87	1344	1183	17	2823	3064	30	7996	7977	48	11392	11224	56	342424	322329	101	6.31153
87465	82506	80	32552	31584	77	969	1091	10	1118	1242	11	3587	3424	35	4862	4683	40	148610	147175	90	6.31256
125450	105483	95	46334	39530	86	1141	1010	5	2353	1990	28	5595	4814	47	7763	6190	50	207091	172681	105	6.31256
41585	40392	84	10824	10840	44	565	637	0	890	750	0	1647	1810	20	2847	3119	30	69895	68566	86	6.31359
172387	153039	100	55313	49019	90	2190	1921	23	4062	3748	35	9724	8958	57	13774	12452	63	395633	356078	99	6.31462
21799	23369	52	5554	5589	36	213	360	0	492	439	0	916	994	0	1393	2030	20	46036	48213	76	6.31462
92254	88106	81	31212	29839	78	939	779	0	1948	1558	20	4488	4109	39	5940	5777	42	188912	183361	94	6.31565
102963	100256	93	32117	31552	79	994	641	0	2594	2422	29	5025	4784	40	7152	6767	43	208801	201248	97	6.31668
25767	25362	69	5108	5186	35	96	184	0	805	653	0	1319	1573	17	1821	1886	19	48824	51749	80	6.31771
128732	119822	99	81454	77689	85	1845	1807	21	3261	3431	32	7798	7699	47	11293	10464	63	314549	304174	97	6.31771
27673	29174	61	12154	12479	46	276	260	0	659	745	0	1367	1348	15	1678	1563	24	47814	48156	74	6.31874
182440	149080	97	68708	55952	94	1894	1538	22	3719	3088	39	8629	7168	53	12948	10345	66	381055	318106	112	6.31874
94495	95455	81	29315	28791	78	1099	1202	10	2174	1764	22	5054	5295	37	6966	6747	43	211348	204349	96	6.31874
96757	98031	79	31387	31129	77	960	1269	12	2412	1876	30	5580	5531	40	7257	7484	44	218280	222935	95	6.31977
197666	171509	98	99464	88336	92	3306	2689	36	6229	5065	54	16030	13067	71	20442	17771	85	585773	486331	109	6.31977
135563	117312	97	53394	46190	87	1695	1563	17	2600	2022	29	6156	5528	44	9554	8594	54	269530	234276	105	6.3208
96903	95788	85	30961	31012	78	1063	1211	9	2550	2103	30	4876	4924	36	6741	6378	45	198844	194889	96	6.3208
86875	85893	78	29836	28536	77	880	944	0	1227	1696	18	3497	3201	31	4697	4690	38	146721	140573	94	6.32389
198766	159640	104	72574	58663	96	1653	1418	20	3680	2879	36	9078	7231	57	12969	10517	70	361838	290308	114	6.32698
98393	97332	80	34891	34780	77	1490	1272	14	2018	2222	21	4818	4791	40	8257	8033	46	217795	212388	95	6.32698
26993	27575	67	10474	10641	43	578	400	0	381	760	0	1397	1346	14	1627	1715	20	49697	48871	73	6.32801
91554	89382	83	16072	15555	52	727	666	0	2242	1733	24	3084	2898	31	1313	1342	14	45655	42883	85	6.33109
142133	129668	88	80294	74216	87	2292	1937	25	3561	3296	36	9413	8119	59	11742	11024	58	381449	328771	103	6.33212
106423	104572	83	29614	29345	79	1054	1178	14	2548	2273	30	4873	4731	36	6588	6535	42	185984	179166	98	6.33212
67440	67162	79	22358	22216	63	275	353	0	1752	1472	13	2540	2209	29	3053	3254	28	104298	102077	92	6.33521
95397	92292	86	31709	30876	79	1287	1067	6	2083	1978	24	4320	4382	38	6328	5799	43	186529	181186	92	6.33624
44982	44533	76	17454	17686	53	175	392	0	887	710	0	1508	1429	17	1557	1876	18	62079	61173	87	6.33624
39012	41336	66	13631	13776	47	119	349	0	436	640	0	1839	1574	22	2290	2479	27	63377	61836	81	6.34036
328469	219208	133	160275	112109	129	3517	2999	36	9430	6658	62	20980	14816	83	28480	19515	116	853494	606601	143	6.34139
151006	141847	91	90930	86185	87	1668	1562	22	3683	3558	31	9000	8372	52	11523	10324	63	340084	320716	96	6.34345
79242	77029	81	16114	16065	50	609	566	0	1264	1451	15	3280	3228	34	5188	5304	40	148898	145603	93	6.34551
119826	101709	94	45737	38723	87	906	781	0	2537	2168	29	5142	4145	43	7440	6360	47	202850	170607	105	6.34551
152427	141943	88	77888	71991	87	1940	1415	22	3575	3621	34	7894	7191	52	11176	10515	61	314591	286864	104	6.34551
108687	106749	83	32102	31607	79	1392	1249	10	1800	1796	23	5601	5586	38	6351	6355	39	189040	181802	98	6.34551
233040	172253	116	82757	60805	111	2727	2078	29	4507	3392	44	10636	8096	67	15393	12306	80	431076	326205	128	6.34757
141132	122989	100	53397	48429	88	1153	1041	5	2574	2372	27	5984	5419	47	8784	6910	59	244257	217290	106	6.35169
33021	32752	72	13426	13542	47	173	210	0	617	482	0	1556	1654	17	1647	1765	17	43953	42717	83	6.35375
64188	62807	77	22242	21837	63	655	662	0	1283	1456	15	2734	2606	28	4159	4314	35	116824	118366	92	6.35478
88368	79065	90	34066	30114	82	839	873	0	1981	1775	23	4576	4513	36	6662	5814	51	190954	174283	98	6.35683
85708	82773	80	30427	29906	77	750	948	0	2025	2104	25	4672	4639	38	5981	6047	42	197528	188200	95	6.35786
55750	55340	77	22427	22193	66	530	454	0	890	983	0	2184	2159	25	3246	2533	35	84167	81908	87	6.35889
31231	31674	66	16668	17229	51	223	453	0	470	747	0	1291	1237	12	2870	2757	28	55615	56121	83	6.35992
56961	55222	90	18121	18107	52	613	566	0	1179	921	0	2314	2522	23	3156	2900	37	88581	88769	86	6.36095
44649	41762	76	42588	41759	76	1408	1382	15	2817	2873	29	6293	6269	42	8578	8370	52	258685	257081	70	6.36095
71660	74541	75	31366	31770	75	612	594	0	1731	1646	15	3714	3846	33	5233	4804	42	154980	149670	92	6.36095
225247	177164	109	102007	82944	103	2181	1622	24	4619	3603	41	10542	8385	58	15034	11735	66	425058	332024	122	6.36198
78880	75780	85	27540	25713	74	1019	967	0	1422	1672	19	3382	3101	34	4368	3817	40	151614	144989	95	6.36198
79785	74474	82	33576	31117	79	948	775	0	1678	1381	17	3788	3451	37	5483	4785	46	146120	131986	95	6.36198
173378	103185	119	59284	31740	110	1306	777	0	3770	2351	47	7637	5296	60	11110	7506	68	322854	223405	122	6.36301
130597	126359	85	37812	36788	82	1474	1719	18	2708	2568	26	7471	7183	47	11348	11238	53	303851	289009	96	6.36301
63453	62541	75	21670	21405	67	373	299	0	1544	1234	13	2171	2292	25	3728	3973	32	107182	103642	91	6.36507
43251	44158	70	15991	16519	49	168	236	0	1029	911	0	2201	1807	22	3136	2882	27	76060	74606	87	6.36507
153908	129300	94	57594	48362	91	1801	1522	21	3240	3186	30	7633	6190	50	10809	9270	67	327181	281744	109	6.36507
115251	111346	81	34582	33679	80	711	842	0	1952	2363	23	4906	4875	39	6278	6103	41	218909	210500	98	6.3661
28738	31493	46	14062	14769	47	570	382	0	586	561	0	1451	1285	15	1778	1947	19	52875	54730	82	6.3661
38367	38902	67	14303	14628	47	269	517	0	374	536	0	1639	1868	17	2833	2669	27	68380	68779	85	6.3661
204705	159657	98	61654	47488	97	1814	1438	22	4185	3434	41	9988	7832	62	12483	10296	67	398142	312967	115	6.3661
62987	62840	76	22448	22480	71	925	643	0	1149	1305	13	2469	2780	28	3842	4326	31	118707	112856	91	6.36816
24638	26455	58	9656	9826	42	275	338	0	449	395	0	1359	1479	16	1954	1856	24	57640	56658	79	6.36919
51831	50153	75	19291	18926	54	677	466	0	912	750	0	1972	1885	25	2897	2861	29	79646	74818	89	6.36919
107318	103118	93	29168	28198	78	1171	1124	9	2614	2149	30	6259	6082	43	8333	8265	52	244889	239192	98	6.37125
32874	36177	52	10246	10641	42	458	453	0	624	688	0	1539	1649	19	2851	2984	29	73960	75993	83	6.37125
229709	167119	120	79595	56961	102	3119	1964	34	5029	3631	47	11892	9181	61	16317	12750	75	494405	396177	117	6.37228
157745	137936	99	72277	62712	89	1360	1097	8	3006	2794	31	6941	6188	49	10246	9526	56	275062	231389	98	6.37434
79004	73304	86	22399	21317	66	643	455	0	1282	1120	8	3070	3256	29	3934	3942	35	127941	122766	92	6.37537
122930	109940	87	47316	42218	84	1154	1026	4	2514	2066	28	5918	5026	48	8008	7273	49	233295	214479	99	6.37537
96896	93173	86	32294	31388	79	956	888	0	2745	2352	27	5142	4975	39	7952	7955	47	210690	202392	97	6.3764
137181	119924	104	38725	33813	89	1463	1355	14	2813	2497	33	6552	5853	48	8296	6699	53	247713	223089	108	6.37743
157041	132962	101	45009	37481	90	1645	1556	15	3147	2723	28	7915	7349	49	9616	8940	53	303530	272457	102	6.37743
103245	100302	84	36458	35632	81	1080	1198	9	2492	2377	24	6015	5602	41	6733	6862	46	222984	211921	99	6.37846
241629	171498	115	80766	58262	108	2311	1724	27	5043	3604	45	12729	9429	67	15399	10015	71	484637	363883	127	6.37949
97020	94612	81	31319	30284	78	1516	1329	14	1600	1731	23	5613	5466	40	7336	7461	45	223632	213178	96	6.37949
22293	22634	71	11907	12143	45	315	441	0	533	747	0	1150	1047	6	1300	1497	13	37581	37446	77	6.38052
131135	114791	90	51335	45562	86	1420	1158	18	2485	2418	29	6116	5607	43	10444	8500	67	263825	238810	104	6.38155
91449	90213	82	37705	37022	79	637	789	0	1942	1754	21	4488	4417	38	5643	5325	45	178346	169760	94	6.38155
151712	145402	86	96813	93077	86	2718	2490	28	6357	5344	51	13090	12011	62	17801	17278	74	519388	465333	102	6.38669
41868	43397	71	13237	13924	43	360	293	0	736	851	0	1656	1657	22	2418	2722	27	68246	68882	86	6.38669
192950	152492	102	63191	49624	94	2330	1975	25	4174	2732	44	9319	7187	57	12647	9874	65	384568	295950	112	6.38669
107551	101402	88	48431	46452	81	1489	1306	10	2006	2436	27	6509	6160	42	8448	8831	50	260086	244290	96	6.38772
28198	29060	71	11251	11859	43	313	322	0	414	584	0	1170	1218	12	2083	1908	22	55941	55415	78	6.38772
155562	142586	94	45717	41344	87	1959	1977	22	3852	3637	33	8063	7317	50	11373	10732	59	338573	324335	104	6.38772
257227	204331	119	143634	117867	112	3971	3692	33	8416	6816	52	19864	15751	92	26011	20259	106	809499	621228	120	6.38875
134648	119623	92	43387	37764	88	1461	1430	17	2667	2643	29	6929	5964	48	9483	8264	53	275805	250072	104	6.38978
136920	116695	89	50434	43059	88	869	912	0	2509	1730	25	4973	4495	44	7077	5684	50	216405	184067	106	6.39081
101857	99242	83	35675	35100	79	849	857	0	1788	1730	22	5406	5171	41	6975	6815	46	210366	205177	97	6.39184
80142	75107	80	29440	26838	78	674	816	0	1592	1581	21	3893	3591	37	5171	4929	40	156833	139832	96	6.3939
22249	23297	61	8509	8774	39	546	569	0	229	432	0	1214	1337	12	1613	1609	18	52086	51436	77	6.3939
139245	132204	87	55536	53536	84	1339	977	0	2810	2546	30	6859	6107	45	8411	8553	47	268494	249251	102	6.39493
159634	135950	97	62995	53838	91	2023	1811	21	3750	3548	34	8604	7358	53	12172	10262	61	351639	308814	109	6.39493
60892	61079	81	23498	23729	63	10	431	0	1716	1708	19	2849	3016	27	3318	3617	34	106348	105596	81	6.39596
113697	110669	84	37871	36681	79	774	1071	6	2435	2303	32	4885	5004	37	7859	7951	46	219138	211078	90	6.39596
37639	37365	85	15252	15311	49	399	363	0	841	1062	7	1508	1777	18	1817	2167	22	64075	62066	85	6.39699
116029	100745	88	53920	46948	86	1301	1217	13	2622	2106	29	6080	5404	45	8594	7330	52	237024	208676	103	6.40008
145524	133861	87	58572	53872	86	1791	1505	20	3169	2915	33	6630	6179	43	9867	8996	58	271135	243314	104	6.40008
126899	123655	87	35742	35030	79	1573	1711	18	3439	3039	33	8618	8709	49	11980	11885	56	367635	345565	99	6.40111
24757	26675	45	11311	11628	43	390	279	0	640	538	0	1269	1334	14	1635	1882	20	47098	48018	76	6.40111
132267	122347	103	33856	32399	82	1726	1514	22	3229	2976	31	7022	6505	50	10426	9788	67	316091	299281	103	6.40214
186486	148898	100	57593	46283	95	1516	1075	8	3702	2966	35	8069	6273	53	10593	9054	61	307843	258364	114	6.40214
106028	100056	84	33906	31807	80	1309	1222	14	2280	1894	25	4804	4652	40	7570	7648	46	208303	190202	93	6.40935
43493	45072	69	13347	13388	46	332	563	0	866	871	0	2190	2250	24	3289	3433	32	84696	81582	86	6.41037
103860	101211	84	32687	32262	79	526	620	0	1754	1547	21	3781	3546	35	4395	4186	38	139223	136120	89	6.41037
137193	121968	90	50794	44856	87	1270	1052	6	2714	2445	29	6364	5437	49	8876	7729	58	259354	224452	105	6.41243
230865	137467	114	63589	41414	106	2247	1232	24	4594	3089	43	10857	6604	65	14805	9228	76	441841	253933	119	6.41243
135372	130566	94	48728	46347	83	1544	1301	14	2576	2368	29	6286	6097	42	8459	7742	53	256947	241701	96	6.41243
277975	217760	122	131787	108135	119	4205	3518	35	8683	7309	52	19955	16586	79	28216	22993	107	808558	653196	136	6.41449
138586	127212	89	68048	63511	85	1973	1879	22	3887	3744	34	8499	7771	51	11307	10434	58	339966	295482	101	6.41861
116511	114221	85	38552	37699	79	815	822	0	2822	2899	31	6184	6053	40	7764	7354	53	247733	237608	91	6.42067
36731	37884	60	14542	14754	47	182	304	0	948	761	0	1184	1249	11	2185	1969	24	63474	64828	77	6.42273
151553	128963	91	46268	38584	88	1243	1494	15	3159	2637	34	7402	6270	47	12645	10590	65	327443	276023	106	6.42273
129239	112552	89	49625	42991	87	1450	1081	7	2541	2484	28	6843	5684	49	8664	7524	50	265019	225982	104	6.42273
32749	34048	53	8907	9027	41	582	719	0	880	879	0	1586	1623	18	2087	2142	24	62628	61584	83	6.42582
33397	34783	53	13723	14401	45	232	225	0	626	680	0	1471	1465	16	1437	1677	24	53364	55066	84	6.42788
37710	39071	71	16049	16245	51	-76	129	0	343	687	0	1672	1563	20	1848	2464	22	69957	68222	80	6.42788
20863	21786	56	10228	10620	43	455	359	0	-136	209	0	905	701	0	1325	1318	12	37324	38804	76	6.42891
101708	99197	82	32423	31841	78	871	865	0	1970	1707	24	4523	4068	38	5530	5370	38	180039	174605	97	6.42891
118377	105400	87	46100	39532	87	1154	1163	10	2096	1898	25	5612	5006	43	6559	6453	46	214390	187868	103	6.43097
110629	97059	92	30962	27387	82	939	981	0	2557	2037	30	6051	5729	44	7822	6746	48	229825	202425	102	6.432
120102	102228	93	41946	35273	86	1061	1110	9	2463	1911	27	5861	4945	44	7008	6150	45	219104	189864	103	6.432
140490	128904	91	77501	72513	89	1674	1867	18	3390	3370	30	7812	7561	48	9538	9619	47	293186	282567	99	6.432
107056	106683	83	27416	26945	78	1418	1348	12	1886	2129	24	5333	5265	39	8066	7862	49	236068	226744	91	6.43611
92696	90810	85	37851	37150	79	1058	1053	8	2206	1896	23	4671	4504	37	5995	6262	46	163904	160227	88	6.43714
155741	131254	97	45591	38095	90	1418	1376	17	3312	2662	34	7600	6015	50	10014	8555	55	314614	271969	109	6.43817
67348	68897	77	22321	22329	66	323	448	0	1031	889	0	2241	2567	25	3316	3697	30	108478	107279	92	6.4392
81834	79237	79	59163	57693	80	2089	1781	24	3371	3556	30	7352	7499	46	9187	9224	51	248362	225418	91	6.4392
40635	39862	74	12819	12953	46	399	446	0	757	413	0	2002	1827	21	2435	1900	27	67483	67787	86	6.44126
127134	124003	89	80582	78918	84	2054	2054	25	4450	4034	35	9121	9042	49	13011	12138	74	366129	336472	96	6.44435
71610	70541	80	20337	20370	57	872	799	0	1985	1621	21	2970	2892	29	4526	4393	37	126083	124297	92	6.44538
105216	98104	83	39620	37834	80	931	1143	11	1827	1871	21	4705	4604	38	6537	6278	43	201835	189520	96	6.44538
176796	144132	96	67264	54100	95	1883	1451	20	3127	2909	32	8048	6826	52	11816	9841	59	340766	278299	112	6.44641
93658	91584	80	22792	22129	60	1125	1145	10	2183	2424	26	5751	5667	40	7965	7186	52	233446	225341	97	6.44744
69851	67919	92	16001	15629	52	1089	710	0	1332	1183	13	2783	2807	30	3804	4076	33	112321	111041	89	6.4495
83108	83548	79	27790	27141	77	744	638	0	1950	1905	18	4426	4324	35	6962	6524	43	178174	175375	94	6.4495
45074	43822	73	10721	10641	43	257	322	0	995	779	0	1869	1522	26	2239	2210	25	72329	71468	84	6.45053
104931	104473	81	30137	29644	78	964	1258	14	2122	2180	25	5383	5079	39	6509	6336	41	192392	183447	97	6.45053
116104	107386	85	48374	45800	82	1518	1329	16	2908	3304	32	6877	6476	49	9218	8676	55	276845	245151	97	6.45053
187602	143719	109	69109	52925	98	2222	1602	22	4341	3775	36	9229	7459	53	11817	9115	63	366825	289337	116	6.45053
156537	142131	90	49633	46636	87	2108	1858	25	3906	3470	36	9616	9307	53	13039	11281	65	387180	335771	102	6.45053
58596	59863	74	20982	20952	60	697	655	0	848	1401	13	2558	2521	27	3779	4197	33	98364	100159	89	6.45156
38737	39285	60	8914	8994	41	495	426	0	777	722	0	1353	1382	16	2613	2640	28	62920	63819	86	6.45259
81188	78294	93	24712	24532	73	512	645	0	1003	1346	13	3202	3068	30	4974	5041	38	144230	139415	94	6.45259
125185	115757	90	49355	45578	84	1348	1188	8	2426	2119	26	5531	5087	45	8011	7195	49	229402	199493	94	6.45362
283215	221083	119	138880	112390	115	4523	3836	37	9015	7734	56	20490	17185	84	28052	23756	102	850012	707186	127	6.45465
14930	16946	40	9063	9239	41	305	195	0	501	422	0	742	820	0	1240	1081	8	30249	30358	69	6.45465
41060	39533	77	14457	14735	47	30	310	0	856	806	0	1986	1917	24	2334	2414	24	73985	76193	75	6.45568
135235	116081	90	45703	39331	87	749	875	0	2975	2671	33	6399	5424	46	9498	7974	59	281561	245422	105	6.45877
75270	75192	78	33179	33169	75	657	641	0	1525	1688	16	3464	3214	30	4017	4023	34	126611	121701	93	6.46083
88920	87940	90	15001	15065	47	821	825	0	2056	1739	25	3939	3930	35	6001	6204	41	168941	163950	96	6.46186
93975	91122	86	35509	34071	79	1443	1273	16	1844	2234	24	4929	4532	45	6201	5497	46	186686	179668	87	6.46186
36138	36467	62	14821	15149	48	15	319	0	546	612	0	1278	1219	16	1729	1611	25	55067	57491	74	6.46186
60708	61897	75	18915	19122	53	668	854	0	1026	741	0	2730	2964	26	3912	4206	31	107471	104432	90	6.46288
115285	110096	83	33647	32300	80	975	1027	4	1920	1944	22	5242	4756	43	5783	5987	37	202793	190563	97	6.46391
220899	180024	109	100449	84286	96	2584	1988	29	5506	4541	47	13026	11519	65	19182	16447	88	540254	497440	105	6.46391
136148	119234	92	63789	57920	88	1156	883	0	2745	2672	30	5435	4897	40	8511	7210	57	248028	218650	105	6.46391
221834	170050	102	101781	81171	101	2182	1673	23	4387	3423	38	10435	8126	58	13821	10297	66	419879	312992	109	6.46391
124963	115994	87	46862	42905	85	1486	1379	18	3125	3014	29	7067	6588	46	9876	9937	51	298468	275985	102	6.46494
117123	111670	93	42027	40251	81	1490	1365	14	2928	2916	32	6465	6579	40	9006	8402	49	252300	241415	99	6.46494
72105	68926	89	22152	21775	66	255	639	0	1293	1165	12	2620	2581	27	3572	3870	30	107881	106681	86	6.467
138941	130686	89	62488	59686	86	1208	1377	16	3673	3124	38	7119	6896	44	9986	9890	55	296251	283465	104	6.467
39687	39651	72	9990	10336	41	474	509	0	173	633	0	1740	1597	19	2029	1992	22	65088	64632	86	6.46803
80631	78738	80	20172	19776	60	527	692	0	1351	1370	17	3724	3711	33	4776	4779	37	146841	144789	94	6.46803
105088	100994	84	40117	37354	81	1218	938	0	2149	2165	27	4490	4437	39	7467	6695	53	189068	180897	86	6.46906
123825	118115	88	54968	52912	83	1467	1587	17	3467	2781	31	7318	7180	46	10202	10071	58	298540	284924	98	6.47009
46064	46092	73	13431	13584	46	397	479	0	962	1101	7	2049	1950	23	3378	3654	31	82987	84227	87	6.47112
47933	47834	73	11557	11595	45	313	660	0	724	723	0	1629	1622	21	2328	2244	24	69479	70674	88	6.47112
22416	23202	48	9508	9670	42	36	259	0	246	403	0	922	1113	8	1427	1423	16	41889	41873	79	6.47215
172605	152005	91	74022	64979	92	1853	1786	21	3694	3704	35	9160	7634	60	12414	10072	65	366024	310020	101	6.47215
93498	91160	84	33630	32688	77	1043	1008	4	2132	2001	24	4544	5069	33	6679	6871	44	185670	182215	93	6.47421
180714	168030	98	90412	84983	90	3003	2964	29	5748	5116	50	13714	13011	63	20350	18629	77	570241	529221	107	6.47627
120499	109368	85	43279	38226	85	1192	959	0	3190	2715	33	6518	5740	47	8978	7542	53	236721	205289	103	6.47627
79795	78983	81	26605	26724	70	903	740	0	1793	1668	18	3173	2978	30	4747	4850	37	129609	122482	87	6.47627
78955	73965	88	13777	13526	48	654	732	0	1511	1018	4	2586	2579	28	4107	3892	34	111927	107160	89	6.4773
42124	43568	72	14847	15081	50	572	511	0	400	426	0	1725	1705	20	2553	2275	26	76382	75583	78	6.47833
187115	164275	96	69138	60893	91	2521	1786	26	4186	3630	39	9932	8417	60	13108	10991	68	386376	321570	100	6.47833
157434	141574	104	71148	66449	87	1955	1994	20	3906	3720	34	9300	9021	52	13219	12778	61	393892	347440	105	6.47833
62323	61772	84	22107	21827	61	577	709	0	1136	1138	9	2618	2588	27	3309	3214	31	104614	101327	84	6.47936
237188	182898	114	151095	122669	104	3482	3035	32	7204	5336	52	17467	13473	75	24374	17880	99	687441	510832	117	6.48039
38941	36584	85	15367	15319	51	622	461	0	814	952	0	1573	1746	18	2684	3294	28	68405	68719	75	6.48245
132552	124308	94	37426	35186	82	1643	1791	17	3227	3131	30	8061	8061	48	10340	10014	58	296096	280589	100	6.48245
36454	36325	64	14280	14481	49	571	528	0	155	441	0	1385	1377	17	2111	2319	24	58840	56109	77	6.48348
75449	73821	78	28059	27987	76	623	702	0	1738	1787	18	3476	3082	34	4571	4238	44	146914	145532	93	6.48554
82171	81493	80	21725	21592	61	452	584	0	1166	1350	16	3513	3259	34	4353	4332	35	133259	129200	94	6.48554
105854	103048	83	31934	30762	79	1481	1271	15	3139	2630	30	5660	5348	40	7669	7788	49	220005	208946	91	6.48554
26936	29475	64	7286	7419	39	261	470	0	888	588	0	1506	1641	18	2064	2198	22	59191	58247	80	6.48657
180275	136818	98	64103	48529	97	1708	1555	22	3628	3131	34	8292	6154	55	10352	8805	59	346455	269054	114	6.48863
72918	70955	93	21169	20275	64	699	573	0	1327	1244	10	2981	2712	33	4149	3856	37	113869	106191	85	6.48966
154556	145993	87	74733	70865	87	2037	1865	22	3916	3347	37	9215	8160	54	12436	11495	73	368642	317888	93	6.49068
106641	103292	86	34108	33728	79	1193	1285	13	2183	2152	25	5274	5136	40	6881	6784	48	200364	187111	97	6.49171
106930	95441	86	39397	34515	83	1034	1017	3	2451	2356	30	6037	5158	47	8279	7067	51	234339	207767	101	6.49274
95926	92136	93	31292	30713	77	1123	1097	8	2465	1831	24	4471	4065	40	7077	7222	46	190908	184919	96	6.49274
111989	107468	88	36098	34890	80	1761	1314	16	2151	2165	25	5830	5457	42	7197	7139	42	226647	217021	99	6.49377
96877	91514	81	36835	33599	82	713	542	0	1846	1730	18	4166	3759	37	5021	5269	38	161789	151595	98	6.4948
112826	112539	80	42672	42145	79	1471	1314	17	2767	2897	27	5946	6145	41	8869	8724	54	257858	247485	97	6.49686
60569	58775	77	14540	14313	49	814	695	0	1244	1229	12	2208	2015	28	3394	3497	33	105800	103834	92	6.49892
24313	24826	54	9830	9860	43	136	233	0	661	736	0	1198	1315	12	1609	1901	20	47325	46118	80	6.49892
64660	65079	77	21962	22363	62	626	660	0	948	890	0	2480	2637	24	3601	3520	34	104848	103806	91	6.49995
109956	102790	100	34179	31797	81	951	898	0	1861	1730	22	5772	5185	45	8179	7951	49	222189	206094	100	6.49995
70852	72021	78	18341	18034	57	360	655	0	1413	1321	15	2810	2793	30	3915	3963	34	114539	109007	93	6.50098
56546	53528	88	20871	20404	64	526	671	0	675	854	0	2487	2346	29	4060	3714	39	105179	99821	85	6.50098
113046	109076	84	37466	35916	80	925	1188	8	2282	2417	25	4877	4899	38	6457	6295	43	201580	190873	99	6.50304
50488	52727	63	18202	18531	52	384	350	0	1002	1088	6	2064	1948	25	3366	3323	30	87745	85880	82	6.50407
174120	144791	100	67335	55738	94	1143	1001	5	3459	2939	38	8018	7005	56	9801	8314	55	295410	244466	111	6.50613
110499	97990	86	41630	35318	84	757	760	0	2445	2118	26	5444	4861	44	7401	6468	52	219842	191617	102	6.50613
174758	140028	107	65668	53738	99	1537	1411	15	3537	2820	35	8011	6443	57	9164	7784	64	299872	243020	113	6.50613
195924	174836	92	105762	94612	92	2231	1935	23	5324	4627	42	10899	9662	64	14603	12942	69	441280	395468	102	6.50613
75671	72995	94	26047	25837	76	758	614	0	1527	1326	15	3289	3374	30	3693	3525	32	113876	110447	94	6.50819
97580	95027	82	34209	33758	77	1591	1546	17	3193	3053	30	7429	7303	46	11254	11149	64	274432	269103	92	6.50922
122226	113902	84	38353	35405	82	1085	878	0	2883	2255	31	6377	5895	44	8333	7736	56	273974	252858	95	6.51128
117626	113625	89	40095	39139	81	1273	1121	9	2335	2105	29	5576	5609	42	7298	7016	55	221781	215925	93	6.51231
124022	113579	99	52178	48513	84	1279	1107	14	2736	2448	34	6819	6352	45	9290	8053	58	278500	254122	99	6.51334
117037	112319	85	31961	31331	79	1049	949	0	2921	2761	32	6254	5537	44	8919	8694	48	260641	247262	99	6.5154
162243	144390	100	57458	50459	90	1581	1688	20	3855	3005	40	8537	7628	53	12570	11254	69	372931	334454	99	6.51745
114354	108115	85	38645	36927	81	1332	1101	6	2063	2195	25	6103	5740	41	7174	6950	49	231998	222650	97	6.51848
33631	35174	69	15133	15737	48	54	341	0	660	522	0	1353	1508	15	2241	2401	27	57049	58920	80	6.51848
163227	145275	101	50090	45436	92	1171	1337	12	3013	2542	35	7013	6451	47	8627	8155	45	276875	236832	102	6.51951
110742	104697	91	43464	41326	81	1761	1646	18	3063	2295	31	7453	7443	45	10698	10186	57	300288	280245	92	6.52157
71827	71382	83	27153	27194	74	837	596	0	1308	1164	10	2540	2898	27	3563	3670	31	111007	106479	91	6.52157
36407	36220	84	7993	8054	39	146	259	0	859	900	0	1696	1971	21	1694	1598	24	65700	66649	84	6.52363
125935	120629	87	52928	50664	83	1245	1396	14	2642	2686	28	5896	5751	41	7854	7607	50	256073	243653	102	6.52363
130189	109664	105	52729	44536	105	1032	1161	11	2877	2420	29	6817	6046	48	8802	6656	58	254905	216270	105	6.52363
31202	30622	72	5600	5602	36	170	483	0	644	594	0	1293	1402	16	1531	2015	19	55010	52742	78	6.52466
136841	120984	94	44170	38808	88	1127	1031	6	2847	2687	34	7283	6311	48	10055	8665	58	290448	259435	96	6.52569
106340	103831	90	41675	41097	80	1483	1257	10	3088	2501	35	5442	5383	39	8071	8255	48	226796	222497	94	6.52672
169118	155708	93	76625	71050	88	2792	2564	29	5463	5506	38	14751	13142	67	17636	15750	80	564039	489335	103	6.52775
156547	135754	108	63155	55487	89	1293	1303	12	3498	3241	32	7724	6743	50	10693	10052	56	301051	265224	99	6.52878
120030	105491	89	48739	42479	88	920	740	0	2070	2005	21	5079	4157	45	6867	6295	50	210953	180620	104	6.53084
82667	82291	82	28755	28608	77	1193	857	0	2167	2277	23	4293	4069	35	5890	5852	41	170383	165602	94	6.53187
46998	48627	61	18823	19273	53	575	687	0	1077	1165	9	2057	2045	22	3010	3326	31	87517	88042	78	6.53496
119978	113461	85	45877	43415	84	1346	1337	18	2203	2248	27	6220	5883	45	7927	8411	45	236787	224157	98	6.53805
36125	37213	68	8714	9060	40	391	263	0	638	318	0	1099	1341	14	2385	2687	25	56869	55021	85	6.53908
23528	23450	52	8606	8449	41	342	324	0	464	387	0	1196	1287	15	1626	2045	19	52353	53331	79	6.54114
83494	79867	89	35571	33439	80	431	586	0	1518	1524	19	3511	3427	33	4444	4429	37	138747	133357	96	6.54319
31986	32945	56	15317	15799	47	147	320	0	708	884	0	1095	1319	12	2345	2578	28	56010	57676	84	6.54422
115926	115282	80	72496	71018	82	1456	1471	15	2937	2523	31	6005	5836	43	9250	8642	52	246019	222809	92	6.54422
89404	88876	79	23464	23214	66	1303	1003	2	2118	1995	24	4367	4201	37	5564	5084	41	171938	168215	95	6.54628
153567	128703	92	51591	42836	90	1309	1384	14	3008	2359	37	7456	6425	52	9088	7230	60	273782	229852	108	6.54731
192352	147266	102	64269	49614	97	2629	1894	25	4640	3673	41	9873	7409	60	13777	10682	70	418111	319485	116	6.54731
55329	54509	82	17623	17712	54	487	548	0	1538	1267	10	2026	2071	23	2921	2850	30	87573	88505	89	6.54834
101134	98683	92	35165	34857	78	1249	1014	3	2648	1852	31	5758	5442	39	7439	7429	45	212859	205556	96	6.54937
173852	137068	109	59302	46798	94	1661	1153	22	3320	2642	38	7733	6120	54	10901	8647	55	316629	252315	113	6.54937
93237	87619	84	34440	31782	81	822	852	0	1934	1906	23	4545	4143	37	7222	6679	46	190520	170738	98	6.54937
260915	180943	105	86604	59469	104	2964	2040	37	5325	3880	48	13054	9063	71	17276	12110	80	528869	370375	122	6.54937
33494	35549	61	7846	8217	38	374	505	0	725	380	0	1677	1703	19	2301	2717	26	57296	56689	83	6.5504
138836	128572	91	32783	30156	81	1268	1471	17	3106	2606	33	7187	6936	45	10277	10219	55	296872	275854	96	6.55246
177408	138557	110	66690	52579	94	1852	1444	25	3701	2629	39	7261	6133	48	10433	8642	55	371648	320048	112	6.55349
190359	150719	105	68420	54662	95	1840	1350	20	3570	3416	35	8425	7053	50	11767	9607	65	350357	283634	113	6.55555
161918	142425	109	47775	42024	89	2111	1695	25	3757	3292	38	9173	7989	58	13222	11665	69	351562	304458	102	6.55761
146359	136513	88	75740	71729	86	2875	2619	27	5365	5564	38	12619	11632	65	17235	15884	75	512004	446477	101	6.5607
96680	94012	81	37372	36828	78	670	847	0	2276	2613	23	4855	5024	36	6621	5998	49	197229	195867	96	6.56173
187167	165321	111	84268	74833	111	1982	1918	20	4260	3606	37	10745	8343	68	12926	11030	64	378023	307516	111	6.56173
159232	136681	91	50755	41977	89	1362	1383	16	3506	2895	31	7846	6769	49	9563	8393	60	288167	263865	103	6.56173
116006	100620	88	48077	41633	85	1293	937	0	2199	1649	28	5520	4743	47	7082	6103	55	206462	182847	104	6.56173
44921	43500	79	18837	19147	56	340	409	0	873	842	0	1960	2091	23	3001	3047	28	82793	82378	87	6.56276
107883	108446	88	71081	70495	81	1141	1214	10	2645	2779	32	7571	6962	48	9131	8822	58	280809	258788	92	6.56276
124779	105030	98	49164	40934	87	1154	942	0	2454	1978	29	5751	5026	43	8374	6755	57	231220	196944	104	6.56482
97699	95757	79	32765	32355	78	1225	1419	15	2793	2449	27	5518	5545	39	7078	6905	46	226906	223385	96	6.56585
79416	78870	81	13585	13690	46	905	637	0	1530	1300	17	3517	3725	31	3882	4020	35	133942	132121	94	6.56996
58530	57159	78	19593	19303	60	344	512	0	989	967	0	2249	2199	25	2890	3147	31	89169	86374	89	6.57099
117504	111322	89	74579	71627	82	1880	1549	18	2829	2660	31	6487	6291	43	9273	8613	54	282473	260132	98	6.57408
115445	108005	90	49024	44202	85	1046	831	0	2402	1856	26	5638	5389	43	7726	7023	51	222427	200841	100	6.57511
64854	63930	77	23603	23370	66	784	736	0	901	1299	10	2776	2894	29	4757	4662	39	121336	116594	92	6.57923
57769	59640	72	19497	19457	53	977	661	0	1068	980	0	2324	2447	24	3294	3178	31	93626	92383	89	6.57923
180823	159522	100	64931	56836	92	1982	1921	25	4249	3579	38	9318	7630	57	11852	10529	62	334884	285349	106	6.58129
45792	46237	73	14889	15015	49	408	423	0	934	611	0	2092	1953	23	3143	2985	30	80661	79753	87	6.58335
301926	209768	120	105826	76738	119	2798	1757	31	6867	4669	48	15822	11025	71	21908	15067	94	629171	449376	137	6.58335
112315	109536	84	38400	37410	81	1308	1171	10	2173	2392	25	5372	5486	37	7145	6410	48	224310	211954	94	6.58438
126182	122908	86	50659	49254	82	1634	1467	18	3171	2952	31	7644	7715	48	11126	11183	51	313166	302507	91	6.58438
105886	99398	86	41070	38071	81	1002	1167	10	1683	1588	25	4474	4247	35	6046	5200	42	197707	180397	100	6.58438
53765	55583	74	15028	15501	47	633	523	0	413	619	0	1836	2142	22	2613	2767	26	77463	74898	88	6.58438
72938	72755	85	37182	37585	76	345	479	0	1218	1250	11	2566	2586	25	4033	4194	32	111784	111970	93	6.5885
89101	89324	81	28699	28533	76	1036	926	0	1449	1686	18	4633	4437	38	5977	5316	42	186214	177710	94	6.58953
24692	25921	52	8505	8614	40	310	358	0	361	575	0	1274	1151	14	1645	1940	20	50785	51089	81	6.59056
131672	112053	90	51278	42832	89	1457	1195	12	2519	2248	27	6219	5787	47	8385	6875	50	251759	215121	105	6.59159
33496	32141	71	8170	8272	40	464	430	0	303	384	0	1378	1381	16	1916	1839	23	56429	56158	84	6.59571
202460	162422	103	66000	51870	100	2151	1711	26	3994	3280	40	9589	7580	55	14980	13020	69	411387	318625	118	6.59879
60987	63767	65	17838	18145	49	502	557	0	1215	1139	7	2523	2529	28	3918	3644	34	112586	113931	90	6.59879
86411	86399	80	16608	16867	49	1097	1035	5	2188	2082	26	4571	4258	38	6301	6016	40	182678	179908	95	6.59879
109405	102582	88	40607	37852	83	659	707	0	1896	1629	23	4769	4624	40	5908	5099	43	191821	175772	98	6.60085
156657	135380	93	62459	54453	89	1820	1410	19	3464	2793	38	8198	7392	47	11176	9455	63	317411	275548	106	6.60188
148767	131377	90	59816	53655	88	1773	1667	21	3394	2550	38	7268	6693	46	10471	9156	54	297381	259725	103	6.60394
130090	119166	87	39964	36225	84	1355	1369	16	2981	2421	32	5923	5235	46	8852	8098	54	249097	222899	103	6.60394
49478	46744	74	18298	17737	54	565	643	0	9505	8742	62	2347	2241	27	1213	974	0	-305	249	0	6.60394
110954	107451	88	39727	38758	81	875	1026	4	1999	2409	24	5246	5201	38	7111	6295	48	209910	205154	94	6.60497
39637	42235	67	8667	8914	40	531	419	0	651	800	0	1971	1858	22	2125	2242	26	66972	69357	84	6.60497
38826	39216	73	13718	13865	47	259	496	0	572	1022	4	1739	1931	21	1908	2375	22	69429	71575	84	6.606
81232	82825	86	28177	28368	76	882	903	0	1460	1591	18	3927	3664	34	6522	6360	45	157356	153060	94	6.60703
84818	83246	82	12347	12142	46	829	899	0	1204	1457	16	3318	3288	32	4787	4562	43	149948	141520	95	6.60703
139932	130537	92	60445	56563	86	1452	1422	13	2252	2448	29	6956	6159	45	9453	7789	51	265525	226785	103	6.60806
49817	52913	61	7966	8399	39	364	412	0	888	1171	9	1709	1611	22	3390	3364	30	75927	76028	87	6.60806
144450	134068	90	53677	51155	84	1672	1529	23	3032	2892	31	7136	6863	46	9747	8907	53	283568	266014	104	6.60909
128441	114589	93	47967	41598	88	1847	1566	19	2593	2414	33	6847	6304	45	10650	9076	58	306834	263864	103	6.60909
82591	83631	80	30749	31330	76	719	751	0	1348	1673	16	2911	2992	29	5521	5257	41	138972	142508	94	6.60909
32641	32822	74	13975	14169	47	208	699	0	965	696	0	1305	1333	16	2188	2220	24	60414	62955	82	6.61012
21730	22703	57	9957	10179	43	260	316	0	318	554	0	1064	1044	5	1635	1218	19	39708	42731	77	6.61012
164673	146030	95	60542	54401	89	2095	1843	23	2995	2678	29	7446	6330	48	9938	8167	52	289707	240827	106	6.61115
80938	78853	80	32479	31486	77	793	814	0	1228	1201	11	2910	2842	30	4239	3760	42	132664	125980	94	6.61218
148587	127375	93	42179	35221	88	1706	1402	20	3497	3204	37	8027	6864	50	12139	10074	72	339656	291436	108	6.61321
136567	120187	90	54352	47672	89	1071	1198	14	2403	2129	28	7636	6946	51	9582	8573	53	303460	264097	105	6.61424
177034	149777	106	61349	51806	93	1437	1529	18	3562	3038	37	9295	7204	54	11618	9997	60	321288	264253	112	6.6163
86448	86106	80	30370	30018	77	959	932	0	2263	2126	27	4716	4396	38	6960	7171	44	188053	183086	95	6.61836
166139	148561	93	51817	47176	88	2026	1832	20	3989	3233	42	7836	6563	51	10246	9455	56	307457	259207	105	6.61939
52611	53264	76	15082	15058	49	529	438	0	831	1086	7	2124	1963	24	3507	3156	33	81568	72337	89	6.61939
24434	24512	60	10843	11158	44	328	392	0	401	314	0	1327	1336	13	1642	1396	15	46991	46043	79	6.62145
164572	132741	93	58886	46973	91	1993	1626	22	3019	2858	34	8984	7653	55	12391	10275	57	339099	272389	109	6.62145
106286	101156	84	40262	38668	81	1220	1185	11	2085	2457	23	6036	5709	41	8157	7435	55	234930	220023	99	6.62145
126012	109821	90	46579	41267	86	1646	1380	15	2723	2343	30	6355	5939	43	8518	8022	52	264290	239070	104	6.62248
55447	57881	74	22003	22115	59	90	356	0	747	984	0	2020	2206	24	3760	3930	35	99307	101269	90	6.6235
48660	48865	77	12396	12548	45	596	782	0	837	1129	9	2478	2298	27	3083	3016	30	89647	89829	89	6.62659
180398	148244	96	76767	64866	94	1696	1120	16	3574	3090	35	8474	6964	51	12420	9671	62	344642	280033	111	6.62762
129064	125652	91	53175	52179	82	1154	1326	14	2737	2623	26	6090	5716	42	7228	6404	49	228966	217684	100	6.62762
45162	44421	79	15452	15560	49	461	506	0	676	1013	2	2210	2188	25	2581	2625	27	89272	88775	87	6.62865
111675	109633	84	37890	37229	80	1090	1000	1	2090	2084	22	5943	5817	39	7944	7900	43	228795	223759	98	6.63071
120610	100685	91	38211	30991	87	1037	771	0	2775	2127	28	5432	4696	43	8399	6623	62	224862	185374	105	6.63277
193912	157130	101	69403	56222	100	1843	1667	17	3928	3248	37	9256	7039	64	12484	10526	65	360272	286019	117	6.63277
87550	90069	79	28800	28739	76	1091	740	0	1823	1330	21	3599	3853	33	5283	5194	40	156204	155025	91	6.63277
28630	29779	58	12778	12925	45	320	239	0	357	350	0	1485	1628	18	2070	2014	26	59002	59543	81	6.63689
71523	69637	80	29715	28557	76	540	453	0	846	1132	8	3056	2994	33	4757	4389	39	131028	125206	94	6.63689
307229	195554	141	111992	73351	138	3054	1916	29	8105	5258	66	16797	10634	83	23184	15017	95	665532	426911	156	6.63792
45678	45042	73	16206	16295	51	266	350	0	586	753	0	1935	1804	24	3086	2765	29	85519	85884	87	6.63998
161482	130291	95	56836	45317	92	1415	1121	10	3701	2889	39	6446	5254	49	9781	8276	59	277315	221695	110	6.64204
146872	133935	92	79539	74636	88	1455	1539	16	4147	3538	36	7910	7014	53	11412	9377	67	322331	287552	105	6.64204
60996	60369	80	25569	25056	74	506	379	0	671	1042	4	2261	2205	28	3641	3964	29	87487	85124	91	6.64307
192745	174113	93	85598	78352	91	2674	2897	29	5829	5549	40	13163	12632	61	17987	16532	73	511056	457455	109	6.6441
71835	69309	87	36557	36492	75	557	829	0	1380	1436	12	2973	3067	30	4375	4479	35	125396	127296	93	6.64616
168847	146290	97	60087	52957	90	1907	1551	18	3059	3156	32	7806	7406	47	11400	10382	67	351750	329933	107	6.64719
30414	31605	63	10342	10461	43	261	418	0	717	663	0	1556	1871	18	2189	2513	25	66655	65642	82	6.64924
113349	97343	94	48329	41702	86	1058	985	0	2357	2225	28	6271	5501	43	7975	6877	47	238291	208183	102	6.6513
26959	28355	66	10535	10844	42	460	431	0	450	606	0	977	1028	6	1438	1680	19	50097	50969	80	6.6513
131985	126777	89	52116	49911	84	1654	1331	13	2582	2598	28	7107	6987	46	8605	8621	47	250119	235938	99	6.65439
118503	106070	86	36162	33340	83	1399	1068	9	2880	2842	29	6481	5577	46	8528	7443	52	269307	234413	101	6.65542
128416	123208	85	50473	48926	83	1506	1076	8	3383	3140	35	6959	6674	44	8724	8627	57	248558	240381	100	6.65645
206361	161704	101	89489	72567	99	2943	2626	31	6658	5580	49	16020	13200	73	20422	16523	81	610416	498732	117	6.65851
34527	35744	73	17630	18163	54	290	311	0	923	1016	3	1241	1379	13	1733	1851	22	53904	53393	83	6.65954
79996	78940	81	28384	27572	77	818	784	0	2134	1926	30	3705	3490	37	5427	5081	42	146422	137988	95	6.66366
95049	93122	94	29925	29888	77	1154	1091	8	1467	1479	20	4213	4079	35	6175	6142	46	179891	175592	90	6.66366
108852	105682	86	44343	44036	80	1153	1149	9	2477	2114	28	5737	5661	41	8176	8365	42	246512	234391	98	6.66572
117916	107242	84	40655	35273	82	1251	1021	4	2906	2255	35	6785	5803	53	8904	8088	57	275942	243222	101	6.66675
46563	47099	73	16639	16927	51	644	688	0	497	852	0	2690	2330	28	3354	3247	33	90495	88466	87	6.66778
130888	115268	91	68239	63131	86	1496	1420	14	2186	1999	27	6659	6150	45	9000	7494	55	255541	219025	100	6.66881
123981	119747	81	28703	26883	79	1610	1847	21	2822	2832	29	8021	7875	50	11686	11330	57	325685	299706	98	6.66881
89905	88342	84	26578	26317	77	911	844	0	2188	1941	23	4106	3929	35	5146	4792	39	155439	155358	96	6.66984
115479	113103	84	31987	31519	81	1037	1017	4	2790	2555	27	5343	5666	39	7123	6468	46	219599	211334	100	6.67601
130511	120824	86	44196	40242	83	1636	1552	16	3099	2556	37	6310	5590	47	8546	8493	52	261408	242765	102	6.67704
69632	70528	78	20392	20309	58	497	669	0	1044	1199	9	2672	2620	27	3901	3949	36	118973	116481	92	6.67807
63604	64537	77	22391	22666	64	354	487	0	1006	1284	13	2747	2938	27	3816	4247	30	105334	102665	91	6.6791
63730	62904	77	16713	16457	50	652	447	0	985	1246	11	2387	2278	27	2949	3096	30	98425	96852	90	6.68116
107143	102472	89	28954	28492	78	1596	1415	15	2182	2280	25	5658	5523	41	8205	8418	49	228589	215140	98	6.68322
89651	86533	82	29626	28915	78	936	724	0	1870	1934	22	5220	5183	39	7196	7445	40	203777	188645	93	6.68322
101757	101325	84	23055	23278	72	835	975	0	1788	2307	24	5412	5278	40	8376	7934	52	215339	206878	97	6.68322
237711	179659	114	90542	73123	105	2829	2176	28	6076	4773	44	12838	9687	63	17888	13751	76	518568	382399	115	6.68425
28990	28214	69	10767	11088	43	138	389	0	620	516	0	1115	1123	9	1648	1524	20	45950	46428	82	6.68631
118728	106152	92	39476	35877	88	1280	1034	5	2564	1967	29	6086	5249	42	7729	6219	57	229979	204519	97	6.68734
57622	56669	74	7263	7280	39	332	386	0	708	1206	10	2215	2485	26	2788	2683	31	91057	90905	89	6.69043
27992	29119	62	12249	12494	45	105	421	0	431	844	0	1241	1510	16	1458	1706	18	52789	53710	81	6.69249
208752	153975	115	67341	50826	100	2508	1684	28	3771	3019	39	11415	8474	61	16961	12086	71	472744	342680	118	6.69352
121288	116241	84	44700	42620	83	1299	1411	13	2220	2203	24	6269	6118	43	8040	7421	53	232267	217573	100	6.69455
192914	159118	112	104703	92645	99	1873	1810	21	4182	3672	39	9293	7819	55	12019	10771	60	342544	289636	109	6.69764
127505	118680	100	44776	42837	82	1230	1206	11	2903	3298	29	6524	6421	44	8689	8288	53	275417	259540	98	6.69867
122554	117686	84	48477	46269	82	2307	2083	25	3718	3544	36	9355	9066	53	14056	13122	66	410769	389458	99	6.6997
39441	40998	69	9900	9905	42	235	396	0	999	845	0	1886	1906	22	2727	2481	30	70975	71187	84	6.70073
134713	122828	95	49921	46742	85	1687	1347	19	3743	2894	36	7771	7149	46	10933	10102	61	314766	283076	103	6.70176
56719	57013	79	17636	17547	53	278	504	0	991	980	0	2058	1884	23	3669	3391	38	89996	91932	90	6.70279
40271	42544	65	12109	12451	44	184	294	0	1386	959	0	1795	1702	22	3028	3195	31	75589	75105	86	6.70279
130430	125504	90	43056	41171	82	992	1035	4	2028	2021	28	5428	5307	40	7402	7460	45	219276	206082	95	6.70484
134898	125754	88	52086	48338	85	1455	1046	7	2319	1948	29	6361	5334	46	9839	8624	55	270928	238560	103	6.7069
124244	118404	99	51097	49943	82	1599	1674	17	2973	2878	29	6682	6701	43	8876	8986	49	266757	257280	100	6.70793
141718	134204	88	57918	54597	84	1496	1657	17	3518	3228	33	7141	6480	50	9661	8984	59	274014	247952	101	6.70793
254633	192575	129	95670	74580	110	2971	2602	28	5767	4679	47	12580	10794	69	19401	15447	75	554383	472922	128	6.70999
106612	103829	88	40197	39199	79	913	1012	5	2129	1908	23	5321	5044	42	6146	5465	45	189495	178309	97	6.71102
260486	204727	111	106864	83758	108	3363	2708	33	7015	5539	50	17009	13166	73	23089	18127	103	652900	519680	125	6.71102
90000	84685	80	36690	34741	78	662	672	0	1088	1199	11	3881	3544	36	5441	5466	38	152585	143223	95	6.71205
62657	62282	78	21768	21199	61	431	439	0	1588	1401	17	3224	3290	32	4622	4730	37	133500	130882	88	6.71205
27427	27405	69	12271	12253	46	224	282	0	684	711	0	1396	1277	12	2182	2099	22	54526	54129	74	6.71514
65095	63793	86	11885	11943	45	615	822	0	1692	1572	16	3048	3144	30	4795	4830	37	132167	129216	92	6.7172
46102	47845	60	11315	11154	45	238	333	0	831	720	0	1916	2140	22	3044	3112	30	80992	80873	84	6.7172
97264	88380	83	34299	30569	83	953	895	0	1792	1856	21	4709	4147	38	5643	5463	41	179691	159241	99	6.7172
80751	83332	76	24826	24330	75	780	789	0	1511	1388	17	3855	3939	33	4869	5270	35	157247	154487	93	6.71926
57232	56605	83	14887	15006	47	547	500	0	1017	954	0	2203	2476	24	3889	3745	36	103784	103644	89	6.71926
37262	39083	68	9564	9712	42	415	275	0	727	709	0	1592	1454	19	2541	2732	28	67843	69033	85	6.72235
105538	106520	81	33867	33324	77	1465	1586	16	3105	2624	36	6073	6345	40	8763	8596	51	258882	249931	96	6.72441
25726	24713	67	7869	7895	40	394	346	0	602	539	0	1231	1292	14	1568	1615	19	54634	53005	81	6.72544
239514	182115	111	92556	71063	106	2701	1777	32	5614	4279	45	11968	10079	63	17161	14201	72	486364	428233	119	6.72544
111868	108319	88	34291	33276	81	1222	1118	10	2260	2727	25	5744	5661	39	8210	8293	50	244161	238031	96	6.72853
51257	51069	83	16680	16739	51	158	520	0	1192	1062	6	1932	1975	22	3321	3367	34	87605	86264	85	6.73161
123263	120583	83	35828	34979	81	1587	1235	14	3547	3128	34	6714	6662	43	8939	8818	50	265723	257634	100	6.73264
157677	130167	106	53223	42366	91	1798	1506	22	3062	2524	30	8578	6802	53	11360	9711	66	314627	283946	107	6.73779
82994	83656	77	35276	35542	76	978	654	0	1524	1353	17	4267	4514	36	5829	5541	40	155977	155609	94	6.73779
73662	74309	78	25257	25061	73	950	985	0	1408	1762	19	3421	3566	29	5894	5534	43	157472	153446	92	6.73882
233106	166993	113	75640	54858	103	2227	1441	28	4321	3709	39	10851	8340	59	13838	9651	68	404954	305514	122	6.73882
86472	85602	79	30218	30339	78	835	779	0	1565	1805	19	4607	4896	34	6046	5839	48	193250	187810	96	6.73985
106295	103896	84	34648	34413	79	1211	1105	8	2130	1958	28	5137	4964	41	6022	5636	42	202146	192792	98	6.73985
33382	35251	52	12617	12811	45	288	368	0	551	613	0	1274	1378	14	2808	2573	29	60518	58543	84	6.74191
119352	112754	85	48113	44521	83	1989	1761	18	4138	4001	33	8855	8369	51	12955	11753	62	332372	312570	100	6.74294
179721	151876	93	76415	66008	92	2073	1829	23	3933	2972	42	8214	7317	47	11792	10053	65	328569	283678	110	6.74397
185466	163170	96	69314	59824	93	1893	1701	22	4198	4021	38	9847	8687	54	13992	11759	65	408935	361507	111	6.74603
29837	27613	69	7839	8024	39	49	324	0	346	329	0	1669	1766	19	2513	2564	27	60661	61239	82	6.74706
33929	34226	70	14708	14864	49	283	331	0	591	512	0	1364	1505	14	2454	2081	26	57978	60634	78	6.75015
172661	139142	95	67060	54437	94	1959	1400	20	3598	3068	40	8487	6719	51	10967	8540	58	332955	282970	111	6.75015
94356	94226	81	30212	30071	77	949	1083	7	2390	2512	27	4931	4542	39	5850	5474	42	188128	186820	96	6.75015
132388	116696	92	40204	32596	89	2010	1728	22	3141	2953	31	7479	6566	48	11113	10128	60	304025	263085	105	6.75118
91654	93511	79	33367	33270	77	970	930	0	1985	2173	26	4445	4596	35	6492	6587	41	160829	160306	95	6.75118
106080	101110	85	35630	34944	80	1382	1041	6	2217	2176	23	5260	5185	38	6266	5619	45	202948	194627	98	6.75118
89204	85420	85	35337	33665	78	1041	1063	6	1946	2064	27	4160	4068	38	6135	6016	40	181227	178186	89	6.75221
56005	58255	74	15745	15766	51	535	397	0	880	931	0	2508	2854	27	3674	3722	35	98924	97163	91	6.75221
118632	117304	81	32839	31961	79	1313	1428	14	2727	2550	34	6566	6110	46	9663	9105	56	262535	246412	98	6.75324
321451	228736	136	142565	102705	131	4404	3075	41	9091	6854	52	20440	14974	81	28421	22006	126	810759	636090	148	6.7553
108204	106318	97	28473	28372	77	960	895	0	1665	1914	22	5262	5205	39	6515	6101	46	178300	174694	97	6.75735
106721	104248	89	32191	31383	78	1227	939	0	2248	2161	27	5559	5280	42	6812	6665	47	203922	198724	97	6.75735
110526	106265	91	34896	34219	79	1025	934	0	2170	1967	19	4993	4613	38	6891	6396	50	187321	178782	92	6.75838
86957	85267	83	33846	33897	77	667	862	0	2369	1712	27	4106	4144	34	5899	5891	38	172203	167113	95	6.75941
197746	148851	114	63135	45813	114	1896	1639	22	3870	3081	36	8880	6950	59	12552	9234	69	381502	288376	114	6.75941
98247	88822	87	36406	32160	82	954	769	0	1362	1658	17	3791	3116	36	5943	5678	48	162636	147107	100	6.76044
113035	108102	85	43046	41186	80	1170	1280	15	2158	2279	28	5797	5708	43	8484	7948	51	246459	222183	95	6.76147
172026	147559	99	60416	50718	91	1906	1460	19	4443	3927	38	9421	8343	58	13461	11637	65	386850	337238	109	6.76353
51217	48811	78	17769	17885	52	208	374	0	757	641	0	1642	1712	22	2281	2465	24	75977	75630	90	6.76456
120872	115223	86	38988	37444	81	1327	1296	15	2815	2742	30	6750	6490	47	8775	8139	49	261381	247991	100	6.76559
56077	55598	75	20572	20215	61	1095	876	0	997	1184	10	2365	2457	26	4301	4358	35	115463	105162	90	6.76662
81526	77566	81	20065	19686	57	925	900	0	1807	1671	19	3715	3689	34	5025	5413	39	145709	140326	95	6.76765
149231	123564	103	52512	43566	91	1467	1214	17	3303	2981	36	8005	6374	51	11131	8956	65	328361	278539	109	6.76868
68270	68626	78	24426	24551	73	417	507	0	869	899	0	2005	2349	23	3163	3133	29	94828	94146	87	6.76971
54714	50998	90	23345	22003	75	553	640	0	1195	914	0	2187	2167	24	2936	2764	31	89850	86703	90	6.76971
147125	133530	91	54104	49971	89	2228	1604	19	3210	2919	31	7781	6841	49	10246	9290	62	294107	267684	102	6.77074
110563	104892	100	41609	40202	82	544	714	0	2376	2243	27	4644	4926	36	7296	6357	48	193368	182107	100	6.77074
138189	122973	88	41383	37345	86	1750	1562	17	2756	2336	30	8612	7605	55	11752	10149	67	348276	308378	104	6.7728
31229	31011	70	11675	11802	44	194	250	0	208	423	0	1129	1103	9	2244	2244	26	56137	56687	81	6.77383
111696	99035	87	42401	37172	83	1033	839	0	2539	2651	27	5801	4757	41	6776	5831	49	215221	193047	102	6.77795
34842	33843	75	13316	13258	47	172	344	0	419	550	0	1356	1433	15	2055	1974	25	56759	56057	84	6.78001
243978	185616	106	98725	75956	106	3266	2497	31	5688	4122	47	13512	10570	68	18250	14163	83	523624	417486	123	6.78309
145444	126356	91	55070	47097	89	1535	1673	21	2954	2525	32	7608	6728	51	10521	9322	59	293554	250235	106	6.78412
299654	224052	129	129670	98132	128	3519	2816	34	8653	6679	50	19407	14960	79	28008	21376	113	752327	599899	145	6.78412
31841	32653	58	13541	13753	47	127	389	0	633	519	0	1674	1549	21	2581	2543	29	66791	64347	83	6.78515
118362	115709	86	32231	31309	81	1310	1416	15	3198	2963	34	6159	6350	40	8907	8275	51	266793	255968	95	6.78824
149431	136830	90	50464	46930	86	1832	1652	17	3484	3079	32	7262	6928	47	9572	8652	52	291444	275198	102	6.78927
149440	125227	90	41139	33279	89	1025	901	0	1915	1914	26	5703	4737	48	7539	5639	54	210424	175909	106	6.79133
122713	116886	87	50842	49110	81	1660	1552	21	2257	2285	28	7083	6678	47	8362	7568	52	262416	246108	99	6.79236
124919	118585	89	45215	43711	81	1306	1283	11	2968	2998	30	6880	6514	43	9408	8624	55	297992	280527	100	6.79236
136238	127210	85	68437	64553	84	1955	1940	22	3378	2940	34	8369	8076	49	10856	9837	56	323571	293430	98	6.79442
101878	99452	80	37386	36127	78	978	1326	12	2570	2477	29	5470	5304	40	7809	7365	46	222669	212014	93	6.79442
161803	145148	104	76860	70835	90	2496	2011	26	5369	4252	45	10242	9510	54	14614	12961	69	418684	361019	105	6.79648
148201	122237	94	46938	38935	92	1763	1480	16	3248	2435	34	7229	6333	48	9474	8087	55	262888	222133	109	6.79751
144990	124651	98	51389	43567	88	1543	1249	15	3106	2587	34	6549	5464	46	9865	8575	57	279006	236373	106	6.79751
56826	58635	63	25901	26703	61	442	588	0	1002	1078	5	2527	2305	25	2873	3001	27	82247	82333	89	6.79854
157705	134232	90	44391	37375	90	1980	1641	18	3607	2995	39	8074	6694	50	11295	10405	58	314561	264051	107	6.79957
147210	139177	95	70068	67071	86	1706	1973	21	3015	2966	31	7930	7160	52	10065	8538	61	329701	289666	100	6.8006
135664	131345	89	95857	93358	86	2030	2149	21	3878	3652	35	7630	6988	56	11231	10606	57	296224	269815	98	6.8006
197172	159760	98	79597	64934	97	2911	2319	27	4050	3190	40	9555	7955	56	13301	10303	63	412037	339818	115	6.80266
106698	102787	87	33855	32964	80	678	811	0	2287	1990	22	5164	4770	42	7896	7267	55	216429	206729	96	6.80266
79143	76720	81	22453	22054	64	930	797	0	2008	1820	23	3527	3497	30	4083	4039	32	134600	131510	95	6.80884
73756	73668	79	25315	25294	74	610	842	0	1444	1770	20	3031	2958	30	4658	3812	42	128336	123172	93	6.80884
113112	107958	82	46629	44375	81	1575	1420	15	2529	2139	29	5473	5307	40	6784	6174	47	221728	214499	93	6.80884
136765	128065	87	56569	52410	84	1485	1290	16	3159	2893	29	7631	6408	51	10803	9599	67	325597	282840	100	6.81089
123916	122028	85	54327	53324	83	1495	1274	14	3256	3274	34	9045	8592	52	11466	10971	68	330776	307185	95	6.81089
78469	77112	84	26151	25579	76	633	687	0	1404	1407	16	3057	3186	32	4966	4523	40	130907	129818	86	6.81192
99339	96917	93	30291	29692	78	1226	1422	14	2201	1818	21	5450	5329	40	7361	7429	45	214431	210143	87	6.81192
47370	47696	71	15888	16027	51	412	415	0	628	804	0	1560	1722	19	2623	3195	27	75733	75534	79	6.81192
29180	28976	65	10873	10830	45	898	552	0	321	447	0	1416	1267	11	1615	1702	21	55254	55030	73	6.81192
107917	104039	80	39682	37934	79	1278	1075	8	2170	1687	28	5123	4979	40	6412	6380	42	199071	186922	93	6.81398
102969	99660	80	30757	29703	79	859	929	0	1610	1332	24	4745	4489	36	5879	5472	39	178753	169849	97	6.81398
196111	167983	99	67457	58426	97	2399	1879	24	4674	3843	40	9881	8625	53	13729	10927	64	361924	307088	105	6.81501
105990	100678	86	34523	33219	80	1375	1117	9	2685	2485	26	5226	4801	44	7882	7662	43	214102	206672	92	6.81501
67534	63736	79	27568	25502	76	545	650	0	1293	1261	11	3044	2830	32	4335	4072	34	116459	106710	93	6.81604
115243	111043	92	41125	39933	80	1395	1589	19	3268	2657	32	6723	6629	44	9165	9204	52	276563	260557	93	6.81707
85758	84757	80	23173	23074	63	530	709	0	2000	1778	22	4061	4252	34	5566	5073	43	164196	160257	95	6.8181
144890	111849	103	55537	42537	92	908	881	0	2750	1991	27	5962	4655	47	8237	6859	52	244610	188721	110	6.81913
70479	71535	80	24116	24063	72	498	797	0	1528	1428	14	2825	3027	27	4221	4101	34	119294	117632	85	6.82016
55804	53040	81	12752	12469	46	393	516	0	796	788	0	2755	2877	26	3079	3158	30	90473	91555	90	6.82222
75565	74120	84	12539	12436	44	625	762	0	1153	1352	13	2761	2752	27	4543	4370	36	125805	121881	93	6.82222
112922	105739	86	45421	43341	81	1147	853	0	2534	2548	28	5877	5669	43	8041	7507	44	251753	237439	99	6.82428
29916	29254	71	8693	8985	40	330	246	0	584	701	0	1713	1559	19	2202	2112	26	67818	69720	83	6.82531
27354	28850	69	17961	18545	54	136	127	0	597	623	0	1082	1288	12	1734	2312	23	60821	62737	81	6.82634
208022	158147	107	74090	54960	103	2104	1747	23	4069	3486	43	10832	7810	64	14868	11152	79	408805	313360	120	6.8284
312778	220448	121	155641	114455	117	3472	2834	32	7321	5274	52	18077	12563	86	23866	16472	100	657440	471543	128	6.8284
137328	118085	91	51445	42288	89	1472	1415	16	3867	3117	41	8164	6948	52	10583	8676	58	324374	269585	106	6.83046
33512	34392	67	10734	10909	43	166	143	0	931	811	0	1752	1857	19	2760	2614	28	73595	75355	83	6.83149
93196	92082	85	56740	56499	80	946	820	0	1904	1982	21	4219	4237	36	5866	5737	40	178858	170947	96	6.83355
132891	112186	91	48646	40796	88	1598	1318	16	2790	2384	32	7209	6249	48	9570	8640	50	279895	236011	107	6.83458
96460	90435	83	39741	36265	80	1136	846	0	1513	1462	18	4488	4068	38	5697	5320	40	171453	158064	99	6.83458
49102	50657	72	15353	15591	48	37	285	0	775	867	0	2216	2052	26	3242	3500	28	78001	78403	88	6.83458
128165	123636	91	45713	43934	84	1478	1244	11	2488	2418	26	6782	6306	43	9378	9183	54	285264	269806	98	6.83663
114014	105065	90	44994	42501	82	1224	1015	4	2083	2037	26	5073	4738	43	6751	5978	50	197367	175940	94	6.83869
150750	132166	91	58121	49978	89	1943	1500	20	3079	2413	35	7049	6412	45	10468	8939	60	278969	248658	107	6.84384
35363	35780	71	10291	10736	41	441	462	0	799	1023	4	1488	1520	17	2482	2666	29	69841	66013	84	6.84384
57676	57707	79	22637	22565	73	519	428	0	453	773	0	1940	1999	23	2902	2443	33	76799	76438	90	6.8459
42358	41651	72	19867	20275	56	380	446	0	927	990	0	1757	1802	20	2982	2940	30	71021	71405	87	6.8459
188811	163909	97	76916	65695	97	2007	1841	21	4414	3820	34	9421	8387	58	13088	11156	67	388406	343252	113	6.84693
114488	112484	83	41397	40935	80	1270	1248	12	2120	2010	26	5889	6157	42	7942	8209	47	250463	238240	98	6.84796
93094	90203	85	32013	32136	77	947	789	0	2524	2032	26	4353	4740	35	6712	6506	43	210827	205967	95	6.85208
42765	42529	66	17651	17272	50	354	377	0	1025	1035	4	2034	1771	21	2978	2767	34	76788	74786	86	6.85311
41592	43431	58	14451	14684	47	663	576	0	601	734	0	1505	1567	19	2230	2590	24	67704	68498	79	6.85414
101154	97033	86	59679	58788	81	1416	1440	16	2169	2405	28	6277	5680	42	9031	8203	54	249777	227711	95	6.85517
71747	67830	93	29314	28330	76	774	856	0	1662	1724	22	4153	4172	34	5183	4865	45	166925	166309	83	6.8562
121564	106806	94	43252	37358	86	1058	1086	9	2644	2265	28	5904	5362	41	8265	7001	65	240262	210564	103	6.85723
92555	92538	78	27064	26969	76	585	689	0	2056	2028	20	4341	4199	36	5322	5490	41	170421	168814	94	6.85723
36494	35811	75	12593	12890	45	87	270	0	379	524	0	1536	1559	18	2010	2088	23	59801	58316	74	6.85826
52470	52237	69	18869	18718	57	516	451	0	843	1098	12	2775	2463	30	3485	3659	31	106183	104215	89	6.86032
123179	119234	89	53050	51291	84	902	1034	4	2346	2523	26	5719	5492	39	7492	6724	49	206307	194887	98	6.86135
124367	104965	104	47876	40054	88	682	736	0	1706	1896	23	5361	4352	46	7920	6279	57	224198	192008	104	6.86238
124778	110667	93	47728	42800	85	1188	1027	6	3000	2663	33	6539	6093	50	9176	7563	55	261581	230796	96	6.8634
21443	24512	53	10837	11631	42	43	238	0	464	551	0	934	1263	13	1539	1602	15	43324	43350	77	6.8634
107368	102102	85	34258	33157	80	1292	1202	13	2393	2538	25	6607	6481	45	8954	9002	50	274475	260479	98	6.86546
108274	101447	84	48492	46284	82	890	1027	4	2410	2233	25	4715	4630	36	6972	6789	46	206123	196375	97	6.86752
93756	84937	92	34868	30711	81	1206	1113	8	1867	2137	19	4791	4300	40	6645	5786	51	198745	176094	100	6.86752
47584	49306	62	18889	19599	56	698	633	0	1014	863	0	2158	1877	24	2457	2918	26	83511	83256	88	6.86752
186893	154451	95	65191	52178	94	1884	1595	16	3617	3387	34	8462	7426	54	11910	10007	60	333196	273081	111	6.86855
171433	134257	100	59478	47528	96	1463	1071	10	2933	2522	31	8024	6243	57	10407	8711	57	303788	244153	114	6.86958
126419	115845	86	35811	31023	85	1290	1217	10	2396	1940	30	6475	5801	46	9235	8396	62	257944	230185	100	6.86958
57433	56488	84	19088	19123	56	704	654	0	1177	1102	9	2384	2320	27	3495	3710	30	102427	103714	86	6.86958
66948	65713	83	20315	20655	58	379	568	0	1422	1268	18	2633	2656	29	3663	3426	38	107932	106764	91	6.87061
113049	109152	97	37667	36573	79	1089	1228	9	2119	1849	24	5037	4942	41	6973	6458	51	218271	210834	92	6.8737
161466	136226	91	55374	44934	90	1441	1042	10	3153	2333	41	6530	5211	48	8258	7428	52	258610	218009	108	6.87473
106744	103217	85	35343	34791	79	1047	1062	6	2162	2452	24	5386	5271	38	6534	6266	42	202896	192759	97	6.87679
196819	151366	102	65968	49688	99	1788	1234	23	4111	3403	38	8045	6579	57	10819	8640	56	320395	255234	116	6.87679
56916	57265	79	9219	9275	41	344	626	0	625	733	0	2301	2170	25	3517	3474	35	92442	88953	90	6.87782
106635	100500	85	39561	37852	80	965	1043	7	2422	2178	28	5177	4795	39	6462	6401	42	191032	182573	91	6.87988
141454	128843	95	60407	55919	85	1095	998	0	2393	2482	28	5532	4862	41	7445	6653	47	219737	185997	95	6.88194
145693	129454	97	65105	60178	89	2492	1881	28	3758	3399	33	9379	8774	51	12369	10988	67	366780	315520	103	6.88297
143295	123772	89	44052	36268	87	1245	1287	13	3186	2099	36	5654	4605	45	7928	6833	51	240585	201182	106	6.88297
139470	131820	85	62328	59426	85	2255	2310	26	4336	4083	36	9499	9302	50	14441	13895	73	416724	392556	102	6.88503
238745	177810	109	81181	61081	107	1729	1429	23	5283	3592	45	10389	7755	59	15583	11804	69	426675	313943	125	6.88812
83218	81516	80	24010	23689	76	842	849	0	1360	1196	14	3577	3484	32	5585	5257	39	155545	150386	96	6.88914
66132	62997	83	20971	20189	60	635	793	0	1244	1362	13	2728	2610	30	3582	3469	33	115416	115166	91	6.89429
119347	113004	84	39153	37551	82	962	1201	11	2364	2244	23	5486	5062	43	7552	7509	48	226546	214436	100	6.89532
114634	107474	86	40864	38865	81	587	730	0	1264	1873	16	4576	4427	37	5999	6052	42	186112	173430	96	6.89532
152274	140707	92	71137	66800	89	2406	2003	24	4808	4132	41	10215	9527	55	14865	13643	74	433109	383400	105	6.89532
47482	44665	75	15934	15772	51	125	283	0	712	682	0	2007	1583	25	3008	3079	30	83381	80873	82	6.89635
127645	118754	102	40851	37215	86	1519	1460	16	2857	2823	32	6141	5779	43	8376	7793	53	266481	253081	102	6.89635
111578	104284	99	33328	30161	82	1059	1049	7	2657	2773	29	6426	6236	44	8741	8224	47	249780	235886	99	6.89738
20568	22319	63	7232	7492	37	386	453	0	15	286	0	1005	1136	9	1405	1739	15	33736	37075	75	6.89738
39582	38511	73	14693	14833	47	332	548	0	1023	762	0	2182	1809	26	2351	2244	29	69641	70474	86	6.89841
104839	98204	88	36358	34595	81	1462	1062	9	2246	1852	23	5172	4706	40	6107	5808	40	196368	187857	98	6.90047
53250	54613	72	21107	21190	62	389	399	0	1474	1119	9	1774	1860	23	2985	3215	27	84133	80236	84	6.9015
82684	79941	80	32742	32050	77	740	945	0	2178	1877	23	4505	4305	36	5837	5545	42	178373	171191	95	6.9015
93741	91179	84	33657	32445	79	922	1023	5	1725	1511	16	4099	4127	34	7684	7530	45	201106	193435	97	6.90253
152738	129906	100	38063	31624	89	1828	1376	20	4141	3222	41	8202	7329	47	11881	10598	62	352712	299070	107	6.90356
96750	95387	80	19307	19246	56	1234	1155	9	2558	2243	26	5509	5513	40	8061	7430	56	221553	214939	96	6.90459
107411	97561	82	40539	35295	84	1121	936	0	2350	1717	31	4499	3807	40	6524	5770	45	184883	156260	99	6.90459
41860	43688	66	13067	13023	46	407	436	0	695	865	0	1907	1909	22	2515	2296	28	69281	69066	86	6.90562
121998	115428	88	64235	62088	82	2232	1731	28	3711	3359	38	9145	8650	53	12263	11388	57	367264	332912	99	6.90768
134697	117355	102	41478	35187	88	1401	1205	14	3269	2770	31	6520	6011	42	8901	7409	56	264100	230344	105	6.90768
117091	105366	90	38815	34394	83	1223	1249	10	2494	2113	29	5869	5451	41	9699	8813	57	247669	223098	102	6.90871
26121	24984	71	10458	10663	43	616	421	0	797	802	0	1211	1096	7	1938	1582	16	44584	43360	71	6.9118
153675	130135	102	50027	41737	91	1672	1341	16	3417	2859	36	7218	6097	50	11303	9864	57	309060	265844	108	6.9118
21752	23390	56	9482	9724	41	-113	122	0	454	406	0	910	831	0	1524	1385	14	37133	38936	78	6.91283
80529	78281	81	20178	19822	61	975	912	0	1496	1752	21	3655	3887	32	6671	6126	47	180245	176827	93	6.91283
28720	29357	63	12622	13048	45	488	358	0	1255	998	0	1226	1596	17	2092	2143	23	50759	52425	82	6.91386
45843	45652	77	11843	11514	47	493	425	0	1207	952	0	2005	1992	22	2954	2931	29	90336	84752	87	6.91386
25448	25781	67	10732	11093	43	359	492	0	499	641	0	982	967	0	1341	1560	18	45470	48351	80	6.91489
30682	32072	55	14755	15229	47	442	258	0	560	645	0	1251	1310	12	1974	2242	24	55605	51713	79	6.92003
30882	33189	58	12003	12261	45	358	460	0	529	591	0	1729	1764	20	2343	1977	27	60310	60788	81	6.92106
115603	108703	87	103386	98621	87	1160	1066	6	3152	2705	31	6398	5618	42	8531	7327	54	226867	206420	99	6.92209
103060	91549	93	39836	35314	82	863	1035	4	1453	1536	22	4466	4139	39	5939	5269	49	174418	156193	100	6.92827
170079	141196	97	47704	38635	90	1449	1309	22	3760	2548	41	6550	5732	46	8651	6727	49	255096	208197	110	6.9293
110742	106502	83	50957	48295	80	1745	1777	18	2694	3016	28	7876	7442	48	10707	9892	57	294404	280323	98	6.9293
203999	160435	97	63739	49586	95	2175	1929	23	3677	3131	40	9723	7448	59	13760	10782	64	401263	311375	113	6.93033
146576	134315	88	42861	39247	84	1267	1245	13	2999	2844	30	6874	6484	48	8520	7964	51	267183	233979	100	6.93033
126030	120398	93	59560	57491	85	1214	1070	7	2699	2225	28	6056	5395	42	7920	7140	51	221198	192812	99	6.93136
212440	161526	114	75885	57638	96	2742	1867	32	5007	3770	44	11003	8182	64	15838	12186	75	470275	357913	114	6.93239
119527	110334	89	31180	27589	85	1415	1106	11	2148	2086	25	5161	4791	38	7018	6873	46	207601	190630	102	6.93342
82780	82455	80	33964	33773	76	960	1122	6	1334	1425	15	3616	3827	31	5035	5182	37	138911	137257	89	6.93445
47564	49218	72	20922	21385	58	393	486	0	1111	828	0	2179	1931	24	2565	2755	27	73688	76373	87	6.93445
211116	161257	116	77679	59822	98	1676	1540	17	4670	3270	46	10791	8460	60	13838	9714	76	412891	317870	116	6.93445
215737	161293	107	87362	63080	105	1617	1334	16	3893	3278	38	10362	8520	62	12795	10119	65	409871	331252	118	6.93651
124301	117017	93	45331	42967	84	1055	1237	12	2415	2375	25	6186	5805	44	7971	7155	55	231569	217965	92	6.93857
76049	77043	79	27388	27400	75	583	749	0	1245	1385	14	3541	3251	35	4725	4842	37	152874	152676	93	6.93857
155648	129140	96	54381	44017	92	1522	1217	16	3743	2800	37	7981	7428	50	11304	10258	55	329155	280073	109	6.94166
131450	114048	90	47824	41174	88	1592	1334	18	2731	2438	27	6881	5863	50	8722	7905	54	257630	224048	105	6.94269
94422	92292	82	30483	29887	78	709	818	0	2173	1932	18	4916	4916	37	6653	6427	47	186791	179678	97	6.9468
66878	65093	86	21181	21034	63	952	754	0	1159	1847	17	2475	2337	28	3589	3701	31	106040	101659	88	6.94783
51390	49976	80	20270	20064	57	666	534	0	896	1017	3	1891	2239	22	2728	2612	29	80638	81134	85	6.94783
35183	33253	80	16486	16903	52	581	395	0	515	638	0	1307	1241	13	2116	2130	27	65683	64591	82	6.94886
149316	129890	91	57835	49450	89	1696	1408	17	3269	2840	32	8148	6778	54	10981	9111	60	327146	284104	107	6.95092
184855	165113	107	58817	52995	92	1973	1755	24	3816	3484	36	9425	8287	56	13568	11680	71	398449	350724	108	6.95195
146835	128222	100	54436	47252	89	1420	1277	17	3056	2872	30	7157	6500	48	11543	10515	60	324194	276663	106	6.95195
124291	120378	89	48246	46616	81	885	916	0	2037	2467	24	6048	6157	41	8070	7801	57	231698	221729	100	6.95298
153627	145001	89	74824	71764	88	2122	1915	24	3649	3353	35	9034	8534	53	12696	12511	61	347896	328624	104	6.95298
61869	61040	78	23748	23290	74	328	446	0	1190	1146	8	2183	2341	25	3453	3258	34	93190	89406	89	6.95401
180043	157963	96	84136	74373	94	2229	1733	21	4960	4587	39	8487	7445	51	11494	10235	56	322163	276777	103	6.95504
37118	36073	78	10756	10710	44	272	438	0	377	702	0	1308	1401	14	2120	2207	25	69826	69734	85	6.95813
31218	31282	66	13045	13035	48	148	321	0	657	461	0	1111	1155	9	1846	2005	22	55927	56553	80	6.95813
208164	171936	106	75744	60934	95	2368	1936	24	4880	3986	42	10826	8372	62	15502	11866	70	437699	369383	113	6.95813
202138	161706	102	63811	52255	99	2279	1680	27	3813	3291	34	9340	8108	48	13377	10882	69	364940	332104	115	6.96122
140785	136619	97	75343	73551	85	1706	1913	18	4170	4056	33	9849	9292	59	13293	13050	77	385474	348129	101	6.96225
131774	125686	87	43214	41651	82	1756	2026	23	3827	3678	35	7468	7690	45	11667	11773	52	363830	349944	101	6.96328
156032	141870	105	49594	44261	87	1765	1674	19	3880	3452	34	9220	7715	56	11992	10255	66	343644	306423	104	6.96431
212096	162490	98	71590	54459	96	2321	1875	31	4865	3569	41	10290	7835	59	14147	10742	73	446865	339627	114	6.96534
234013	189325	115	67442	55593	105	3071	2356	30	5453	5189	36	13922	12162	70	18375	15544	83	519967	485800	121	6.96637
115608	107506	90	35426	32021	84	1315	1062	8	2587	2488	29	5570	5528	42	8950	7524	52	249628	227708	100	6.9674
96402	93465	92	29147	28767	80	891	777	0	1941	2037	22	4556	4227	39	6189	5808	47	167732	162100	93	6.96843
201617	154751	103	67847	51713	96	2377	1522	29	3809	3069	39	9326	7367	56	12993	9470	68	368097	289947	114	6.96945
57356	57876	77	22441	22841	60	565	531	0	1602	1153	13	1882	2124	22	2475	2267	28	87569	89114	90	6.96945
152183	130920	93	54316	45936	91	1972	1539	18	3405	3048	34	8292	7538	49	10539	9423	59	309775	268741	108	6.97048
139567	115861	107	56090	45823	107	1934	1512	18	3461	2651	35	8169	7344	48	11635	9736	62	312403	262231	107	6.97048
32811	35972	52	6774	7514	36	351	337	0	814	847	0	1284	1501	16	2114	1754	28	60936	65016	84	6.97048
255488	185848	118	108603	79561	110	3976	2941	37	7801	5862	51	18936	15096	85	25535	18773	108	734053	552818	128	6.97048
27221	27545	70	15068	15582	48	65	205	0	573	580	0	1229	1174	12	1916	1607	23	47854	47494	74	6.97254
186329	151985	102	70350	57095	97	2186	1850	22	4832	4176	40	11927	9869	62	16531	12892	77	460744	374550	115	6.97563
292062	191817	140	139054	98302	129	2470	2052	34	7138	4888	57	16004	11067	79	21596	14880	93	634639	436056	139	6.97769
52489	43069	91	23197	17786	91	499	408	0	2244	1332	17	2824	2306	27	4705	3988	38	119650	93166	91	6.97769
87637	87385	80	26187	25841	76	884	840	0	1781	2111	21	4227	4243	35	5736	5923	38	181044	174815	95	6.97872
165166	147255	95	55347	49402	90	1609	1375	19	3120	2547	31	7571	6881	48	9316	7876	57	277076	243471	101	6.97975
160639	132073	109	44115	35896	90	1655	1403	22	3365	2655	33	6958	5796	46	10169	8514	54	306647	253159	109	6.98181
51213	53628	73	14522	14750	48	438	320	0	767	707	0	2392	2294	27	3044	3012	32	91791	91944	87	6.98387
60035	59600	80	23503	23262	73	496	503	0	1287	1364	14	2329	2595	24	3778	3848	35	104603	102986	91	6.98696
127941	111744	91	37024	31435	87	1417	1081	8	2720	2414	32	6444	5698	45	9112	8094	53	239752	205847	105	6.98696
243108	170679	118	118036	86844	113	3720	2865	34	7334	5736	51	17856	13739	75	24856	18932	108	675892	502253	130	6.98799
93769	89349	83	37386	35832	79	992	842	0	2023	1787	21	4683	4545	38	5698	5394	43	188613	185520	92	6.98799
142256	136767	102	68444	66001	85	1856	1897	21	3222	3507	33	8887	8053	54	11898	11200	65	362653	328707	101	6.99314
122961	106820	91	40543	36007	85	1051	1009	6	2700	2150	34	5776	4866	43	8056	7046	50	237118	205050	104	6.9952
129335	118292	87	55770	50737	85	1727	1587	16	2980	2432	35	7132	6276	47	10392	9186	56	312009	279265	99	6.9952
37705	38294	74	8689	8940	40	309	374	0	879	654	0	1967	2089	22	2114	2192	26	64766	65477	84	6.9952
31419	32111	59	11577	11767	44	743	506	0	1152	806	0	1535	1287	17	2038	2269	24	62559	62685	83	6.99725
103683	103446	88	32329	32205	78	1002	1179	9	2204	2133	25	4525	4707	37	6824	6926	47	189072	184421	97	6.99931
161785	142789	96	55378	48820	89	1186	1025	5	2340	2347	30	6510	5609	45	8922	7572	64	265852	225571	100	7.00034
105504	101870	83	32378	31676	79	1233	1015	3	1957	1920	22	5735	5327	41	6581	5756	46	211655	210236	98	7.00137
168138	152883	93	69228	64662	88	2125	2189	22	5007	4088	41	11183	10325	62	14881	13672	65	450641	388386	107	7.0024
22493	22554	66	10816	11051	44	441	408	0	249	470	0	1194	1159	15	1470	1604	16	41380	44546	78	7.00343
118556	109296	89	35132	33031	82	1884	1730	22	3786	3575	36	7469	7113	50	10828	10260	59	344438	310198	98	7.00549
132060	114128	90	54955	46553	86	1391	1300	14	2820	2761	30	7262	6520	49	8822	7406	55	260032	224705	105	7.00755
29262	30891	68	6245	6382	37	311	408	0	471	453	0	1087	1299	13	1785	1800	24	52366	51176	81	7.01064
170946	158469	107	93311	87920	89	2886	2650	31	5097	4926	37	12229	11832	65	16147	14378	71	482080	416334	107	7.0127
163027	138688	94	59995	50521	92	1445	1459	18	3767	3051	34	9256	8009	56	12654	11118	58	364363	320258	110	7.0127
36394	36344	75	5082	5581	33	336	245	0	772	858	0	1722	1900	21	2040	2409	22	64764	64025	85	7.0127
37480	39151	68	15569	16011	48	228	407	0	531	580	0	1858	1604	23	2198	2570	25	75593	77527	85	7.0127
34283	33897	72	13011	13270	45	605	431	0	668	580	0	1320	1391	16	2119	2163	25	59221	59338	84	7.01373
60229	59838	73	25682	24857	74	442	483	0	1114	825	0	1846	2282	21	3387	3467	30	91534	89631	87	7.01579
246241	207673	104	133890	113074	101	4188	3682	34	9171	8134	54	19157	17185	76	27296	24467	97	782446	681555	119	7.01579
165602	138593	97	56330	47003	94	1640	1655	19	4024	3188	38	8417	7535	53	10455	9691	59	335853	288934	111	7.01682
132650	125466	89	53482	50891	86	1406	1545	17	2962	2819	28	7255	6764	48	9946	8671	55	283881	255049	101	7.01682
50443	45423	86	56012	52890	80	1865	1604	21	2747	2697	31	6566	6556	43	8234	7886	49	259106	247926	90	7.01682
42169	40755	74	17578	17464	50	428	454	0	751	680	0	1792	1819	23	2735	3274	26	79737	77622	88	7.01991
128530	121438	90	34886	32665	84	1413	1488	15	3468	3283	34	6392	5961	48	8770	8068	52	235006	220100	100	7.02094
161584	137020	96	57690	48772	93	1668	1491	16	3297	2594	35	8067	7241	49	10576	8746	59	311685	263544	110	7.02197
39958	41519	67	14984	15347	46	752	801	0	727	755	0	1748	1758	19	2743	2259	30	69246	71191	85	7.02197
137210	124499	104	41963	38010	86	1338	1430	18	2336	2119	26	5821	5081	43	7663	7071	49	250001	216096	97	7.02197
137380	119856	90	48361	41878	89	1423	1273	11	2705	2303	27	6244	5807	45	8602	7500	60	255007	223981	106	7.02299
222636	176643	105	105188	82943	101	2694	2108	29	5806	4398	45	12584	9782	66	18480	15212	79	519511	411870	118	7.02505
141138	122796	88	49606	42060	89	1098	813	0	2266	2276	25	6579	5673	45	8012	6585	52	245231	205631	105	7.02505
93608	89058	80	31259	29205	78	980	958	0	1976	1903	17	4281	3826	36	4908	4692	41	162707	155884	96	7.02505
60819	60169	90	20641	20513	64	406	455	0	840	1122	6	2391	2209	27	2807	2514	31	88764	90356	87	7.02608
157260	143744	99	61434	56394	93	1799	1849	20	4128	3376	41	9540	8336	55	13098	12128	87	381534	328379	109	7.02608
34559	36001	50	16110	16560	49	615	485	0	613	897	0	1441	1609	19	2065	1840	22	61928	60077	84	7.02711
139267	124291	88	42924	37123	85	1383	1284	15	2996	2578	29	5968	5239	46	8459	7520	53	256342	228419	104	7.02711
148766	133615	92	55977	51058	87	1027	898	0	2449	2280	28	5923	5083	45	7513	5944	50	211648	178386	102	7.02814
33770	33040	74	9037	9018	41	198	295	0	69	638	0	1650	1626	20	2445	2376	30	67076	70608	83	7.02917
126484	106744	96	47756	39526	88	1497	1032	6	2630	2454	29	5707	4823	46	9215	7668	55	247282	205935	105	7.02917
111365	103604	100	34590	32103	82	1558	1462	19	2711	2331	31	6718	6551	46	9686	9053	58	278169	262863	99	7.03329
58956	59403	77	12209	12453	44	600	367	0	1631	1614	17	3030	3039	27	4451	4676	34	105310	99247	90	7.03329
144515	129254	89	54501	48861	89	1314	824	0	2456	2336	26	6819	6425	43	9879	8705	57	282578	253903	106	7.03432
47938	46940	82	18237	18567	54	351	432	0	1081	1394	12	2258	2494	24	3001	2985	30	85091	84239	89	7.03535
99864	99329	80	25737	25676	73	1148	1024	4	2105	2274	23	5045	4998	38	8086	7738	47	218520	209301	97	7.03535
33055	34887	58	15525	15707	49	64	195	0	883	715	0	1516	1632	17	2653	2942	27	65267	67676	83	7.03535
100353	97013	80	37861	37287	79	1328	1083	10	1827	1661	19	4372	4107	39	5614	5889	37	171703	166177	97	7.03741
131257	127971	87	27597	26863	73	1408	1264	15	3097	3200	29	7386	7237	45	9605	8386	55	280797	264606	101	7.03741
56506	56651	79	12026	12049	45	233	341	0	906	1129	6	2597	2622	25	3427	3652	30	91767	93649	86	7.03741
129290	122456	90	45711	44442	83	1703	1530	20	3523	3063	33	7419	7095	47	8983	8552	48	284192	275255	102	7.03947
72928	73092	83	23240	23304	65	682	748	0	1205	1133	10	3053	3022	31	4190	4388	34	128730	127994	92	7.03947
77861	76090	81	29002	28513	76	518	624	0	1364	1522	19	3175	3186	32	4739	4613	37	132544	126581	91	7.04359
75746	72988	78	27237	26498	76	445	612	0	1564	1801	18	3422	3077	35	4512	4620	37	143656	138073	90	7.04359
24789	27455	52	11776	12218	44	355	285	0	212	350	0	1084	1199	11	1748	1789	18	46845	50132	79	7.04462
43561	44034	78	12628	12838	45	196	506	0	830	1216	9	1752	2028	21	3243	3811	27	84050	80072	86	7.04565
46938	47270	81	6793	6938	37	485	545	0	1172	888	0	1869	1927	19	2519	2745	28	83207	82168	87	7.04668
102950	101753	88	30276	30133	78	870	1122	7	2442	2165	28	4976	4662	39	7598	7820	45	225665	215240	97	7.04668
86422	84498	83	20516	20526	54	668	964	0	1722	1692	21	4074	3953	36	5040	5401	34	140895	138888	95	7.04874
52986	53264	74	17353	17463	53	544	823	0	1393	1299	14	2499	2400	26	3632	3175	36	99192	98217	88	7.05079
109544	107347	86	30155	29392	79	808	1008	4	1969	1923	24	5248	5097	42	6373	6344	45	202212	193374	99	7.05182
148163	136191	90	48160	44610	85	1761	1762	18	3336	2564	33	7111	6574	48	9595	8244	71	282556	249620	103	7.05285
171853	147000	97	54130	44556	91	1807	1551	22	3338	2572	37	8811	7869	52	12233	10605	60	336884	285902	108	7.05285
217089	156432	115	75037	54176	104	2062	1561	17	4695	3475	43	9478	6859	58	13600	9537	64	411141	302846	123	7.05388
28289	28780	70	13344	13574	47	169	239	0	179	498	0	1586	1279	17	1882	2087	21	62781	64544	82	7.05594
105210	99887	87	41190	39021	81	1127	1029	8	2618	2133	31	5997	5498	43	8536	8662	48	249517	228265	99	7.06006
94065	89716	83	33990	32753	79	1043	941	0	2350	2077	29	4727	4847	37	6584	6172	44	213261	213414	95	7.06109
23424	24503	53	9029	9531	40	564	484	0	476	461	0	1026	877	0	1666	1528	17	41127	41293	80	7.06109
58383	57888	75	15000	14950	48	421	561	0	696	741	0	2261	2275	25	3318	3411	30	88403	85833	90	7.06109
121815	116042	83	48607	46548	82	1607	1506	17	2823	2468	27	6188	6173	41	8472	7305	61	265023	246839	100	7.06212
94929	91454	81	32530	31977	74	721	786	0	1986	1824	26	5060	4558	41	6034	5790	44	182361	177052	96	7.06521
41654	47195	57	14830	15891	46	970	664	0	682	725	0	1777	1818	23	2807	3408	27	87664	88207	85	7.06521
121664	116609	84	45250	42349	81	1210	972	0	2237	2500	24	5506	5266	40	7673	6648	52	232456	215386	100	7.06624
103231	102287	83	36363	35584	80	899	939	0	2138	2344	24	5331	5387	41	6662	6724	41	199715	191956	98	7.06727
41999	41980	73	13297	13279	46	229	308	0	677	748	0	1394	1545	19	2675	2575	31	55962	55986	87	7.06933
40024	38431	85	19266	18694	71	186	323	0	610	597	0	1489	1602	17	2337	2449	25	62527	58421	85	7.06933
165388	153560	95	100666	97294	89	1953	1701	23	3807	3924	32	8756	8672	50	12963	12170	63	372859	351191	107	7.06933
55805	53424	78	24019	23347	73	490	543	0	1192	1002	2	2465	2174	27	3746	3762	32	101196	98199	84	7.07345
122764	117176	84	37790	35984	80	1436	1482	16	2622	2671	29	6139	6352	39	8917	8364	53	250974	237610	99	7.07756
98212	89242	83	32454	28596	81	1094	1137	8	1887	1754	22	4332	3916	37	6745	5700	48	196497	176430	100	7.07859
111776	98280	91	40796	34728	84	1176	1031	5	2406	2092	28	4526	3850	42	6038	5211	44	179773	154312	102	7.07859
307464	218526	128	130318	96682	124	3863	2696	35	7783	5496	50	18279	15039	74	25619	20158	106	713566	608460	135	7.07859
182145	162035	96	49706	44186	90	1824	1765	18	3679	3160	40	9523	7495	58	11884	10104	64	349981	300693	105	7.08065
22756	23060	63	10033	10283	43	-13	100	0	567	627	0	1056	1161	9	1249	1413	16	40704	40751	78	7.08168
115680	110818	85	33366	30514	84	1178	1153	12	2777	2765	28	6436	5905	45	8536	7364	50	246104	229730	100	7.08168
27005	27798	56	9495	9844	41	304	351	0	639	564	0	1144	1253	12	1942	2202	20	56376	56752	80	7.08374
115239	106472	85	41218	38398	82	1590	1454	17	3121	2804	33	7484	7185	44	9550	9071	55	284473	254885	96	7.0858
103287	99550	83	32841	32564	79	1570	1301	13	2585	2238	28	4899	4900	39	7597	6764	47	220304	217172	89	7.08786
147663	136703	96	67684	63662	87	1799	1826	18	3231	2751	32	7882	7190	51	11398	9700	64	309852	273116	95	7.08786
117120	107864	88	37659	35028	81	1274	1012	4	1875	1704	20	4500	3901	41	6362	5851	47	187688	171728	100	7.08786
55934	55406	75	24104	23680	71	499	491	0	781	1176	7	2071	2214	24	2966	2854	29	94302	93187	84	7.08889
90305	85397	82	33291	30521	80	772	587	0	1873	1521	25	4073	3705	36	5564	5036	44	172607	161804	98	7.08889
215126	160569	111	73261	53420	104	2319	1658	24	3862	3135	37	10090	7601	63	12539	9369	65	390966	291580	119	7.08889
115024	103206	86	43302	38101	83	1521	1200	16	2680	2237	31	6159	5536	44	9521	8340	58	256823	227089	102	7.08992
77003	71159	80	32556	29563	79	696	670	0	1650	1294	11	3616	2962	36	5124	4871	41	133090	119655	96	7.09301
217112	177201	100	93562	78362	97	2542	2487	24	6503	5314	45	11970	10093	58	16207	13303	81	484702	408726	115	7.09301
136176	120032	90	40617	34306	88	1458	1377	13	3348	2895	34	7341	6295	48	10550	9069	59	317844	274962	104	7.09404
193092	157592	97	65867	53182	95	1564	1259	21	4005	3317	39	9789	7732	66	12906	10677	62	378520	313481	114	7.09404
45346	48763	52	14185	14823	47	634	715	0	1083	989	0	2378	2566	26	3462	3171	35	95621	97737	87	7.09404
32602	34071	63	11193	11473	43	254	374	0	818	665	0	1499	1530	18	2294	2038	23	64261	63463	83	7.09404
149520	132541	97	57395	50434	87	1270	1230	10	3180	3007	33	7379	6306	51	10324	9082	58	293183	263364	101	7.09507
104541	96589	88	37888	34699	84	1419	1303	14	2105	1978	30	6768	6102	47	9281	9096	54	272482	258068	100	7.10125
76317	73575	80	28303	27271	75	702	678	0	791	979	0	3264	2983	33	4334	3866	37	115605	109805	89	7.10125
133382	119131	93	47276	40634	86	1493	1317	15	3067	2459	37	6968	6645	46	11202	8974	61	302641	263336	105	7.10536
36554	38926	56	17960	18268	52	542	393	0	884	803	0	1344	1486	15	1934	2292	21	63528	63335	84	7.10639
125289	105159	92	52592	43551	88	860	710	0	2281	2355	25	6392	5313	48	8484	6739	54	245117	204835	105	7.10742
141953	121979	90	52537	44697	90	1258	1090	7	2635	2534	30	6939	5743	47	8533	7390	50	261783	222905	107	7.10742
73935	70799	93	25938	23839	93	1101	924	0	1181	1351	11	3549	3279	32	4518	4375	38	144247	133834	93	7.10742
62741	61907	80	22260	22220	63	776	614	0	893	1097	7	2650	2602	28	3441	3102	36	106015	105795	92	7.10845
156647	132393	101	54513	45023	88	1607	1340	17	3407	2764	35	7875	6569	53	10189	8235	57	298857	254472	106	7.10845
211964	153205	102	70688	51050	99	2437	1703	30	4458	2887	47	9846	7379	61	14007	10284	76	417003	303896	117	7.10845
91535	91424	79	34778	34194	78	1003	739	0	2468	2107	29	4498	4360	38	6634	6483	49	183013	175589	96	7.10948
57649	57286	76	14052	14359	46	238	534	0	1192	1245	13	2430	2222	28	2876	3013	30	103586	100465	90	7.11051
27728	27890	60	12188	12519	45	40	244	0	691	748	0	1194	1425	14	1709	1723	21	62462	61532	82	7.11463
125007	116542	94	44727	42798	83	1631	1251	17	2342	2135	30	5439	4878	40	7756	7285	53	236219	209849	101	7.11463
160341	130365	103	62208	51415	92	1503	1109	10	2638	2364	28	6405	5389	48	8570	7416	55	276455	232690	110	7.11463
256149	214975	121	90827	79747	109	3601	2949	34	6837	5227	48	14726	11861	72	19991	15747	88	581252	435211	122	7.11669
160317	136908	99	89728	79868	95	1628	1474	15	3256	2655	33	7368	6482	46	10035	8498	59	280377	247368	101	7.11978
206390	167582	98	55309	42266	97	2145	2015	27	5059	4070	46	11772	9564	62	16180	13142	83	464568	397932	115	7.12081
121538	114888	85	43958	40212	84	1043	1223	11	2524	2660	28	6719	5963	45	8426	7573	47	252282	236732	101	7.1239
82454	81731	79	26651	25845	76	620	515	0	1174	1074	6	2986	3153	31	4154	3779	35	131976	127100	87	7.12596
107725	102621	85	37084	35147	80	1016	1326	11	1851	1991	26	5355	5316	39	7412	7175	44	204870	192651	98	7.12699
91356	89882	80	33278	31557	78	1034	1031	5	2003	2204	22	5233	5202	39	7309	7316	43	225634	216427	94	7.12699
292745	218298	120	153927	120577	118	3731	2473	30	7709	5475	57	16610	12349	73	23952	18075	94	686805	520477	136	7.12699
209574	165467	102	68871	54053	97	1896	1598	19	3992	3802	35	10002	8426	55	13116	10336	61	391794	319657	115	7.12905
28848	30213	68	10252	10449	42	249	487	0	449	780	0	1282	1459	15	2289	2060	27	60388	60666	81	7.13007
20428	20050	57	8412	8295	40	260	385	0	505	627	0	806	761	0	1433	1241	17	39989	40118	77	7.1311
73378	72338	79	21928	21888	62	582	472	0	1323	1277	12	2830	2709	28	4670	4522	36	118941	121686	87	7.1311
153428	133013	106	50215	43950	89	1470	1281	20	3604	3737	34	8242	7283	50	11600	9446	63	337976	295081	106	7.13316
156155	139638	91	60720	55184	87	1282	1403	19	3753	3431	34	8871	7591	55	11730	10207	58	341267	312713	106	7.13419
79355	79150	78	28381	28173	75	711	631	0	1247	1388	17	3283	3213	32	4217	4089	36	137968	130820	93	7.13522
255883	192642	108	95491	72401	106	2852	2014	30	6179	4681	44	14007	10544	75	18141	13564	86	553973	417839	124	7.13522
74607	76333	78	27673	27644	71	600	846	0	1767	1556	17	3069	3066	31	4944	5302	36	142636	139532	81	7.13522
102149	101459	80	39708	39214	78	918	1288	11	2527	2408	25	4812	4828	37	7553	7869	45	218595	212866	96	7.13831
24562	25126	67	7110	7093	38	53	232	0	478	581	0	1612	1561	15	2021	1909	25	46514	48687	79	7.13934
192536	152114	97	63859	49253	96	1833	1472	21	3830	3019	38	9571	7883	56	12405	9159	72	357156	281660	113	7.14346
27700	28493	57	6850	7059	38	215	474	0	738	989	0	1162	1340	14	1452	1645	17	51030	51731	79	7.14346
73573	70667	81	25830	25254	75	423	684	0	1330	1349	12	2832	3062	29	3833	3887	37	110947	107422	89	7.14449
172540	141499	102	56110	47854	91	1683	1180	15	3442	3077	35	7998	6519	52	10200	8548	53	327318	260535	110	7.14552
175937	160884	94	73121	68072	87	3276	2959	30	6345	5815	42	16048	15440	72	21424	21591	84	653617	592061	101	7.14758
294809	193633	126	108441	68395	122	3001	2006	33	6738	4651	53	15346	11213	77	21411	16410	91	603461	435471	138	7.14758
20107	22495	44	7078	7261	38	70	173	0	507	737	0	826	1030	4	1390	1514	18	43781	43195	77	7.14861
179374	142235	101	64977	51419	96	1542	1351	18	2993	2968	31	7701	6447	51	10173	8310	53	304530	251504	115	7.15273
122314	113530	101	43858	41851	82	2183	1929	23	3277	2593	36	7919	7770	46	10336	10177	66	300278	263101	100	7.15479
56141	55302	74	26745	26546	74	354	436	0	1142	1075	6	2381	2125	24	2734	2839	29	88106	86553	86	7.15479
33067	33326	75	12672	12676	46	321	512	0	514	395	0	1551	1389	16	2295	2209	22	61772	63917	84	7.15684
112919	103567	89	37481	33574	82	1165	1038	7	2257	1915	27	5213	4588	46	7324	6632	48	208025	187563	100	7.15684
106269	103199	83	34562	33515	79	1420	1247	12	2497	2299	28	5060	5053	39	7139	6975	47	213965	203081	95	7.1589
76138	74762	83	17224	17359	53	794	641	0	1319	1831	22	3313	3274	30	4063	4091	33	145374	142401	93	7.15993
167738	156940	90	86437	82707	90	2160	2397	25	5204	4577	41	12408	10884	65	17350	15657	74	507127	441381	104	7.16405
126395	122259	83	46593	44633	81	884	1183	9	2657	2219	28	5958	5903	40	8767	8076	54	241466	229453	99	7.16405
102548	93664	85	37036	34467	81	1295	1194	12	2449	1823	36	5604	4929	42	7283	6515	54	217530	195284	92	7.16508
109693	98696	92	50129	46594	85	1388	1103	9	2298	2314	24	4580	4452	38	6926	6076	50	214586	193285	98	7.16611
60864	60510	74	20790	21071	56	804	444	0	823	938	0	2488	2644	27	3642	3354	34	114538	110648	91	7.16611
111512	107976	97	30540	30131	79	1405	1378	13	2261	2013	26	5635	5568	41	7914	7888	45	226864	220441	99	7.16611
53244	53973	75	14972	14990	49	512	477	0	681	853	0	2425	2480	27	3627	3388	32	106353	107367	88	7.1692
110648	105585	85	39703	37730	81	1257	1467	17	1483	2002	22	4963	4835	37	6627	6791	42	212366	206899	98	7.17023
123035	119680	86	30566	30439	80	1165	1078	11	2365	2337	28	5438	5346	40	7365	7580	42	213066	201320	100	7.17023
110296	109022	82	29942	29747	77	1441	1274	13	3382	3099	32	6491	6352	43	9811	8828	67	289839	280541	97	7.17229
153735	141946	88	54114	50308	85	2207	1713	20	3460	2878	35	9596	8665	55	11452	10692	64	357512	328522	101	7.17332
177573	150001	99	65288	55986	91	2278	1876	25	4444	3410	41	9906	8437	63	12831	11047	63	401443	328564	107	7.17332
112406	104619	83	40197	37370	83	1153	1193	10	2352	2167	27	5123	4474	42	6802	6777	44	203812	185003	97	7.17435
183863	140628	113	74770	58654	96	1805	1441	19	3907	3167	40	9070	7295	56	11392	9110	59	365162	286044	113	7.17641
131368	118425	98	52572	47938	86	1202	783	0	2742	2270	30	6257	5361	45	7869	7199	54	228590	201200	96	7.17641
122007	118540	89	59786	59103	82	1659	1582	19	3075	2636	31	7385	6712	47	11281	10713	61	301792	274674	96	7.17744
130619	118387	88	45778	41688	85	849	1035	5	3011	2224	37	5638	5348	44	8122	6640	52	221355	198621	97	7.17847
141478	128871	86	50399	45643	84	1928	1771	24	3822	3358	34	8458	7970	49	12042	11391	58	358238	324370	101	7.1795
174158	142528	104	60396	50405	92	1610	1179	12	3718	3170	41	8420	7016	53	10433	8624	59	314776	260301	109	7.1795
88159	90714	78	43373	43730	78	570	707	0	1542	1331	23	5000	4786	39	6365	6356	41	200703	194931	95	7.18053
44229	46347	65	10031	10114	42	677	428	0	1056	1222	8	2195	2490	24	3628	3709	33	89039	89921	86	7.18258
123305	110177	87	34561	29847	82	1096	939	0	2430	2264	29	6224	5097	47	8339	7028	48	228397	203490	102	7.18361
291773	188850	125	94647	63787	117	2579	1817	31	6370	4159	53	15121	9643	75	19297	12224	85	573183	384643	136	7.18361
328986	238675	142	142644	106263	132	8142	5901	48	15885	12059	69	36455	27566	130	52918	40668	132	1.04858e+06	1.0279e+06	148	7.18361
163054	138640	96	55145	45759	92	1387	1025	7	3899	3103	39	8450	7464	52	12409	11087	64	339884	286517	109	7.18464
240118	175201	114	150444	118604	105	4646	3708	36	8356	7041	53	19768	14973	82	26668	21052	103	747306	569470	119	7.18979
110042	106213	81	39419	38362	81	905	939	0	1847	2089	25	5352	5372	37	6570	6175	44	218165	206851	95	7.18979
260305	211374	106	47634	35388	101	-144	387	0	278	261	0	1	200	0	74	369	0	-1547	26	0	7.18979
70263	71026	73	27314	26984	67	648	816	0	1640	1198	16	3569	3479	32	4378	4464	36	139223	132237	94	7.18979
104087	100265	84	35394	34031	80	981	902	0	1687	2029	20	4473	3936	38	7984	7069	55	203569	190794	96	7.19288
121981	108605	87	52561	45747	85	1234	1141	9	2384	1895	34	5922	5142	45	7850	7554	46	231335	201103	101	7.19288
108033	102702	86	40734	38919	81	890	1200	9	2563	2038	26	5146	5073	40	7214	6615	47	218070	205414	99	7.19288
35159	37278	68	10729	11304	42	643	545	0	858	876	0	1614	1741	18	2279	2561	26	62235	63197	83	7.19391
173470	133447	100	57051	43933	95	1290	903	0	3069	2700	33	9112	7037	60	11244	9024	62	346609	269365	113	7.19597
106777	103793	81	30716	29909	81	1173	1070	8	2230	2438	25	6040	5648	40	7070	7137	47	206058	200068	99	7.19597
91229	85408	82	37283	34433	81	676	872	0	1681	1540	18	4336	3924	38	5544	4779	41	162344	145252	97	7.19906
138171	129252	87	50539	47757	83	1322	1567	16	2793	2910	27	6290	6167	41	7950	7994	48	261543	246731	98	7.19906
30671	32711	62	6331	6369	37	573	473	0	590	708	0	1546	1332	20	1835	1805	21	54290	57723	77	7.20009
37615	35569	77	11793	11983	46	242	325	0	884	822	0	1324	1434	15	2226	2448	26	66618	67131	86	7.20112
137946	120483	91	47177	39719	90	1612	1343	17	3054	2497	34	6415	5957	42	10383	9100	60	295388	256917	105	7.20215
43649	43712	87	14608	14295	49	558	577	0	1143	904	0	2280	1970	25	2788	2865	29	74735	72970	84	7.20421
18385	19860	52	7096	7433	37	155	186	0	242	418	0	917	1021	4	1704	1694	19	41659	43543	75	7.20524
41852	42912	66	10571	10726	43	384	587	0	678	569	0	1933	1831	21	2349	2463	27	78465	78637	86	7.20524
116749	118292	81	41440	40859	80	1235	1192	12	2318	2302	26	6740	6539	43	8557	8513	53	235227	230049	93	7.2073
134649	130676	91	44243	41973	83	1549	1541	20	3528	3063	36	7798	7081	54	11416	11295	58	304168	273292	98	7.20833
94190	91316	82	21926	22049	63	993	983	0	2130	2216	24	5178	4907	42	6066	5538	51	188721	185251	96	7.21244
106867	98447	83	41841	37490	82	744	892	0	2241	2238	25	5511	4577	43	8170	6922	54	218078	195366	100	7.21347
34112	34392	70	11356	11600	44	453	316	0	475	852	0	1644	1715	20	2343	2783	23	65956	66764	84	7.21347
140935	131417	86	46117	42776	84	1189	919	0	2839	2631	29	6293	6102	44	8074	8268	47	250204	233276	102	7.21553
209975	161279	101	62329	46780	96	2202	1602	24	4798	3883	39	10291	8457	57	15050	11247	68	442073	345021	116	7.21553
114314	109325	87	50200	47223	82	1438	1367	14	2794	2550	33	6950	6411	49	10744	9912	60	288428	258094	95	7.21862
73305	72273	80	26747	26109	76	305	603	0	1654	1564	18	3016	2982	31	4329	4184	38	117384	114133	89	7.21965
291524	198090	127	96510	64509	124	3028	1958	30	5800	3898	51	13396	8869	70	18753	12846	80	514709	354078	142	7.22068
24904	30788	40	8496	9008	39	331	243	0	887	667	0	1914	1871	21	2418	1990	30	65187	65554	80	7.22171
139045	121058	101	45949	40578	87	1962	1361	19	2882	2686	32	6150	5322	47	10370	8571	60	285469	249700	105	7.22377
86085	83000	81	26019	24965	77	663	865	0	2271	2095	21	4368	4137	38	5992	5992	48	168904	159845	96	7.2248
51361	50631	89	21214	21497	60	849	774	0	447	897	0	2131	2108	24	3552	3313	33	90345	87724	89	7.22789
23930	24177	59	11879	12372	44	72	203	0	504	646	0	1156	949	0	1073	1038	4	42059	43570	79	7.22892
123701	110375	88	41033	36769	84	1381	1385	16	2756	2688	31	7002	6280	44	9880	9769	53	280765	266339	99	7.22892
35203	36695	62	19265	19660	55	325	321	0	413	370	0	1457	1543	18	1811	1930	19	58023	58706	84	7.22995
97039	97438	80	25962	25941	71	673	774	0	1747	1791	20	4114	3926	37	6152	5389	45	159992	152489	96	7.22995
223450	170130	120	81659	63560	101	2086	1615	28	4599	3454	47	10038	7868	60	14432	11228	71	393170	303389	111	7.23304
159762	143786	90	71147	64803	88	2126	1910	25	3958	3523	34	9227	8383	53	13414	11532	64	399016	341788	102	7.23407
32943	31615	73	14205	14466	48	365	228	0	465	631	0	1417	1282	12	1600	1463	22	55432	54406	76	7.23407
64801	64476	77	18772	18756	56	217	360	0	1305	1009	2	2490	2710	25	3555	3640	34	104744	102228	91	7.2351
179018	149049	111	66816	55966	93	1353	1282	16	3590	2880	35	7895	6765	51	10290	8774	58	312352	268237	111	7.23818
32338	35451	50	21265	21941	56	448	285	0	354	535	0	1381	1394	17	2176	2274	24	60193	61511	82	7.23921
129039	112992	94	50465	44230	86	1387	1215	18	2954	2260	35	6498	5293	47	7519	6231	49	242940	210397	105	7.24024
129218	115388	95	55936	48572	88	1398	1392	15	2787	2610	32	6997	6078	51	10083	8969	53	274649	237850	104	7.24024
141061	116811	95	61778	52310	89	1010	933	0	3133	2373	34	6579	5659	45	9273	8292	51	262897	219763	107	7.24024
119389	113224	86	65343	60642	84	1466	1433	15	2602	2626	29	6093	5986	44	8365	7598	50	253409	228235	100	7.24024
301108	212470	111	193351	150134	114	5340	3845	44	11571	8798	59	28851	21627	112	37173	26836	112	1.02631e+06	769520	123	7.24024
104766	102952	86	35170	34182	79	1135	929	0	2259	1948	28	5390	5241	38	6440	6104	47	205164	199260	97	7.24127
27659	29005	54	13166	13652	45	202	222	0	236	385	0	1014	1151	9	1459	1562	17	47685	48994	81	7.24127
133560	123730	91	50812	47975	84	1594	1580	20	3535	3131	37	7298	7148	43	10380	10149	62	307703	295773	97	7.2423
19353	18613	65	9620	9510	42	199	357	0	430	415	0	724	814	0	1280	1242	14	30266	28500	75	7.24333
117516	111643	100	37381	36773	82	1162	1126	9	2214	2261	26	5997	5664	43	8121	8314	45	241715	232852	96	7.24333
320668	196544	138	176744	115380	133	4967	2807	45	9085	5904	60	23016	15408	86	31329	20202	123	939480	645073	137	7.24539
53328	55356	66	18910	18924	54	324	318	0	1029	933	0	2031	2338	26	2782	2952	31	93686	95228	88	7.24539
29141	30576	67	8920	9049	41	120	275	0	903	771	0	1329	1479	16	2286	2217	26	56195	56977	81	7.24642
93279	88731	90	24969	24207	77	524	855	0	2091	1923	20	4901	5237	36	5766	6017	37	183310	170104	97	7.24745
119853	106132	101	47209	42167	85	1520	1317	13	3006	2553	31	5730	5434	43	7646	6843	51	243836	218048	102	7.24848
159580	139198	100	60590	52031	90	1794	1619	23	3674	3124	36	9494	8593	55	12303	10082	80	364736	319366	107	7.24951
61567	60843	81	22339	22462	64	510	531	0	1480	1341	16	2420	2699	26	3334	3349	31	100674	101928	90	7.25054
31013	32407	65	13303	13542	46	443	523	0	787	746	0	1413	1522	16	1693	1964	21	57042	58577	82	7.25363
95924	93249	85	36507	36202	78	433	877	0	1579	1683	17	4688	4913	37	7003	6195	47	188048	178068	96	7.25466
32477	31061	72	11936	12113	44	207	266	0	628	764	0	1211	1464	14	1709	1804	19	53807	54852	85	7.25466
132519	122141	91	72590	69402	85	1447	1297	15	3367	3147	34	7210	7172	43	9513	9827	52	287233	271938	102	7.25569
169175	132799	96	61126	48496	94	1560	951	0	3314	2843	33	7606	6350	51	11295	9013	61	329290	264869	112	7.25775
31686	31705	52	6135	5989	37	-42	249	0	453	932	0	1280	1373	17	1917	2282	22	61632	60082	84	7.25878
265690	206649	121	113019	88879	118	3961	3219	34	8552	7272	50	19806	16443	85	25889	22972	95	744133	647725	136	7.25878
211807	170577	104	69012	56142	99	2367	2124	25	4636	3458	44	11661	8680	65	16086	12580	82	454421	358486	109	7.26084
212642	170251	99	84458	69561	95	1670	1321	17	3549	2927	37	9559	8002	53	12187	8725	76	349706	270504	113	7.26084
80977	79838	78	23927	23583	75	749	703	0	1760	1319	15	3493	3543	33	4938	5302	34	143213	143158	94	7.26495
29111	29123	66	11331	11285	44	310	294	0	560	840	0	1233	1370	15	1932	2118	26	56812	59864	77	7.26495
75609	81460	67	26931	26987	75	703	674	0	1292	1220	10	4039	4127	34	5288	5270	39	146475	144407	92	7.26495
50446	51834	77	21220	21593	58	811	811	0	704	712	0	2175	2231	27	2930	3258	29	90948	86686	88	7.26598
100481	95992	95	24644	24011	71	770	1093	7	2089	2511	22	5302	5302	39	6540	6364	44	198735	193607	90	7.26598
147045	123514	98	56230	46284	90	1747	1638	19	2549	2402	28	6827	6338	48	9323	8395	57	284551	261302	100	7.26804
207198	169237	108	91388	77558	101	1937	1495	24	4636	3644	45	10519	8838	58	14173	11191	67	386823	307792	114	7.26907
171902	137871	94	58621	46976	92	1533	1312	12	3520	3008	32	7992	6827	54	10040	7919	55	301445	252138	111	7.2701
20634	20593	63	9802	9919	42	110	215	0	550	717	0	526	971	0	1025	1248	14	36582	35882	77	7.27113
47668	49040	72	19789	20030	56	331	569	0	615	805	0	1551	1799	19	2928	3106	28	85670	80404	88	7.27113
68225	67878	78	22332	22568	63	729	647	0	1088	1380	14	2880	2690	27	3429	3619	33	108913	107766	92	7.27319
65576	63511	92	28342	27398	76	318	643	0	1235	1281	11	3154	3078	30	3937	3896	35	110843	106980	92	7.27319
122721	110812	86	44816	38169	85	790	1035	7	2785	2367	26	6160	5501	45	8448	7061	49	257526	226068	101	7.27319
112613	109774	84	50417	49412	80	1409	1483	15	2571	2267	29	5435	5460	38	6922	7074	40	211186	204497	98	7.27422
165539	140126	100	50387	41469	89	1171	952	0	2893	2480	30	7080	5830	49	7817	6222	51	264991	219422	108	7.27731
133094	117260	92	55810	46942	87	1606	1155	14	3282	2427	40	6652	5452	48	9713	8487	62	295763	255727	106	7.27731
106620	103795	86	47662	47278	80	932	914	0	2656	2275	27	5268	5056	39	6733	6633	46	195938	191029	97	7.27834
40019	39830	70	14334	14210	47	150	283	0	612	566	0	1180	1368	16	1587	1809	17	48118	48648	86	7.27834
248938	192737	112	123883	97069	104	3699	2978	34	8186	6395	54	18737	15430	80	26612	19332	100	812733	639749	118	7.28246
94754	93116	83	44575	44553	77	627	714	0	2120	2238	25	4050	4039	34	5342	5763	39	165511	158975	95	7.28349
32633	32626	79	8310	8449	40	641	426	0	226	379	0	1193	1066	13	1759	1912	20	46835	49608	83	7.29069
121936	107618	86	45990	40088	86	1238	888	0	2346	1977	26	6118	5200	45	9077	8128	50	254881	210315	102	7.29069
123247	115118	92	32851	31046	81	1458	1857	16	2815	2862	25	7710	7263	53	9210	9143	50	288042	261053	101	7.29481
30662	31104	59	9183	9168	42	-41	124	0	947	621	0	1277	1366	14	2396	2776	24	64835	65735	83	7.29687
151093	131349	92	40719	35205	89	1856	1644	17	3326	2822	37	6871	6237	48	10027	8619	55	291218	256700	107	7.29687
48029	48665	69	17353	17739	51	449	334	0	1110	1216	8	1651	1578	20	2929	2886	28	71109	70947	88	7.29687
46153	45760	75	14182	14262	46	164	388	0	795	812	0	2165	2067	25	2830	2837	31	81201	79895	83	7.2979
185901	160836	97	56050	48164	92	2222	2010	23	4133	3854	39	10112	8961	59	13031	11784	67	385548	333820	102	7.2979
42356	41951	74	12087	12171	44	189	362	0	724	632	0	1512	1572	18	2069	1866	24	67971	68903	88	7.29996
50016	52529	72	17288	17400	52	545	433	0	1204	1027	5	2338	2275	22	3093	3699	28	85409	85322	81	7.29996
39628	38305	85	15593	15867	51	279	362	0	1033	733	0	1823	1601	18	2440	2449	25	62105	58248	85	7.30099
46270	46825	72	19149	19436	58	530	485	0	768	835	0	1559	1626	17	2392	2882	26	81820	83318	88	7.30099
160238	141259	91	48227	41548	89	1406	1416	16	3564	2764	38	7351	6737	48	9968	8098	63	307434	261017	99	7.30202
88936	88654	77	22588	22768	69	1045	787	0	1766	1590	19	4365	4131	38	6064	6102	44	183660	177069	94	7.30202
135945	112380	91	49539	41005	89	1317	1039	4	2551	2147	31	6900	5839	51	9432	7571	59	289816	234774	106	7.30408
22121	20460	71	7792	8070	39	10	126	0	480	395	0	1166	1053	6	1490	1804	20	41062	39342	78	7.30614
152760	139633	91	64588	57705	87	1860	1936	20	4556	3870	40	10122	9097	58	13998	12410	77	395870	358778	105	7.3082
64814	64480	78	20999	21018	60	620	550	0	1153	906	0	2248	2241	26	3849	3898	31	106135	105447	94	7.31232
118838	114044	88	35416	34228	80	1259	1339	14	2577	2396	29	6531	6527	41	8955	9108	49	281359	269314	100	7.3154
106761	94067	101	36909	32486	82	1061	764	0	2836	2360	31	5441	4405	46	6223	4791	47	190733	170228	102	7.31643
227805	186876	115	83016	68628	98	2092	1606	25	5096	4334	41	10703	9470	54	15780	12986	79	420180	383073	106	7.31643
78414	74058	78	30939	28200	78	788	628	0	1298	1145	15	3144	2818	30	4409	3978	35	122402	115072	95	7.31952
111789	109834	81	28769	28298	78	1402	1121	11	2240	1755	28	5089	5094	37	6513	6182	44	204914	196713	97	7.31952
102259	99475	84	35756	34963	78	551	699	0	1791	2337	21	4607	4689	40	5249	5244	44	175597	172028	97	7.32261
88693	84823	80	33634	32268	77	1346	1116	8	1684	1436	18	3400	3343	33	5011	4658	39	139342	135118	92	7.32364
146514	132913	88	64335	59690	86	1327	1230	15	3195	3022	34	7106	6701	45	10147	9808	59	304319	270083	102	7.32364
43981	44726	72	10933	11432	43	384	500	0	736	585	0	1915	2076	25	2899	2609	29	79376	77926	86	7.32467
70082	70423	77	27253	27248	76	576	616	0	828	938	0	2935	3196	28	4383	3985	37	113095	112461	92	7.3257
104155	99593	87	22063	22046	61	1447	1242	15	2276	2233	26	5683	5729	38	7683	7673	40	226289	218252	98	7.3257
139879	122300	88	45114	38422	89	1189	1364	12	2949	2793	31	6312	5531	45	8350	7782	49	246773	215195	105	7.3257
101744	89392	85	35485	30584	82	712	934	0	2726	2323	31	4826	3868	42	7250	6317	61	201000	177147	101	7.32673
199862	152092	108	60184	46267	95	2280	1693	28	3802	2927	41	9979	7401	60	16457	11817	76	454668	342908	115	7.32673
28573	28247	66	11759	11859	46	441	499	0	614	527	0	981	988	0	1919	2005	20	46639	47777	81	7.32776
107605	103791	82	28658	27817	79	1315	1218	13	2041	2131	23	5047	4929	39	6529	6499	40	189872	186168	98	7.32879
97514	95356	81	27746	27411	77	1285	1151	12	2079	2465	30	5679	5466	41	8198	8577	46	238248	229147	96	7.33085
123087	112269	93	54181	47822	86	1285	1193	12	2539	2329	28	7134	6038	49	9475	7743	61	273586	239981	102	7.33085
37355	39631	68	15641	16053	48	316	510	0	745	697	0	1597	1528	23	2214	2532	24	58476	58581	85	7.33085
36300	36645	76	14715	14956	47	172	377	0	491	628	0	1220	1423	17	1862	1760	23	61512	60692	77	7.33188
101638	97005	81	28799	28188	77	1372	1296	14	1864	1550	21	5415	5139	41	6274	6781	39	201938	192011	91	7.33188
134674	126980	88	65886	62764	87	1576	1273	16	3060	2906	33	7040	6484	49	9901	9478	55	283650	250812	96	7.33291
109479	104147	85	47175	44920	81	1312	1107	10	2384	2355	27	6103	5707	46	7486	7898	46	216629	206888	94	7.33394
86373	85137	83	28979	29307	76	1277	1197	13	1890	1815	19	4499	4262	37	6956	6649	46	182968	178322	95	7.33394
80033	75191	82	30770	27856	80	812	742	0	1876	1657	20	3801	3311	38	5259	4903	41	147824	135521	95	7.33806
68242	67705	79	25550	24879	73	642	763	0	919	925	0	2515	2936	26	3887	4122	32	120085	118746	90	7.34115
40911	40463	72	15988	16212	51	369	390	0	866	833	0	1575	1642	16	2126	2083	22	62463	58259	87	7.34115
115803	110156	88	39683	38988	80	1076	990	0	2161	1787	24	5477	5373	40	6834	6786	48	239406	228322	92	7.3432
201765	170594	98	55491	46021	94	1736	1722	20	4067	3371	39	9284	8135	52	11545	9495	58	357446	305828	113	7.3432
51631	55047	59	11320	11512	43	285	438	0	1342	1168	9	2104	2045	22	3062	3210	29	96314	97840	89	7.3432
107430	106753	80	29644	29103	78	859	1038	4	2184	2193	23	5757	5737	43	8816	8889	51	237580	227220	96	7.34629
175357	158419	97	62777	57782	89	2469	2409	24	4384	3600	40	9287	8022	55	15973	13311	73	434394	360151	102	7.34732
53909	55411	74	13098	13527	45	452	556	0	810	900	0	2040	2208	24	1953	2325	21	84488	84404	90	7.34732
105535	93893	95	39162	34627	84	666	768	0	2392	2150	26	4464	4178	40	6633	6436	46	200606	179720	100	7.3535
34493	32030	81	12883	12697	46	241	289	0	54	392	0	903	1173	9	1959	1936	22	52372	53150	83	7.35453
24753	24831	51	10725	10623	44	753	470	0	730	927	0	976	1270	12	1918	1861	25	49595	51027	74	7.35556
93424	89852	88	31026	30036	78	322	684	0	1141	1486	15	3421	3462	32	4952	4689	39	144642	142101	92	7.35659
122745	107240	88	50657	43530	88	1419	1185	10	2149	2135	22	5640	5139	42	7511	6545	47	229208	201603	103	7.35865
71980	70823	81	20411	20268	57	513	543	0	1157	913	0	2783	2780	29	4128	4106	34	120992	121459	92	7.35968
110125	101249	91	30594	27718	82	1114	1092	6	2423	2155	28	5477	5233	42	6786	5996	46	211089	187821	91	7.36071
110415	94555	95	46881	38965	87	778	631	0	2176	1952	24	4652	4211	42	6845	5722	47	207093	182912	99	7.3638
51310	44315	75	46452	39285	79	1136	930	0	2104	1959	24	4625	4386	39	6870	5894	47	188513	184612	73	7.36483
114506	104422	100	43670	41261	82	1018	1031	4	1769	1865	24	5557	5315	41	7203	6950	46	234413	220674	98	7.36586
27875	27712	67	12428	12594	45	373	228	0	439	516	0	1065	1068	9	1667	1905	19	46659	47773	73	7.36689
225026	186610	105	90835	80639	99	2142	1956	23	5404	4511	43	11917	9752	64	15995	13693	76	481240	390538	111	7.36792
23412	26092	48	11396	12004	43	100	304	0	260	337	0	1330	1120	9	1523	1429	17	43365	45470	79	7.36792
105459	102411	87	31250	30712	78	1356	1402	13	2344	2361	26	5457	5220	39	6327	6746	43	196675	185105	98	7.371
69955	71581	77	17624	17577	53	464	606	0	878	1164	7	2717	2961	28	4534	4514	34	110754	109837	92	7.371
30229	31883	63	10925	11152	43	338	370	0	622	840	0	1802	1723	22	2057	2151	19	56202	54131	81	7.37306
178346	163640	91	114754	106414	91	2576	2424	27	5492	4437	42	11143	10181	58	15946	14038	77	461288	403894	105	7.37718
166412	138472	93	58986	50757	91	1642	1657	20	3281	3109	34	8316	7004	52	10523	9090	64	315851	262723	109	7.37718
27425	25857	66	11161	11507	43	367	356	0	505	390	0	912	1013	3	1464	1452	14	43314	44064	74	7.37821
52198	51840	77	16923	16816	51	496	602	0	993	1071	6	2433	2176	29	3034	3084	30	98586	96435	89	7.37821
68167	66862	78	13200	13463	46	468	466	0	1860	1629	17	3410	3071	34	3869	3654	34	138259	136675	92	7.37821
69601	67787	85	22955	22528	67	668	628	0	847	1164	10	2293	2281	26	4111	3841	36	111060	109756	86	7.38027
221253	176121	105	78847	61913	100	2855	2380	26	4583	3737	42	11541	9605	64	15822	12649	70	433383	358107	118	7.38336
133894	127213	85	56888	55318	83	1518	1309	14	3261	2791	32	6377	5941	43	9094	8834	52	272035	262518	101	7.38645
107589	92118	102	45978	38219	102	1172	1090	6	2227	2027	23	5752	4732	45	8033	6677	52	224713	186156	102	7.38645
98451	99527	79	20930	21107	55	995	1236	10	1584	1565	19	5221	5009	42	7413	7576	47	218604	216248	96	7.38645
53676	51245	77	20512	20089	58	397	463	0	1146	1270	12	2173	2136	26	3253	3376	32	95810	95451	88	7.38645
105470	102930	89	44538	44384	79	967	1124	7	2342	2396	30	4423	4205	37	5823	6090	36	178884	177458	97	7.38748
100870	99122	94	51009	50355	81	701	984	0	1692	1505	25	4924	5019	35	7363	7757	44	198698	193651	97	7.38748
93393	91571	81	28226	27855	76	862	844	0	1578	1572	22	3522	3595	33	5446	5155	40	138782	133226	92	7.38851
61503	60803	76	24409	24496	72	1113	725	0	774	829	0	2064	2097	25	3095	2774	32	86522	82528	91	7.38954
35671	36863	71	14460	14467	48	328	503	0	645	921	0	1999	1985	21	2105	2386	21	70945	67906	85	7.39057
158083	147110	94	73967	69034	87	1971	2041	21	3967	4109	33	10281	9031	63	15225	13345	75	422812	374157	99	7.3916
269211	175849	111	120394	79543	112	2454	1644	29	6015	4371	50	14742	9374	69	20531	13587	86	602925	403459	129	7.39263
37972	38139	71	16112	16009	50	22	370	0	477	610	0	1778	1465	23	2333	2294	24	64763	64382	86	7.39469
95003	95793	79	26475	26436	77	1007	1121	7	2646	2215	26	4392	4139	36	6216	5651	43	174354	172711	96	7.39777
190977	145567	112	48240	35953	93	1217	1081	9	4179	2794	41	8532	6516	54	12631	9868	61	344329	264852	113	7.39777
101667	96305	81	40053	37732	80	841	768	0	2091	1682	23	4330	4351	36	5496	5532	39	173361	168168	92	7.39777
25375	26284	61	11019	11241	43	268	278	0	344	624	0	1434	1647	17	1735	2024	24	52445	52340	80	7.39983
187543	151618	102	68175	55623	95	1794	1429	22	2761	2469	34	8185	6541	52	11443	8747	68	324327	264455	113	7.40086
251078	200223	123	101396	82515	106	3574	2257	33	6852	5662	51	14868	12117	74	20448	16514	98	569318	460056	120	7.40189
78216	77620	85	28692	28307	76	555	633	0	1530	1020	6	3514	3723	32	5451	5444	38	156665	154548	90	7.40292
131405	121879	92	57558	53868	85	1406	1059	12	3260	2895	31	6645	6158	45	9224	7435	56	263848	235104	99	7.40292
66215	65662	87	22880	22775	71	516	523	0	1625	1279	14	2932	2764	29	3587	4029	31	109360	106381	86	7.40498
104206	104727	80	23744	23846	67	1298	1041	8	2221	2370	24	5618	5461	41	8267	7711	54	243642	235299	96	7.40601
167793	141028	93	67596	55362	93	1848	1471	18	4117	3275	41	7200	6094	47	9648	8043	63	293302	243864	110	7.40601
134181	124000	95	48074	44436	84	1232	1156	13	2307	2306	27	5235	4748	41	8280	6692	52	203879	179605	95	7.40807
105525	101371	88	39312	37874	79	1433	1057	7	2380	2189	34	5593	5489	44	7612	7344	48	215293	200661	95	7.41116
129962	120949	91	70615	67131	88	1304	1065	14	2769	2725	32	6204	5782	42	8190	7528	52	249051	217749	96	7.41219
90567	82050	87	35784	32724	79	740	635	0	1724	1500	19	4502	4072	43	5704	5802	41	159081	140121	97	7.41322
153491	128983	97	47033	39374	89	1766	1434	18	3059	2784	36	8457	7463	49	10986	9363	60	338094	284547	108	7.41322
145670	120214	94	54786	45547	90	1890	1295	16	3069	2971	32	7363	6304	49	8896	7153	51	286825	240288	108	7.41425
68801	64032	92	28634	26277	92	767	501	0	1760	1432	19	3221	2818	31	4030	3835	35	123164	110781	92	7.41425
32636	34895	67	13041	13202	46	262	323	0	706	745	0	1358	1480	16	1844	1788	24	60948	60759	83	7.41425
31433	33146	64	13531	13873	47	167	341	0	512	485	0	1268	1403	15	2375	1818	30	62853	64812	83	7.41528
117277	112580	90	36143	35097	82	1551	1028	9	2301	2192	25	5424	5447	38	8309	7304	61	219647	209550	99	7.41631
159485	133585	97	59834	49120	92	1931	1471	17	3118	2968	36	7644	6405	50	10157	8070	57	289758	244104	110	7.41734
42378	41746	78	10324	10775	41	300	653	0	870	845	0	1965	1982	21	2528	2763	28	74351	75092	86	7.41837
189814	126916	127	71469	46887	126	1778	942	0	3574	2848	29	8871	6024	78	12082	7938	96	368866	245440	142	7.42043
28324	29772	63	10910	11244	44	116	494	0	828	699	0	1147	1179	9	1448	1784	20	51751	54279	80	7.42043
36155	36480	58	12210	12456	44	435	359	0	613	793	0	1579	1813	20	2572	2973	27	73825	76860	86	7.42043
118325	107483	88	56562	51695	86	1236	1556	16	3362	2801	31	7082	6268	50	8541	7913	58	268820	233888	102	7.42351
124567	117310	87	49289	47232	85	797	780	0	2677	2177	28	6190	5850	44	8736	8195	53	257846	240663	95	7.42351
26446	26890	67	5631	5718	35	23	329	0	588	688	0	846	726	0	1375	1435	19	39949	40705	80	7.42454
62205	60833	91	14996	14843	50	158	600	0	1471	1008	4	2748	2628	29	3739	4114	31	110093	109233	91	7.42454
35522	36098	69	13769	14071	47	368	426	0	1096	847	0	1708	1436	17	2080	2056	24	67439	66434	84	7.42454
45864	47016	73	15268	15240	50	320	476	0	768	664	0	1901	1805	21	2694	2890	28	80286	81910	77	7.42557
191378	149434	100	60142	46439	97	1845	1565	19	3941	2601	40	8869	6731	52	12443	9866	64	349429	268774	115	7.42763
83007	76117	88	35019	31455	79	1529	1517	18	2604	2453	27	5848	5499	44	9171	8803	59	253869	238035	86	7.42866
52185	52956	74	18953	19424	53	589	450	0	309	530	0	2182	2131	24	2557	2718	27	86472	85998	88	7.43072
195526	155924	100	62859	49421	98	2639	2340	27	4656	3714	44	11217	9137	63	15526	12745	72	456731	375437	116	7.43278
226552	168350	104	60571	43893	100	2192	1428	23	4012	3151	38	10536	8019	63	14172	10366	71	395186	297115	119	7.43484
74120	72826	92	21893	21013	75	604	464	0	1098	1438	13	3525	3100	33	5141	4574	42	163534	154359	92	7.43484
120626	111022	86	41326	37491	84	1462	1419	17	2656	2409	31	6398	5720	45	8716	8393	52	275991	244582	100	7.43484
126867	121146	90	70943	67407	85	1441	1573	16	3352	2862	32	7725	7131	48	11157	10881	65	290695	278567	101	7.43587
181149	143060	113	66706	52413	94	1536	1150	11	3560	2924	37	8891	7310	54	13174	10549	71	376930	302870	113	7.43793
31447	30836	70	14223	14378	50	294	514	0	273	424	0	1322	1374	16	1804	2074	21	53051	50923	79	7.43896
26181	27809	66	11880	11979	45	314	288	0	613	435	0	1359	1395	14	1967	2016	17	52184	51762	80	7.44102
213037	162498	103	80647	60587	99	2430	1942	26	4999	3708	44	10894	7870	66	14727	11693	66	434434	331953	118	7.44205
243182	184431	109	119160	93594	108	2653	2399	28	5467	3760	47	13360	9994	69	18196	13411	72	545826	418700	125	7.44308
43899	43214	76	17785	17561	54	271	214	0	331	604	0	1798	1675	21	2800	2764	29	66548	66021	84	7.44514
136430	121206	97	50916	44735	88	1184	1161	10	2804	2333	30	6195	5437	43	8812	7733	52	255261	223709	105	7.44617
118203	100446	92	43642	35550	88	920	899	0	2434	2397	24	5687	5071	46	7541	6270	49	234174	195942	104	7.4472
102163	95147	83	29138	26415	79	1167	963	0	1641	1414	19	4785	4174	39	7608	6621	55	194285	177810	99	7.4472
75867	76247	80	21584	21411	62	806	949	0	1284	1479	17	3415	3182	34	4660	5125	36	142576	140835	93	7.44925
88409	86428	80	30273	29924	76	809	913	0	2008	1432	25	4180	4182	33	5210	5148	38	167976	165604	95	7.45028
47194	46724	75	13984	13860	50	665	355	0	1011	952	0	2039	2118	23	3746	3420	34	96041	93309	87	7.45234
136760	116210	96	51017	43601	88	1256	1196	10	2479	2028	28	6150	5670	46	7522	6945	50	240964	212364	105	7.45337
163836	136497	95	61740	51409	91	1809	1683	19	3246	2670	39	7598	6545	50	10662	8907	59	304684	258029	109	7.45543
147590	125782	96	61245	53227	88	1122	1238	11	2987	2488	34	7142	5706	50	10464	8761	57	288660	246318	107	7.45646
128184	119588	101	47018	43632	101	1741	1696	17	3279	3081	32	7699	7178	50	10388	9252	59	297531	275132	101	7.45646
25710	28102	58	10578	11080	41	-20	266	0	677	557	0	1599	1460	20	2075	1714	27	54350	56867	79	7.45646
69552	69263	80	24526	24786	74	823	754	0	1296	1561	16	2912	2988	27	3757	3621	40	115645	116261	92	7.45852
118823	110084	87	36709	35054	82	1396	1083	8	2672	2462	28	6271	6000	42	8096	7976	50	247855	229327	96	7.45955
113852	101204	91	35873	31423	86	1482	1411	19	2591	2584	32	5891	5064	45	8800	7820	51	257371	224213	103	7.45955
193850	147628	111	90460	70746	100	2436	2066	24	5273	3723	46	11380	8895	63	15941	12519	85	420862	325786	116	7.46058
55455	54402	87	22973	23022	68	689	655	0	571	765	0	2325	2450	26	3419	3001	34	85474	84536	89	7.46264
65542	64582	88	16547	16750	50	67	684	0	1393	1427	13	2828	2885	29	3470	3160	34	109443	107872	91	7.4647
88178	85229	83	30524	29573	78	939	705	0	1814	1530	20	4365	4412	36	5639	5635	40	174660	166327	96	7.46676
193234	148384	100	61914	46858	96	2038	1654	24	3628	3421	34	9307	7540	56	13590	10866	66	393593	310018	115	7.46882
179742	143025	112	63110	51405	95	1897	1908	19	3914	3059	40	8197	6586	52	11317	9090	56	334278	271772	113	7.46985
45003	43811	73	17288	17375	50	589	496	0	649	553	0	1886	1938	22	2717	2666	29	88743	87246	87	7.46985
91072	87974	82	29354	28928	77	741	853	0	1535	1400	20	4020	3736	36	4933	4718	41	152073	145294	96	7.47294
90587	88858	79	19122	18840	53	676	908	0	1958	2061	21	3997	4048	36	4786	4385	39	150990	143529	96	7.47294
24443	25899	65	9892	10119	42	295	432	0	875	870	0	1294	1443	17	2272	2387	23	55929	59894	79	7.47397
77614	76343	85	24023	23876	75	385	513	0	1405	1374	17	3334	3119	31	4135	3995	32	117754	115243	94	7.47397
47493	47601	72	15733	15994	48	171	254	0	1149	990	0	2271	2431	22	2811	2859	29	82679	84109	89	7.475
162693	138663	97	69236	59169	90	1220	1220	12	3979	3306	38	8522	7482	53	11372	9380	73	324640	278164	93	7.475
124019	121610	84	50242	48916	81	1583	1570	18	3634	3049	39	7503	7314	49	10880	10084	57	311608	294530	99	7.475
199713	167050	100	110201	92731	96	3923	2908	35	7652	6299	52	18545	14620	78	25183	20784	102	700212	590233	112	7.47602
181777	143887	96	56914	45075	93	2048	1375	19	4138	3241	41	9495	7533	56	14677	11873	80	402348	315834	111	7.47705
37033	38520	68	13568	13724	47	169	759	0	1065	1267	11	2195	1823	20	2502	2581	26	71490	71914	84	7.47705
102101	100534	81	31339	31012	78	1134	1078	8	2369	2141	36	5346	5429	39	7468	7217	47	214273	206281	97	7.48014
105027	102957	89	32169	31344	79	965	917	0	2019	1777	27	4579	4249	37	6554	6547	45	162430	157940	94	7.48117
127408	112346	90	45240	40005	86	1391	1073	6	2170	2064	26	6408	5271	49	7866	6857	53	261831	227740	104	7.48117
106230	101931	82	41572	39992	79	813	888	0	2496	2086	27	5965	5639	41	6971	6281	46	225936	216520	97	7.4822
115597	113083	93	52502	51330	81	1282	1334	14	3271	2759	31	6620	6443	45	9023	8432	58	270170	262513	94	7.48323
54212	55448	75	19020	18920	56	502	751	0	1038	867	0	2815	2472	30	2900	3218	31	97954	95638	89	7.48426
33250	33619	70	8063	8762	38	147	242	0	985	863	0	1390	1296	16	2581	2342	28	66635	66872	83	7.48529
133434	117627	92	47153	41101	89	930	994	0	2851	2475	27	4815	4392	40	7669	6608	56	210298	182427	105	7.48529
120951	113499	86	37705	35584	82	1618	1435	21	2403	2536	24	6360	6122	44	9736	9027	52	268591	246263	96	7.48632
139236	138169	85	114803	112397	87	2391	2458	24	4744	4448	40	11076	10620	60	16002	14962	77	450311	412441	98	7.48632
45699	47832	68	20574	20660	60	121	358	0	875	795	0	2048	2026	22	2914	3037	31	83919	84385	87	7.48941
202389	160590	98	66039	52681	96	1917	1339	18	4368	3525	38	9244	7193	56	11727	9309	59	350990	283285	114	7.49147
20004	22657	49	5311	5929	34	-103	284	0	392	652	0	1120	1261	14	1556	1423	21	48121	47797	76	7.49147
96776	97009	80	48314	48164	79	1339	1352	14	2304	2471	26	5877	6062	41	7351	7267	44	232770	221510	97	7.49147
115473	111652	85	33342	32554	80	1237	1446	15	2971	2860	30	5878	6009	41	9548	8648	55	255781	242319	100	7.49559
160551	128377	97	59091	46677	91	1443	1042	8	3261	2321	37	7525	6077	55	10451	8477	60	310661	242483	110	7.49559
112022	100326	102	34724	29609	102	946	864	0	2747	1967	24	5410	4804	41	7364	5962	57	218476	192462	102	7.49559
147699	135173	104	77164	70603	98	1406	1317	15	3245	2788	33	7087	6360	52	10220	9768	61	291342	265819	104	7.49559
64588	62445	84	20387	20488	56	604	726	0	1438	1389	13	2863	2832	27	4247	3990	38	105758	103180	91	7.49765
52446	51705	76	12492	12524	45	421	355	0	1228	1022	6	1939	2143	22	2794	2800	28	82608	81960	89	7.49765
98780	94845	83	31763	30692	80	1053	927	0	2418	2309	26	5703	5960	40	8164	8491	44	224822	211721	97	7.49868
51751	51406	76	17490	17635	54	247	404	0	561	1180	8	2266	2112	26	2444	2491	25	79319	78834	88	7.49971
164496	132149	98	64341	52276	93	1284	1095	8	2886	2577	33	6957	5245	50	8515	7200	54	267475	217505	111	7.50074
142260	130852	90	52229	48914	84	1670	1575	16	3471	3186	35	8186	8146	46	11307	9478	67	338973	299396	103	7.50074
121498	118272	88	36518	36007	80	1021	1120	10	2556	2610	34	6120	5873	41	7636	7865	46	249715	239304	98	7.50485
94559	92090	85	21025	20634	62	833	1141	7	1383	1653	16	4780	4587	37	6773	6459	46	184349	175481	96	7.51
118701	115856	84	39875	38847	81	1392	1105	16	2692	2378	24	5152	5129	41	6723	6452	45	212896	201660	99	7.51
55187	54518	81	20993	20997	63	594	825	0	694	886	0	2557	2543	27	3379	3255	34	91403	92431	89	7.51206
101163	101125	81	21539	21452	63	686	1199	8	2452	2702	26	5338	4940	39	8075	7810	49	227729	217454	97	7.51309
144745	130724	92	62943	56995	87	1506	1464	15	3471	3099	30	6677	6569	43	9026	8417	50	281384	257027	103	7.51412
66354	66076	77	24777	24758	74	483	490	0	1130	1248	12	2545	2615	27	3457	3308	35	99669	99987	92	7.51618
134372	118319	95	50436	44373	85	1131	1423	15	2141	1885	28	4953	4383	42	6519	6126	45	210746	189519	104	7.51618
182467	146003	106	54515	43121	94	1962	1766	20	3851	2899	36	8262	6726	50	9782	7804	57	330718	259875	112	7.51618
126628	113386	91	45477	41362	83	1289	1119	9	2323	2104	29	6459	5437	47	7566	7110	52	239697	216017	103	7.51927
39285	40527	71	14872	15164	48	321	423	0	443	511	0	1386	1469	14	1981	2371	24	59457	61851	79	7.5203
34208	32922	75	10082	10103	43	364	514	0	567	694	0	1491	1534	17	1928	2056	24	55597	55624	84	7.52133
155312	136450	93	54065	47329	88	1460	1125	13	3120	2988	32	7928	6306	55	10420	9550	57	294826	253105	106	7.52339
72547	73085	79	27473	27193	75	718	627	0	999	1242	11	3472	3540	33	4667	4452	36	141592	134976	93	7.52339
230724	154116	125	80561	55358	110	2500	1931	30	5825	4005	50	12062	8263	62	16269	10145	77	493814	334415	128	7.52339
138570	118797	95	45081	39027	87	1381	1316	14	3285	2601	35	7814	6722	52	10550	8892	63	304089	261135	105	7.52339
118999	104067	88	46699	39280	85	1328	1263	11	2951	2325	34	5602	4769	45	7554	6510	50	222807	187643	104	7.52339
136390	111294	104	41291	33329	89	1200	969	0	2874	2545	34	7086	5845	50	9133	7409	53	260976	220974	108	7.52442
191930	152152	97	91323	74677	95	2324	1758	27	4606	3506	39	10362	7871	57	14448	11236	70	411566	322439	110	7.52442
264402	207207	110	99860	79255	104	3360	2408	34	6193	5006	47	13825	11299	66	19570	15673	89	536106	431713	123	7.52442
69349	66551	84	25413	24706	74	478	454	0	1493	1535	17	3210	3162	33	3852	3676	34	104969	102448	92	7.52545
199675	151047	103	58895	43458	98	1956	1631	22	4273	3254	40	10187	7496	60	13045	9937	64	390821	283156	116	7.52648
115787	111689	88	43920	42413	82	1477	1691	19	3697	3725	33	9095	8882	55	12211	11457	62	369969	344110	99	7.52648
54638	56244	73	15882	15938	50	718	585	0	1227	1094	8	1954	2315	24	2949	2832	29	89988	90135	89	7.52853
151838	135723	91	56937	50472	88	1526	1238	15	3209	2971	35	8119	7954	48	10823	10758	62	330781	318520	105	7.52853
193522	160987	104	64933	53908	95	1800	1446	20	3742	3404	35	9022	7553	52	12814	11513	59	382561	345144	110	7.53162
265634	214650	122	125066	101957	119	4636	3716	38	9382	8051	48	21833	18374	83	29963	25370	106	898649	752708	136	7.53162
43705	45094	68	11171	10996	45	437	603	0	965	1421	12	2233	2239	25	2693	2788	27	77290	76783	86	7.53471
108130	94949	94	41164	35198	86	1047	914	0	2321	2173	26	4680	4465	38	6163	5627	44	191382	163277	102	7.53471
140609	121879	89	48595	41269	87	1291	1218	9	2350	2174	28	5663	5103	43	7724	6966	53	234722	195829	106	7.5378
101493	89845	88	40299	35416	83	1075	943	0	1880	1623	23	4271	3765	36	5982	5272	43	171801	152075	100	7.54089
26735	26607	67	4560	4926	33	102	224	0	686	759	0	1116	1286	12	2140	2939	23	51877	52518	81	7.54089
120779	112398	88	44473	40571	83	1202	1170	14	1785	1839	27	5974	5293	49	8042	7282	52	219805	204011	95	7.54295
30232	30727	72	8626	8688	40	533	338	0	402	528	0	1671	1791	20	2186	2136	23	52679	54187	82	7.54398
104532	100921	90	26704	26082	78	1042	1018	4	2130	2095	23	5030	4835	38	6513	6360	43	201522	195316	98	7.54501
25007	25737	57	8729	8751	41	279	362	0	538	447	0	1219	1190	11	1657	1791	18	52023	52580	80	7.54501
88921	81373	85	32476	29744	79	732	724	0	1780	1354	14	4272	3856	40	5474	5231	38	159656	147781	97	7.54604
125322	117720	87	30549	27742	80	1321	1303	12	2441	2525	28	6096	5898	42	9271	8464	50	261407	244343	101	7.55016
103205	100000	92	72849	71503	82	1870	1680	18	3132	3260	29	8515	8677	49	11559	11019	57	333812	309905	97	7.55016
211929	187072	117	149703	136786	100	3007	2755	29	6392	5707	49	15251	13498	70	20594	17869	81	575363	474050	112	7.55222
41064	42454	64	17647	17810	55	451	649	0	938	1034	5	1863	1811	20	2256	1999	28	74371	75418	87	7.55428
111165	104557	85	50041	45410	82	1109	1038	6	2661	2146	29	5911	5304	40	8412	7934	59	232613	218660	99	7.55428
33367	33243	70	13753	13777	48	254	328	0	338	393	0	1578	1612	18	1772	1761	21	54183	52938	75	7.55633
26037	27596	67	13616	14099	47	158	355	0	317	638	0	1279	1302	14	1300	1441	15	45634	45430	80	7.55633
121699	107257	89	29677	25668	84	1401	1516	16	2690	2884	28	7271	6550	46	8996	7783	55	274117	242653	104	7.55942
97122	95126	80	47277	46877	78	609	703	0	2300	1768	26	3943	3837	35	6209	6130	44	161175	158199	96	7.56045
152588	129322	95	53374	46042	90	1368	1234	13	2699	2334	28	6973	6205	49	10367	8282	62	289585	244651	109	7.56045
42999	41300	71	14450	14248	48	196	437	0	573	766	0	1980	1835	22	2925	2421	31	77640	75498	86	7.56251
82630	76630	83	45044	42115	81	1611	1542	18	2996	2926	34	6798	6932	44	9463	9135	60	285891	286920	82	7.56457
136508	120470	95	35152	31314	86	1191	1028	5	2388	1777	25	6197	5673	48	7641	6359	51	238823	209994	105	7.5656
40579	40016	69	19703	20062	55	610	349	0	563	613	0	1452	1553	17	2369	2515	23	60501	61106	87	7.56972
125815	111669	92	46713	40948	88	1701	1497	18	3186	2844	33	7430	6339	46	10723	8935	60	299647	270570	104	7.56972
166783	136133	95	60610	48863	93	1713	1473	15	3666	3197	33	8412	7322	53	10771	9304	59	317880	260239	110	7.56972
39226	39148	74	10034	10316	42	166	633	0	818	581	0	1579	1772	20	2633	2340	27	62560	62343	86	7.57075
176077	161358	91	70835	65931	88	1392	1316	15	3776	3500	37	7655	7127	48	11434	10086	66	312427	293147	106	7.57178
54784	56859	74	26933	27823	70	332	517	0	1325	1013	6	2102	2158	25	2290	2328	26	83265	82348	89	7.57178
109521	97213	86	38592	33383	83	1078	831	0	2871	1903	37	6014	5579	41	8396	7145	54	248640	219920	102	7.57178
21518	22361	50	6044	6209	36	61	272	0	299	525	0	1260	1457	14	1294	1334	19	42636	41829	77	7.57281
242217	179276	116	169606	128019	109	4272	3212	37	9212	7060	56	21379	17058	79	26279	19935	100	810679	626455	121	7.57693
102199	91626	88	36712	31554	84	806	679	0	1986	1684	24	4392	4194	37	5738	4912	46	190792	170041	100	7.58105
114496	107909	87	59485	57317	82	1847	1542	17	2902	2982	30	6527	6450	44	8905	8580	53	274068	253485	97	7.58105
114388	101104	86	40919	35915	84	1072	967	0	2492	2215	28	4850	4517	39	7312	6980	44	209851	186996	103	7.58105
183670	148861	102	67619	56092	98	1329	1430	15	3793	3467	38	9081	7324	59	12753	9886	67	348046	292378	115	7.58413
39770	41746	59	16410	16878	49	467	260	0	184	409	0	1492	1493	18	2726	2956	24	65488	66650	86	7.58413
162627	136935	94	49187	41042	91	1257	1012	3	3078	2607	27	7047	6325	48	9678	7536	57	283786	243207	109	7.59237
224309	168671	105	73633	55395	99	2810	1984	30	5632	4012	47	11236	8841	59	15490	11761	78	430753	350771	106	7.5934
95597	95356	80	32600	31966	78	1226	1351	14	2134	1891	27	5522	5033	44	6834	6854	43	200937	200433	96	7.60061
46762	48832	74	10131	10444	42	140	418	0	485	673	0	2157	2000	26	2880	3317	27	83357	84458	87	7.60164
37133	36210	77	15181	15558	48	794	480	0	646	413	0	2087	2012	22	1952	1795	24	68537	67814	85	7.60164
56416	54598	79	19098	19071	55	612	595	0	628	813	0	1947	1876	23	3073	3101	28	79243	78681	90	7.60267
143133	136661	87	40062	38788	83	1351	1414	17	3199	2582	30	7031	6541	45	9944	10333	54	270658	251057	103	7.60473
111424	102055	87	41683	39332	81	851	865	0	2568	2035	26	4424	4660	36	5897	5545	41	179520	171825	94	7.60576
153072	143206	89	76125	72257	88	2132	1837	24	4981	4201	43	10039	9465	54	12737	11779	57	391978	336495	102	7.60884
50110	50824	73	16503	16715	51	524	553	0	1377	1340	14	2440	2398	28	3213	3092	30	91352	91632	89	7.60987
187739	160767	102	73186	63925	93	1335	1160	12	3478	3785	33	9286	8126	52	12039	10187	74	354374	313507	112	7.61193
220497	178663	96	75438	57738	96	2602	2353	30	5450	4362	46	11763	9161	61	15738	12944	65	468128	375131	114	7.61193
24668	25120	67	6343	6696	36	249	353	0	406	648	0	1433	1597	15	1596	1972	20	52415	54216	78	7.61296
190925	153902	98	60406	49037	94	2061	1460	24	4928	4341	40	10647	8669	57	13937	11710	63	430715	353430	112	7.61296
93992	91615	96	28661	28467	77	1068	1074	6	1632	1898	21	4866	5050	36	7453	7352	45	212601	203587	96	7.61296
128681	117364	92	40977	36584	86	1140	1089	8	2308	2031	30	6683	5884	42	8972	8531	53	243609	220807	103	7.61605
106173	98239	86	40144	35122	85	948	954	0	2153	2205	25	4935	4333	41	6086	5945	43	192984	174874	100	7.61605
69249	65885	78	29601	27569	78	877	668	0	1309	1736	21	3187	3121	31	4610	4594	36	127992	118924	94	7.61605
291948	196875	127	102490	67694	126	3627	2216	34	6547	4377	49	14475	10227	68	19490	13492	86	573560	400218	144	7.6212
188173	146801	96	61899	47480	95	1512	1361	15	3761	3232	37	7689	5971	53	10597	8222	66	300855	238026	112	7.62326
43831	45304	72	16841	16814	50	640	689	0	815	608	0	2227	2220	24	3054	3198	30	79785	79566	83	7.62326
113471	109648	85	57957	55781	84	1805	1511	18	3088	3085	31	6883	6388	46	10469	9791	55	301079	281705	98	7.62635
124968	120921	86	43966	42726	81	1386	1074	7	2373	1828	28	5266	5181	39	7169	7161	45	209315	199833	100	7.62738
33211	33295	71	8824	8964	41	25	145	0	717	786	0	1587	1842	19	2117	1922	26	60923	60451	84	7.62841
199664	165297	101	47978	38212	96	2253	1970	24	5151	4203	43	10014	8626	63	14319	12488	66	404511	332737	115	7.63047
91257	92894	82	26073	26130	75	1086	940	0	2301	2167	24	4239	4314	36	6339	5937	52	166579	162429	94	7.63047
28173	29330	67	11823	12086	45	308	371	0	194	581	0	1212	1283	12	1454	1470	16	41878	42945	74	7.6315
44884	46568	71	15374	15724	49	270	375	0	598	777	0	1897	2082	21	2826	2637	32	83120	82720	79	7.63253
136540	118891	90	54114	48381	88	1412	975	0	2258	1876	25	5954	5601	41	6903	5983	45	236582	208506	105	7.63459
49105	49951	76	21391	22298	53	0	208	0	693	775	0	1784	1785	23	2893	3106	27	80424	80395	88	7.63459
52135	51968	73	22667	23206	59	497	437	0	1276	1237	10	2123	2271	20	2548	2832	29	80380	79939	88	7.63459
82764	83287	77	32286	32016	76	460	729	0	1465	1720	19	3796	3383	37	5324	4976	41	160116	159411	84	7.63561
35227	36656	64	7328	7417	39	244	472	0	573	682	0	1589	1619	19	2571	2601	28	69774	68692	84	7.63664
56656	56123	81	18503	19023	52	238	475	0	797	981	0	1783	1895	23	3272	3200	31	83579	81999	91	7.63767
193893	169505	105	76051	69898	91	4216	3624	36	6547	5011	50	14533	12730	65	21581	18215	85	611929	497393	108	7.6387
84145	83808	79	30393	30229	76	1097	779	0	1713	1965	17	4208	3970	38	6335	6433	40	177033	172446	95	7.64179
142179	123245	93	59197	51774	88	1099	1273	11	2781	2376	30	6062	4925	44	8453	7761	50	249050	214481	101	7.64282
139956	134872	88	71347	67583	83	2333	2054	26	4727	4740	37	12233	11307	61	15159	14354	67	491638	430448	100	7.64282
156025	137304	90	44132	37691	87	2023	1756	21	3452	2930	33	8025	6925	50	11400	10133	58	341161	297232	107	7.64385
191604	156822	104	62211	47724	102	2557	1783	27	5333	4564	47	12146	10716	60	15489	13696	71	477687	400359	119	7.64385
24055	26540	45	11720	12381	43	316	394	0	583	447	0	1124	861	0	1304	1256	18	37958	40608	79	7.64385
124279	115956	84	44469	41428	82	1556	1590	17	3669	3332	32	8073	7256	50	10416	10484	56	329292	312853	100	7.64488
76004	73112	79	29334	28012	76	698	685	0	1624	1411	17	3140	2816	33	4422	4360	36	118661	112512	94	7.64488
91468	90686	82	36068	35405	79	745	745	0	1732	1815	21	4627	4450	39	6225	6309	39	172814	165851	94	7.64591
103198	100784	82	35739	34726	79	1111	1256	12	2497	2419	27	5235	4844	41	6246	5954	40	207466	197097	97	7.64694
228807	166993	106	86173	64484	102	2686	2138	31	5716	3870	48	13665	10690	66	18774	14112	88	549938	413785	120	7.649
83584	82347	79	30779	30179	77	895	992	0	1698	1990	21	4032	3992	33	5849	5865	40	188622	184172	92	7.649
131270	119134	85	56275	51680	85	1373	1422	13	2693	2696	28	7246	6462	50	9935	8226	59	280729	247962	102	7.65003
58767	59490	67	19216	19736	55	390	442	0	1650	1330	17	2712	2641	27	3792	3623	35	99903	101146	91	7.65003
117379	114858	83	41383	38626	81	1365	1379	12	2962	2372	33	6172	5861	45	9099	8785	54	261244	250483	98	7.65106
71162	70070	78	13635	13500	47	610	511	0	1736	1449	16	3199	3097	32	4590	4536	34	132499	134472	92	7.65106
196345	151902	97	54885	41447	95	2274	1664	24	3471	2934	36	9435	7334	53	12374	9831	64	383308	307532	113	7.65312
185749	144131	114	53506	41388	95	1773	1495	17	3028	2388	32	7957	6111	51	11108	8321	61	323730	249309	114	7.65518
134329	116791	88	50200	42979	86	1554	1352	17	3076	2434	33	6611	6116	44	8345	6546	57	262048	225561	105	7.65827
135104	115079	89	40588	31665	89	1024	982	0	2884	2839	33	6868	5941	48	9282	7757	59	275031	226819	104	7.65827
160609	143310	101	59327	53146	86	1826	1368	22	4253	3807	38	8113	7165	54	10573	9007	55	317037	275848	100	7.66136
79114	78488	78	13609	13353	47	637	792	0	1092	1075	10	3248	3271	30	3972	4147	31	119134	114641	94	7.66341
34943	34749	73	18256	18643	53	363	597	0	1289	947	0	1737	1816	21	2313	2566	25	62044	63072	83	7.66341
80350	80088	77	30795	30635	76	964	880	0	1503	1254	13	3119	3293	29	4684	4474	39	141673	136359	93	7.66547
61488	60548	91	9879	10087	43	317	668	0	1011	980	0	2549	2676	27	3873	3277	36	105351	102282	91	7.6665
151209	128243	100	48650	40105	93	2467	1576	26	4143	3250	39	8712	7651	53	13362	11372	66	373161	316249	109	7.66753
21387	21876	57	10188	10697	41	465	353	0	141	274	0	873	1123	8	1939	1913	24	46458	45218	78	7.66753
137600	133665	91	55112	53383	84	1843	1921	21	3630	3194	35	8192	8042	49	12127	10993	53	320815	301821	103	7.66753
106750	99429	87	30844	28570	82	1279	1129	11	2594	2409	28	5850	5805	42	8011	7090	49	221526	209396	93	7.67062
77220	75804	85	14434	14499	47	539	536	0	1450	1611	18	3348	3540	29	4509	4963	37	133154	131664	94	7.67062
198474	175828	99	86913	78071	93	1895	1715	22	5570	5131	46	11462	11126	62	17645	17272	69	513265	493247	107	7.67371
142524	134109	87	89097	83392	85	1637	1691	18	3816	3229	38	9018	8250	49	12308	11184	59	322644	283550	100	7.67474
33694	32709	73	13660	13851	49	118	436	0	51	445	0	1470	1636	18	1892	1836	23	58569	57289	82	7.67577
19222	19933	58	10222	10234	42	232	173	0	651	567	0	772	588	0	1058	808	0	33025	34984	76	7.6768
75770	75356	77	22421	22389	61	637	928	0	947	1065	7	3066	3279	30	4899	4722	38	133962	132365	93	7.67783
126780	108822	89	40202	33670	86	1276	1215	11	3077	2517	33	6407	5207	47	9231	8236	51	268631	234225	105	7.68504
36972	39396	58	8442	8476	40	319	426	0	448	605	0	1679	1893	19	2585	2642	28	71721	70164	84	7.68813
99647	89951	99	34186	30995	82	1180	961	0	2225	2133	24	4745	4335	40	6147	5466	46	191560	174803	99	7.68813
125297	123130	82	43143	42229	81	1106	1063	10	2796	2631	28	6535	6420	43	8248	8488	46	248198	232960	99	7.68915
178613	151701	105	70570	58843	93	2074	1729	22	4064	3332	36	8756	7731	52	13194	11714	74	362254	311265	111	7.69018
42900	41425	72	12168	12376	45	696	641	0	798	672	0	1806	1884	22	2971	2981	30	75637	78126	87	7.69121
203236	164831	109	58997	47132	95	2026	1550	23	4579	3796	37	10238	8628	58	14523	12251	76	423311	356524	113	7.69224
127861	110391	89	57492	50658	85	1007	1021	4	2703	2166	31	6611	5632	50	8878	7396	52	268808	228592	103	7.69327
200330	164691	94	71417	58209	95	2507	1852	30	5008	4122	46	10678	9339	56	14922	12612	85	439440	388997	109	7.69327
112659	104611	87	41736	39393	81	1118	1104	9	2144	2199	23	5205	5002	38	7198	6644	45	200269	190273	95	7.69327
51885	52091	88	20147	20342	55	147	318	0	875	493	0	1754	2047	21	2185	2265	25	79450	81051	88	7.70254
113151	107862	98	44955	43389	80	1612	1181	14	2984	2708	29	7069	6559	49	8453	8206	45	282013	257677	98	7.7046
162549	132529	97	54740	45185	92	2109	1643	21	3190	2755	34	8207	6956	49	12624	9867	71	365500	306008	112	7.70563
155374	129455	93	57615	47940	91	1333	976	0	3118	2328	35	7474	6313	51	9113	8180	59	282992	230097	108	7.70975
139392	122464	92	47785	41049	88	1143	1069	9	2363	2483	26	6669	6016	47	8710	7535	54	264327	230469	107	7.70975
30981	31382	59	17308	17746	51	608	357	0	647	951	0	1549	1488	17	1701	1476	16	56569	59424	82	7.71181
124696	117685	100	40996	38440	82	1067	1234	12	2734	2719	30	7462	6689	49	9398	7908	57	244718	215029	95	7.71284
50628	51457	87	16155	16378	50	555	540	0	957	1059	5	2179	2339	23	3858	3970	37	87832	87753	87	7.71387
68644	68564	80	18814	18926	54	999	780	0	787	1082	8	3270	3366	31	3928	3880	36	117520	114026	92	7.71592
139219	132724	94	36161	34976	83	1485	1329	17	3266	3140	32	8668	8385	55	11507	11198	52	360404	341652	103	7.71592
117705	107228	95	48083	43160	83	1245	1264	16	2495	2197	33	5635	5210	46	8715	7996	61	253812	227970	101	7.71592
65567	65730	78	23233	23541	71	497	647	0	893	1012	2	2653	2929	27	3364	3502	31	112875	110009	91	7.71695
153153	130396	96	59071	49803	88	1278	1166	9	3084	2475	33	6069	4809	45	8665	6953	56	231798	195015	106	7.71901
168996	139280	96	65319	53378	93	2163	1778	21	3830	3075	40	8753	7296	51	13413	11851	65	375451	312575	98	7.72004
112357	105748	90	42985	40836	83	1035	1067	5	2097	2014	24	5630	5156	45	6943	6294	43	215249	205998	92	7.72313
203110	175452	114	96101	83943	97	2729	2441	28	5693	4781	41	12219	11132	64	15675	13900	67	468058	416340	112	7.72416
154861	137378	96	41698	35973	87	2351	1757	20	3485	3007	34	8483	7745	51	12801	11574	72	353492	312610	106	7.72622
51862	53412	68	20554	20612	61	417	790	0	741	813	0	2537	2541	26	3173	2900	31	85246	86506	89	7.72725
89480	86163	79	31938	31128	78	929	832	0	1655	2047	24	5045	4816	40	6916	6858	45	219632	204718	93	7.72725
84705	82457	79	31582	30238	78	956	906	0	1826	1826	19	3902	3638	36	5097	5215	36	151018	139472	91	7.73034
101667	100148	83	43483	42434	81	1027	994	0	1824	1626	21	5091	4827	41	6668	6145	47	188309	179613	90	7.73034
44351	45265	62	14859	14784	47	566	566	0	907	888	0	1755	1799	21	3086	3343	32	74969	75069	87	7.73137
144792	123036	93	49454	41136	91	1080	1026	5	2009	1746	20	5657	5042	45	7880	7277	48	240731	202265	107	7.73755
136283	122694	96	52422	47547	87	1250	1241	13	3477	2941	33	7620	6314	50	10714	9326	57	303448	264357	103	7.73961
29749	30039	67	7935	8197	39	282	340	0	660	519	0	1020	1097	9	1460	1230	12	46980	49986	80	7.73961
41385	42504	72	7921	8091	39	518	271	0	456	709	0	1348	1312	15	2126	2254	22	59618	60393	86	7.74166
43020	42924	73	21148	21676	58	402	468	0	739	739	0	1649	1849	21	2718	2422	31	78304	75193	87	7.74269
96748	96023	81	32697	32157	78	1218	954	0	1686	2015	21	4404	4360	36	7458	7805	47	192979	186084	97	7.74475
173076	153031	94	67419	59526	90	2159	2261	24	4355	4593	34	10501	10224	54	15163	14100	68	438735	422307	105	7.74475
175385	146964	95	74465	63304	94	2738	2569	25	5880	5014	44	12790	11329	67	16294	14223	72	475657	422699	112	7.74681
110659	109154	83	49191	49017	79	1437	1414	14	2470	2348	28	5306	4981	41	7605	7246	51	229350	218036	98	7.74681
153774	132651	93	50130	43613	90	2033	1671	16	3397	3104	36	7461	6642	50	10901	10087	55	309977	272967	108	7.74784
330713	229929	147	106345	76887	128	5436	3381	44	9797	6281	65	21724	14544	100	31252	19920	119	891547	556068	141	7.74887
73021	73080	75	24676	24642	73	418	578	0	1859	1854	20	2871	2844	29	5251	5149	36	125304	124070	92	7.75196
64983	64499	78	22813	22099	73	606	517	0	1662	1340	13	3102	3139	30	4057	4099	33	126859	123914	92	7.75196
193171	168700	104	79709	68978	94	1802	1817	21	4682	3812	42	10494	9049	60	14882	12650	77	423308	346089	103	7.75299
174186	155811	105	68645	61947	93	1803	1642	18	3052	2581	33	7796	6615	48	9673	8099	53	279774	242105	105	7.75505
171857	149311	93	67559	57398	91	2187	2161	23	3575	3285	35	9260	8050	53	14076	11732	67	385751	328178	108	7.75814
210592	159478	99	62525	46389	97	1935	1600	26	4690	3387	40	10857	8165	60	15414	11372	80	453447	339869	116	7.75917
100985	98252	85	48104	46706	79	1118	961	0	2530	2216	27	5599	5283	43	8662	8257	52	224441	205093	94	7.76123
58421	57082	79	43854	43016	74	1656	1734	18	3366	3129	30	7491	7280	47	9920	9746	57	279677	269050	91	7.76123
360415	244825	153	175835	121299	142	5128	3222	42	10787	7752	73	25730	19065	110	37322	28311	132	985471	811382	153	7.76329
58640	59921	77	19431	19679	63	424	301	0	586	750	0	2340	2167	26	3163	3330	33	79289	76671	83	7.76946
29383	30019	61	13365	13239	48	570	518	0	489	741	0	1326	1408	14	1866	1941	23	54397	53894	82	7.77152
153452	140697	89	79267	72824	90	2121	1771	26	4378	3943	39	9673	8907	56	12852	11735	71	367024	336824	106	7.77873
349906	237838	148	306037	225701	147	9484	6447	50	18952	12788	86	42390	30606	145	59603	41161	147	1.04858e+06	1.03431e+06	163	7.77976
40795	40626	75	15095	15419	48	630	377	0	616	704	0	1792	2114	19	2737	2640	26	66015	66766	87	7.78079
119641	105150	93	46489	39507	85	1061	935	0	2216	2131	28	5961	5149	46	6791	5724	51	229738	196797	103	7.78182
59063	61901	74	12259	12571	45	492	522	0	904	1051	5	2366	2258	27	3655	3896	34	105889	104668	90	7.78182
58638	58229	76	13438	13555	46	393	441	0	999	1021	6	2110	2146	27	3077	2864	33	94718	93997	90	7.78285
121244	116510	84	63433	60523	83	1692	1569	18	3387	3532	30	8256	7643	53	11851	11225	60	318406	302100	96	7.788
63902	63158	78	23466	23220	70	222	315	0	1301	1080	9	2844	2938	26	4438	4195	36	107435	104684	85	7.78903
64843	64598	76	13776	14013	46	471	680	0	984	1284	11	3029	2942	30	4207	4500	32	126815	128510	91	7.78903
83744	81399	81	39252	37600	80	1613	1591	18	3002	3114	27	7048	6774	48	9433	9029	46	262065	256351	96	7.78903
106331	105054	81	36805	36177	77	1175	1341	12	2954	2748	30	5065	5064	39	7298	6980	50	226868	225530	96	7.79006
41635	41490	75	14230	14318	46	729	613	0	943	925	0	1427	1735	15	1952	1814	25	61086	62747	86	7.79418
112635	102182	90	34419	31573	82	1355	1138	11	2666	2424	27	5356	4848	42	7855	7266	51	230609	218205	101	7.79623
342653	218771	144	126037	82336	138	3015	2023	35	6656	3832	56	15406	9527	74	20784	14392	84	633219	392903	157	7.79726
185913	155928	92	80357	67595	91	1861	1545	21	3358	2832	36	8157	6259	55	10540	8810	57	310920	252702	109	7.79726
106383	108003	79	31197	31043	72	1562	1478	20	2888	2814	31	5804	5531	43	7866	7786	45	243969	231893	97	7.79726
37673	40893	64	12576	13117	44	203	330	0	1142	860	0	2069	1934	22	2815	2847	27	72683	71584	85	7.79726
257940	205718	115	186858	148624	109	5273	4154	39	10416	8945	55	23725	19318	96	31713	26163	110	906965	777843	126	7.79726
107172	101238	99	27444	26756	79	1147	963	0	2017	1892	24	4437	4451	34	6740	6319	44	174079	168619	99	7.79932
139452	130105	91	48604	44210	87	1190	1058	9	2489	2457	27	6451	6110	43	8833	7970	47	245604	227697	103	7.79932
169607	143272	99	53151	42684	92	1614	1414	18	4325	3992	36	9277	8115	55	13320	10593	74	360338	299331	110	7.80447
126564	114864	88	39612	35100	87	1591	1336	24	3500	2633	38	6610	6421	45	9216	8520	49	293039	261189	103	7.80756
103426	103139	83	35668	35013	79	1127	1039	5	2189	2081	24	5572	5368	39	6979	6932	45	215067	213500	91	7.80962
80946	80203	83	22322	22273	65	1076	987	0	1631	1285	15	3221	2935	33	3422	3959	29	120927	116385	95	7.81992
39437	38544	81	10937	11063	43	360	445	0	875	798	0	1468	1631	17	2577	2521	27	64703	67114	86	7.81992
104195	102346	85	33067	32605	78	784	1154	8	2535	2599	25	5475	5378	39	7868	7555	47	241805	234753	97	7.82197
125581	113325	87	40175	35312	85	1515	1306	14	2701	2183	35	5592	4903	43	7524	6577	47	233685	207533	102	7.82403
184488	142963	115	64386	49777	97	1586	1176	10	3528	2589	42	7745	5897	53	10470	8701	66	305643	237262	115	7.82712
55496	55747	81	17153	17284	50	502	326	0	1090	1252	13	2367	2355	24	3642	3790	30	99577	97887	90	7.82918
31012	32261	68	12624	12723	47	370	449	0	502	487	0	1381	1542	19	1997	1896	27	57824	59027	77	7.83021
62703	63732	76	23899	23966	73	663	566	0	309	816	0	2203	2281	26	3758	3460	33	95687	96334	91	7.83227
48536	50347	67	15042	15062	50	428	587	0	838	787	0	1676	1719	18	2691	2429	29	78769	77901	88	7.83433
116797	113100	85	43295	42184	80	1798	1530	19	2384	2508	26	6836	6607	47	8550	8262	49	266392	258909	98	7.83639
93695	93281	81	30721	30669	77	888	880	0	1638	1728	18	5162	5037	40	7123	6831	49	202047	191994	95	7.83639
69191	65634	91	23486	23017	75	831	857	0	1243	1115	9	2550	2565	26	3038	2901	32	98065	97039	82	7.8436
92150	90229	83	13648	13494	48	1214	1191	12	2048	1745	23	4430	4188	39	7033	6588	47	198770	195866	96	7.84463
151613	128371	98	48264	40883	88	1473	1037	4	3024	2703	32	7088	6416	49	9653	8595	51	268967	233365	107	7.84463
139534	132547	85	46827	44561	84	1135	1345	14	2678	2684	30	7000	6651	46	9240	8741	50	278635	260223	102	7.84566
81341	75133	82	30378	26915	79	991	818	0	1714	1672	18	3617	3391	37	4990	4452	42	146900	133637	97	7.84669
62914	61188	77	22072	21586	62	945	852	0	805	1027	3	2291	2411	25	3713	4289	29	112667	110109	85	7.84874
34512	35420	63	11647	11912	44	231	479	0	491	417	0	1596	1477	20	2713	2585	28	67048	65240	85	7.84977
169233	153625	95	64832	60519	90	2250	1854	24	4511	4340	37	10595	9460	55	14192	12174	65	440635	369945	105	7.84977
34445	34289	71	13319	13738	48	445	634	0	1109	981	0	1407	1633	16	2512	2026	31	62949	61460	83	7.8508
46860	48617	71	18404	18694	54	563	874	0	980	1199	8	1985	2371	22	2914	3250	29	85012	86940	86	7.8508
41481	42880	67	15285	15550	49	658	591	0	661	784	0	2138	2137	22	3000	3152	30	76589	76889	85	7.8508
25515	26177	65	8985	9170	40	37	400	0	242	477	0	1135	1108	9	1540	1719	21	44602	44855	80	7.85595
99763	98682	83	55280	54620	79	915	717	0	2038	2324	22	4206	4222	36	5697	5852	41	167079	162014	96	7.85595
146629	126469	91	69978	61779	88	1620	1073	15	3495	2802	36	7944	7258	52	9291	7542	57	307808	273864	106	7.85698
246533	171404	108	94469	66063	107	2524	1569	34	5721	3419	57	12659	8724	72	16912	11013	74	498649	342107	125	7.85698
265800	174939	129	109146	69610	124	3216	1941	30	5836	3717	51	14212	9928	75	23556	15433	104	610011	400230	140	7.85698
152405	136596	95	43288	38774	88	1927	1783	18	4236	3468	35	8616	8078	51	11871	10557	59	329521	303674	108	7.85801
28463	29200	56	11117	11289	44	44	259	0	401	344	0	1638	1869	19	2183	2499	25	68036	68733	82	7.85904
166524	138552	96	44968	36571	88	2008	1641	22	3258	3099	31	8516	6903	54	12559	10640	73	348718	294396	108	7.8611
41434	41943	73	19696	19527	57	719	550	0	1239	1002	1	1901	1812	22	3253	3182	32	85750	85072	79	7.86213
195936	173137	103	157718	143372	97	4119	3916	32	7901	6569	51	16137	14071	71	23545	20002	96	656151	511336	111	7.86419
132887	109742	90	52543	42229	90	1435	1512	16	3628	2935	37	7651	6628	48	10482	8566	60	333845	274334	97	7.86419
104599	103087	88	71180	69652	82	1185	1370	12	3151	2864	28	6028	5634	45	9159	9039	49	243746	220703	92	7.86522
82921	80166	84	28121	26724	76	942	744	0	1539	1407	19	3665	3648	34	5346	5451	41	155990	150801	95	7.86625
46048	47223	74	19378	19703	54	166	248	0	729	745	0	1607	1672	19	2730	2699	31	79879	80133	87	7.86625
112570	106881	84	38291	35671	83	1463	1327	14	3033	2308	29	6113	5814	41	7983	7458	44	275987	255129	100	7.87243
44543	45776	67	13268	13505	47	535	675	0	1261	1041	7	1728	1608	21	3092	3060	28	83226	81549	87	7.87346
35390	36386	60	13721	14067	46	342	332	0	545	757	0	1179	1144	10	1825	2002	20	56185	56066	85	7.87346
102611	97214	93	41669	39968	81	811	839	0	1806	1846	22	4557	4280	38	6024	6412	40	191277	185342	95	7.87654
43671	44360	76	12895	13171	46	570	500	0	549	635	0	1909	1996	22	3095	2990	33	84796	86908	78	7.87654
187790	154754	98	68844	57114	93	1865	1306	17	4162	3648	34	9104	7529	53	12871	10599	67	363150	303122	112	7.87757
33192	33966	66	14256	14449	48	418	289	0	811	776	0	920	998	0	2236	2108	26	49721	47922	83	7.87963
113043	109434	85	33347	32828	79	1289	1368	14	2405	2631	26	5210	5246	40	7937	7544	50	231576	230375	98	7.88169
24438	26064	52	9037	9017	42	146	258	0	169	422	0	1151	1288	10	1699	1736	20	46016	49913	79	7.88272
73432	73857	83	23289	23272	74	427	659	0	1699	1720	16	3810	3574	34	4742	4968	39	127898	123255	84	7.88375
56791	55627	79	19253	19238	56	607	571	0	972	1016	3	2482	2362	27	3577	3731	29	107203	104859	90	7.88581
145220	133652	92	51398	47871	87	2194	1886	25	3631	3327	32	7335	6659	49	10183	9194	56	304403	279080	103	7.8889
136906	116989	94	66163	57679	89	1288	1006	2	2637	1926	30	6535	5933	48	8932	8127	49	242956	212877	106	7.8889
118201	112070	85	80434	77984	82	1454	1364	15	2377	2784	28	5956	5528	42	9450	8861	63	274146	255523	99	7.88993
165512	135384	95	57151	46565	91	2116	1793	19	3328	3258	33	8714	7278	56	11692	9705	66	346881	289969	109	7.89302
190235	145898	99	54981	41407	95	1752	1263	16	4143	2839	42	8754	7125	53	12919	9459	64	399758	309734	114	7.89405
98190	95086	81	20427	19675	58	1597	1054	7	3050	2510	31	5430	5402	39	8369	8135	49	252782	238889	96	7.89508
109520	107117	84	32359	31754	81	1139	1289	12	2567	2664	24	5966	5621	43	8490	8456	48	237680	223882	99	7.89714
115552	104343	86	41705	36702	85	1807	1231	12	2162	2346	27	5565	5057	42	8490	7776	48	244946	215299	102	7.89817
248605	204467	112	95889	79672	102	2949	2869	27	5805	5098	41	14811	12461	71	19631	16774	81	573928	493289	120	7.90126
69873	70595	79	35398	35644	75	1054	859	0	1444	1207	17	2955	3085	30	4468	4380	36	126289	124350	92	7.90331
155626	130637	99	54215	45436	89	1382	1250	11	2758	2416	33	7486	6580	48	9612	8610	54	289068	243391	107	7.90331
102076	99587	90	25547	25623	66	1303	1150	9	2139	2452	24	5780	5414	44	7991	7394	53	229331	221030	97	7.90434
94951	94050	81	30074	29969	76	1190	1104	9	1542	1652	19	4456	4391	36	6763	6562	45	190938	190673	95	7.90434
65946	65977	76	13494	13560	46	413	519	0	1370	1264	14	2954	2918	28	3503	3600	31	104530	102261	91	7.90743
147231	122058	106	60471	50131	90	1492	1060	7	2916	2960	31	5978	4790	45	8396	6979	57	259778	212899	108	7.90743
75381	76827	77	22447	22402	61	887	831	0	1388	1482	17	3330	3167	33	4276	4643	35	130373	125774	92	7.90846
137774	124532	89	39393	34052	84	1676	1311	14	2835	2787	28	7588	6754	48	10470	9597	54	303442	279776	104	7.91052
93811	94272	84	47191	46889	78	981	1050	5	1971	2157	24	5043	5109	36	6003	6302	40	197772	200364	95	7.91155
31042	33838	64	12213	12576	45	90	341	0	762	789	0	1484	1879	17	2399	2244	27	69231	68205	82	7.91155
164937	138104	94	46327	38354	89	1531	1513	15	3602	2891	36	8011	6342	52	12029	10259	60	344052	284921	109	7.91155
44706	44927	74	15826	16221	49	410	622	0	595	619	0	2149	2093	23	2632	2919	26	74841	76317	88	7.91258
219392	159144	107	74242	54064	104	2475	1875	28	4169	3643	41	10576	8029	59	14146	11506	65	432736	315320	122	7.91464
23773	24697	55	11663	11826	46	300	346	0	155	308	0	902	1004	2	1989	2217	24	48333	50665	75	7.9167
47120	49565	70	13983	14016	49	448	388	0	1149	1174	9	1753	2084	22	2591	2484	32	82857	80161	86	7.91773
109081	108145	83	64484	63922	81	1317	1282	14	2879	2704	33	5840	5705	41	8438	7891	48	249883	241315	97	7.91876
263660	178833	125	98500	69873	116	3317	2363	36	7872	5117	57	15507	10492	77	22224	15662	83	625238	415004	134	7.91979
33633	32836	67	15180	14780	49	432	391	0	979	1109	7	1821	1866	22	3180	3310	32	82561	83796	73	7.92288
215446	165300	106	142327	119834	103	2875	2503	30	5972	4796	46	14401	12171	70	19780	15675	91	565406	461266	114	7.927
129841	117196	90	35024	31935	86	1274	1245	15	2503	2499	29	6585	6070	43	9887	9119	55	273763	245931	104	7.92803
49591	51249	73	19735	19799	57	705	692	0	1353	1131	9	2009	2122	22	3496	3751	31	90481	88533	88	7.93008
189333	114039	112	59929	33134	106	2253	1278	20	4028	2692	46	9383	5797	66	13351	7968	70	385997	235625	123	7.93008
185476	158114	115	80758	70928	115	2460	2286	24	4622	3925	37	9750	8473	53	15265	13107	76	408847	342252	115	7.93008
38442	39260	70	14951	15051	49	400	514	0	951	941	0	1572	1749	20	2416	2134	31	68433	71465	85	7.93214
21092	21447	61	7584	7727	39	175	298	0	363	443	0	1383	1572	16	2612	2381	28	48361	52550	77	7.93626
135148	115362	94	45876	38425	88	1251	911	0	2467	2102	27	6895	5676	47	9619	7795	58	269825	232278	107	7.94038
81067	76178	81	29852	27135	77	358	660	0	1513	1392	14	3995	3741	39	5538	5562	42	159685	143335	96	7.94038
51689	52120	75	17924	18030	53	400	496	0	894	1016	3	2158	2111	25	3576	3350	37	96048	96927	89	7.94038
142515	125507	90	67167	59787	88	1596	1380	16	2617	2757	28	6151	5525	43	8130	6541	51	236775	208592	105	7.94347
120355	100251	92	40169	33475	87	1429	1157	10	2337	2221	31	5829	5108	44	7781	6893	48	247034	210350	106	7.9445
190595	151734	100	87383	71584	95	2879	2147	31	4985	3956	42	11863	10192	60	17258	14027	76	471006	399002	113	7.94553
141920	122707	91	49555	42713	90	1072	878	0	2450	2397	28	5577	4791	44	8024	7148	47	233797	198052	106	7.94965
107609	104912	84	37807	37148	80	1208	1414	14	2629	2605	29	5988	5927	41	8896	8537	49	227750	218073	98	7.95377
31375	32742	59	13545	13930	46	417	420	0	295	499	0	1414	1522	17	2137	2653	23	59510	58630	83	7.95377
91820	90174	82	50225	49698	81	1258	1160	11	2254	2201	25	4891	5086	37	6375	6424	44	184000	172563	93	7.95582
171455	142011	102	60839	51180	92	1959	1774	17	3624	3147	35	8927	7413	53	12978	11382	65	374916	315128	111	7.95582
33863	33517	72	11496	11938	44	462	355	0	528	703	0	1438	1406	16	1933	1986	23	54655	52464	79	7.95685
28131	27688	74	6967	7119	38	251	389	0	804	683	0	1481	1244	15	1232	1573	15	48766	50601	81	7.95788
58295	58709	76	19326	19286	58	708	746	0	1502	1175	8	2246	2435	26	3728	3497	30	94813	96049	80	7.95891
204663	156211	105	63316	46990	100	2125	1673	21	4479	3304	42	10395	8187	57	13041	10392	61	411773	316335	118	7.96818
91394	90989	84	16159	16407	50	1241	1067	9	1585	1913	23	3756	4122	32	5578	5166	42	168846	168950	95	7.96818
199376	165035	110	76778	63828	95	2125	1635	21	4186	3769	37	10503	8886	58	15075	12767	72	444158	371644	112	7.96921
155102	129783	92	58565	49061	90	1787	1612	20	2915	2902	32	7629	5938	55	10162	8257	63	292827	241602	101	7.96921
42953	41662	74	11528	11513	44	57	274	0	904	1154	8	1966	2139	22	2836	2498	29	84702	84460	87	7.97024
173658	139863	106	76349	62752	92	1773	1320	13	2872	2723	34	7180	6049	48	10864	8645	59	312993	247347	110	7.97539
137447	115187	96	48642	40256	91	1207	1139	9	3364	2728	36	7140	6148	45	10095	8623	58	286097	244981	108	7.97642
63240	62019	79	25334	25187	74	575	361	0	1254	1356	13	2709	2748	28	3604	3404	35	106779	104097	91	7.97642
111998	108846	85	31856	31355	79	1083	1039	5	2274	2645	26	5473	5577	40	7909	7728	47	225099	214216	98	7.97745
212312	158814	115	79967	59921	98	2144	1677	22	4625	3347	46	12185	9568	63	16155	12160	76	472916	364804	115	7.97951
225958	187216	95	111109	94995	94	2934	2337	33	5580	4460	51	13425	10861	66	18788	15313	84	518027	407711	106	7.98054
58780	58068	82	18559	18495	55	850	519	0	1115	1614	17	1989	2034	23	2881	2860	28	92619	91488	89	7.98259
118941	108660	86	57124	52761	84	1445	1151	9	2614	2370	30	6551	6034	48	8757	8109	55	272260	245611	102	7.98568
106601	103381	85	37667	37401	79	972	899	0	2506	2629	25	5376	5313	44	7021	7131	48	217877	211555	99	7.98774
162677	140716	104	58712	50598	93	1482	1568	16	2872	2757	29	6528	5990	46	8924	8181	53	269829	235899	109	7.98774
175814	139292	100	72834	58701	95	1913	1495	22	3495	3166	33	8255	6639	50	11230	10447	59	325436	263580	112	7.99083
203588	157208	102	70051	55262	98	2092	1733	24	3707	3325	36	9441	7253	58	12927	10388	64	378277	299678	117	7.99186
219501	172552	106	67738	53248	96	2130	1437	25	4285	3830	40	11191	8446	62	13440	11012	65	432970	339393	116	7.99495
230868	162284	104	77881	54686	102	2545	1638	30	4776	3454	49	10997	8394	65	16248	12303	70	430381	320868	120	7.99701
101342	97096	87	31602	29825	79	1449	1208	13	2375	2391	27	5632	5402	41	8167	7959	45	251358	240985	98	7.99701
87287	85551	88	33829	33485	76	736	1036	4	1823	1364	19	3962	4162	34	5151	5156	42	179367	175964	94	8.00422
217033	174851	102	60749	48893	97	1808	1307	18	4423	3891	36	10966	9115	61	14850	11852	70	430631	360480	116	8.00525
102684	102303	79	18669	18887	52	925	1103	11	2674	2726	28	6691	6847	44	8353	7855	46	243585	241974	97	8.00525
119636	117364	83	43440	42088	81	1349	1046	6	3337	2847	36	5867	5672	40	8042	7048	57	246747	235200	99	8.00525
114474	100135	99	44522	39092	85	679	779	0	1897	1956	20	5053	4512	40	7744	6351	50	186553	166736	103	8.00628
138838	132705	101	50283	48714	83	1490	1344	18	3390	2982	32	7427	7326	46	10211	10061	55	293615	276949	101	8.00628
31093	31315	78	14007	14271	46	583	399	0	1018	583	0	1426	1529	17	1893	2083	24	58605	60256	75	8.00628
69452	67293	78	24086	23690	72	542	697	0	1165	1149	18	3237	2893	32	5279	4821	45	136476	131195	94	8.00731
54666	53134	78	15433	15030	50	529	704	0	1906	1468	20	3848	3957	35	5479	5668	43	155395	155890	73	8.00731
114019	108445	89	32350	31644	79	1393	1365	13	2528	2573	24	5659	5341	43	8367	8040	48	242688	235992	99	8.00834
341479	222171	153	144514	95082	153	3494	2648	36	7519	5104	60	17952	10911	89	23287	15278	83	715209	435034	163	8.01142
33339	34424	74	13777	13980	47	342	389	0	776	928	0	1703	1541	21	2030	2273	22	54858	56127	83	8.01451
47795	47805	75	14149	14267	50	548	467	0	806	1051	8	2204	1858	25	2368	2514	26	79602	80076	88	8.01863
107160	105662	82	42358	41606	80	961	1103	8	2498	2250	28	5850	5870	42	7144	6973	42	226467	220693	90	8.01966
28818	26895	69	14312	14624	47	301	307	0	537	464	0	1769	1580	20	1778	2258	21	61374	60908	83	8.02172
244015	183787	103	78850	57990	101	2976	2146	32	5044	3896	44	13038	9035	66	16356	12224	74	495834	368061	119	8.02584
122376	106848	95	42401	37160	85	990	1043	5	2478	2224	29	6195	5373	46	7620	6823	47	231825	206463	103	8.02687
139473	124326	88	43299	37503	86	1692	1710	19	3118	2719	32	6462	5554	46	8332	7394	56	273664	234087	105	8.02893
21730	24127	50	10940	11218	43	175	326	0	459	437	0	979	971	0	1912	2085	24	46560	46386	78	8.02996
169075	137689	95	73126	58885	94	1336	1036	8	3526	2805	34	7459	5599	52	10198	8270	59	299129	241710	110	8.03099
190547	148911	99	56553	43902	95	2191	1790	25	4199	3409	39	8979	7048	56	12438	10092	68	377637	295330	114	8.03202
80137	79911	78	34152	34220	76	767	583	0	1199	1374	13	3906	3626	35	4820	5093	38	143097	138556	93	8.03305
115914	113506	86	35781	34716	81	1594	1512	15	2499	2640	26	6418	6006	44	8186	7481	57	260831	248868	99	8.03613
307236	219114	146	160946	123775	136	4710	3130	38	9804	7214	57	23543	17426	84	31706	23370	118	883593	649259	147	8.03613
50950	50489	81	19524	18908	57	100	275	0	778	917	0	1974	1918	21	2632	2534	30	74325	73519	84	8.03819
102466	99554	83	31942	31788	79	481	645	0	2018	1449	21	3591	3656	33	6527	6070	47	159913	153908	98	8.03922
107480	106386	81	51724	51025	80	1244	1046	4	1840	2068	23	4996	4631	41	6714	6260	43	175988	169436	98	8.03922
94733	95303	79	27504	27587	71	866	876	0	2051	1813	25	4151	3827	37	5042	4672	39	166122	159131	96	8.03922
90681	89712	78	31293	30477	78	571	722	0	1960	1680	23	3881	3771	35	5261	5489	37	159558	156769	96	8.04231
98698	88672	98	37565	34062	81	1135	1005	2	1915	1788	20	4600	4170	39	6142	5553	45	177512	165295	98	8.04437
109471	96756	93	43576	38579	84	1258	1114	8	2592	2118	22	4845	4241	42	5912	5483	42	180804	158642	102	8.04643
109731	103428	83	49479	46341	83	1062	987	0	2823	2514	27	6211	5554	43	6822	6603	43	219407	200777	99	8.05261
108402	103437	83	38008	36142	82	1323	1535	15	2515	2516	27	5649	5702	42	7550	7191	47	231245	218863	100	8.05467
146483	125884	92	49046	42510	89	1372	1516	16	3615	3186	36	7063	5863	50	11486	8840	63	313282	269638	108	8.05467
180802	150427	95	62899	52081	90	2156	1648	24	3848	3341	39	10428	8417	59	13556	11104	67	411982	340792	109	8.05467
64980	65432	77	18214	18103	51	810	624	0	1179	1291	13	2918	2887	31	4533	4703	36	135002	127679	88	8.05467
79499	81059	79	23718	23857	58	622	514	0	1556	1554	19	4092	4022	34	5100	4641	44	158592	154453	93	8.05467
174056	134670	105	67424	53229	92	1525	1343	16	3871	3073	37	8084	6531	50	11590	8646	61	348367	283401	110	8.0557
110035	108068	85	36442	35907	80	1251	1295	11	1811	2025	21	5399	5035	41	8265	7878	47	221130	208026	98	8.05673
118260	112505	95	93514	90956	86	1502	1513	20	5584	4924	47	10930	9819	60	13720	13617	67	400147	358189	99	8.06188
38109	37503	76	15540	15877	49	489	438	0	562	807	0	1719	1541	17	2301	2537	24	71353	70819	86	8.06188
102765	102786	80	37871	37536	79	1382	1234	12	1924	1855	25	5374	4998	43	8232	7236	51	221788	208419	97	8.0629
201370	155147	102	67728	53540	98	1728	1497	20	3979	3333	38	9691	7805	55	13150	10666	63	401484	310157	117	8.06393
28273	30437	59	11866	12097	45	338	391	0	351	519	0	1372	1664	20	2572	2407	30	59164	57333	81	8.06393
140543	127769	91	48519	42349	85	2047	1851	21	3477	3147	31	7321	6371	47	10923	9854	56	319640	286326	104	8.06599
72309	73671	79	18548	18581	54	456	427	0	1337	1581	14	2859	2843	28	3786	3826	32	129378	130078	92	8.06702
269643	195037	112	90328	66535	108	3399	2602	33	6924	5259	52	15758	11611	79	21685	16502	91	625514	470917	127	8.07011
109416	97895	100	34319	30948	84	1006	947	0	2324	1760	26	4864	4272	43	6852	6248	46	189031	171943	101	8.07011
[truncated: 7,717 more rows]
