# Supplementary material for: Phenotypic heterogeneity follows a growth-viability tradeoff in response to amino acid identity
Source: Nat Commun. 2024 Aug 2;15:6515. doi: 10.1038/s41467-024-50602-8 (PMC11297284; doi:10.1038/s41467-024-50602-8)
Supplement: Supplementary file 6 — Source Data [file 41467_2024_50602_MOESM6_ESM.zip › source_data/fig6cde/240417/240417_1600_yATP_D12_ORN.csv]

FSC-A	FSC-H	FSC-W	SSC-A	SSC-H	SSC-W	BL1-A	BL1-H	BL1-W	VL1-A	VL1-H	VL1-W	VL2-A	VL2-H	VL2-W	VL3-A	VL3-H	VL3-W	YL2-A	YL2-H	YL2-W	Time
110972	107950	84	41117	39818	80	1464	1320	16	2267	2064	24	5517	5102	42	8564	8242	53	250855	240832	97	0.00718295
98240	92855	96	31062	28579	82	1021	790	0	2134	1919	23	4114	3956	34	5456	5168	38	137407	128436	98	0.00923523
149293	130073	93	56892	49521	90	1246	971	0	2127	1871	28	5147	4624	40	8273	6993	52	223488	193795	106	0.0112875
99497	97201	87	30314	29755	78	1333	1177	12	1565	1927	18	3446	3503	31	6218	6101	42	143991	138686	97	0.0123136
211613	184655	112	62342	54846	99	2739	2338	27	4830	4298	40	8698	8086	49	14415	12396	63	324283	291868	117	0.0174443
144451	128164	89	52961	46398	87	1567	1440	15	2066	2118	25	4640	4383	37	7335	6830	47	175457	162782	101	0.0256534
233304	179985	107	80916	63034	100	2514	1798	29	4394	3575	42	8624	6641	52	11934	10014	62	315974	247729	119	0.0266795
123984	117178	86	44305	40801	83	1630	1423	22	2859	2574	31	5297	4797	40	7103	6357	48	172555	161445	99	0.0287318
121595	116501	94	42261	40868	82	1627	1662	20	1890	2306	24	5410	4890	41	8802	8268	63	220799	207984	97	0.029758
293321	192331	117	112444	72921	116	4322	2912	41	5751	4141	48	11684	7834	63	18220	12141	79	404227	269588	134	0.029758
111343	108181	83	51482	50799	82	1426	1245	12	2577	2191	26	6198	6152	41	8776	8012	56	255046	243258	99	0.0338625
247528	184347	127	83445	62258	112	2569	1890	26	4956	3874	43	10204	8359	57	16111	13157	72	404259	318771	130	0.0369409
134245	119716	90	57022	49585	88	1340	1307	15	3616	2973	34	6214	5340	46	10122	9495	59	290101	246917	104	0.0369409
247065	194017	109	97823	77182	106	2467	1857	27	4778	3869	40	10492	8560	63	16723	13292	76	382794	303181	122	0.0400193
76280	77198	76	28545	28716	75	1073	1120	9	1293	1256	14	2956	2914	31	5261	4933	39	123060	122543	93	0.0420716
237920	182475	110	154890	120060	110	4308	3276	36	6896	5540	49	15368	12590	63	23082	18715	91	567271	454066	126	0.0492545
122147	117629	90	52589	51758	83	1479	1327	15	2819	2736	26	5946	6090	41	9978	9104	58	296165	284471	100	0.052333
87725	87449	79	23446	23297	69	833	761	0	1103	1451	13	3229	3043	32	5051	4858	38	119076	119121	94	0.060542
123927	120232	91	28434	27565	80	1556	1450	21	2304	2265	23	5309	5368	38	7569	7194	49	198131	186044	100	0.0666989
69123	70075	81	25485	25619	72	678	700	0	1127	1188	11	2538	2651	28	4354	4493	38	106100	104876	91	0.0820909
85882	86049	79	41595	41320	77	1115	1213	13	1095	1423	16	3542	3431	32	4960	5366	37	124299	121286	94	0.083117
115666	112720	84	32375	31708	79	1240	1227	12	3037	2604	29	5213	5064	41	8465	8266	54	190669	179435	98	0.0851693
258176	192157	110	136985	107347	111	3684	3094	37	5472	4345	45	12517	9731	64	19427	14903	76	457551	346910	127	0.0861955
156970	140034	92	68272	60371	90	1481	1164	12	2476	1975	29	5966	5266	45	8753	7531	57	224990	187692	108	0.0933784
133372	125488	88	50575	48240	84	1869	1685	22	2924	2667	33	6920	6438	46	12153	11292	65	329944	306242	102	0.101587
165831	143853	94	70215	60627	91	1789	1742	20	3575	3276	37	7753	7235	48	13543	11576	68	366789	317798	108	0.10364
80791	83780	77	29123	29366	74	806	897	0	1394	1347	12	3250	3278	32	5094	5323	39	121310	122568	92	0.105692
238989	164579	116	83457	57042	106	2240	1635	25	4218	3082	47	8986	6619	57	13755	10103	67	318052	219553	123	0.106718
150846	135292	89	72868	67428	86	1733	1807	21	2964	2980	31	7553	6982	48	11846	12128	57	312150	289659	105	0.109797
86549	85644	84	29597	29541	77	871	782	0	1317	1536	19	3045	3057	31	4855	5110	36	130764	125431	95	0.109797
86234	85678	79	27654	27566	77	917	1160	9	1717	1337	28	4335	4068	36	6720	6749	45	197387	188760	95	0.113901
79649	78530	78	27109	26684	76	934	713	0	821	1135	9	2650	2578	28	4407	4449	36	112535	106552	93	0.114927
141959	132822	89	52614	50166	83	2133	1903	23	3045	2885	29	6408	6088	43	11211	10391	55	256797	236988	102	0.121084
114697	109959	84	30652	30193	79	1656	1539	19	2069	1846	24	5867	5741	42	9957	9009	55	262096	248793	99	0.126215
112463	108828	84	46775	44139	82	1483	1599	19	1774	2085	22	4092	4213	34	6954	6167	49	152384	145956	99	0.126215
80061	79810	79	30035	29986	77	656	879	0	1600	1701	17	2630	2673	27	4951	4646	38	115257	111314	95	0.127241
109936	106413	88	35682	34911	80	1427	1237	14	2749	2529	29	5714	5509	43	8546	8407	51	231422	222451	96	0.127241
95310	93914	87	35651	35376	78	1229	1059	7	997	1669	15	4027	3741	35	6735	6425	46	143198	137513	95	0.131345
189424	147640	99	79663	61882	96	2073	1420	22	4795	3576	45	8891	6769	53	14192	10553	79	410554	313772	113	0.132372
70401	69531	89	29460	29601	75	688	655	0	944	1071	8	2241	2364	25	3483	3796	34	93047	90097	92	0.133398
55912	57125	78	22814	23185	66	579	681	0	783	1038	5	1810	1750	22	2800	2627	30	76234	72801	89	0.13545
130041	124876	88	34338	33484	82	1316	1262	13	2178	2592	25	5909	5051	43	9089	8041	58	204718	184622	101	0.138528
297577	231058	120	236143	188766	121	7970	6053	47	12522	10363	59	27995	22947	109	40084	31290	126	1.04858e+06	876361	136	0.139555
87359	89802	78	31602	32297	71	689	834	0	1458	1608	15	3388	3634	31	4852	4935	38	113592	109314	94	0.139555
150807	137222	88	56252	50571	86	1557	1422	14	2664	2882	30	6023	5855	43	10233	9550	54	265566	252588	105	0.141607
85328	85776	81	32567	32427	77	710	678	0	1972	2046	21	3244	3060	31	4996	4517	41	114967	113615	93	0.154947
154366	131493	92	53104	44134	90	1712	1227	17	2633	2591	30	6589	5723	46	10373	9127	58	238947	206477	107	0.159051
62454	60490	91	24276	24240	63	435	363	0	1023	1134	11	1991	2013	22	2627	3182	27	76107	76663	91	0.163156
177112	141241	100	72989	58307	94	2466	1937	27	2923	2748	31	8607	6894	53	13226	10187	67	377541	304190	111	0.164182
229426	171408	116	100253	75990	100	2515	1521	33	3880	3204	40	8845	6437	59	13154	10054	63	411752	295241	117	0.179574
111099	105836	88	25546	24290	78	1553	1507	17	2681	2388	29	5285	5196	40	8365	7986	56	189426	182274	99	0.185731
104589	101663	80	28816	28177	78	1182	1244	12	2514	1998	32	5083	5093	38	8067	7180	51	231705	220284	97	0.187783
176679	145229	103	58786	48509	93	1812	1614	21	3463	2955	34	6418	5463	47	9257	7996	52	227854	194242	111	0.189835
207582	152633	108	68626	51325	101	2692	1987	29	4393	3675	39	10918	7973	63	16870	12168	80	460490	350943	119	0.197018
65558	66113	76	12274	12310	45	742	582	0	905	1046	5	2737	2379	28	3841	4152	31	99175	99682	92	0.201123
94305	88738	83	98101	95019	82	2037	2407	23	3806	3911	34	7726	7204	51	11924	10900	63	275492	254503	97	0.202149
115109	112018	82	47238	45070	82	1164	1296	10	2288	2246	24	3867	3777	35	6349	5541	50	166719	157826	99	0.203175
124692	111829	90	43050	38602	85	993	1212	9	1697	1653	18	4344	4172	37	6791	5711	48	170447	156973	102	0.208306
127519	123828	85	40072	38621	82	1438	1383	14	2634	2619	28	7236	6584	46	11565	12004	55	330761	312437	100	0.217541
111658	109628	91	39651	38926	79	1513	1376	17	2413	2237	25	4744	4726	35	7981	7330	49	187398	183182	98	0.217541
65103	62106	82	27142	27257	73	485	545	0	1071	918	0	2020	2069	23	3599	3549	33	92459	89092	91	0.220619
169928	146223	108	51402	44047	92	1818	1694	20	3445	2835	36	5783	5001	46	10164	8594	54	249405	221554	110	0.221645
174786	152391	100	78387	69465	93	1781	1703	22	3580	3444	33	8093	7731	49	13604	12604	64	364497	334981	110	0.224724
285194	204169	118	154419	112400	114	4701	3421	40	8044	5761	56	16204	12109	75	25851	19417	116	597852	423972	133	0.227802
188138	150092	98	65347	51884	95	1694	1379	18	3842	2679	38	7268	5898	52	11413	9955	59	338178	267036	113	0.230881
62155	64596	64	16010	16522	49	620	716	0	1325	1360	14	2077	2095	24	3948	3872	33	87115	83345	91	0.230881
74651	74920	79	26906	26824	75	1059	888	0	1554	1608	16	3213	3055	31	4707	4703	37	137830	134384	93	0.233959
49010	51289	66	12211	12203	44	420	601	0	864	796	0	2357	2335	25	2922	3225	28	88858	89363	88	0.233959
233230	193569	105	88391	73607	103	3352	2653	32	4845	3909	44	11617	9831	59	16286	13759	69	416481	346516	121	0.237037
279332	210291	116	111451	84759	114	4262	3306	38	7467	5340	53	15977	12526	73	26106	20131	93	712583	551477	131	0.23909
198247	154909	99	82348	65087	96	2107	1605	25	3426	3084	34	7311	5699	52	11543	9053	60	270108	214966	114	0.240116
109443	104114	85	22406	22165	60	1173	1117	9	2035	1982	22	4300	4098	35	7420	7403	48	157433	153482	98	0.240116
146450	124520	95	63107	54389	89	1557	1379	17	3046	2624	32	6726	5869	45	10813	9341	58	304433	260084	107	0.24422
71759	70735	84	24297	24534	68	712	890	0	1380	1149	9	2425	2284	25	3763	3617	36	89614	83528	92	0.24422
107294	102956	87	23723	23377	64	1508	1283	17	2310	2216	24	5204	5106	39	8508	8143	57	231850	219590	101	0.245247
241109	212467	103	76129	66466	102	3554	3121	32	7540	6295	45	13176	11191	64	19489	16309	82	444816	393776	119	0.253456
42377	43990	71	16904	17318	50	521	551	0	825	725	0	1393	1425	18	2544	2643	26	66629	65545	83	0.253456
267830	197043	112	98229	73897	111	3266	2120	37	5071	3578	43	10954	7723	59	17544	12230	88	409449	311843	128	0.255508
166042	143730	93	65362	56204	90	1636	1614	16	2584	2190	30	5948	5421	42	10301	8639	56	210339	183680	108	0.256534
217276	164144	103	66848	50182	98	2815	2118	29	4054	2973	41	7810	5821	53	12253	9265	65	318808	244491	117	0.256534
79380	80958	77	22525	22733	61	602	629	0	1423	1641	16	3083	3347	30	5316	4877	39	130589	126629	94	0.256534
233574	173461	119	83452	62837	105	2178	1802	25	3685	2505	35	8641	6418	53	12970	9775	67	319513	239443	123	0.268848
41299	41491	74	18994	19116	56	350	576	0	576	976	0	1479	1287	16	2321	2471	26	68574	67785	86	0.269874
157627	140177	93	51294	44103	90	2108	1922	24	3272	3163	31	6523	5616	45	9535	8216	55	252961	223197	107	0.271926
87676	84496	83	30451	29971	77	839	866	0	1845	1396	16	3073	3126	30	4783	4117	38	120121	116336	95	0.275005
82256	79941	94	29577	29578	76	891	773	0	1293	1284	12	2977	2921	31	4779	5269	36	113668	111604	94	0.278083
34090	33627	77	13787	13914	46	347	444	0	816	714	0	1118	1186	13	1780	1937	21	51992	51750	83	0.279109
131323	125623	86	48197	46470	84	1456	1358	14	3002	2752	28	5851	5213	45	7692	7312	50	200845	186084	100	0.28424
177999	141301	99	73714	60551	95	2513	1860	26	3332	3043	33	7412	6056	50	12115	9331	66	263373	207801	113	0.28424
124523	118211	90	49473	47875	83	1462	1610	17	2927	2626	33	5119	4932	42	8165	8391	44	215459	207819	101	0.285266
91655	87980	83	33134	32723	78	1141	1088	9	1217	1277	15	3628	3558	34	6559	6624	42	183533	177039	97	0.286292
126477	119105	89	51502	48051	84	1664	1162	13	2084	1843	24	4235	4113	36	7061	6449	45	157138	140445	101	0.286292
314142	243490	133	183791	145548	133	5251	4042	39	8420	6775	52	18809	13973	78	28453	21063	99	661844	509249	149	0.296553
69968	68655	81	19364	19325	58	642	768	0	1587	1376	16	3068	2947	31	5361	4907	41	120317	116755	93	0.300658
125336	119217	89	36709	35608	83	1367	1368	13	2815	2699	30	6662	6344	44	10052	9886	58	300729	280602	101	0.303736
184417	149220	100	61660	49971	93	2012	1644	23	2763	2442	34	6999	5684	46	11231	9217	63	284454	230517	112	0.305789
77090	77415	78	26831	26623	76	877	783	0	1987	1406	21	2819	2902	31	4932	4766	37	103111	98421	94	0.309893
249812	185938	111	74257	55594	102	2699	2059	29	4903	3475	48	10533	7679	58	16047	11802	70	366603	272165	121	0.312972
85409	87033	78	23411	23222	66	1191	1213	10	2149	2543	24	4322	4409	37	7882	7956	54	169816	162136	94	0.315024
105643	101630	84	33070	32339	79	1415	1178	10	2514	2187	25	5654	5569	40	9121	8839	53	259256	245851	98	0.317076
131230	121908	86	46870	42130	85	1220	1138	9	2229	2253	29	5459	4981	41	7859	6808	58	230442	210511	102	0.322207
44293	45588	71	18291	18273	53	477	441	0	624	538	0	1528	1441	17	2225	2587	24	66452	64532	87	0.326311
81749	79960	84	21423	21431	64	661	733	0	1248	1259	14	2601	2511	27	4309	4125	43	107625	103479	95	0.327338
89318	88856	79	29730	29775	76	855	951	0	1558	1454	19	3669	3553	35	5825	5313	42	140561	133547	94	0.328364
146807	124738	105	63460	54161	89	1742	1634	18	2738	2625	33	7677	6304	52	11437	9116	61	313326	270583	106	0.330416
126649	120389	94	38740	37799	83	1326	905	0	1926	1668	23	4914	4922	36	6714	6642	40	183838	172344	101	0.331442
26422	26365	68	9775	9991	41	436	309	0	375	466	0	807	948	0	1610	1744	17	42121	43826	81	0.33452
74914	71679	87	27255	26900	76	596	580	0	1057	966	0	3021	2928	31	4291	4678	34	112633	105718	94	0.337599
40646	41298	73	17253	17100	54	466	560	0	820	595	0	1718	1439	18	2392	2631	25	64154	60468	86	0.340677
92217	91205	81	28471	28120	77	1194	1086	7	1620	1582	20	3645	3498	34	5466	4953	49	143076	140133	96	0.350939
82337	80488	81	32393	31766	78	1350	1308	12	1522	1555	21	4199	4181	34	6998	7003	41	195619	189568	95	0.351965
161015	140812	99	64881	57684	91	2052	1540	26	3455	2816	38	7777	7077	48	12562	10950	61	368797	323051	109	0.359148
125561	122760	83	38804	37977	80	1243	1207	12	3544	3134	33	7393	7152	46	10784	9888	54	302377	289259	99	0.363252
51244	51583	75	17058	17340	51	592	797	0	1202	916	0	2051	2069	24	3153	3010	32	87757	86968	90	0.363252
127526	114968	92	44374	38601	86	1058	1100	8	2399	1994	27	5027	4730	39	7032	6691	47	182141	153128	103	0.363252
276535	193384	140	101232	69942	127	3340	2166	32	5028	3805	48	10927	7429	64	16162	11609	78	382736	264239	144	0.37454
178057	147466	100	61527	49474	93	2054	1628	26	3265	2760	34	8328	7167	52	14470	12924	71	391406	332318	110	0.378644
90508	88063	81	31826	31306	78	734	831	0	1285	1344	15	3267	3024	32	4590	4641	38	120830	115283	96	0.382749
123835	117813	91	44739	43532	82	1342	1499	15	2007	2002	21	5436	4884	41	8146	8369	43	202224	192712	100	0.384801
344718	226172	144	268073	207478	138	11642	8684	51	18886	14009	82	37434	27993	135	58172	44631	142	1.04858e+06	981707	155	0.388906
278695	196544	130	97619	69277	118	3507	2647	35	5639	3730	53	11488	8661	59	18250	12528	81	383813	283589	136	0.388906
264768	188661	135	93891	68490	117	2895	2073	33	5551	3479	48	10437	8019	65	17250	12199	77	415360	305224	136	0.389932
99359	97359	83	22871	22401	71	1447	1366	13	1972	2048	20	4489	4503	37	6373	6617	40	169675	163567	97	0.390958
174314	148536	97	79780	70576	93	1380	1368	16	3690	2925	36	7550	6402	51	10768	9071	63	318185	270938	110	0.39301
211366	160563	102	92612	71585	97	2597	2026	26	4440	3601	42	9116	6938	57	16202	12013	76	433185	324870	115	0.39301
79121	78508	78	33247	32775	76	896	766	0	1774	1608	23	3663	3486	34	4637	4343	37	160032	156578	94	0.397115
100799	98954	85	30119	29788	79	900	1122	8	2009	2093	20	4555	4555	37	7280	7188	43	228279	219126	98	0.398141
74153	74781	80	15656	15581	49	904	1045	5	1099	1729	15	3423	3800	30	4884	4398	37	150033	143117	93	0.400193
106830	104177	89	41216	40530	79	1293	954	0	2210	2358	23	5637	5212	41	9845	9306	55	255375	242194	97	0.401219
57970	58543	85	23380	23340	69	608	579	0	1114	1143	8	2161	2046	24	3432	3474	30	92782	94027	90	0.402245
46925	51566	53	18351	18620	52	557	492	0	1113	984	0	1850	1861	23	2955	3172	28	90829	88308	87	0.411481
133201	128870	83	40208	38954	81	1411	1350	14	2697	2327	28	5351	5168	39	8390	7370	48	211714	198881	100	0.414559
111420	109523	87	41513	40263	80	1380	1430	16	2513	2829	25	5555	5149	43	7625	7258	44	206857	198812	98	0.422768
73122	72734	78	21093	20909	60	607	522	0	931	1209	10	2338	2331	27	4450	4259	37	113936	109720	93	0.42482
211904	162137	103	71138	55421	99	2339	1746	29	3776	2672	40	8246	6282	54	14014	10446	70	308985	225041	117	0.427899
75673	79688	77	27287	28068	74	644	605	0	1551	1256	14	2975	2917	31	4155	3991	38	110044	108732	93	0.427899
87285	84912	86	17718	17739	51	1196	1183	12	1546	1686	19	3716	3496	35	5383	5539	40	144373	140214	95	0.430977
118505	114360	83	51958	50866	81	1573	1247	16	2460	2562	26	5958	5702	42	7363	7282	47	234225	227248	99	0.432003
119092	113198	90	36977	35122	83	1862	1687	21	3246	2767	30	6485	6408	42	11399	10642	57	298731	282654	101	0.434056
89625	85984	95	23034	22866	66	1020	856	0	1801	1386	22	3226	3019	33	5099	4985	40	130716	124547	97	0.436108
111246	105947	91	40817	39047	80	1443	1512	19	2568	2167	32	5528	5523	39	8499	8367	49	241867	226263	98	0.439186
137665	117187	95	50617	42420	89	1419	1071	8	2729	2390	33	6862	6037	45	11989	9895	64	323357	285748	107	0.440212
137444	131987	85	57521	54370	85	1566	1534	16	3246	2348	37	5800	5578	44	8570	8295	52	193025	177884	94	0.444317
152772	134829	91	62386	54211	92	1573	1472	19	2851	2748	33	7521	6862	50	13223	12115	66	340093	303785	108	0.445343
64830	66066	83	23047	23318	65	724	793	0	694	709	0	2146	1946	25	3263	3228	30	87446	84626	91	0.456631
298063	201944	135	87261	57514	126	3854	2625	37	5707	4559	46	12957	8769	65	20695	15110	80	462953	335683	145	0.458683
118879	113402	89	28316	27452	80	1319	1298	13	2165	2383	27	5302	5189	38	9223	8769	60	246894	236189	99	0.46484
160365	133738	96	57892	48026	91	1558	1463	16	3036	2344	36	6016	4962	45	8985	7261	53	228513	188658	109	0.46484
319829	212919	139	131383	86774	137	4890	2971	41	7327	4839	49	17123	10911	73	27739	17485	101	595101	401940	154	0.467918
86776	85256	85	34077	33763	76	1122	1070	7	1537	1809	20	4201	4459	34	7983	7838	55	198566	200136	95	0.46997
99138	95704	82	29711	28267	78	1265	1170	13	2376	2144	27	4406	4294	35	7054	7111	44	151707	147709	97	0.470997
145773	132577	87	58886	52196	88	1722	1578	18	2963	2557	32	6369	5577	46	10207	9060	50	216609	198628	105	0.474075
79081	79887	77	33816	33542	76	1343	1339	13	2127	1752	20	2818	2905	30	4636	4543	38	123706	121442	93	0.475101
162300	139148	97	60297	52518	94	1863	1630	21	3415	2797	32	7805	7093	49	11977	10445	64	370936	316993	111	0.477153
142112	132305	88	52441	49029	85	1519	1613	19	3093	2865	29	4827	4636	37	7206	5785	54	213364	195239	101	0.47818
60090	59897	90	26242	26363	74	456	631	0	1337	1537	14	2010	1989	24	3649	3964	31	83768	81364	90	0.482284
44403	45753	72	22210	22692	60	676	746	0	1038	846	0	1714	1613	21	2778	2854	28	64176	62197	85	0.48331
47281	47777	72	16464	16556	51	448	571	0	778	615	0	1974	1656	24	2648	2608	28	75646	77708	87	0.485362
147366	126298	95	48753	40977	89	1768	1424	19	2984	2658	31	6496	5920	47	12175	10523	64	331271	286188	106	0.490493
88038	86199	79	18942	18832	56	1042	858	0	1548	1519	17	3120	3113	32	5439	5205	41	144243	138688	94	0.491519
173657	148398	95	52316	44129	90	1727	1408	22	3520	3044	35	8420	7226	50	15159	12874	68	376769	320360	109	0.498702
164698	134451	96	65595	52685	94	2133	1486	25	3704	2844	36	8314	6498	53	12181	11026	56	346401	291127	111	0.501781
87413	86791	81	22809	22483	62	1014	826	0	1308	1130	9	3186	2917	32	4853	4697	39	131541	129307	95	0.504859
125312	124054	87	56553	55005	83	1734	1581	19	2503	2690	28	5966	5407	41	9623	9090	56	213637	202333	100	0.506911
169169	145345	98	65876	56321	91	1819	1500	18	3130	2729	31	6496	5615	48	8886	7762	55	244686	212627	104	0.507937
58523	57849	77	19558	19939	53	606	471	0	792	777	0	2168	2169	25	3429	3417	33	86950	87128	90	0.50999
96301	94043	82	42117	41236	79	1308	1284	13	1988	1945	22	4471	4519	36	6939	6442	46	204560	196053	96	0.511016
113418	110057	84	44275	43356	81	1354	1355	14	2345	2262	26	5823	5658	43	9879	9363	59	266505	251586	98	0.513068
150683	131815	94	53119	45758	91	1806	1268	21	2863	2326	30	6143	5456	44	9271	8656	52	271388	236362	108	0.518199
129429	127988	83	30608	29977	79	1382	1573	14	2546	2462	26	5118	4897	40	7928	7590	54	218554	206020	99	0.522303
63550	63624	76	26299	26039	74	739	539	0	1272	1398	13	2244	2051	24	3042	2798	32	76514	73001	92	0.524356
57521	57696	74	15839	15997	51	763	678	0	1022	1077	7	2334	2260	26	3693	3573	34	101272	99742	89	0.525382
223951	161869	104	84511	61336	102	2859	1988	33	4982	3837	43	10681	7414	63	17517	12538	74	483333	346504	120	0.531539
98321	73438	104	31535	24700	86	979	493	0	1353	946	0	2918	2315	37	4166	2640	49	92437	73045	104	0.544878
316289	203301	127	85650	59151	122	4002	2429	40	6036	3957	49	13585	9032	77	22636	14489	101	514783	350502	142	0.548983
76900	77444	80	32815	32744	77	879	815	0	1258	1371	13	3574	3338	32	4812	4424	38	146407	142861	94	0.562323
120551	117267	93	36525	36142	80	1668	1374	20	4290	4088	38	7408	7113	47	11458	10288	67	329372	310853	99	0.569506
128249	120818	85	47120	41647	83	1455	1561	19	2903	2572	32	5935	5316	44	9458	8547	56	221453	207260	100	0.570532
120579	116565	85	43428	41678	83	1549	1639	17	2591	2541	26	5296	5123	38	8237	6993	53	183264	169748	100	0.570532
173136	137485	97	55969	44452	94	2078	1525	24	2606	2279	32	6501	5236	48	9935	7633	59	261960	207406	112	0.571558
130080	121561	102	62351	58206	86	1714	1543	21	2709	2874	27	7354	6943	47	11690	10537	58	299181	283047	102	0.572584
160596	149648	90	63436	59326	87	1977	1958	24	4942	4402	37	9179	8611	48	13722	12704	62	397847	369630	106	0.57361
157431	135237	89	63867	53634	88	1671	1528	23	3257	2757	35	7820	6171	54	12224	9932	68	345501	291564	105	0.57361
105002	106410	80	29357	30186	73	1145	1338	13	2244	1967	26	5132	4746	41	7156	7070	45	195609	190100	97	0.574636
111837	95867	86	43881	36958	86	1649	1326	15	2059	1777	26	3725	3317	36	6024	4978	45	147730	122979	103	0.574636
237627	171886	108	88738	64766	104	2521	2041	32	5044	3424	45	9648	7123	60	16256	11876	77	385841	287457	122	0.577715
120089	111201	94	45926	42095	83	1189	933	0	2296	2148	28	5617	5432	43	7591	7453	44	219372	207029	101	0.596185
208019	188833	97	46677	43042	92	2487	1802	25	6638	5936	44	10862	10336	57	14212	12895	64	393166	359183	113	0.598237
156409	142365	95	52394	47914	86	2142	1878	23	2860	2401	29	7797	7328	50	13083	12043	55	335231	306804	105	0.601316
223125	167011	105	73181	54104	102	3281	2198	35	4400	3085	42	8152	5954	55	13842	9978	72	282962	208804	121	0.602342
124759	119112	92	27419	26453	81	1517	1437	18	2874	2532	30	5873	5726	40	10823	9840	56	279803	265844	101	0.60542
91084	91212	79	49353	49471	77	1379	1327	13	1933	1583	21	4038	4003	35	6511	6180	41	153542	147221	94	0.60542
190095	154270	105	71085	56556	96	2012	1443	22	3039	2789	32	6923	5972	46	11628	9667	59	287820	232761	115	0.606447
152285	131743	100	44152	37954	90	1748	1486	23	2560	2265	27	6010	4956	44	8396	7185	58	211549	183286	107	0.606447
229775	176595	104	81441	61561	97	2693	2208	29	4179	3244	38	9252	7069	56	14263	10266	69	397850	314188	115	0.612603
251430	180375	120	70805	51341	112	2765	1849	34	4926	3544	44	9161	6490	59	14080	11414	72	361324	261262	130	0.612603
121761	119233	85	47769	45634	82	1722	1512	18	2415	2761	32	5387	5254	39	8258	7823	51	198778	185604	99	0.615682
210958	169954	116	92403	76372	98	2138	1939	24	4011	3011	38	8005	6686	49	12231	10474	64	341755	277794	116	0.615682
99911	97395	82	33225	32082	78	1151	1419	12	2025	2485	25	4876	4663	38	6895	6643	43	176947	169988	97	0.622865
110484	106109	86	46332	45689	81	1121	1285	10	2231	2289	22	5156	5069	38	8166	8256	45	193555	186633	99	0.623891
325944	225826	125	163121	118489	125	5157	3410	42	7853	5386	53	17465	12147	78	30035	21565	129	751222	527688	141	0.626969
179843	162159	89	64231	56406	90	2514	2357	28	4285	3283	40	8091	7008	50	12835	11603	60	299185	245474	107	0.6321
173034	148078	91	68766	57197	91	1627	1580	17	2882	2346	33	5734	4727	47	9183	7712	55	240541	203472	108	0.6321
138996	121678	91	61836	55110	88	1619	1494	17	2729	2318	33	6286	5031	46	10739	9418	60	292823	259208	105	0.633126
82351	81544	81	33141	32846	76	660	687	0	1790	1665	17	2716	2763	28	5138	5205	39	120847	112849	94	0.634152
162867	134381	94	61286	50786	92	1678	1619	20	3510	2627	39	6461	5364	45	10624	8290	57	248627	202007	110	0.638257
48003	51599	62	27252	26754	71	435	477	0	480	605	0	1704	1759	20	3147	3411	30	75532	72961	88	0.639283
112449	108949	83	28768	28281	79	1423	1472	18	2583	2637	28	6442	5987	46	9776	8997	60	270609	258213	99	0.644414
92435	91703	84	29404	29365	76	686	757	0	1471	1722	19	3295	3305	31	5445	5348	39	151413	146574	94	0.644414
130296	123302	88	38148	36671	83	2226	2065	24	1864	2237	24	5684	5624	40	10319	9345	61	275846	261151	102	0.64544
64100	66053	74	18882	19008	52	753	732	0	834	1134	8	2604	2233	30	4290	3993	40	95913	93399	90	0.64544
119521	114556	98	27114	26076	79	1493	1561	16	2615	2575	29	6145	6099	42	10069	9727	53	296913	278845	100	0.646466
51253	52216	72	14813	14723	49	410	504	0	784	856	0	1715	1684	21	2774	2796	28	77282	77142	88	0.648518
266056	197778	112	123841	95053	108	3366	2691	33	4935	4177	41	10525	7946	59	16707	13136	73	392259	307307	126	0.649544
27777	28343	62	9978	10206	42	244	331	0	275	428	0	931	1065	7	1834	1744	22	43951	44514	81	0.651597
232648	193246	101	99143	83365	99	2663	1928	30	4643	3787	45	9155	7978	58	15445	12025	67	407408	347200	117	0.651597
70774	71241	80	31184	31261	76	890	895	0	1912	1983	22	2772	2704	28	4438	4394	38	106036	103552	93	0.652623
157521	136483	94	47632	39932	88	2045	1816	24	3779	3039	38	8526	8099	53	13373	11793	67	379207	343092	106	0.656727
152057	138705	98	35597	31363	87	1701	1578	18	2540	2661	29	5997	5596	45	9384	8662	55	237310	217969	104	0.656727
113022	109433	90	43774	42391	81	1486	1485	16	2692	2663	28	5896	5586	42	10732	10693	60	308851	291261	99	0.661858
129975	119918	89	59700	54318	86	1472	1531	18	3080	2450	30	6502	5737	46	11495	10364	59	304831	284352	103	0.661858
298728	205452	127	92413	63990	115	3639	2544	38	6455	4339	55	12263	8732	65	18269	13157	80	426752	294813	134	0.661858
96672	96551	83	25273	25185	68	1009	1039	5	1536	1480	21	3701	3448	34	5836	5846	38	140589	135671	96	0.662884
128490	122943	93	44285	42490	81	1885	2003	19	2880	2784	32	6691	6455	48	12245	11401	57	333255	316082	100	0.662884
266030	195751	115	94705	70361	109	3423	2280	33	5914	4426	48	10133	7391	60	17330	12961	73	396193	303364	126	0.666989
100194	95731	87	39116	38057	79	1157	1100	9	1940	1748	22	4574	4484	36	7954	7180	49	215857	205492	97	0.669041
82556	80352	85	41666	41601	77	1340	1048	7	1097	1521	16	3191	3436	31	6050	5508	44	167299	160567	94	0.671093
72152	70983	81	24740	24539	73	859	609	0	757	1305	12	2571	2517	29	3397	2931	36	95303	92238	93	0.672119
81996	81527	79	16340	16048	50	784	838	0	1204	1002	3	3191	3125	31	4671	4782	39	118010	115315	94	0.673145
46977	47609	85	16112	16287	51	468	624	0	995	783	0	1560	1722	17	2669	2997	28	76453	78017	87	0.674172
295364	233567	117	204226	173569	115	7217	6076	42	13433	11754	67	27329	23148	112	42151	34565	117	932050	782904	131	0.679302
189188	145256	106	70397	54060	98	2307	1880	28	3802	3215	37	9181	7388	55	15202	11718	72	421022	325284	115	0.682381
277000	194917	114	86311	60366	108	3863	2760	36	5850	4036	46	11539	8146	64	19339	13386	91	452879	325802	128	0.682381
169389	145813	107	71194	61456	91	1850	1562	22	2493	2372	25	5751	5137	42	9158	7825	53	218638	191340	109	0.686485
190148	172357	98	66283	60517	94	2020	2282	23	4269	3910	38	9158	8489	51	14580	12919	83	315948	291784	112	0.692642
197290	155337	107	67571	52335	97	2257	1726	24	3416	2565	41	8226	6647	50	12516	9102	73	292573	234333	114	0.694694
109118	106489	83	25228	24948	75	1397	1264	13	2233	2496	24	4909	4637	40	8814	8789	53	239108	225080	98	0.69572
29277	31062	63	12369	12692	45	181	325	0	645	919	0	874	974	0	1499	1410	17	41993	41897	81	0.698799
59959	60009	76	26329	25993	74	313	406	0	1212	926	0	1874	1893	22	2785	2885	29	85279	81044	90	0.701877
88945	88985	82	45600	45452	78	824	856	0	1675	1839	20	4145	3978	36	7303	6403	45	195691	190865	95	0.704956
93142	91759	81	29380	29249	78	1104	1012	3	1450	1618	17	4014	3837	37	8196	8224	46	213375	211782	96	0.70906
144763	123590	91	52560	44450	89	1831	1634	19	2786	2764	30	6684	5954	44	11190	9670	60	308084	263945	106	0.712139
230273	167563	109	98745	73021	103	2439	1749	29	4303	3051	39	8425	6582	53	13050	10275	68	322055	241354	122	0.714191
108128	105623	85	45290	44476	80	1191	1141	11	2094	2123	23	4567	4436	38	7227	6983	46	201948	198261	97	0.716243
82079	81622	82	23773	24008	65	661	756	0	1547	1374	19	3499	3434	33	5477	5577	40	126319	121542	94	0.717269
56193	58794	72	17253	17494	50	797	997	0	836	1016	3	2207	2154	24	3594	3822	32	84005	84891	89	0.721374
136940	128534	86	47809	45163	85	1707	1627	16	2550	2294	28	5660	5346	42	8249	8218	45	232265	213253	102	0.723426
73953	72297	91	29523	29849	76	742	721	0	1118	1162	9	2584	2719	26	4610	4367	36	119141	115209	93	0.727531
191134	142074	102	73836	55924	98	2424	1633	28	3242	3084	33	7204	5423	53	11419	8400	61	273752	204292	116	0.731635
269407	206197	116	102052	79290	112	3507	2771	32	5965	4275	47	12678	9921	69	19462	15119	79	459914	368269	131	0.736766
29137	31308	58	10486	10763	42	-1	135	0	268	382	0	1027	1011	3	1867	1726	24	47618	47009	81	0.736766
81808	81003	79	26604	26728	75	913	1000	1	1504	1676	16	3075	2831	31	4558	4509	38	111782	110755	94	0.739844
91054	90523	80	29315	28911	78	1062	1049	5	1179	1630	15	3777	3723	33	6519	6495	45	146432	143136	96	0.741897
80312	80498	77	30594	30764	76	915	813	0	870	972	0	3353	3284	33	4227	4306	37	134715	129773	94	0.743949
193524	159592	99	76671	63152	95	2971	2264	32	4096	3395	39	8290	6846	53	12607	10409	63	313668	265195	113	0.746001
43995	42634	76	17421	17599	55	452	381	0	1165	951	0	1868	1776	21	2481	2575	26	69140	68852	86	0.74908
64834	62684	77	16012	16110	50	609	714	0	1197	1426	13	2676	2476	28	4584	4457	38	133504	133995	91	0.751132
194917	142885	100	73970	54617	98	2561	1893	28	4255	3176	41	9368	7056	56	16057	11082	77	449249	326507	116	0.753184
81362	78420	95	34146	33536	78	1065	1073	7	1376	1089	11	2744	2770	28	4525	4591	37	107980	106725	95	0.755236
248480	168303	120	87296	58726	109	2726	1817	31	5006	3948	46	11177	7533	67	18803	13110	78	521201	355547	126	0.755236
238714	173302	106	87077	62736	103	2404	1757	29	4964	3521	48	9321	7195	55	15935	11042	83	336731	247704	122	0.759341
338265	226602	131	111429	72639	128	4335	2637	41	7997	4910	55	14075	9469	69	22941	16156	96	554431	380097	146	0.761393
118536	117429	80	35379	34080	79	1140	1054	8	2441	2337	26	5646	5390	40	8530	7699	50	201774	190711	98	0.765498
282456	190013	134	103259	69520	115	3532	2424	36	6209	4154	52	11571	7747	68	18188	12323	91	455019	319697	134	0.765498
72632	74655	77	17250	17059	53	667	596	0	1520	1355	13	2981	2718	31	4269	4166	36	131602	130066	92	0.766524
64016	65097	78	12484	12198	46	1017	969	0	809	1072	6	2369	2418	25	3678	3288	34	101794	100264	91	0.76755
72854	74505	76	21566	21368	62	926	991	0	1145	955	0	2707	2690	27	3715	3819	34	99770	97234	93	0.772681
91586	90501	80	23776	23613	62	979	946	0	1579	1302	17	2849	2785	28	4540	4042	38	122060	115234	95	0.772681
66361	67500	76	33102	33489	74	823	892	0	1124	1160	11	2262	2076	24	3813	3789	35	97238	94417	91	0.776785
180732	146658	109	52636	42806	92	2106	1733	22	3777	2800	39	7180	5821	49	11032	8498	59	265229	219184	111	0.777811
130085	125754	85	52523	51186	83	1480	1242	16	2278	2008	26	5753	5416	43	7892	7130	46	212449	200908	101	0.778838
124827	119536	86	50467	47943	84	1575	1471	17	2502	2327	28	5078	4726	40	9134	8732	60	219243	204100	100	0.778838
171185	151734	91	64080	56218	90	1855	1309	19	3437	3123	36	6963	5803	47	10116	8700	63	245548	214663	108	0.78089
120853	118484	84	49301	48123	81	1244	1206	11	1736	2283	22	5690	5471	42	8403	8234	50	224705	219345	99	0.782942
123183	118674	86	43289	42171	82	1469	1511	17	2481	2808	25	6354	6003	41	9447	8740	50	269248	252332	101	0.784994
296427	202553	125	100555	69579	120	3429	2523	33	5768	4167	46	12455	8711	65	19811	13809	93	446324	323766	139	0.784994
333647	258126	120	193688	149016	119	6791	5207	45	11037	9061	60	23912	18944	95	38277	30873	123	843420	680573	137	0.784994
118183	114867	87	61014	59689	82	1452	1316	15	2983	2781	32	6171	6647	42	10642	10253	54	268160	262099	100	0.787047
202702	173559	96	62162	53598	94	2497	2180	24	3860	3099	37	8946	7475	54	13917	12180	59	355877	299374	113	0.791151
58152	56546	82	18961	19223	53	572	678	0	411	630	0	2079	1895	24	3419	3264	34	74379	74143	91	0.792177
110498	108269	86	31958	31617	78	1229	1304	16	2744	2274	31	6139	5803	41	10357	10072	56	288450	280813	98	0.792177
194530	153292	99	74025	57374	94	1817	1590	20	2985	2537	32	7882	6544	53	13604	11459	72	386379	324697	113	0.792177
80899	78448	89	25893	25941	70	859	847	0	1247	1388	15	2520	2773	26	4623	4363	42	118831	119128	92	0.79423
76155	76679	77	31532	31128	76	912	888	0	1493	1412	16	2972	2936	31	4479	4088	36	116949	114249	93	0.796282
119852	117133	84	34015	32804	81	1279	1337	15	2989	2749	30	6129	6135	42	10954	9793	55	294757	284051	100	0.797308
84211	84134	81	31255	31137	77	974	1003	1	1993	1862	20	3263	3416	32	5555	5655	38	133004	126841	95	0.800386
72677	71870	86	25475	25452	76	703	639	0	933	1061	5	2685	2593	31	4401	4256	36	90804	87176	93	0.801412
234799	180503	105	77919	58887	101	2140	1838	24	3484	3296	37	8779	7190	52	14119	10448	63	377578	293631	120	0.808595
102083	102507	80	30345	30191	78	932	1002	1	1832	1918	17	3865	3752	38	6887	6635	41	171729	166517	96	0.808595
114576	109412	82	31636	29560	81	1447	1088	8	2387	2212	31	5022	4846	38	8809	8258	47	202088	193142	100	0.809622
127139	120008	87	51634	47652	85	1577	1310	18	2684	2803	31	5806	4916	44	8837	8315	50	209055	186248	101	0.8127
35937	36102	69	19499	19882	57	405	453	0	619	512	0	1140	1389	13	2072	2478	24	59910	61749	83	0.816805
82627	79854	94	23869	23738	67	561	773	0	1418	1513	15	3361	3164	34	5169	5403	35	120952	114747	94	0.817831
180988	147169	97	74018	60136	94	2081	1808	21	3123	2702	38	7779	6420	54	11548	9415	62	329176	270062	112	0.819883
136952	122075	87	55287	48635	86	1545	1336	15	2888	2422	33	6066	5362	45	11334	10550	55	309637	276010	104	0.819883
97532	94575	94	41763	40966	79	1343	1224	13	2021	1970	22	4410	4721	34	6619	6593	45	159234	152486	96	0.820909
143156	126600	97	55772	49835	88	1825	1744	22	2728	2690	28	5681	5065	41	8811	7793	53	212509	192248	106	0.821935
85951	85390	83	33865	33903	77	894	845	0	1651	1630	21	3542	3454	32	4842	5208	36	148514	143420	94	0.825014
63438	64687	81	20320	20474	61	404	487	0	1009	1040	5	1951	1927	21	3185	3355	27	77893	76620	91	0.82604
93219	91032	83	23118	22697	65	1062	1207	12	2393	2351	24	4399	4005	36	7204	6947	45	207588	199506	96	0.830144
117030	115284	83	53486	52177	81	1628	1374	15	2687	3017	27	6108	5833	44	10802	10235	62	306347	294836	98	0.83117
92572	90460	92	24679	24290	75	1370	1314	13	1838	1775	20	4700	4963	38	6993	6837	48	217953	214494	96	0.833223
68590	70826	75	22443	22511	66	836	804	0	874	1083	8	2393	2303	26	4058	3827	36	95240	92162	92	0.833223
290965	209203	124	106892	79939	119	3908	2632	36	5921	4241	49	12884	9312	64	20483	14982	84	492947	357968	138	0.834249
311848	214542	128	110367	74809	125	4067	2829	40	6439	4531	49	14831	10116	68	22142	15296	87	534234	371388	144	0.835275
36893	37950	72	13817	14018	46	526	437	0	444	649	0	1698	1446	22	1663	1537	19	59000	60480	84	0.841432
118474	114282	83	42573	41346	81	1301	1483	14	2757	2269	29	5896	5822	44	9640	8745	59	287481	266860	99	0.842458
79446	79272	79	21273	21179	59	721	897	0	1404	1441	16	3313	3008	34	4813	4686	38	117119	111399	94	0.842458
250089	178378	124	78508	55624	111	2676	1900	31	4348	2776	43	9640	6751	58	14794	11217	71	316209	225963	130	0.843484
201410	162397	100	73258	60158	96	2796	2112	29	3718	2972	38	9249	7451	54	13982	11134	66	305468	252630	115	0.845536
110595	108833	88	45168	44503	80	976	1254	11	2172	2154	25	4447	4312	36	6627	6308	44	157349	146576	98	0.847589
175791	142722	95	72703	59484	94	2243	1680	25	3086	2811	31	7760	6443	50	13617	10848	69	356956	300134	112	0.849641
100981	97899	83	29326	28984	79	931	829	0	2044	2371	20	4094	4282	34	5968	6073	42	179362	171498	98	0.851693
123342	109090	94	49390	43534	88	1380	1205	13	2534	2003	31	5623	5089	41	9343	7969	55	258250	230961	104	0.853745
119467	115991	86	48189	46773	82	1733	1725	20	2785	2787	27	6939	6280	46	11134	10193	56	290956	272116	99	0.855798
131260	123628	92	54752	52171	85	1659	1489	16	2349	2306	27	5596	5037	40	7408	7181	45	212641	196589	101	0.85785
61501	62130	91	20730	20701	59	520	577	0	720	928	0	2311	2496	25	4342	4191	35	110762	108266	91	0.858876
97717	95031	82	35619	34836	80	1127	1068	7	1852	1713	21	3174	3167	30	5231	4844	39	141181	136360	97	0.859902
138507	121773	88	36914	31559	85	1665	1609	18	2628	2529	29	5678	5268	43	8815	7905	54	249642	228002	103	0.859902
81980	80071	83	23186	22909	74	977	823	0	1143	1520	16	2914	2747	32	5500	5304	43	114400	111434	95	0.862981
149202	119741	96	55199	44446	91	1459	1144	14	2744	1689	32	5663	4538	45	8976	7237	53	213894	172238	109	0.864007
57388	58938	73	12269	12523	44	608	549	0	995	977	0	2023	2178	22	3575	3402	34	90873	91843	90	0.864007
146202	130476	91	55845	48962	90	1406	1432	15	2505	1907	28	5788	5285	42	9417	8641	55	260256	233827	106	0.872216
113288	112624	81	53006	51441	81	1404	1241	12	3174	2775	31	6498	5993	46	9252	9172	54	269844	259328	98	0.872216
176288	138348	105	69997	56097	95	2171	1684	27	3892	3428	39	7930	6557	51	13701	11037	64	378506	307309	113	0.874268
210073	166162	104	71174	57130	100	2328	1962	27	4000	2974	40	7813	5855	53	12047	9510	61	267776	209459	117	0.87632
36340	36066	74	13402	14053	45	199	288	0	771	950	0	1551	1371	20	2159	2143	22	58754	59819	84	0.87632
74729	76319	77	20011	20193	55	709	694	0	1128	1086	12	2857	2703	31	4884	4296	41	131476	131344	93	0.87632
123805	118522	92	52641	51504	82	1928	1666	21	3135	3159	31	7016	6677	44	11298	10762	60	310599	301114	100	0.880425
165556	134223	96	60549	49228	94	2219	1787	25	2982	2411	32	6435	5300	48	9743	8004	55	245291	194663	112	0.881451
177453	149097	100	59074	48786	94	2104	1464	25	3191	2593	31	6716	5800	47	10332	8930	56	261249	218011	111	0.883503
117378	112471	83	38298	36631	80	1429	1499	16	2409	2436	23	5647	5493	42	9268	8562	52	213173	201889	99	0.885556
166519	144521	104	83337	75045	97	1758	1564	20	2984	3043	31	6955	6016	47	10072	8688	53	298958	264915	114	0.88966
236150	180647	106	84311	65777	101	2572	1656	31	3935	3412	42	8262	6252	56	13018	9215	69	285935	222696	120	0.88966
76967	77025	89	31291	30984	76	609	881	0	1874	1578	24	3621	3943	31	6106	5670	49	169600	165708	93	0.891712
68806	66877	77	26898	26573	75	726	658	0	927	919	0	2352	2501	24	3650	4247	31	100965	101254	92	0.893765
286694	206025	120	99775	71799	115	3042	2007	34	5539	3755	49	11206	8217	61	16410	12426	74	392376	284668	134	0.893765
86236	85590	81	31387	30911	77	866	731	0	1358	1351	16	2981	3014	30	5197	5115	38	123367	120459	95	0.894791
114156	106000	86	43773	39935	84	992	873	0	1709	1753	20	3919	3299	38	6675	6675	42	149419	132193	101	0.897869
80660	81823	79	23834	23728	68	462	550	0	1219	1164	13	3126	2953	31	4059	3909	36	116310	115364	93	0.897869
182068	149121	96	74831	62029	94	1962	1872	21	3510	2757	34	7064	5853	51	10720	9029	64	239193	190733	111	0.901974
110001	106623	88	28315	27930	78	1479	1525	17	2472	2521	28	4948	4708	38	9331	8537	57	269993	254040	98	0.904026
213302	170332	101	99686	81436	99	2383	2144	27	3974	3778	37	8547	6899	52	13005	10863	58	311351	256895	116	0.908131
54625	55577	74	22403	22907	68	398	673	0	1258	1091	6	1668	1518	18	2633	3093	28	73424	72983	89	0.914287
102894	99557	93	37350	36422	79	781	908	0	1698	1765	25	4624	4585	36	7154	6186	51	200658	189627	96	0.915314
114810	111625	82	43970	42809	81	1991	1823	19	2429	2491	28	6034	5820	43	10628	9722	62	285948	273718	98	0.915314
337815	251692	128	149216	113231	125	4861	3621	41	7932	5820	55	17907	14189	84	26465	20035	111	660598	523279	144	0.915314
103998	100426	87	28852	28163	78	1593	1517	18	2289	2237	24	4299	3939	37	7181	7636	44	165473	158861	97	0.91634
169663	139694	97	43987	34388	92	2220	1840	24	2644	1991	26	6728	5817	47	11169	9212	63	269667	222568	111	0.91634
202847	157056	108	50090	37525	96	2649	1951	30	3510	2919	35	7211	5789	50	10904	8642	63	244623	192530	117	0.917366
88420	85736	82	28633	27589	77	1452	1353	13	1720	1641	20	3464	3404	33	6482	6314	43	145483	141057	95	0.925575
127448	122579	84	61682	59916	83	1139	1227	11	2425	2175	27	5512	5417	42	9180	9046	50	244668	227476	100	0.927627
50955	51077	74	20835	21134	57	348	420	0	874	907	0	1792	1728	22	2942	2626	31	69294	67139	89	0.928653
106877	102718	84	25782	24800	78	888	604	0	1917	1844	20	3915	3785	34	6278	6618	39	149420	137957	98	0.92968
73446	72164	86	28196	27922	76	556	580	0	1238	1261	14	2925	2939	28	4623	4616	40	112802	107820	94	0.92968
132317	123974	89	56489	53927	83	1564	1248	18	2859	2933	30	5313	5257	41	8245	7541	46	194066	185651	102	0.931732
102855	90998	86	47561	42406	84	822	985	0	1124	1280	12	3917	3729	36	6381	5551	47	161462	142208	102	0.932758
79172	78855	80	29877	29751	77	983	1088	8	1189	878	0	2871	3037	28	4779	4523	39	113725	108790	94	0.93481
161540	137209	99	68404	57659	92	1805	1371	19	2224	1824	29	6376	5316	46	9105	7670	58	232192	194115	109	0.935836
72700	72746	77	19851	19720	55	624	621	0	1391	1544	19	2700	2528	28	4513	4236	37	107589	104268	92	0.938915
129348	116427	87	52715	46833	85	1762	1291	19	2073	1872	29	5257	4669	42	6693	6078	44	176792	156302	103	0.938915
87766	86755	79	39863	39347	77	830	821	0	1665	1463	19	3652	3686	33	5383	5221	44	151827	143556	95	0.939941
336983	233488	139	130492	91119	126	4663	3197	40	6795	4839	54	14602	10589	69	23527	16982	101	569938	422402	144	0.940967
195215	155353	97	64408	50735	95	1441	1315	18	3857	2671	41	6637	5644	45	11089	9374	64	317596	260602	113	0.940967
61931	64098	74	24909	25708	65	698	789	0	880	985	0	2528	2652	28	3952	3722	36	84644	80878	90	0.941993
206052	168245	104	78154	62818	103	2009	1659	25	4512	3755	42	10240	8548	57	17312	14745	70	452490	376294	121	0.941993
222413	152721	111	81164	55882	107	2639	1783	28	4098	3081	40	8460	6014	60	13551	9609	71	359761	243616	126	0.943019
85579	85889	78	33182	32991	77	1152	1295	11	1506	1605	15	3087	3153	31	4426	4558	36	112715	107770	95	0.947124
194129	151962	96	82644	65349	97	2506	1601	30	3776	3026	36	8050	6373	54	12967	9509	70	312533	241785	113	0.952255
128445	122462	89	37242	36208	82	1434	1458	17	2246	2032	26	5936	5807	42	7971	8150	47	223393	211979	101	0.953281
253361	182360	118	86319	64218	107	3013	2242	31	4675	3625	43	9746	6947	59	15746	12470	74	359735	261790	126	0.953281
155992	138560	91	63915	56697	90	1587	1459	16	3098	2844	33	6211	5501	46	9283	8556	52	246029	218799	108	0.955333
138564	118347	92	54405	46088	89	1631	1420	19	2602	2052	34	6142	5279	45	9933	8821	58	290653	248202	107	0.956359
134385	111890	98	40353	33527	88	1152	1058	7	2287	2245	27	5537	4482	44	8129	6622	50	184252	151027	107	0.956359
109528	101945	90	37831	36199	80	1228	1276	14	1935	2093	23	4385	3916	37	6801	6424	47	166017	153641	98	0.958411
64881	65652	75	22776	23060	61	589	642	0	987	766	0	2201	2060	26	3441	3509	34	91615	92655	91	0.962516
83150	84204	77	28414	28095	77	844	968	0	1731	1260	19	2781	2632	28	5081	4884	37	125759	120993	94	0.962516
101795	93420	85	36758	33478	81	981	1055	6	1618	1423	24	3932	3740	38	6408	5950	45	153069	133366	99	0.963542
75616	81310	68	26378	26104	75	559	714	0	1562	1521	19	2796	2836	29	5303	5105	41	117437	117374	93	0.964568
236209	184586	105	97647	79256	100	2735	2363	26	4278	3485	42	8608	6904	53	14823	11258	76	316020	249407	119	0.964568
196547	144916	100	78084	57588	97	2275	1771	27	3739	2633	39	8612	6666	56	14818	11291	69	427630	329019	115	0.965594
187341	144060	100	66936	50982	96	2349	1813	27	3369	2802	36	7572	6157	51	11639	9478	63	278471	225643	115	0.96662
114370	111893	85	31652	31095	80	1476	1538	19	3047	2897	31	5829	5847	40	9404	9480	47	271561	260585	99	0.967647
95672	92258	82	30014	29310	78	818	750	0	1777	1611	21	3302	3265	31	4628	4729	40	117447	106217	97	0.967647
154563	130857	90	62419	52880	88	1870	1719	22	3614	2957	34	7553	6560	48	12147	10885	60	342499	285462	107	0.970725
64747	66564	78	27705	28821	66	575	597	0	1329	1117	8	2440	2465	25	3860	3727	34	92821	93557	90	0.970725
117816	113767	86	30784	29192	80	1795	1655	21	3217	3045	31	7199	7319	44	11266	11310	55	344116	327449	100	0.974829
51077	49885	74	10949	11049	43	329	433	0	706	730	0	1948	2158	22	2977	3296	29	91130	88937	88	0.976882
164551	154189	91	56165	52458	88	2234	2218	24	3284	3216	34	7980	7541	48	11824	10915	57	297945	281722	105	0.978934
57221	57818	74	29096	29790	73	658	808	0	743	1115	6	2202	2075	26	3332	3070	36	80991	76447	90	0.978934
69269	69979	79	22478	22595	64	860	618	0	941	1224	10	2724	2856	28	3900	4048	35	121359	120247	92	0.982012
102260	102039	80	19997	19947	57	1260	1235	14	2093	1887	23	5017	4466	39	7621	6962	48	177059	170248	97	0.984065
158132	150484	86	44828	42466	84	1947	1610	20	3269	3135	33	6351	5785	46	10136	10250	53	298799	277730	103	0.985091
182049	147946	100	66399	54105	95	1888	1541	19	3946	3599	40	8928	7383	53	14352	12242	67	394527	317546	113	0.986117
131901	119926	87	43540	38605	86	1344	1422	17	2941	2762	30	5630	4597	44	9196	8163	49	216435	192349	103	0.988169
175105	156318	102	60868	54177	90	2186	1814	26	3232	2781	32	6932	6315	48	10673	9670	53	262890	230861	108	0.988169
88281	81896	96	31436	28308	96	1152	1018	4	1125	959	0	3451	2970	32	5215	4811	40	130993	116290	96	0.988169
168505	140416	95	52131	42629	91	1932	1433	24	4065	3541	38	7621	6753	48	12496	9993	61	354413	296547	110	0.991248
194309	158877	98	89030	74601	94	2020	1949	24	3894	3038	37	7417	6166	50	11634	8650	73	264755	218636	112	0.992274
239920	181752	113	116900	87803	108	4033	2804	37	6458	5158	48	13892	11019	66	21337	17197	88	476126	374231	126	0.994326
193010	162268	101	80865	67789	96	2656	2221	26	4497	3784	40	8604	6966	50	14106	12701	62	344595	293356	113	0.995352
95190	92684	82	27861	27652	77	980	1187	11	1876	1714	24	4026	4212	33	7607	7480	49	188106	180886	95	0.995352
55521	54688	82	21360	21390	64	494	436	0	524	750	0	1694	1900	20	3007	3224	30	81916	80344	91	0.997405
72321	73019	76	28063	28087	68	564	572	0	1011	1133	7	2805	2705	30	3544	4069	31	107302	102152	92	0.998431
88318	88250	82	25613	25322	76	1143	954	0	1331	1552	16	3148	2881	30	4970	5513	40	128804	121973	95	0.999457
106295	93928	86	39782	34457	85	1225	810	0	1995	1574	23	3775	3352	37	6427	5622	45	163196	143083	101	1.00048
332926	249769	126	152254	117502	122	4685	3467	41	7243	5865	49	15155	12049	71	23471	18062	114	625177	486004	138	1.00048
144385	122386	91	57258	49146	89	1806	1418	21	2273	1968	28	5272	4285	43	9017	8054	50	233070	192709	107	1.00561
158935	96239	127	67475	41768	111	1717	1224	11	2971	1818	23	7074	5165	71	10576	7681	75	285027	203024	128	1.01177
158701	128652	96	53716	42832	89	1538	1350	16	2719	2482	30	6182	4986	48	9684	8265	53	245739	200715	108	1.01587
63068	64991	74	19207	19265	55	558	695	0	1041	1196	10	2618	2612	28	4889	4974	37	114499	113864	90	1.0169
126022	107906	89	50390	43276	86	1018	1035	6	1637	1669	26	4839	4348	38	7549	5746	56	204143	173637	104	1.0169
142395	120516	90	58800	48424	88	1829	1359	17	2901	2447	33	7099	5766	50	10523	8655	61	296931	249624	106	1.01793
65699	63119	84	13979	13785	49	499	742	0	1402	1109	12	2146	2198	24	4146	3900	37	92265	86009	91	1.01895
71812	70754	79	32963	32958	77	852	788	0	1067	1152	11	2249	2357	24	3933	3476	35	102061	99396	93	1.01998
90388	89602	78	37573	37247	78	1125	998	0	2092	1912	23	3470	3436	33	6108	5675	42	128762	123480	95	1.02306
110214	107040	83	30060	29600	80	1556	1287	15	2088	1868	23	4196	4104	34	6820	6537	44	154898	149990	99	1.02511
61915	61893	75	24982	25106	68	273	388	0	908	897	0	1942	2199	23	2521	2711	30	87602	86283	91	1.02614
91919	85682	86	36326	33721	80	1178	1000	1	1293	1410	21	3959	3689	39	6260	5623	44	154786	146561	98	1.02716
117624	112769	88	33721	33049	79	1464	1290	16	2581	2363	24	4809	4443	39	7355	7161	51	184553	176000	99	1.02819
89068	86598	83	32470	32263	78	1076	1026	5	1490	1444	16	3817	3907	33	7188	6983	47	177627	173956	96	1.02921
56379	56639	76	28269	28380	73	513	726	0	974	904	0	1981	2075	21	2489	2365	28	71545	72685	90	1.03024
138099	119212	98	60381	51375	89	1447	1183	16	3007	2781	30	5312	4517	40	7688	6564	50	197902	166644	106	1.03127
100288	98540	83	26852	26533	77	781	832	0	2430	2166	25	4824	4667	36	7457	6846	49	202163	194199	97	1.03537
62938	63488	75	23033	23108	73	774	721	0	1342	1369	17	2493	2542	27	4111	4228	36	102159	101642	91	1.03537
119209	114471	87	45481	44100	81	1206	1342	11	1966	1957	25	5788	5540	44	8572	8101	55	252566	234146	99	1.0364
120542	116248	89	49814	47548	83	1759	1606	18	2662	2311	29	5748	5547	40	10386	9715	56	274242	258848	100	1.03845
108336	107860	82	40576	39894	80	1518	1413	19	2652	2484	28	6117	5988	40	9152	8484	53	274776	261380	97	1.04358
176970	151206	104	85338	73943	92	1972	1386	23	3411	2757	35	6715	5660	45	8897	7734	51	225436	189381	110	1.04666
119079	116429	86	37394	36710	80	1502	1336	14	2507	2267	28	6004	6069	42	9977	8973	57	273366	257467	99	1.04769
67539	66393	81	22694	22681	64	721	815	0	1286	1222	12	2262	2461	24	3964	4494	30	100797	97178	93	1.04974
240144	160006	121	86053	57396	107	2972	2065	32	5416	3578	51	10473	7679	60	16988	11451	82	381243	264746	125	1.04974
110467	102513	86	43540	40199	83	1114	1158	10	1084	1225	19	3951	3735	38	6416	5576	49	179082	166308	101	1.04974
79009	79354	76	18112	18173	52	1105	989	0	1625	1570	18	3664	3536	34	4923	4974	41	127729	126191	93	1.04974
66841	66232	76	26123	26236	75	421	315	0	983	1008	1	2113	2073	26	3951	4194	34	88835	85014	92	1.05179
203436	160739	106	76484	60622	95	1764	1626	21	3649	3439	35	8026	6534	54	12158	9174	73	309314	248545	114	1.05179
251552	187387	106	78882	56372	105	2456	1755	31	5298	3945	52	11891	8606	64	19028	13624	82	537161	391598	122	1.05384
218808	170430	101	71608	55430	100	2942	2286	29	4970	3301	46	11049	8625	61	18677	14806	74	500643	393568	118	1.05487
144084	137189	98	64711	61890	86	1824	1619	18	3252	2941	32	5632	5839	42	8418	7773	48	202756	193140	103	1.05589
183347	155069	95	65701	54298	92	2212	1696	24	3348	2967	32	6681	5705	50	9673	8339	55	273806	228527	110	1.05692
85468	81127	84	26965	26378	78	776	945	0	1096	1202	10	3184	2830	32	5332	4610	47	119031	111315	96	1.05897
91590	90403	80	24525	24335	76	1175	1188	10	2029	2124	24	4398	4105	38	7872	7277	47	193454	190727	96	1.06103
128071	123170	85	47904	45944	83	1356	1443	15	2621	2860	32	7278	6823	48	10983	10442	61	311588	297138	101	1.06103
236036	191835	107	105564	88589	102	2380	1958	28	4607	3397	43	11014	9073	58	15925	13308	72	447638	364075	120	1.06308
93421	93236	80	26618	26715	71	1216	1296	14	2601	2642	26	5200	4994	38	8129	7578	48	236603	228387	95	1.06308
95267	93519	96	37262	36903	79	1304	1466	14	2417	2622	24	4828	4763	38	6903	6883	48	210501	206987	96	1.0641
200883	161585	99	99554	83707	97	2714	2573	28	4021	3187	39	7602	6267	50	11669	9373	62	296595	243635	114	1.0641
125125	123051	83	34486	34321	80	1586	1595	18	2790	2744	28	5871	5532	41	9434	9053	56	255057	236307	99	1.0641
77388	77557	78	25683	25766	62	857	722	0	1410	1308	16	3457	3379	32	4950	5028	37	138209	140556	94	1.0641
151677	121748	96	59754	48201	92	1913	1683	22	3238	2470	33	5683	4345	47	9748	7711	57	211161	164810	110	1.06616
154868	125917	94	61772	50950	91	1537	1294	15	2605	2293	31	6497	5327	49	9156	8306	59	236635	195425	109	1.06923
149182	129515	90	56151	47465	89	1727	1411	22	2325	1890	28	5236	4213	44	8767	7183	62	233365	198411	106	1.07026
174165	140052	100	74560	59999	97	2044	1627	21	3257	3024	33	7608	6299	51	10857	8873	58	284850	226431	114	1.07642
110050	107392	83	42991	41813	81	1200	1099	9	2031	1673	23	4451	4050	36	6816	6514	48	181681	172703	99	1.07744
78489	78180	79	37217	36711	78	1250	1324	15	1497	1676	17	3615	3416	34	6070	5750	42	168442	159673	95	1.08257
126308	123174	87	51885	51168	82	1630	1639	18	2237	2033	24	4867	4748	36	8199	8240	47	193159	184165	100	1.0836
154464	148595	88	42873	41400	84	1667	1603	16	4291	3364	41	7242	6932	46	11246	10501	66	287744	274557	103	1.0836
129514	116650	89	48209	42469	86	1629	1412	17	3074	2376	31	5636	4760	43	8456	7374	52	216563	190023	104	1.0836
101764	98161	84	41312	40686	80	1263	1233	10	2098	1802	22	4598	4172	39	6546	6579	42	164594	156791	98	1.08565
204105	172737	98	80071	67391	95	2080	1926	24	3663	3128	36	7805	7092	49	12402	10347	62	346261	303082	112	1.08873
90808	91497	79	33687	32649	78	1149	1300	12	2463	1968	19	4898	4672	41	8064	8042	45	234557	222726	95	1.08873
190538	167570	97	96318	87048	94	2664	2202	29	4976	4143	40	10799	9321	58	16735	14462	78	418283	369971	110	1.09181
186486	150293	99	67189	53096	96	1657	1399	15	3172	2718	33	6674	5098	51	9154	7321	55	273180	214750	115	1.09386
327578	235539	139	204787	160291	136	7497	5658	47	11278	8842	63	23448	18876	89	37274	29270	137	840048	666012	154	1.09797
108859	105151	98	28594	27970	79	1150	1137	10	2109	2173	23	4456	4320	38	6637	5893	45	183463	178485	98	1.10002
181580	137229	115	64244	48771	106	2107	1643	25	3018	2462	33	6458	5069	50	10710	8621	65	258330	190676	115	1.10002
167583	144808	95	67746	58202	93	2329	2180	24	3233	2720	35	7051	6156	50	11362	9746	60	291567	254247	109	1.10617
80008	80171	78	14982	14835	47	875	1007	2	1386	1103	11	2962	3264	29	5086	4940	39	134639	131864	94	1.1072
80820	81431	77	24632	24679	75	863	951	0	1618	1421	17	3811	3886	33	6644	6681	46	179385	174606	93	1.1072
78262	77753	86	22509	22534	69	823	730	0	1274	1252	12	3121	3096	31	4061	4098	35	104772	99273	94	1.11028
55776	54525	82	21114	21357	60	455	527	0	1457	1006	3	2179	2153	24	3202	3065	35	89235	85625	90	1.11336
76424	74865	93	27376	27203	75	892	896	0	1313	1443	15	2975	2992	30	4764	4651	37	111380	112258	93	1.11438
240450	184044	109	82604	64263	105	2772	1930	29	5143	3956	46	8590	6653	56	13266	9381	71	308133	234337	124	1.11746
66295	67133	76	26719	26837	70	777	681	0	1220	938	0	2178	2253	25	3019	3234	29	92167	89931	91	1.11746
123264	117103	86	31937	30906	83	1759	1531	22	2145	2060	24	5669	5384	41	8653	8657	49	210491	202032	102	1.12157
69275	67465	78	29637	29925	75	592	726	0	1406	1325	12	2240	2294	26	4274	4527	33	89303	91667	93	1.12259
61041	61368	83	30843	31357	74	553	472	0	792	908	0	2294	2306	23	3436	3807	32	83719	83134	91	1.1267
163649	137774	107	75931	65378	91	1793	1597	18	3386	3017	33	6109	5384	44	10286	8804	57	251163	211942	108	1.1267
124527	112781	88	39549	34892	83	1723	1462	20	2998	2794	32	6960	6644	45	10943	9806	65	320547	296525	101	1.12875
98038	100105	81	67119	66786	80	1286	1335	16	2405	2469	25	4688	4387	37	7398	7482	50	156935	149636	95	1.12875
73056	72544	81	20981	20908	60	625	742	0	1093	1286	10	3292	3549	31	6043	6067	45	165161	160643	93	1.12978
48107	48556	73	9095	9137	41	334	369	0	751	506	0	1631	1644	20	3006	2939	30	78709	78851	87	1.13285
105198	103382	82	35306	34644	79	1183	1112	11	2740	2997	28	5760	5672	44	8527	8034	54	239231	227604	97	1.13285
167544	142899	92	61281	51229	91	1558	1249	12	3134	2700	33	6414	5620	45	10553	8878	61	265883	225540	108	1.13491
78247	76979	79	26256	26240	76	698	806	0	1011	1082	7	3038	3007	29	3966	3683	34	120841	119491	94	1.13593
290369	215281	110	100761	73550	108	3713	2795	36	5420	4786	42	12376	9597	63	19982	15425	85	480447	361048	125	1.13593
58834	58682	75	23641	23861	72	757	754	0	983	1017	4	2122	2099	26	2997	3158	29	99737	95657	89	1.14106
154070	134919	90	60122	53018	88	1712	1526	19	3193	2581	32	6964	6400	44	10535	8265	59	322149	281691	106	1.14312
90932	92819	79	40945	41275	77	1074	1107	8	1583	1595	19	3084	2976	32	5213	5454	42	130415	127619	94	1.14312
60438	61068	76	20882	21512	53	787	789	0	436	820	0	2330	2418	25	3401	3597	27	90031	88768	90	1.14414
171439	146906	96	69287	60413	93	2144	1685	23	3189	2567	33	6448	5321	44	9680	9033	52	232391	197061	110	1.14722
296669	207749	123	102859	72977	119	4121	2978	35	6565	4485	50	12651	8921	65	20165	14629	90	454464	322480	138	1.15132
134183	123714	87	46826	42175	83	1328	1259	13	2543	2439	27	5280	4842	41	8558	7987	50	209778	192200	102	1.15132
137105	119304	88	52513	44213	88	1606	1588	18	2643	2101	33	5274	4927	40	8107	6486	53	224688	198503	106	1.15338
139742	127468	90	55823	49297	88	1608	1338	17	3007	2698	33	6090	5173	47	9418	8789	52	269250	239372	105	1.15953
106855	104201	84	44568	43635	81	1262	982	0	1876	1915	23	4490	4717	35	6391	5907	47	184353	175321	98	1.16056
185849	144783	106	77939	60659	96	2069	1566	27	3444	2596	39	8643	6699	52	14316	10671	72	387926	295601	113	1.16056
62991	61265	83	21789	21869	66	522	646	0	1170	1005	2	2045	2289	25	3578	3433	32	98415	98045	92	1.16261
98976	95617	83	32543	32262	79	897	843	0	1809	1697	20	4331	4294	38	7750	7812	43	215628	203895	97	1.16466
65479	67052	81	26118	26227	75	545	721	0	1129	996	0	2620	2591	28	3678	3699	35	109280	107742	92	1.16569
69748	68923	77	18520	18763	55	780	714	0	1309	1345	12	2690	2649	26	3745	3965	32	92952	88285	92	1.17287
96262	96921	80	25502	25469	73	1014	1066	7	1557	1682	18	4408	4195	37	7432	7649	46	217832	210797	97	1.17287
84802	83932	81	27504	27306	77	1049	869	0	1627	1347	19	3046	3033	30	4840	4990	36	137569	136438	95	1.178
135282	128819	98	37116	35896	83	1660	1579	20	3045	2810	28	7134	6504	52	10285	9641	54	310535	291085	102	1.178
64285	66097	78	22678	23157	64	893	845	0	1403	1190	11	2475	2368	28	4071	4053	37	97117	92466	91	1.17903
64326	64949	78	16421	16692	51	566	512	0	1085	1063	5	2727	2485	28	3812	3930	33	99312	97934	91	1.18108
34725	34504	72	15706	15684	50	374	298	0	512	582	0	1237	1338	13	2401	2288	25	61490	61475	85	1.18108
34934	34496	68	9263	9196	42	331	294	0	546	536	0	1205	1169	11	2295	2190	25	62890	63193	84	1.18314
58918	57724	91	27914	28058	74	620	633	0	1117	702	0	1785	1845	21	2735	2794	29	72426	68071	91	1.18416
67375	67537	79	16622	16736	49	682	675	0	1383	1297	13	2714	2700	26	4355	4459	37	108479	105753	91	1.18416
38045	37765	77	14235	14283	48	443	436	0	590	708	0	1518	1501	15	2549	2776	25	64029	64550	84	1.18519
100624	101304	80	36363	35886	78	1518	1448	18	2582	2396	26	6044	5851	44	9230	8729	53	248358	235092	96	1.18827
50878	50570	75	19386	19682	54	346	378	0	737	671	0	2385	2098	25	3268	3619	30	90414	92525	88	1.19237
25610	25407	67	11952	12222	44	216	222	0	593	633	0	869	1082	6	1467	1655	19	41107	44175	80	1.19647
89041	87512	81	28204	28166	77	1046	809	0	2081	1765	25	4294	4235	35	6707	6889	43	164462	163921	95	1.19853
106600	96034	85	44520	39408	85	1279	1154	11	2354	1663	28	4222	3941	35	6932	5810	50	172140	154070	101	1.19955
226115	169362	125	94405	72915	110	2088	1731	25	3911	2892	40	8754	6919	52	15159	11425	71	344077	258356	126	1.20468
49172	49296	73	26399	26711	72	651	633	0	848	959	0	1958	1959	24	3226	3121	33	80227	80940	88	1.20571
210067	169474	100	142569	119735	98	3444	2789	32	5441	4624	41	11743	9622	61	17768	15402	77	450355	371117	115	1.20674
123145	115418	88	32951	29111	85	926	1010	3	2146	2443	25	4821	4440	39	8033	7301	49	214478	196276	101	1.21187
106441	103443	84	36581	35797	80	1203	1121	8	2147	2139	22	4734	4712	37	6935	6088	50	192167	179422	98	1.21289
101206	92691	87	36995	33458	83	928	760	0	1677	1605	22	3767	3182	37	5968	5322	47	129824	114293	99	1.21392
53349	53301	89	19794	19870	57	431	560	0	711	747	0	2005	1878	20	2896	3204	27	67109	65351	89	1.21392
67146	67037	78	24324	24021	71	707	786	0	1249	1123	7	2374	2277	26	4280	4046	37	97786	96033	92	1.21392
108135	104873	86	40778	39007	81	1436	1328	12	2131	1837	26	4796	4872	38	7840	7528	49	194856	189852	99	1.217
184687	144264	112	69730	54512	94	2065	1571	27	3569	2812	39	8165	6229	55	13240	10462	69	370760	294239	112	1.21802
201231	148438	107	87797	65036	100	2225	1671	28	3961	3099	41	10317	7729	60	16293	12226	78	452290	337536	118	1.22008
109151	108620	81	35188	34699	78	1156	1077	7	2106	2040	22	5106	5079	37	9196	8710	52	257713	250186	97	1.22008
69427	69595	78	21269	21155	59	806	787	0	1468	989	0	2754	2861	28	3901	4260	31	108585	105874	92	1.2211
83510	82594	79	23404	23397	63	696	698	0	1301	1502	15	2854	2723	30	4826	4484	37	140530	134774	94	1.22418
94868	93023	79	37144	36212	79	864	1053	5	1953	1914	21	4256	4387	36	6374	5670	45	181384	175767	96	1.22521
131637	110801	91	57716	48392	88	1573	1308	17	2472	2047	28	5030	4028	44	8148	6946	53	193300	163542	106	1.22829
143078	122060	96	57673	48559	90	1732	1490	20	2910	2345	29	7190	6466	52	11537	10056	57	317213	271997	107	1.22931
151390	136685	92	57055	51432	91	1647	1530	18	2946	2603	29	5744	5100	44	9183	8138	53	222994	205159	107	1.23034
107716	101283	86	46196	42662	82	1558	1651	18	2277	2305	25	4547	4104	39	7747	6882	48	160793	143000	99	1.23239
263965	194454	111	93322	69076	108	2949	2229	32	5167	3933	42	9869	7549	55	15714	11592	74	369776	280982	126	1.23855
151587	137425	95	58533	53554	88	1651	1382	20	3419	2911	36	6364	5437	46	9385	8367	56	250441	227525	106	1.23855
123766	103826	96	38214	31772	86	1515	1284	16	1828	1503	23	4799	4103	41	7079	5875	49	169375	143352	104	1.2406
45911	47359	65	23013	23133	71	283	343	0	739	729	0	1942	2020	23	2945	3157	30	70037	70766	86	1.24162
135987	110753	95	48675	38427	88	1601	1425	23	2187	2430	26	5089	3995	44	8121	6866	54	194761	150804	106	1.24265
120360	114805	88	39056	37222	82	1515	1448	18	2889	2351	32	6463	6243	43	10644	10101	59	293164	281307	100	1.24368
115932	112643	82	29365	28596	79	1246	1163	11	2288	1740	25	4679	4457	39	6923	6624	47	171864	166567	98	1.24368
45753	48002	70	25227	25438	71	472	412	0	911	1417	11	2030	2064	24	3668	3346	33	96995	96670	86	1.24573
141103	134769	88	46158	43865	84	2341	2070	25	3109	2736	31	6317	5829	45	9341	8701	54	219141	202939	103	1.24881
199167	157836	97	72555	57160	95	2111	1853	23	3293	2996	33	8151	6585	52	13133	10251	71	310474	249783	113	1.24983
37419	37473	72	16894	17078	52	406	315	0	916	911	0	1451	1369	15	2377	2452	28	59582	60385	85	1.25291
26028	27013	64	13132	13371	46	210	178	0	494	358	0	1163	1455	15	1382	1848	17	42970	42560	80	1.25291
56301	56607	75	29784	30028	74	456	576	0	1255	1071	4	2236	2249	24	3068	2937	32	87268	85649	90	1.25394
98040	93947	96	42271	41990	79	1039	1059	6	2100	1735	20	5088	4921	40	7637	7423	48	213794	207452	98	1.25907
361520	241386	147	116903	76158	147	5360	3554	43	8044	5013	57	16875	11382	77	25304	17258	112	572532	403249	164	1.2642
217219	170781	100	76826	61617	97	2841	2151	29	4374	3290	41	9324	7426	56	13987	11039	69	328502	261415	115	1.2642
40241	39057	83	13018	12932	47	199	253	0	1311	1022	4	1822	1945	20	3036	2624	30	85394	83762	87	1.26523
318258	225550	136	121133	90749	128	5669	4161	42	8966	6914	54	18349	14360	79	27269	21362	101	668584	503324	147	1.26625
152930	123398	95	53724	42348	92	1843	1537	22	2435	2194	29	6040	5183	46	8909	7017	55	215131	179012	109	1.26728
86241	84595	81	28461	28383	77	1047	1067	6	1796	1509	19	4265	3984	37	6839	7117	42	204025	198002	95	1.2683
279645	193076	111	93538	65226	107	3070	2179	33	5088	3459	46	11497	7838	62	16665	11683	81	405154	284923	126	1.26933
88098	86152	81	29312	29173	77	730	833	0	1453	1552	22	3041	3118	28	4699	4224	39	120377	116589	96	1.26933
154323	135480	97	51834	45331	89	1626	1615	15	2808	2600	27	6323	5546	45	9526	8259	55	226980	200928	106	1.26933
140859	119842	92	55876	47858	90	1542	1173	15	2203	1855	23	5409	4684	42	8497	7190	56	212683	179156	107	1.27036
89286	88258	79	23546	23090	69	1267	1047	6	1622	1609	19	4467	4399	35	7359	7158	47	200875	195189	95	1.27651
193175	151599	99	75268	58392	96	2011	1686	25	3535	2989	33	9012	7490	54	14190	11284	72	398187	316513	113	1.27857
147289	129901	95	52531	45454	89	1804	1489	17	3045	2498	34	5784	5497	42	9196	7989	56	216805	184511	106	1.27959
100175	99226	82	35816	35699	79	1053	969	0	1810	1615	22	3903	3646	35	5327	5200	37	142722	133789	97	1.27959
212528	174054	102	71874	59777	99	2660	2060	27	3968	3074	40	8865	7067	55	15599	13309	75	332990	282195	116	1.2837
63691	65086	76	16824	17094	51	725	546	0	1326	1116	7	2202	2355	25	3498	3355	35	106000	106920	92	1.2837
100345	97931	85	25459	25360	75	1357	1233	14	2109	2334	24	5473	5259	39	7940	7335	51	236558	227710	97	1.28575
204275	170261	102	80880	68416	98	2728	2406	29	4010	3740	36	9004	7651	57	12734	11310	71	334148	293321	116	1.2878
168062	142951	95	51459	42135	91	2112	1596	25	3605	3078	38	6738	5617	49	10743	9807	59	270844	239118	110	1.29396
93956	92285	80	40281	39682	80	1004	715	0	1343	1409	15	3732	3812	34	6017	5933	41	153251	149161	97	1.29498
67577	66182	82	20675	20960	59	823	929	0	1187	1458	12	2256	2195	26	3467	3442	32	92170	87663	93	1.29601
167861	139125	109	58723	48930	91	1575	1404	19	3117	2279	35	6445	5512	46	10644	8995	69	238746	201496	109	1.29704
210906	166626	115	69675	55494	97	2322	1727	29	3519	2890	38	7207	5619	54	11311	9169	63	276132	223099	116	1.29806
296119	201919	133	100230	69152	128	3736	2256	38	5956	4074	48	13768	9629	79	21790	15407	98	493227	346384	146	1.30217
123656	121029	86	35270	34860	80	1251	1173	13	2452	2456	25	5146	4773	40	7424	7227	42	185221	176358	100	1.30217
234883	181320	107	97115	75827	104	2680	1893	33	4224	3196	41	9905	7573	57	15293	11243	78	399017	305703	121	1.30627
186169	163305	101	58354	51022	93	2423	2043	25	3419	3494	33	7590	6460	50	12565	11106	57	309443	274241	111	1.3073
221930	179390	110	87702	70873	104	2311	1892	29	4622	3812	40	10375	7952	61	15909	12614	85	400383	321845	121	1.3114
108345	105034	86	32557	30818	80	1034	1079	8	2865	2760	28	4358	4379	35	7801	7677	49	162958	155264	98	1.31345
192876	167532	95	72973	63586	91	2075	1783	25	3758	3592	34	8282	7409	50	12432	10331	65	280712	240941	109	1.31448
46416	47203	76	23788	24131	71	608	785	0	891	734	0	1860	1914	24	2778	2456	28	65319	66508	87	1.31756
116498	114760	81	38684	37890	81	1368	1411	16	2586	2573	29	6270	5941	41	10367	9753	57	270603	254444	99	1.31756
228699	179546	102	63570	48311	99	2833	2157	31	4628	4042	46	9312	7235	54	15413	12412	72	347623	272463	118	1.32064
190836	165258	100	64954	55351	93	2376	2069	27	3486	3055	39	7719	6575	48	11910	9774	59	278767	235935	111	1.32372
53648	53778	74	22780	23066	64	442	506	0	854	713	0	2078	1937	24	2989	3024	30	82750	78884	89	1.32474
55012	57668	67	20088	20000	59	660	628	0	535	652	0	1735	1862	21	3061	2817	30	74965	71444	88	1.32577
108291	107200	82	29228	28674	79	1114	1106	10	2644	2337	26	5187	4995	40	7352	7229	46	220458	214752	98	1.32679
208248	171752	103	94569	77461	97	2548	2218	28	5054	3957	41	9120	7531	52	14563	11771	65	356255	309132	115	1.32679
183984	143816	99	65393	51000	96	2025	1665	25	3548	2988	36	8288	6521	52	13806	11269	62	363530	282435	114	1.32782
224955	171108	99	88119	67318	97	2538	1821	30	4474	3355	41	8825	6625	55	13732	10323	73	326924	252478	115	1.33192
189340	159712	97	82176	68344	94	2326	1926	23	4237	3669	39	9486	7777	57	15185	12471	67	430752	372575	112	1.33808
95794	95765	79	49149	48613	79	976	948	0	2103	2180	25	4095	4110	34	7714	7176	48	202722	200193	96	1.34321
89938	86471	81	24573	24663	77	1079	870	0	846	1046	7	2571	2639	27	4276	4304	35	107846	105281	96	1.34526
134858	122047	87	53190	47704	86	1709	1580	20	2807	2118	30	7338	6930	46	12689	11378	65	323594	294128	104	1.34526
73609	73965	79	21248	21308	61	849	953	0	1053	1068	8	2679	2688	30	4207	4458	35	103864	104112	92	1.34526
38490	36421	81	14445	14812	47	602	518	0	885	858	0	1274	1399	15	1981	2162	23	57138	57375	85	1.34629
105808	100182	86	37250	35237	83	1252	1104	11	1990	1955	23	5254	4860	39	6921	6206	46	178221	166675	100	1.35245
129987	110270	94	55148	47345	87	1340	1222	14	2356	1556	28	4482	3655	41	7101	6267	47	191892	162180	105	1.35245
86047	86322	81	27853	27688	75	1084	1005	2	1328	1100	9	3162	3139	32	4685	4152	40	143761	143149	94	1.35347
234082	174856	107	92112	69665	105	2949	2293	33	5415	4031	43	9612	7570	57	16399	12333	77	347573	267960	123	1.35655
77217	77709	79	30002	29852	76	618	783	0	1340	1499	15	3080	3073	30	4865	5253	38	131392	132348	93	1.35758
247191	201351	105	99682	81776	105	3851	3164	33	6314	5225	46	14989	12587	67	25600	21186	90	672121	577027	123	1.35758
197638	169149	99	67257	56484	96	2540	1974	28	3690	3236	34	8290	6640	54	13254	11698	69	292230	247161	113	1.35963
73441	74387	77	28355	28308	75	827	821	0	1558	1397	19	2324	2215	27	4629	4701	36	108041	103058	93	1.35963
119514	117963	81	45187	43887	81	1439	1505	18	2185	2190	27	4666	4412	37	7415	7022	48	194256	185977	99	1.36579
129681	124445	88	45547	44050	83	1268	1476	16	2758	2232	29	5470	5392	40	7805	7308	46	221718	213392	101	1.36681
89315	92881	77	35025	34340	77	1491	1408	13	1826	2075	22	4595	4170	37	7450	7086	52	206125	198076	93	1.36681
96673	96318	81	36820	36281	78	959	886	0	2006	1911	21	4346	4232	36	6115	6144	39	160410	160529	95	1.36989
280038	197369	117	84223	58958	116	3387	2458	37	7074	4464	51	14492	10447	70	22210	16243	82	630451	451699	134	1.37194
171847	135130	102	64623	51231	96	1727	1195	23	3606	2879	36	7771	6525	49	13690	10702	70	371672	296728	114	1.37194
161770	141958	99	69385	61654	90	2066	2087	22	3507	2967	34	8225	7539	51	13915	13359	65	395458	363400	107	1.374
110145	106724	91	36506	35824	80	1552	1211	10	2238	2264	24	5273	5117	37	8262	7962	47	241574	231117	98	1.37502
148833	129212	92	57991	50086	90	1772	1475	20	2784	2746	33	7496	6711	48	11338	10015	56	321563	280172	108	1.37707
110795	104915	85	45971	42846	83	1023	889	0	1789	1798	21	4539	4180	40	6594	5926	42	178995	172575	100	1.38118
106015	104403	82	45500	44664	80	1118	1189	10	2563	2628	25	4821	4533	39	7519	7170	43	207646	202120	97	1.38118
91555	88432	86	30507	29911	77	1194	1278	15	2053	1994	20	4782	4482	38	7254	7403	40	207318	197963	95	1.38221
61552	61249	81	16705	16816	51	419	658	0	961	850	0	2142	2316	24	3309	2781	34	85013	80796	90	1.38221
169069	141962	96	67172	56932	91	1949	1361	22	3339	3102	35	7500	6342	48	11124	9001	59	334466	277936	109	1.38528
208658	162924	101	82740	66328	98	2324	1909	23	3981	2911	42	8010	6493	51	12733	10045	66	286887	219671	115	1.38528
42115	40175	87	8741	8805	41	373	452	0	596	730	0	1916	1909	23	2930	2824	29	75184	73675	87	1.39144
94044	93904	83	37846	37269	77	1325	1293	11	1808	1811	21	5160	5159	40	8321	8185	47	224889	215199	95	1.39452
126699	113364	98	52109	46748	88	1277	1349	13	2291	2204	27	5678	5470	42	9959	8902	52	279153	248355	104	1.3976
63089	62646	77	27705	27700	74	569	515	0	928	1323	11	2144	2191	23	3940	3916	34	89940	90767	92	1.3976
229341	177920	106	103005	82486	104	2552	1872	27	4570	3188	50	8356	6040	53	11392	9183	65	311662	245616	121	1.39862
95898	92680	90	28752	28441	79	1177	1352	12	2353	2460	27	4788	4744	38	6702	6684	45	202672	194358	97	1.40068
283269	199967	124	89253	62849	121	3156	2315	34	4876	3824	42	11027	7992	60	17973	12935	80	419172	309129	140	1.41094
89054	88794	80	27786	28022	77	948	1114	7	2064	1889	22	3698	3746	33	5745	5796	41	133269	132174	95	1.41402
108833	105812	86	49269	48285	80	770	866	0	1934	1841	23	4768	4718	37	6891	6726	49	193725	185166	98	1.41504
134319	128397	87	50043	47459	84	1891	1556	20	2752	2711	29	6156	5337	45	9132	8640	53	225650	210780	102	1.4212
81343	80940	77	44274	44519	78	1057	1115	8	1418	1340	15	3247	2953	30	5023	5011	37	118724	113759	95	1.42222
97463	96734	80	45427	44981	78	752	629	0	1699	1321	23	3919	3680	35	6277	6140	46	176586	171256	96	1.42428
56321	57723	73	32875	32897	73	447	557	0	1051	1146	9	1872	1850	21	3955	3584	38	90121	87916	89	1.43043
110565	109261	83	37236	35979	79	1212	1200	11	2859	2625	31	5445	5438	40	7670	7485	46	236251	222658	98	1.43249
271818	200442	114	103102	76262	113	3426	2512	32	4435	3642	41	10040	7515	59	15090	11545	69	401252	298898	131	1.43351
83780	83716	78	35549	35168	78	655	792	0	1384	1433	14	3380	2928	34	4638	4465	40	139079	135516	94	1.43454
116302	114974	84	34160	33247	80	1171	1255	14	2272	2110	30	5302	5377	39	7561	7470	53	217528	205366	98	1.43454
250409	192877	115	93252	72777	109	4025	2939	35	5541	4287	41	11181	9174	61	18546	14500	78	385385	317385	128	1.43762
281658	202835	118	107692	77402	115	4547	3262	39	6723	4245	61	13405	9458	67	19896	15181	78	465106	343845	133	1.43864
132727	116800	98	50898	44548	88	1167	1115	8	2621	2245	31	4898	4406	40	8589	7951	47	204486	178819	105	1.43967
169445	133225	99	53396	43544	92	2046	1410	23	3062	2267	35	7418	6028	46	12736	10469	69	360310	286902	111	1.44583
95653	93078	84	23831	23523	67	1203	962	0	1829	1747	16	3648	3482	35	6495	6506	41	158665	151762	97	1.44788
147953	128455	93	55501	47802	88	1490	1475	18	2784	2209	30	7430	6733	47	12601	10686	65	325252	288482	107	1.44993
144356	125848	92	51492	44543	88	1513	1473	16	2678	2386	29	6283	5478	46	8380	7330	53	259634	222832	106	1.44993
119160	119500	82	36912	36379	79	1878	1645	20	3545	3132	31	6983	6663	46	11201	10102	59	302083	286459	98	1.44993
281689	206571	113	125254	94912	113	3783	2700	37	6612	4602	50	11924	8516	65	19147	13993	78	426658	328701	130	1.44993
74696	79417	71	30846	31874	68	495	746	0	1386	1399	18	3430	3779	29	4734	4708	39	133986	134360	92	1.44993
210827	167122	102	122982	103661	98	2637	2236	29	4621	3624	39	9569	7919	58	16281	13671	73	460827	380157	115	1.45506
191320	155151	99	76229	62095	95	2258	1833	27	2759	2277	34	6039	5110	46	9127	7626	55	223845	179044	114	1.45506
136872	122046	105	58337	51323	88	1308	977	0	2069	2124	26	5235	4794	39	8521	7018	50	218592	192915	105	1.45814
190573	150353	94	76848	59793	94	2028	1253	20	3496	2629	35	9316	6612	57	14719	11389	85	407194	314737	111	1.45917
66851	69895	75	27099	27507	63	822	771	0	1320	1399	15	3119	3351	30	5378	5251	39	136046	135630	91	1.45917
79727	79015	80	20088	19934	58	1305	1032	5	1157	1410	16	3419	3230	33	5305	5327	39	139173	139437	94	1.46635
138212	121977	90	46332	40849	88	1539	1058	14	2788	2183	29	6785	5626	51	11233	9436	64	299353	263378	105	1.46737
70785	72425	70	20066	20444	53	798	872	0	1091	1165	8	2527	2728	27	4108	4148	35	102607	99750	92	1.46737
247326	185872	107	95031	71927	105	2674	1984	30	4717	3811	41	9977	7427	55	16226	12684	68	393351	304068	122	1.4684
161304	131389	95	69003	56391	92	1805	1395	24	3177	2728	32	7158	5613	49	11096	9091	62	301625	245414	109	1.46943
73545	73091	80	29850	29540	75	845	622	0	1272	1233	10	2750	2511	29	4114	3835	37	116301	112109	92	1.47045
88440	87160	79	26055	25692	77	1139	970	0	2022	2055	23	3974	4039	35	7304	7675	45	184780	182166	96	1.47251
157852	150857	89	47074	45442	87	1929	2061	22	4157	3975	37	8989	8567	47	14670	14702	72	399791	374885	105	1.47353
76378	77417	79	24127	24371	74	1400	1310	12	1591	1810	20	3542	3520	33	4324	4605	35	151966	149437	92	1.47456
176322	151323	99	68066	59847	92	1623	1506	18	3068	2982	30	6712	5856	47	11148	9748	57	264812	229009	111	1.47558
167571	145260	93	63824	54689	90	2059	1950	24	3623	2961	35	6683	5641	47	9859	9256	55	221157	194662	109	1.47661
172262	144108	96	64057	52900	95	2198	1794	25	3561	3109	38	9286	7934	57	14627	12878	66	416220	358156	111	1.47661
93060	90834	85	16222	15878	51	1188	974	0	1945	2024	24	4378	4013	37	7426	7747	46	161940	152827	97	1.47969
151608	131762	88	57282	48824	88	1655	1346	13	3488	2671	35	5663	4917	44	8326	6456	59	205295	173282	106	1.47969
153903	127350	109	56814	48540	90	1263	1291	13	2708	2258	35	5836	5144	43	9460	7962	57	232137	195043	109	1.48071
199622	161654	105	61050	49625	95	2648	2047	27	4702	3635	39	7985	6214	59	12107	9919	64	277777	236512	115	1.48174
89830	87879	83	27491	27084	77	1054	945	0	1611	1654	17	4271	4254	34	6796	6681	42	193869	179522	95	1.48379
132707	121929	99	50078	45678	85	1642	1664	19	2503	1999	25	5719	5422	42	8227	7113	53	192227	166998	102	1.48687
65995	64915	79	18009	17826	54	525	601	0	789	1076	6	2477	2441	26	4195	4358	34	108859	106365	92	1.49303
98541	96434	81	43237	42577	80	1038	1069	6	1925	1971	19	4184	3977	37	6272	6223	42	179271	173002	97	1.49611
180810	146574	102	79727	64305	96	1558	1284	22	3610	2836	36	6351	5535	46	10598	8868	65	276003	223206	113	1.50021
104528	102928	92	45652	45284	78	1559	1431	17	2071	2202	28	5544	5607	40	8607	8387	51	234731	235168	96	1.50021
199823	159705	98	72306	57390	94	2270	2206	25	4139	3195	39	9217	7403	55	13990	11429	65	409174	332190	113	1.50534
120034	111907	88	51886	48881	84	1282	1202	11	2505	2625	27	4731	4666	37	7710	7653	49	189839	180867	101	1.50739
277134	191726	123	91290	63801	119	3306	2565	35	5768	3883	48	11501	8011	64	18307	12629	81	416179	293878	138	1.50945
118093	116073	83	52311	51289	81	1504	1475	16	2214	2343	26	5946	5801	41	8281	8220	47	247333	237692	98	1.51047
52598	54097	66	21932	21929	65	315	364	0	919	821	0	1933	1767	22	4078	3659	34	88404	84357	90	1.51663
71309	71446	77	13211	13071	45	1026	910	0	1329	1426	14	2700	2578	29	4112	4111	35	105041	102204	92	1.51971
80196	78533	80	27170	26904	76	1101	940	0	2198	1804	25	3291	3064	32	4913	5058	37	106198	104488	94	1.52484
125213	115889	87	46322	42500	86	1006	1178	9	1672	1492	22	4625	4341	37	6787	5495	50	181723	164791	102	1.52484
246235	180460	116	75650	55093	107	2780	1959	32	4735	3476	46	9434	6921	56	15515	11642	72	346070	266475	126	1.52689
55738	57539	80	15413	15705	48	484	419	0	569	757	0	2017	1963	22	3024	2765	32	77133	70791	89	1.52792
163466	135499	94	68597	56981	93	1985	1805	24	3269	2748	34	8723	7488	54	14532	11705	67	395920	338496	110	1.52894
212295	165705	104	60521	44918	97	2982	2406	30	4273	3469	42	8686	7110	54	13551	11495	64	304408	241789	115	1.53202
156137	133506	101	45168	38043	87	1386	1223	14	2782	2667	29	5495	5036	42	8986	8342	55	205596	174411	107	1.53715
100140	96578	93	34324	33922	80	1163	1232	9	1489	1887	20	4162	3978	34	6206	5989	44	160839	155989	98	1.54023
65671	64112	84	26524	26392	74	994	988	0	827	834	0	2406	2405	23	3598	3564	31	94754	92667	92	1.54331
257458	192052	108	89459	67298	107	3800	2691	35	5428	4423	45	11293	8873	61	16770	12467	76	375321	282320	125	1.54639
109097	106498	84	20236	19915	60	1045	989	0	2246	1929	22	4507	4489	38	6927	6130	43	166039	153121	98	1.54844
248031	180923	111	85070	62254	103	2617	1933	31	4262	3632	44	9697	7336	58	16026	12543	75	358177	266668	122	1.54844
182578	157494	97	66157	54858	93	2297	1666	25	3273	3092	35	7653	6500	50	10386	7742	59	234273	196166	110	1.54844
83099	83093	79	34706	34810	77	813	995	0	1858	1611	22	3662	3489	33	6203	6394	41	141819	137942	95	1.54844
111707	109781	83	40819	39663	81	1241	1191	13	2385	2362	24	4303	4046	35	7580	7206	49	171289	163021	98	1.55049
94121	92254	85	35447	35040	78	673	727	0	1732	1827	21	4457	4366	37	7687	7561	47	199669	187767	96	1.55357
301567	207690	133	106333	74383	125	3662	2586	38	6060	4641	46	12151	8554	66	20593	13764	95	465504	325328	144	1.5587
58391	58057	90	15397	15537	49	528	554	0	988	987	0	2257	2259	24	3192	3274	29	95456	96143	90	1.56075
109471	97727	87	46614	40464	85	1317	1076	8	2210	1858	26	4967	4427	41	6804	6355	44	172531	149361	101	1.56588
168697	135696	98	56192	46117	93	1611	1428	21	3439	2548	39	5958	4733	45	10910	8407	59	239096	191704	112	1.56588
114244	109683	85	31739	31086	79	1342	1308	14	2528	2776	25	5536	5515	40	10118	9710	50	274760	263760	99	1.56999
165957	137870	100	59216	49020	94	1750	1343	19	2775	2699	29	6691	5379	51	10949	9678	57	241250	193501	111	1.57204
70634	71420	77	16289	16414	50	895	840	0	1055	978	0	2659	2467	30	4205	3876	35	98864	98802	92	1.57204
132063	126448	87	29452	28955	81	2066	1918	23	2831	2793	26	5817	5577	45	9384	8767	58	214796	204591	102	1.57922
136681	130808	85	41675	39812	83	1716	1539	22	3704	2868	39	6377	5892	45	10264	10095	50	242312	226771	102	1.5823
92496	92011	83	15988	16002	49	1177	1216	9	2176	2021	26	4510	4298	37	7458	7657	45	212231	205566	96	1.58333
151463	126310	100	51244	41991	90	1310	1135	11	2129	1512	25	4751	3911	41	7724	6929	51	196456	166790	108	1.58435
109255	107139	83	32386	32155	79	1653	1345	15	2039	1463	27	5351	5134	40	7710	7011	50	222013	211017	98	1.58538
110079	107719	81	34160	33489	79	1370	1129	9	1946	2005	24	4010	3732	35	6126	5731	43	165572	158359	97	1.58743
80456	79215	80	31117	30789	76	889	1000	1	1203	1453	14	3081	3156	30	4889	5028	36	122021	118725	94	1.58949
154822	135122	93	52625	45072	89	2028	1796	22	3043	2841	33	7029	6030	47	11323	9603	62	328240	288498	106	1.58949
89505	88978	81	22007	21807	61	1034	1262	11	1484	1458	15	3895	3708	35	6457	5835	43	150280	144183	95	1.59051
73489	73267	79	20789	20960	56	990	1080	6	1223	1403	14	3277	3079	32	5026	5129	38	129649	125157	92	1.59154
96164	94700	80	32925	32792	78	1218	1394	15	1150	1800	19	3667	3331	33	5810	5682	39	140226	133965	96	1.59359
287614	223719	127	131938	101708	125	4924	3442	43	6644	5770	47	14050	11389	65	23294	18625	91	533925	430260	142	1.59359
159576	131940	96	66362	56523	93	1505	1066	10	3549	2977	37	7284	6389	49	11049	9301	63	312354	267741	110	1.59667
94520	91782	84	18801	18740	53	1233	958	0	1578	1873	17	4290	4068	37	7856	7824	46	204417	196170	96	1.59975
184795	146582	106	67470	54450	97	1735	1295	19	2969	2319	34	6346	4835	49	10188	8671	59	228756	179513	114	1.60077
67396	65685	83	19719	19706	56	895	745	0	1474	1656	14	2763	2793	27	3382	3390	32	100138	97959	92	1.60282
177484	146106	102	43838	35036	96	1914	1540	24	3158	2726	32	6450	5598	47	9232	7722	60	226490	187833	114	1.60488
114696	112033	99	29069	28727	79	1030	969	0	2569	2667	23	5488	5642	37	7823	8108	44	222105	213816	99	1.61001
57887	57168	76	19385	19298	56	837	737	0	1763	1492	16	2401	2299	26	3249	3455	30	81559	80087	91	1.61206
62111	61909	76	15467	15601	49	572	556	0	1303	907	0	2510	2495	27	3611	3367	35	87699	86244	91	1.61309
85655	85103	77	29732	29754	76	883	769	0	1265	1892	18	3155	3287	30	4671	4693	38	128746	125693	94	1.61309
147315	136061	90	58556	54642	87	1470	1345	18	3273	3066	32	6250	5869	41	11047	9327	61	266236	243203	104	1.61514
195503	174694	96	72186	63573	92	3034	2506	31	5008	4401	41	10490	9105	59	14622	13055	63	375768	332080	111	1.61616
145525	120483	93	48826	39340	90	1198	975	0	2591	1971	26	5257	4163	45	7416	6173	51	197675	160735	107	1.61719
131447	124890	101	35114	33079	82	1188	1176	9	2657	2536	29	6360	6290	42	9667	8869	56	261667	247187	101	1.61719
320592	216272	129	106928	71498	126	5023	3459	41	7271	4882	53	14144	9539	69	23992	16593	99	496226	341735	144	1.61822
73324	74464	75	40192	40191	77	768	651	0	1390	1114	12	2353	2453	25	3989	3508	36	100839	93426	92	1.62027
65342	65350	78	17119	17255	52	438	642	0	1698	1353	15	2582	2539	27	4485	4154	37	102105	101199	92	1.6213
153592	129189	102	61300	51961	91	1774	1349	20	3198	2603	36	6700	5738	49	11072	8971	62	298103	252899	108	1.62232
102228	95543	83	38467	35489	82	863	781	0	1533	1417	16	3788	3340	36	6146	5801	44	171688	154802	99	1.62335
79462	78063	77	23818	23604	66	602	696	0	1543	1365	20	2611	2669	28	4007	3892	37	106066	101096	93	1.62335
156053	131204	97	65480	54575	93	1476	1254	15	2980	2915	30	7545	6334	50	12206	10419	67	361244	304628	109	1.6254
74531	75134	79	18581	18604	52	893	794	0	788	1066	7	2850	2808	28	4459	4496	36	103309	100927	93	1.62848
199975	175055	98	78858	68486	96	2131	2017	24	5022	5155	37	9924	8597	55	16062	14556	67	470175	417013	113	1.6295
209962	160741	106	68157	52423	100	2222	1845	23	3661	2766	37	7272	5679	52	12075	8720	67	295938	235540	119	1.63566
122979	118337	86	30845	30160	81	1109	1176	10	2335	2383	25	4814	4814	38	7981	8104	49	199619	188547	101	1.63771
76286	75831	82	19714	19778	57	866	662	0	1284	1270	11	2899	2702	30	4916	4830	38	107475	102875	93	1.63874
70465	68181	83	30086	29699	75	747	799	0	1112	1194	10	2557	2578	26	4134	4042	34	97533	95523	93	1.63874
85415	85688	79	31440	31439	76	675	664	0	1218	1323	11	3144	3131	30	3880	4125	34	118363	112338	94	1.64079
122553	118205	82	30633	29511	80	1414	1524	17	2579	2112	29	5671	5492	40	8566	8438	50	182114	174978	99	1.6449
71535	71806	78	37202	36981	76	617	679	0	831	900	0	2722	2806	28	3736	3646	32	107152	103402	92	1.64592
161175	134511	91	48267	38605	91	1819	1608	18	2997	2534	36	5835	4422	48	9105	7744	59	224309	183205	108	1.64592
37328	36748	78	9732	9679	42	580	510	0	253	694	0	1334	1378	14	1650	1858	21	52775	54211	85	1.65003
128831	119137	87	50496	45859	83	1755	1761	18	3183	2712	31	7135	6188	47	12079	10714	63	310254	288877	102	1.65105
76405	75562	87	21384	21410	58	700	829	0	1604	1283	14	2606	2579	28	4415	5008	33	99182	94511	93	1.65311
123277	117455	94	40820	39649	82	1445	1503	16	2498	2506	29	6541	6069	49	11205	9901	59	315177	295665	101	1.65618
186830	149887	95	75866	59649	93	2437	1785	28	3409	3200	34	7665	6078	51	12202	10145	59	300742	246135	111	1.65618
135247	119873	104	43282	38044	86	1443	1504	13	2129	2160	24	5848	5423	44	8614	7542	49	224773	198926	104	1.65721
76603	75376	80	21638	21888	61	967	812	0	1485	1534	16	3003	2950	29	4727	4516	38	108374	102447	94	1.65926
87970	89422	79	37574	37329	78	1077	837	0	1300	1848	18	3850	3847	33	6860	6668	40	184346	184937	95	1.66029
221191	162370	107	64188	45611	102	2628	1953	29	2874	2670	35	8749	6456	54	14195	10680	70	303930	219332	119	1.66645
260448	202935	107	144022	115712	107	3918	3045	36	6092	5318	46	10721	9151	54	19000	14682	82	419074	332125	124	1.6685
133069	113004	91	53865	46032	89	1685	1519	16	2579	2425	28	5818	5278	42	9650	8379	53	276106	236594	106	1.66952
87895	85271	96	32006	31696	78	947	920	0	1513	1719	21	4020	3822	37	6339	5793	44	174904	169213	96	1.67055
64718	65046	78	15785	15684	50	563	531	0	1417	1051	8	2937	2918	28	4489	4506	38	131365	130466	91	1.6726
68517	67093	79	19648	19836	55	630	712	0	920	1038	7	2558	2388	26	3369	3493	32	89619	87070	91	1.67363
113930	109378	85	28881	28404	80	1421	1660	17	2064	2234	22	6200	5763	41	9555	9318	55	270052	256669	100	1.67568
48373	50907	72	23248	23556	65	632	611	0	1447	1218	13	1913	1659	19	3292	3260	34	79938	79531	88	1.67568
44108	43414	87	13136	13224	46	481	465	0	596	597	0	1568	1492	17	2995	2802	29	70219	71325	87	1.67671
40397	40618	70	12393	12733	45	418	578	0	286	641	0	1563	1645	16	2629	2486	30	65913	67073	86	1.67773
93341	92261	81	35155	34824	78	1306	1237	14	1641	1806	22	4347	4037	36	7490	7601	47	203756	197002	96	1.68286
126148	113459	86	43852	39293	85	896	832	0	1765	1498	20	4376	3768	41	7278	6142	52	180710	151503	102	1.68286
308248	206280	136	113565	76231	132	3955	2654	37	6436	4322	55	12491	8547	62	19462	13398	93	450810	307919	150	1.68286
71725	71985	84	16258	16657	48	927	960	0	1594	1291	12	2946	3157	29	4620	4442	39	119867	117878	93	1.68286
41811	44040	67	13540	13769	47	715	672	0	651	509	0	1673	1632	20	2484	2277	27	62524	63594	86	1.69005
39182	39815	70	11981	11983	45	353	384	0	716	549	0	1284	1508	14	2565	2408	27	63937	62581	86	1.69107
100921	98884	83	38398	37962	79	1126	1089	7	1927	1855	23	3794	3406	33	5672	5793	39	144727	140790	97	1.69107
228055	177160	109	77673	60822	99	2638	2187	26	5186	4052	45	9502	7579	60	14072	10933	70	335011	274259	117	1.69518
91513	89350	80	17785	17395	53	1246	1007	3	1338	1902	18	4016	3966	34	7425	7369	42	203478	194524	95	1.69826
47957	48443	79	21169	21568	59	581	710	0	584	733	0	1410	1392	16	2914	2368	33	63386	63962	88	1.69826
54410	54615	73	16758	16828	51	588	514	0	990	1011	2	2106	1975	23	3557	3352	34	85948	83238	90	1.70133
98761	97929	81	30802	30568	77	1134	1150	13	1840	1947	22	4387	4199	39	6825	7019	42	170019	167153	96	1.70339
198183	166641	113	69440	58304	95	1814	1798	20	4748	3909	42	10086	8926	55	16925	14845	74	452021	386742	113	1.70441
48724	48676	80	17762	18128	52	130	439	0	537	686	0	1728	1345	20	2761	2739	28	67316	67296	88	1.70544
58667	58367	80	17009	17102	52	619	539	0	1101	1096	8	2035	2053	24	3597	3603	31	74861	72436	91	1.70852
94973	93375	83	22402	22230	59	1341	1046	6	1907	1908	24	4367	4082	37	7341	6892	48	184743	178360	98	1.70954
131833	126806	86	42010	39946	85	1403	1310	20	2231	2517	23	5873	5299	41	7964	7508	53	213691	203696	102	1.71365
176994	146497	103	60395	50181	94	2397	1892	25	3091	2285	33	6379	5392	45	10081	7791	64	268059	223717	111	1.7157
82750	82775	78	21357	21536	69	817	985	0	1093	1147	13	3296	2967	32	4847	4459	38	116509	113664	94	1.7157
314241	201349	149	115873	74186	132	3768	2314	39	6726	4563	55	13027	8855	67	20822	13646	86	530514	341603	149	1.7157
24520	26016	47	13615	14279	45	361	385	0	-26	450	0	1173	1156	8	1180	1096	7	41145	40179	79	1.7157
91388	90045	82	30140	30089	78	1209	1313	13	1317	1766	21	3489	3622	31	5663	5800	40	143454	134721	96	1.72186
34204	35797	60	15519	15761	50	334	380	0	513	557	0	1340	1265	13	2400	2162	27	52554	51888	79	1.72596
196359	162490	98	70054	57323	94	1857	1566	21	3056	2657	35	7703	6600	49	11731	9827	63	334987	279507	111	1.72801
168855	159217	88	60223	56035	86	2415	2225	25	4267	3477	39	8210	7554	50	12845	12168	65	320724	297494	105	1.72904
98573	97285	82	40568	39952	78	1214	1090	12	2584	2060	31	4919	4666	37	7781	7462	43	220781	212484	96	1.72904
98100	93877	84	39714	38943	79	1327	1133	10	2309	2302	26	4776	4430	42	6762	6400	45	207787	202854	96	1.73007
97562	95270	83	30585	30035	79	791	941	0	1640	1972	21	4224	4370	36	5868	6096	42	194696	187604	98	1.73212
273474	199417	119	101491	74283	113	3606	2496	35	5204	4004	42	11891	8300	67	17973	13172	73	439897	320656	131	1.73212
35798	38083	53	6475	6890	36	455	375	0	357	433	0	1497	1614	18	2378	2447	28	65543	65568	84	1.73212
218195	161872	118	88400	65958	104	2443	1653	25	4079	2843	42	8950	6661	59	12857	9463	67	388775	302963	122	1.73314
78948	76857	81	30038	30252	77	1004	942	0	1265	1059	7	3083	2828	31	4749	4859	36	106289	101339	94	1.73827
102833	101070	82	35346	34778	79	1221	1380	14	1797	1683	22	4488	4531	37	7374	7607	48	161251	155547	97	1.7393
129966	124389	91	34780	33926	81	1203	987	0	2351	2460	28	5306	5209	39	7383	7083	45	214349	202504	100	1.74033
79258	78752	89	27625	27481	75	912	770	0	1017	1032	7	2997	3231	27	4860	4640	39	124452	122383	93	1.74135
84221	82721	88	32410	32304	77	837	847	0	1732	1671	16	2475	2657	28	4821	4722	38	109016	105447	95	1.74341
26778	26284	66	12498	12825	45	198	373	0	633	564	0	588	547	0	1225	1342	17	36019	34130	80	1.74956
124121	118158	90	39475	36762	82	1311	1224	11	2255	2548	24	6223	6202	41	8563	8171	50	236333	220593	101	1.74956
72942	69430	84	26343	26369	74	602	654	0	1582	1202	16	2848	2848	29	3673	3564	34	97385	95725	94	1.74956
245438	182694	118	119497	94062	106	3141	2366	33	5752	4535	44	11241	9031	64	19722	14774	84	464708	359852	124	1.75059
146237	133873	95	77829	72331	88	1617	1393	19	2965	2682	32	6476	6168	41	8792	8615	49	268635	250761	104	1.75059
206409	145276	114	78094	55669	107	2740	2042	30	3169	2677	37	7935	5788	52	11967	8589	64	313661	223059	124	1.75367
242615	187141	112	91816	71460	103	3546	2570	32	4712	3916	42	9477	7332	55	15145	12223	75	321123	250494	120	1.75572
121049	114532	88	37127	36291	80	1391	1197	14	2270	1980	24	4774	4617	36	7069	6853	45	183137	169485	100	1.75777
77290	76376	79	36982	37066	76	638	592	0	1173	1325	12	2644	2626	29	4599	4380	37	108992	103959	93	1.75777
93263	92227	87	35887	35583	78	1156	1386	12	2709	2029	27	5064	4980	39	8471	7740	51	221324	211242	96	1.75982
117356	114069	99	37826	37171	81	1537	1445	16	2149	2103	24	5055	4597	41	7289	7089	44	197952	186668	99	1.76085
88895	86303	78	35199	34841	77	1100	1156	9	1936	1767	24	3891	3633	34	5943	6252	40	140015	136028	95	1.76701
111197	109730	84	27198	26838	78	1076	1274	15	2605	2259	26	5447	5635	37	9330	8450	58	253743	244494	98	1.77009
66970	66400	84	25398	25044	75	931	708	0	1184	1406	15	3351	3401	30	5105	5137	44	151602	147068	92	1.77009
140456	129708	89	53202	49142	87	1237	1135	12	2259	2777	27	6888	5905	47	11072	9848	60	297786	268387	104	1.77214
75780	75547	86	35143	34728	76	726	616	0	1714	1625	19	2421	2845	26	3946	4223	33	103912	102159	93	1.77624
66913	67301	77	31378	31566	75	840	769	0	1149	941	0	2609	2362	28	4077	3878	36	97086	94922	92	1.77829
82081	81209	77	23510	23452	72	535	607	0	1267	1349	13	2930	2967	28	4098	3892	35	113895	111417	93	1.78856
213294	157736	107	74994	55651	104	2053	1643	25	4211	3138	42	9639	7075	59	16147	11680	76	446903	334062	122	1.79061
306171	212497	133	83397	57667	128	4444	3078	39	6140	4816	48	13584	9718	67	19989	14357	79	468166	332179	147	1.79266
93260	93371	79	24625	24033	66	1060	1227	9	1520	1553	16	3355	3473	32	5641	5597	41	129037	121735	96	1.79266
249713	177554	115	89411	64207	108	3064	2369	34	5636	3861	44	10343	8144	59	17908	12970	76	375792	285437	127	1.79266
191096	161121	94	69999	59024	93	1994	1667	21	3830	3388	38	8439	6949	55	12724	10501	63	376666	311980	111	1.79369
79004	76952	81	27608	27656	76	680	795	0	1657	1770	21	3697	3884	32	5359	5573	44	153240	151480	94	1.80087
117322	113738	85	50257	49190	82	1478	1367	16	2582	2501	29	5384	5121	40	8480	7924	54	183352	174235	100	1.8019
161458	131273	98	58580	47647	92	1306	1067	9	3193	2430	36	5973	4767	45	9114	7581	54	229742	182662	110	1.80292
74535	74396	83	19444	19510	54	750	739	0	1048	1136	9	2900	2966	29	4932	5466	38	110628	108817	91	1.80805
324462	215686	147	114990	75989	134	4010	2841	37	6900	5184	53	14972	10081	75	21866	15479	90	572892	405601	152	1.8101
111926	108584	86	31002	30457	79	1087	907	0	1795	1805	22	4455	4326	36	7433	7456	46	169257	161280	98	1.81216
229141	168895	128	81650	61774	110	2115	1732	24	3980	2817	37	8710	6667	52	12486	9928	69	374160	278197	128	1.81318
51418	51405	75	19137	19550	55	283	547	0	878	804	0	1807	2078	22	2691	2645	29	83812	85221	89	1.81421
71778	69565	92	28098	28244	75	999	857	0	1474	1398	14	2826	2581	31	4299	4224	35	109831	104594	92	1.81421
42931	42991	74	10198	10057	42	259	286	0	1075	665	0	1312	1377	14	2126	2267	24	61429	59631	87	1.81831
303306	217376	122	205975	158227	122	10270	7914	49	16904	12463	75	35207	26978	122	54033	43396	125	1.04858e+06	916064	138	1.81934
31296	31031	63	14055	14180	47	458	400	0	561	811	0	1015	856	0	1552	1453	18	46900	47232	83	1.82037
78598	81102	73	29659	29562	75	921	906	0	1295	1400	15	3157	3266	30	4712	4161	37	122319	118062	93	1.82344
121499	117593	86	33475	32369	81	1448	1375	14	2573	2174	27	5628	5091	41	7529	7167	48	199032	186971	99	1.82857
106203	104852	81	24436	24149	75	1113	1079	7	1788	1752	23	5038	5210	37	8134	7063	53	236919	228335	97	1.83165
142105	124132	94	52265	45148	87	1951	1747	20	2996	2699	32	7166	6577	46	11080	9785	57	320891	277340	106	1.83268
81870	80389	83	26637	26575	74	675	626	0	1525	1291	15	2776	2621	30	4780	4576	40	115088	110372	95	1.83268
76410	75322	77	28321	27971	76	799	689	0	1501	1333	15	2566	2539	31	4670	4582	37	117549	115470	94	1.83473
207253	157622	101	79506	59567	100	2478	1687	27	3852	3095	41	9061	6924	58	14066	11096	70	409547	315253	117	1.83473
38366	38258	71	9564	9752	42	464	392	0	536	564	0	1345	1366	14	2630	2651	28	65168	63244	85	1.83576
113613	109782	97	29390	28624	80	1247	1130	12	2112	2341	24	5882	5909	42	10631	10556	61	272033	262549	98	1.83986
33186	33644	71	13963	14155	48	601	474	0	797	780	0	815	985	0	1693	1790	21	49027	50350	83	1.84089
187348	149332	97	71564	57413	96	2286	1787	26	3456	3007	37	8563	6661	61	13560	11048	62	311119	250898	113	1.84397
213349	167564	106	79770	62865	102	2779	2398	27	3265	2908	33	7998	6253	55	11038	8616	60	282343	227547	120	1.84705
90838	90736	80	23603	23577	69	926	742	0	1616	1603	22	3757	3587	33	6122	6048	43	136432	131491	95	1.85012
75081	76471	74	22474	22500	65	673	616	0	1328	1169	9	2597	2580	26	4339	4349	35	116389	111012	93	1.85731
28481	30004	59	13440	13803	46	273	385	0	315	322	0	1107	1251	11	1842	2003	22	46510	46185	81	1.86039
57660	58018	77	15566	15761	52	439	609	0	353	824	0	2375	2407	26	3825	3757	36	105710	106558	90	1.86244
167345	131377	101	66848	51706	94	2515	1968	31	3651	2978	36	7029	5762	49	11472	9411	61	270247	206650	111	1.86449
95410	94411	81	37119	36655	80	809	960	0	2113	2183	25	3608	3455	35	5646	5692	38	144379	141699	97	1.86859
195019	156121	97	79176	64378	94	2030	1907	23	4015	3248	43	9138	7643	55	15102	12902	65	413520	339700	113	1.86859
182394	150686	98	62031	51388	97	1619	1252	21	3196	2605	35	5921	4792	44	10700	8908	57	261150	216955	114	1.86962
71433	70160	82	18742	18579	54	351	566	0	1151	1054	6	2199	2452	26	4354	4399	35	112294	107767	92	1.87065
97278	92585	86	35838	33892	82	1182	1291	12	1837	1734	22	3677	3698	33	6107	5901	41	136643	131389	98	1.87167
116959	111601	88	35861	34917	80	1336	1573	16	2529	2299	26	4620	4094	40	7047	6486	49	163096	149705	100	1.87475
114472	112363	84	42840	41880	80	1158	1435	12	2342	1791	23	4139	4203	36	6455	6465	45	176913	168108	98	1.88501
130098	124230	86	36771	35733	82	1874	1506	22	2968	2798	33	6711	6160	44	12179	11508	59	320985	299407	100	1.88501
159167	139271	94	59593	51691	92	1610	1380	19	3201	2690	31	5987	4895	45	9565	8628	55	261405	228860	108	1.88604
213868	187042	101	90100	79198	98	4096	3356	33	6826	5870	49	17313	16084	72	30837	27420	101	827878	739339	115	1.88706
120209	114509	90	39350	37789	80	1756	1539	18	2526	2237	24	4506	4267	37	8252	8137	52	190232	181356	99	1.89014
218452	163551	104	84442	62956	100	2944	2136	29	4904	4124	42	9887	7751	59	18793	14469	85	496328	357383	118	1.89425
152568	126606	98	58770	49075	90	1453	1012	5	2667	2206	33	6461	5207	46	9962	7802	59	260266	212309	108	1.90451
185955	154270	96	69667	58472	94	1517	1262	15	2723	2165	30	6175	5317	44	10347	8314	60	271686	230477	112	1.90554
82845	84495	80	30860	30990	75	1173	1209	10	1422	1407	19	3070	3253	29	4992	4947	36	121339	116332	93	1.90554
105182	101209	89	36445	35432	81	1071	1243	12	2403	2407	28	4188	4293	35	6828	6701	44	154626	145013	98	1.90656
107894	105358	81	41257	40495	79	1475	1357	16	2402	2469	26	5379	5029	38	8605	8348	52	251117	240094	97	1.91067
170661	141569	101	65755	53980	92	1874	1559	23	2570	1977	31	6049	5055	46	9876	8803	55	230654	182161	109	1.91169
74368	74494	78	20929	20780	65	827	878	0	1443	1444	17	2883	2715	31	4726	4754	43	108343	103440	94	1.91374
173740	159424	95	52696	47649	91	2769	2174	30	3070	3096	30	7995	6841	56	12198	11356	62	272363	243129	108	1.92401
105773	98647	84	43300	39507	81	1368	1207	14	1799	1788	21	4265	4063	38	6710	5910	45	170672	155146	99	1.92503
66508	67527	77	28220	28825	74	677	594	0	484	613	0	2283	2324	25	3590	3593	34	81021	76764	90	1.92708
125547	120528	86	52141	49001	84	1479	1447	17	2085	2165	23	4908	4916	37	7926	7521	52	196267	183581	100	1.92708
121503	116930	88	37393	35647	82	1354	1258	11	2809	3035	29	6092	5760	44	11330	10196	65	294020	275617	100	1.92811
349357	249000	157	266961	199970	149	10885	8027	52	18386	13242	75	38876	29643	133	61213	46287	155	1.04858e+06	1.00367e+06	165	1.92914
70739	71725	77	30249	30373	75	637	598	0	1288	1331	16	2195	2208	26	4055	4398	33	90088	91868	93	1.92914
122622	116630	87	44683	42307	84	1084	1170	9	3333	3057	35	6277	6158	42	10292	9469	53	277319	262420	101	1.93119
73872	75117	75	31446	31089	76	1127	1138	7	1785	1748	19	3370	3163	32	5621	5582	38	150587	148372	93	1.93119
127764	120432	88	47990	46408	85	1895	1670	19	2994	2773	31	5782	5489	40	8761	7700	52	209338	201246	103	1.93427
172044	138046	97	60286	47132	94	2188	1812	24	2901	2341	34	5726	4730	44	10436	8346	56	256734	205454	112	1.93529
58883	58756	76	23251	23463	67	531	634	0	1139	1112	7	2282	2374	23	3788	3420	35	101145	99091	91	1.94555
114489	110269	92	35216	34282	79	1599	1461	19	2385	1987	25	5065	4750	44	8160	7616	50	200696	188270	99	1.94658
191339	154756	96	66922	55578	91	2197	1614	28	3964	3167	41	9008	7284	53	15237	12879	69	424769	347819	111	1.94658
153256	129314	97	57324	47217	90	2062	1814	21	3225	2596	36	8004	6721	53	12372	10909	57	361714	301157	107	1.94966
109371	105346	87	30630	29626	80	1107	1095	8	1901	1625	21	4447	4161	36	5944	5887	42	167467	160990	98	1.95069
131853	115337	105	49361	43195	91	1169	1113	9	2370	2107	27	4883	4167	39	8459	7431	57	214756	179999	105	1.95069
181500	148228	103	58812	47756	94	2022	1682	23	3748	3183	37	8009	6069	53	12430	9680	67	302203	248812	112	1.95171
215461	171146	100	74391	57930	98	2239	1713	24	3860	3449	38	8722	6755	55	11929	8829	77	317153	252057	116	1.95171
168007	130459	93	65529	50835	92	1552	1527	19	2709	2100	29	6012	4606	48	8934	6751	56	209314	159528	110	1.95274
84542	87257	76	30279	30836	75	966	965	0	1633	1352	22	2818	2811	30	5205	4923	41	117799	112763	93	1.95274
186544	145762	100	73385	57875	95	1949	1391	18	3502	2715	37	7200	5739	52	12558	9769	62	279982	222008	114	1.95274
96965	96501	81	33397	32660	78	1433	1371	15	2151	2213	25	4985	5073	39	8444	7890	50	244887	233545	96	1.95274
85375	85724	81	22226	22405	64	1288	1333	12	1517	1622	17	3715	3505	33	6119	6278	43	131167	127909	94	1.95376
198857	157931	101	69048	55424	97	2558	2301	29	3553	3049	36	7905	6291	50	13442	10518	72	300545	243429	115	1.95889
135558	120488	89	51457	45417	88	1165	940	0	2169	2062	25	5184	4450	40	7797	6693	50	230115	201397	105	1.96095
98437	97727	81	39414	39258	78	1170	1148	8	2202	2109	24	4233	4371	35	6107	6017	44	176188	169288	96	1.96095
152704	141982	89	59817	55484	87	2368	2102	23	3648	3151	32	6949	6329	46	11206	10231	56	245556	223417	105	1.96095
32310	32012	68	12680	13089	46	271	499	0	343	569	0	983	977	0	1863	1788	24	45560	47026	83	1.96402
101192	98668	82	38460	38166	79	990	939	0	1432	1956	19	4084	3876	35	7075	5982	52	158300	153032	97	1.96608
87215	87558	81	33872	33088	79	848	770	0	1403	1289	21	2996	3083	28	5249	4552	40	130024	125875	96	1.9671
290947	201797	120	80992	53651	111	3204	2508	33	5192	4163	47	11344	8088	61	18585	13366	84	384913	282871	130	1.96916
237536	166404	125	85243	59093	125	2593	1658	31	5141	3664	45	10860	7199	67	16849	11686	80	480058	339888	125	1.96916
140613	132241	96	39557	37690	82	1952	1900	23	3562	3098	29	7707	7180	44	11392	10087	65	343021	323552	102	1.97121
169034	137157	98	66386	52871	94	1777	1593	19	3962	3151	37	8082	6694	52	14039	12151	69	374230	309700	111	1.97326
46615	46372	86	14919	14719	51	349	449	0	695	966	0	1301	1394	16	2511	2529	27	70591	69825	87	1.97736
109153	105579	88	32583	31996	80	1440	1340	13	1993	2184	23	5527	5311	41	9420	8823	53	247896	238185	99	1.97839
91747	88392	80	42741	40884	79	1115	1338	13	1384	1432	17	3507	3348	33	5536	5375	42	143158	130504	96	1.97839
294283	212250	139	115284	83281	124	3579	2598	36	6322	4476	46	11712	8718	60	18568	13756	79	446800	332875	142	1.9866
182800	154804	96	65268	52651	94	2369	1896	27	4110	3597	39	8435	6667	54	11601	9747	60	293240	242105	110	1.9907
303120	216180	123	105450	75119	120	3954	2593	39	6664	4798	55	13632	10153	64	21609	14756	88	541728	389909	138	1.99378
37860	38411	69	11276	11567	44	348	557	0	488	595	0	1558	1736	18	2024	1923	21	62106	62072	86	1.99378
79368	79718	80	19392	19494	53	613	660	0	1462	1593	18	3058	3444	28	4859	5069	38	132694	132580	94	1.99378
134890	125361	92	50195	46681	86	1309	1312	14	2349	2357	28	5986	5595	42	10750	9576	59	293616	267961	104	2.00199
70348	70509	78	32494	32492	75	576	724	0	1198	1136	10	2341	2235	27	3467	3680	34	100564	98568	92	2.00507
27608	29206	46	12643	12870	46	308	409	0	160	322	0	1086	1190	11	1946	1762	20	52573	51901	81	2.0061
202313	163256	103	65068	52914	100	2794	2107	32	4229	3080	40	8177	6541	50	12548	9972	64	283178	227056	118	2.01123
100943	100161	81	18197	17603	55	1150	1054	6	2111	2221	23	4158	4162	33	6864	6595	44	147759	142833	97	2.01533
80810	80066	79	26564	26189	76	1041	1055	5	1514	1361	20	3913	4021	36	6412	6484	47	182548	177687	94	2.01636
202498	161499	103	64721	50417	97	2414	1871	27	4080	3331	41	9020	7070	54	14437	11858	75	354955	284205	116	2.01636
166733	141103	97	67181	57741	91	1967	1671	23	3040	2553	30	5919	4767	46	8514	7778	51	203639	173922	109	2.01636
73131	74313	77	15013	15178	48	564	565	0	1222	1465	13	2573	2156	26	3667	3517	34	118454	110177	92	2.01841
251708	192517	117	84927	65944	110	2894	2284	29	5298	3837	46	10959	8555	61	16771	13872	73	392115	300147	129	2.01841
93592	91049	81	28941	28292	77	983	1039	4	2216	1977	26	4794	4757	37	7376	6950	47	212215	207113	96	2.02149
75722	76055	83	25682	25549	70	1037	1073	7	1326	1268	10	2771	2745	30	4685	4373	37	114472	113229	92	2.02457
219326	160010	109	80712	59296	102	2026	1344	26	4386	3447	39	10942	8183	65	17376	13449	72	479798	359849	121	2.02867
156798	126340	100	60768	49751	91	1587	1307	15	2883	2175	35	5924	4380	47	8965	7171	58	229781	184934	110	2.03072
63321	63268	86	15357	15463	49	693	869	0	932	1015	4	2258	2459	23	3303	3157	32	84755	86089	90	2.03278
98592	96462	88	46536	46183	79	1158	1126	7	2133	1869	23	5170	4814	38	7116	6638	47	215619	205516	97	2.03483
98928	95781	82	45923	45415	80	1081	1012	5	2124	2356	24	4475	4266	37	6064	5843	43	185197	180729	97	2.03585
95437	93201	86	32678	32275	77	1019	818	0	1335	1580	17	4368	4178	35	5922	5932	39	174934	169332	95	2.03893
72468	71655	79	20830	20919	63	542	805	0	1389	1064	7	2569	2748	27	4527	4839	35	94562	93648	93	2.04304
161087	125285	96	56147	43329	95	1665	1201	17	3576	2632	35	6415	5166	46	10223	8536	63	229404	178314	112	2.04304
78506	76927	78	24651	24581	74	1065	883	0	1820	1755	20	3328	3146	33	5762	5726	43	125782	122393	94	2.05535
39742	41381	72	19800	19850	55	354	350	0	761	528	0	1715	1528	20	2795	2902	26	56103	53232	85	2.05638
52773	55163	68	23165	23318	66	673	615	0	1278	1057	5	1744	2115	22	2929	2857	29	64452	63076	88	2.05638
85983	83280	87	27065	26589	76	814	935	0	1416	1672	14	3047	2834	32	4999	4766	41	134731	133125	94	2.0574
64434	63802	76	22144	21905	64	755	608	0	1103	1069	6	1907	2025	21	3735	3687	35	84469	83748	90	2.06151
228321	166434	104	75929	57053	103	2572	2022	29	4336	2882	44	8755	6261	58	12489	9258	64	324476	244526	121	2.06151
132544	111705	92	53097	44836	87	1204	1103	9	2132	1759	21	4136	3468	40	7692	6100	53	190339	157891	105	2.06664
69751	68661	83	29224	28977	76	553	680	0	1342	1394	11	2395	2324	27	3505	3479	32	91280	90543	93	2.06766
61139	61874	76	23525	23538	64	1000	789	0	1489	1532	15	2559	2560	29	3651	3710	36	90998	89571	91	2.07485
348009	237455	143	130138	90263	139	4529	3038	41	6622	5449	49	14269	10336	67	25268	17683	94	491292	352543	157	2.07793
188941	153355	108	59325	47447	102	2334	1960	27	3394	3252	34	7526	5876	52	11184	8399	67	244986	197671	120	2.07998
98175	96655	86	26127	26162	73	1249	1205	12	2255	2396	22	4745	5097	36	7773	7647	46	237723	229716	97	2.07998
69138	70034	77	28628	28697	75	668	708	0	800	1212	8	2818	2828	29	4506	4672	36	108687	104569	92	2.08306
126092	117831	86	53397	49345	83	1637	1452	18	3214	2612	36	6271	5803	44	9913	9492	53	294009	269799	102	2.08921
224455	164653	110	80396	58772	107	2368	1651	23	3367	2778	40	8239	6091	56	12640	10047	65	327294	242112	125	2.09024
169789	145246	106	38443	32996	87	2267	1902	27	3978	3528	38	8866	7500	55	13046	11804	64	374719	336524	109	2.09229
58865	58602	74	26025	26237	73	356	497	0	1341	1267	13	2349	2277	26	3101	3138	33	94141	91058	92	2.09229
298803	216698	117	136969	101054	114	3668	2497	36	6473	4466	53	12516	9245	71	21374	15615	90	506242	373471	131	2.09537
56972	57798	75	15125	15335	48	723	838	0	663	977	0	2214	1968	24	3055	3672	29	85053	85475	90	2.09537
87632	86935	80	23155	22851	69	956	935	0	1555	1315	21	3948	3685	34	5790	5871	40	183202	177716	95	2.09947
62207	61560	79	23063	23027	70	707	647	0	1263	1181	9	2506	2376	27	3791	3724	34	79991	80057	91	2.10255
203388	176313	98	57764	49746	94	3315	2614	32	4150	3526	37	9186	7748	51	14484	12445	61	395128	334150	112	2.10974
96118	93773	83	29083	28602	78	1202	1165	11	1349	1596	20	3577	3742	32	6495	6737	39	167620	159335	97	2.11179
81534	80463	78	24368	24426	67	1008	869	0	1579	1876	18	3047	3076	30	4813	5067	41	118384	115414	94	2.11179
64746	63990	77	24928	25188	71	687	888	0	917	1070	5	2365	2203	26	3767	4036	32	93703	91914	91	2.11281
275702	166805	132	89395	52489	118	3318	2129	39	5543	3566	52	13398	8368	72	21843	14004	81	596541	390335	137	2.11384
318569	208450	126	111004	74142	122	3374	2342	38	5611	3946	47	12774	8146	70	19121	12443	83	487445	331101	141	2.11487
260629	193501	109	104516	77569	107	2916	2167	33	5217	4080	46	11431	7708	65	16812	12231	70	406645	304446	125	2.12
66544	66048	81	22451	22478	66	668	721	0	1216	999	0	2287	2072	25	3660	3376	33	92224	90368	92	2.12102
105633	103387	85	55457	54751	80	1026	1133	9	2097	1669	27	4549	4392	38	7041	6737	44	200265	193788	98	2.12205
139861	125807	90	55318	49385	87	1575	1449	16	2933	2755	30	5436	4709	41	8352	8202	45	209438	188252	105	2.12308
90326	88221	80	36508	36101	78	1400	1171	13	941	1174	9	3454	3457	31	5263	5186	40	143079	141250	96	2.12513
180353	152336	100	68313	57715	95	2180	1728	22	3474	3142	34	7830	6846	54	10657	9128	58	267011	222859	113	2.12821
73468	71845	84	22019	22239	60	979	899	0	1255	1292	14	3140	3033	30	3777	4248	32	107736	104591	94	2.13026
80631	76579	83	30855	29543	78	747	764	0	1557	1381	16	2980	3061	30	4834	4729	39	118055	114152	95	2.13231
90589	89690	79	21337	21275	62	1133	1161	8	1612	1556	16	3339	3019	33	6228	6154	44	138376	133364	96	2.13334
87260	84725	85	36047	36325	77	893	844	0	1468	1599	15	3509	3082	34	5340	5035	43	141656	132758	96	2.13436
99568	98652	81	23016	22572	74	1125	1002	2	1832	1597	21	4435	4122	37	6440	6254	43	158701	153282	97	2.13539
248037	190415	108	77011	58489	105	3530	2665	35	5054	4024	45	10014	8015	57	16720	11894	74	352863	270811	123	2.13642
145606	136581	90	65268	60676	86	1626	1418	17	3003	2622	33	6816	6035	47	10431	10068	56	230440	210273	103	2.13642
62677	64084	79	24420	24317	69	619	423	0	1161	876	0	2062	1976	24	3446	3167	32	92785	94565	91	2.14052
97692	96648	83	38815	37798	78	950	823	0	1089	1171	11	3546	3503	32	6600	5735	47	170618	163431	96	2.14462
67930	68362	75	23998	24138	66	765	840	0	1033	807	0	2976	2900	29	4407	4444	35	130925	126550	92	2.14565
107711	105279	83	30428	29675	79	1360	1421	14	2077	2108	24	5595	5366	39	10082	9827	54	274492	262476	98	2.14668
72404	72379	76	17102	17014	53	784	740	0	1219	1580	16	2578	2834	29	4825	4852	38	107136	104856	92	2.1477
135482	121023	93	43909	38855	87	1388	1195	14	2936	2487	31	5588	5004	44	8398	7359	52	217125	189497	104	2.1477
80817	81245	78	29254	29454	76	1338	1430	14	1921	1565	21	3881	3844	36	8105	7202	53	190717	189604	94	2.1477
180083	142129	112	65545	52976	96	1816	1635	22	2968	2253	33	5870	4493	46	9839	8040	55	245971	197082	115	2.14873
227679	176330	104	77860	60258	101	3080	2071	33	4459	3859	37	9715	7109	56	13941	11147	77	362306	279344	120	2.14873
141322	122110	105	53989	47400	87	1136	1061	6	1632	1866	22	4942	4555	41	7241	6203	45	222936	193174	105	2.15283
71270	72083	77	14095	14033	48	663	694	0	1076	872	0	2690	2684	28	4257	3938	41	131328	128877	93	2.15386
87293	85268	85	36417	36181	78	1332	971	0	1706	1689	20	3319	3391	31	5680	4987	40	137886	131498	95	2.15489
104524	102819	81	26061	25600	77	1779	1598	20	2090	2207	27	4566	4412	36	8261	7599	55	175633	164453	98	2.15899
63806	61945	78	17867	17600	55	544	500	0	845	677	0	2143	2126	25	3519	3205	34	86823	84616	91	2.16002
137531	120389	92	50031	43664	88	1653	1437	19	2549	2390	31	7092	6263	46	11824	10739	55	332041	286216	105	2.16104
82363	84570	77	37542	37647	76	1136	1060	6	1213	1134	10	3774	3678	34	6704	6563	44	168653	161492	93	2.16104
313448	230316	127	148456	103754	125	5217	3426	42	7964	5734	53	16466	11712	76	22833	16195	92	538149	397555	141	2.16104
203218	178285	94	77157	66373	94	2670	2258	30	4518	4328	40	8440	7379	54	14977	13242	63	322924	278226	111	2.16104
26561	26597	56	14803	15034	49	536	440	0	404	468	0	1126	1004	2	2035	1829	23	44304	47034	81	2.1631
192061	156134	109	72958	60361	96	1926	1579	19	2967	2209	33	6053	4895	45	10444	8743	59	244459	198952	114	2.16412
88548	88140	78	24563	24735	68	848	1000	1	1836	1789	19	3618	3797	33	6000	5734	45	132763	127382	94	2.16412
54598	56068	74	20841	21487	60	706	580	0	855	996	0	1882	1962	22	2579	2457	27	79682	79051	89	2.16515
100213	96949	93	37873	37263	79	1074	1196	10	2077	2212	23	4277	3660	37	7867	7515	50	159404	152294	97	2.16823
150515	122767	98	53824	44234	89	1476	1237	13	2433	1927	34	5717	4725	46	8928	7008	52	203427	169576	108	2.17233
54412	53281	75	20759	21047	59	665	640	0	1001	813	0	2051	2192	23	3219	3029	32	81500	80801	90	2.17541
83150	83466	81	37487	37738	76	849	888	0	1755	1483	21	3276	3072	31	4476	4710	37	124705	121198	93	2.17644
123487	112411	91	45430	41337	84	903	867	0	2346	2242	29	4494	3964	38	7279	6687	47	176623	161431	102	2.17849
137964	131379	88	64777	62257	85	1574	1651	17	2574	2650	26	6230	6127	43	9761	8899	54	248379	234812	103	2.17849
59028	60290	74	17281	17810	50	625	565	0	857	892	0	2148	2262	24	3742	3665	34	94881	96130	90	2.17951
211738	163431	115	85189	66948	109	2652	2343	28	4219	3685	39	9761	7749	60	14871	11679	74	426799	345740	126	2.18567
225665	158224	106	75746	53092	103	4035	3073	35	4645	3431	47	10348	7311	61	14704	10633	73	361774	258487	122	2.18567
105121	101606	84	21052	21137	55	883	1015	3	2139	1676	23	4329	4474	33	6822	5786	51	159627	153446	100	2.18567
172839	137695	100	65683	52302	93	1799	1349	22	3495	2418	39	8167	6340	54	12573	9911	70	364176	285845	110	2.19285
66453	66251	79	21857	22054	61	682	694	0	1457	1273	10	2815	3034	28	4106	3984	38	111419	111455	91	2.19388
250773	188685	110	93050	70417	108	3241	2370	34	5196	3898	44	10272	7766	57	17420	13267	70	395222	303499	126	2.19798
255910	187076	108	162168	129672	106	4250	3398	38	7410	5448	51	15809	12369	75	25433	19311	93	610332	489335	123	2.19798
58087	56954	73	17961	18080	52	611	642	0	482	802	0	1900	1817	21	3278	3480	30	91844	87887	90	2.19901
91163	89793	83	29001	28946	76	722	710	0	1621	1678	17	3158	3191	31	5181	5119	39	141117	139444	95	2.20414
81590	81985	90	38433	38506	77	969	890	0	1510	1459	20	3070	3004	30	5590	5498	42	110027	105501	93	2.20414
83017	81486	89	39364	38841	78	865	796	0	1429	1678	17	3177	3095	31	5351	5446	38	117411	115764	95	2.2144
63598	62772	76	15357	15294	50	455	843	0	725	961	0	2377	2382	28	3919	3531	35	92512	88952	91	2.21543
110004	106502	83	40609	39144	81	1244	1186	11	1834	1622	22	4275	3887	37	6394	5744	51	158991	148589	99	2.21543
228996	168190	121	75183	53608	118	2338	1598	24	4289	3335	43	9652	6879	59	13974	10368	73	405282	299540	121	2.21543
166175	138530	94	66535	56002	92	1784	1276	19	3640	2914	35	7997	7006	48	13547	12086	66	373667	318626	110	2.22261
153077	130080	93	60936	51421	90	1593	1470	19	2843	2220	33	5728	4584	44	9220	7418	55	221950	184958	107	2.22261
243361	190710	115	98926	79290	106	3422	2804	33	6546	5159	51	13844	10754	67	21653	17328	99	563406	433718	123	2.22261
238778	184812	107	137503	108449	107	4423	3580	38	8351	6882	50	18652	14422	73	30438	23504	111	799273	628487	123	2.23287
79417	80985	76	30185	30668	71	977	760	0	1220	1379	14	3523	3485	34	5078	5142	38	127044	127440	93	2.23287
166755	147098	92	67392	59275	89	2131	1687	23	3442	3209	33	7005	6294	47	11376	9599	59	285024	249637	107	2.23287
310943	210156	126	103007	70107	123	3719	2656	35	6639	4895	47	13495	9190	69	22061	15292	95	480405	338917	142	2.23493
70667	69148	89	17811	17708	54	681	625	0	1159	1165	10	2221	2405	26	3700	3627	34	89668	89910	92	2.238
189974	147806	98	77858	61462	95	2142	1616	26	3106	2727	33	7710	6062	52	12865	10395	73	372504	287247	113	2.24006
255938	188975	111	82858	62101	106	3330	2327	35	4998	4058	42	10584	7627	61	15354	11630	62	372965	275280	125	2.24211
63111	61497	80	21402	21712	58	614	407	0	1122	1080	6	1963	2065	23	3783	3536	36	86640	85118	92	2.24211
113586	110154	86	31579	31237	79	1084	1298	11	1874	1535	21	3808	3787	34	5476	5741	40	164142	159680	98	2.24519
102751	99971	90	25671	25513	77	1576	1617	17	2093	2040	29	5326	4931	39	8761	8365	53	249162	243013	97	2.24621
201371	154127	100	87562	67017	97	2216	1764	21	4083	2925	39	8598	6172	56	13610	9509	79	374865	287317	114	2.2534
98931	92864	89	33163	30408	81	1451	1199	14	2438	2137	24	3850	3602	35	6937	6444	46	154048	141665	97	2.25442
94803	93818	81	24607	24141	74	1526	1317	14	2191	2243	22	5420	5533	40	7219	6679	44	220788	217848	96	2.25545
67732	66423	79	25914	25807	76	976	763	0	1102	1399	15	2869	2928	29	4422	4512	35	122711	121262	93	2.25647
52652	53288	74	18883	18885	54	459	297	0	904	930	0	1852	1983	20	2508	2417	26	76786	75619	89	2.25647
84578	83768	81	21104	21308	57	1230	1152	10	1353	1553	15	4289	3989	36	6460	5978	43	174075	168057	95	2.26366
111889	110306	82	42301	41696	80	750	779	0	1999	1991	23	4718	4707	37	7217	6676	49	188039	178123	98	2.26674
35081	34847	73	7129	7326	38	245	329	0	475	541	0	918	823	0	2058	1872	23	51822	52798	84	2.26981
84584	83487	79	32433	32052	77	960	992	0	1490	1447	18	3306	3105	31	5836	5119	43	123400	117910	95	2.27289
96917	92606	83	37662	36877	79	1208	1146	8	1645	1311	17	3789	3526	34	6325	6278	44	136465	133756	96	2.277
105411	102590	84	41237	40332	80	1296	1193	16	2636	2430	24	5666	5950	41	9827	9515	52	259007	244310	98	2.27802
68694	68291	79	21700	21622	63	636	868	0	1112	891	0	2604	2902	25	4851	4309	45	95211	92586	92	2.27802
145912	135223	91	62280	57208	89	2174	1951	22	3796	3350	34	8068	7519	54	12188	11268	57	364400	335663	104	2.28007
40040	40925	70	16255	16392	50	541	400	0	706	788	0	1643	1639	17	2215	2412	25	62597	62603	86	2.28418
88521	87592	81	26459	26071	76	1263	1110	9	1771	1864	20	4605	4267	37	7171	6731	46	201525	196626	94	2.28828
155734	138365	98	49586	43256	89	1362	1298	17	3381	2985	31	5627	4915	42	9082	7737	49	242494	217688	107	2.29136
272470	193457	123	103633	76289	118	3380	2387	37	5590	3923	48	11535	8963	63	18316	13394	84	466875	349184	137	2.29547
83545	83778	81	17245	17167	53	1055	956	0	1237	1071	5	3291	3131	31	4996	5260	37	127840	123551	95	2.30162
333359	224143	131	99536	65496	129	4681	3413	39	7334	4889	54	14541	9935	71	22749	15696	98	506497	350586	148	2.30265
108347	104456	97	34259	34070	78	1272	1199	11	1685	1591	23	5209	5428	37	7690	7981	46	217876	207319	97	2.3047
159356	137800	93	62378	54219	91	1980	1556	22	2901	2588	34	6835	6258	47	10502	9038	55	260474	225027	109	2.30778
108890	93207	100	52650	45407	85	1044	941	0	2065	1741	22	4419	4130	38	7428	6481	50	209593	181409	103	2.31189
152222	128369	93	59380	49393	90	1749	1447	22	2471	1811	29	5484	4493	43	8748	7830	49	220236	185684	107	2.31496
97731	96559	81	30149	29931	78	1085	1031	5	1744	1724	22	3892	3988	32	6142	5757	44	146739	143475	96	2.31496
101087	96912	85	37264	36681	79	970	960	0	1417	1396	19	3387	3133	32	5667	5890	40	150872	149700	98	2.31599
193324	171359	96	73828	64725	93	3112	2365	29	3485	3133	34	8322	7509	50	12316	10449	61	286814	252411	111	2.31804
107852	102342	81	64646	63718	80	1554	1649	18	3101	2955	32	6935	6543	43	10509	9385	58	265971	249864	98	2.31804
64346	64975	77	18650	18825	51	757	759	0	739	898	0	2310	2296	26	3583	3382	33	86008	85149	90	2.31907
169881	135146	100	57848	45741	91	1728	1535	18	2825	1939	31	7331	5617	54	9016	7354	57	260000	206702	109	2.32728
91414	91015	83	33274	33344	76	1078	1138	7	1945	1919	22	4370	4153	36	6550	6299	43	205669	198256	95	2.32728
171589	146154	106	61373	51518	93	1870	1718	23	3481	3178	31	6937	6212	47	10985	9767	59	267378	227176	110	2.3283
203213	154858	98	75822	57115	97	2416	1528	28	4162	3102	38	9032	6740	57	13654	9657	69	396126	300013	115	2.34575
112192	107851	82	32788	32285	79	1278	1273	14	2372	2475	27	4553	4834	34	7763	7459	46	169334	166175	98	2.3478
75787	75512	83	20071	20132	57	750	825	0	1571	1470	14	2707	2833	27	4557	4547	37	107204	105504	93	2.3478
255836	185824	120	110527	82741	117	2556	2323	27	5035	3397	48	12389	9112	66	18580	13772	88	535338	401488	134	2.3478
89188	88209	79	42485	42328	78	1096	1231	12	1764	1787	18	4415	4426	38	6874	7155	41	189657	179738	95	2.35601
109341	106674	82	37946	37184	80	1112	1197	12	2175	1993	26	4477	4407	37	7120	6669	46	158500	153126	98	2.35806
55219	55542	73	15427	15596	48	476	468	0	1404	1234	11	1675	1927	20	3271	3117	30	83381	81502	90	2.36114
54741	55023	75	16046	16109	51	699	844	0	1160	914	0	1867	1723	21	3568	3342	33	86533	84275	89	2.36114
156044	127239	98	56114	45033	92	1550	1123	12	3011	2334	30	5373	4055	44	8700	7089	52	205514	161302	110	2.36217
110545	106721	84	39495	38296	80	1505	1409	15	2300	1969	24	5357	4897	42	8316	7659	53	246015	236661	98	2.36217
87830	86336	86	33018	32663	77	935	1018	4	1268	1590	15	4024	3857	35	5677	5728	41	159535	151814	94	2.36319
280880	188125	128	148892	107923	124	3913	2832	40	6536	4681	50	11826	8563	58	17769	12418	69	460481	327798	142	2.36422
193116	155308	97	71606	55673	95	2006	1654	21	3536	2961	32	6698	5249	48	11410	8583	64	256987	197153	113	2.36422
49559	48077	81	17307	17487	52	407	533	0	965	761	0	1588	1693	19	2734	2885	31	71169	72358	88	2.36524
174254	153580	95	58746	53734	90	2410	2173	28	4310	3790	36	7872	7037	50	12501	10848	64	309273	270347	108	2.3714
242685	188562	116	66978	49201	113	3337	2643	31	4860	3974	44	9461	7648	58	16501	12313	73	353835	275139	131	2.37243
141928	122633	92	50324	41493	87	1695	1369	20	2981	2592	30	6935	6135	48	11971	10307	62	328967	276436	106	2.37243
103484	101392	79	40301	39650	80	1244	1177	10	1810	1601	16	3566	3780	32	6072	5557	44	137781	131697	97	2.37551
137494	127904	96	44438	40196	84	1456	1357	16	2531	2322	31	6053	5698	43	9283	7912	63	219750	201530	103	2.37551
52144	54740	63	16723	17343	49	343	341	0	947	861	0	2094	2019	21	2734	2920	29	71649	71382	89	2.37551
190812	147844	98	70008	53303	96	2583	1817	31	3947	2618	41	9068	7181	55	15752	12352	70	433018	334065	114	2.37551
128564	108648	93	53057	45538	90	1200	1364	11	2419	2215	25	4749	4161	40	7606	6885	48	204677	171634	106	2.37756
142694	123518	92	49674	42356	90	1830	1545	20	2352	1852	23	5397	4525	46	9046	8065	50	214446	182518	108	2.38166
59755	60070	76	18947	19054	56	477	490	0	666	877	0	1869	1824	21	2896	3211	27	83363	81958	90	2.38371
98471	94643	86	24728	24494	75	968	953	0	1578	1865	20	4032	3765	35	6118	5915	41	144612	138631	97	2.38577
88702	88807	80	36407	36290	77	1095	1098	8	1789	1490	20	3458	3239	32	5708	5544	40	137276	129831	94	2.38577
111381	108404	87	42456	40168	82	1605	1464	18	2430	2311	30	5456	5370	39	8108	7643	47	246978	230059	98	2.38782
180309	140375	99	63095	48104	97	1984	1470	27	3474	2540	39	8822	6647	55	14120	12117	69	385893	295433	114	2.38885
64239	63180	70	14866	14878	48	769	689	0	1256	1288	12	2813	2609	28	4404	3979	39	99336	96709	93	2.39192
109142	107533	82	30010	29702	78	1061	1007	1	2053	2037	21	4136	3875	36	6480	6190	44	156418	148209	97	2.39295
88081	86357	83	36017	35925	79	929	637	0	1748	1606	22	3727	3490	36	6006	5972	43	152048	143922	96	2.39603
173917	139897	106	59450	47500	91	2253	1707	26	3203	2346	39	5959	5115	46	10438	7974	57	258569	203563	110	2.39705
115147	111850	91	31067	30566	81	1381	1668	15	2499	2207	29	5547	5571	38	9458	9272	51	263419	253160	99	2.40013
136961	122984	92	48557	43436	87	1614	1236	18	3233	2398	34	7630	6745	48	11683	10278	59	326336	288728	104	2.40424
172080	144348	110	62301	51328	110	2070	1550	24	3480	2607	35	8077	6503	52	12006	10115	63	338841	283207	110	2.40424
290959	203591	117	239539	199435	115	6910	5592	42	10958	9661	53	26630	21578	111	40177	31570	119	924729	745660	132	2.40526
36468	35960	79	14176	14204	48	656	564	0	568	736	0	1260	1182	11	1911	1815	21	44638	40940	84	2.40732
36927	37600	69	16343	16511	50	398	291	0	638	432	0	1348	1456	15	2223	2077	24	61735	59522	85	2.40834
95221	93571	81	21665	21380	61	861	911	0	1596	1876	18	4326	4332	37	6056	6006	41	171262	164830	96	2.40937
307997	200478	126	112447	74537	124	3892	2658	38	6580	4481	50	14012	9494	66	21900	15211	85	489053	324156	142	2.41245
137550	114072	102	52553	43755	92	1518	1278	15	2195	1910	25	4788	3872	42	7292	5603	58	185751	152019	109	2.41758
112154	108165	84	27987	27770	78	1453	1398	14	2019	2508	24	5663	5325	41	9210	9034	55	254211	246208	99	2.4186
97912	96686	81	30363	30252	78	1040	1112	8	1374	1683	18	3915	3756	37	6351	6635	40	155099	149913	97	2.41963
109014	104700	89	22396	22257	65	1082	1091	7	2446	2232	26	5588	5061	42	8763	8126	50	238650	229434	98	2.42066
305072	236077	118	140397	111343	116	4285	3458	38	7799	6864	52	18248	14686	75	26390	21233	104	748872	598677	133	2.42579
136482	120119	89	55369	47371	87	1225	1167	10	2870	2561	28	5108	4374	43	8515	7316	49	202550	173543	103	2.42579
96337	96577	81	25989	25492	75	981	1004	2	1953	2006	22	3914	3886	36	6744	6769	42	134891	129379	96	2.42579
197578	161083	100	71178	57639	96	2447	2031	27	4086	4135	36	8961	7310	55	12581	10524	62	373643	315498	115	2.42681
76423	75809	83	26175	26188	75	949	1016	4	1246	1460	12	2735	2856	28	4445	4464	37	104771	104697	94	2.42989
107946	103752	84	28551	28315	78	1571	1409	13	2714	2578	27	5524	5224	41	8907	8724	54	250739	241011	98	2.43605
238414	182371	123	77059	58162	106	3139	2208	34	4410	3550	37	8974	6794	54	14354	11411	71	341191	273115	123	2.44118
226160	163349	102	95858	70320	101	2448	1879	30	4447	3684	40	10198	7405	59	14581	10311	70	432447	311395	119	2.44118
217198	170170	103	90843	74042	100	2253	1776	27	4187	3110	42	7787	6526	51	11908	9357	63	294441	238705	118	2.4422
70761	69752	77	26120	25870	75	407	481	0	1030	1126	8	2626	2441	27	3782	3581	34	100726	97221	93	2.44426
74113	74208	79	27148	26587	76	1004	722	0	1767	1521	21	3424	3299	32	6581	6578	43	164041	160335	94	2.44939
158508	140596	109	60107	52028	94	1652	1376	15	3628	3459	33	7074	6358	46	13453	12200	72	361120	323272	109	2.44939
40884	42303	71	18314	18737	53	508	352	0	1168	1037	5	1561	1708	18	2621	2436	28	66196	66859	83	2.45041
49514	52516	71	15948	16115	50	536	510	0	1177	920	0	2151	2037	24	3538	3323	34	87339	87283	87	2.45144
103366	100179	97	33657	33207	79	1048	969	0	2046	1636	22	3804	3645	37	6302	6048	44	164303	153707	97	2.45247
111427	106760	90	40852	40022	81	1455	1558	16	2805	2466	31	6599	6561	42	10075	10023	56	281864	267081	99	2.45554
37390	37256	64	9386	9684	42	379	250	0	779	632	0	1389	1290	16	2578	2235	29	72282	71388	85	2.45554
190974	155281	100	57561	46733	96	2264	1772	26	3801	3234	38	6396	5360	46	9322	7459	56	250524	206350	115	2.45657
217304	166735	109	73546	56844	100	2357	1805	27	3754	2838	41	7330	5669	51	11924	9220	67	303867	229060	119	2.45657
110964	95262	88	43407	36691	86	815	843	0	2069	1497	23	3623	3099	36	5760	4718	43	147584	124519	103	2.4576
158525	136286	97	58161	49721	90	1738	1499	22	2896	2369	34	6278	5370	46	9790	8685	56	249878	209270	108	2.45965
123534	104606	91	50733	42679	87	1716	1346	19	2691	2234	33	5238	4640	43	8462	6541	53	247729	207101	104	2.46273
159300	136489	109	56510	47755	92	1953	1410	18	2698	2559	31	5209	4372	44	9880	8282	57	220707	188906	109	2.46683
158372	132045	96	55083	44733	91	2266	1858	23	3229	2859	31	7994	6905	50	13185	10812	67	352944	304405	110	2.46683
69519	70207	76	22632	22595	64	861	708	0	1181	1099	8	2290	2260	26	3971	3713	35	95386	93651	91	2.46991
235992	164506	105	88686	61317	102	2885	2020	34	4507	3516	43	10747	7207	62	18722	13078	78	499046	346656	121	2.47401
67970	68095	75	22388	22094	62	569	616	0	978	1159	9	2614	2401	27	3649	3768	34	99428	94838	91	2.47607
128881	121461	86	43836	41839	82	1437	1368	15	2464	2558	28	5218	4830	41	8406	7712	52	209426	196451	101	2.47915
76468	75562	81	26066	25696	76	667	837	0	1687	1500	20	2922	2775	29	5275	4956	41	110128	110137	94	2.48633
95698	94856	80	27525	27105	76	1182	869	0	1459	1491	23	4129	4034	35	5887	5365	41	173668	167809	96	2.49043
48493	48659	77	19325	19315	54	651	543	0	1086	1203	8	2151	2042	25	3694	3522	34	90608	87048	88	2.49043
84540	83572	82	29494	29182	77	920	1025	4	2047	1971	22	4048	4078	35	6015	5450	49	171867	169707	95	2.49043
60863	59090	79	20381	20444	55	666	839	0	1531	1577	17	2674	2620	29	4408	4310	36	110072	108345	91	2.49043
167234	131524	104	63490	50067	93	1840	1346	22	2855	2187	31	6489	5136	48	9334	6998	63	246159	194328	110	2.49146
53666	55224	73	18996	19203	54	769	745	0	799	784	0	1904	1852	23	3253	3295	31	82095	78408	89	2.49249
93439	91657	80	40732	40449	78	1110	959	0	1669	1694	17	3662	3825	34	5147	4778	39	128471	120989	95	2.49659
89545	87772	93	17640	17375	52	1418	1482	16	1970	2123	23	4203	3812	36	6688	6738	43	146464	138533	95	2.49762
297841	201837	121	105473	71754	118	3770	2872	38	5734	4042	50	12139	8288	64	17242	11944	86	477981	330256	136	2.49864
185864	156199	103	57453	47766	91	2040	1621	24	3396	2952	36	7911	6333	51	12223	9622	67	282574	239875	110	2.49967
91601	90291	82	23783	23527	70	961	667	0	1395	1219	13	3703	3352	37	4972	4431	45	135197	131956	95	2.50275
115008	111815	83	35374	34973	79	1174	1337	14	2638	2502	28	5175	4948	41	8692	8480	48	235181	224742	98	2.50275
92568	90884	82	37428	37131	78	1009	885	0	1775	1925	22	3778	3634	35	6847	6315	46	184564	176535	96	2.50377
85741	87279	81	18240	18368	53	1013	887	0	1958	1787	23	3880	3676	36	5905	5727	43	125595	119690	94	2.50377
209658	164841	104	76800	61456	100	2351	1727	29	3016	2747	32	7540	5860	50	11202	8793	62	320481	248506	118	2.50788
189318	154188	95	66403	53200	92	1657	1194	14	2274	2082	30	6142	4838	46	10202	8378	58	244975	196099	111	2.50788
151265	138696	87	51785	47416	87	1637	1467	17	2981	2544	31	5778	5308	41	9494	9118	54	231577	207688	104	2.5089
84868	84501	82	25206	25151	71	952	971	0	1646	1692	19	3637	3611	34	5393	4862	41	133610	130229	94	2.51096
84813	83295	80	21283	21265	61	939	913	0	1252	1431	14	3051	2952	31	4680	4568	37	129787	125841	95	2.51403
73380	71727	82	28444	28228	76	453	537	0	896	814	0	2877	2767	30	4553	4858	35	121706	117608	94	2.52019
120214	117571	84	38538	38279	80	1061	961	0	2419	2238	23	5133	4603	41	6660	6507	51	193591	181710	100	2.52019
183894	144833	103	66793	52761	94	2222	1894	21	3511	2786	37	8788	7083	52	14992	11783	72	404160	318538	112	2.52122
213046	163610	101	73992	57125	99	2705	2283	29	3555	3139	35	9257	6919	59	14162	11575	67	346408	270388	117	2.52122
177343	147974	97	60458	49346	96	2036	1580	26	3467	2787	36	7029	5704	49	11254	8972	58	249355	204986	112	2.52327
68213	67148	76	18532	18525	51	674	553	0	1253	924	0	2003	2042	23	2859	2785	31	82937	78064	92	2.5243
95434	91876	85	36397	35944	78	971	869	0	2243	2067	26	4687	4571	36	7783	7556	49	218356	211730	96	2.52532
109803	106524	89	46403	44721	82	1097	1010	3	1790	1441	23	4178	4042	36	6748	6776	45	159394	151056	99	2.52532
269105	199373	109	90005	64185	107	3436	2584	34	5175	4290	46	11178	8573	68	17743	13093	87	384372	287942	125	2.52635
119099	105032	89	42336	35826	87	1319	1199	11	1664	1529	21	4042	3152	38	6999	5900	54	159084	132325	103	2.53456
170264	144651	92	73328	62178	91	1752	1659	22	3557	2584	39	7051	6281	45	11674	9783	61	345803	299877	109	2.53456
36479	37492	75	10757	11004	43	454	651	0	586	710	0	1367	1497	15	2017	2107	22	54001	53837	84	2.53456
96503	93574	82	33266	32927	79	1158	1174	10	2057	2234	25	5841	5642	43	8664	8401	52	243541	235588	97	2.53661
61226	61559	74	20631	20889	59	702	613	0	924	1368	12	2384	2022	28	4471	4357	35	112000	107012	92	2.53866
177539	139485	109	52934	41805	95	1773	1500	22	3079	2547	32	6368	5202	47	10665	7501	59	234583	184421	112	2.53969
227887	167561	109	87343	64492	104	2518	1976	28	3963	2976	41	9438	7016	60	12493	9194	64	367904	267378	122	2.54071
111670	109654	83	44017	43117	81	1549	1419	14	2804	2628	29	6128	6004	41	9228	8370	51	259549	247593	99	2.54071
64353	62778	81	24128	24071	73	402	589	0	1098	870	0	2584	2806	27	3279	3814	30	108767	107709	92	2.54174
133759	127671	89	50021	48737	82	1675	1365	21	3538	3229	35	7934	7619	47	13099	12029	65	362806	343248	101	2.54277
120473	116043	85	41363	39763	82	1524	1450	17	1900	2194	24	5089	4788	42	7923	7544	46	193431	184718	101	2.55508
41009	42260	61	15850	16227	49	125	519	0	1152	1068	5	1479	1541	17	3117	2860	33	62465	64942	87	2.55816
162650	129668	94	61776	48951	93	1494	1287	16	2901	2144	34	6332	4863	46	10086	8127	54	241519	193713	111	2.55816
41782	42497	69	19923	20131	64	372	357	0	787	945	0	1821	1809	20	2362	2488	26	59850	56698	86	2.56226
179190	141193	107	62734	48716	94	2132	1585	25	3755	3446	36	8309	6854	54	14025	11277	75	348577	279898	112	2.56329
135680	123314	99	49390	44225	88	1513	1289	18	2410	2086	27	5896	5254	44	8427	7990	56	240794	222361	104	2.56534
148096	135120	91	56337	51151	86	1684	1796	18	2680	3330	29	7929	6685	52	13155	12349	61	366137	332717	104	2.56842
103115	101388	83	42919	42483	79	1403	1233	17	2264	2118	27	5091	4818	40	7348	7401	46	167342	160967	98	2.56842
160341	132659	99	53967	44199	89	1821	1617	21	3505	2601	38	6684	5626	48	10075	8740	51	250951	203608	108	2.5756
177367	140129	101	62326	50249	95	1623	1404	17	3230	2374	33	6257	5043	45	10683	8673	58	244125	196271	113	2.5756
64701	64840	83	26469	26402	74	381	450	0	1647	1376	15	2199	2442	25	3741	3795	33	100612	99473	91	2.57663
133766	129055	87	39210	38141	81	1384	1348	14	2862	2821	29	6029	5750	44	8764	8148	52	232390	219815	101	2.57971
100346	97274	84	27309	27337	78	1305	1227	11	2025	1771	23	3993	3962	35	6498	6240	44	151944	145273	97	2.57971
265741	214311	129	94967	75786	113	3375	2468	34	5546	4657	43	12167	9558	69	19355	15576	81	440745	360421	129	2.58073
93102	91928	82	42034	41424	78	1233	829	0	1983	1991	22	4366	4605	35	7775	7901	43	213762	204455	96	2.58279
154571	139928	94	70953	64857	92	1848	1445	21	2208	2369	24	5811	4834	44	8406	7401	51	192344	170155	108	2.58586
63838	64410	79	26581	26760	73	662	624	0	1170	773	0	1594	1864	20	3202	3251	29	94852	94887	91	2.58894
73616	73251	78	32351	32377	75	554	607	0	1010	1267	9	2398	2593	26	3785	3610	35	100805	99814	93	2.59099
156870	141725	90	53504	47750	89	1817	1734	20	2878	2571	34	6340	5561	44	9239	8217	50	206471	187884	106	2.59202
177875	136883	97	63713	49381	95	2071	1459	22	3577	2782	39	6905	5404	49	10920	8552	58	254825	195226	114	2.59202
153975	131061	89	68314	57487	89	1866	1681	22	3295	3031	31	6620	5255	49	11491	9146	62	327325	267819	106	2.59202
107943	104535	88	32677	32478	78	578	593	0	2212	2029	25	4105	4083	35	6277	5510	45	164873	155391	98	2.59305
101769	101404	80	31985	31810	78	1212	1149	12	2795	1964	31	5938	5561	40	8650	8643	48	241861	231742	97	2.59305
105901	107173	81	46430	46215	79	1081	1233	11	2391	2414	23	5094	4849	41	7780	7386	50	223061	213945	97	2.59305
20986	21451	63	10988	11375	42	8102	8350	39	17024	17361	69	8355	8692	48	8255	8071	51	10103	11894	41	2.59305
63528	64583	80	25969	25969	75	636	634	0	1052	1283	12	2494	2593	26	4050	4028	35	112787	110937	91	2.59612
146510	132626	100	59790	52792	88	1602	1382	18	2894	2543	31	5992	5478	41	8481	7249	52	238678	218833	105	2.60331
148418	120628	91	57489	46860	90	1669	1568	17	2891	2302	31	7524	6353	49	11024	9370	59	314877	262000	108	2.60433
87453	83747	87	33086	32584	78	967	819	0	1895	1525	22	3400	3143	33	4950	5008	35	133633	131473	96	2.60536
124993	119457	86	44565	42956	82	1731	1443	20	2470	2757	25	7484	7038	49	10674	10665	54	336659	317930	100	2.60536
48048	46792	88	13948	14042	48	442	402	0	354	654	0	2045	1969	22	3163	3395	31	88401	86921	88	2.60639
72786	72639	84	24841	24869	75	907	918	0	1681	1430	20	2870	2544	31	4774	4422	36	130253	125505	92	2.60741
59645	58691	76	18995	19194	57	1010	816	0	1074	749	0	2168	2232	25	3441	2697	35	91757	90497	91	2.61049
216174	155700	108	79709	57047	107	2796	2082	28	4666	3170	43	9697	6668	60	15399	10679	73	459787	330820	124	2.61357
72768	71750	80	22576	22415	63	922	850	0	1414	1349	14	2726	2550	28	3995	4141	33	94081	90787	93	2.61665
203827	169569	102	75610	63987	99	2095	1794	23	3718	3440	38	7854	6566	49	12719	10363	60	271088	219296	116	2.61665
35294	34610	73	8832	9043	40	285	354	0	628	586	0	1314	1444	17	1609	2070	20	56035	55771	84	2.6187
75247	77599	76	33055	32962	75	602	779	0	1100	1193	18	2974	2951	30	4863	4800	39	110658	105177	92	2.61973
145608	122150	92	52184	43062	88	1756	1350	22	2962	2612	31	5413	4600	41	8479	6326	54	211982	174776	106	2.62075
74098	72791	86	27341	27570	74	868	1042	5	946	1052	6	3027	2929	31	4824	4878	40	126787	120114	93	2.62075
184453	152562	97	65330	56047	93	2113	1849	25	3093	3312	32	7628	6278	49	11601	9927	58	275223	234224	112	2.62075
70937	71414	77	26573	26763	68	481	607	0	1470	1455	20	2771	2546	28	4288	4499	34	108899	106681	92	2.62075
84518	83758	80	34732	34384	77	850	950	0	2181	1707	22	3607	3819	33	6669	6002	45	165083	159373	94	2.62383
78860	78425	83	31224	31346	76	879	880	0	1665	1569	17	3289	3245	31	4782	4787	37	130587	124390	93	2.62486
208507	172287	106	80916	65808	100	2132	1951	23	3776	3720	36	11045	8949	64	18251	15657	81	494550	426248	117	2.62896
140416	129227	93	60944	56459	86	1333	1388	16	2623	2523	30	6981	6297	47	11682	9858	68	325493	308915	104	2.62999
278189	187412	130	99322	67051	119	2969	2252	32	5219	3487	47	10163	6888	63	15771	10895	75	353469	238954	136	2.62999
37514	36636	73	12178	12357	45	592	540	0	581	713	0	1364	1440	16	2003	2239	26	57330	57427	86	2.63101
55652	54817	81	14032	14102	48	608	674	0	616	736	0	1884	1836	23	2683	2783	29	81345	79128	90	2.63922
59887	59614	75	20299	20353	56	730	712	0	1155	1102	10	2230	2187	26	3656	3811	34	90273	85210	90	2.63922
35614	37291	71	19576	20025	56	297	464	0	981	1147	8	1253	1446	12	2147	2288	25	58526	58660	84	2.64025
103232	100581	84	24686	24242	70	1381	1548	17	1723	1932	21	5385	5485	39	8567	8583	48	250099	244744	97	2.64127
210190	168790	107	82380	68153	99	2156	1732	21	4001	3250	39	7637	5954	52	11999	9170	63	253759	205766	117	2.64538
146346	136168	91	56262	52183	85	1505	1753	18	3215	3177	33	6992	6746	44	10565	9644	54	243338	227499	104	2.64743
64464	64181	87	25447	25210	73	465	705	0	810	722	0	2085	1817	24	3684	3866	32	94625	88388	92	2.65051
49180	49891	75	14038	14089	48	391	655	0	890	722	0	1883	1709	22	2296	2505	24	76952	76364	89	2.65564
136917	124450	92	51879	46707	86	1744	1632	20	2676	2699	28	6854	6177	49	12606	11402	67	324290	295161	104	2.66077
162930	129005	103	57237	45353	93	1661	1665	18	3326	2749	32	7188	5612	49	12031	9754	61	337281	270410	111	2.6618
53335	54735	76	16493	16670	51	323	432	0	996	865	0	1811	1558	22	2743	2970	26	84771	80506	89	2.6659
104654	102120	80	29223	28798	79	1297	1194	12	1736	1868	18	4713	4577	38	6733	6122	47	186088	177310	98	2.67001
265688	189936	130	90512	64052	115	2984	2418	33	5210	3491	45	11480	8270	65	18020	12864	83	387116	276445	130	2.67001
286793	216328	116	94790	71710	113	4517	3413	39	7501	5982	51	15451	12418	71	24205	18891	90	576681	452764	132	2.67514
46401	47242	73	15328	15368	49	554	471	0	482	497	0	1720	1799	20	2931	3077	31	71180	73981	88	2.68129
60325	61184	75	23255	23818	69	714	667	0	1193	860	0	2102	1977	25	2964	2959	31	80557	78268	90	2.68232
47046	46904	74	20996	21216	59	646	819	0	747	1009	3	1823	1936	21	2533	2785	27	66404	66466	88	2.68232
271531	194112	116	82532	59217	109	3055	2328	32	4948	3374	46	9824	6933	62	14688	10510	70	330672	246844	128	2.68232
109385	108210	81	47968	47282	80	1638	1393	18	2195	2009	28	6264	6262	42	8937	8441	50	261834	247375	97	2.68232
45472	44368	81	19317	19714	55	644	515	0	634	844	0	1752	1707	21	2885	2780	29	73715	73732	87	2.68335
41085	42269	70	19642	19827	61	229	443	0	321	764	0	1696	1693	19	2101	2131	24	62448	59833	87	2.68437
61678	60995	78	27915	28097	74	542	536	0	1342	1461	18	1724	1916	22	3138	3241	32	89772	89680	91	2.68642
202600	157788	103	83294	66016	97	2141	1827	27	4047	3076	43	7980	6174	53	13201	10171	66	301056	233073	114	2.68642
202641	157859	98	71831	54945	98	2418	2140	24	3785	3064	36	7858	6103	53	12117	9842	63	281846	222098	115	2.68642
129484	122423	88	48182	45747	82	1948	1958	20	2646	2798	29	6973	6728	43	12143	11370	69	336465	318457	101	2.68745
126568	121429	84	36476	35380	81	1108	1347	12	2028	2399	23	5516	5621	38	7638	7693	49	233250	220218	100	2.6895
74569	72486	84	33518	33626	77	440	706	0	1419	1146	12	2557	2424	27	3697	3792	33	96275	92375	95	2.69258
89149	87814	82	37173	36752	77	834	1123	8	1464	1528	18	3287	3084	32	5860	5995	41	125302	122534	95	2.69361
257775	176939	126	85634	59654	108	3633	2244	41	5296	3234	49	9494	6920	58	14657	10026	70	332090	231721	127	2.69669
57168	57799	82	16785	17012	50	243	494	0	874	780	0	1630	1695	23	3149	3015	32	87736	89631	89	2.69669
81859	78897	83	31513	30622	77	1200	1103	9	1399	1319	13	3197	3214	33	5059	4964	40	118978	112586	96	2.69771
74339	75117	78	31994	31937	75	840	714	0	1228	1333	13	3015	2694	30	4388	4533	36	106399	103573	93	2.70284
83431	84163	78	34358	34147	77	1077	1097	7	1956	1782	20	4974	4842	40	6613	6933	41	200848	194602	94	2.70387
76634	74657	86	29349	28679	77	859	743	0	1297	1451	17	2916	3023	30	5132	5024	41	119842	110301	93	2.70592
212810	161524	112	87448	67752	99	2558	2138	28	4043	3197	40	8342	6384	54	13244	10111	75	356514	284879	117	2.71003
90945	90219	80	28260	28118	76	965	826	0	2060	1517	23	3964	3869	34	5764	5286	43	166263	164390	94	2.71003
139352	119954	92	48732	41302	90	1375	1246	14	2891	2561	30	7057	6172	46	11270	9846	63	321796	282755	108	2.7131
126336	118235	90	38003	36045	86	1034	1243	12	2402	2022	28	6393	6123	44	10706	9383	60	283598	266059	104	2.71516
227649	177205	104	76168	59166	101	2242	1828	28	4713	3525	42	9455	6691	59	15073	10664	71	348944	266704	120	2.71824
49387	52314	73	20868	21650	53	808	656	0	1062	793	0	2288	2085	25	2798	3192	30	82905	84547	88	2.71824
66059	67134	77	25982	26133	71	645	616	0	1125	1137	8	2546	2623	25	3718	3862	33	106946	108445	92	2.71926
126967	121805	90	42555	41390	81	1625	1586	18	2863	3007	29	7521	7293	50	10240	10105	52	320067	302865	100	2.72131
76420	75964	93	22526	22350	66	674	740	0	1219	1692	16	2830	2767	29	4809	4875	37	109634	107903	93	2.72234
53816	56556	60	23973	24053	65	449	585	0	1292	924	0	2245	2519	24	3907	4179	34	101070	100013	89	2.72439
63279	60481	84	17762	17965	55	372	521	0	953	1199	8	2208	2072	25	3402	3288	32	88204	84988	92	2.72747
138435	132763	91	74097	71810	84	1999	1860	22	2901	3084	27	5610	5282	39	9148	9109	47	226112	213062	101	2.73055
118422	116191	84	44926	44735	80	1451	1627	15	2277	1948	29	5000	4757	38	7588	7407	47	175067	173013	98	2.73055
104940	104000	80	37442	36838	79	1097	1083	8	1754	1950	21	4737	4570	38	7878	7425	49	215825	205306	97	2.73158
198542	157782	100	63225	49968	95	2253	1779	26	3094	2499	34	7191	5742	52	11700	9499	61	273727	218677	114	2.73158
123386	117961	87	31983	31445	80	1420	1337	17	2006	1917	21	5618	5235	40	8416	8194	47	220851	211920	99	2.73465
88425	85861	89	33731	33330	78	927	893	0	1281	1219	11	2919	2982	31	5107	4983	38	121338	117513	95	2.73568
104299	101143	87	29724	29038	78	1516	1496	15	1818	1603	20	4199	4077	38	6708	6512	44	146201	139641	97	2.73978
220466	170127	101	92182	71824	97	2708	2093	30	3624	2740	36	7681	5843	54	13228	9908	71	340094	271064	115	2.74389
105375	103633	82	39928	39018	80	1306	1114	11	2211	1906	24	4141	3922	36	6878	6834	54	167236	162604	98	2.74594
170720	143804	94	64044	52111	93	1785	1432	17	3045	2749	29	6535	5787	48	10220	7960	56	287643	235267	110	2.74799
46526	47281	78	18254	18492	54	488	500	0	618	628	0	1487	1477	16	2235	2578	25	67583	70506	87	2.74902
244551	181502	125	70819	53215	105	3200	2243	31	4762	3892	43	10165	7492	61	15825	12277	71	352327	276275	125	2.75005
59856	60315	84	15107	15538	49	608	628	0	1442	1114	13	2238	2326	26	3559	3452	35	101355	98406	90	2.75415
70735	70712	84	17776	17627	53	676	642	0	877	765	0	2354	2548	26	3900	3813	35	96481	95647	92	2.75928
82367	83553	81	38610	38445	77	645	857	0	1345	1544	16	3451	3213	33	5295	5058	38	132909	130429	93	2.76031
43162	41912	76	22362	21716	71	227	179	0	199	366	0	79	200	0	171	213	0	6805	5976	49	2.76133
102130	99113	97	35272	34759	78	903	964	0	1580	1618	19	3614	3526	32	5267	5142	39	140059	136637	97	2.76236
120329	113802	89	37488	35870	83	1470	1218	14	2215	2403	24	4727	4674	36	7804	7320	50	196662	181015	102	2.76339
219379	188091	105	102923	87697	103	2729	2521	29	5903	5315	46	13486	11494	60	19529	16970	89	529635	471192	121	2.76339
85852	87861	79	33158	33601	77	968	934	0	1417	1248	10	3438	3268	35	5060	5367	38	139154	135187	95	2.76339
48356	49244	67	11404	11392	44	290	352	0	1069	961	0	1937	1748	21	3308	3294	32	80839	81906	89	2.76852
106397	103159	81	37129	36308	80	1631	1553	17	2760	2385	27	5454	5587	36	9211	9210	48	247757	239342	98	2.77365
129606	126885	84	30215	29681	80	1513	1510	18	2027	1752	27	4851	4633	37	8159	7963	44	198693	180621	100	2.77878
203541	176874	100	72639	62420	95	2807	2414	28	4215	3425	38	9552	8353	52	13851	11348	67	325342	282318	112	2.78186
176620	146726	96	67092	55468	95	1777	1352	18	3120	2518	31	6923	5939	50	10490	8480	69	284394	243195	112	2.78493
146007	129400	92	55251	49225	88	1756	1705	18	3379	2739	33	7044	6471	48	12637	11369	64	343327	307639	106	2.78596
46215	47712	64	14887	15085	49	491	518	0	992	924	0	2125	2100	24	3001	2951	29	81880	81415	87	2.78904
119474	114696	85	35096	34055	80	1522	1508	17	2684	2458	29	6892	6498	44	10777	10312	58	297985	286769	100	2.79212
274401	201440	113	92554	67276	112	3733	2927	34	5283	4494	43	11660	8753	64	17767	12920	82	410009	301931	130	2.79212
192631	148396	101	73210	57365	95	2436	1889	30	4006	3476	38	8664	6551	56	14528	11561	70	398556	314095	114	2.79314
47045	47291	74	23198	23341	67	582	581	0	636	638	0	1583	1588	21	2950	2888	30	71062	69313	88	2.79622
223735	159365	116	81181	57235	106	2739	1556	33	4685	3111	44	11328	8233	64	16809	11860	76	479265	335323	122	2.79622
110858	107455	89	33735	31574	80	1002	1193	10	2356	2097	27	4436	4235	39	7642	6746	54	201011	195184	97	2.79622
72498	70671	78	30954	31112	75	621	615	0	1511	1225	9	2865	2728	28	4908	4370	41	124775	126566	93	2.79622
210681	160188	102	69536	53015	99	2626	2044	28	4172	3173	39	8827	6583	55	14210	9976	72	308804	236127	117	2.79622
118403	117290	83	32617	32426	80	1601	1666	20	2546	2600	24	4989	4989	36	8521	8480	48	181969	170457	100	2.79622
61087	58493	88	22576	22360	69	808	808	0	1613	1185	24	2690	2716	29	4060	4335	32	119697	117004	92	2.79827
173283	140700	99	65023	52256	96	1818	1434	19	2967	3065	31	6536	5461	47	10268	8471	60	253378	202718	112	2.80751
127457	121630	93	45891	43813	83	1939	1875	20	3025	2770	32	5500	5038	43	7864	7708	48	201107	187533	101	2.81161
192558	155558	101	78023	63115	96	2404	1840	28	4245	3774	38	8602	6712	50	13825	11391	70	383146	310818	114	2.81161
244357	181068	117	97762	74484	103	3435	2692	34	4884	3764	43	10810	7799	60	16908	12715	82	393036	294126	122	2.81264
69636	72623	74	22164	22729	53	640	641	0	1257	1257	11	3001	3097	30	4004	4160	35	120000	119992	91	2.81264
55373	53694	75	18641	18565	54	507	477	0	1243	1185	8	1937	2148	23	3080	3084	31	77165	77519	90	2.81982
106051	104702	81	48892	47847	80	1209	1467	14	2890	2587	28	4821	4915	36	7012	6854	46	224721	211890	97	2.81982
76925	77023	77	18947	19332	53	995	1028	5	1636	1618	17	3103	3033	32	4938	5332	36	128485	121297	93	2.82085
95687	94064	86	30623	30215	78	1003	1072	7	1457	1554	17	3237	3107	31	5623	5400	42	126296	122851	97	2.82393
175664	159387	104	73063	65970	93	1923	1771	24	3889	3735	34	7500	6378	49	10349	9856	52	242731	214986	108	2.82495
103533	103747	82	59232	58519	81	1093	1136	9	2283	2361	24	4565	4339	37	6491	5519	47	178408	171705	97	2.82495
253219	184024	106	86552	63237	105	2944	1822	35	4256	3280	42	9216	6343	57	14245	10247	65	359486	258138	124	2.82495
85951	85176	80	20748	20604	58	1334	1160	10	1453	1479	16	3460	3647	30	5278	5100	40	132073	130238	94	2.82598
146425	138550	87	49160	46302	84	1499	1584	18	3023	2733	31	6715	6227	48	10652	9408	58	252906	235175	102	2.83008
56368	56717	74	13802	13961	47	539	543	0	982	1008	4	2068	1915	21	3157	3732	29	76353	77014	90	2.83419
115637	110802	88	41217	40458	81	1506	1502	15	2158	2187	26	4932	5015	36	7312	7192	44	174597	164237	100	2.83521
138208	126472	88	46635	41208	88	2088	1726	23	2699	2371	30	5362	5138	43	10244	9428	58	230362	207535	104	2.83624
102999	100433	95	38168	37842	79	1453	1302	11	2100	2219	29	5882	5699	41	8981	9007	55	246441	238385	97	2.83829
126149	121712	86	40349	39440	80	1518	1372	16	2680	2536	29	5703	5896	40	7993	8065	49	232224	223374	99	2.8424
69818	69467	78	26872	26920	75	707	656	0	1089	925	0	2467	2287	27	3658	3329	35	92845	92287	92	2.8424
38757	39813	72	17539	18014	50	550	401	0	302	579	0	1151	1242	13	2042	2240	25	52559	55111	85	2.84342
202818	175621	101	63420	53559	96	2390	2313	25	4517	4009	38	9060	7854	57	14750	12242	76	325314	279568	113	2.8465
137343	121758	89	52107	46665	87	1558	1401	17	2650	2376	26	6574	5815	46	10106	9186	54	297081	264842	106	2.84958
100310	100159	80	20593	20491	57	968	1095	7	2364	2128	24	5078	4928	40	8000	7803	48	217791	207215	96	2.84958
88380	92032	76	35578	35478	77	1160	1134	11	2348	2001	26	4742	4502	36	7576	7017	49	222395	221398	94	2.84958
89125	88612	81	23980	23702	71	759	817	0	1491	1497	15	3437	3287	33	4944	4424	42	128921	121627	95	2.85266
102275	99364	89	41457	40927	80	1281	982	0	1518	1820	22	4978	4744	43	8355	8217	46	235880	225063	98	2.85574
88471	87631	82	19992	19968	57	1075	1210	12	1714	1503	20	3368	3521	31	5656	5697	39	141067	138455	96	2.85574
47513	48202	71	19298	19242	56	799	665	0	964	826	0	1644	1549	18	2442	2803	26	58402	58014	87	2.85779
55337	53493	77	17486	17481	52	389	405	0	1055	1152	8	2277	2312	26	3583	3596	32	87288	84617	90	2.85779
183065	143140	96	66230	51380	96	1982	1599	26	4562	3466	42	9129	6923	55	15224	11825	66	407143	319577	114	2.866
199799	151487	117	70176	51067	117	2118	1588	27	3823	2630	39	7259	5047	53	12440	9362	79	278382	205702	117	2.866
65500	63430	80	21895	21939	65	501	607	0	636	866	0	2198	2095	25	3972	4231	34	97831	95585	92	2.86908
83686	83680	78	42611	42461	77	1096	1227	9	1272	1378	13	3907	4016	34	5872	6113	40	166190	163412	93	2.8701
104567	101625	82	28369	28255	78	1240	1226	11	1885	1991	21	4894	4639	38	6170	6834	41	156168	154181	97	2.8701
56645	58367	70	22978	23167	65	710	787	0	1347	1301	14	2265	2100	26	3324	3745	31	90285	87176	90	2.87113
79037	78564	80	17646	17480	52	801	840	0	1537	1366	15	3022	3136	30	4686	4490	38	119240	115974	94	2.87216
299058	214722	126	87621	63299	119	3428	2428	35	6189	4763	47	11713	9000	61	20308	14146	88	430920	316594	138	2.87318
130810	125736	86	29675	28564	81	1839	1791	18	3512	3485	28	7245	7101	42	11641	11574	60	335948	320844	101	2.87421
180005	140014	98	63515	48223	95	1792	1231	24	3014	2277	34	6804	5226	48	10027	7264	68	266738	206325	113	2.87523
74174	72783	83	19566	19503	57	1007	1094	7	1031	884	0	2729	2846	28	3980	4073	33	111063	105760	94	2.88139
62263	62447	86	23628	23998	67	531	507	0	836	849	0	2445	2163	26	3463	3711	31	91353	89413	90	2.88344
161524	143068	94	69101	60002	92	1759	1530	21	3144	2751	32	7984	7035	50	13197	11712	64	359899	317550	108	2.8855
108875	106361	84	44206	43105	79	1471	1390	16	2055	2025	25	4366	3801	39	6832	6152	45	171726	163520	97	2.89268
97031	95472	81	30990	30785	77	1344	1219	12	1839	1706	26	4168	4402	34	7207	7479	45	205098	194536	96	2.89268
237993	188543	105	101838	82935	104	4247	3490	37	7161	5708	53	13761	11376	68	21745	17869	96	516785	427898	122	2.89268
163686	137602	94	59468	51545	91	2024	1904	21	2736	2400	35	8095	6720	57	13736	11874	62	374986	315493	110	2.89473
82442	80652	82	26446	26338	76	1106	1055	7	1951	1852	22	4311	4155	33	6059	5413	45	165576	158314	95	2.89473
54037	53716	73	25714	25712	72	614	650	0	939	807	0	2010	1907	22	3045	2943	31	96236	95005	90	2.89884
178468	158465	90	64870	57281	90	2356	2198	25	3665	3170	39	9567	8861	53	14716	13311	73	365356	318623	107	2.89884
205094	161453	106	64146	49485	95	2526	1796	29	3739	2665	36	8883	7203	56	14101	11525	67	353013	281153	114	2.90294
70813	71444	71	18840	18874	53	1086	939	0	822	924	0	2940	2921	29	4201	4271	33	124811	120370	93	2.90704
96177	92601	89	43620	43122	79	1006	824	0	2063	2027	23	4107	3749	37	6936	6617	43	181604	172934	96	2.90807
90548	88995	81	25898	25779	76	1069	1010	3	2637	2296	26	4038	4296	33	6820	6610	45	161959	156236	95	2.90807
102278	97834	82	36737	34834	80	1183	979	0	2458	2379	26	4589	4272	38	6916	6725	46	155227	151578	98	2.91628
209923	172196	102	70698	57108	98	2702	2020	28	5041	4016	45	9090	6790	56	13719	11448	64	335570	274402	115	2.92962
78450	77773	85	23010	23061	64	880	887	0	928	1083	9	2654	2929	26	5069	4657	45	129301	124574	94	2.93065
130337	125590	83	41817	39868	81	1629	1384	17	2290	2107	27	5005	4800	37	7985	7519	47	206563	193072	100	2.93578
106428	104521	81	35489	34392	80	1336	1332	12	2071	1929	26	4638	4293	37	7103	6956	44	175741	169637	98	2.93885
93550	89593	96	35204	34005	80	1217	1113	8	1637	1456	15	3518	3451	33	6029	5543	45	142326	132260	96	2.93885
71160	71821	76	25444	25481	74	688	936	0	752	871	0	2601	2386	27	4048	3964	33	99930	100889	92	2.93885
139319	130840	91	51945	49722	86	2223	1826	22	2235	2546	25	5905	5633	42	8686	8380	49	222480	207952	104	2.94091
53425	55546	75	24493	24795	70	533	539	0	1155	818	0	1853	1868	22	3205	3336	31	79545	74672	89	2.94296
48452	47274	78	27625	28059	72	538	540	0	639	638	0	1321	1427	16	2303	2917	23	53100	51937	88	2.94706
238980	171630	117	88065	64247	107	2326	1734	31	4640	3129	44	8792	6306	58	13396	9725	71	319154	241331	125	2.94809
94438	92527	81	39433	39357	78	1044	914	0	1944	1538	20	3876	3681	35	6123	6398	44	152979	146213	96	2.94809
56196	54507	83	19152	19120	57	591	907	0	1305	1185	9	1957	1961	22	3571	3607	36	88763	87862	90	2.95014
106051	101852	87	28917	28042	79	1787	1526	21	2065	2243	24	5261	5043	39	7804	6756	49	177446	169736	99	2.95732
118251	114575	85	51603	50110	81	1653	1604	19	2325	2447	26	6385	6024	44	10225	9660	59	284688	272356	99	2.96143
154872	129495	95	61759	50558	91	1872	1881	22	2968	2880	31	8410	7415	53	13128	11245	65	348194	293071	107	2.96143
48130	50792	53	15938	16692	46	533	462	0	666	555	0	1605	1921	22	3149	3050	30	68572	67298	87	2.96246
92261	93073	80	27940	28040	67	944	902	0	1862	1795	19	3906	3921	35	5569	5288	41	157228	153265	95	2.96246
47706	47614	74	17836	17862	53	517	528	0	723	683	0	1607	1704	20	2148	2413	23	67348	64647	88	2.97477
183222	140095	100	65605	50654	96	2401	1633	21	4026	2727	48	8073	6180	54	11031	8606	60	366598	281774	115	2.9758
97042	94592	86	30219	30177	76	1104	1146	8	1815	1631	25	4503	4627	35	6436	6444	42	190086	183571	96	2.9758
66810	67983	73	36285	37057	75	813	786	0	1196	1190	9	2679	2407	28	4332	4446	35	109110	108406	91	2.9758
144574	129294	88	45902	39384	85	1556	1242	18	3069	2287	28	4844	4370	39	8033	7306	56	170749	154692	105	2.9758
107928	104199	85	32615	32412	80	1568	1626	16	2084	1787	23	4456	4457	36	7312	6951	46	166671	161543	100	2.98093
93736	90535	92	20788	20851	56	1290	1035	6	1516	1450	21	4099	4045	34	6619	6649	40	150579	142406	95	2.98298
257799	186983	117	97976	72041	111	2685	1869	29	4877	3926	42	10903	8128	61	17240	12846	72	448158	327570	130	2.984
219645	175230	96	72560	56969	96	2734	2177	31	4033	3344	39	9532	7186	58	15816	12283	79	346735	280371	114	2.98606
186204	146128	98	58454	45233	94	2356	1965	27	3566	3166	37	6855	5778	49	10806	8220	58	257400	198513	112	2.98914
166491	146014	90	43150	36018	88	1941	1758	22	2500	2248	27	6124	5551	41	9519	8020	58	246167	206454	108	2.99324
68677	70428	65	22321	22685	57	779	856	0	1308	1421	15	3081	3212	29	5760	5346	43	162447	158882	92	2.99324
201278	168095	96	73315	61432	94	2644	2128	27	4220	2962	39	7864	6003	53	13501	10875	67	289276	238426	113	2.99529
62007	61814	78	19615	19706	54	591	773	0	416	654	0	2594	2683	27	4259	4002	34	105722	102849	91	2.99632
71911	70598	85	16112	16052	53	752	807	0	865	1119	8	2528	2570	27	4413	4101	38	114884	114471	92	2.99734
103571	101097	92	29950	29306	79	1420	1372	18	1890	2098	25	5526	5258	41	9110	8781	53	244172	236047	98	3.00042
68227	67683	77	17327	17219	52	604	748	0	1029	905	0	2520	2652	27	4097	4305	35	103373	101139	91	3.00042
96819	94175	94	21230	20928	61	1167	1124	9	1909	1628	26	3821	3798	33	5518	5425	40	131105	130906	97	3.00555
94728	93376	79	32171	31776	79	740	797	0	1957	1707	20	3347	3172	31	5746	5751	40	138000	135297	97	3.00555
188271	161540	95	84206	71697	95	1861	1939	22	3802	2741	38	7317	6219	49	10761	9504	64	272840	232577	111	3.00658
129243	113899	88	50134	43373	85	1639	1312	18	2843	2122	32	5926	4728	46	8207	7053	52	224565	191006	104	3.00658
33911	37944	55	15338	16365	46	124	431	0	886	603	0	1387	1142	12	1558	2029	18	52851	52465	83	3.00658
56894	57618	68	23407	23248	63	451	396	0	1021	782	0	2143	2038	24	2804	2811	29	77768	75958	90	3.01479
112728	109677	81	38150	37222	80	1128	1291	12	1767	1799	24	4605	4322	40	7118	6850	43	169406	162063	98	3.01581
58001	58673	79	22076	22178	58	645	606	0	1328	961	0	2226	2057	24	3611	3864	31	104221	102529	90	3.01684
47094	45997	73	21298	21195	65	321	364	0	705	823	0	1624	1538	17	2478	2704	26	62670	61300	88	3.01889
143631	132804	89	45438	42829	84	1881	1668	20	2698	2673	26	5994	5599	44	9253	8630	48	246527	232932	103	3.01992
62783	64951	79	32109	32126	74	582	754	0	1760	1485	17	2112	2159	24	4130	4171	38	101742	102315	90	3.02915
175420	144051	99	49972	42098	92	1822	1387	20	3389	3050	35	7896	6645	51	12378	10699	63	352533	293018	111	3.03634
84246	83824	83	33563	33398	78	730	798	0	1856	1824	18	3048	3202	30	5514	4969	41	126145	121736	95	3.03942
187820	155140	97	71568	59365	95	1717	1627	22	3455	3348	35	8465	6979	53	14456	12972	64	391301	325220	112	3.04147
205331	158375	106	58696	43594	99	2404	2129	27	3966	3302	40	9351	7176	57	13948	11106	64	398429	315828	119	3.04249
109535	96753	98	44451	39297	85	1069	1039	5	2230	2014	27	4566	4156	39	6613	5866	46	177712	151021	100	3.05276
36620	37204	74	13702	13810	48	619	507	0	912	521	0	1118	1463	13	2258	2649	26	53082	55287	85	3.05378
333913	222263	134	109761	73244	126	4014	2766	38	8119	5251	57	13448	9290	73	21112	14878	88	516651	367810	145	3.05378
117594	113586	83	36330	35416	80	1410	1166	11	1385	1530	14	4399	4606	36	6911	6521	45	169411	160066	99	3.05789
62477	62785	76	21474	21581	61	627	471	0	1026	1112	8	2532	2592	27	3768	4012	35	102372	97946	90	3.06096
134138	128952	88	40880	38855	83	2032	1956	23	3291	3143	34	8439	8121	50	12148	11152	58	347402	328919	100	3.06096
64940	63861	85	18965	19103	53	430	580	0	1099	1206	13	2311	2349	24	3464	3264	32	78524	79612	92	3.06199
102074	100659	80	28595	28188	77	1175	1110	6	1592	1824	18	4119	3820	34	5992	5906	37	158136	153308	96	3.06404
101182	97811	83	32249	31693	79	1234	862	0	1872	1578	22	4309	3849	36	7041	6825	53	150361	141221	97	3.07123
128932	119467	85	45034	41272	84	1653	1484	18	2988	2806	31	6316	5763	45	9991	9485	51	297311	276971	102	3.0743
97538	92973	86	31126	30977	79	927	1115	8	2544	1939	30	4185	4132	35	7606	6935	49	208743	198684	98	3.07738
154910	144657	88	64332	60918	87	1385	1449	18	2909	2905	29	5997	5672	43	8630	7832	51	201911	190154	104	3.07738
78835	76893	82	28174	27988	77	781	840	0	1535	1453	15	3408	3378	32	4284	4357	34	146001	144349	95	3.07738
174042	155620	93	58354	51131	90	2581	2383	28	4390	3826	35	8407	7564	58	14229	12871	73	335135	299618	108	3.08149
105497	103492	84	34205	33499	78	1363	1663	15	2847	2685	30	5587	5565	38	8829	8649	55	254438	244061	96	3.08149
111589	108784	84	42048	41122	81	1596	1517	18	2565	2706	25	6578	6480	45	11255	10759	58	313696	300014	98	3.08251
119299	112810	94	41390	40075	82	1657	1288	18	2056	2094	22	4597	4098	37	7723	7837	45	186837	173803	100	3.08457
240809	186089	105	89735	69813	102	2571	1952	31	4843	3510	44	8677	6660	52	13956	10994	74	324985	251436	120	3.08559
78063	76141	80	26272	26081	76	1027	922	0	1273	1227	10	2897	2792	28	4277	4094	35	101377	101686	94	3.08764
93056	90943	86	38020	37529	79	969	912	0	1178	1405	14	3312	3356	31	4995	4620	38	133391	124706	97	3.0938
118017	109222	100	39410	36545	86	1248	1175	15	2552	2223	25	5633	5539	38	8629	7846	55	242983	227873	100	3.0938
124201	118558	100	48646	45645	88	1606	1411	14	2698	2254	27	5158	4723	39	7831	6792	50	196763	180538	100	3.0938
99038	98874	81	33382	33308	76	873	1005	2	1705	1769	20	4037	3819	34	6402	6909	41	151802	146481	95	3.0938
157116	138844	93	63238	56173	89	2089	1959	23	3591	3287	34	8737	7483	49	13792	12854	68	386748	351323	107	3.09688
64578	63938	79	15976	16021	50	465	475	0	987	868	0	2109	2112	24	3690	3467	33	75543	72851	91	3.09996
87470	85475	83	19289	18858	57	948	1028	4	2847	2776	29	7058	6555	48	5972	5222	45	198235	197844	95	3.10201
150020	142323	92	52170	49404	85	1400	1529	15	3373	2946	31	7247	6389	46	10700	10028	58	259183	239235	103	3.10304
99203	96654	90	35161	34540	79	1015	930	0	2030	2145	21	5542	5413	40	8653	8268	59	227457	221770	97	3.10304
50430	49785	76	12143	12104	45	521	544	0	842	618	0	2063	2215	23	2888	3461	27	79505	79218	89	3.10714
196065	153518	98	90946	72974	98	2746	2036	28	4216	3425	40	8955	7253	56	13942	11488	64	335597	268231	115	3.10714
66570	65893	84	17452	17523	54	588	666	0	803	912	0	2394	2636	27	4259	4406	35	107698	105576	92	3.10817
93884	90606	92	30950	30708	78	789	735	0	1756	1660	22	3598	3585	33	5641	5292	41	157045	155221	97	3.1133
174741	151144	95	55485	46577	91	2184	2041	22	3190	3022	31	8320	7366	52	14426	12534	68	366707	330445	110	3.11432
79338	76958	89	33305	32890	77	861	731	0	1430	1482	17	2439	2683	26	4977	5077	40	100536	100053	94	3.1174
83667	81574	89	30709	30645	77	976	890	0	1554	1420	14	3072	3037	30	4739	4988	36	119183	114681	95	3.1174
78398	76732	85	20140	19859	58	825	813	0	1553	1518	16	2905	3109	28	4953	4557	43	114805	112509	93	3.11843
69720	71321	75	28214	27953	75	530	608	0	1825	1360	18	3258	3395	31	5164	4921	41	107875	103149	92	3.11843
181128	163693	99	80261	72126	92	2375	2265	25	4741	4498	37	9326	8707	54	15095	13351	72	412712	365618	108	3.12048
64003	66876	75	30956	31595	73	729	763	0	1371	1587	18	2564	2758	28	3850	3466	36	101039	99529	90	3.12048
38408	40461	56	13184	13386	45	636	421	0	637	744	0	1247	1518	15	2771	2679	28	56815	57299	85	3.12048
103897	97021	99	42762	41976	81	1202	1220	11	2404	2107	30	4938	4774	39	8282	7863	53	225135	217153	99	3.12253
80783	79146	80	19612	19444	55	749	816	0	1018	888	0	3328	3281	32	4575	5303	34	110633	105290	94	3.12459
162750	137616	97	47376	39521	90	2233	1814	25	2938	2339	32	6762	5261	50	10671	9108	57	258506	216702	108	3.12561
170374	129926	98	66348	50726	94	1741	1416	26	3359	2417	37	8335	6302	56	12010	9257	67	349955	266950	111	3.12664
110068	106479	91	40653	39619	80	1559	1188	16	2841	2488	28	5479	5031	40	9495	9373	58	250404	236325	98	3.12664
152505	132678	90	64869	56521	89	2120	1827	23	3185	2857	36	7820	6795	51	12879	11223	69	368838	327153	106	3.12972
24454	27415	45	9019	9235	40	328	368	0	190	320	0	1018	1063	6	2080	1650	24	46408	47020	79	3.12972
28938	30927	48	9724	10352	41	375	276	0	719	475	0	1414	1377	16	2144	2262	25	56405	56338	82	3.12972
146041	132606	94	64784	58429	86	2112	1548	24	4125	3423	37	7220	6628	52	12504	12015	66	359627	326355	104	3.13485
140437	125659	96	50420	44426	85	1414	1148	12	2563	2577	33	6003	5191	44	9263	7881	59	220252	194664	104	3.13998
85053	84903	80	19989	20110	59	1371	1027	5	2110	1916	21	3474	3355	32	5411	5021	43	120864	118523	95	3.13998
43129	42656	86	16734	16979	52	247	325	0	422	494	0	1486	1300	13	2192	2087	27	55776	57015	86	3.14306
91008	91206	78	27877	27683	76	1159	1150	10	1948	1803	22	4907	4721	41	7239	7029	45	203815	197600	95	3.14511
96039	95286	80	33333	33090	79	1125	1374	13	1346	1579	17	3879	3884	34	6998	7283	51	153144	144166	96	3.14921
113191	109195	85	34579	32403	80	1308	1118	10	1954	1730	24	4670	4566	37	7447	7117	46	190335	175909	98	3.14921
98045	97085	79	35381	34804	78	1322	1119	12	1752	1777	21	3955	3715	36	5871	6043	41	156686	149021	96	3.15024
87689	84468	96	30218	30287	77	1153	1029	4	1581	1553	19	3374	3254	33	5511	5642	41	129006	125853	96	3.15537
50590	50212	81	20596	20722	55	523	618	0	1036	1110	6	1938	1764	23	2633	2692	27	78240	73779	89	3.15845
101457	98322	83	26469	25940	77	1083	982	0	2271	1817	24	3403	3621	30	5418	5361	40	144522	138108	97	3.15947
95742	94825	85	27584	27461	77	949	913	0	1363	1529	18	3247	3036	32	5746	5635	41	135596	128790	97	3.16153
65416	65321	78	18503	18732	54	656	614	0	1044	1082	8	1861	2039	21	3334	3413	33	95001	92578	91	3.1646
82550	79757	82	25829	25633	71	754	1027	4	1225	1250	16	3153	2936	33	5307	4666	41	126190	117737	96	3.16563
71235	71304	76	17432	17502	54	609	653	0	1605	1319	19	2672	2712	30	4636	4663	38	100472	97939	93	3.16768
50892	51790	76	15858	15988	50	389	328	0	572	463	0	1766	1715	20	2523	2639	27	69173	70597	89	3.17076
77045	75135	89	20633	20531	57	993	752	0	1869	1607	21	3079	2649	33	4641	4443	36	115972	111648	95	3.17487
226350	162814	105	81746	58969	100	2841	1846	30	4822	3135	45	11287	8179	62	17650	12190	77	498725	357456	118	3.17897
153596	132655	110	59843	52532	110	2152	2190	23	3554	3153	36	8425	7311	53	12715	11273	69	366053	313571	110	3.17897
126738	119967	90	36571	35073	83	743	876	0	2897	2812	29	5828	5554	42	9986	9656	49	258933	242851	102	3.18205
41337	42176	70	18380	18801	53	417	537	0	779	664	0	1538	1335	18	2187	2375	24	58374	57957	85	3.18821
96801	94344	90	39102	38650	80	917	1088	7	2373	2458	28	4607	4265	40	7210	7333	45	193947	189259	97	3.19026
93980	91190	96	38498	36358	83	1406	1289	12	2563	1846	29	5032	4619	40	8632	7752	57	221166	206314	96	3.19026
85023	86061	78	37156	37043	77	988	1059	6	1408	1608	14	3345	3318	32	4680	4403	36	114346	112868	94	3.19334
148377	120080	98	52303	42492	93	1339	990	0	2998	2427	40	5382	4474	43	8399	6994	51	208540	168017	110	3.19436
110740	109044	83	46167	43238	82	1199	1239	11	2445	2183	23	5245	4886	39	6883	6313	47	178321	165768	98	3.19539
108275	109245	81	38129	37701	78	1511	1399	13	2791	2636	29	5650	5245	45	8859	8702	46	232280	221653	97	3.19641
92040	93759	85	22015	22217	55	941	1169	9	2030	1693	21	5176	5225	38	7220	7307	44	224996	218399	95	3.19744
62795	63686	79	29380	29478	73	657	706	0	1145	949	0	2370	2263	27	3960	3979	34	103637	102716	90	3.19949
73145	73220	83	37065	37228	76	581	694	0	1409	1282	17	3034	2917	30	4075	4212	32	114608	111673	93	3.20052
89198	87297	82	26125	25773	76	1042	871	0	1764	1753	17	4149	4085	36	6961	6646	47	149887	145280	95	3.20668
30515	29118	71	13179	12996	47	291	246	0	630	628	0	1046	1242	12	1864	1885	23	54640	52737	83	3.2077
132076	126505	85	44685	43394	82	1549	1397	15	2072	1919	28	5873	5806	40	9269	8799	52	258041	240135	101	3.20873
83635	81686	81	34838	34529	78	1031	1088	11	1066	901	0	3157	3047	31	4485	4286	37	117806	115793	95	3.20975
158831	132447	94	62820	51653	91	2124	1628	21	3646	2527	38	7895	6747	49	13188	11562	64	377703	323201	110	3.21386
119830	114527	86	37362	35368	81	1642	1730	19	2515	2653	27	6923	6473	47	11154	10801	57	316301	295880	100	3.21796
139197	122335	90	60476	51723	88	2031	1604	19	2473	2618	27	6900	6015	46	9998	8785	59	297657	257149	103	3.21796
94326	93071	83	28344	28353	77	1243	999	0	1969	1758	21	3739	3602	34	5256	5347	38	136891	134913	97	3.21796
53948	55293	73	23758	24296	59	879	835	0	693	928	0	1983	2003	23	3297	3461	30	78687	78560	89	3.21796
118472	115387	85	38071	36557	82	1660	1374	18	2479	2640	26	4936	4637	38	7496	6631	49	174559	164206	100	3.21899
169109	156713	94	54319	51613	88	2491	2187	22	3895	3409	37	8312	7780	47	13670	12347	61	372061	328601	107	3.22515
122390	116193	91	37454	36447	82	1370	1335	14	2748	2424	30	5183	4844	39	8494	7439	56	199329	193594	101	3.22822
105608	101662	82	40905	38105	82	1061	1031	5	1832	1661	21	4441	4168	37	6580	6252	44	170973	163275	98	3.22925
169885	157010	90	65210	59522	89	2391	2102	24	4146	3624	38	7650	7496	45	12672	11561	59	314137	280163	107	3.23643
65451	63283	79	26072	25951	75	651	739	0	1212	805	0	2673	2766	26	3768	3719	33	86729	84527	93	3.23951
118224	108935	100	52322	48999	88	882	943	0	2483	2337	27	4857	4721	38	7113	6143	47	213916	200875	100	3.23951
97424	93498	89	26918	26909	77	1221	1301	11	1758	1668	23	3695	3777	32	5579	5313	40	135082	130187	96	3.24259
175985	144275	99	59850	48155	95	2079	1755	21	4402	3820	36	9363	7874	54	14451	11768	74	415354	346211	112	3.24362
103277	100275	89	28386	27592	79	1395	1299	16	1999	1950	21	4697	4256	37	6737	6083	48	170701	160727	97	3.24362
49821	52569	72	17483	17723	50	446	684	0	746	887	0	1808	1914	20	3194	3026	33	73184	73682	88	3.24362
214119	163722	100	72773	55519	99	2586	1950	28	3878	3008	42	8020	5891	58	12068	9359	61	280189	213101	117	3.24362
282928	196713	119	106946	74817	116	3730	2471	38	6503	4316	49	12623	8599	69	19034	12677	76	432142	314305	134	3.2467
109070	107820	82	38984	37888	78	1087	1181	8	2046	2271	22	4656	4373	38	6254	6060	43	162494	156817	97	3.2467
92090	89928	83	32516	31788	78	928	961	0	1685	1561	18	3470	3416	34	5804	5938	47	146862	141233	96	3.24772
105629	102502	83	25248	24802	77	841	878	0	1478	1475	17	4094	4057	34	6180	6461	42	179836	168311	97	3.24875
77037	78902	78	33425	34059	75	936	1055	5	1739	1389	21	3332	3928	30	4997	4834	39	135538	133576	92	3.24875
273859	190795	124	89194	62489	111	2447	1739	27	4452	2846	41	10650	7465	63	15184	10663	71	426389	315008	130	3.24977
42021	41705	75	14748	14729	48	242	353	0	579	849	0	1386	1514	19	2199	2472	23	67012	66617	87	3.2508
112058	110079	91	49697	48276	81	1520	1779	18	3166	2716	38	6257	5686	45	11441	10731	57	297045	281301	98	3.25183
273876	199150	117	89171	66016	111	3834	3051	33	4542	3487	41	10940	8196	60	17392	12880	74	404851	295817	130	3.25388
105535	103355	81	34444	33507	80	1448	1387	16	2847	2606	28	5750	5718	40	8083	7915	47	245759	230064	97	3.25593
144873	133349	100	45972	42256	84	1198	1086	8	3357	2529	33	5917	5394	43	9182	8482	53	239554	217931	104	3.25798
172116	147071	92	56039	45859	90	1746	1568	20	3295	3153	29	7773	6821	51	12149	10163	57	311576	271310	108	3.26004
120592	113504	89	38272	36991	80	1061	1032	5	2495	2206	30	4315	3969	37	7031	6709	44	176832	166274	100	3.26311
144809	129340	93	63228	56338	88	1790	1690	20	3227	2965	31	7268	6438	46	12714	11306	66	335618	302418	106	3.2744
131474	117774	93	44718	39780	85	1786	1678	21	2648	2137	30	5862	5377	43	9009	7804	54	204605	176254	102	3.27645
221450	194364	105	131756	118896	101	3940	3902	33	6958	6098	48	12820	11552	63	19616	17729	71	461298	402730	118	3.28056
75365	75210	77	24747	24488	74	419	628	0	1003	1373	14	2109	2271	24	3389	3515	31	86147	85598	93	3.28158
81581	80297	81	21870	21921	62	764	810	0	1238	1106	11	2513	2556	27	4699	4659	36	113168	109806	94	3.28261
161229	142604	93	47321	41229	90	2142	1957	25	3697	2859	36	6772	5849	48	10875	9441	59	250152	216871	109	3.28364
54070	54726	76	18818	18648	57	797	579	0	1431	1146	9	1704	1730	19	3339	3238	32	70336	69827	88	3.28569
47702	47188	88	10595	10642	43	811	793	0	939	1107	6	1630	1785	20	2703	2700	27	76068	76590	88	3.28569
271946	198435	119	87624	61157	117	3240	2421	33	6614	5000	54	14307	11082	67	24027	17407	101	646031	496818	135	3.28569
83920	82797	81	24011	23875	65	1161	1024	4	1780	1609	18	3462	3383	32	5039	4855	40	125142	120579	95	3.28671
167924	139043	94	57579	47685	93	2050	1671	24	3140	2294	31	6659	5524	48	9669	8456	54	238538	193461	111	3.28774
142499	129178	92	57568	52176	86	1521	1360	18	2775	2516	31	6539	5685	46	10356	9458	55	286378	256744	104	3.2939
202079	145056	105	77331	57246	102	1892	1630	22	4282	3257	40	8661	6289	60	13648	11066	72	343400	257686	121	3.29595
96810	95166	80	33112	32744	77	1445	1333	12	1454	1798	18	4543	4332	36	7718	7553	46	213636	205382	95	3.29698
102283	100555	95	34702	34240	78	1082	934	0	1961	1687	23	4191	3993	35	6023	5721	44	149409	145342	97	3.30005
72030	71791	79	23707	23854	69	575	746	0	1316	1307	13	2549	2461	26	4477	4357	38	113226	108045	92	3.30005
54835	55141	72	15261	15194	48	701	700	0	785	936	0	1913	1832	21	2809	3067	28	70681	68334	89	3.30108
31231	32397	66	14603	14761	48	347	402	0	402	416	0	1218	1110	13	2373	2454	26	54754	55695	82	3.30108
241907	184123	121	102416	78130	113	2616	2295	28	4490	3706	43	9719	7587	57	16056	11997	72	371464	291410	130	3.30313
84103	83454	94	24817	24707	74	1077	946	0	1330	1410	14	3025	2828	31	5168	4830	41	121527	117276	94	3.30519
254234	196964	116	104078	81744	114	3045	2489	29	5745	4134	46	11107	8763	59	17484	13499	76	393716	308187	131	3.30519
99487	101443	79	40749	41221	77	1113	1064	7	1839	2294	23	3857	3740	34	6798	6617	43	166396	159869	95	3.30826
208601	159339	100	75123	56090	96	2031	1411	27	4606	3239	42	9316	6965	58	15035	11826	67	416168	313191	114	3.30826
58259	59463	81	23204	23360	60	622	846	0	1163	1112	6	1993	1894	22	2979	2958	31	85564	83712	90	3.30929
120099	115526	84	49176	46358	82	1709	1182	14	2963	2818	31	6096	5869	43	10089	8933	59	297228	283621	101	3.30929
88988	86235	87	29048	28739	76	972	918	0	1424	1694	19	4127	4163	40	6673	6555	43	182526	180120	95	3.31237
102768	100425	87	40548	39440	79	990	1052	5	2278	2097	30	5382	4950	41	7286	7176	50	205503	197117	97	3.31237
151601	140097	91	41935	37178	89	1620	1723	20	2979	3065	31	6926	6140	49	10143	9104	56	262430	238163	106	3.31442
93309	89055	93	37021	36356	78	1176	965	0	1841	1359	21	3687	3549	33	5318	5098	42	128761	128365	97	3.31647
42678	43006	72	20717	20999	56	234	464	0	826	1030	3	1405	1352	16	2281	2375	25	63745	64880	87	3.31647
128210	115611	99	47287	42445	85	1201	1192	10	3199	2660	32	5449	4603	45	6694	6366	48	216445	196917	102	3.31647
87340	84763	82	27851	27939	73	939	1159	8	1370	1395	15	3306	3313	30	4766	4659	38	121022	116033	96	3.3175
111172	109171	83	59369	58530	82	1389	1396	15	2901	2420	35	5358	5354	41	9551	9227	55	271004	260805	98	3.3175
86556	86455	77	21811	21630	60	714	727	0	1534	1348	16	4417	4515	35	7032	6684	44	193788	187307	94	3.31955
207866	156246	105	74090	56003	99	2365	1697	23	4136	3063	37	8205	6236	53	12104	9238	65	307433	226796	117	3.32058
226016	169290	105	73861	57190	100	2637	2176	30	4710	3748	45	9755	7209	61	16487	11793	81	375703	277332	119	3.32058
91054	91747	79	31309	30884	77	893	1025	4	2354	2047	24	3757	3671	33	7361	6845	47	191083	178716	95	3.32058
62840	63758	75	23693	23602	73	566	584	0	1690	1384	17	2567	2644	26	3658	3664	33	91605	90254	91	3.32468
97617	98948	78	25079	25430	60	1332	1458	14	2160	1957	25	4212	3997	34	6486	6324	40	156719	154229	95	3.32673
201865	162839	101	82494	68929	99	2367	1876	26	3427	2742	34	6610	5458	51	10050	7508	60	252500	197351	117	3.32981
117423	110532	99	64419	49526	93	2496	1610	30	6220	4375	53	5848	5172	46	8392	7330	57	200884	187657	99	3.33084
86710	85914	80	43660	43124	78	967	1084	9	1688	1427	19	3787	3962	32	5710	5860	40	179544	172283	94	3.33392
92757	90360	88	31263	30716	78	1332	1180	9	1454	1654	17	4481	4433	33	7168	6715	44	186501	179997	96	3.33494
55429	55308	73	11609	11786	44	625	394	0	1044	825	0	1954	2089	21	3285	2975	31	80711	76158	89	3.337
68492	67632	92	28637	28712	75	682	885	0	1013	958	0	1972	2164	22	4130	3920	37	90297	88121	92	3.33905
180636	145955	99	47582	37474	94	1672	1506	19	2960	2463	30	6474	5580	47	10478	8975	55	283860	228461	113	3.33905
271427	189106	127	83586	57858	122	3551	2534	36	5215	3567	45	10847	7845	63	17143	11826	78	390595	272826	141	3.34007
95047	94677	78	32448	32064	77	1368	1343	14	1529	1730	17	3782	3476	35	5116	4995	38	139282	137332	95	3.34726
105903	104172	82	36973	36158	80	1667	1511	17	2166	2025	28	5591	5010	41	8065	8125	46	229771	221678	98	3.34828
70857	71879	77	33593	33300	76	257	439	0	1557	1563	18	3019	2981	31	4460	4495	33	115149	111825	92	3.34931
78870	79317	79	27342	26912	76	1002	808	0	1287	1240	15	3167	3072	31	5528	5534	42	129364	125227	94	3.35034
162275	138556	93	64097	52627	92	1715	1654	18	3237	2678	35	7460	6630	48	13295	11520	67	353520	297530	108	3.35547
106207	103804	83	43568	42571	79	1207	1204	13	1968	2087	21	4152	3683	36	6468	6375	41	153365	142725	98	3.35649
87752	87195	78	34349	33958	78	886	625	0	1116	1465	17	2992	3242	28	5137	5212	40	120949	115076	95	3.36675
181079	159162	93	71169	60948	92	2400	2107	26	4048	3437	34	7434	6248	48	12688	11271	62	266091	238593	110	3.36881
156667	134732	101	50666	42999	89	1582	1372	18	2759	2561	33	6390	5122	47	9581	8626	55	268236	220840	107	3.37188
125626	108798	89	47279	39927	87	1393	1191	11	2468	1829	30	4324	3488	40	6683	6026	47	165535	142321	104	3.37496
56475	57368	75	23062	23162	61	421	726	0	911	870	0	1940	1745	22	2970	2875	31	68683	69378	90	3.37599
136054	130674	86	35794	34507	83	1496	1293	14	2751	2870	29	5477	5524	37	7997	7995	52	250642	231028	102	3.37907
92863	91550	80	35683	35166	78	727	980	0	1557	1994	21	4415	4182	35	7155	7524	44	200481	190509	96	3.37907
140395	135244	87	40058	37922	82	1519	1285	17	2836	2757	28	5969	5920	39	9280	8155	54	231020	220163	102	3.38112
223324	167473	108	80170	59733	104	2350	1531	28	4045	3160	37	7170	5227	50	11820	8198	62	289795	215892	122	3.39138
57336	58569	73	25234	25489	64	492	540	0	1076	1143	8	1949	1894	21	3313	3389	31	89518	88435	90	3.39138
188782	145362	114	70118	54392	96	2143	1723	25	3052	2657	33	7725	6028	53	13387	10380	68	362570	279178	114	3.39241
85967	85591	81	32281	32568	76	1196	1185	10	1556	1634	21	4773	4494	37	6827	6441	51	190516	188643	94	3.39343
116419	111836	84	35552	35238	80	1338	1412	16	2172	2355	25	5333	5172	40	9204	8387	56	244603	230200	99	3.39446
115507	111854	85	45694	44443	81	1481	1523	16	2498	2348	29	5703	5618	41	9625	9618	53	262531	256418	99	3.39446
60906	61292	85	22774	23287	66	550	584	0	913	805	0	2265	2264	24	3140	3152	29	86530	84707	90	3.39651
167027	152066	90	61851	54758	87	1853	1580	22	3457	2947	35	8131	7268	51	13913	12254	66	372402	330344	105	3.39856
104957	102641	82	37612	37124	78	1145	1050	6	2013	2119	22	4720	5251	37	8322	7289	52	227364	225277	97	3.40164
59171	58628	76	21536	21639	62	708	497	0	1270	1222	10	1751	1778	22	3251	3399	30	81449	81993	90	3.40369
125831	122403	91	40619	40016	81	1575	1577	18	2197	2176	26	6155	6294	42	7948	7698	48	222469	209728	98	3.40369
37232	38573	70	17294	17546	53	370	306	0	652	523	0	1336	1331	15	2114	2430	23	51336	50760	84	3.40369
40181	41230	72	19331	19395	55	339	230	0	276	608	0	1487	1437	18	2394	2350	24	63600	61506	86	3.40472
125272	121128	88	36630	35334	81	1689	1525	20	2394	1850	29	5548	4936	41	7365	6985	51	221625	214494	100	3.41088
92073	89275	82	34579	34055	78	1087	972	0	1353	1731	16	3389	3570	32	5415	5034	41	146631	142509	97	3.41293
121305	116710	95	35003	34057	80	1288	1389	14	2211	2324	30	4802	4526	40	8238	8253	47	240466	230660	100	3.41498
72149	70628	78	35235	35509	76	711	802	0	1295	1277	13	2525	2567	25	3580	3181	34	91865	90776	93	3.41498
114644	112233	82	37228	35987	80	1388	1362	13	2564	2613	29	5439	5344	39	8903	8640	54	259290	241826	98	3.41498
140371	128811	86	55689	48146	87	1801	1550	17	3677	2901	37	7612	6904	50	13440	12262	62	349637	316044	103	3.41498
47301	47927	72	10197	10145	43	473	541	0	1169	1175	13	1952	1837	20	3338	3092	34	90268	88406	88	3.41806
120824	108646	102	42378	37646	86	1715	1342	22	2188	2327	21	5241	4763	41	7813	7666	49	221956	206641	102	3.41909
118199	115182	82	47527	46000	82	975	1073	7	2502	2360	25	4884	4560	40	7714	8025	45	206436	196674	99	3.42114
242237	180508	109	81840	61768	109	2611	2256	30	4067	3315	40	9289	7022	55	14974	11229	62	335419	251798	127	3.42319
62262	60776	89	13946	14026	47	570	588	0	1018	918	0	2025	2128	23	3314	3420	30	92598	91754	91	3.42422
249370	187207	112	107652	81319	108	4409	3199	37	7194	5648	48	14624	11461	68	22598	17690	92	520818	406033	125	3.42422
60784	60353	75	25005	25257	69	618	911	0	708	975	0	2257	2203	26	3633	3500	32	79500	76567	91	3.42524
80252	78585	91	22648	22519	66	874	854	0	1547	1657	14	2831	3120	28	5222	5023	38	117293	113491	94	3.42627
163573	153367	91	32077	30931	85	1930	1860	20	2920	3057	26	7568	7310	48	10245	9477	58	283192	263837	105	3.4273
72105	71873	87	23686	23726	74	656	659	0	1597	1770	17	2598	2669	27	3463	3445	34	98421	97687	93	3.42935
65082	64511	83	22277	22265	58	618	494	0	1120	1443	16	2655	2603	28	4308	4554	36	121088	117180	92	3.42935
33731	35106	69	16462	16860	50	434	425	0	418	528	0	1379	1575	15	2183	2068	23	56439	56456	84	3.42935
168278	139281	96	48903	39392	93	1888	1407	20	3601	3029	37	7385	6094	48	11407	10060	65	261439	216892	111	3.4355
157763	130032	107	59715	49832	92	1733	1381	16	2718	2061	32	6599	5606	48	9667	7858	59	217532	182133	110	3.43653
144745	130477	88	55210	49351	86	1931	1927	20	2664	2742	31	5707	5115	44	9258	7891	53	221098	194178	104	3.43858
60598	61269	77	25431	25357	69	281	527	0	1055	1053	4	1704	1974	21	2685	2943	26	89482	87333	91	3.43858
54484	55857	71	19043	18985	55	758	590	0	1178	1255	12	2257	2320	23	3904	4126	33	96467	96952	89	3.44064
100356	98369	82	42082	41559	78	1149	880	0	2622	2247	26	4074	4030	34	6808	7396	42	179876	176198	96	3.44269
237447	174003	104	76521	55359	101	2959	2204	32	4988	4241	44	12072	8960	67	19264	13844	78	547165	408925	120	3.44577
101001	101128	79	44807	44133	78	1013	1102	7	2505	2522	28	4640	4701	34	6654	6416	46	161678	158814	96	3.44577
72036	71068	87	23273	23455	62	407	474	0	1273	1292	11	2637	2557	28	4572	4692	35	103039	96681	93	3.44577
113201	108740	83	45618	43358	83	1348	1314	14	2102	2484	24	5712	5275	41	7371	7161	46	216414	200644	99	3.44679
57405	57326	83	25168	25498	68	504	659	0	1148	796	0	1647	1646	19	2758	2556	29	68911	67805	89	3.4509
229865	175509	117	123400	98547	103	2910	2207	30	5661	4156	44	11824	9199	64	18871	14575	76	507723	387141	119	3.45192
102613	97930	83	37829	35548	80	1049	1091	7	2295	2043	25	4336	4259	34	6549	6098	43	157473	145684	99	3.45295
101014	99704	84	22789	22475	70	1097	1439	15	2153	2044	22	5206	4788	41	7751	7597	53	233334	216604	96	3.45397
217997	170780	103	82876	65616	101	1984	1561	24	4551	3684	40	8362	6841	52	14500	12042	72	318704	251940	118	3.455
156846	142633	92	55597	49820	89	1698	1511	16	3529	2769	38	6206	5269	46	10130	8541	63	241529	210856	106	3.455
214579	163645	106	92060	73855	102	2149	1657	24	4083	3280	37	8106	5959	56	12385	9704	62	278391	209441	119	3.45705
22856	24220	57	9139	9732	41	259	330	0	324	536	0	977	1072	7	1852	1960	21	44036	45146	78	3.45705
88189	89886	80	23854	24621	58	1150	1352	14	2014	2025	19	3776	3777	34	6667	6928	43	154465	150203	95	3.45705
170063	144364	99	70205	60014	93	1917	1858	22	3536	3273	36	7529	6426	48	12619	11558	60	361864	313628	112	3.45911
121815	115365	86	39652	36529	81	1497	1421	14	2474	2265	26	4712	4439	35	6855	6314	50	187086	170539	100	3.46424
113638	109238	89	46407	44999	81	1422	1740	16	3217	2775	29	7023	6660	43	10532	10562	64	321469	315565	98	3.46424
94115	91808	86	21764	21627	67	1061	1128	8	1663	1633	19	3812	3880	34	7306	7433	44	188529	183107	97	3.46526
180245	148075	98	55776	45210	95	1899	1880	24	3761	3108	34	7605	6712	47	11357	9719	63	325204	265274	114	3.46629
157167	93803	129	62700	37930	122	1622	913	0	2595	1425	23	7158	4586	66	10642	6267	91	290696	181451	139	3.46937
28389	28981	68	11151	11418	43	298	253	0	589	465	0	1346	1085	8	1631	1579	20	51387	51323	83	3.47039
147277	132172	90	54857	50268	88	1878	1737	22	3388	2856	34	7574	6992	47	12417	10375	60	337907	303863	105	3.47142
101666	99866	81	33497	31914	80	1118	1245	11	1859	1898	21	3907	3687	34	6289	5871	43	151233	144293	98	3.48065
142350	128488	92	60205	54566	88	1794	1584	21	2090	1950	27	5726	5302	42	7967	7342	48	216623	192030	106	3.48271
121613	119394	83	30451	30427	78	1560	1586	16	2158	2439	26	6993	6700	45	9043	8284	52	207981	198021	99	3.48373
57318	58103	75	10069	10058	42	736	528	0	927	1030	5	1990	1832	22	3466	3802	31	86250	83360	90	3.49092
73798	73354	88	35849	35567	75	751	784	0	1648	1302	12	2953	3033	30	5356	5258	42	105061	101535	93	3.49502
115597	104872	92	47708	43481	83	940	892	0	1495	1672	19	3823	3519	35	6409	5528	50	168344	155360	101	3.49605
91488	92158	81	27646	27818	73	1181	1151	9	1909	1909	25	4921	4737	36	7725	7089	50	207083	199956	96	3.49605
138866	125116	90	49811	43605	89	2093	1759	25	2725	2355	27	5420	4739	42	10050	8586	58	210552	184717	105	3.49913
83145	81620	81	23771	23092	67	1194	1201	12	1217	1538	16	3740	3419	34	6092	5970	45	136814	130943	95	3.50015
84430	82231	79	41359	40881	79	794	878	0	1974	1564	27	3762	4027	33	6784	6331	45	191797	186437	95	3.50118
232920	179456	109	104723	85718	108	3868	3088	35	5692	4671	47	11502	8994	65	18000	15151	75	428718	350755	125	3.5022
182056	151859	97	71641	59767	94	2622	2098	28	4057	3254	39	9209	7699	53	14673	12890	65	393349	329431	111	3.50323
99622	99308	79	39485	39281	78	1052	1459	14	2538	2489	28	5684	5445	41	8467	8476	49	233212	221207	96	3.50323
83059	82939	78	16187	16174	51	931	816	0	1207	1138	9	3459	3044	33	5253	5241	37	125093	119829	94	3.50528
54128	53337	77	18811	19067	56	287	551	0	893	853	0	1750	1827	21	2614	2839	27	81581	80137	89	3.50836
168244	145611	93	48605	41806	91	2213	1861	23	3260	2653	33	6308	5301	46	8982	7708	56	207980	174888	109	3.50836
118843	116181	83	29089	27857	80	1587	1305	21	2233	2047	23	4710	4950	36	7777	7321	49	183395	172041	99	3.51246
179460	156245	102	64014	56012	94	2217	1966	24	3218	3054	34	7760	6883	47	12400	10888	60	277041	247591	113	3.51657
179587	161521	94	60238	54753	89	1710	1540	20	3370	2931	37	6631	5996	43	10359	9322	56	255383	232991	108	3.51862
77721	76899	83	29935	29881	74	1040	858	0	1439	1081	9	2774	2639	30	4827	4547	40	104538	106329	93	3.51965
63427	63274	77	15118	15023	49	508	664	0	879	1018	3	2716	2736	26	3698	3379	36	120163	117824	91	3.52478
101852	99066	85	29328	28757	79	1215	1070	8	2299	2087	27	4776	4640	38	6926	6823	44	147776	141209	98	3.5258
79960	86558	74	26711	28027	58	1071	1253	9	1327	1345	16	3825	3810	34	5845	5462	45	142830	142769	92	3.5258
84524	83915	82	30670	30470	77	1136	1222	13	1113	2004	16	3361	3179	32	6431	5953	54	148040	141867	95	3.52991
64812	63868	84	19906	20069	58	752	627	0	1740	1675	19	2154	2318	25	3641	3443	32	77214	75904	91	3.52991
223792	162597	109	77049	56073	100	2517	1909	30	4293	3615	39	10643	7238	61	16595	12269	76	492788	350250	119	3.53094
124263	114076	91	47088	43146	83	1831	1392	20	2408	2105	28	5351	4440	43	8096	7160	47	185128	169018	102	3.53401
154085	128783	95	66107	54951	91	1285	1282	13	2907	2624	32	7233	5993	52	11316	9175	65	296003	241539	109	3.53607
90612	89715	78	32768	31763	77	961	731	0	1260	1435	13	3178	3095	30	5006	5074	42	144142	137588	95	3.53914
108664	106110	81	29534	28768	79	1419	1273	15	2220	2553	25	4337	4221	38	6444	5699	44	152300	144750	97	3.53914
183992	139007	106	72307	55589	97	2000	1640	20	3063	2720	37	8013	6635	48	14619	11363	72	402919	315172	114	3.5412
119212	115338	87	37239	36440	80	1405	1456	15	2578	2455	26	6213	6035	42	8606	8312	53	249692	242570	98	3.54222
124840	119258	85	54041	52709	82	1533	1361	16	2456	2721	28	5518	5117	41	9366	8986	58	265874	246908	100	3.54735
147171	131952	104	50392	44963	86	1893	1776	20	2742	2733	29	6439	5739	46	9173	8584	51	226401	198403	104	3.55146
47647	47871	74	22689	23231	67	383	369	0	760	919	0	1702	1631	21	2655	2216	30	67421	69599	88	3.55454
131821	120700	89	42557	37749	85	1826	1795	23	2755	2629	28	5905	5224	44	10166	9016	54	225521	199701	103	3.55556
34442	35890	69	15271	15817	47	633	390	0	482	632	0	1347	1410	15	2358	2709	25	56991	57948	84	3.55659
128227	107459	95	47745	39269	86	1243	1047	5	1763	1746	24	4097	3500	39	7614	6663	44	174431	145378	104	3.55761
195863	166894	106	78623	66957	99	2400	2042	25	3527	2964	36	7780	6950	50	12679	10769	63	291786	252300	115	3.55761
86518	87779	80	31147	30973	76	1075	952	0	1360	1140	13	3505	3464	31	5596	5717	42	125082	123709	94	3.56069
116666	113799	84	33469	32898	80	1158	1191	11	2004	1968	25	4762	4698	38	8341	7673	49	219548	207557	99	3.56069
81033	78111	82	29839	29429	77	868	845	0	2268	1702	27	3575	3326	33	5070	4784	37	134878	128381	95	3.56275
147175	130945	91	47061	40836	88	1023	984	0	2641	2281	28	5698	4822	42	8400	7015	52	211253	182825	105	3.56377
93991	93274	81	28062	28039	77	989	976	0	2157	2129	21	5161	4897	39	8832	8235	58	223364	216704	96	3.56377
75404	73223	83	25808	25673	75	486	482	0	1266	1341	13	2660	2726	27	3995	4021	36	106636	106682	93	3.56685
156820	125955	102	61893	50312	93	2084	1565	23	3348	3106	30	7707	6116	54	11259	8987	69	332845	267521	111	3.5689
23801	22944	64	16745	16815	51	204	146	0	333	618	0	457	494	0	326	561	0	12144	12167	51	3.57711
269367	204161	112	81563	62397	108	3305	2416	32	5150	3887	46	11669	9513	69	17782	14054	74	400214	320810	127	3.58019
166231	141601	96	53108	44071	91	1765	1825	20	3562	3339	35	8043	6883	49	13234	10659	65	347464	297406	109	3.58122
256146	193466	114	99795	76728	106	3210	2113	34	5214	4269	44	11963	9248	66	17229	13384	69	482284	370586	124	3.58224
139427	126549	88	53473	47297	85	1372	1138	9	2616	2553	28	5076	4229	45	6906	5973	50	171787	155664	104	3.58224
245016	186521	122	81709	62734	104	2280	1895	26	4099	3134	38	8539	6832	53	13022	10184	67	333328	265067	122	3.58224
76388	75536	81	20590	20920	57	849	800	0	1540	1566	16	2712	2872	28	4699	4424	41	114619	107616	94	3.58737
139382	127477	91	46485	42074	86	1983	1308	22	3304	3309	30	5998	5195	45	9508	8923	50	227300	203120	104	3.59558
59761	62630	67	22384	22701	60	770	591	0	955	1103	8	2234	2505	25	4308	4246	34	109750	106412	90	3.59558
110141	95110	88	38085	32985	86	997	1017	4	1759	1343	21	4092	3674	38	6052	4680	49	148562	127545	103	3.59661
157471	142897	91	43508	38605	87	1950	1949	22	2745	2901	29	7400	6831	46	10842	9511	61	276296	254087	107	3.60174
71948	73505	77	27875	28020	74	764	803	0	1249	1118	8	2742	2736	29	3336	3485	34	109031	104178	92	3.60174
101374	98490	85	28910	28461	78	1504	1419	17	1974	1627	20	4735	4785	36	6188	5759	39	154519	152774	97	3.60482
73694	73646	79	21541	21573	62	787	565	0	891	1316	12	2790	2536	28	4611	4854	35	104030	104523	92	3.60584
111978	109309	85	31325	30311	79	1481	1210	13	2429	2449	26	5204	4898	41	9153	8838	58	205611	197327	98	3.60584
115466	112414	82	50328	49343	81	1493	1467	17	2312	2083	25	4668	4787	37	7363	7113	48	174525	168630	99	3.60687
139705	125160	94	47933	43440	89	1349	1431	15	3031	2915	28	4937	4781	38	7318	6996	45	191263	174440	108	3.6079
158940	134300	103	60784	51315	90	1854	1720	18	2885	2788	31	7408	6435	48	11928	10237	63	326887	285178	108	3.60995
118799	111623	84	42155	38585	84	1153	1207	10	1916	1887	27	4497	4102	37	6770	6189	51	178651	163290	101	3.61303
34166	34229	65	15802	16468	48	174	314	0	602	687	0	1213	1161	11	1941	1950	21	50567	51021	84	3.61405
85689	84965	78	37696	37308	78	963	991	0	1314	1199	12	3080	2784	31	4736	4614	38	107475	101900	95	3.6161
129534	120158	99	43079	40284	85	1588	1358	17	2200	2251	24	5017	4936	37	7917	7249	53	204061	191720	102	3.62124
69897	70228	83	26884	27094	74	529	756	0	938	1199	9	2382	2452	26	3777	3890	33	103017	98572	92	3.62124
96621	97009	80	26181	25964	77	1504	1335	17	2213	2257	25	5813	5320	42	9044	9371	49	250287	244799	96	3.62431
95194	93749	83	27025	26846	77	1346	1424	13	2022	1632	22	4361	4050	35	7109	6669	46	151590	143758	96	3.62431
142385	131442	98	53623	50514	85	2061	1689	22	2387	2583	28	6080	5629	42	9098	9062	52	227583	210888	102	3.62534
71685	72478	78	18610	18785	57	728	691	0	749	917	0	2480	2081	28	3563	3501	32	113019	113453	93	3.62842
164873	131537	98	57955	44973	94	2008	1350	21	3780	2688	43	8569	6619	55	14191	12036	65	386078	315042	111	3.6315
108580	105138	85	36241	35369	79	1396	1292	11	2716	2805	27	5264	5255	39	8676	8682	50	242946	229404	98	3.63252
192189	158872	99	66043	53865	95	2198	1659	25	2940	2691	33	7110	5781	53	10963	8570	59	275326	236995	112	3.63355
27145	28125	53	9780	10218	42	245	309	0	681	699	0	1169	1433	13	1662	1906	21	44884	46355	82	3.63355
217762	182685	99	76511	65212	97	2064	2124	26	4189	3054	39	8378	7048	53	13407	11756	62	305626	259950	114	3.63663
94420	93542	78	29155	28858	77	1130	931	0	1796	1599	18	4301	4571	34	7588	7596	44	207385	196146	96	3.63971
245921	186844	121	89828	69855	103	2576	1806	32	4283	3147	44	9931	7465	58	14283	10377	70	359777	269152	121	3.64073
64716	67082	74	27931	28276	74	404	384	0	1072	1214	10	2192	2234	24	3163	3395	30	106956	108638	91	3.64073
54892	55978	75	22341	22835	63	593	618	0	625	709	0	1969	2038	21	2595	3080	27	75331	74034	90	3.65099
93178	90597	87	29710	29301	77	633	690	0	1265	1456	15	3764	4113	34	6300	5437	45	174914	165019	96	3.65099
93735	92759	79	30003	29641	77	1290	1187	10	1695	1336	21	3622	3647	33	6151	5871	41	133342	125523	96	3.65099
105330	99374	84	39930	37600	80	1432	1225	16	2531	2317	31	4958	4516	40	7661	7508	50	171293	159309	99	3.65099
240594	187450	110	107778	85053	102	3132	2679	31	5646	4928	42	10885	8576	58	17984	14557	77	428586	356399	120	3.65305
138527	134850	84	39667	38675	82	1854	1652	22	3059	2917	33	5758	5526	40	8826	8340	51	182549	172128	101	3.65305
87396	84608	82	35273	35132	79	962	827	0	1762	1868	21	4280	4259	36	6744	6987	42	193524	185565	97	3.65305
149587	125886	91	56771	47950	90	1909	1664	17	3358	2562	33	6938	6096	49	11758	10094	59	322722	267594	108	3.6551
144448	126880	95	63377	55228	87	1386	1471	20	2209	2095	30	6036	5134	46	8633	7298	51	225668	199555	105	3.65715
334430	229776	133	117344	82511	131	4504	2887	41	7368	5073	53	14838	10655	72	23200	16281	99	546962	384944	149	3.66023
78553	79014	81	31214	31478	75	911	874	0	1344	1434	16	3185	3349	29	4935	4975	38	124628	119892	93	3.66023
90048	86756	85	25917	25680	78	1180	994	0	1623	1685	16	3253	3135	31	5274	5045	39	133124	129757	96	3.66125
267273	199044	113	93307	69676	111	2854	2340	31	5354	4148	44	11459	8648	67	17904	13364	93	414987	312080	129	3.66536
228198	186572	105	90500	73242	96	2339	1820	28	3991	3350	40	9436	7848	55	12961	10832	64	386801	319310	114	3.67152
112474	111938	80	43707	43122	79	1313	1201	11	2253	2189	28	5192	5148	41	7780	8091	50	230669	221492	97	3.67152
82832	85249	76	30259	30446	75	626	844	0	1135	1265	14	2928	3087	31	6140	6564	40	129115	124511	93	3.67152
83398	82499	81	23068	22853	64	1333	1328	15	1825	1519	19	3198	3110	31	5478	5487	38	115923	110539	94	3.67665
86837	87245	79	37629	37479	78	855	900	0	1235	1324	13	3171	2991	32	4989	4629	41	120200	115572	94	3.67665
156259	137454	94	77773	69397	89	1767	1442	16	3094	2729	33	5874	4847	43	8750	7404	54	241620	213412	106	3.67665
98356	97006	83	21520	21472	61	718	695	0	1849	1679	21	4164	3998	35	7384	6918	52	163472	155976	96	3.67665
156012	127024	94	69072	56620	93	1747	1443	19	3875	2998	39	7404	6212	49	12041	9964	68	337237	270692	110	3.68178
36439	39513	69	19397	19991	54	291	333	0	527	492	0	1219	1384	16	1741	1806	22	60759	61278	85	3.68178
98584	97779	87	37021	37098	78	1033	1059	6	1376	1474	16	3352	3363	30	5067	5212	37	120112	112764	96	3.6828
207353	157195	106	77021	58815	100	2248	1659	25	4292	3373	41	10430	7968	59	14273	11895	64	410597	312675	118	3.6828
180527	142974	100	66345	53785	97	1997	1529	23	3809	3084	39	7819	6226	49	12770	10069	62	367205	294553	115	3.68486
81511	81523	79	32996	32821	76	719	886	0	1341	1572	16	2795	3136	28	4287	4109	33	109826	104676	93	3.68588
363804	238565	140	126200	82440	135	5567	3609	44	8227	5195	59	15673	10755	71	25518	17959	102	549455	386387	153	3.68691
64895	64096	84	23895	23805	65	482	538	0	1163	1404	15	2124	2344	21	3196	3122	30	93641	92474	91	3.68793
88198	87891	88	26316	26412	75	1124	982	0	1735	1622	17	3111	3173	30	5574	5582	43	127329	124188	94	3.68896
150830	127391	94	56147	46642	91	1351	998	0	2414	2177	37	6136	5070	44	7681	6239	49	237038	194073	109	3.69204
234000	184802	106	97529	77383	102	2329	1702	29	5113	4068	43	9204	8224	53	14924	12362	68	425938	346260	120	3.69204
59902	60516	75	20246	20410	56	362	531	0	1112	1237	11	1920	1901	23	2846	2646	26	81825	79523	90	3.69512
286737	198303	118	98843	68624	118	3419	2507	36	4897	3299	49	10192	6752	63	15035	9943	77	364631	256150	136	3.69717
223556	171627	99	84506	64129	99	2000	1323	24	3256	2581	32	7473	5763	53	12595	8776	68	315943	234385	117	3.69717
54952	58618	59	27742	28138	71	463	476	0	1095	1030	4	2455	2424	26	4175	4279	33	98794	94513	90	3.69717
276368	219280	115	85368	67199	108	3706	3175	34	6742	5188	48	12752	10212	63	19775	15335	83	458388	357662	127	3.69922
59214	60369	73	26696	26979	69	647	816	0	1034	1124	7	1970	1955	22	3006	3104	30	85605	86401	90	3.69922
89874	87342	80	37531	36968	78	951	1038	4	1963	1706	24	3643	3422	34	4616	4263	35	124865	120372	96	3.70127
336302	227355	138	140081	99647	137	4010	2810	39	7302	5134	54	15426	10219	75	21883	14333	91	541078	365176	155	3.70333
148345	128541	94	41473	34632	91	1567	1408	16	2259	1891	28	5219	4648	44	7587	6900	49	198789	170042	108	3.7064
118393	113906	84	42785	41841	82	1207	1212	10	2278	2215	26	4779	4721	39	7726	7568	45	174873	163930	99	3.70948
108768	106218	83	38574	37465	80	1214	1207	12	2271	2373	26	5016	4931	37	7175	6800	47	177904	173180	98	3.70948
140949	131261	94	43967	40180	87	1550	1505	18	2802	2473	30	5761	5061	42	9303	8437	55	210989	197277	104	3.71256
69278	67945	79	19016	19174	55	616	855	0	881	710	0	2353	2277	27	3884	3803	35	101894	101372	92	3.71564
117114	112401	88	32305	31518	79	1160	1330	14	1980	2291	21	5280	5062	40	7873	7365	54	187877	179093	99	3.71564
201285	153893	111	75866	57811	97	2264	1652	29	3371	2434	38	8910	6920	55	14597	11314	68	424916	320000	115	3.71667
80215	79813	94	26629	26601	75	924	842	0	1534	1474	18	2775	2745	29	4993	5223	38	135144	132150	94	3.71974
237379	187997	106	92683	76236	104	3640	2975	35	5955	4962	46	12223	9940	65	18371	14702	79	423188	347107	122	3.7218
130579	114089	90	47635	40445	87	1416	1119	10	2291	1797	28	4543	3808	40	7136	6415	49	191143	160172	104	3.72487
88006	87986	79	22439	22612	63	887	843	0	1553	1441	17	3271	3202	32	5866	5663	37	136139	134794	95	3.7259
72998	72767	77	28784	28592	75	341	451	0	1440	1060	9	2051	2134	24	3998	4121	33	107100	103047	93	3.7259
267247	194035	113	80205	57909	108	3283	2400	32	4573	3739	42	10858	8026	63	16583	12930	74	418759	306625	127	3.7259
48134	49488	73	24090	24178	72	473	564	0	852	736	0	1405	1508	18	2322	2649	24	66652	67080	88	3.72898
47666	47899	78	13095	13259	46	717	709	0	1294	909	0	1930	2054	24	3042	3165	30	72178	68227	88	3.73103
215388	164220	100	68039	50017	97	2042	1416	28	4211	3618	37	7708	6050	49	12520	9135	68	326391	249530	115	3.73308
112144	109716	83	33917	33080	80	1595	1175	18	2855	3127	27	5513	5362	41	10051	9292	56	274972	261030	99	3.73616
82738	81202	81	48635	48953	79	599	731	0	554	880	0	2105	1968	23	3947	4156	36	96072	92224	95	3.73719
76245	76350	77	22774	22936	64	950	906	0	1346	1360	14	2926	2730	30	4942	4972	38	119100	117009	92	3.73719
183129	150993	100	47531	38926	91	2021	1613	24	3426	2711	45	6876	5705	47	10461	8751	58	238785	187741	111	3.73719
82555	79964	88	22349	22259	67	667	634	0	1449	1386	16	3392	3350	31	5489	5659	39	140610	134420	94	3.73924
88414	87270	89	32275	32002	77	1019	1075	6	1199	1652	14	3421	3325	32	6429	5958	46	132421	127247	95	3.74335
63311	64930	74	22393	22373	65	720	608	0	861	1334	13	2360	2370	27	4624	4433	36	113524	113448	90	3.74437
205263	177319	108	85767	75990	95	2415	2266	25	4529	4292	36	9899	8359	59	14407	11714	61	390139	321512	113	3.74642
154336	130033	96	55240	46548	91	1643	1104	18	3050	2282	34	5618	4607	44	9665	7664	54	234983	192223	109	3.74848
175310	147274	97	58293	46873	96	2306	1934	24	4292	3716	41	7011	5763	47	9693	7640	57	284358	233241	113	3.74848
102256	101937	81	42185	41548	79	1224	991	0	2081	2036	24	4928	4842	44	8177	7266	54	233685	225870	96	3.7495
117524	114271	86	41314	40055	80	1594	1648	17	2238	2430	25	5373	4884	40	9473	8971	56	263562	248699	99	3.7495
95229	93379	83	30334	30143	78	1064	910	0	1695	1686	20	3973	3615	35	6464	6459	42	160332	153224	96	3.75155
48341	47915	82	19094	19409	57	430	437	0	1203	986	0	1628	1764	20	3007	2683	32	63913	63491	88	3.75155
49378	48879	76	18260	18575	54	490	524	0	897	846	0	1852	2053	21	3312	3141	33	75041	76594	89	3.75669
86796	86822	82	40683	40586	78	969	912	0	1497	1353	17	3487	3222	33	5011	4944	37	124227	118947	95	3.75771
238407	168984	128	78335	55077	128	3248	1970	34	4429	3224	41	9736	7320	56	14655	10663	75	347067	258627	128	3.75771
83367	82585	88	20267	19890	56	853	842	0	1471	1715	18	3461	3358	31	5168	4570	41	131778	128149	95	3.75976
116750	113801	83	27186	26730	79	1256	1201	13	2672	2411	28	6312	5735	44	9310	9264	57	279575	264572	98	3.75976
138423	117701	90	47839	40689	87	1593	1151	12	2117	2024	26	5517	4693	43	9080	7463	58	203669	172634	106	3.76284
97706	96082	81	36432	35641	80	1028	1145	9	2113	2021	23	4730	4801	39	8061	7622	51	218604	209148	97	3.76489
241851	189715	113	98556	77187	106	2319	1764	26	5058	3949	45	8928	7134	55	14549	10109	72	323096	245183	120	3.76489
148210	123552	107	47144	39773	89	2211	1867	24	3441	2882	39	8339	6833	53	14189	12372	67	388417	328444	107	3.76592
292579	207789	122	98336	70516	117	3226	2735	35	5839	3741	48	11403	8539	63	17975	13086	85	405539	295851	135	3.76797
121923	119515	87	51127	50259	82	1318	1493	13	2740	2590	28	6430	6034	42	9588	9206	56	268437	251871	99	3.77105
134205	123484	88	50205	44487	86	1449	1133	13	2749	2390	31	6491	5454	45	10454	9788	52	303671	285398	102	3.77105
195180	162357	100	52808	41132	96	2326	1965	26	4394	3687	39	8012	6729	51	13198	11321	67	297500	243292	113	3.77105
127138	106932	91	51555	43767	87	1189	1104	9	2467	2069	31	5122	4209	44	7639	6241	51	211016	180497	105	3.77208
210696	175918	98	87722	75035	96	3359	2805	29	3696	3319	42	9182	7749	56	14575	11954	69	358076	303767	114	3.7731
126576	123232	83	55686	53329	82	1471	1371	13	2850	2646	30	5971	5708	42	8461	8278	52	220146	211664	99	3.77413
64930	65390	75	28685	28713	75	728	766	0	1561	1434	18	2286	2267	28	3227	3292	30	81709	79309	92	3.77516
58448	56783	77	22477	22394	65	439	669	0	747	667	0	1804	2068	23	2590	2704	27	85797	84986	92	3.77618
291788	219113	129	98122	73089	118	3391	2525	35	6060	4906	46	12261	8844	62	20140	14751	81	430077	324019	135	3.77926
138632	115412	91	48127	39333	88	1368	1158	12	2002	2218	21	5005	4250	42	8341	6643	53	191000	153903	106	3.77926
148096	136464	96	55234	52432	86	1549	1416	20	3327	3500	28	7217	6790	47	11070	10033	57	282743	268319	104	3.78029
48399	49323	77	12527	12594	47	328	671	0	823	820	0	1617	1669	20	2973	3231	30	76597	75702	88	3.78234
197893	158223	114	59410	46272	95	2031	1731	28	3634	2659	37	8397	7096	53	13571	11016	69	309792	251660	114	3.79465
51488	50612	74	29716	30002	74	387	581	0	625	846	0	1636	1727	19	2844	2743	28	85809	81768	90	3.7967
139770	116628	109	61757	50835	97	1930	1510	21	2905	2522	30	6876	5713	49	10492	8640	62	304884	257941	109	3.7967
109070	108234	80	40745	40751	79	887	1023	4	2709	2168	29	5681	5800	40	8010	7733	49	218020	212734	97	3.7967
85240	86969	77	28758	28946	75	841	876	0	1749	1334	17	3076	3155	29	5214	5087	40	135206	131424	94	3.7967
132514	123874	96	40089	36821	82	1551	1280	15	2649	2820	30	5844	5195	45	8986	8764	49	252107	233458	101	3.80081
215988	175508	114	66389	53280	99	2745	2216	32	4749	3582	42	8810	7032	57	13551	12063	64	290226	240049	116	3.80184
192055	159876	98	64349	52951	94	2544	2015	28	3276	2918	36	8104	6769	51	12497	10481	68	286941	238964	112	3.80389
100155	99077	87	38837	38371	79	1306	1070	7	1873	1638	20	3980	4058	33	6520	5771	51	142336	135609	96	3.81517
94713	93105	81	41253	40848	79	1519	1285	15	1987	2114	20	4260	3970	35	7285	7115	50	184424	177025	96	3.81723
151735	138502	97	59904	54549	87	1641	1608	20	3070	2540	35	5853	5312	45	9148	8090	51	207313	184382	105	3.81723
83611	83731	79	28556	28698	75	707	811	0	1430	1565	20	3517	3650	33	6567	6711	42	172883	168657	94	3.81825
97617	97198	80	28784	28905	69	1316	1274	16	2303	2238	27	5001	4957	37	8032	7585	49	223773	212258	96	3.81825
200405	164338	107	78435	63906	98	2310	1832	25	4992	4205	46	9495	7881	58	15540	12674	75	441043	366702	117	3.81825
98132	95792	82	25594	25437	67	1348	1446	15	2169	2224	29	5366	4869	43	8719	8344	54	243245	233559	97	3.81928
117581	113865	84	51742	49848	83	1343	1118	8	2466	2263	26	4734	4455	38	6923	6862	46	178138	169766	100	3.82441
173268	159541	92	96985	91174	90	3177	2846	30	4811	4558	36	9830	9202	56	15783	14607	69	370068	342913	108	3.82749
106876	102168	84	45809	45121	81	1231	1226	12	2417	1801	31	5081	4829	38	7891	7075	49	209904	204666	98	3.83365
114507	108992	84	42379	41586	81	1179	1027	5	2665	1898	26	4009	3757	35	6491	5872	50	166270	159164	100	3.8357
105504	103668	87	56037	55418	80	1122	1101	9	2116	1968	21	4197	4240	35	6490	5667	44	170339	165807	98	3.8357
261657	206704	111	122082	98250	106	2794	2350	31	5018	4640	39	10252	7845	58	16707	13465	70	384728	308184	124	3.83775
125364	122182	84	47713	46618	82	1935	1765	23	3064	3118	31	7299	7214	47	11716	10750	52	317780	304479	100	3.83878
191102	147812	101	62776	47655	99	1481	1476	20	4088	2909	39	7976	6520	51	13433	9602	70	360066	278539	117	3.84083
65589	65035	78	18144	18440	53	618	639	0	1020	1233	12	3235	3117	34	4906	4767	43	107791	105046	92	3.84288
66226	66700	78	22419	22299	68	485	803	0	1219	1118	8	2416	2489	28	3811	4053	32	115089	113643	91	3.84288
47971	47229	74	8174	8254	40	495	610	0	442	898	0	1906	1882	23	3082	2844	32	76485	75492	88	3.84596
107207	104465	92	42263	41283	79	1036	1309	15	1613	1394	18	3993	3861	35	6450	6253	42	160080	151004	97	3.84699
115614	111840	83	29236	28766	80	1093	1100	7	2267	1887	25	5510	5156	41	8112	7988	46	201200	192841	99	3.84904
299626	212267	131	119637	86784	127	3836	2802	35	5824	4827	47	12379	9028	64	17561	12866	75	440240	323411	145	3.85109
227436	194309	95	99979	85885	95	3631	2899	32	4880	4396	39	10364	8748	57	16727	14932	67	383401	340789	112	3.85109
144775	128402	103	43454	36642	88	1700	1649	16	2757	2693	29	6231	5524	43	11596	10959	57	308608	277288	105	3.85725
74489	72683	80	24367	24205	66	708	701	0	1589	1644	16	3043	3176	29	5512	5292	38	153635	143613	94	3.85725
130930	117616	87	41583	35323	84	1410	1162	15	2588	2123	28	7646	6553	52	10862	9450	56	336288	291655	103	3.85827
72015	71372	85	24373	24166	75	558	680	0	828	780	0	2520	2713	28	4173	3908	35	109594	105618	94	3.86032
87717	86384	78	33864	33947	77	925	1014	6	2206	2040	25	3580	3572	30	5814	5720	52	126090	122236	94	3.86443
71349	70834	79	28905	28975	74	666	923	0	1155	1069	10	2954	2988	29	4452	4062	43	121577	116241	92	3.86648
175516	148569	96	82787	71583	92	2402	1951	28	3757	2974	35	8145	6606	52	13209	10610	72	385381	319666	109	3.86648
152291	130241	91	63168	52640	89	2177	1965	26	2890	2672	31	7150	6059	46	12045	10838	64	343777	299347	107	3.86751
168407	146624	95	53324	46984	91	2132	1495	25	3084	2662	31	7782	7402	49	11799	10100	64	345275	303678	110	3.87161
76138	74038	82	23128	22632	64	976	1175	7	1640	1404	14	3010	3104	29	4888	4941	38	127606	123493	95	3.87674
210184	166080	104	73822	57974	103	2326	1909	27	4095	3144	39	8492	6655	56	13117	10083	65	327471	254323	120	3.87674
103794	103211	80	43620	43003	79	1472	1607	17	2804	2766	26	6068	5658	42	9268	9053	55	265589	254485	96	3.8788
98420	96057	82	39136	38183	79	1136	1112	9	2166	1713	22	4464	4647	35	6709	6684	41	193597	183918	97	3.8829
196949	149775	102	73871	55881	100	2384	1650	24	3547	2747	38	8294	6104	58	12160	9460	68	353732	260858	117	3.88393
49519	53322	56	19108	19711	52	468	536	0	566	819	0	1478	1535	19	3023	3031	28	67167	68773	88	3.88393
67602	66906	78	26991	27128	74	305	556	0	1159	1012	2	2640	2742	26	4072	3899	36	97542	96283	92	3.88803
124597	120077	85	40603	39719	82	1688	1845	20	2883	2574	31	6487	6200	43	10240	9212	60	222247	215657	101	3.88803
40209	40265	69	16204	16385	51	120	322	0	713	550	0	743	908	0	2111	1889	25	52708	52747	86	3.89008
239136	169307	107	89043	62768	106	2830	2164	31	4706	3251	47	8770	6441	58	14637	10190	75	338066	250175	123	3.89111
59035	61045	80	21214	21463	57	515	568	0	816	1291	10	2250	2430	26	3732	3559	35	94561	93559	90	3.89214
111020	110499	86	28676	28735	71	1304	1194	13	2242	2203	27	5251	4853	39	8612	8114	50	220039	208819	98	3.89214
153359	127189	94	58815	49058	92	1421	1233	14	2608	2292	27	5214	4246	45	9055	7492	57	213508	176842	109	3.89214
214974	158029	110	87674	65293	106	2361	1789	30	4087	3338	37	10440	7655	61	16944	12336	79	457893	340137	123	3.89316
119479	112912	100	42104	41009	82	1156	1255	13	1721	1850	18	4230	4415	35	6610	6353	44	170895	162111	101	3.89624
220646	173431	106	76333	59268	102	2104	1878	26	4326	3002	39	7193	5410	57	12191	9501	71	274307	220943	120	3.89624
222957	170944	99	80308	62286	97	3106	2400	33	4618	3516	44	9464	7260	57	16048	11748	80	391022	295428	116	3.89624
121181	115383	93	40922	39500	81	1462	1354	15	2257	2331	30	5540	4853	42	7776	7645	47	246528	237398	100	3.89932
39356	41590	69	7982	8427	39	286	346	0	501	730	0	1594	1777	22	2558	2654	28	72833	73945	85	3.89932
116645	109190	85	42508	38461	84	1362	1484	13	1677	2015	21	4738	4414	38	7801	6620	55	179688	162372	100	3.89932
144481	124515	89	56207	47938	89	1310	1434	15	2843	2165	32	4942	4072	41	7249	6622	48	214674	176340	106	3.90547
88790	88315	81	37891	37592	78	1011	956	0	1851	1706	18	3558	3413	32	5298	5635	37	126868	125713	95	3.90547
121914	116864	91	48991	47586	82	1668	1590	19	2595	2163	26	5967	5473	41	10116	10181	55	261859	247351	100	3.9065
206755	158542	102	83417	64298	100	2681	1978	30	3638	2827	38	9701	7788	56	15395	12284	73	430890	324655	117	3.90855
61271	61941	75	28018	28087	73	479	689	0	1153	920	0	2146	2156	26	3165	3275	30	86405	86233	90	3.91061
41938	41243	77	19129	19333	55	404	508	0	682	592	0	1420	1732	17	2715	2308	31	63614	63138	86	3.91163
85218	80038	93	26944	25306	78	601	634	0	1515	1606	16	2953	2852	30	4774	4953	40	110242	102632	97	3.91574
102748	99486	83	34900	34268	80	1312	1354	15	2418	2647	26	5385	5365	40	9098	9379	51	254607	244204	98	3.92087
204903	163324	100	78561	63593	99	2417	2019	28	3267	2827	33	7680	6292	49	11974	9657	65	302095	245469	117	3.92087
100928	91843	93	36845	33249	81	924	792	0	2225	1777	28	3911	3854	36	5885	5095	45	149532	136151	99	3.92395
136934	121486	90	62695	56317	87	1502	1561	18	2243	2420	28	5627	4851	46	7675	6504	51	222458	187780	104	3.92497
52166	52802	78	12345	12531	45	471	429	0	746	885	0	2148	1872	26	2986	3323	28	76654	76988	88	3.92805
196668	159469	102	65435	52628	99	2148	2050	24	3920	2876	39	7838	6719	51	12430	10663	60	299727	245599	117	3.92908
162147	137310	96	63966	53473	91	2254	1721	25	4214	3080	39	6786	5820	47	10408	8663	62	239197	194494	108	3.9301
359960	249704	141	256143	193461	134	11533	8565	54	18009	14184	82	37395	29255	135	58925	46024	138	1.04858e+06	1.00808e+06	152	3.93215
292577	203305	135	109600	77685	117	3421	2595	33	4444	3814	36	11966	8604	69	17484	13295	83	410994	291177	135	3.93626
123767	111395	92	44095	38845	86	1519	1249	14	2520	1845	31	5213	4437	42	7462	6350	47	179756	156521	102	3.93729
96154	94254	80	30684	30423	78	1184	1147	10	1923	1848	25	4765	4640	38	7151	6780	45	202677	193962	96	3.94344
175765	154321	96	53819	46184	89	2132	2063	24	3678	3755	34	7185	6736	46	10156	8603	59	240419	210965	108	3.94447
198412	157465	104	82245	68047	95	3777	3061	37	5954	4903	43	13877	11244	74	20347	16623	81	447326	371098	113	3.94755
187958	154485	107	59769	48658	94	2028	1428	23	3381	3000	38	7033	5724	51	11692	9736	58	274225	231429	113	3.9496
201581	150294	101	55966	41351	97	2616	1974	29	3685	2845	37	9209	7367	58	16444	12083	73	427043	319980	116	3.9496
125868	117750	86	50429	46302	83	1305	1243	11	2026	2087	27	4732	4237	40	7613	6975	47	179015	165082	100	3.9537
174736	159094	91	70953	63814	90	2163	2067	23	3868	3652	38	7577	6876	47	12162	11032	70	273156	245655	107	3.95781
145452	117845	92	48668	39635	89	1216	1135	9	2265	1877	31	5003	3845	43	7422	5854	54	180686	141698	108	3.96191
97932	96314	82	26192	25975	77	1050	1032	6	1881	1569	21	3998	4055	34	6400	6243	41	147937	143296	96	3.97012
93214	90489	83	37032	36217	79	936	863	0	1571	1440	18	4152	4079	35	5652	5406	39	180904	175580	97	3.97217
107088	104245	82	36158	35447	80	1231	1419	15	2361	1662	24	5558	5014	39	9265	8939	54	252028	240649	98	3.97525
125202	120861	87	43055	40919	82	1843	1511	19	3162	3113	33	7319	6878	48	11422	10658	60	309421	286902	100	3.97525
189299	160740	96	66911	55564	92	2633	2127	25	3953	3257	35	6844	5870	46	11571	9111	62	246909	200123	111	3.9773
86157	87678	78	31175	31354	76	757	944	0	1592	1667	21	3230	3447	29	5095	5242	36	120361	116421	94	3.9773
38683	37547	71	20801	20909	57	323	377	0	280	380	0	1659	1474	20	2259	2416	22	64976	66222	85	3.9773
107498	104485	97	31399	31137	78	1367	1334	13	2450	2719	26	6033	6015	41	9224	8978	53	261428	252880	97	3.97936
113081	108293	87	47558	45276	82	1344	1374	14	2555	2320	27	5287	5332	37	7693	7241	43	182665	173485	99	3.98038
115170	109345	90	63953	63039	82	1427	1489	14	1737	1696	18	4295	4351	34	7651	7203	46	175155	166992	99	3.98244
32172	32467	69	11280	11582	44	431	339	0	285	911	0	1226	1226	11	1994	1935	25	60471	61437	83	3.98551
243316	203787	114	142082	120634	104	3781	3035	35	6984	5363	48	13088	11351	64	20822	18086	79	518135	452167	120	3.98757
210502	158516	101	80828	60857	98	2177	1763	26	3336	2509	40	8571	6434	53	15446	12015	72	406789	300321	115	3.98757
67326	68096	77	23736	23054	77	616	639	0	1257	1390	14	2473	2398	28	3549	3296	34	93703	94692	92	3.98962
201939	153545	99	74160	55560	97	2528	1950	30	4357	3393	36	11048	8390	60	17435	13361	81	486699	362852	115	3.99475
173765	149382	97	54135	44745	93	1905	1814	24	2667	2719	29	5923	5048	42	9045	7424	54	218000	183296	110	4.00193
260385	190840	111	90278	67174	105	2958	2340	31	5406	3777	45	11274	8756	66	17018	12650	73	401827	307602	124	4.00193
142498	122567	95	55065	47395	91	1916	1710	21	2750	2269	31	6721	5746	47	10069	8518	63	236693	197886	107	4.00398
288576	194517	136	107540	75330	122	3584	2591	38	6706	4023	52	12026	8603	62	18016	12550	77	433344	300970	140	4.00911
64250	64044	87	21145	21229	60	516	377	0	1408	1075	7	2340	2152	23	3511	3219	34	91865	89004	91	4.0163
92348	90691	80	33805	33618	77	1421	1124	11	1690	1668	20	3190	2853	32	5603	5350	40	116306	113314	95	4.01835
186089	137628	101	68735	51627	98	2004	1370	24	2644	1980	35	6864	5017	52	12438	8994	62	346556	260890	117	4.01938
133758	106212	109	50347	38507	109	1444	1001	2	2252	1607	26	4540	3569	41	7714	6094	48	207526	154250	109	4.01938
213101	175986	115	72130	60046	98	2581	2144	26	4290	3665	42	8378	7113	50	13092	10367	68	287451	239418	115	4.0204
157065	131796	91	53730	44503	90	1637	1353	18	2232	2113	27	6117	5179	44	10072	7758	66	232067	191784	109	4.0204
98201	87881	99	39799	35770	82	910	889	0	1311	1448	16	3755	3329	35	5691	4602	44	152901	134693	99	4.02143
120671	115190	96	33754	32991	83	1354	1233	14	2575	2329	27	5548	5545	40	9241	8896	49	255434	239600	101	4.02348
96164	94220	85	29523	29379	77	1200	1058	7	1432	1719	18	3541	3438	34	5321	5120	44	130694	125198	96	4.02348
88012	87136	80	35896	35540	78	1136	888	0	1302	1040	6	2992	2770	32	4572	3929	39	117514	113583	96	4.02348
146554	133600	90	50392	44892	89	1699	1208	16	2677	2510	30	5604	5100	40	9290	7459	52	204360	183612	106	4.02348
190378	151573	99	69461	54552	97	2233	1835	24	4017	2995	39	7470	5762	52	11293	8897	63	277673	220197	114	4.02964
74974	73557	82	22044	21767	62	897	980	0	1234	1138	9	2586	2443	28	4563	4070	44	117577	113602	94	4.03272
114026	110332	91	37135	36501	81	1349	1075	8	2177	1915	27	5204	4798	42	7732	7226	53	175181	163570	99	4.03682
171117	140229	93	67889	54928	92	1968	1601	21	2467	2142	26	6181	4849	49	11273	9157	59	263591	220455	110	4.03785
34661	35267	69	17222	17568	53	162	411	0	338	300	0	1160	1131	8	1292	1569	18	41794	41586	83	4.03887
205145	164002	107	57062	43123	101	2160	1594	27	4004	2751	41	7234	6074	49	10750	8101	62	244278	190989	117	4.03887
198740	153764	99	59790	46121	97	2119	1942	23	4525	3479	40	9951	7939	53	15735	12272	78	420083	324751	115	4.04093
45325	45615	73	13719	13714	48	776	481	0	538	771	0	2032	1948	23	3446	3253	31	87087	86253	88	4.04503
87259	86094	82	31526	31144	77	1090	1143	9	1396	1568	19	4002	3720	35	7644	7568	49	187575	183071	95	4.04503
130067	123593	84	54815	51185	83	1724	1571	21	3617	2865	34	7340	7166	49	12346	11357	67	340924	321076	101	4.04606
67803	68111	76	20206	20434	55	762	855	0	841	1211	10	2474	2447	27	3760	3712	36	108008	107131	92	4.04606
82786	80967	82	21004	20767	64	756	754	0	1423	1541	21	3180	3194	32	5127	5269	38	125011	118576	95	4.04913
118478	112383	99	30489	29449	81	1697	1747	17	2565	2976	28	6079	6014	42	9648	8648	52	284798	263572	99	4.04913
34574	36477	63	12387	12954	44	541	321	0	293	483	0	1134	1315	13	1931	1841	24	52661	54606	84	4.04913
57280	58830	74	23221	23336	66	384	507	0	898	907	0	2073	2059	23	2860	3005	31	84161	83411	89	4.04913
264118	195798	113	102364	76991	107	3406	2583	33	5045	4067	41	10920	8518	62	17167	13399	80	386486	298981	125	4.05221
278201	203858	109	104848	75562	108	3073	2106	35	5823	4689	45	12158	9110	63	18912	14005	85	526046	386004	125	4.05324
123691	119665	85	50233	48650	81	1132	946	0	1808	1691	20	3933	3920	35	6423	6532	39	175559	166126	100	4.05324
120897	117192	87	60384	58814	82	1674	1422	18	2808	2959	28	6191	6071	42	9486	8866	56	287873	275190	100	4.05632
45803	45768	72	20371	20637	61	470	520	0	846	981	0	1468	1685	17	2308	2491	26	71808	72776	87	4.05734
75334	75561	78	31160	31052	75	127	662	0	1083	1173	12	2836	2574	30	4780	5080	34	98777	97563	93	4.05734
135235	115595	91	53258	45051	87	1277	1148	11	1707	1497	25	4698	3634	45	7901	6213	50	192649	162660	104	4.06145
84407	82998	81	28066	27611	77	1514	1278	13	1425	1239	11	3162	3053	32	4944	5169	36	119804	116515	95	4.06145
172462	137883	105	62906	50209	96	1518	1218	14	3704	2996	34	8242	6757	53	10735	8790	73	320684	261262	112	4.06555
170114	144284	101	57392	46930	93	1749	1637	18	3357	3161	36	7391	6830	47	9975	8122	59	297255	250926	110	4.06658
86635	85642	82	24844	24770	67	806	720	0	1360	1496	15	3014	3101	29	5867	5836	40	111523	105315	94	4.06658
58765	59522	74	25415	25829	73	363	621	0	977	766	0	2116	2160	23	3111	2828	33	83713	81293	90	4.07479
80995	79922	82	30878	30424	76	575	554	0	1619	1249	15	2765	2536	29	3878	4140	34	115762	110163	94	4.07581
89008	88091	82	34091	33354	77	1059	940	0	1679	1530	20	3949	3951	34	6214	6060	41	164386	157814	96	4.07581
178542	156428	91	65223	56752	92	2175	1839	28	3257	2313	44	6316	5790	45	9912	8749	54	234381	207522	109	4.07684
179737	138737	98	65340	50732	96	2564	1938	25	3675	2629	36	7693	5486	53	13869	10704	66	351760	269315	114	4.07684
213106	155834	102	82959	60663	100	2241	1447	27	4088	2819	43	8361	6215	58	14860	10754	74	404462	290971	118	4.07684
115370	111784	86	48881	47928	81	1313	1313	15	2764	2706	30	6277	6088	43	10608	10077	57	292143	283254	99	4.07787
183249	146286	110	69534	55457	92	2115	1981	26	3614	3033	36	8766	7126	58	14255	12152	68	419247	343937	110	4.07889
144668	133144	88	52485	47886	87	1809	1844	21	3083	3181	30	7713	7453	46	11681	10726	62	327959	304363	104	4.08197
87989	87251	80	30701	30320	77	884	857	0	1766	2089	19	4325	4470	35	6993	6455	51	195820	191231	95	4.0871
55623	55750	77	20594	20691	58	356	350	0	1005	877	0	2176	2060	24	2539	2692	26	88307	83544	90	4.0871
57402	58167	76	20591	20969	58	748	875	0	791	672	0	1940	1702	25	2771	2930	29	88188	86054	90	4.0871
260263	191150	121	86390	64683	110	3011	2492	33	5069	3367	48	10930	8746	58	16847	13306	72	389531	297850	129	4.0871
230846	174553	118	85900	63932	101	2969	2386	25	3850	3105	40	9254	6953	58	14007	10290	66	351391	266522	119	4.09121
173078	144568	106	66310	55592	94	2131	1847	25	3746	3515	36	8364	7696	49	13528	11041	60	376425	332196	112	4.10044
187819	146282	98	72574	57031	97	1730	1416	21	3310	2598	39	7502	5917	53	10550	8844	58	249034	195849	113	4.10557
188739	146087	122	72398	55447	105	1738	1604	17	4218	3577	39	7862	6748	53	12231	9233	65	289644	225490	122	4.1107
112988	107442	83	41405	39852	81	965	962	0	1758	1588	20	3874	3832	35	5744	5635	38	183733	174689	99	4.11173
55922	53277	91	26896	25227	84	519	598	0	1399	1068	6	2013	1759	23	3330	3275	30	74326	67852	91	4.11173
78984	80618	79	28632	28768	75	1080	1014	3	1252	1376	15	3222	3422	30	5460	5246	42	135500	128963	93	4.11173
98545	97196	81	36870	36502	78	1201	1210	11	1708	1548	21	4728	5019	37	7599	6935	48	212048	202165	96	4.11275
227259	169831	104	87634	66063	102	2614	2046	28	4037	3082	38	9181	7128	58	12477	9680	72	315466	247115	119	4.11583
62775	63104	77	18457	18442	57	963	972	0	1152	842	0	2481	2377	25	3737	3411	36	93276	89447	91	4.11686
92442	96605	76	25069	24968	73	1328	1495	14	2336	2205	23	5465	5156	42	8463	8172	47	216060	209190	94	4.11686
79056	79942	79	33920	33690	76	827	991	0	1148	1097	8	2768	2773	26	4273	4206	36	117236	116756	94	4.12096
105041	102046	83	40910	39385	81	1041	1051	5	1961	1890	20	4113	3911	35	6809	6517	49	150154	141957	99	4.12199
183514	145285	109	70170	56089	93	1898	1414	21	3968	2931	38	8626	7001	56	14268	11161	69	411923	327215	111	4.12404
173887	138703	94	58866	46526	93	1822	1864	20	3736	3256	37	7926	5727	55	11738	9557	67	264196	207731	112	4.12609
37679	37889	74	8981	8861	42	264	412	0	632	678	0	1258	1473	14	1674	1645	21	58418	55602	84	4.12917
124335	117132	83	44953	42860	82	1434	1364	13	2202	1903	29	4899	4694	37	7073	6890	45	213966	205789	100	4.1302
188465	140621	99	71494	53086	97	2168	1646	26	3820	3050	37	9909	7447	60	15586	11336	78	418017	305772	115	4.13738
92802	93152	78	23163	23623	60	1046	1166	9	2134	2141	25	4243	4312	35	7399	7225	42	195413	188855	95	4.13841
107663	104698	87	31616	31095	79	1268	1395	13	2056	2185	27	5518	5596	40	8399	8571	50	258594	247702	98	4.13943
326658	218926	128	109584	73367	127	4588	2990	43	7202	4637	58	14911	10238	72	23502	16148	84	530014	358379	145	4.13943
206918	163927	100	81516	63165	96	1908	1557	22	4027	3621	37	7824	6380	50	11555	9815	62	303454	235531	114	4.14046
101591	100501	79	41234	40835	79	1068	1161	9	2444	2639	22	4952	4876	38	8002	7499	49	236118	225476	96	4.14354
171150	149169	92	48164	40248	91	1631	1466	19	3444	2781	35	6753	5864	46	10449	9298	58	264734	229193	108	4.14662
106671	105633	81	30096	29496	78	1401	1265	15	1732	1863	21	5042	5112	39	7773	7753	47	217589	210015	97	4.14867
90723	89905	79	32704	31951	78	817	773	0	1240	1232	10	3280	3342	32	5084	4370	47	144498	138951	96	4.1538
106872	104417	87	33055	32663	78	1527	1407	17	2619	2637	28	5846	6007	42	9793	9021	59	253812	244424	97	4.1579
179736	163425	92	59443	53696	88	2192	1946	23	4613	3737	37	8931	7796	49	15228	12921	66	395015	350024	107	4.16201
91208	91345	81	34916	34573	77	1107	1256	11	1960	2015	23	3669	3485	33	5944	5628	48	139441	139192	95	4.16817
69268	70411	80	19569	19803	57	660	667	0	1289	1190	10	2691	2681	28	3819	4023	37	103312	99054	92	4.16919
264452	195329	108	110930	86035	107	3844	2560	37	5427	3927	43	10176	7729	55	16414	12813	71	391453	291152	124	4.16919
109190	97523	88	43284	38306	84	1043	936	0	2220	1735	28	4182	3805	37	6493	5771	44	156534	135266	101	4.17432
194494	142643	103	71946	51941	102	2167	1550	20	4392	3051	41	9049	6541	57	14299	10613	69	395630	286056	119	4.18048
119321	115655	84	33650	32290	81	1566	1698	20	2238	2443	24	5025	4600	40	8498	8223	53	182798	170203	99	4.18151
286840	177446	117	109663	70658	112	3741	2789	35	5761	3564	52	13761	9814	65	21460	14445	99	556208	387297	131	4.18151
136302	130212	88	35150	34526	82	1697	1900	20	2641	2586	33	5509	5133	40	9233	8314	52	218887	203104	102	4.18151
223051	133667	122	84263	52260	106	2535	1687	31	4202	2528	46	8785	5431	60	13092	7978	76	343727	211100	124	4.18253
167326	135016	97	63105	49967	94	1627	1460	20	3270	2421	32	6357	5123	48	10283	8524	57	234866	194919	112	4.18766
28559	28259	66	12741	12747	47	175	256	0	264	459	0	895	1028	5	1680	1861	20	49173	50291	81	4.19074
42881	43162	78	15056	15373	47	474	345	0	868	670	0	1746	1730	21	2723	2640	30	74610	72776	86	4.19074
[truncated: 7,474 more rows]
