# Supplementary material for: Phenotypic heterogeneity follows a growth-viability tradeoff in response to amino acid identity
Source: Nat Commun. 2024 Aug 2;15:6515. doi: 10.1038/s41467-024-50602-8 (PMC11297284; doi:10.1038/s41467-024-50602-8)
Supplement: Supplementary file 6 — Source Data [file 41467_2024_50602_MOESM6_ESM.zip › source_data/fig6cde/240417/240417_1600_yATP_C10_PHE.csv]

FSC-A	FSC-H	FSC-W	SSC-A	SSC-H	SSC-W	BL1-A	BL1-H	BL1-W	VL1-A	VL1-H	VL1-W	VL2-A	VL2-H	VL2-W	VL3-A	VL3-H	VL3-W	YL2-A	YL2-H	YL2-W	Time
239251	188797	104	79997	63407	98	3621	2982	34	5291	4224	46	10709	8337	59	14423	11432	71	366637	302295	116	0.0452396
152206	130533	101	47337	40868	89	2144	1956	24	2634	2147	26	5705	5091	44	8449	7556	55	211418	184161	108	0.0544931
62809	61538	82	24554	24697	73	693	671	0	711	923	0	1852	1804	23	3370	2827	35	84389	83618	91	0.0945918
83059	75032	83	30338	27422	79	1179	1066	6	1942	1742	23	3879	3243	37	6973	6370	54	152731	133569	98	0.104874
29898	31159	53	16128	16864	50	496	413	0	641	609	0	1253	1183	11	1960	2067	20	48042	49620	83	0.164507
121313	103582	95	44953	38473	86	1554	1301	17	1674	1447	21	4976	3929	44	7409	5501	51	168095	144524	103	0.166564
264651	194365	112	102341	76795	110	4393	3569	35	5614	4621	46	12495	9328	62	17770	12808	74	456191	343939	128	0.174789
59944	60028	76	20924	21040	61	778	568	0	837	1034	4	2243	2345	26	3334	3302	31	87620	85900	90	0.227226
61939	59876	87	14018	13853	47	789	797	0	1148	1201	10	2780	2792	28	4270	4153	35	104288	102782	91	0.248818
96727	85516	99	34959	31249	82	1265	1304	13	2089	1831	20	3916	3478	35	6034	5599	43	149510	137180	100	0.329015
55946	55985	78	16406	16516	51	622	637	0	1153	1160	9	2099	2216	24	3948	3683	34	89303	92574	90	0.520255
47479	46877	75	25781	25583	74	698	690	0	753	780	0	1837	1866	22	2318	2218	26	66720	65343	89	0.554185
40925	41625	71	15760	15728	51	641	583	0	925	887	0	1888	1836	23	2385	2576	24	65457	63301	86	0.577833
80101	76255	85	27461	26329	77	915	905	0	998	1440	13	3494	3152	35	5392	4740	41	130801	125362	96	0.584002
55203	54221	79	15986	16076	50	367	569	0	999	962	0	1958	2107	22	3757	3734	33	76668	76033	90	0.609706
176325	158488	97	69743	61684	89	2892	2591	29	5145	4581	39	9914	8972	59	14023	11938	71	408882	372940	107	0.795805
137199	120636	91	53587	47313	86	1686	1470	19	2339	2524	26	5947	4743	45	8190	7500	50	207919	177945	105	0.808143
102580	95704	92	36404	32833	83	1358	1296	13	2699	2891	29	5025	4684	41	7250	6200	48	217822	194950	100	0.851326
114246	99189	86	44054	37655	86	1447	1470	14	2950	2330	35	5586	4787	43	9180	7305	57	215384	176272	104	1.11762
101236	101179	80	31559	31225	78	1330	1123	10	2618	2278	30	5582	5250	40	7928	7763	52	217192	212277	97	1.32017
177404	141694	99	54462	43688	92	2348	2105	27	4017	3213	43	8960	6991	55	12539	10065	63	365662	291628	111	1.56076
46612	46254	71	11260	11427	44	407	356	0	1125	1055	4	2067	1977	25	3281	3172	31	84784	82871	86	1.72527
77742	75119	79	32727	30834	79	1050	1098	7	1512	1301	17	3550	3182	36	4807	4873	38	121818	117981	94	1.82706
41442	52858	60	-65536	0	0	-1454	0	0	-1185	302	0	2131	1317	21	-169	847	0	-2368	5512	14	5.45754
69700	69958	81	28853	28430	75	1046	969	0	1895	1959	22	3591	3753	34	6373	6423	42	158869	160416	88	5.55933
18290	18254	58	61059	56740	73	2333	2342	26	799	2054	11	2775	5919	19	3264	7605	20	116	318	0	5.78449
30247	29284	71	29494	27691	73	1255	1039	7	1479	1770	19	2723	2857	29	4345	4496	39	102595	114018	61	5.84207
94007	89082	83	52344	49747	82	1967	1820	22	3649	3382	32	7947	7861	47	11432	10840	62	327022	321063	86	5.8688
56551	50958	80	34983	31445	78	1305	1184	10	1097	1058	6	3000	2747	34	4556	4102	39	121416	110185	83	5.87497
83068	75917	81	43771	40625	81	1426	1240	17	2564	1952	33	5088	4417	43	7037	6274	55	192049	174029	87	5.88423
82015	75276	85	44745	41280	81	1481	1351	17	2191	1747	27	4161	3609	40	6249	5775	45	151216	136159	85	5.88834
107431	96317	89	40554	36640	83	1723	1538	20	3275	3283	30	7604	7202	49	11321	10425	61	314090	290928	97	5.89657
47332	47612	73	21792	21580	59	749	599	0	1227	1164	12	2168	2111	24	3399	3489	32	88627	86567	81	5.89657
35374	34975	68	19507	19982	55	635	580	0	757	732	0	1524	1377	17	2271	2430	27	60925	61791	78	5.89759
50043	50934	75	26677	26588	72	871	896	0	1447	1598	16	2070	2276	23	3584	4134	28	84975	85135	84	5.89862
82262	79186	88	49801	48671	80	1779	1768	22	2257	2604	26	6531	6497	44	10128	9784	58	303132	287983	95	5.90171
104911	98204	86	46461	44402	82	1354	1567	14	2249	2006	24	4672	4206	38	7253	6860	46	184333	178514	90	5.90171
31381	33190	59	17716	18151	51	448	448	0	617	520	0	1411	1463	15	1984	2106	24	56930	58054	77	5.90171
53044	52184	76	25434	25184	74	744	714	0	1004	870	0	2364	2420	25	3914	3935	35	106033	103144	78	5.90376
80194	75893	80	24411	23693	70	1402	1423	15	2377	2006	28	5014	4856	39	8066	8173	46	204497	205103	91	5.9089
148376	121412	95	65312	54333	93	2266	2270	25	3604	3306	32	8910	7822	54	12502	11345	60	389223	357297	104	5.9089
42527	42868	73	22115	22213	68	669	549	0	676	815	0	2007	1897	25	2887	2973	28	90301	91221	83	5.91096
72223	68612	85	45878	45317	79	1782	1896	20	2950	2588	32	5079	5118	39	6588	7166	40	187597	175695	90	5.9161
55387	53168	86	23915	23677	74	518	560	0	1118	1034	5	2440	2366	25	3373	3599	30	79482	77130	84	5.92021
96366	91536	85	36063	34493	81	1216	1238	10	2179	2004	27	5085	4714	39	7300	6952	47	204277	200907	90	5.92124
176055	139307	97	79442	62926	96	2956	2482	31	5076	4162	50	10825	9055	59	15016	12412	69	385537	328020	102	5.92124
34076	33665	84	14598	14842	47	408	445	0	745	690	0	1480	1443	15	2131	2059	27	57091	58466	77	5.92227
138426	126793	105	53293	50103	86	1637	1579	18	3341	3284	31	7491	7335	45	9511	8966	61	295899	286125	97	5.92227
116108	107272	101	39880	38150	82	1763	1531	21	2826	2534	34	7322	6753	48	9615	8936	56	290537	278579	94	5.9233
46373	44817	87	19234	19249	58	627	880	0	897	755	0	1484	1522	18	2527	2494	28	63304	62606	83	5.92535
84785	82013	80	34729	32884	79	1027	1146	9	1806	2121	21	3631	3698	34	6173	5612	45	146573	139472	86	5.92535
82971	81109	81	31729	31239	77	1388	1173	10	2092	1804	23	4183	4377	34	5430	5236	44	173799	169847	94	5.92947
139763	120724	96	53100	46362	88	1752	1584	21	3090	2632	33	7158	6452	50	12147	9903	70	328864	291930	105	5.93152
45728	45642	78	21789	20970	74	470	576	0	1393	1094	7	1820	1928	21	2792	2699	28	73135	67638	87	5.93152
32438	32687	82	19194	19268	57	405	424	0	399	491	0	1164	1336	12	1507	1889	20	56402	55931	81	5.93358
159002	136736	92	45052	38345	89	2419	1895	26	3903	3482	32	8484	7695	52	11406	10274	58	349162	324211	104	5.93564
79078	76548	80	23648	22744	67	849	933	0	2406	2268	24	3962	4346	33	5731	6466	39	148743	148216	84	5.93769
43823	41099	81	10154	10065	43	551	582	0	1128	884	0	1705	1759	20	3395	2896	32	75617	78725	83	5.93872
145741	125725	92	39527	34413	88	1914	1656	20	3379	2645	34	6632	5394	48	9147	8005	52	236944	202413	98	5.94078
27064	28253	59	12672	12714	46	503	542	0	588	592	0	1127	1306	14	2115	2270	24	51569	54971	74	5.94181
29170	29583	63	11010	11189	43	681	712	0	612	914	0	1389	1496	17	1816	1909	23	53426	55096	81	5.94181
58229	57478	73	19543	19213	59	684	648	0	835	1097	7	2038	2246	23	2630	2675	30	87504	82763	90	5.94592
139429	124337	88	41601	37607	86	1726	1681	19	3373	2861	32	7228	6842	48	9679	9102	55	292464	284027	102	5.94695
115872	111770	86	60842	59554	83	1775	1813	19	3315	3011	34	6863	6391	45	9354	8890	52	278036	258122	91	5.94797
100242	95731	82	37297	35347	81	1388	1164	10	2241	2003	29	4927	4817	41	7437	7357	45	204416	188039	98	5.94797
53973	54897	74	21735	22102	55	738	581	0	839	1076	8	2102	1932	23	3291	3230	33	76920	79672	79	5.94797
31729	35815	45	12141	12855	43	569	473	0	327	524	0	1402	1437	17	2474	2527	28	56974	56872	79	5.949
50352	51068	76	22698	22481	66	676	703	0	988	1308	13	1680	1671	19	3223	2799	32	80423	83408	73	5.95003
53149	53444	74	26380	26082	73	244	376	0	1397	1371	14	2794	3109	29	3756	3868	34	129074	130886	88	5.95106
212567	163198	104	60514	45098	99	3184	2429	31	5734	4759	48	12613	10149	66	18647	14075	87	534621	411594	116	5.95106
97587	89641	84	47333	43118	83	593	725	0	1940	1772	23	4203	3861	37	5273	4964	41	159901	149373	96	5.95209
45826	47835	69	21321	21475	61	292	385	0	1000	750	0	1717	1572	20	2917	3145	28	66534	66710	85	5.95209
69944	70439	76	26712	26716	75	1203	995	0	1600	1476	15	3711	3633	34	4121	4202	35	132647	130411	88	5.95311
116510	110879	85	41784	40433	83	1102	1126	10	3316	3223	29	5651	5658	41	8291	7878	51	227165	218124	88	5.95311
115558	106366	90	46617	42381	85	1758	1961	19	2829	2727	31	5604	5048	42	8895	7599	54	203796	186577	88	5.95311
252003	188760	113	117450	95225	108	4093	3364	36	8400	6180	59	18546	14451	81	28417	21243	105	769232	585267	113	5.95311
148888	123756	95	54098	45824	89	1716	1868	22	3128	2830	32	6730	5484	49	9106	7403	62	237700	199315	105	5.95517
41723	42669	74	17816	17772	54	365	435	0	1187	945	0	1564	1588	18	2769	2752	27	63936	64277	87	5.9562
60256	59918	77	16849	16725	51	589	643	0	1283	1311	12	2859	2720	26	3274	3844	29	99279	97213	88	5.9562
91465	84278	85	41315	37910	81	1084	945	0	1368	1384	20	3922	3451	37	5441	5187	41	146415	135815	87	5.95826
65173	63713	80	23601	23032	64	1040	944	0	1230	1246	13	2354	2589	28	4558	4404	37	96521	93120	86	5.96031
39396	39254	71	12732	12939	45	568	611	0	699	716	0	1471	1400	15	1741	1719	21	57116	59059	85	5.96237
87374	84221	82	22645	22105	64	1178	979	0	2187	1917	22	4215	3984	36	5606	5925	36	177269	171375	93	5.96443
140138	134081	87	57988	56097	85	2519	2719	22	3409	3284	33	7610	7075	50	11814	11100	56	267632	242713	96	5.96545
167397	152526	92	53207	48326	87	2543	2341	27	4798	4691	42	9667	8496	53	15503	13838	66	415632	375528	94	5.96648
73719	67525	94	24862	22811	94	832	810	0	1215	974	0	3263	3048	30	4490	3966	36	126322	104831	94	5.96648
54541	52459	86	18322	18450	55	503	625	0	1300	1376	16	2507	2254	25	2981	3017	30	80029	81995	84	5.96648
61348	60391	78	20808	20314	65	1315	1303	12	1733	1233	17	2386	2377	26	3838	3798	33	98165	96515	89	5.96854
162486	138313	92	49586	42544	90	1949	1682	20	3657	3432	33	8058	7007	51	12614	11076	59	362636	339655	100	5.96854
88448	85574	82	35769	33544	79	1175	1239	12	1850	1594	18	3728	3448	36	6016	6186	41	163892	149423	85	5.96957
67563	66093	79	28898	28042	75	1186	992	0	1019	1038	5	2867	2950	28	4105	4295	35	102280	103337	86	5.96957
89297	88140	81	27432	27327	76	1109	1097	7	2295	2862	24	5066	5074	38	6954	7152	43	204964	194281	94	5.96957
123299	113259	88	43336	40214	84	2185	1823	23	2920	3163	27	5771	5150	45	7495	7176	51	187030	177505	93	5.97162
39273	37673	72	15880	16032	51	348	394	0	617	670	0	1416	1476	17	2012	1977	23	52402	53811	72	5.97162
65673	62084	79	29342	27583	77	1116	1213	9	1002	1339	13	3052	2847	32	4525	4447	36	112009	103193	87	5.97162
60939	61858	74	10867	10967	43	517	604	0	1201	1175	8	1912	2069	21	3321	3218	33	93211	91712	86	5.97162
39120	42021	69	17168	17549	51	907	809	0	850	973	0	1805	1990	21	2432	2273	29	65517	69232	75	5.97162
150485	123207	93	48546	40221	88	2190	1751	25	3516	3021	36	6680	5357	48	8925	7520	53	250887	212940	107	5.97265
137988	120231	92	60368	54318	89	2289	2075	27	3586	3466	32	8169	7887	50	10451	9779	57	304820	294847	101	5.97368
44927	44638	77	18173	17984	52	441	432	0	1269	1224	11	1693	1790	19	2528	2559	24	67063	65693	82	5.97471
40639	40086	62	14002	13981	49	451	436	0	781	610	0	1426	1457	16	2615	2246	27	59313	58161	85	5.97676
141818	133068	87	55464	52232	84	1916	1843	22	3771	3360	34	7295	6944	45	12297	11525	58	332343	307418	103	5.97779
312148	208412	130	136190	96469	124	6427	3929	44	9523	7073	56	21840	15352	93	29801	20980	110	795767	557713	143	5.97779
189411	151910	103	114908	99153	96	3170	2633	30	7996	6663	53	16617	14796	68	23294	19747	93	543169	446678	109	5.97882
124509	120943	85	64233	62167	83	1468	1654	17	3209	3092	34	6385	6075	47	8055	7274	48	222005	200061	93	5.97882
125840	119374	86	50304	48735	82	1845	2149	20	2797	2696	29	7206	7038	47	10444	9892	53	304078	295696	94	5.97985
182251	143435	99	59186	46978	96	1607	1368	21	2919	2407	39	7084	5609	48	9834	7933	57	246848	196105	111	5.98293
65368	66329	75	19873	19959	54	749	528	0	451	776	0	2155	2278	24	2993	2976	30	87965	85247	88	5.98396
227117	183345	110	83794	68127	103	4656	3627	36	5343	4534	41	10913	9406	59	16010	13767	75	407651	363843	110	5.98396
146995	123234	91	53088	44747	89	2156	1572	23	2949	2560	36	6481	5500	46	9033	7164	54	247449	206935	103	5.98396
45892	47726	61	20358	20534	55	401	397	0	928	754	0	1800	1730	22	2618	2781	29	70430	71970	73	5.98396
62329	57510	78	26521	25613	76	684	794	0	1139	1275	12	2067	2010	24	3153	2787	32	80518	77384	78	5.98499
70393	70813	75	34938	35027	76	723	1033	3	1075	1364	11	2879	2453	28	4130	4564	32	102666	96850	81	5.98499
117085	113177	84	54036	52448	82	2478	2177	26	4086	3568	37	9618	9196	52	14475	13605	73	368017	345699	90	5.98602
174261	137074	100	58220	45161	94	3127	2404	32	3583	2772	38	7968	6877	50	10401	8982	54	279873	238000	99	5.98602
183601	142232	106	68345	54060	98	2610	2064	31	4177	3073	41	8890	6891	56	12872	10211	63	321578	255668	110	5.98704
38469	38517	70	12792	12973	44	487	331	0	822	815	0	1332	1455	14	1909	1940	23	54806	54699	78	5.98704
53352	53910	85	17769	17791	55	736	695	0	621	867	0	2176	2362	24	3165	2852	31	84360	83938	85	5.98807
144954	131787	90	43802	39505	86	1677	1513	19	3147	2851	32	7594	7041	50	11363	10573	63	311589	280080	103	5.9891
176588	145131	99	66383	53822	96	1873	1921	23	3405	2677	36	6684	5639	47	9193	7357	55	255288	209387	112	5.99013
42880	42482	72	16990	17136	53	375	478	0	573	640	0	1664	1812	19	2768	2661	30	73925	73375	77	5.99013
108093	95827	93	38157	33220	85	1346	1236	14	2467	1996	26	4551	3964	39	7149	6260	45	188348	166348	101	5.99116
135458	126647	86	45104	41929	84	2097	1720	24	3141	2892	32	6416	6333	43	9477	9554	50	260923	252330	97	5.99116
38452	36712	74	14460	14084	49	559	656	0	508	1072	4	1938	1975	22	1998	2208	22	71427	72587	82	5.99219
211084	171863	102	83334	65465	96	3235	2583	33	5860	4726	51	14709	10865	75	17468	13154	73	515127	403648	115	5.99219
122317	111454	94	48622	44742	84	2572	2317	27	3189	2973	37	7982	7060	52	10287	9424	58	268229	214709	95	5.99321
83096	82975	79	31474	31809	76	1136	1231	11	2070	1818	21	4256	4255	34	6166	5919	45	185382	181802	94	5.99321
31186	29804	83	7388	7349	39	169	213	0	676	493	0	1476	1488	16	2077	1746	17	55054	55047	83	5.99424
99633	97707	96	36180	34843	79	1370	1225	11	2626	2924	31	5357	5178	40	8008	7380	52	227839	219470	87	5.99527
78607	76899	91	30249	30316	75	1021	932	0	1364	1281	15	3267	3369	32	4419	4389	36	120381	116193	91	5.99527
32222	33075	67	9391	9587	41	405	567	0	444	467	0	1264	1253	12	1549	1628	17	45527	46834	80	5.99527
150485	130609	95	61329	53896	89	1592	1457	19	3052	3077	31	6762	5989	48	8569	7349	47	245823	216755	106	5.9963
170889	145239	93	65923	56010	91	2095	1645	24	4058	3821	37	9323	8739	54	11986	10744	63	367464	321111	108	5.99733
37850	38807	73	14898	15166	47	638	615	0	885	994	0	1703	1804	19	2097	2412	24	62254	61484	76	5.99733
127644	121646	91	45177	43168	84	1896	1806	20	4057	3618	37	8383	8338	50	12233	11440	70	328539	307394	94	5.99733
186424	151717	97	63315	51444	93	2064	2049	24	3962	3061	38	8141	6467	54	11564	8603	67	310751	255382	111	5.99938
170040	131208	107	60002	46166	96	2531	1735	28	3971	2888	41	8146	6404	51	11992	9166	64	277643	214034	113	5.99938
101929	100913	82	40268	39744	80	1408	1289	12	2537	2358	28	5871	5446	42	7917	7094	51	223865	217780	84	5.99938
265902	190927	138	90648	65758	126	3199	2273	36	6811	4658	48	11536	9046	62	16752	12832	72	426873	313096	139	6.00144
109298	100069	101	41555	38816	83	1983	1807	20	1740	1639	23	4658	4393	41	7559	7039	44	171135	158592	88	6.00247
71187	68979	85	17094	16933	53	739	595	0	1401	1228	16	2493	2619	26	4639	4254	41	96691	92949	79	6.0035
220684	181892	109	97371	82209	97	3254	2440	32	4876	4518	40	11177	9729	63	14910	12504	70	412408	353880	112	6.0035
64376	64083	79	18620	18638	55	624	906	0	1034	1103	11	2766	2699	30	3646	3476	32	92276	92208	78	6.0035
52300	50893	75	15068	15170	49	400	603	0	757	1041	4	2386	2276	28	2718	2757	28	79363	80277	88	6.00452
123353	119361	88	65053	63657	83	2111	1821	23	3430	2997	37	5618	5444	39	8840	8148	54	201824	190620	90	6.00452
74106	71937	94	22952	22923	75	764	685	0	1585	1509	16	2629	2518	28	5077	4859	44	125810	125040	93	6.00555
165501	130608	109	51627	40716	92	1843	1726	19	3924	2734	40	8607	7562	53	11907	9356	68	337034	281314	109	6.00658
140855	130389	93	68172	64667	89	2119	1813	24	3302	2606	33	7699	6881	50	10448	9397	61	281051	248885	104	6.00658
149276	130859	100	57216	49639	88	1643	1750	20	3161	2964	32	6767	5912	48	10091	8354	56	247049	227546	100	6.00864
35339	37714	53	15027	15328	48	263	535	0	877	797	0	1826	1963	21	2959	2663	32	64324	63927	82	6.01275
130050	125208	85	88447	85812	86	1812	2032	23	3372	3587	31	7979	7448	51	11238	11524	57	282721	262275	90	6.01275
149988	130460	107	54896	47610	88	2071	1717	24	3142	2548	36	5936	5615	45	8296	6991	54	209850	186564	105	6.01275
161391	141883	91	43366	35815	89	2135	1750	21	3849	3465	37	8446	7307	61	11842	10149	69	345971	305982	106	6.01275
27384	26597	68	8487	8679	40	418	369	0	459	391	0	1336	1174	10	1820	1614	22	45387	47078	80	6.01378
64864	63311	83	19742	19603	56	832	871	0	1259	1014	4	2503	2460	26	3408	3263	31	90858	92097	86	6.01378
48425	50079	75	21037	20941	59	525	709	0	783	1081	6	1746	1805	20	3131	3052	33	73041	73659	88	6.01378
275045	187908	120	87341	59455	115	3833	2588	41	6036	4167	51	12012	8311	65	16905	11571	84	429947	302503	131	6.01378
53379	53882	70	19362	19678	53	748	748	0	993	982	0	2039	1897	25	3351	3416	32	73253	74999	86	6.01481
122951	117316	84	45914	43681	83	1605	1459	14	3588	2938	34	7343	6625	47	8734	8185	52	274427	253912	91	6.01481
63532	64017	77	24463	24302	75	1163	1033	4	1366	1177	12	2906	2672	30	4198	3474	40	97231	92535	90	6.01583
46371	45290	75	12516	12261	47	689	681	0	865	961	0	1884	1652	22	2724	2705	30	74425	71520	82	6.01789
73763	71581	77	30720	29258	77	940	855	0	1370	869	0	2752	2469	30	4291	4246	38	116327	111589	83	6.01789
18842	19498	63	5682	5723	36	359	270	0	143	278	0	817	784	0	1138	1414	13	36437	36190	62	6.01892
40155	40064	69	16566	16826	53	496	509	0	372	511	0	1494	1597	17	2409	2274	28	67477	70474	68	6.01892
293352	210426	129	95574	70848	123	5976	3847	47	8566	6143	60	16974	12229	78	23155	17003	86	583624	420367	130	6.02097
34746	34126	77	15676	15922	51	422	532	0	286	717	0	1135	1291	13	1756	1570	18	49138	50038	74	6.022
57198	57619	76	23514	23332	65	620	630	0	1301	1340	13	2510	2450	28	3945	4315	34	98093	96761	84	6.022
128868	119499	97	45421	41842	84	2172	1602	18	2605	3009	29	6757	6411	44	10286	8920	62	284331	251813	90	6.022
102570	94171	92	39715	36330	82	1547	1392	11	1879	1542	21	4086	3834	37	5938	5111	49	161715	144858	86	6.02406
28979	30450	56	12598	13039	45	407	332	0	340	623	0	1220	1385	15	1429	1764	18	44817	45851	77	6.02509
240956	169860	114	72981	50245	107	3047	2143	35	5468	3613	42	9887	7198	63	13746	10701	68	376320	269671	126	6.02817
204745	179617	96	110979	98850	97	2977	2473	30	4712	3938	39	9615	8245	59	12767	10353	64	315683	265509	103	6.02817
29278	32879	50	12248	12959	43	121	324	0	410	399	0	1402	1616	18	2074	2055	27	49760	48316	69	6.0292
37644	36634	71	16967	16774	52	476	643	0	443	567	0	1707	1842	18	2352	2641	26	65342	67253	81	6.0292
126763	120902	93	57399	55318	85	1919	1982	21	2815	2773	29	7260	6641	48	10791	10157	59	309752	282166	92	6.0292
124709	116758	88	38765	36421	82	1645	1819	21	3030	3057	31	6820	6639	44	11223	10624	54	287948	273039	101	6.03023
63439	63808	77	22616	22863	61	474	851	0	1194	1239	12	2230	2250	26	3232	3666	30	88382	86620	80	6.03023
162181	134771	98	57968	47452	93	1641	1724	18	3101	2757	32	6360	5467	46	8976	7269	56	234851	191392	109	6.03023
109284	106964	83	32459	32295	77	1605	1320	17	2285	2296	25	5284	5310	40	8591	8293	50	222408	222416	96	6.03126
148094	119295	99	50272	40793	90	1737	1502	21	3049	3102	33	7674	6757	47	13369	10991	66	330192	258666	108	6.03228
154324	122015	94	55434	43965	91	1673	1380	19	3451	2778	34	6467	5222	53	10037	8094	54	261358	207248	108	6.03331
71609	71679	78	19629	19247	58	575	846	0	1039	1068	7	2686	2911	27	3789	3878	36	117251	117192	79	6.03434
107042	104252	82	53675	50987	83	1175	1109	8	2437	2599	26	5339	5101	41	8250	7578	53	234161	224011	95	6.03434
24731	25313	53	10131	10453	42	74	306	0	155	196	0	1278	1342	14	1572	1885	22	43887	45341	71	6.03537
130781	119663	90	59172	55281	85	1760	1510	21	2272	2208	25	4454	4309	37	6670	6145	45	173038	168144	98	6.03537
58434	58636	85	23638	23660	66	350	485	0	980	1057	5	2076	2158	23	2429	2619	28	79715	76364	91	6.03743
230157	174442	111	72509	55178	105	3606	2492	35	5097	3713	46	10182	8460	57	14687	11814	65	362145	289589	122	6.03743
51314	51169	73	18359	18203	50	544	649	0	1002	871	0	2235	2361	23	2732	2249	30	85269	80074	84	6.03743
176790	145086	92	55090	44658	92	2002	1878	22	4238	3558	41	8504	6649	56	11092	9980	59	328754	269277	109	6.03743
28273	30345	56	13052	13658	45	316	254	0	504	645	0	1157	1248	12	1938	1828	24	42459	42785	81	6.03845
181242	164496	102	83826	77669	91	3222	2904	29	4468	3998	40	10491	9176	53	15138	13780	65	345937	298299	102	6.03845
105938	98308	84	40431	36902	82	871	1055	6	1816	2001	25	4483	4047	41	7086	6172	46	168457	150353	101	6.03845
81877	80002	86	23194	22900	71	1163	1234	9	1798	1649	18	3915	3848	36	5859	5435	40	155598	152915	94	6.03948
61104	57683	81	24894	24246	75	624	751	0	921	1400	11	2274	2136	26	2959	2885	31	79257	74485	86	6.04154
69059	68929	76	26086	25348	76	892	797	0	1201	1357	13	3088	2989	30	3834	3965	33	107856	106244	88	6.04359
148829	138097	87	79637	73644	86	3102	3161	30	5209	4411	46	10509	9578	57	15396	13683	65	395056	346363	96	6.04462
153159	134482	91	52870	45188	91	2610	2083	27	3210	2879	34	7120	6281	47	9988	8764	57	260772	234276	105	6.04668
201174	117073	119	59254	30189	107	3049	1946	28	5300	3239	54	11693	7123	73	18731	11278	97	480846	290987	124	6.04668
72560	73857	76	33943	34027	74	833	814	0	1078	1487	12	2959	3392	29	4265	4018	35	110245	104730	89	6.04668
116160	112594	86	38333	37237	80	1367	1691	14	2613	2174	32	4891	4702	40	6616	5789	45	169046	158898	85	6.04874
90238	85865	90	29733	28598	78	1737	1199	12	1615	1609	21	3724	3564	34	4683	4344	40	139445	138411	83	6.04874
59385	57566	79	23430	23387	70	932	1010	2	1211	1287	11	2839	2519	28	3649	3468	33	88056	84673	90	6.04874
265593	193070	116	83105	58529	112	2818	2536	31	5029	4419	40	11910	8985	63	16446	12678	84	392980	297803	127	6.04976
142934	137866	95	67004	65547	85	2296	2283	24	5265	4800	42	11029	10708	60	14067	13142	68	439531	399110	90	6.04976
33701	35556	63	15670	16051	49	365	308	0	623	887	0	1489	1601	19	1796	1873	21	62390	60900	79	6.05079
96414	89298	86	33043	30014	81	998	1036	5	2367	2254	24	4955	4626	39	6267	5686	45	180772	172828	91	6.05079
83639	83813	81	17554	17495	53	948	870	0	1118	1349	14	2986	3297	29	4094	4115	35	113332	107781	93	6.05285
127737	116904	94	40787	37484	86	1842	1478	19	3249	2745	33	6837	6304	48	9044	8264	52	280452	254039	91	6.05388
134437	125601	88	54102	50082	84	2116	1895	23	3693	3437	35	7940	7460	45	12737	12033	68	360728	335867	97	6.0549
96464	96142	82	35802	35600	78	1204	1056	8	1633	1929	17	4749	4837	36	6114	6288	42	189744	184638	96	6.0549
158359	124331	111	64317	51334	93	2435	1978	28	2702	2229	31	5970	4766	46	7752	6386	53	217825	167707	110	6.05696
37806	38462	73	15311	15645	48	217	318	0	627	620	0	1391	1325	18	2590	2685	27	53417	53812	85	6.05696
177166	149002	96	64500	54474	94	2297	2428	23	4277	3639	38	9580	8576	56	14625	12349	68	396471	344098	112	6.05696
91291	92064	71	38355	36550	80	1089	1252	11	2279	2061	26	4019	3874	36	5895	5336	41	139924	130393	87	6.05799
102478	100068	84	29147	29054	77	831	773	0	2628	2830	29	5779	5692	39	9257	9494	46	239816	227006	96	6.05799
32937	31619	73	11838	12211	44	402	473	0	353	676	0	1154	1260	12	2146	2344	24	61318	63568	80	6.05902
90769	85537	86	34832	32877	80	854	1088	6	2122	1628	22	3713	3690	33	5179	5170	37	131271	126151	91	6.05902
170069	155132	93	112358	105746	92	3340	3339	30	4896	4694	37	9741	9376	58	13969	13420	64	349183	332117	102	6.05902
125625	112532	103	45898	41436	85	1884	1620	18	2244	1965	24	4923	4620	39	6860	6554	48	171245	146703	94	6.06004
145259	126045	90	64042	55461	90	1670	1494	20	3652	3339	33	6213	5519	45	9620	8185	53	237425	211369	106	6.06004
319366	237191	137	116540	88289	131	5143	4020	39	8845	7958	50	18378	15259	81	27271	22295	110	656694	584510	136	6.0621
45634	45072	78	17561	17704	54	477	526	0	1091	855	0	1814	1868	22	1906	1909	25	62832	60473	87	6.0621
147769	129308	93	48307	41836	89	2050	1780	20	4185	3721	38	8284	7561	49	12119	10197	64	353022	316493	108	6.06313
118317	114526	92	75910	73904	83	2404	2330	27	4715	4367	36	10375	9514	55	13974	13401	66	383131	352174	91	6.06313
158300	129724	97	56618	47214	92	1534	1446	19	3587	3282	38	7361	5565	49	10052	8175	60	270994	220763	110	6.06313
86756	81364	86	31869	29175	80	563	502	0	1156	1625	16	3708	3267	35	5151	4799	46	134915	125113	96	6.06416
148011	125684	93	62880	54698	90	1092	1215	12	2417	2093	28	6101	5225	44	8832	7748	59	237312	203512	108	6.06519
32685	33081	58	12403	12187	47	746	592	0	1197	1120	7	1268	1249	13	2181	2006	25	52876	50357	84	6.06519
57670	59011	75	27888	27936	73	715	676	0	887	1209	11	2183	2324	24	3580	3422	32	85690	83496	88	6.06519
83262	78517	87	61833	59730	82	1911	1615	23	3432	3349	33	5570	6122	37	8740	8560	47	182675	169610	84	6.06724
175887	146004	94	55619	46025	90	3245	2822	30	4058	3323	38	8127	6815	53	11437	9568	62	275189	223194	100	6.06724
151995	128245	106	106965	97644	104	2857	2724	26	4500	3682	39	9241	7977	57	14144	11649	88	328723	254689	119	6.06827
51044	50261	81	17952	17471	55	495	708	0	1539	1294	13	2656	2668	26	3532	3409	31	91540	87236	85	6.07135
159744	146638	91	71976	67289	89	2830	2819	26	5146	4790	43	10489	8915	62	14629	13407	68	418462	372308	100	6.07238
117812	109042	85	40214	36919	83	1895	1686	22	2953	2638	31	5801	5291	41	8033	7990	48	207833	201413	94	6.07238
225180	171566	108	62934	46451	102	3741	3027	37	5407	4285	46	11753	9543	66	17067	13810	73	430631	370109	112	6.07238
61021	61481	78	23861	23584	73	699	759	0	895	866	0	2343	2316	27	3860	3847	35	93820	91837	85	6.07341
105645	98663	99	42963	40288	82	1110	1303	10	2234	1627	25	4671	4468	43	6290	5779	48	162747	157443	88	6.0765
75915	70555	93	23836	20416	83	878	1055	4	1459	1515	18	3420	3484	31	5468	4950	43	123237	111417	95	6.0765
83130	80352	90	39261	39147	78	1202	908	0	1888	1891	18	3772	3665	33	5434	5457	39	143651	137800	87	6.0765
53963	53240	74	19739	19635	57	656	674	0	762	1031	3	2105	2267	23	3461	3133	34	78394	77677	85	6.07752
102955	99668	90	32839	32209	79	1027	985	0	2016	1819	20	4508	4268	42	5352	5768	37	145623	141074	85	6.07855
83200	83519	77	46016	46156	77	1129	1305	10	1884	1881	22	4363	4414	35	6449	5928	47	156977	153050	83	6.07855
122407	123484	80	74935	74276	81	1887	1739	20	3669	3070	34	7131	6822	47	12253	12390	59	287383	270355	87	6.07855
45725	45659	73	12994	13069	47	630	563	0	862	919	0	1856	1729	24	3114	3010	34	67161	68902	85	6.07958
99894	93892	84	38245	36562	80	1603	1386	20	2407	1849	30	4247	4011	39	5848	5281	45	155872	145636	93	6.07958
157364	126569	107	53307	43177	92	1805	1661	23	3305	2898	33	7150	5935	50	9368	7898	53	257418	214418	109	6.08061
116138	108890	86	40985	38572	82	1504	1498	17	2487	2242	32	5333	5079	39	7707	7249	52	192585	173115	94	6.08061
124578	118794	86	68206	65517	86	2522	2242	24	4056	3632	36	8560	7953	51	13169	12437	65	365575	330775	91	6.08061
61190	59225	74	22408	21539	66	629	1027	4	1130	1220	11	2376	2662	28	3905	4095	35	95088	94371	83	6.08266
64790	64641	88	25233	24800	75	681	678	0	901	1060	5	2611	2593	28	3342	3744	32	89203	88684	78	6.08266
92001	82409	84	30079	26592	82	845	1040	5	1316	1510	18	3944	3519	34	5443	4702	41	133350	116321	94	6.08266
124494	118392	88	40818	38682	81	1924	1726	23	2719	3024	28	7380	7015	47	10999	10728	58	320805	306738	92	6.08266
334970	213902	139	100989	63921	134	4430	2755	45	7779	5259	55	16650	10975	77	22679	14773	101	569376	373407	149	6.08266
267635	220537	106	98223	80518	103	3765	3242	34	6273	5308	47	13292	10657	66	18142	14340	70	464638	368684	105	6.08266
155905	148417	88	61078	58333	87	2153	2015	22	3856	3649	33	7811	7830	47	10505	10483	53	274339	265147	87	6.08266
69066	69419	75	21285	21556	52	1015	1032	6	1262	1542	17	3053	3184	31	4554	4325	39	110157	110485	88	6.08472
125721	119822	85	42237	41018	82	2029	1752	22	2559	2692	31	6557	6444	46	9991	9482	55	259328	242962	88	6.08472
80005	74993	94	30651	28405	84	1189	1050	9	2056	1528	25	3380	2719	35	6155	5649	47	133981	120058	94	6.08472
118561	111279	89	46870	43634	83	1226	1095	8	2513	2266	28	5372	4921	41	7113	6301	52	210601	197737	86	6.08472
39566	39251	67	14324	14259	49	258	401	0	319	615	0	1846	1816	20	1993	2387	22	57583	57629	79	6.08678
73249	71422	80	23148	22800	74	480	624	0	1202	1141	9	3045	3335	30	4972	5016	37	123958	123815	82	6.08781
148427	125304	96	56049	46118	91	2214	1439	24	3330	2610	34	5846	4594	48	8385	7164	51	224008	191381	95	6.08781
154925	137188	97	65407	58976	88	2040	1988	24	3762	3477	36	8799	8072	52	12277	11457	56	353193	321195	106	6.08883
199804	172960	101	60809	51356	92	2603	2235	27	4610	4461	36	10943	9921	65	16237	14588	79	463995	446339	101	6.09089
360016	248081	141	140215	96503	131	6957	4944	47	10147	7044	69	21533	15157	90	30771	22554	121	780783	601828	148	6.09089
36546	36907	69	14474	14629	49	357	394	0	457	1046	4	1262	1439	17	2482	2126	26	55655	56267	77	6.09295
61440	60460	90	15511	15517	50	887	762	0	811	1176	9	2761	2549	29	4687	4573	38	96055	93808	80	6.09603
135953	120904	96	65626	58261	88	1426	1227	13	2997	2234	36	6952	5844	47	10122	8821	55	276959	249646	105	6.09603
195444	147497	102	64446	48548	95	2598	2008	27	4410	3524	39	10083	7778	60	13677	10217	74	407567	308964	113	6.09603
71398	69528	89	23565	23105	66	1096	875	0	1328	1321	16	3227	3035	31	4606	4809	35	117576	117129	93	6.09809
75671	70063	84	26956	23895	77	1223	1163	13	1698	1512	17	3256	2909	34	4875	4225	39	120280	107086	94	6.09912
45379	45249	75	18058	18024	54	519	781	0	916	1094	7	1641	1831	18	2846	2962	32	66665	67358	76	6.09912
93183	89251	96	73117	72187	82	1288	1152	9	2452	2303	24	4087	4300	36	5530	5799	43	137527	130302	85	6.10014
92661	89045	84	33083	30903	83	1479	1165	11	2284	2167	20	5014	4998	37	6512	6315	43	198510	185205	97	6.10014
124581	121889	87	69284	67148	83	2388	2383	25	4136	3654	38	9664	9508	56	13745	13027	70	375215	348719	91	6.10014
48993	48172	76	20411	20859	57	508	743	0	888	1020	3	1733	1830	25	2836	2886	28	67667	68091	79	6.10117
105721	99206	98	27395	26728	78	1637	1292	11	2190	2242	24	4818	4661	38	7489	7651	43	216976	209078	98	6.10323
112838	102723	92	55803	50972	85	1291	1220	11	1745	2022	23	4635	4230	36	6085	5466	40	157617	146851	101	6.10323
26578	25742	68	10824	11097	43	332	362	0	501	673	0	769	808	0	1651	1670	23	44374	44060	81	6.10426
129305	120618	98	46941	44511	84	1329	1379	16	2912	2717	31	6054	5301	45	8750	7785	53	223624	203627	92	6.10426
196308	149055	101	61871	47799	96	3113	2373	30	3982	2730	40	8430	6172	55	11729	9037	70	289777	224331	113	6.10426
103712	102887	83	53117	52451	81	1063	1255	10	2099	2188	26	5311	4759	41	6988	5885	45	170969	156737	88	6.10528
46446	50847	70	15301	16072	45	714	712	0	829	918	0	1986	2012	24	2920	3128	31	90295	89026	87	6.10528
192365	147288	101	63704	49378	95	2166	1913	25	4083	3284	38	8812	6701	55	12093	9245	64	319770	248364	114	6.10528
114364	110217	85	51258	50144	82	1180	1549	15	2950	2884	31	5595	5202	42	8437	8645	50	242025	230743	92	6.10837
220415	151601	108	79358	55436	101	3410	2420	33	5046	3738	48	10230	7301	59	14080	10091	70	366489	261465	120	6.10837
181472	141200	98	64832	50622	97	2503	2026	27	3787	2466	41	7952	6597	50	10480	8577	56	307367	239539	114	6.1094
61666	62608	75	20531	20330	58	738	861	0	1299	1319	13	2694	2549	28	4134	3843	34	99461	96312	87	6.1094
74483	68629	88	27579	24444	79	1373	1179	9	1737	1370	20	3116	2932	34	5233	4806	43	124760	109880	97	6.11145
88856	85788	88	31278	31132	77	825	947	0	1672	1687	24	4103	4206	37	6885	6496	46	187039	184536	86	6.11145
119228	114847	82	38075	36199	80	1622	1675	17	2232	2475	23	6377	6462	40	8608	8478	49	240742	231735	94	6.11248
53148	51019	76	20994	20651	60	676	686	0	1319	1258	11	2291	2490	25	3170	3345	31	87907	87860	82	6.11248
53808	53954	77	21033	21015	61	605	557	0	1109	1282	12	2062	2187	24	3227	3117	31	81882	81764	89	6.11248
240467	215007	102	176913	160068	106	4206	4068	33	7886	6471	54	15139	12758	76	21947	19019	96	543452	447788	110	6.11351
108109	104152	87	35417	34649	80	1541	1518	17	2409	2007	26	4452	4398	38	6474	6249	43	157585	151267	96	6.11557
155294	132945	97	52704	45050	91	2303	1757	26	2907	2825	27	6660	5640	51	8684	7444	53	233030	205506	105	6.11557
85800	84825	80	37456	37301	78	849	992	0	1891	1924	23	4615	4653	37	6107	5849	41	195284	189402	93	6.11659
109266	98553	86	33645	29458	84	1777	1449	21	2204	2028	26	5336	5026	39	6895	6655	43	186475	169398	97	6.11659
112796	108586	88	61089	60294	83	1871	1295	21	3165	3258	32	7155	6852	47	10241	10362	52	257165	246943	88	6.11659
310797	229082	132	102727	76132	129	4372	3120	38	8232	6765	53	18172	14809	74	23572	18800	95	689101	578070	139	6.11762
47543	47799	73	11005	11299	43	866	663	0	872	1022	3	2216	2152	26	3260	3357	30	80538	76846	87	6.11762
68571	69799	67	22807	22615	57	913	759	0	1482	1496	17	2996	2789	29	3839	3946	34	104978	103779	83	6.11762
176438	146375	97	73870	61939	95	2267	1689	28	3805	3461	38	7856	6872	50	10637	9314	56	304846	266397	105	6.11762
36027	37938	61	16003	16328	48	765	522	0	473	637	0	1312	1356	15	2444	2541	26	53378	53678	84	6.12174
105461	97176	92	53935	50735	81	1537	1501	19	2627	2097	30	6609	6313	45	9052	8607	51	226774	206601	94	6.12174
96251	95671	80	36840	36424	78	1509	1541	18	2509	2344	30	5948	5902	43	8248	7595	50	238405	235813	96	6.12174
175767	137563	100	63639	50399	94	2503	1776	27	3843	3466	35	8865	7212	53	14587	11491	69	415174	337948	112	6.12276
130803	118151	95	50037	44068	87	1798	1634	21	3311	2714	33	8081	7418	53	11361	10438	55	321334	280644	103	6.12276
120737	109620	99	39113	35200	85	1215	1117	9	2899	2675	28	5488	4792	42	7817	7425	53	190421	176621	102	6.12379
54980	52924	89	15028	15440	48	825	573	0	1069	989	0	2158	1940	23	3182	2923	33	77017	79045	84	6.12379
88842	88369	81	29523	29013	78	1252	1183	10	1118	1371	14	3642	3658	34	5081	4570	39	115360	111499	89	6.12379
258716	203619	124	87251	67750	110	4634	3345	42	6708	5353	46	13484	11227	62	18607	14642	76	458575	412215	119	6.12482
90767	86836	95	24707	24507	71	1007	905	0	1595	1686	17	3822	3903	33	5699	5842	39	137303	135188	95	6.12585
89707	78180	93	33917	30427	81	1251	1366	15	1597	1518	23	3832	3646	34	5967	5413	45	152998	137364	100	6.12585
96001	92608	87	34961	34006	79	976	906	0	1752	2010	21	3710	3283	40	5266	5205	41	153315	144267	90	6.12688
54914	54218	80	16825	16870	54	464	605	0	1400	1405	16	1923	1788	24	3801	3572	34	83392	86073	82	6.12893
118839	114001	83	47353	46458	81	1619	1671	19	3076	3007	29	7143	7296	43	10434	10145	55	293551	282099	99	6.12996
123946	116412	84	68006	64117	83	2376	2070	25	4056	3857	32	8715	8133	54	13178	13101	62	342578	323514	97	6.12996
70837	71836	76	26095	26528	66	1094	1021	3	1684	1618	20	3142	3274	32	4912	4649	38	114205	114038	92	6.12996
146987	126414	93	104788	94821	90	4253	3802	34	6792	6393	44	14245	12932	68	18436	16006	83	436298	387755	102	6.13099
129824	127287	88	56345	55742	82	1654	1864	21	2959	3171	29	7131	7004	44	9312	8635	52	243371	222223	90	6.13099
66067	66237	77	24718	24877	62	658	719	0	760	1221	9	2228	2416	27	4103	3744	40	95132	92077	80	6.13099
47794	45471	78	16986	16963	52	552	620	0	534	689	0	1849	1756	19	2871	2445	32	62750	62377	73	6.13099
150394	117464	97	48858	38427	91	1534	1120	20	2831	2289	30	5836	4674	47	7924	6029	64	214940	171606	108	6.13202
89445	86254	92	30921	30064	77	1401	1173	10	1748	1663	22	4612	4680	37	6048	6186	44	179256	174131	85	6.13305
121787	115675	100	33392	31652	82	1149	1319	13	2496	2942	25	6057	6255	41	8963	8807	52	249597	237358	91	6.13305
190698	169833	94	81120	73454	92	2977	2676	30	4242	3961	39	9547	8072	52	13497	11548	69	339422	285780	101	6.13407
51338	53070	59	26600	27452	67	811	897	0	905	948	0	2137	1977	26	2787	3240	27	79997	81252	89	6.13407
66684	64761	76	22818	22068	66	688	686	0	780	674	0	2450	2440	25	3866	3613	32	99302	101247	86	6.1351
99880	94091	98	52817	50615	88	1497	1295	15	2319	2064	24	4776	4304	39	8214	7786	48	213320	202171	98	6.1351
51478	52414	58	18930	19314	55	462	662	0	940	935	0	2525	2353	28	4017	4194	33	94364	94134	81	6.1351
54285	55501	73	18355	18545	54	259	447	0	1222	859	0	2114	2175	23	3404	2967	31	82880	81879	85	6.1351
61390	61683	70	13994	14239	47	433	592	0	958	1121	8	2732	2825	30	3684	3782	33	107492	106553	91	6.13716
85978	83914	82	23640	23172	72	1179	977	0	1497	1742	21	3413	3569	29	5497	5690	39	129627	124361	95	6.13716
113870	110843	86	27855	27238	80	1607	1344	18	2246	2366	25	6605	6512	45	10794	10573	55	278314	262661	100	6.13819
239129	184293	118	184468	156390	105	7977	6696	43	12724	10189	69	26516	21376	100	37487	30102	102	876705	664105	115	6.13819
241447	174219	115	101346	80513	112	4362	2954	40	6333	4855	47	13734	11257	67	19439	15210	82	536365	453294	123	6.13921
68892	66993	78	27251	26635	75	991	904	0	1424	1323	13	2553	2589	28	3895	3554	42	103774	100077	93	6.14024
64299	64144	75	19618	19708	57	734	734	0	1275	1343	13	2449	2615	24	3408	3556	30	104939	100001	91	6.14024
167199	134417	99	64610	51569	93	1934	1706	25	3499	3215	32	8371	6789	55	13058	11362	63	369473	293712	111	6.14024
160582	140745	90	77038	68344	90	2785	2539	29	5541	4659	42	10566	9374	56	15368	13495	79	392958	348074	105	6.14127
35937	40427	48	16747	16971	53	531	634	0	711	735	0	1326	1299	15	2539	2516	26	65804	65150	84	6.1423
112532	109044	83	70545	68115	83	2138	2516	23	3508	2988	34	6855	6635	44	9964	9497	55	215396	195057	91	6.1423
120512	113593	88	58307	56075	85	2447	2244	27	3205	2880	31	7095	6780	46	9500	9012	56	247264	234066	92	6.14333
40557	37913	82	11478	11689	44	655	414	0	1251	1111	7	1427	1656	16	2510	2219	28	61195	60990	87	6.14435
188447	169916	104	122919	113415	97	5006	4268	38	8103	7504	49	16845	15208	72	23114	20923	88	583499	507314	103	6.14435
133295	129453	87	73340	72019	84	2842	2747	27	4989	4722	43	10774	10556	57	15147	13915	72	434889	396988	90	6.14435
274760	193743	118	185809	141499	112	5700	4671	40	10529	7877	66	24373	18045	95	35595	26663	109	1.04122e+06	783299	122	6.14538
232967	168678	106	74024	54153	103	1805	1600	24	4465	3542	44	9539	6993	57	13762	9403	72	400380	289054	120	6.14538
105068	101694	85	33409	32904	78	1561	1389	17	2016	2061	23	5920	5723	42	8137	8175	45	228236	223662	85	6.14538
60599	60327	75	24534	24870	63	612	728	0	945	1196	9	2804	2768	30	3929	3614	33	91984	94031	75	6.14538
83598	82443	81	30743	30597	76	892	963	0	1632	1737	22	3571	3767	32	4664	4519	40	134960	130323	86	6.14538
56396	55870	79	20642	20279	61	356	517	0	759	826	0	2490	2506	25	3207	2736	32	79109	77816	77	6.14641
153586	117022	99	53584	40159	92	1867	1647	19	2545	2432	31	6698	4908	50	9525	7297	57	232682	179796	107	6.14744
262192	205218	111	115203	91019	109	5233	4105	41	7737	6072	49	16064	11537	75	21933	16695	86	540883	409526	116	6.14744
141265	128289	88	48261	43958	85	1968	1800	23	3042	2933	31	7333	6724	49	9189	8744	50	245728	232883	92	6.14847
161849	142154	93	74387	67255	90	2523	1993	27	3991	3407	40	7869	7043	50	11262	9696	62	289278	250033	101	6.14847
224924	184642	102	71567	57343	99	2938	2277	32	5025	4311	40	11038	9387	57	17821	15748	84	477558	444680	102	6.1495
182596	172026	90	75476	71619	88	3655	3329	32	6043	5250	46	11824	10719	60	15913	14653	74	374116	332830	95	6.1495
203804	161057	119	55691	44286	99	2988	2044	33	5145	4321	48	9470	7485	55	11911	10270	60	340134	279987	117	6.15052
74557	73345	81	23398	23086	75	1081	958	0	1989	2221	23	3743	3629	34	4976	4884	35	139340	133087	94	6.15155
133851	116581	97	55126	48199	87	1665	1343	14	3301	2886	33	6827	6400	49	9008	7300	53	271137	237563	105	6.15155
64315	63261	82	23435	23466	67	579	949	0	1042	1259	13	2020	2327	22	3654	3875	31	87357	83727	89	6.15155
52468	49824	85	15383	15197	49	858	797	0	816	801	0	2273	2327	26	3063	3149	29	90769	86751	84	6.15361
83491	77099	83	29148	27152	78	1397	1156	9	1752	1601	22	3234	3089	31	5521	5112	42	131384	124829	96	6.15361
53292	51306	78	12980	12445	50	1047	811	0	1108	929	0	2284	2216	24	3316	3061	33	82145	79841	89	6.15361
46575	48235	64	18823	18815	57	274	406	0	1056	1066	7	2630	2386	30	2738	3195	27	87485	88589	87	6.15464
32549	32665	70	13133	13424	46	368	440	0	468	566	0	1333	1168	14	2028	1889	24	45897	47693	73	6.15464
86798	84114	92	45087	45021	79	1112	1371	12	2183	2158	24	3836	3732	37	5088	5183	38	131628	128232	90	6.15464
62792	61747	81	23893	23599	60	739	846	0	1626	1229	21	3000	3198	28	4269	3922	40	109294	108424	91	6.15566
63592	63512	76	19376	19609	51	852	916	0	637	1011	3	2687	2725	31	3419	3870	30	87875	86395	91	6.15566
303866	232145	117	137991	103881	116	6494	5110	45	8753	7188	55	18848	15225	77	25381	20010	105	676021	550657	132	6.15566
49787	49214	72	15074	15601	47	503	650	0	818	1055	5	2293	2480	25	3319	3210	33	72769	69134	88	6.15566
137064	115051	100	48962	42080	88	1321	1305	14	2854	2561	28	6747	5865	44	8652	7702	53	275196	233053	107	6.15669
175981	153483	94	59173	51112	91	2111	2159	25	4878	4515	39	9987	9429	53	15565	14906	64	425780	396498	104	6.15875
58009	56902	84	21190	20694	67	635	511	0	1218	1171	13	2632	2384	28	3656	3257	40	102237	97779	85	6.15875
183180	152240	105	72561	61932	93	2813	2097	32	4509	4129	44	8497	7561	50	12952	11487	58	318143	263833	106	6.15978
28415	30248	57	8744	8910	40	273	333	0	366	468	0	969	982	0	1828	2016	20	45675	45247	80	6.15978
101134	100250	81	42502	41444	80	1296	1189	10	2000	2180	22	5193	4814	42	6753	6877	45	193540	186528	90	6.16183
164706	149708	88	64063	57590	89	1940	1811	21	3975	3345	39	8994	7739	53	12397	11045	61	350013	308861	97	6.16183
51564	52041	75	21798	21725	63	598	515	0	1180	1109	7	2582	2671	25	3115	3155	32	79570	78115	80	6.16389
268935	205528	122	84833	65425	116	4234	3254	35	6335	4882	49	12606	10129	62	17724	14132	76	424889	362864	122	6.16389
160395	150238	90	76573	72647	89	2524	2216	31	4807	4144	41	12199	11006	60	17958	16278	73	482224	434296	99	6.16389
81402	78336	84	27937	27265	77	938	864	0	1085	1236	11	3129	2886	32	4765	4750	39	110725	107652	86	6.16492
159354	133315	100	67073	57285	91	2670	2280	28	3987	3487	33	8683	7371	51	11819	9442	57	279386	248691	107	6.16595
142275	121468	93	44824	37906	86	2004	1838	21	3094	2819	36	6692	6080	46	11102	9493	60	295892	259033	105	6.16595
175151	143511	95	62462	52097	92	2514	2168	28	4771	3649	42	10168	8520	57	14334	12017	69	423103	355777	109	6.16698
49698	48483	79	20998	20999	61	426	663	0	1190	987	0	1811	1994	21	3314	2840	34	72076	70799	89	6.168
78726	78968	78	34231	33580	77	847	716	0	1436	1619	16	3103	3257	28	5203	4592	43	132018	131827	88	6.16903
181235	164675	102	108472	99091	93	2699	2579	27	5677	5010	50	11026	10325	62	14782	13155	72	408502	367867	102	6.16903
107228	102781	99	19085	18767	54	1189	1341	16	2544	2674	26	6032	5685	45	8773	8557	47	247106	236057	99	6.17006
59588	61377	74	20414	20480	56	935	717	0	1364	883	0	2979	2890	30	4034	4002	36	103395	102693	90	6.17006
137128	125455	100	40483	38268	85	2616	2508	27	3405	3583	32	8783	7984	54	11278	10484	61	309689	284248	100	6.17109
168880	146094	92	80685	72269	91	2821	2027	29	3582	3103	39	7176	5971	50	10564	9456	60	250107	218876	108	6.17212
41437	42474	71	17409	17348	51	799	859	0	651	810	0	1590	1591	20	2982	2589	30	57947	56981	75	6.17212
106787	101442	99	27975	26539	75	1234	1343	14	2430	2159	27	4620	4437	37	6769	6799	47	168128	165569	98	6.17314
50613	52712	72	22313	22473	63	384	469	0	1144	984	0	1761	1948	22	3367	3542	32	80414	76894	85	6.17314
89054	86011	86	23121	22996	66	957	1100	5	1994	1973	24	4530	4460	37	6938	6612	46	196412	189147	95	6.17417
106260	102520	90	42099	41160	80	1842	1870	20	2263	1900	29	5419	5473	39	8053	7964	49	245225	228352	98	6.17417
83072	82079	86	21885	21581	61	801	980	0	1783	1540	21	3740	3648	34	5909	5732	44	135339	128952	92	6.17417
48165	47213	77	17009	16909	54	335	668	0	622	912	0	2017	1905	23	3109	2865	35	73565	71632	88	6.17623
117952	99779	90	34700	27781	85	1606	1421	18	2222	2106	27	4336	3979	37	7676	6693	47	179580	151210	98	6.17623
156838	139161	95	65429	59086	91	2036	2342	23	3708	3632	36	7871	7087	50	10694	9210	64	288868	246933	100	6.17623
43048	43385	72	16397	16484	52	213	407	0	873	866	0	1827	1903	19	2537	2536	26	63825	67567	77	6.17726
62124	62127	80	22882	23006	63	596	638	0	477	967	0	2258	2074	28	3684	3725	31	98042	97153	90	6.17726
200298	181783	94	83712	76882	92	3277	2727	32	5625	5323	38	11809	10827	58	17076	15791	72	498842	459461	109	6.17726
46266	47191	76	16347	16855	49	639	737	0	676	1064	5	2071	2033	23	2273	2344	28	67045	69442	80	6.17726
20199	19503	60	11612	12010	44	3	301	0	226	433	0	932	1115	7	1411	1283	15	27912	28319	77	6.17828
39690	40193	72	15412	15295	51	691	684	0	583	834	0	1562	1796	20	2327	2309	24	60275	58393	72	6.17828
52733	53768	72	19103	18973	54	541	614	0	1174	1528	13	1735	1769	19	2866	2658	28	72187	71532	84	6.17828
166580	151068	94	80257	74724	92	3724	3435	31	4631	3677	47	10053	8678	57	14213	11670	81	318153	271257	99	6.17828
157317	148165	90	71225	67261	88	2755	2452	29	4525	4472	36	10214	8931	57	14816	12526	69	390624	348913	95	6.17931
74693	70989	86	26510	25726	76	804	701	0	1647	1612	19	2859	2707	31	3957	3506	35	104349	100028	80	6.1824
52616	50635	81	23169	22880	67	603	729	0	1071	744	0	2370	2383	25	3281	3323	32	82461	80411	83	6.18343
194481	151231	113	67670	52230	98	2105	1618	26	4116	3196	41	8150	6407	51	11719	9095	62	313076	246953	114	6.18343
86749	85307	81	34090	33941	78	833	760	0	1583	1780	19	3883	3886	34	5270	5047	42	152963	148998	88	6.18343
103689	95204	96	33790	30342	82	1531	1237	17	1741	1706	23	3259	3096	33	5948	5580	43	138443	124838	100	6.18445
42120	41436	81	12513	12270	48	360	377	0	746	581	0	1837	1836	21	3099	2949	33	65959	67126	75	6.18548
190369	149232	99	94830	79365	97	2602	2275	29	5683	4369	51	11441	9323	66	16354	13280	77	404732	322951	105	6.18651
54034	52977	78	16683	16692	53	439	363	0	1248	1058	5	2127	2221	25	3402	3297	32	88351	86801	91	6.18754
176663	145044	102	35906	28771	93	2403	2072	24	4216	3361	43	9776	8270	60	13606	11590	73	389934	320155	111	6.18754
54690	54285	76	14670	14661	48	918	805	0	1214	1494	15	2553	2416	27	3416	3410	33	87301	88160	89	6.19062
108547	107131	84	54540	54379	81	1946	1931	23	3561	3430	34	8070	7695	51	11552	10956	61	320263	302840	91	6.19062
131979	125172	85	48800	45872	85	1947	2025	20	3217	3179	27	6453	5914	47	9398	8342	53	216013	185542	94	6.19062
110649	106291	82	38936	37690	80	1386	1424	15	2936	2410	31	5936	5608	44	8170	7983	53	223006	214789	89	6.19165
86076	85119	80	17130	16820	52	970	906	0	1598	1436	19	3101	3253	29	4812	4858	39	138255	128842	89	6.19165
40130	42268	56	23085	23434	60	478	511	0	1170	1058	7	2083	2333	22	2599	2707	28	79115	79217	86	6.19165
39255	39589	73	15613	16054	49	665	661	0	547	625	0	1597	1736	18	1996	2432	23	56899	59503	76	6.19165
111370	103804	92	30453	28286	80	1538	1373	14	2496	2645	28	5032	4864	39	7378	6872	46	193684	182958	100	6.19268
61937	58793	82	19016	18542	55	615	781	0	1242	988	0	2402	2568	26	3838	3714	33	100183	100137	91	6.19371
28129	31623	48	9836	10285	42	66	318	0	769	620	0	1049	1057	6	2066	2073	26	54248	55110	70	6.19474
193625	165971	99	78376	65434	94	2855	2236	30	3982	3254	37	10301	8828	55	11910	9749	61	336968	289127	100	6.19576
72317	72067	81	24597	24660	75	567	713	0	1246	1228	15	3298	3123	30	4453	4591	36	113660	115468	89	6.19679
214866	168484	110	84818	67767	102	2821	2375	32	4316	3534	40	9137	7172	55	13692	10973	71	312073	259770	111	6.19988
107376	105341	88	30611	30098	79	1395	1261	13	2239	2175	26	5708	5509	41	8877	8295	51	223628	210286	90	6.19988
260150	194112	118	92901	69271	112	3398	2550	32	6027	4651	50	11423	8674	64	16829	13316	77	415422	307039	130	6.2009
24190	24537	59	6761	6877	38	258	337	0	381	443	0	958	899	0	1171	1144	7	44563	45455	75	6.2009
52445	52371	76	17504	17275	53	931	768	0	1483	1373	14	1945	1933	23	3042	2886	31	76282	71858	85	6.20193
52732	50856	80	14579	14646	50	892	851	0	786	856	0	2098	2183	24	2646	2787	26	74899	75689	79	6.20193
60045	61027	74	16025	16079	49	625	791	0	564	518	0	2328	2348	26	3377	2989	35	92155	90809	90	6.20193
53142	54262	71	22709	22670	71	589	456	0	668	958	0	1973	2087	25	3517	2866	38	79436	79600	80	6.20193
54769	52933	90	19939	19533	57	1120	815	0	1282	960	0	2001	1981	24	3108	3133	32	80337	77517	83	6.20296
106408	103043	84	35164	33857	79	1094	965	0	2564	2425	30	4771	4658	40	5579	5201	39	165827	153264	92	6.20296
97483	96102	79	25821	25456	78	969	1131	10	2230	2028	23	4882	4704	39	8060	7609	52	214976	205801	97	6.20399
295405	221385	121	127662	99403	120	4877	3748	41	9044	7380	56	17472	13773	74	23172	18184	89	630993	503788	138	6.20399
133447	125832	85	61981	58268	85	2214	2077	23	3491	3561	36	8094	8091	51	11504	10728	56	329515	320811	97	6.20502
100322	99323	81	30439	30462	78	895	1064	7	2200	2488	24	5673	5805	38	6738	6552	45	218800	210465	96	6.20502
104982	102228	83	28937	28274	78	1027	1179	11	2319	1878	25	4764	4493	38	6738	6282	52	191764	182573	94	6.20605
130359	120936	87	35590	32887	84	1712	1618	19	3119	3189	31	7606	6656	52	11301	10208	63	338590	307111	92	6.20605
159317	133837	102	63113	54289	92	2028	1665	24	4214	4250	37	9626	8051	55	13812	11641	74	395384	332772	110	6.2081
272982	167732	148	85899	47616	145	2991	1610	25	5428	3621	40	11912	7869	90	17312	10506	105	451774	278709	159	6.2081
135265	116547	88	53333	44043	88	1786	1451	19	2920	2086	36	5589	4618	45	8236	6549	49	206664	168835	94	6.2081
67044	66430	76	24660	24482	65	456	620	0	1351	1407	15	2726	2669	28	4274	3801	38	107401	104792	87	6.2081
137335	123582	95	48108	42518	87	2142	1831	21	3627	3216	32	6333	5782	46	8519	7852	49	217491	197500	104	6.20913
27069	27891	61	12568	12313	47	113	127	0	320	320	0	1041	1065	6	1837	1463	23	40679	40308	73	6.21016
90830	79222	89	36963	31716	84	1047	992	0	1962	1593	20	4125	3417	40	5737	4630	46	153691	131393	100	6.21119
156318	129988	95	58608	48917	91	2114	1768	19	3046	2428	33	5855	5248	43	9324	8140	53	214921	182283	105	6.21119
168290	102630	115	53515	35632	107	1478	860	0	2665	1820	37	6940	4050	63	10492	5817	73	259104	142669	123	6.21221
163694	149769	90	71835	66338	89	2322	2152	26	4639	4127	38	9541	9173	50	14434	13627	68	406255	389223	93	6.21324
59937	58345	75	20642	20904	58	192	405	0	971	837	0	1732	2004	22	3379	3655	33	84877	81593	87	6.21324
150143	142456	97	67649	64276	87	2588	2415	27	4090	4090	38	9830	9265	58	13903	13532	60	333379	313599	94	6.21427
208185	184498	99	102157	90323	96	3810	3518	34	4852	4938	39	11552	9931	69	16457	14681	71	404605	372256	100	6.21427
182192	162270	94	77927	70474	91	3259	2854	32	4420	4007	39	10877	9687	56	15200	13483	72	378158	342378	103	6.21427
126697	122441	91	59336	57525	82	1519	1323	14	2909	2671	29	7006	7071	46	8851	8463	49	245168	236700	87	6.21633
34966	35287	69	13617	13599	47	172	265	0	365	731	0	1491	1770	19	2453	2629	27	70199	71548	85	6.21736
62578	61264	76	24215	23250	76	934	794	0	1016	1136	9	2180	2555	24	4255	3794	38	89287	88148	88	6.21736
24917	25545	66	14279	14455	49	440	363	0	635	541	0	834	957	0	1547	1484	18	39163	39449	76	6.21838
104579	101775	83	29675	28536	79	1171	1277	12	2562	2582	27	5968	5815	44	10150	9711	56	269191	259474	97	6.22044
220906	165326	106	76827	58466	101	2592	2075	30	5497	4284	45	11087	8883	61	15846	11800	68	463290	371538	114	6.22147
65486	69292	63	14286	14002	48	976	1255	10	1306	1320	15	2883	2748	27	4286	3999	38	114550	106220	91	6.22147
177723	150408	91	98206	82119	94	2248	1753	31	3938	3387	38	8853	7727	56	11987	11005	65	347541	313626	103	6.22147
126953	125062	81	50134	48948	81	2102	1719	28	2582	3062	28	5843	5808	38	8035	8015	47	219159	212644	92	6.22147
41842	44707	59	19178	20189	47	334	248	0	553	812	0	1338	1262	14	3250	3380	30	74519	76313	83	6.22147
149101	130935	97	52540	45760	88	1888	1908	22	2756	2345	33	6581	5972	45	9797	8218	57	245499	217986	99	6.22352
269860	192168	114	87570	66843	110	3462	2807	34	6835	4853	56	13542	9701	69	18115	13531	75	481850	344065	117	6.22455
98433	96470	87	51685	50700	80	2052	1852	23	2663	2470	29	5806	5970	42	7659	7176	53	197407	186330	90	6.22455
37713	37002	84	13548	13694	47	526	466	0	587	490	0	1424	1427	15	2351	2485	24	63507	63075	84	6.22558
119219	100485	94	41346	34651	86	1583	1399	15	2169	1943	28	4594	3880	40	7032	5763	49	153043	133127	103	6.22661
116431	95945	94	40016	32343	88	1384	1056	10	2238	2236	25	4687	3715	43	6676	5257	54	176490	140209	104	6.22661
235195	158680	112	77185	51643	110	2776	1910	31	5068	3714	44	10684	7348	60	14635	10702	70	402080	274070	127	6.22866
60125	58245	90	20580	20463	61	913	854	0	1014	821	0	2205	2079	24	3608	3234	40	87591	84350	82	6.22969
125581	118072	86	51249	48411	83	2650	2279	26	3392	3444	34	8392	7477	50	12707	12790	62	353961	336201	97	6.23072
58907	58985	90	22411	22791	58	418	741	0	1292	1173	11	2304	2193	25	3654	3474	38	84509	84328	82	6.23175
110270	103149	86	44112	40434	84	1173	1039	6	1906	1893	23	4540	4097	38	6313	5756	42	176325	162178	100	6.23278
184952	154338	116	69146	58539	100	2259	1936	27	3988	3836	34	9698	8421	59	14606	13437	62	409136	368037	112	6.23381
113006	99762	88	45487	39185	86	1611	1303	13	2062	1998	29	5060	4204	44	7001	6227	50	184422	156650	104	6.23586
110447	109531	81	37308	36517	79	1419	1427	15	2302	2219	27	6194	6324	40	10201	9891	53	268998	260247	97	6.23586
178305	150134	97	60727	51068	91	1768	1263	19	3215	2570	36	7354	6018	50	10601	8570	56	281856	239832	109	6.23586
104923	93024	88	38222	33192	85	1347	1093	10	1243	1369	14	4504	4016	37	6240	5185	47	158657	139711	102	6.23792
97884	94152	94	43384	42231	79	1305	1176	16	1891	1876	21	4154	4337	35	6239	6471	43	155277	150432	90	6.23792
43000	43641	63	18362	18218	54	451	442	0	993	593	0	1714	1576	19	2302	2109	25	63092	58651	83	6.23895
116053	111703	84	29366	28224	81	1789	1907	19	3191	2986	32	6759	6492	46	10334	9647	60	286039	276096	99	6.23895
278714	190767	188	95422	71431	159	4616	3681	33	7589	6322	47	15853	11147	88	23872	18294	109	574159	426603	209	6.24203
141672	121452	100	45715	39084	89	1710	1536	19	3069	2568	33	5611	4800	48	8459	7269	55	206708	172164	107	6.24306
121612	114556	85	39880	37797	82	1772	1617	19	2999	2531	32	5612	5655	40	9884	8676	53	259146	245308	92	6.24306
112656	105154	100	92542	90106	84	1944	2153	23	4144	4127	35	10878	10593	60	15869	16378	66	399184	379198	90	6.24306
156072	134730	107	70671	62837	90	2377	2227	27	3870	3605	36	8378	7743	49	12284	11086	63	307454	283061	105	6.24409
143774	133410	90	65544	61392	88	1978	2093	22	3245	2511	32	6190	5426	45	8873	7866	52	200329	182682	96	6.24614
33911	35003	63	14321	14417	47	378	442	0	559	664	0	1530	1555	17	1958	2107	24	49360	49602	78	6.24614
39028	37006	73	8695	8625	41	554	535	0	1182	1106	10	1732	1655	20	2702	2660	27	68539	70219	84	6.24717
67339	66410	77	23019	22638	65	768	804	0	1152	1025	3	2911	3075	30	4047	3959	38	112302	107150	87	6.24717
65858	65666	77	25043	24954	70	668	973	0	957	993	0	2551	2487	26	3570	3424	32	93243	89282	92	6.24923
61018	64278	71	23951	24067	68	695	511	0	1208	916	0	2647	2685	28	3207	3016	31	85699	83841	87	6.24923
183017	149946	99	62461	51171	92	1755	1479	19	3427	2923	36	7649	5837	50	9545	7543	55	282872	224196	112	6.25026
225944	180878	123	75115	60277	123	3509	2608	34	4637	3601	43	9956	8320	57	14584	12313	75	363948	317282	123	6.25026
118078	115469	83	37824	36227	80	2117	1937	20	2610	2365	27	6624	6168	44	10810	10029	59	278324	258092	97	6.25026
72254	69854	81	30347	29848	75	966	1207	10	936	1246	11	2554	2472	29	3812	3609	36	103820	102634	88	6.25231
60114	61129	79	26161	26374	72	623	642	0	1176	1324	16	2759	2459	30	3742	3379	36	100702	101608	90	6.25231
92997	88163	85	32309	30485	81	1415	1364	15	2243	2039	27	4218	3519	39	5764	5405	42	148965	134283	98	6.25231
22260	23547	54	14676	15079	47	340	374	0	284	351	0	733	940	0	1530	1741	18	35674	38800	76	6.25231
200139	154950	103	68500	52730	99	3187	2079	35	4676	3826	42	10229	7712	63	15321	12263	68	425085	347504	116	6.25334
75144	72796	78	27144	26887	76	648	826	0	1262	1232	10	3253	3200	31	5221	4994	39	114669	111175	88	6.25334
123431	110467	89	49471	43220	85	1476	1109	15	2432	2074	31	4478	4335	38	7289	7278	43	195419	178814	100	6.25437
53520	54916	79	13893	14234	47	545	574	0	1037	771	0	2054	2071	23	2592	2626	26	78686	79033	83	6.2554
241524	175642	105	86564	64391	104	3290	2221	35	5664	4226	45	11594	8347	66	15792	11129	76	438889	323750	121	6.2554
168135	152820	92	65732	60308	91	2118	1708	19	3789	3402	38	9043	8141	52	14291	12350	80	401711	354327	105	6.25643
37379	36675	70	14707	15033	48	594	587	0	332	581	0	1647	1477	19	1993	2331	23	48450	47147	84	6.25643
103293	98039	86	37305	35824	80	886	1066	7	2501	2118	30	4876	4923	37	7234	7133	46	191075	180863	95	6.25848
129584	120223	99	45806	42002	85	1651	1691	22	3021	2612	33	5719	5309	40	8740	7948	54	222922	205440	101	6.25848
222621	174941	102	79742	63328	99	2874	2494	31	6477	4870	50	14166	10811	72	19904	15687	96	545426	395065	118	6.25848
200226	164761	96	61623	50199	93	2121	1872	24	3882	3291	39	9179	7299	57	11214	8574	56	314274	252260	112	6.25848
97246	96298	83	33052	32452	78	1122	1027	4	2798	2566	26	5508	5431	43	7411	6799	47	240383	232219	96	6.25848
130294	116036	89	43921	38224	86	1187	1477	13	2262	2193	25	5260	4901	43	6962	5703	50	192634	166789	104	6.25848
123827	102141	96	43467	36544	87	1449	1272	16	2303	1964	27	4957	3985	43	8075	6485	57	181427	146418	105	6.25848
127148	117868	90	42093	38836	85	1693	1594	22	2574	2563	27	5344	4903	41	7399	6726	49	174444	170059	95	6.25951
330763	240077	133	151987	114925	130	6366	4749	43	9577	6973	65	19768	14378	83	27341	20483	100	694064	506166	140	6.25951
179642	147432	100	56294	46167	92	1953	1859	24	4238	3381	40	9289	7740	58	14010	12000	66	405044	340211	111	6.26054
145530	124494	108	51557	43774	94	1627	1258	15	2950	2397	35	5604	4824	43	7935	7069	48	198000	176258	108	6.26054
161639	129043	95	60780	48895	94	1934	1705	23	4471	3642	45	8413	7016	54	11972	8960	64	346819	272881	112	6.26054
81173	77232	84	26538	26228	77	606	619	0	2186	1790	28	4254	4050	38	4733	4915	38	154332	149958	95	6.26157
68644	68516	77	20581	19861	63	489	597	0	1205	985	0	2798	2786	29	4273	3977	36	103455	97304	93	6.26157
40961	41380	69	17685	17978	52	520	702	0	628	719	0	1582	1708	21	1949	2151	24	65420	66849	77	6.26259
143853	135460	93	93210	88958	86	2400	2101	26	4114	4270	33	10622	9660	56	17056	16071	81	451186	427603	99	6.26259
38762	39386	74	15450	15783	49	396	479	0	873	743	0	1436	1628	18	2054	2074	21	57667	57800	85	6.26259
290526	216557	129	178623	146408	127	10446	8691	47	14505	11400	66	29473	23512	115	44144	36561	128	1.03945e+06	779677	142	6.26465
108251	107819	83	65360	63590	81	2023	2015	22	3658	3811	34	8318	7916	52	12967	12040	65	338136	313010	97	6.26568
86868	92097	75	26710	26498	74	1114	978	0	2400	2384	24	5041	4872	41	7437	7290	48	207570	203959	93	6.26774
157324	132463	93	54685	44632	91	2166	1674	19	3394	2731	36	7141	5943	50	9908	7656	56	274663	220228	108	6.26876
46207	46223	69	14850	15105	48	506	423	0	1142	860	0	1879	1736	20	3038	2525	30	72305	71137	88	6.26876
124982	111156	88	47202	41616	85	1214	890	0	2520	1961	27	5325	4732	41	6971	6096	53	225274	202513	104	6.26876
84884	83006	79	30690	30527	78	1338	1161	12	1512	1353	14	3221	3177	32	6173	5970	43	120511	121204	92	6.26979
119371	115250	89	48263	46215	83	1706	1557	19	2440	2590	29	5297	5100	41	7539	7808	46	211729	193402	94	6.26979
19012	20479	49	9910	10152	42	273	272	0	540	471	0	785	887	0	1358	1470	15	38245	38782	76	6.27082
114743	101551	88	42193	37197	84	1051	866	0	2217	1900	25	5011	4478	41	6934	6532	47	178865	153975	103	6.27082
54178	53518	88	20514	20533	57	657	523	0	1078	823	0	2414	2354	29	3795	3687	35	85594	86289	82	6.27082
64345	61574	92	17608	17538	53	482	644	0	1225	1203	10	2575	2413	28	4121	3785	36	86689	82818	92	6.27288
47894	47875	68	11238	11350	44	406	503	0	936	967	0	1873	1972	22	2691	2815	25	87816	85008	88	6.27288
202090	171711	107	74029	62461	96	3235	2707	31	4587	3932	37	10193	8122	57	15230	12559	77	357728	287806	107	6.27596
120435	116710	84	42325	39869	81	1423	1625	18	3139	2619	31	6423	5995	44	9632	9565	50	271885	251865	92	6.27699
64160	63593	83	21996	21714	66	948	900	0	852	1046	4	2153	2036	26	3758	3487	34	86974	82457	83	6.27699
71692	69987	81	23872	23408	67	1013	941	0	1605	1620	20	3126	2990	34	4810	4426	42	102182	98290	89	6.27905
102649	95633	84	45823	42666	82	1381	1291	14	1804	1824	25	3780	3658	37	5683	5100	42	139693	130468	99	6.27905
46942	45905	86	15624	15633	50	686	732	0	953	693	0	1460	1605	18	2842	3287	29	70821	69126	83	6.28007
78273	76560	78	27902	27840	76	341	605	0	1646	1649	18	2847	3096	29	3493	3045	35	121561	120396	94	6.28007
208786	163761	103	72883	57068	98	2400	2142	29	5011	4484	42	11125	8899	58	14938	12052	72	455324	356173	116	6.28213
47087	47677	71	12158	12214	45	466	382	0	711	725	0	1419	1342	15	1932	2126	22	67750	70394	88	6.28316
128620	123124	90	43651	42025	83	1810	1663	23	3161	2756	31	5930	5123	44	7755	7232	48	203550	183588	99	6.28419
165312	131170	110	61804	50200	93	2043	1581	26	3205	2733	34	6700	5468	53	10097	7856	62	240226	183773	111	6.28419
127156	114955	95	45744	41234	85	1670	1692	19	2876	2501	30	6096	5643	43	7575	6991	48	209230	191956	97	6.28419
181883	147742	101	54073	43883	94	2194	1917	22	4285	3681	39	8454	7009	49	11232	9412	63	326373	272666	113	6.28521
109848	102167	100	40192	35907	100	1309	1186	10	2423	2325	23	5114	4533	40	6817	5789	49	171508	147689	100	6.28521
136072	123793	98	51421	47677	86	2000	1613	24	3266	2890	31	6284	6051	44	9119	8570	53	230558	219847	100	6.28624
113879	108446	86	71979	70148	84	2335	2231	23	3848	3326	32	7988	7836	49	10891	10507	55	299701	288153	97	6.28727
125502	118439	84	34487	32998	81	1434	1556	16	3339	3171	39	7536	7064	49	11521	11009	52	323250	315907	101	6.28727
32556	31412	76	10129	10334	42	815	490	0	399	555	0	1266	1340	12	1875	1729	25	50969	53739	83	6.28727
79735	80225	78	17341	17163	52	1283	1101	14	1802	2003	22	4049	4198	34	6401	6466	44	170552	166916	93	6.2883
46305	47180	74	11232	11346	44	868	706	0	732	801	0	1770	1604	24	2531	2676	27	75353	75622	83	6.28933
41135	42778	70	19240	19393	56	319	260	0	589	948	0	1588	1798	19	2710	2827	29	61054	59490	86	6.29138
125280	113449	95	42936	38801	85	1612	1508	18	2949	3038	32	6487	5784	47	9194	8458	50	259609	237065	103	6.29138
184500	171788	102	105429	100217	89	3779	3980	32	5598	5031	45	11113	10321	59	15246	14423	78	355122	325158	97	6.29241
194042	166066	100	71440	61650	93	2161	2154	23	4277	3716	39	8823	7567	50	12201	10821	63	346090	293804	112	6.29241
70910	70814	75	27185	27015	69	918	790	0	1653	1773	18	2984	2886	30	4057	3953	35	98962	92459	85	6.29241
54478	55387	76	12321	12706	44	837	711	0	780	871	0	2026	1986	25	3378	3148	34	76527	76425	89	6.29344
45974	45220	85	18910	19239	55	724	760	0	266	737	0	1731	1851	19	2485	2741	28	60249	59450	87	6.29344
157082	137590	97	54297	48494	90	1876	1817	20	3217	3161	30	6647	6389	44	9388	8753	50	234852	211204	107	6.29344
38514	39822	57	17859	18030	54	664	508	0	819	965	0	1880	1795	21	2801	2526	27	56296	56708	86	6.29447
214185	177566	103	128289	111648	96	2852	2443	31	5917	5494	42	10920	9281	57	15436	12903	71	398860	325134	111	6.29447
101400	97244	81	34100	31779	79	885	914	0	1761	1579	23	4272	4210	37	6189	5802	43	151990	140149	92	6.29447
55406	52909	77	21163	19825	59	350	369	0	1208	1027	5	2210	1820	24	3410	3085	32	88127	82656	92	6.29447
122194	116119	95	39277	37504	82	1727	1570	18	2983	2681	33	7142	6834	45	9386	9082	50	264913	245995	96	6.2955
66856	66227	76	19339	19012	57	965	746	0	1132	1225	11	2461	2419	28	4435	4381	40	100325	98261	92	6.29755
51989	52914	73	14573	14632	49	414	617	0	980	1243	8	2206	1973	25	3055	3270	29	91435	91332	88	6.29755
323668	223006	139	155231	110256	127	6202	4486	45	10382	7626	64	22483	16551	88	30758	22380	123	761877	564328	138	6.29755
163046	147615	90	58223	51291	89	2273	1975	26	4328	3787	34	9691	9330	52	12571	11525	60	376303	332573	107	6.29858
48975	48499	77	17274	17150	51	695	725	0	1055	1284	9	1905	2038	21	3405	3206	32	77299	73897	88	6.29858
37864	40869	63	13656	14091	45	687	711	0	533	822	0	1950	1989	22	2542	2701	27	68922	69129	85	6.29858
107281	103911	90	24796	24517	77	1621	1461	19	2462	2336	28	6008	6118	40	8653	8703	46	243892	237075	97	6.30372
38861	39251	73	18485	18605	58	569	736	0	501	652	0	1684	1766	20	2525	2368	29	63216	63746	86	6.30783
115995	113748	83	47305	45597	81	1605	1554	18	3339	2687	34	6674	6697	43	10402	10302	58	276887	261456	90	6.30886
29895	30886	71	11939	12117	44	8	252	0	819	679	0	1208	1223	10	1674	1899	20	58336	59897	82	6.30886
63500	60820	83	21768	21092	69	1021	1016	3	1271	1283	12	2846	3024	29	4045	3997	35	106425	104237	93	6.30886
55952	57967	75	21011	21514	58	674	850	0	1218	1043	6	2385	2446	28	4032	4083	36	92403	89688	86	6.30886
28407	30839	54	12970	12971	46	443	383	0	309	688	0	1324	1181	12	2004	1836	23	45350	44190	81	6.30989
82397	79085	83	31522	30032	79	1278	1130	10	1811	1561	21	3193	2948	33	5295	4730	43	120921	118984	88	6.30989
47888	47721	75	19909	20174	54	642	677	0	636	836	0	1913	1908	23	2681	3033	26	69234	67829	87	6.31092
46959	49831	65	20905	20934	59	958	730	0	694	1154	8	1754	1878	20	3099	2969	29	66596	62369	88	6.31195
52028	52046	71	21253	21284	61	735	781	0	851	907	0	2053	1906	24	2691	2659	28	67308	65304	90	6.31195
76979	78439	75	23904	23492	74	918	1106	8	1298	1522	19	3858	3637	34	5428	5559	41	148101	147709	85	6.31298
33765	34025	58	15166	15381	48	439	479	0	388	431	0	1109	1067	7	1935	1686	22	44772	43627	83	6.314
78976	78861	77	35429	34835	77	508	780	0	1475	1618	18	3142	3054	31	4748	4678	36	116497	113913	89	6.314
128586	102418	92	48550	38622	89	2285	1899	27	2715	2235	32	5935	4525	48	9702	7914	54	258947	201701	106	6.314
145759	138839	91	58897	56255	86	1580	1544	17	3495	3069	33	7207	6870	45	10732	10041	61	275013	265604	99	6.314
93195	95156	78	31215	31941	66	1001	1214	11	1705	1722	20	4811	4703	38	7568	7787	43	201144	196679	87	6.31503
113912	108243	100	68294	66148	84	2697	2546	27	2852	2706	29	6542	6380	44	9476	9228	55	225028	212358	96	6.31503
170773	146125	106	63809	57519	93	2801	2443	29	4345	3813	36	8609	6898	51	12794	11101	68	315839	257579	106	6.31606
349753	260991	143	193283	148299	143	6145	4988	41	11441	9058	58	23653	18504	88	32594	25548	118	845434	675947	158	6.31709
152563	136442	87	69520	62430	87	1887	1797	24	2880	2553	31	5855	4745	45	8039	6665	53	191604	163954	105	6.31709
70753	69116	82	22828	22438	66	515	756	0	1156	1466	13	2396	2636	27	3814	3618	34	97122	94092	92	6.31812
110944	107058	88	35007	33793	79	1530	1466	16	2494	2504	25	5938	5751	42	7712	7326	45	249343	238940	99	6.31812
62091	63282	73	23392	23506	69	708	804	0	1033	942	0	2090	2448	23	2807	3026	29	87975	88161	86	6.31914
147447	126435	93	43803	37424	88	1916	1771	20	3551	2556	38	6516	5781	47	8792	7389	59	236392	196158	106	6.32017
161577	152746	100	77435	73193	87	3705	3434	32	5703	5540	39	11925	11651	62	17032	15716	69	415190	377528	100	6.32017
101734	97612	82	31005	30040	80	1003	1030	5	2286	1974	26	4812	4642	38	8247	7689	53	213678	207842	92	6.3212
58975	58502	91	26537	26564	74	981	828	0	1126	1261	10	2571	2660	28	4085	4289	37	88047	86728	91	6.32223
163253	140659	94	74022	65105	92	2307	2112	23	3525	3084	33	6554	5542	47	9678	8700	55	233961	188691	100	6.32223
58246	58919	75	19042	19386	54	618	646	0	935	968	0	2488	2645	26	4097	3532	37	102191	101886	84	6.32223
134852	119046	96	28852	24370	87	2248	2048	23	2607	2694	30	6065	5073	49	7969	6626	53	201386	179999	96	6.32326
98532	95973	82	54953	54320	80	1281	1427	17	2275	2194	26	4786	4850	38	6994	6600	48	202512	189999	92	6.32531
81392	79617	94	26335	25466	78	1058	1063	6	1581	1691	18	3733	3465	36	4798	4744	39	147308	139028	94	6.32531
153601	137286	90	59085	53680	87	2603	2289	29	3321	3275	34	7734	6713	54	10251	9460	56	270386	245021	105	6.32634
126631	103666	101	48397	38795	88	1713	1685	19	2310	1910	30	4993	4039	44	8527	6188	58	184978	144928	106	6.3284
47763	47503	73	15354	15448	49	686	557	0	787	887	0	2368	2371	25	3174	3054	33	82213	80014	88	6.32943
47170	45735	74	18461	18314	54	497	493	0	811	713	0	1898	1729	20	2779	2962	29	68521	66571	86	6.33045
76398	77588	77	25018	24986	75	1231	1190	12	1962	1851	24	4452	4798	34	5738	5882	39	171669	166315	93	6.33045
194747	157151	100	53416	41022	94	3058	2468	31	4260	3855	45	8210	6614	51	11072	9005	59	282570	226597	114	6.33045
184175	151812	111	69202	58264	94	2046	1748	21	3456	2927	34	8126	6585	54	9876	8277	57	307958	254130	111	6.33045
139750	122868	93	73556	66476	88	2363	1723	27	3386	3112	33	5398	4954	42	8396	7260	54	210790	187519	105	6.33148
211614	179225	103	64864	54750	96	3422	2640	33	5439	5624	38	12160	10877	56	18838	17188	90	504498	464915	111	6.33251
123747	119122	88	74377	72128	83	1592	1666	19	3611	3294	33	7440	6949	49	9971	8872	56	243162	221079	95	6.33251
103593	93678	86	107442	102858	86	1811	1951	21	3749	3040	42	6840	6365	48	9162	8376	53	251855	220596	93	6.3356
23113	23870	61	6492	6860	36	369	384	0	419	317	0	1183	1156	9	1809	1677	20	47347	47574	79	6.3356
195616	147778	105	67052	50330	99	2815	1962	30	3879	3191	39	8052	6848	52	10292	8160	58	295001	226260	117	6.3356
179476	139338	99	57944	45516	93	2404	1915	26	4082	2872	45	7512	5803	51	10100	7216	59	264718	203668	112	6.33662
46992	47873	76	8915	8915	41	405	527	0	931	1151	13	1722	1906	21	2581	2623	28	83516	81197	87	6.33765
159153	128636	94	54619	44242	93	2076	1635	26	3442	2887	34	8042	6742	51	10634	9054	57	340793	277218	110	6.33765
77336	77187	80	31144	31328	75	1032	960	0	1104	1306	10	2914	2822	29	4746	4777	41	122091	116564	94	6.33765
88674	85056	82	32303	31253	79	1791	1459	16	1425	1378	18	3327	3285	31	5122	4866	40	134709	129112	96	6.33765
86229	83736	80	23447	22487	61	840	951	0	1696	1856	21	3733	3756	33	5211	4964	39	132651	130680	88	6.33765
92917	85517	86	34581	31197	82	759	939	0	1969	1884	21	3406	3414	32	5031	4787	41	146343	130589	98	6.33765
137460	127613	102	71942	68621	88	2299	2388	24	3386	3373	31	7121	6285	48	10782	9631	60	258837	231240	98	6.33868
129722	116423	104	46766	41621	88	1573	1467	17	3447	3153	33	7233	6693	48	10716	10040	65	296897	264555	104	6.33868
182589	148043	101	72157	60105	97	2302	2010	23	4620	4047	36	9268	7980	55	14269	10938	72	388605	322417	115	6.33971
163303	130653	97	51810	41798	92	2200	1586	24	3647	2886	35	8086	6570	56	10818	9080	55	300136	247283	112	6.33971
306893	219508	120	199380	150578	117	7960	6003	46	12215	9048	68	24390	18099	100	35603	25701	114	818955	605170	126	6.33971
128468	120882	84	55037	51899	84	2048	2079	23	3016	2529	31	5364	4628	43	6950	6553	46	196248	181464	88	6.33971
46736	47100	75	20314	20572	57	466	551	0	629	689	0	1624	1517	19	2876	2646	31	67527	68166	85	6.34074
140863	117692	95	56432	47385	89	2374	1874	27	2760	2298	33	6251	4953	48	8695	7089	55	224311	188039	90	6.34074
71095	71199	79	24484	23693	66	1224	1133	8	1433	1602	20	3003	2843	31	4555	3999	45	109443	104686	93	6.34074
134084	122909	96	41267	38944	85	1778	1493	19	2864	2721	30	7088	6669	47	10201	8958	63	299328	274078	96	6.34176
93100	87612	97	16156	14901	56	1129	1249	12	1929	1710	22	3803	3770	34	5855	5693	40	146160	137806	97	6.34176
68812	68620	75	29690	29497	76	759	765	0	1839	1549	17	2603	2397	29	4000	3991	35	100850	98422	81	6.34176
214681	161936	116	70014	52566	101	2471	1868	31	4412	3898	43	10458	8225	56	14886	11094	69	421674	327721	118	6.34279
65896	63390	90	18678	18896	57	632	983	0	915	1239	10	2469	2580	26	3352	2732	30	90669	86313	90	6.34382
90963	77860	91	35226	30335	82	1069	887	0	1716	1431	22	4382	3668	39	6464	5594	45	161714	137371	101	6.34382
181906	144596	96	62636	49672	94	2535	1849	29	3263	2839	32	7579	5900	51	9822	8032	62	273050	222223	113	6.34382
122376	117595	87	43428	41988	82	1768	1807	21	3419	3118	32	6423	6032	43	8774	7885	57	229363	206363	92	6.34382
216685	176531	116	86373	70622	99	3984	3554	35	6531	5936	44	13873	12366	71	17858	16437	77	461981	420217	106	6.34485
42671	40973	72	12617	12827	47	218	378	0	1007	1067	6	1537	1770	19	2457	2651	28	56652	61326	77	6.34588
75775	74617	81	23896	23718	72	762	820	0	1005	1204	9	3046	2861	33	4218	4080	33	115405	112707	83	6.34588
35885	35943	79	13556	13699	48	40	218	0	364	381	0	1498	1400	18	2314	2205	25	54900	55513	78	6.34793
250378	148187	123	92090	56917	110	3517	2075	41	4220	2940	43	10711	6703	66	14080	8794	69	353525	237361	117	6.34896
40367	42155	68	14745	15221	49	412	338	0	822	638	0	1297	1256	12	2616	2401	27	60210	61315	79	6.34999
110229	108118	84	51766	51110	80	1089	1356	13	2701	2438	30	6104	6146	39	8461	8284	47	240109	232272	93	6.34999
104822	97947	84	35965	30810	85	2108	1602	22	2711	2231	27	5143	4806	42	7983	7480	47	201798	179290	100	6.35205
35654	34714	76	13168	13366	47	510	362	0	368	511	0	1468	1386	16	2013	1654	23	52575	51565	84	6.35205
143652	126471	90	48114	41641	87	1587	1611	22	3155	2504	34	6163	5202	44	8300	7544	53	203222	189373	103	6.3541
112963	110837	82	39346	38335	80	1661	1535	18	2606	3099	29	6743	6277	45	9453	9839	55	278901	265253	98	6.3541
26064	27402	56	12020	12223	45	403	419	0	547	648	0	1198	1165	11	1662	1733	23	42452	41464	74	6.35513
91831	88510	86	32087	31224	79	1152	1120	10	1932	1660	21	3900	3846	33	5331	4859	42	152134	140203	90	6.35616
170667	136444	111	61276	49427	93	2434	1894	29	4175	3028	42	9175	7541	53	13522	10318	62	398050	315829	111	6.35616
47254	50498	63	20333	20918	53	865	738	0	1119	1010	4	1940	1986	25	2763	2819	29	81087	81487	79	6.35616
339560	244537	138	225441	175493	140	10497	7518	49	15632	12729	69	31468	24492	120	43306	32746	139	1.04858e+06	848671	155	6.35616
76090	76029	79	31747	31968	76	848	927	0	1219	1527	16	3152	3357	30	4957	4752	37	115827	112896	94	6.35719
74578	70814	93	29243	28914	76	538	633	0	1147	897	0	2652	2329	28	4298	3987	37	103203	102058	83	6.35719
75195	71955	94	27041	25966	76	853	899	0	1305	1322	14	2910	2538	33	4519	3991	41	109322	107596	94	6.35924
116150	102013	95	50848	44742	87	1533	1679	17	2685	2771	29	6371	6075	45	9658	8763	54	269858	248285	86	6.36027
199523	159047	108	73655	58924	97	2645	1876	29	4114	3318	40	8687	7128	54	12972	10464	66	341580	278492	115	6.36027
208004	185846	95	75502	67351	92	3629	3321	32	5010	4726	40	11430	10859	55	16261	15273	69	401491	373691	105	6.36027
142691	125542	90	55461	47832	88	2225	1720	21	3449	3082	31	7891	6710	53	12434	10690	74	334133	285682	105	6.36027
43156	46322	49	17087	17745	48	663	572	0	411	782	0	2072	2231	23	2629	2572	31	70004	67136	87	6.36027
109760	104431	83	43127	41092	81	2008	1847	22	3079	3775	30	7397	7385	46	10648	10216	59	302741	290907	96	6.36233
74256	68276	85	30286	27364	80	767	707	0	1567	1467	17	3224	2680	36	4818	4264	37	108917	101570	95	6.36336
43380	43709	70	18784	18832	54	408	489	0	889	902	0	1551	1413	15	2352	2651	24	62512	61236	83	6.36336
168816	155289	90	56473	51328	90	2948	2380	28	3910	3655	36	8344	7827	56	12403	11166	60	304029	282071	102	6.36438
30488	31679	65	12175	12578	43	350	312	0	384	717	0	1283	1213	11	1746	2145	21	50149	51240	82	6.36438
40128	41095	72	15280	15480	48	214	336	0	657	741	0	1530	1483	17	1957	1929	24	64335	65836	85	6.36438
186774	169616	97	97324	89940	93	3300	3188	31	5338	4710	43	11213	9916	58	16011	14893	65	419081	374480	111	6.36438
109219	104188	88	41723	39753	81	1714	1366	17	2452	2514	26	6088	6045	40	8561	8276	52	244498	238540	96	6.36541
136098	117811	105	52824	45097	105	1609	1290	14	2979	2263	31	6618	5694	46	9223	7919	55	281930	241923	105	6.36541
61339	58034	92	25611	23834	80	766	692	0	1403	1256	12	3120	2583	31	4667	4184	39	105389	89691	92	6.36541
129612	114713	94	37405	33190	84	1658	1286	18	2809	2085	32	5937	5249	45	8340	7436	51	216374	189408	103	6.36644
42699	43430	73	18572	19017	55	376	365	0	817	896	0	1713	1668	18	1920	2344	21	66911	66283	86	6.36644
212796	159854	107	73504	55207	100	3428	2416	34	3906	3482	38	9227	6821	60	12634	9912	60	324602	249852	118	6.36747
77157	75200	80	42703	42447	78	960	938	0	1556	1371	19	2827	3055	29	4724	5156	34	113020	115546	94	6.3685
133462	122844	94	55138	51377	85	2200	1904	22	3131	2466	31	7174	6839	47	9661	8619	58	283847	251734	97	6.36952
182493	160852	94	53707	48661	93	2197	2168	25	4165	3198	38	8935	7809	56	11840	10020	56	329421	270497	103	6.36952
178325	124919	104	49478	34327	96	2135	1227	27	3366	2287	41	7258	5197	58	10999	7294	71	274788	181106	116	6.37158
128474	112512	91	44981	39390	87	1640	1449	16	2634	2653	29	5884	5401	43	8392	7420	52	239778	215081	105	6.37158
46082	45358	77	18856	18955	56	511	391	0	729	581	0	1595	1819	18	2620	2306	28	67754	66965	75	6.37261
73188	69077	81	28679	27791	77	681	707	0	1522	1090	8	2686	2761	30	4380	4417	38	108827	104789	88	6.37569
322545	225085	136	157045	120440	127	5852	4583	41	9572	6690	60	18641	14365	80	25534	18811	97	632285	472240	136	6.37569
35965	38477	61	15633	16309	46	461	549	0	909	1187	9	1438	1599	18	2086	2279	24	59981	59962	85	6.37569
62488	60406	79	20005	19657	55	974	1027	4	1768	1515	18	2364	2264	27	4033	3859	33	93086	89511	85	6.37569
24519	24041	65	13757	13747	49	204	289	0	514	621	0	929	877	0	1932	1826	20	48333	49765	70	6.37672
49691	47900	84	20373	20060	61	462	595	0	627	784	0	2119	2236	24	3226	3126	33	71917	72704	87	6.37672
118140	110525	89	54961	51638	85	1454	1376	21	2837	3183	29	7013	6873	49	10906	9602	58	302928	279338	92	6.37775
71256	69326	92	50613	50737	78	1200	1021	3	1350	1737	18	3316	3303	30	4556	4885	35	115464	107769	87	6.37878
139576	117331	92	49815	41930	90	1122	1339	10	3121	2927	28	6367	5051	48	7842	6228	56	199059	166594	108	6.37878
89401	87907	84	30751	30107	77	1427	1099	8	2644	2258	31	5282	5074	41	7021	6997	41	198970	198512	91	6.37981
102009	100014	82	34912	34427	79	1109	1231	10	2934	2523	31	5457	5267	42	7965	7963	51	245574	238746	97	6.37981
228099	190061	104	87080	73930	99	4047	3205	34	6184	5785	47	12673	10639	67	19587	16604	79	471603	393298	110	6.37981
67060	66004	79	21613	21140	64	707	700	0	1285	1183	9	2564	2721	28	4373	4309	36	105932	104440	92	6.38083
49709	47746	81	21259	21284	62	243	322	0	967	972	0	2102	1968	23	2621	2970	28	67099	67853	83	6.38186
105989	99232	86	35565	34154	80	650	1008	2	2057	2205	23	4752	4608	37	6352	6079	41	191889	181901	96	6.38392
144908	138647	93	70257	68732	86	2336	2066	25	4754	4216	41	9337	8855	57	13668	13100	65	388820	340795	103	6.38392
97394	87564	86	34681	30667	82	1258	1058	7	2262	2198	24	3525	3240	33	5280	4319	41	148002	130280	99	6.387
60405	59099	88	19679	19794	59	546	751	0	957	949	0	2567	2493	29	3269	3272	31	94416	92225	91	6.387
184749	143716	98	66833	52898	95	2235	1868	22	4215	3645	39	10285	8074	59	15828	13071	68	440063	351705	114	6.38803
65468	65596	75	22265	21949	60	713	675	0	1032	1247	12	2102	2314	24	3997	3691	36	96163	96111	92	6.38803
101832	99995	80	31765	30326	78	1471	1363	17	1781	1762	24	5086	4721	40	7807	6914	53	181701	173847	97	6.38803
115050	108490	100	39168	36166	100	1706	1361	16	2613	2339	26	6042	5408	43	8848	8165	61	247970	227492	100	6.38803
132743	129179	86	73377	71741	83	2224	2204	25	4999	4739	43	9308	8902	51	13760	12823	64	383175	356306	92	6.38803
44113	44321	64	16491	16586	52	607	554	0	669	615	0	1630	1704	21	2254	2072	28	66283	66401	76	6.39009
243932	204159	115	96390	80676	108	3373	2699	32	6681	6087	45	14331	12456	75	20526	17543	97	557419	517980	116	6.39112
144005	134565	86	72281	68624	86	2219	2034	24	2938	3414	32	7238	6644	48	10047	9064	59	242823	210557	93	6.39112
67595	63922	89	24529	24255	75	1022	754	0	1152	1529	14	2020	2014	24	3287	3242	29	103957	104556	93	6.39317
110610	106840	83	44155	43606	81	1784	1631	18	2645	3028	27	5746	5202	43	7375	6589	51	208978	196707	93	6.39317
192392	170570	101	79774	70942	92	2640	2375	27	5246	5002	38	11343	11161	61	17523	15699	66	459303	434003	105	6.3942
81535	80972	80	27812	28355	66	1070	1311	13	1524	1678	19	3225	3186	30	5749	5639	41	134198	134567	92	6.39626
76280	74219	76	16840	16406	51	869	833	0	1278	1401	14	3262	2979	30	4617	4475	37	116562	116161	92	6.39626
109568	103701	84	59737	58762	84	1753	1635	19	3167	2547	33	7229	6618	49	10620	10668	57	286353	268486	95	6.39729
54728	49762	90	23199	20456	90	703	630	0	1164	1211	9	2572	2221	26	3953	2886	42	100196	85333	90	6.39729
120684	114553	88	51311	49293	83	1318	1085	9	2869	2751	29	6627	6390	45	9164	8404	56	254065	234953	98	6.39729
122506	117037	85	54461	51678	82	1251	1110	11	2451	2375	27	5296	4774	43	7380	6221	47	175876	156398	94	6.39729
52228	50889	90	14327	12895	72	870	714	0	1193	1197	10	2812	2601	26	3814	3584	31	94157	87005	90	6.39729
73303	69841	78	30617	28742	78	883	890	0	1630	1253	14	3369	2890	32	3861	3656	35	104187	93935	93	6.39729
33842	35827	52	15194	14969	52	494	513	0	586	728	0	1500	1441	17	2647	2371	25	62904	58856	84	6.39729
46441	46216	76	21006	20957	67	828	633	0	1318	993	0	1966	1883	23	2671	3158	29	71005	66784	88	6.39934
45903	43915	75	21321	20494	67	358	525	0	825	899	0	1782	1815	24	2677	2600	29	69480	65113	86	6.39934
105933	101231	84	36964	35625	80	1356	1302	13	2058	2230	25	4215	4257	38	6467	6092	43	160228	149986	88	6.40345
75826	76125	78	26767	26698	75	930	1021	4	1082	1630	16	4246	4270	35	6534	6358	44	175027	171065	93	6.40345
202491	156937	104	68599	52015	99	2416	1590	27	4008	3326	40	8704	6803	55	12260	9628	64	302385	241282	117	6.40345
108368	97842	86	39703	35388	83	1575	1003	2	2044	1930	27	5034	4304	41	7050	6344	49	182368	160106	101	6.40345
93620	89376	83	26927	26502	74	1533	1058	6	2411	2215	24	4484	4728	36	6078	5887	42	200049	195303	97	6.40551
129488	119049	90	49788	46316	84	1527	1355	18	2514	2161	26	5640	5228	45	7294	6176	54	193357	177332	91	6.40551
337505	232931	145	197262	143973	135	8029	6143	48	12574	9303	64	25844	19655	88	34263	25761	119	900750	664201	145	6.40654
96764	89307	84	38520	34957	83	1297	1298	12	1759	1465	23	4229	3737	39	6369	5810	43	164985	144017	99	6.40654
185666	154405	94	68592	58289	93	3382	2719	31	4287	3397	42	9487	7478	58	13790	11217	66	321912	259803	98	6.40654
43694	42784	75	17864	17836	58	120	288	0	899	691	0	1599	1767	20	2322	2288	27	68032	67218	79	6.4086
93831	90296	86	30119	29317	78	1241	1147	9	2284	2228	20	4973	4751	40	7280	6908	45	206650	202442	92	6.4086
83295	72103	85	34430	28962	82	1029	1054	7	1745	1595	21	3312	2955	32	4926	4206	43	133316	115305	100	6.4086
108566	92172	91	38297	32198	86	996	851	0	1962	1796	26	4099	3627	38	5748	5002	47	165860	138323	103	6.4086
54599	56340	60	22969	23012	70	792	799	0	1153	1190	10	2147	2221	27	3622	3654	33	82168	81859	89	6.4086
37987	39500	71	14510	14658	49	698	472	0	506	679	0	1528	1499	18	1646	1649	23	62800	65678	77	6.40962
69057	69145	87	28037	27567	75	301	690	0	1194	1091	7	2976	2946	30	4109	3783	38	100623	93735	85	6.41168
130289	119682	94	32716	30674	83	1583	1431	17	2810	2313	29	5301	4877	43	7929	6717	54	191458	177342	95	6.41168
152682	141248	89	67580	62680	89	2133	2036	21	3325	3496	32	9459	8716	54	13434	11871	64	378691	343505	98	6.41271
42423	41802	75	19484	19620	55	359	461	0	996	802	0	1718	1623	19	2181	2229	24	65544	65827	87	6.41374
98805	95866	85	49022	48245	81	1092	968	0	1904	1880	21	4634	4405	40	7478	6812	45	183823	175192	91	6.41579
69964	67169	83	21471	21247	62	599	591	0	1271	1620	14	2799	2756	31	4142	3610	37	98391	96640	93	6.41785
157926	133208	104	44449	35888	92	1917	1488	21	3970	3768	35	7454	6573	49	9936	8409	61	282639	240296	109	6.41991
224769	174790	109	73378	56484	103	2916	2348	30	5050	4112	43	12558	9636	68	17834	13628	78	498788	402215	120	6.41991
59240	61015	75	22316	22379	58	378	642	0	1442	1583	17	2657	2509	29	3348	3078	32	96705	95329	78	6.41991
92755	90496	83	40740	39860	80	1102	1059	8	1772	2056	23	4637	4237	40	8067	7943	53	179396	163622	89	6.42196
155234	143225	104	49345	46534	85	2155	1488	21	3578	3203	32	7123	6559	45	10444	9415	56	274908	254101	94	6.42196
270862	195020	112	78057	55741	110	3750	2745	38	6557	4762	48	12145	8769	68	18131	12468	88	440395	325075	126	6.42196
113576	102998	86	44476	39752	82	1024	1005	2	1881	1810	24	4986	4076	45	6938	5826	49	171782	152027	101	6.42196
53222	55827	68	14520	15068	46	524	584	0	1476	1149	11	2124	2412	24	3777	3821	33	103450	102899	88	6.42196
118110	105039	96	37831	33334	83	1563	1377	18	2623	2306	28	5372	4827	40	7539	6745	47	191268	170292	101	6.42402
105667	100691	87	27001	26443	79	1251	904	0	2286	2320	25	5441	5195	38	9072	8463	55	256836	240718	98	6.42607
109068	102156	88	112947	108437	87	3427	3523	31	5588	5190	43	13796	12637	69	18627	16196	84	517805	447161	96	6.4271
145471	123056	90	47173	40077	87	1900	1835	19	2786	2245	32	6217	4943	46	9153	7084	57	228896	191707	106	6.42813
124743	118433	88	42272	39726	84	1439	1320	18	2951	2554	31	5540	4860	41	7063	6581	47	197569	184213	101	6.42813
33271	31387	81	13708	13881	47	324	395	0	478	427	0	968	1109	7	2063	1822	22	50031	48612	81	6.42916
194441	167341	108	105515	93862	98	3959	3505	33	8441	7054	48	18569	16089	80	27842	23997	95	717671	584132	108	6.43121
136080	112341	92	51136	41672	89	1371	1219	19	3012	2075	34	7416	5533	54	9248	7505	54	255544	211958	107	6.43224
33097	34325	67	13443	13727	45	245	385	0	682	1072	5	1247	1447	14	2411	2396	25	57013	59459	84	6.43327
95639	91022	94	34061	32624	78	1084	978	0	2039	2131	25	4500	4179	38	7343	7497	45	196695	188119	96	6.43327
47317	46959	85	12710	13024	46	741	728	0	663	1202	11	1634	1737	19	2583	2372	30	64740	65116	79	6.4343
97482	93621	90	37962	36088	79	1202	1168	10	2338	2341	28	4633	4512	37	6020	5992	42	162011	155130	98	6.4343
154318	131231	107	63617	53833	93	2305	1884	23	2787	2317	35	6676	5584	49	8828	7279	52	227832	193760	107	6.4343
35930	35312	82	13125	12867	47	332	395	0	850	715	0	1493	1577	19	2258	2203	25	53258	49947	76	6.43533
44736	47057	64	14987	15043	49	314	382	0	974	630	0	2032	1904	25	2500	2588	26	63546	67495	75	6.43533
190116	162964	99	59919	52055	93	1763	1820	20	3274	3297	33	8000	7216	52	10912	9639	62	293657	258176	110	6.43636
63303	64341	76	24109	23769	74	1144	954	0	858	1188	14	2727	2875	28	4091	3776	35	104876	101355	91	6.43636
48850	48124	77	15855	15829	51	556	405	0	604	547	0	1704	1662	22	2650	2569	27	62868	62642	87	6.43738
61264	59116	76	15282	14850	49	698	757	0	1081	1222	11	2394	2096	32	3729	3711	32	95610	97195	81	6.43841
110344	110093	82	59093	57698	81	1365	1699	16	3231	2977	34	6461	6596	43	9869	9299	56	270946	262459	88	6.43841
47101	47651	82	18316	18217	55	738	786	0	875	633	0	1945	1899	21	2754	2641	29	79808	80251	87	6.43944
230860	174620	110	79813	60185	108	2864	2515	31	5653	4829	47	12339	9579	65	16102	12145	71	432492	339234	124	6.44047
157572	142951	93	50608	45622	89	2697	2463	27	3755	3306	36	8685	7695	53	14367	13374	66	349253	329642	101	6.44252
282432	215988	130	128179	104142	120	5628	4622	39	7848	5761	54	16605	12080	76	23661	17774	85	566126	414001	126	6.44252
308520	207794	118	107082	71394	116	4451	2825	42	7179	4966	58	15419	10531	78	21641	14784	110	558685	376435	133	6.44355
137883	131082	86	83790	79890	87	2904	2899	28	4193	4163	38	9233	8543	50	12123	11466	61	290288	277176	94	6.44458
99466	97413	82	46715	46447	79	1149	1206	10	2291	2061	25	5331	5261	39	6416	5948	43	185945	181253	96	6.44561
299064	213252	141	155955	113631	131	8038	5691	49	9520	7374	55	22490	16543	87	32396	24030	116	779621	558325	141	6.44561
46104	47531	75	17843	18022	50	564	474	0	627	769	0	1529	1879	19	2221	2488	25	60955	61109	84	6.44561
157780	148611	87	47626	44469	84	2490	2089	29	4029	4315	34	8762	8448	52	14240	14285	72	394258	364460	98	6.44561
76886	76357	80	11781	11815	45	115	284	0	1287	1372	11	362	331	0	333	478	0	-2415	0	0	6.44561
54375	53022	80	17548	17486	53	688	575	0	1331	1243	15	2307	2286	25	3170	3513	28	85553	83736	89	6.44664
56296	54657	81	19886	19932	54	601	532	0	853	761	0	2430	2155	29	3700	3535	34	89661	91750	81	6.44869
115295	108151	90	36299	33913	81	2094	1345	22	2759	2609	28	5906	5659	42	8609	8466	52	251172	238918	92	6.44972
78600	76564	81	34695	33373	79	1253	1051	7	1069	1216	11	3276	2844	34	4346	4201	39	113898	103620	86	6.44972
133190	123210	87	43972	40428	84	2222	1920	24	3385	3143	35	7982	7276	53	11544	10793	61	309610	283027	96	6.45075
67321	66555	78	22453	22175	66	1039	889	0	1011	1064	5	2420	2324	28	3714	3655	36	99907	100085	92	6.45075
36146	36447	70	16371	16852	51	349	463	0	552	371	0	1289	1451	16	2313	2562	27	65589	66198	84	6.45178
96548	97097	79	28421	28825	63	861	1004	1	2017	1788	27	4447	4488	37	5583	5578	38	165076	160111	92	6.45383
212321	183320	107	86274	75728	103	3541	3417	29	5681	5474	43	10971	9967	55	15814	15017	69	394907	367618	107	6.45383
95569	94284	81	31624	31321	75	1181	1227	10	1889	2002	22	4359	4180	36	5892	5745	40	150439	146338	87	6.45383
44986	43379	74	17980	17862	59	241	318	0	724	569	0	1606	1467	18	2401	2828	23	67051	67102	87	6.45486
77713	74450	95	25785	24890	77	1279	1294	12	1501	1201	13	3721	3278	35	5349	5674	42	121726	114700	95	6.45486
124771	101712	104	44470	34572	92	1712	1448	19	2524	2239	32	4687	3668	42	7468	5938	49	188769	150756	107	6.45486
77446	76525	81	29093	29208	75	799	742	0	1824	2122	19	3103	2996	29	4523	4167	39	112428	110284	93	6.45486
125354	120653	94	75718	73394	84	1874	1900	21	3176	3023	31	6956	6986	46	9518	8977	51	267129	241481	91	6.45692
91230	94021	77	53218	50272	95	1240	1130	12	2499	2249	28	4904	4555	41	6953	6315	50	167706	152071	95	6.45692
114025	108826	86	39411	37203	83	1438	1459	14	1824	1993	22	5567	5282	42	7340	6958	45	213722	203729	92	6.45898
83754	81703	80	28384	27466	77	882	1011	2	2289	2320	24	4451	4166	37	6258	6330	40	162975	160792	89	6.45898
136993	123333	88	92945	86447	87	2769	2590	30	5512	4968	44	11273	10778	55	15816	15935	72	452874	415012	102	6.46
229315	184958	112	69916	57180	101	3982	3472	33	4362	3472	37	9875	8696	52	12977	10510	67	323528	260664	113	6.46103
71088	71109	78	23279	23219	66	704	726	0	1468	1352	17	3235	2965	31	3953	3917	34	107844	110690	82	6.46206
123604	101947	99	44885	36250	90	1283	1166	10	3409	2631	37	5748	4887	43	7830	6556	48	205179	161576	106	6.46206
126122	121604	86	31684	30734	82	1974	1716	20	3955	3271	37	6993	7094	43	10819	9912	57	287858	268658	94	6.46309
46152	47878	74	17904	18059	52	489	450	0	1097	815	0	1610	1720	19	2726	3013	28	63038	62875	85	6.46309
73976	71738	82	31465	31310	76	661	608	0	1642	1477	16	2776	2609	29	3932	3958	35	106636	99846	86	6.46412
160027	138222	102	70791	61580	90	2301	2344	26	3642	3230	33	8210	7140	51	11010	9534	64	274012	240773	101	6.46514
129803	112430	99	46807	39470	88	2002	1623	19	2658	2508	30	6052	5266	45	9552	8127	54	249113	210810	104	6.46514
53629	54957	73	18676	18712	53	470	407	0	988	1124	7	1836	1917	22	2586	2745	28	81522	80804	89	6.46514
226370	186786	101	110290	92500	97	3762	3168	32	7611	6045	47	16806	14295	71	26006	21601	98	688185	581781	114	6.46617
106164	95635	100	40044	37392	82	1666	1669	20	2794	2294	29	5261	4984	43	6876	6991	42	191882	176840	95	6.4672
57687	56498	75	25646	24855	72	451	450	0	914	1139	11	2038	2028	23	3407	3040	35	86226	81549	85	6.4672
55035	53088	80	19976	20501	53	377	495	0	1118	1175	10	2423	2339	26	3618	4107	31	86428	86635	88	6.4672
138215	131415	96	58123	56432	85	2236	2146	23	3814	3244	35	7737	7172	45	10347	9329	57	260132	237772	92	6.46823
154031	129639	105	46051	39112	92	1393	1389	16	3104	2697	31	7588	6343	53	9431	7825	51	276338	229917	109	6.46926
131585	123305	89	40340	37636	85	2545	2152	25	3540	3059	36	8454	7680	51	12797	11742	68	291737	259849	94	6.47131
218849	162241	107	66703	49623	103	2777	2208	30	5199	3908	43	11288	9067	58	17857	14008	81	460629	345794	119	6.47131
28478	30177	55	12295	12717	44	294	414	0	471	587	0	1207	1130	9	1963	2635	20	46985	49308	79	6.47131
249545	201680	114	74711	59417	110	3494	3138	32	5403	4561	42	13043	11402	63	18846	16470	76	464999	416077	116	6.47131
24874	27634	51	5563	6072	34	413	398	0	476	486	0	990	1143	11	1689	1925	21	50891	53106	69	6.47131
173681	139910	94	65182	52345	92	1615	1369	16	3700	3098	32	7002	5483	50	11280	9848	62	296114	235478	104	6.47234
38834	40371	61	9507	10082	41	821	589	0	206	599	0	1175	1325	15	1932	2181	23	59501	60800	84	6.47234
244675	171126	116	88286	59887	106	3413	2565	34	6244	4487	54	13428	9883	68	18483	12988	79	562169	416453	118	6.47234
68804	61164	95	23357	20555	68	529	603	0	1447	1503	14	2212	1949	28	3912	4004	37	96442	87521	91	6.47234
34999	36014	56	13884	14076	46	103	348	0	781	889	0	1348	1244	13	1738	1641	21	64667	65588	85	6.47337
138584	129333	91	46658	42716	87	1499	1401	20	2785	2555	30	7645	7021	45	11207	9786	65	320482	300082	102	6.47337
135430	130412	84	65634	61961	85	1546	1886	18	3054	2684	30	6702	6379	43	9933	10227	51	240349	225876	94	6.47645
141708	135014	86	91374	88836	88	2799	2912	28	3611	3500	32	7525	7042	53	11385	10816	58	251539	228907	95	6.47645
138771	113158	95	51350	42418	91	1936	1398	22	2913	2387	34	5395	4413	47	7785	6508	51	203044	164474	108	6.47645
50232	48903	77	14645	14754	49	558	306	0	611	648	0	1859	2175	22	2661	2859	26	74828	76157	80	6.47851
49643	46867	88	19299	19501	58	540	574	0	780	912	0	1784	1601	22	2710	2313	30	69069	66747	88	6.47954
95319	91810	84	33615	33273	78	1277	983	0	2563	2316	24	5435	5023	42	6788	6826	43	207884	203028	96	6.48057
103358	101379	94	48654	47773	80	2091	1476	19	2741	2334	28	5630	5168	43	7141	6812	49	188330	174625	91	6.4816
134346	126834	92	53824	51557	84	2408	2288	27	3455	3497	40	7985	7691	50	11535	10761	58	287831	255689	92	6.4816
57346	57893	74	23532	23420	69	781	756	0	1648	1404	13	2912	2771	29	3360	3797	28	89395	88558	89	6.4816
57936	55641	79	19701	19768	57	448	807	0	1278	1283	12	2040	2078	23	2881	3192	29	85852	82862	78	6.48262
47619	46209	77	17914	17959	52	625	539	0	546	848	0	2044	1859	24	2354	2532	27	68920	67213	82	6.48365
64702	63882	77	22415	22422	66	637	727	0	792	1006	1	2612	2688	28	3788	3481	35	91456	87280	91	6.48468
66455	65798	80	12302	12302	44	612	775	0	1739	1473	16	2398	2449	26	4148	3783	37	99151	99999	91	6.48571
50642	50267	74	20397	20447	59	420	347	0	989	858	0	1969	1980	23	2725	3155	29	79611	79503	87	6.48571
103967	99429	83	39874	38591	81	1359	1023	5	2414	2194	31	5948	5676	43	7960	7459	50	229161	223120	92	6.48674
40903	40160	75	11249	11059	44	395	468	0	714	626	0	1414	1482	17	2554	2457	27	57585	54855	81	6.48776
79484	77281	82	18900	18434	59	707	944	0	1472	1625	17	3390	3073	33	4937	4883	37	112396	109020	93	6.48776
183902	148802	94	58412	45221	93	2270	2130	24	4335	3316	42	10775	8929	58	14813	11620	74	441365	357934	112	6.48776
112053	109479	81	29758	29222	79	1067	1025	5	2787	2572	30	6078	5961	41	8479	8770	53	254997	247600	98	6.48879
48958	49016	75	18993	18883	56	693	702	0	1169	1398	13	1887	1911	23	3237	3441	31	73205	69824	80	6.48982
93651	91265	87	34536	33972	78	1115	1191	13	2151	1879	21	4495	4226	36	5653	5459	41	172383	165126	96	6.48982
53461	51747	82	17951	17449	53	593	482	0	581	892	0	1922	2057	23	3568	3410	32	78873	77958	86	6.49085
35902	36909	70	15610	15816	51	227	543	0	888	1092	5	1489	1511	20	1779	1853	22	64990	65426	75	6.49085
138609	119067	97	47557	40579	89	1937	1394	22	2839	2818	29	7446	6695	48	10443	9420	54	301453	262949	106	6.49393
114848	98885	88	40038	34343	85	1174	945	0	2175	1771	31	5005	4303	42	6781	5984	42	185531	158901	103	6.49496
56304	55652	76	21254	21443	61	756	560	0	854	758	0	2445	2432	25	3687	3777	33	82525	80606	90	6.49599
159399	146647	94	56018	51972	86	1590	1524	20	3389	3389	32	7452	6425	49	11661	10441	60	273566	241476	96	6.49702
207970	172345	105	73658	62410	99	3239	2568	31	4753	3893	40	9532	8264	51	13692	11514	63	318029	294304	106	6.49805
59492	57713	91	23209	22303	75	506	570	0	514	695	0	2443	2259	26	3760	3256	38	90308	86224	91	6.49805
246637	200039	109	75740	61561	105	3669	2946	33	5438	4816	45	12363	10086	63	17042	13682	78	434005	356270	124	6.49805
186697	147509	101	71716	55785	100	2911	2030	33	4321	3141	45	9037	7492	56	12410	8953	68	326296	244714	115	6.49805
114849	106767	90	40530	37872	83	1479	1369	19	2400	2330	26	5574	5159	42	7437	6909	49	183295	176473	99	6.49907
117057	112979	85	37004	35800	81	1664	1315	18	2073	2779	26	6561	6299	51	9829	9250	57	256664	247376	89	6.5001
49409	49628	74	20164	20177	63	646	549	0	1196	1017	3	1900	1988	23	2759	2911	28	68300	67589	74	6.50319
186956	150700	96	69280	54970	96	2281	2311	24	4900	4307	42	10587	8609	59	14338	12232	66	420331	344701	111	6.50319
142930	123041	105	45585	38117	88	1435	1165	11	2889	2144	33	4548	4165	37	5860	5608	43	176199	155412	103	6.50319
312901	211493	136	87577	57262	135	5706	4050	43	8401	5465	63	15429	10559	66	22494	15271	86	555217	373109	151	6.50422
107629	102813	84	53384	51112	84	1040	1190	13	2362	2068	31	5298	5093	41	7048	6528	49	197413	182862	90	6.50627
63533	62912	76	29005	28829	75	909	855	0	834	1078	6	2756	2715	26	3813	3754	33	94245	92961	91	6.50627
159139	146729	96	76283	71822	94	2842	2679	27	4456	3746	41	8543	7371	52	12000	11115	65	288378	242634	107	6.50627
106449	95368	94	36343	32699	83	588	761	0	2303	2074	27	5104	4763	41	8029	6879	54	211196	188308	101	6.50833
230089	201166	106	128027	116238	100	5714	5118	37	8989	8097	62	18927	17593	77	25110	22854	80	618521	541948	117	6.50936
42123	39517	87	15940	16088	50	119	227	0	485	708	0	1563	1437	19	2008	1782	22	56460	55238	87	6.50936
47461	46696	82	16513	16597	52	147	415	0	975	822	0	2371	2406	25	3422	2997	34	89849	86755	83	6.51347
116248	109939	87	27833	27117	80	1632	1486	16	2421	2101	25	5791	5452	44	8517	8168	52	245354	232100	97	6.51347
155865	131607	92	57129	48573	90	2276	2288	26	3264	2706	33	6749	5497	52	9022	7916	56	238861	196401	109	6.51347
262094	172453	115	105854	66208	116	3688	2778	41	5588	3864	45	11814	7608	66	16809	10911	93	385029	253141	131	6.51347
267160	213491	127	91630	73326	120	3650	3070	33	5742	4643	47	12213	10301	61	17123	15381	83	395085	358777	127	6.5145
93356	88538	88	29896	26997	76	1213	1079	8	2147	1933	23	4425	4360	38	5336	4836	40	165139	158739	97	6.5145
73914	72975	76	20482	20571	53	1391	1255	13	1273	1223	14	3232	3244	30	4572	4321	41	115006	117000	93	6.51552
210153	160105	105	77082	59457	98	2138	1466	22	4222	3171	39	10220	7668	60	16021	12626	72	447090	344637	115	6.51552
124230	102166	92	46571	37652	90	1873	1091	14	2171	1897	31	4374	3779	38	7105	6094	45	173832	145161	106	6.51552
78252	75044	92	24796	24778	73	858	1035	4	1701	1489	18	3033	2958	30	4947	4708	36	125878	121991	94	6.51655
124485	119107	89	59839	58357	85	1949	1880	21	3067	2743	30	5891	5472	44	7839	7778	47	209050	192566	91	6.51758
49485	48788	77	18011	18193	53	382	373	0	466	670	0	1865	1717	23	3089	3254	29	69814	69553	76	6.51758
133036	127852	87	47343	45198	85	2160	2078	22	3401	3045	34	7441	7121	44	11158	10401	58	307183	276452	103	6.51861
209988	164080	107	112403	89681	101	5144	4158	39	10633	8156	67	25392	19676	97	35417	28096	99	911820	703762	110	6.51964
114573	111779	81	40528	39429	81	1609	1731	18	2730	2256	27	5826	5447	43	9086	8814	50	251968	244920	87	6.51964
122523	108497	91	38915	34174	85	918	1220	13	2635	2214	29	4923	4727	39	7433	6261	54	203345	181232	103	6.52067
40993	41967	66	17470	17407	51	435	674	0	802	997	0	1567	1551	20	2686	2836	27	64914	61788	78	6.52067
64277	63397	82	22549	22164	71	1119	892	0	1215	1063	8	2312	2303	25	3693	3947	33	100573	100513	83	6.52169
125442	110546	88	33337	28302	85	1717	1378	20	2293	2389	26	5808	4911	50	8070	7018	49	207131	184049	104	6.52272
261249	191747	120	77483	55550	110	4459	2943	40	5980	4736	46	12401	9086	64	16504	12068	77	379642	295371	129	6.52272
106699	104336	86	32367	31807	80	1677	1531	18	2016	2141	23	5376	5165	39	7461	7455	45	218939	213122	90	6.52478
28528	30414	66	12090	12316	46	121	220	0	214	731	0	1233	1419	15	1886	1923	23	40569	41251	74	6.52683
160728	150309	92	99692	94485	91	3879	3733	31	5407	4779	50	11999	11146	65	15425	14388	73	389482	359246	101	6.52683
187022	146284	110	56213	43245	97	2116	1786	24	3823	3397	36	8585	6971	52	13218	10225	63	384589	313583	115	6.52889
72528	69857	85	17143	16811	53	825	1168	8	1095	1184	8	2734	2698	28	3800	3179	35	99609	96520	86	6.52992
69430	69906	80	23092	22931	67	1100	1376	14	1636	1350	15	2478	2568	26	3956	3785	34	91816	92798	82	6.52992
70415	64593	81	26950	24776	77	707	598	0	1454	1239	14	2435	2456	27	3485	3573	34	100930	91387	94	6.53198
70086	70036	92	31406	31181	76	405	648	0	1134	1208	14	2856	2556	30	4026	3949	34	104836	99434	92	6.53198
154431	141323	93	62844	58780	88	2227	1826	25	3773	3381	33	9116	8498	51	12993	12706	63	353840	345452	94	6.53403
265898	181617	111	91506	62943	108	4068	2630	39	6235	4563	51	12735	9105	71	17495	12452	73	437822	304286	122	6.53403
77297	78923	76	23363	23842	56	873	1162	8	1594	1739	20	2808	2966	27	4551	4940	35	128068	128926	90	6.53506
205776	160647	105	76034	59440	101	2831	2099	31	5113	4120	44	10756	8869	57	16430	12758	76	455542	380339	109	6.53506
94509	79805	88	37190	31392	84	1482	1169	16	1728	1245	23	4203	3553	40	6162	5016	48	147840	114904	99	6.53609
100453	98205	81	75720	73981	82	1910	1833	21	3427	2926	32	6809	6587	46	8672	8492	52	239566	231514	86	6.53609
39205	42073	60	10088	10406	42	388	761	0	495	596	0	1687	1588	20	2708	2730	29	55576	54882	67	6.53712
50215	47920	87	19785	19846	55	320	474	0	1064	1076	6	1994	1876	26	2510	2472	29	79254	81962	74	6.53712
105369	103796	91	48415	47263	80	1108	933	0	2317	1967	29	5116	5001	42	7066	7434	44	198440	195179	85	6.53712
51326	49496	78	21107	20873	64	577	651	0	539	802	0	1792	1680	24	3169	3539	27	73297	71191	88	6.53815
35112	35838	67	13642	13907	48	84	226	0	897	456	0	1368	1527	15	2531	2836	26	55334	57493	74	6.53815
50830	49111	83	20431	20581	60	622	593	0	1108	1163	8	2139	2454	24	3109	3452	26	75805	72234	88	6.54329
124658	119819	87	71229	68556	86	1845	1642	20	3569	3698	37	7451	7051	49	10471	9847	57	291174	273148	95	6.54534
98701	95662	85	29144	28935	78	729	1020	4	2128	2251	23	4516	4631	36	5846	6038	39	185172	181415	98	6.54534
104691	101747	87	47400	46839	81	1166	1239	10	1916	2183	27	4700	4307	41	6517	6421	49	173797	159669	90	6.54637
62937	68322	63	14669	15703	44	730	1002	1	1345	1433	11	2434	2171	27	3796	3733	33	94827	95570	90	6.54637
114635	109093	84	45990	44086	81	2163	1783	22	2400	2338	26	5755	5404	45	7453	7059	48	187880	177470	94	6.54637
112480	107641	83	71704	70251	82	2324	1970	23	4166	3677	39	8447	8083	53	13101	12832	56	355740	325057	92	6.5474
76271	75040	81	26002	25730	76	933	907	0	1333	1581	16	3137	3261	32	4565	4407	38	114065	115140	86	6.54843
112549	105600	85	41418	39286	81	1625	1704	21	2400	1967	30	5280	5140	40	7106	6657	45	175013	167429	94	6.54843
178489	135169	110	61819	47611	98	1971	1661	22	3228	2490	36	6882	4887	52	11677	9066	63	241480	183325	116	6.54945
56851	57396	77	15746	15850	48	691	863	0	1207	915	0	2126	2267	24	2922	3012	29	89160	85496	90	6.54945
134284	110628	91	49303	40249	89	1894	1606	23	2831	2492	33	6150	5130	44	8936	7830	52	214660	179911	106	6.54945
147308	137165	99	55127	51558	87	1734	1571	19	3237	2875	35	6968	6598	45	9639	8894	54	263857	237076	93	6.55048
97972	84796	100	29916	24400	100	1220	1046	6	1862	1719	21	4258	3354	39	6384	5452	53	171729	143046	100	6.55048
111200	107529	89	39699	37650	83	1405	1250	15	2512	2303	27	5383	5017	40	7377	6913	47	208083	200002	90	6.55151
114847	111779	83	97813	94198	84	2426	2233	26	3916	3121	39	9092	8686	52	12844	11725	60	300443	287846	90	6.55151
83484	80092	86	31716	30778	77	1254	866	0	1529	1322	12	3244	3163	29	4489	4473	38	121600	116881	87	6.55254
207144	160635	98	71435	55108	96	2560	2162	30	4426	3141	40	8846	6950	55	12669	9781	60	314008	245910	112	6.55357
140991	132452	88	55132	52315	85	1686	1464	18	3837	3284	37	5827	5228	42	7703	7437	48	197317	186647	102	6.5546
96573	95052	81	36291	35921	78	1780	1379	16	2689	2563	32	5428	5313	39	7312	6794	44	217193	207804	97	6.5546
78069	76244	83	30848	29820	77	710	857	0	1758	1513	23	3837	3687	35	5103	5500	37	137072	134611	94	6.5546
169617	148513	89	43498	37780	89	2304	2006	26	4319	3597	42	8461	7587	48	12934	10834	65	294980	257472	107	6.5546
159905	133268	91	42268	34958	91	2192	1983	27	3367	2887	32	6828	5509	52	9924	8228	58	238087	193355	109	6.5546
42845	44232	71	11903	12033	45	766	767	0	807	719	0	1658	1551	20	2588	2475	28	61925	60941	86	6.55562
50374	50390	72	21936	21972	64	631	652	0	776	839	0	1910	1760	24	3306	3351	32	66444	66372	78	6.55665
123989	117753	86	43161	41638	82	1399	1390	12	2506	2693	28	7088	6575	47	9831	9368	48	273469	262803	91	6.55665
215586	182905	106	111076	95242	104	4393	3243	37	6840	5880	48	14460	12590	61	19838	16863	75	498588	417538	121	6.55768
102622	95583	82	44485	40986	82	1810	1692	21	2753	2275	31	5346	5165	41	7615	6592	49	239946	212989	99	6.55768
113145	105965	86	46260	42007	84	1971	1792	18	2673	2481	26	5950	5518	43	8591	7985	50	227426	207080	100	6.55768
46040	46668	69	19169	19181	61	341	381	0	749	842	0	1860	2146	22	2528	2174	29	65574	63216	80	6.55871
152327	138908	94	76034	71272	90	1971	1731	23	3625	2992	40	7321	6348	47	9747	8377	61	234953	209143	96	6.55974
209609	162092	99	68451	53191	96	3033	2109	31	4225	3349	40	9193	6843	56	13545	10282	71	319415	251367	115	6.55974
233698	192493	114	111708	93206	105	4078	3522	33	7014	5621	52	13210	10478	73	18920	16861	88	464546	384914	113	6.55974
133546	122535	88	49752	45801	83	1747	1419	21	2282	1910	27	5381	5182	41	7619	6607	50	201565	186175	101	6.55974
137709	126048	99	58231	53002	86	1730	1579	23	3783	3920	32	8272	7721	50	10995	10282	62	284942	259160	99	6.56076
143748	135132	105	110919	107406	89	2659	2734	26	4648	4637	36	10236	10033	55	15739	14593	74	417580	381901	100	6.56076
233411	187271	112	85104	71382	107	3527	3075	32	5521	4818	41	12188	10638	62	16463	14320	70	409412	371405	115	6.56179
40119	38330	79	16864	16825	54	714	621	0	836	570	0	1288	1623	16	2041	2416	21	52304	52895	87	6.56385
40362	40275	71	17296	17309	54	375	424	0	289	612	0	1942	2008	21	2264	2297	26	58995	60992	74	6.56385
309728	235441	130	143167	111700	123	6438	5285	41	9109	7161	56	19109	15151	74	27583	22537	94	675211	549291	129	6.56385
242414	192138	109	91260	75599	106	3051	2380	34	5956	5002	51	13464	11003	67	17248	14108	70	478211	407511	123	6.56591
44618	44307	77	16907	16933	50	541	534	0	1011	912	0	1704	1893	20	2434	2396	29	60101	60358	86	6.56693
59275	58674	74	20338	20605	63	532	549	0	812	1150	7	2448	2403	27	3810	3552	32	93669	92624	80	6.56693
138293	126184	89	53724	50182	86	2417	2335	25	4140	3668	37	7994	7319	50	12589	10946	66	296518	262068	93	6.56796
150823	137686	93	55160	50926	87	1744	1565	21	3280	3156	32	7164	6351	49	9003	8284	48	283781	254508	94	6.57002
147156	122920	109	52353	43552	92	1829	1729	19	3256	2946	32	6612	5521	48	8953	7105	59	252338	210095	109	6.57002
86055	83000	86	30215	29476	78	949	928	0	1401	1486	17	3519	3490	33	5158	4700	39	126407	118973	86	6.57002
242326	195346	108	99433	81753	100	3839	3204	36	7418	6418	52	13889	11315	68	20829	17251	89	501792	431473	117	6.57105
71990	71271	82	30241	30551	76	321	682	0	1645	1530	18	3043	3092	30	4183	4332	33	125376	121243	93	6.57207
94692	92310	85	24316	24240	63	1119	1109	7	2342	2427	27	5074	5134	37	7969	7575	47	214686	209323	87	6.57207
182460	142041	97	55659	44143	92	2158	1925	28	4404	3570	38	9472	7310	56	13543	11053	68	392288	310723	111	6.57207
152306	138640	101	46490	42785	86	1710	1757	19	3443	3010	33	6890	6137	50	9279	8393	54	271744	237782	94	6.57413
36268	36437	72	14467	14490	49	347	575	0	722	941	0	1500	1459	17	2028	2234	22	51008	52004	76	6.57413
94750	89490	95	27899	27138	78	1223	1198	13	1409	1934	15	3997	4063	33	6388	7156	44	160251	153728	93	6.57516
123995	116741	95	71412	68224	86	2035	2144	23	3190	2789	35	7130	6621	48	9684	8479	56	238431	211436	93	6.57516
41228	42160	71	15350	15156	52	542	371	0	871	713	0	1330	1473	18	2621	2323	27	58410	62647	77	6.57619
76656	73821	81	27958	26740	77	1022	987	0	1463	1395	14	3013	2885	30	4377	4350	36	113654	109238	94	6.57619
151656	140487	90	42416	39533	86	1995	1937	23	3105	3140	28	6879	6062	51	9370	8232	52	236031	207746	99	6.57722
38688	38415	70	11091	11016	43	332	280	0	913	734	0	1348	1411	16	2161	2591	24	60134	61900	85	6.57722
123897	120490	97	77278	74911	84	2216	2328	27	3552	3404	33	9311	8219	55	14617	13581	78	383541	341577	94	6.57824
88343	81806	93	33184	29933	80	1055	1172	10	1603	1599	22	3592	3089	34	5385	4938	40	136660	125986	98	6.5803
311466	195133	136	145054	98274	132	6060	4240	47	9463	6671	67	19390	13659	83	28394	20406	101	696884	530079	137	6.58133
36997	33863	86	11888	11962	46	416	623	0	482	461	0	1193	1125	9	1674	1641	20	45374	46382	86	6.58236
41881	41877	73	12639	12729	46	535	470	0	278	576	0	1912	1921	21	2615	2461	26	64176	65275	87	6.58338
94564	94518	81	38210	37622	79	1262	1277	10	2164	2126	26	4189	3985	35	6432	6748	43	157423	146658	92	6.58338
74441	75244	76	27890	27844	75	605	394	0	1386	1211	13	2620	2323	30	3375	3420	33	93644	91900	92	6.58441
126682	112951	89	49084	43568	88	1989	1435	18	3004	2613	35	7246	6303	48	10077	9387	60	307856	268726	104	6.58441
105533	92272	86	36663	31482	83	1376	1172	12	2168	1806	22	4089	3494	38	5797	4806	45	157053	133564	101	6.58441
184513	166101	93	112808	104220	92	3766	3185	32	7142	6066	52	13178	11245	62	17412	15177	73	465763	392324	101	6.58441
33702	33673	63	9207	9876	40	338	453	0	690	831	0	1400	1582	16	1936	2314	22	50838	51208	83	6.58441
332116	213400	137	134063	87833	136	5384	4009	42	7336	4586	57	15695	10368	76	21853	14652	85	564109	373606	154	6.58647
91401	90923	80	21842	21499	60	1109	1226	11	2624	2431	26	4598	4355	39	7030	6927	44	187654	182613	95	6.5875
84435	76752	90	31225	29263	79	1785	1492	17	1780	1790	18	3591	3256	37	4809	4198	44	115118	106185	89	6.58853
52244	53062	73	19583	19730	62	640	508	0	847	777	0	1998	2030	24	2605	2708	27	67926	68972	88	6.58853
42880	41808	79	16155	16341	51	502	392	0	784	589	0	1390	1462	16	1797	1848	23	53905	54211	87	6.58853
200519	160465	102	67614	52583	99	2182	1876	24	4141	3761	41	8883	7273	56	11673	9362	62	290126	232268	115	6.59058
129623	110090	90	45772	38273	87	1863	1534	21	2971	2354	28	6231	5320	46	9569	7616	61	252204	216423	104	6.59161
153014	142177	87	70330	64733	88	2278	1953	25	4774	4178	45	9774	8536	53	14450	12960	73	391429	338423	100	6.59161
252833	209521	107	103570	87230	105	3583	2997	34	7181	6324	47	14912	13560	67	22398	19861	81	574969	527219	116	6.59161
98822	99456	80	28855	28021	76	1111	1213	14	2125	1848	28	4564	4358	37	7336	6865	44	175744	169484	96	6.59469
69878	70791	75	16834	16923	49	869	786	0	867	1156	11	3101	3066	31	5283	5052	48	144755	140511	92	6.59469
110244	108988	84	53012	52229	81	1877	1617	20	3729	3613	38	7074	6902	49	9017	8464	50	295951	283502	98	6.59469
137215	129353	88	39217	37874	83	1643	1742	17	2944	2885	29	4957	4808	40	6641	6802	44	197068	191554	103	6.59572
167675	131980	100	59965	48857	94	2425	2114	25	3402	2942	36	7050	5468	50	8986	6710	59	231177	184576	112	6.59572
155330	144182	93	76061	71269	87	2398	2054	23	4262	3877	39	9258	8395	54	13839	12089	74	386199	339912	97	6.59675
71012	71535	76	32721	32445	76	529	607	0	1346	1678	16	3344	2979	32	4927	4777	40	110793	106867	85	6.59881
84151	84372	81	19760	20046	56	868	879	0	1311	1603	18	3511	3361	32	5040	4865	37	138019	131773	95	6.59983
41828	42007	74	15320	15673	50	365	309	0	459	374	0	1649	1717	20	2477	2326	29	63333	60601	87	6.60086
40277	41056	67	13245	13656	46	492	385	0	329	700	0	1633	1664	19	2359	2886	25	64326	65036	86	6.60189
64027	63778	76	33586	33960	74	419	465	0	1208	1313	17	2832	2809	31	3133	3230	31	105093	103180	91	6.60292
117315	110543	86	154497	149990	87	3005	3019	29	5715	5106	45	12011	11521	57	16884	15455	75	463574	415419	96	6.60292
89387	87757	78	31837	31454	77	1342	1306	12	2064	2075	22	4349	4313	36	5508	5241	43	162709	159035	92	6.60292
178628	151746	99	55724	48329	91	1688	1481	17	4216	3727	37	8971	7939	50	14215	12185	70	356845	327854	103	6.60292
158434	135026	90	56574	47147	88	2198	1993	21	3828	2954	39	8610	7317	54	12806	10315	67	361459	300488	106	6.60395
48033	47877	75	20339	20591	59	329	610	0	1201	1084	7	1820	2072	24	2737	2641	30	73836	72655	89	6.60498
61158	60009	77	23985	23542	74	880	939	0	1516	1192	10	2338	2380	27	3545	3597	33	86605	85926	91	6.60498
68311	66680	80	22274	21841	73	953	911	0	1328	1335	14	2715	2609	30	4037	4105	39	108096	105375	89	6.606
97997	94974	90	32343	31727	79	1285	1038	5	2483	2236	29	5204	5263	39	7477	7288	47	212622	208991	96	6.60909
227626	196364	111	98168	86628	102	3422	2921	30	6456	5500	48	11728	9690	58	16656	12979	85	415453	324116	120	6.60909
84682	83011	80	26611	26297	76	1307	1197	10	2202	2512	23	4636	4567	36	6231	6043	44	195874	188393	95	6.61012
87959	85042	80	35622	34280	78	966	758	0	1999	1660	22	3683	3496	33	5205	5357	37	147835	141300	96	6.61012
233393	169876	117	79429	57949	108	2975	2424	29	4938	4094	42	10724	8210	64	15062	11052	70	381133	285100	125	6.61012
74763	72811	79	25201	23332	70	940	807	0	1401	1503	21	3279	3151	31	4787	4094	42	116125	108141	94	6.61115
124996	118701	84	45783	44038	82	1400	1322	16	2705	2304	26	6451	6093	41	8406	8223	46	240173	226925	100	6.61115
114470	112709	83	39098	37840	81	1502	1215	16	2867	3010	29	6390	5834	44	7898	7495	53	247013	238171	97	6.61115
189325	156624	103	62048	51457	91	2113	1991	25	3630	3014	36	8583	7266	53	11578	10159	63	318156	258137	111	6.61217
129335	108817	107	46850	38857	90	1904	1578	21	2437	2357	30	5935	5267	42	8524	7600	52	236308	196373	107	6.61217
138522	127756	88	56639	53577	85	1637	1608	19	3650	3269	35	7130	6883	44	9647	8303	58	235933	202582	102	6.61217
24313	24488	71	12612	12922	45	272	322	0	677	518	0	778	862	0	1729	1862	18	34514	35897	79	6.6132
123411	121759	87	53596	52592	81	1871	1663	21	3211	2891	32	7074	6455	47	10008	9748	58	291350	270180	98	6.61423
21945	26684	43	10997	11897	41	375	457	0	348	547	0	1117	1239	13	1437	1742	15	39974	40221	75	6.61423
95416	95258	82	51488	51665	79	1376	1348	13	2145	2001	22	4964	4722	40	6193	6112	47	161009	151961	93	6.61423
213571	166272	106	69842	54561	97	2468	2012	29	5586	4337	46	12296	9502	59	16498	12688	77	522560	416320	115	6.61526
70280	67766	79	14016	13906	46	1400	1335	13	1866	1754	19	3035	2808	29	4190	4260	34	111945	108834	93	6.61526
316885	210074	133	96502	59769	124	4871	3237	45	8928	6107	55	20031	14280	79	31157	20206	120	835523	588584	142	6.61834
125332	104780	89	47512	39835	87	2203	1765	23	2247	2077	30	5418	4691	46	6762	5635	50	175598	147825	105	6.61937
37966	38931	64	15101	15576	49	450	521	0	202	397	0	1399	1691	16	1940	1777	22	55482	54967	84	6.61937
92499	82836	88	38834	34053	82	992	895	0	2275	1704	25	4206	3913	36	5902	5316	46	141208	122463	99	6.61937
110015	107391	90	42125	41180	81	1629	1544	17	2558	2499	25	6121	6220	42	9723	8831	62	252183	241187	99	6.61937
177955	168938	91	76492	72958	90	2331	2347	23	5190	4667	39	9837	9156	49	13426	12615	68	352138	325501	108	6.6204
118840	114133	100	62185	59546	90	2008	1804	24	3163	2878	34	5816	5679	42	9282	9097	55	227601	207389	100	6.6204
58104	58097	78	21795	22070	63	570	602	0	1028	992	0	2237	2520	27	3590	3603	32	89865	90608	90	6.62451
39594	38333	85	15807	16109	49	609	591	0	771	836	0	1621	1607	18	2621	2703	28	70275	67396	85	6.62451
71666	70574	83	23071	23050	64	1029	1121	10	1658	1831	21	3252	3203	33	4215	4196	33	111556	110267	92	6.62554
39263	40497	66	12296	12307	46	163	317	0	546	481	0	1695	1588	19	2145	2455	22	60132	59641	86	6.62554
77202	79795	76	44493	44728	78	975	1067	6	1698	1848	24	3971	4124	34	5410	5226	40	143062	141698	93	6.62554
50632	52183	71	14099	14599	46	424	689	0	898	1094	6	2028	2052	23	3419	3485	29	79504	79742	88	6.62554
161012	145398	90	65603	60428	89	2305	2103	26	3722	3454	33	7642	6868	48	10262	9157	55	258141	220555	106	6.62657
34194	33652	71	13153	13276	46	114	428	0	812	553	0	1347	1296	16	2043	2120	22	51620	50627	85	6.62657
91374	89728	81	24845	24350	73	863	890	0	2281	2066	23	3914	3621	37	5731	5856	40	142603	137906	96	6.6276
286341	227797	117	122758	102211	110	5179	4546	36	9384	7984	57	18318	15670	78	26975	22795	90	673377	558059	129	6.6276
73006	72239	80	29849	29928	75	777	864	0	1446	1244	13	3192	3179	30	4153	3783	35	116263	112571	93	6.6276
74755	74413	80	24806	24605	69	1074	1208	11	1806	1595	24	2920	2979	30	4837	4559	38	116378	114257	93	6.62862
31982	32888	73	12992	13076	46	294	388	0	509	624	0	910	1259	14	2222	1993	24	56602	56772	83	6.63274
76754	78152	77	30457	30294	75	756	834	0	1769	1561	23	3148	3136	31	5362	5408	35	111826	107669	92	6.63274
55967	57060	78	16426	16145	51	930	900	0	1233	1184	11	1952	2006	24	3144	3360	30	95533	91633	91	6.63376
64961	63909	86	22713	22910	69	823	824	0	1327	1263	16	2569	2542	26	3394	3559	30	96806	99677	92	6.63479
150764	133312	94	39538	34905	87	1743	1270	21	2922	2229	32	5608	4644	42	7424	7001	48	202690	177284	107	6.63479
90568	89792	82	57506	57116	81	952	1099	9	1975	1332	26	3883	3803	33	5640	5533	46	136176	120633	94	6.63479
109008	105951	85	32451	31677	78	1483	1239	15	2678	2441	27	4661	4584	37	6396	6780	44	178642	169458	98	6.63479
36122	35712	72	9050	9469	41	415	475	0	67	327	0	1448	1592	16	2748	2761	27	55218	55464	84	6.63582
155158	128240	97	53108	44893	91	2285	1684	29	3390	3000	32	6707	5576	48	8789	7386	50	243435	204512	109	6.63582
133841	125868	88	83464	80596	86	3185	2775	31	4003	3657	33	8246	7619	50	13080	11892	66	284202	247233	102	6.63685
102512	100157	87	57022	56194	80	1456	1429	15	2549	2449	29	4879	4260	40	7066	6964	54	172313	154545	97	6.63788
83875	81962	81	18889	18426	55	930	1137	8	1282	1547	18	3678	3762	32	5410	5102	43	144680	137364	96	6.63891
126310	118599	99	42190	39524	83	1497	1294	17	1999	2211	24	5396	4863	41	7522	7510	49	229647	209737	102	6.63891
205700	169222	108	54135	43949	97	2781	2374	31	3437	3067	35	8460	7139	54	12322	9829	68	281719	243658	117	6.63993
100007	96728	82	38617	36901	79	973	1079	10	2520	2337	26	4366	4026	37	5928	6073	44	154325	139295	97	6.63993
74492	73597	85	19402	19228	60	923	946	0	1525	1418	16	3598	3371	31	5681	5164	43	135061	132324	94	6.64199
85252	84807	87	31711	32026	76	836	792	0	1754	1885	20	3536	3912	31	5560	5496	38	159654	160408	94	6.64302
92646	92640	87	35464	35562	77	1054	1155	9	2953	2726	27	4954	4880	40	7065	6910	43	208213	204476	95	6.64302
40202	39143	81	16912	17102	52	30	285	0	883	753	0	1806	1483	19	2382	2495	27	54529	56976	85	6.64405
64173	63656	80	18618	18592	55	703	782	0	1147	1305	11	2640	2425	29	3979	3663	36	96083	95313	91	6.64507
33908	32560	72	10128	10287	43	492	520	0	244	343	0	1175	1204	12	1740	1673	21	55670	54451	84	6.64507
186968	161240	108	65373	56421	92	2467	2181	26	5572	4574	47	11394	9927	61	17091	14855	72	452380	379869	109	6.64507
104962	103804	82	35466	35374	80	966	1112	9	2405	2319	26	5510	5268	40	7939	7931	49	230224	223497	98	6.64507
123715	109096	94	43057	38489	84	1249	1346	17	2960	2802	33	6222	5634	46	7066	6431	48	203441	182260	103	6.6461
31608	33043	67	13196	13696	45	385	437	0	608	858	0	1354	1573	17	1719	1703	21	48070	46782	83	6.6461
39378	38748	85	12311	12502	44	555	573	0	550	517	0	1177	1274	13	2383	2379	28	59744	59311	85	6.64713
164520	142616	92	57810	50879	89	2864	2256	29	3301	3040	34	9342	7784	52	13803	12358	78	362108	312478	109	6.64713
48267	46771	79	20661	20973	57	279	371	0	1195	1127	11	1735	1884	23	2989	3488	30	79446	74948	88	6.64919
165271	153633	98	70563	65554	87	3261	2939	30	4396	3966	35	8691	8464	51	11736	11491	54	322182	308429	104	6.64919
90629	84595	87	27732	25715	78	1089	1192	10	1666	1438	14	3726	3419	35	5739	5646	40	142373	135886	98	6.65124
73255	66917	82	32291	29338	79	998	773	0	1278	1287	13	2824	2954	30	4357	4145	39	117245	101850	97	6.65227
36974	38915	68	14284	14650	46	248	323	0	461	755	0	1572	1744	17	2646	2691	27	63326	65804	84	6.65227
178915	161723	95	68377	63630	91	3077	2940	29	5060	4576	43	10290	8847	58	14861	12513	70	328887	272787	108	6.6533
43592	42401	73	19365	19649	52	455	515	0	218	526	0	1725	1678	19	2639	2925	25	62402	63009	87	6.65536
45902	45575	72	16573	17055	49	727	665	0	734	712	0	2078	1971	23	3170	3373	29	78318	75272	88	6.65638
73429	72688	79	37116	37523	76	928	1046	6	1403	1471	19	2962	3162	29	5839	5706	41	129820	122748	93	6.65638
156020	140846	94	55920	50577	91	2128	2023	20	4041	3327	37	9407	8128	57	13266	12445	64	365445	320982	108	6.65741
114317	110845	85	39589	36790	83	1155	1320	13	2167	2276	24	4529	4606	38	7426	7498	50	158694	149046	99	6.65741
183094	163805	110	59977	53763	92	3212	2716	29	4950	4303	42	11748	10086	65	16294	14539	70	470842	410443	111	6.65741
77224	77489	79	29203	29480	76	1258	997	0	1586	1534	19	3054	3217	30	4197	3677	34	101870	103235	94	6.65741
51840	51481	78	18701	19004	52	364	542	0	515	519	0	1728	1711	18	2881	2750	29	67129	67636	89	6.65741
107581	106155	85	24072	23517	76	1444	1421	15	3161	2874	35	5719	5364	42	8399	8027	50	246828	238238	96	6.65844
124988	113816	88	51680	46704	85	1654	1294	17	2760	2590	28	6215	5498	46	7690	6906	46	220009	198523	104	6.65947
84310	83624	80	30224	30609	76	1129	937	0	1057	1490	16	3270	3203	31	4510	4453	38	140968	138044	94	6.65947
167582	132795	99	50143	39987	91	2099	1821	24	3768	2843	37	7177	6162	49	11825	9372	55	297289	242436	111	6.65947
116362	115905	86	23368	23451	62	1894	1663	20	2951	3021	30	6684	6349	45	9362	9478	51	279294	271526	98	6.65947
105091	103813	83	44893	44007	81	1566	1407	17	2870	2727	30	5999	6149	44	9915	9681	58	254151	241957	98	6.6605
55768	55445	76	22373	22636	57	822	741	0	1160	1275	10	2265	2449	25	3417	3452	31	85911	87728	90	6.6605
79508	79434	81	24321	23863	72	1173	1009	2	1497	1608	16	3402	3269	32	4663	4239	39	142380	140290	94	6.66153
147282	132751	91	68224	63036	89	1654	1327	18	3468	3076	34	6715	5855	49	9090	8073	57	219773	194098	104	6.66358
70360	68385	93	27109	26533	76	968	1038	4	1381	1330	15	2577	2610	28	4877	4541	41	107557	104245	93	6.66564
112358	111055	84	41276	40686	80	1472	1430	15	2398	2508	31	6291	6131	44	8271	8068	48	245527	235632	96	6.66667
116526	118358	81	81762	79209	83	2627	2787	26	5033	4958	40	11684	11252	58	17191	16852	69	459641	432294	97	6.66667
144403	137162	96	80887	77666	86	2336	2421	23	3329	3413	29	7771	7233	51	10490	9078	56	296971	266355	99	6.66769
95389	94784	83	30290	30004	78	731	892	0	1813	2068	20	4527	4384	37	6489	6119	46	179602	168370	93	6.66872
207686	112101	118	80267	41555	115	2338	1530	20	4892	3042	59	10687	6641	80	14800	9623	80	414249	252072	131	6.66975
25176	25182	67	7558	7860	38	62	272	0	250	395	0	866	990	0	993	1138	8	35705	37360	80	6.66975
131730	121982	87	44211	41032	84	1734	1650	18	4058	3370	34	7103	6609	46	9664	9168	51	255218	235542	103	6.67489
170533	140408	97	50748	40824	94	1628	1453	23	3839	3062	40	7505	6315	47	10980	9200	63	295879	245947	112	6.67489
62728	61151	78	23154	23301	67	633	618	0	1143	1075	6	2491	2535	26	3480	3267	32	84421	86691	91	6.679
53156	53863	74	16329	16331	51	732	620	0	900	1091	7	2200	2280	23	4051	3848	36	102669	104850	89	6.68003
166417	137533	101	55727	46693	92	1739	1573	19	3972	2955	38	7423	6300	54	9259	7489	53	260088	216292	111	6.68106
57389	57565	85	19231	18464	54	504	462	0	1208	1495	13	2377	2276	26	3334	3505	30	92080	88278	90	6.68106
83369	84217	77	22885	23295	59	1113	912	0	2096	2108	22	4434	4613	34	6820	6725	47	182807	182307	93	6.68106
129733	121623	89	79252	77076	87	2178	2271	23	3322	3128	35	7219	6424	49	10313	9136	59	239300	211922	100	6.68209
67852	67041	82	15178	15676	48	936	1007	3	1226	965	0	2874	2948	30	4707	4408	37	99408	96279	89	6.68209
111335	99782	85	39394	35308	82	1491	1230	12	2384	2028	27	5973	5739	43	7856	7304	49	246331	217370	101	6.68209
177782	155207	93	55364	45643	92	2102	1822	25	4618	4220	36	7013	5778	49	10086	8889	56	260497	219116	108	6.68209
186080	157732	96	61241	52430	92	2773	2277	29	4390	3576	36	10339	8784	59	14804	12703	67	419549	377593	110	6.68517
239501	167003	114	83760	58525	109	3957	3031	37	4846	3295	45	11346	7749	70	15963	11192	79	391852	281955	128	6.68517
133090	121007	87	48831	42916	86	1698	1253	17	2344	2304	28	5953	4568	46	7649	6907	48	191404	165427	104	6.68723
139448	129061	90	107997	105156	87	1771	1934	23	4625	3931	41	7233	7012	48	10002	8769	56	263862	239766	102	6.68826
70050	70312	77	28846	28740	76	567	444	0	822	991	0	2760	2784	29	3958	3907	36	107048	105051	93	6.68929
274177	184309	116	83296	54558	114	3709	2638	36	5007	3142	52	10916	7427	62	16224	10676	81	378249	260959	132	6.69031
33344	33686	80	12697	12825	46	722	538	0	487	463	0	1276	1364	13	2241	1694	25	51488	52592	83	6.69134
196699	175516	101	69459	64272	99	2617	2428	29	4667	4566	38	10074	9006	52	14454	13603	64	406639	358530	114	6.69237
75775	73847	80	27364	26300	77	780	900	0	1030	1246	12	2807	2711	30	3858	3816	32	89862	83042	85	6.69237
232499	178613	108	90508	68802	104	2960	2297	29	5405	4118	45	11540	8798	63	15663	12344	74	422699	329945	123	6.69237
61428	61328	74	17384	17418	50	417	487	0	954	999	0	2304	2239	25	3168	2769	35	79121	77472	88	6.6934
115574	97442	97	55200	46604	87	1444	1158	13	2516	1879	32	5835	5150	44	9268	7682	59	228196	196411	93	6.69443
168993	154920	98	95863	90812	94	4325	4029	32	6096	5178	45	12048	11120	57	17118	15142	84	405227	345063	106	6.69648
310319	221606	124	175435	140470	118	7384	6287	45	10547	8161	58	24824	19433	87	33586	25992	119	844903	654878	133	6.69648
48443	47035	88	12326	12474	45	744	535	0	1306	1105	11	1595	1634	20	2908	2784	30	69684	70385	84	6.69751
148361	137735	87	53680	48738	85	1355	1466	19	3631	3203	31	6966	6480	48	9327	9001	54	256689	232155	103	6.69854
147854	137444	104	53984	51920	86	2311	2367	22	3117	3094	34	5837	5535	41	8389	7524	51	212864	185989	100	6.69854
40327	38984	74	15761	15527	50	547	459	0	729	723	0	1684	1564	20	2640	2643	28	70487	71399	83	6.69854
69493	68245	79	25812	25587	75	1238	972	0	1396	1084	15	3007	3018	31	4378	4227	37	107266	105533	93	6.7006
53017	52088	79	20319	19977	57	762	708	0	1119	1050	6	2314	2476	25	2598	2847	25	76738	73484	87	6.7006
117959	108953	93	39757	35812	83	1080	1129	7	3043	2413	33	4863	4442	40	6589	6263	47	184740	169620	101	6.7006
49998	51183	73	11871	12018	46	532	773	0	771	1066	7	2218	2290	25	3357	3181	29	86496	90531	88	6.70265
125803	119921	84	32960	31115	82	1996	1494	24	2428	2614	28	6937	6664	46	9132	8372	53	261758	238202	100	6.70265
53968	54428	74	23274	23212	70	597	659	0	916	1075	7	2060	2149	24	3676	3354	33	83215	80745	85	6.70368
33979	35328	63	14820	15290	48	181	376	0	353	598	0	1372	1584	18	2148	2199	26	55179	54135	84	6.70368
128984	108985	91	47788	39748	87	1515	1092	15	2533	2463	27	5570	5004	45	7482	6006	53	210638	175628	105	6.70368
52314	53049	74	21959	22738	55	276	563	0	530	810	0	2061	2200	22	2581	2688	30	77373	77614	89	6.70368
141553	134720	86	44503	42733	84	1444	1844	18	2917	2587	31	6354	5991	47	8599	7536	54	240582	223772	97	6.70471
41788	42327	71	11385	11874	43	612	323	0	1177	1023	4	1824	2094	20	2636	2563	30	70887	71621	86	6.70471
50144	51026	74	16193	16598	49	665	525	0	990	930	0	1958	2292	24	3205	3092	30	82152	80761	88	6.70471
74458	73090	87	23442	23604	68	714	831	0	928	1254	11	2840	3044	29	4272	3726	38	108609	108553	94	6.70677
101896	98653	83	38092	37163	81	1884	1931	19	2578	2075	27	5005	4619	41	7462	7151	52	182202	164452	92	6.71088
98205	96146	81	33011	32450	79	1064	1188	9	2180	1845	21	3780	3598	35	5738	5503	43	130409	122244	96	6.71191
73613	73442	77	33577	33806	76	621	678	0	1715	1505	18	3259	3409	31	4182	4317	35	136159	133734	93	6.71191
48035	48456	71	10881	11012	43	1093	1069	6	869	747	0	1869	2003	19	3012	2977	32	69165	68915	87	6.71396
202010	155995	101	119628	99979	99	6343	5561	41	9517	8320	55	20277	16709	75	29226	24466	100	744011	605983	116	6.71499
52133	52371	77	15648	15646	50	355	462	0	776	631	0	1769	1793	20	2092	2245	23	72575	71220	88	6.71602
77442	72884	85	29622	27111	80	1265	1096	7	1596	1522	18	3225	2965	33	4879	4225	42	113012	104757	96	6.71602
71448	70233	78	26036	25442	75	739	768	0	994	1112	7	2819	2956	29	4167	3938	37	107387	101523	89	6.71602
303645	221653	139	150321	114262	124	6651	5262	44	10657	7490	68	22447	15848	93	30973	21818	123	689649	496057	141	6.71705
115401	110228	91	39489	38447	81	1769	1742	18	2720	2803	25	5394	4846	43	6688	6905	43	176573	169476	99	6.71807
43883	43906	80	15490	15661	50	730	733	0	745	606	0	1728	1600	21	2728	2697	28	60847	62176	83	6.71807
124813	114503	90	48398	43832	87	1650	1286	16	2567	2411	29	6854	6300	45	9702	8314	53	268684	244197	102	6.71807
95251	89039	90	44454	40620	82	1086	1132	9	2263	2216	24	4435	4097	36	5964	5144	46	163461	143683	97	6.71807
234202	186562	112	105752	86674	104	5298	3870	41	8634	6800	56	17277	12986	75	22536	18249	89	577546	450308	122	6.7191
47927	50032	71	13847	14413	46	388	481	0	1259	915	0	1642	1868	21	2629	2915	25	75025	72093	87	6.7191
94039	81389	91	34198	30660	82	1373	1202	14	2065	2061	24	3261	2972	35	5503	4908	41	139704	117938	100	6.7191
184991	158278	102	77168	67374	100	2942	2701	28	4256	3933	37	9569	8732	52	15018	13218	74	347960	324670	114	6.72013
182281	160596	108	72245	64468	93	2531	2353	28	3884	3868	40	9678	8475	52	12845	10569	67	344257	290318	107	6.72013
91852	90780	82	30879	30906	77	531	643	0	1592	1579	20	3757	3589	31	4789	5215	39	134666	134600	90	6.72013
217077	182210	107	75529	61425	103	3102	2399	32	6100	4678	45	13870	11737	66	16182	13664	73	476706	410162	120	6.72116
56675	56811	77	12864	12906	45	713	739	0	1072	1108	8	2191	2306	24	2769	3180	28	82578	81984	90	6.72219
60300	60397	75	22448	22253	67	723	741	0	1925	1629	21	2895	2818	28	4602	4857	34	115566	108908	90	6.72322
34358	34713	70	14044	14049	48	262	558	0	401	472	0	1686	1531	17	1638	1846	21	52101	52348	84	6.72322
120947	109997	90	42036	37575	85	1302	1072	13	2781	2253	34	6304	5865	43	8930	8813	49	270318	249567	101	6.72322
126137	113470	86	46499	40908	84	1907	1529	18	2933	2713	27	6364	6090	46	9299	8553	56	279710	245515	103	6.72322
60241	59306	77	22273	22305	68	619	726	0	770	1054	4	2018	1844	24	2944	2889	30	86055	85227	86	6.72527
46353	46649	73	17047	17132	51	646	529	0	700	875	0	2134	2287	23	3264	3044	30	77353	76007	76	6.72938
213386	165301	101	117788	100946	101	4827	3877	39	7531	5977	52	15522	12498	73	21267	17947	81	546206	437811	111	6.72938
126305	120474	101	65007	64151	84	1938	1756	19	3503	3434	33	7570	7246	45	9348	8786	53	280533	265266	95	6.73041
143631	133690	91	78516	74097	88	2006	1896	19	3813	3988	32	8042	7679	50	11698	11328	67	335394	315179	102	6.73144
87825	86023	81	30796	30893	77	1082	1276	14	1791	1747	24	4566	4517	36	5844	5447	45	138682	135944	86	6.73144
102941	99142	82	37932	36392	81	1749	1653	17	2682	2411	26	3884	3987	35	5455	5009	40	145479	138470	98	6.73247
148984	129734	96	61947	55098	89	2867	2603	27	3811	3270	38	7315	6642	50	9942	7968	57	246190	206144	101	6.7335
132341	123689	90	39134	35525	86	1761	1587	23	3489	2907	34	7218	6496	47	10391	9867	50	295716	274217	96	6.7335
36639	34086	74	11441	11554	44	646	625	0	834	999	0	1488	1623	15	1835	2152	24	51216	51426	81	6.73453
205177	176058	102	82692	72667	93	2930	2928	30	5239	4680	39	11238	10626	53	15679	14237	70	436697	403425	109	6.73555
169790	148618	92	56725	49115	89	2452	2065	23	3438	3025	36	6993	6210	47	9991	8416	59	258244	214793	109	6.73555
84800	86202	79	27542	27642	77	963	1015	3	1764	1673	22	4850	4735	39	7476	7465	47	188634	183380	95	6.73555
127826	118759	102	58678	55067	84	1893	1900	22	2803	2877	30	6096	5395	47	7809	7014	46	214136	184745	101	6.73658
149795	126228	97	53782	43553	92	2268	1636	26	3403	3060	37	7270	5825	49	9879	8224	56	259028	217102	109	6.73658
127984	119962	89	61176	57706	83	1587	1580	18	2400	2498	29	5260	4878	41	8226	7867	46	204830	195340	97	6.73761
48086	48870	72	19478	20183	55	700	725	0	929	875	0	1838	2110	21	3093	2709	30	72969	74263	87	6.73864
112569	111213	86	68219	67389	82	2522	2021	23	3858	3610	32	8396	7992	50	13319	12999	69	361876	332008	95	6.73864
74379	72615	88	26009	26079	74	856	678	0	1595	1563	20	3195	2856	31	3955	4164	37	113567	111798	93	6.73967
122417	118462	84	67806	66661	83	2148	1922	22	3589	3811	35	9414	9055	52	12694	12098	65	358554	328954	99	6.73967
112426	110046	84	30972	30049	81	1802	1728	18	2854	2906	29	7050	7160	43	9815	9738	55	296226	285585	99	6.73967
183431	161780	101	69141	61758	96	2507	2319	27	4116	3478	42	8395	6926	53	11099	9405	60	287898	243726	108	6.74275
211280	174906	102	60439	51702	97	3014	2217	30	5211	3999	45	11058	8866	59	15095	12986	71	414784	341820	106	6.74378
72885	71753	87	24625	24192	75	1299	1025	3	1418	1570	19	2587	2403	27	4049	4353	32	96378	93337	88	6.74481
73601	73550	80	23930	23953	69	434	786	0	1262	1498	15	3354	3160	32	4753	4260	41	119993	116872	86	6.74584
228271	184773	113	103752	87337	109	3038	2503	31	6529	5073	49	13196	10406	62	18216	14342	81	442106	351012	119	6.74584
119773	115534	83	34165	31523	82	1637	1511	19	2285	2546	27	4881	4583	39	7938	7324	46	189864	180226	100	6.74686
47791	48342	72	22202	22647	58	104	493	0	1241	1081	8	2006	1776	22	3166	2847	32	78779	78914	89	6.74686
106763	103947	82	28321	27938	76	1309	1340	13	2666	2718	26	5847	5199	43	8024	7900	49	226014	215169	98	6.74686
148192	136727	89	43890	39193	86	1908	1854	23	3135	2944	33	6925	6402	46	9111	8226	52	244802	215485	102	6.74789
62927	64033	77	17346	17441	52	681	672	0	1343	1248	11	2548	2378	29	3820	3852	35	90674	87722	87	6.74995
51061	48635	89	20374	20666	58	304	493	0	711	647	0	1858	2180	22	3189	3318	30	68934	70220	89	6.752
72846	73002	81	17755	17800	52	884	822	0	1349	1257	16	3399	3555	29	4943	5173	35	116067	111378	92	6.752
41093	40785	74	14335	14350	47	791	607	0	709	957	0	1631	1443	19	2605	2544	29	68715	67360	87	6.75303
137477	124300	103	46259	41503	86	1555	1741	18	3223	2647	32	6425	5786	42	9667	8928	60	229537	210222	103	6.75303
52373	54498	72	20011	20411	57	800	854	0	1172	1215	12	2070	2066	22	4021	3996	37	83547	80282	80	6.75406
75580	75297	82	31980	31946	75	1044	1001	1	1764	1812	18	2781	2608	29	4009	4467	34	103160	102807	93	6.75406
124567	107075	93	42174	35577	89	1456	1276	16	2590	2219	31	5636	5273	40	8044	6905	53	245648	206299	108	6.75406
53699	55164	69	23145	23549	62	636	763	0	744	660	0	2033	2040	23	2816	3298	26	79438	78499	89	6.75509
62386	63420	76	23748	24087	63	962	760	0	1200	1335	13	2460	2525	25	3550	3566	33	100734	98814	87	6.75509
62054	61188	80	15404	15722	49	675	795	0	851	1140	7	2467	2168	28	3323	2732	33	85365	85915	90	6.75509
134892	112778	91	50296	42101	88	1912	1462	21	3021	2260	30	5027	4340	42	7273	6402	54	194483	158021	107	6.75612
98734	92733	98	35971	34821	79	1242	1024	4	1803	1931	22	3986	4025	33	6464	6895	41	145651	141620	98	6.75715
69046	63733	80	27398	24382	79	778	785	0	1362	1032	6	2740	2368	28	4329	3880	35	101037	85608	94	6.7592
36937	37252	72	10746	11050	44	291	536	0	422	413	0	1784	1685	20	2458	2281	26	62168	63971	85	6.76023
50015	50470	80	15807	15854	51	433	609	0	544	709	0	2113	2074	25	2636	2746	30	70378	68859	89	6.76023
59193	57861	77	19905	19680	59	786	833	0	1579	1237	17	2291	2406	26	2944	2680	30	79410	77235	90	6.76126
148553	131842	96	42634	36109	85	2240	1974	24	4075	3814	37	9727	9097	53	11966	11196	64	343690	308891	105	6.76229
164723	144458	95	51380	45610	88	1859	1675	21	3696	3020	35	8541	7525	54	12712	10743	60	330945	289615	98	6.76331
129035	110670	90	43020	36683	86	1563	1311	18	2800	2212	31	6053	5565	46	8781	7510	51	212832	189086	104	6.76434
125460	105294	93	43027	35545	87	1768	1550	19	2317	1951	29	5445	4519	41	8122	6765	53	203794	167496	106	6.76537
93150	88044	90	33594	32000	79	556	728	0	1412	1578	17	3700	3230	35	5209	5341	40	130652	126308	95	6.7664
138226	127095	95	48118	43854	87	1501	1260	18	2699	2310	32	6392	5902	44	7935	6925	52	231045	203694	104	6.7664
30954	34265	46	16443	17403	49	371	481	0	701	655	0	1564	1634	18	2074	2595	21	55439	57357	83	6.76743
99339	84753	86	33841	29080	83	1472	988	0	2152	1439	24	4098	3416	37	6263	5400	48	149451	126905	101	6.76743
171456	138122	98	41881	34403	91	2476	1668	27	3156	3007	33	7940	6577	51	11098	9593	62	281690	236552	112	6.76743
176037	147955	94	88447	77543	93	3499	3068	32	4786	4033	39	10267	9647	55	15973	13417	69	387783	331264	108	6.76846
96794	89170	86	35959	31881	81	1274	1250	14	1828	1586	21	4006	3324	37	5578	5610	41	126205	108436	99	6.76846
39263	39325	68	18220	18026	57	666	441	0	557	658	0	1462	1553	17	2384	2400	27	67113	65892	85	6.76948
95514	88888	85	37878	33542	83	1370	1533	14	2014	1982	24	4407	3731	39	7631	6813	49	181958	163219	98	6.76948
214492	175687	109	67752	59207	96	4103	3193	37	6682	5415	51	15900	13406	67	24844	20498	92	657811	546018	112	6.76948
49331	51950	71	17933	18371	50	654	752	0	648	913	0	1689	1962	20	2346	2430	27	71982	72949	88	6.76948
231404	190465	114	189682	164272	103	5130	4179	37	9580	7932	61	18621	16539	75	25744	23313	94	695886	603850	119	6.76948
95017	90679	83	35317	34378	79	1283	1297	15	1937	2178	22	4256	3880	38	5525	5417	39	160372	152103	97	6.77051
59224	61099	77	21880	21275	62	866	747	0	1090	721	0	2742	2316	30	3615	3024	34	90164	87986	90	6.77051
111170	104858	85	44777	42648	83	1049	1263	13	2385	2423	25	5256	4619	43	6858	6971	44	182394	164356	97	6.77154
176681	146744	95	71934	61239	94	2402	2222	23	3345	3132	33	6716	5515	48	9634	7954	56	265069	215488	112	6.77154
95066	91605	85	33076	32109	79	975	901	0	2153	1873	22	4078	4004	35	6042	5598	44	150415	147750	96	6.77154
167043	138437	97	59224	49188	94	2064	1953	22	4281	3860	38	9214	7910	55	14316	12945	66	383525	331413	111	6.77257
41126	41976	71	21892	22283	66	599	762	0	630	619	0	1505	1741	18	2051	2332	24	60005	60350	86	6.7736
59715	61268	74	22970	23253	65	798	668	0	359	606	0	2392	2383	25	3380	3413	34	77845	80023	84	6.7736
142367	125929	92	80278	72989	89	2124	1667	23	2846	2882	31	5513	5009	41	7979	6569	48	208705	175342	100	6.77462
258269	189366	123	90275	66714	116	3212	1984	35	6328	4339	55	12127	8910	64	15839	11075	77	447926	316412	129	6.77462
184968	163193	93	69303	61255	93	3008	2610	31	4122	4345	34	9969	8577	53	13078	11746	66	330906	296521	110	6.77462
49964	51831	64	18804	19356	52	797	872	0	1117	873	0	2432	2402	28	3066	3068	31	85064	83827	80	6.77565
48385	48996	77	21472	21696	68	351	445	0	537	892	0	2205	2042	26	2520	2490	31	60459	59597	87	6.77771
102765	98285	82	38478	36819	79	1306	1338	13	1922	2100	25	5235	5177	38	6978	6986	44	230164	223351	96	6.77874
137747	114496	94	45228	37514	87	1558	1176	20	2212	2167	28	5467	4617	46	7604	6173	49	209165	170656	106	6.77874
33809	37014	64	11745	12277	43	472	452	0	876	822	0	1630	1490	19	2432	2579	26	65108	66301	79	6.77874
114286	110603	85	54379	53245	82	2570	2761	25	3482	3494	30	7119	6703	47	9764	9242	62	250038	230969	94	6.77874
29114	28537	73	12036	12298	46	215	326	0	604	569	0	1115	1388	13	1868	1751	25	54395	55608	74	6.78079
117925	112188	86	44845	43024	82	1684	1451	15	3115	2780	30	6268	5771	44	9085	8249	48	234607	223093	95	6.78079
117036	109053	85	48123	44541	84	1533	1415	16	2684	2277	28	5988	5579	42	6952	6824	47	205468	187731	101	6.78079
149514	129612	92	57802	49819	89	1780	1251	23	3641	3307	36	7510	6232	52	9030	7798	56	276551	241409	107	6.78079
188105	158293	99	50568	41788	94	2717	2436	29	3997	2980	38	7929	6595	55	10664	8802	66	265268	220151	110	6.78593
156808	124894	96	47147	36911	91	1754	1584	20	3614	2760	36	6737	5409	47	11188	8566	63	249575	200286	111	6.78593
141146	133208	87	54786	51286	85	2068	1852	23	3719	3291	35	7680	7364	50	10927	9544	58	289406	269713	100	6.78696
124319	121793	85	45985	45298	81	2190	2068	25	3723	3731	32	7993	8014	53	12079	10919	65	340669	312291	98	6.78696
276063	203899	117	88811	66416	114	4030	3460	37	7528	5341	50	13650	10848	67	19347	14799	89	471442	364191	132	6.78799
86225	85068	90	56947	56556	80	1473	1424	15	2368	1919	31	4417	4204	38	6738	6644	45	156051	141556	92	6.78799
174556	150649	110	70418	62414	91	3202	3213	28	5495	5365	42	12613	11769	60	20157	18104	76	543176	507139	108	6.78902
42305	42551	68	10390	10672	43	456	564	0	512	872	0	1414	1522	16	2351	2271	28	54218	55128	88	6.78902
55829	55223	77	20413	20458	60	523	633	0	1162	1040	6	1914	2005	21	3128	3193	30	79115	76647	86	6.79005
116486	110194	94	40523	37885	82	1545	1594	17	2774	2883	29	6170	6060	41	7907	7571	43	229162	222019	100	6.79108
83718	76847	82	33701	31055	78	989	1052	5	1786	1741	21	3614	3237	34	4397	3926	38	133475	117637	96	6.79108
121381	108359	88	38369	33355	83	1548	1622	16	2922	2859	31	6292	5833	44	9137	7658	59	282314	255203	103	6.79108
42446	44146	72	12903	13064	46	394	493	0	908	948	0	1901	1989	25	2709	2628	29	76978	78955	87	6.79108
225632	164966	108	79817	59724	105	3004	1960	31	4446	3451	41	9558	7266	58	13129	8917	72	326845	239276	123	6.7921
138721	128857	90	64640	59797	87	2157	1978	21	3587	3309	35	6593	6060	44	9187	8839	53	223293	207126	95	6.79313
123944	117929	88	129543	125588	88	2680	2497	25	4798	4309	40	8952	8146	54	13356	12770	63	344345	311313	94	6.79622
31370	32614	57	10661	11399	42	340	433	0	647	738	0	1404	1464	19	2147	1788	25	50508	50809	75	6.79622
108560	104664	99	48841	48028	82	1583	1557	18	2699	2516	28	5200	5033	38	7787	7477	44	226459	220642	96	6.79827
56740	58915	76	18047	18260	54	985	864	0	1130	1162	9	1957	1962	23	3420	3719	31	82533	80444	90	6.79827
115184	110135	84	39403	36908	82	1564	1546	18	3140	3097	29	6934	6882	42	10740	10511	61	300162	282126	100	6.79827
117782	118849	81	78002	76290	82	2342	2658	25	3676	3084	39	8139	7410	52	11754	11133	57	291537	266541	94	6.79827
91059	88483	86	29975	29956	77	1012	1226	12	2357	2242	27	4901	5012	36	6808	6804	47	200704	192118	95	6.7993
164509	138322	96	50221	42779	90	2081	1517	24	2887	2385	33	6474	5890	47	10525	9302	61	246310	215121	110	6.7993
68821	68872	77	29128	28842	76	1021	844	0	1193	1254	17	3122	3082	31	4898	4730	36	121484	112511	86	6.80033
118039	111747	84	47795	44566	82	1693	1424	16	2764	3108	27	5386	4978	39	7307	6721	43	203503	192825	100	6.80136
42336	42708	76	16674	17257	51	543	529	0	483	707	0	1497	1634	17	2299	2333	22	58896	55497	80	6.80238
193117	163758	101	71924	61577	94	2340	1762	26	4634	3686	41	7323	6434	49	10872	9148	59	261421	223358	104	6.80238
104585	100363	91	25553	25411	73	1338	1408	12	2178	2276	23	5171	5043	38	7236	7008	46	226356	212842	97	6.80341
60443	59332	76	14341	14101	49	894	758	0	876	661	0	2136	2071	26	3048	3046	32	77994	77206	91	6.80341
87553	83503	85	33311	30104	81	1147	1151	10	1664	1330	16	4059	3666	38	5772	5429	43	152169	137367	96	6.80341
126261	120038	86	47105	44088	83	1228	1272	14	2646	2343	27	5800	5176	44	8879	7418	53	225003	198869	96	6.80341
109894	105865	92	36191	34972	79	1367	1303	15	2486	2860	24	4970	4853	37	7274	6999	46	194159	188640	96	6.80444
29204	28254	69	10826	10976	43	565	445	0	859	732	0	1397	1202	15	2199	2376	22	53221	53801	82	6.80444
291239	203684	128	92530	65103	124	4008	3370	37	8076	6451	55	18785	13875	76	29115	21955	118	773031	572775	143	6.80444
41885	42212	72	21161	21692	59	807	693	0	973	678	0	1810	2000	21	2480	2936	27	68798	68686	87	6.80547
99354	97316	95	33065	32370	78	1696	1634	17	1996	2145	24	5408	5542	39	7493	7494	46	227925	219841	97	6.80547
50309	52117	76	17549	18006	49	526	593	0	1377	1347	13	2120	1927	25	2869	3002	28	76948	76335	85	6.80547
57336	60870	74	19631	20435	51	630	687	0	611	885	0	2289	2636	25	3786	3802	33	96015	93516	89	6.80547
126199	120632	88	47279	45553	83	2604	2523	26	3537	3621	32	7098	6358	50	9848	9350	50	249594	234962	101	6.80547
53915	54984	66	18310	18270	58	754	701	0	673	846	0	2574	2321	27	2670	2452	28	83546	80685	90	6.80855
216498	160316	117	72643	54708	99	2350	1524	29	4405	3331	43	9110	7076	54	13969	10436	82	360706	277315	117	6.81061
124612	107597	90	50843	43520	88	1385	1188	10	1668	1709	23	5241	4609	43	6859	5928	52	177781	148310	105	6.81164
94902	92033	84	29270	28723	78	899	931	0	1553	1501	18	3461	3388	33	4885	4953	35	127601	122272	97	6.81267
194943	166337	97	68931	57610	95	2351	2051	29	4433	3903	38	10272	9015	62	15726	13596	76	454022	427719	106	6.81267
72599	72432	76	31982	32228	75	771	856	0	1525	1218	14	2893	2890	28	4531	4296	37	110477	110857	93	6.81369
155220	125320	95	66191	56492	91	2859	2020	32	3888	3683	35	9416	8212	54	13429	12236	64	336641	286593	103	6.81472
239776	180490	107	69670	51239	100	3073	2133	35	5649	4190	49	10411	7817	54	15231	11619	69	388431	295731	119	6.81575
172020	141569	96	58317	48664	90	2323	1922	28	4013	3219	38	7855	6430	51	10552	8708	59	278921	229689	109	6.81884
269962	207846	111	132773	102744	107	5421	4299	41	7914	5817	59	17313	13672	76	23870	19616	88	580524	485514	125	6.81884
152044	119774	100	52781	41351	93	2128	1589	23	2396	2087	28	6971	5258	50	9820	7709	63	237991	183645	111	6.81986
67487	70070	76	35987	36367	74	972	1055	6	1646	1607	18	3024	2904	31	4747	4541	38	109752	103921	83	6.81986
150952	142220	88	105367	100718	88	3296	3244	29	4916	4733	36	10441	10189	54	14291	13422	67	347737	328724	98	6.82192
133667	121845	90	40934	37247	85	1959	1567	20	2245	1747	26	6364	5477	45	8233	7409	53	193200	170821	96	6.82295
144702	135137	87	52235	49013	86	2627	2469	28	3347	3558	33	7221	6980	47	11690	11273	60	275364	259115	100	6.825
68015	66267	91	19376	19315	55	488	692	0	1084	1058	9	2866	2787	31	3421	3462	35	97978	95698	87	6.825
116619	108635	85	47248	44002	85	1669	1417	19	2255	2091	24	5045	4408	39	7581	7193	52	187617	161304	90	6.82603
188865	166483	100	66706	59853	95	2817	2579	27	4542	4085	39	10429	9227	58	13373	11342	60	386793	335598	107	6.82809
116837	111362	92	66722	65370	84	2200	2187	21	3409	3792	30	8349	8152	47	11675	10738	64	335263	308586	97	6.82912
110848	98615	101	47423	40557	101	1180	955	0	2302	1906	25	5925	4857	45	8318	7276	56	234610	203192	101	6.82912
65247	63821	90	17931	18042	54	927	836	0	1522	1321	19	3155	3116	32	4951	4385	39	118165	114645	90	6.83015
147891	121145	93	46528	37414	90	1614	1523	17	3033	2403	32	6480	4961	47	10153	8304	61	251955	200326	107	6.83015
202576	160166	102	68003	54325	96	2824	2324	32	3906	3354	39	8039	6446	52	12569	9724	63	309849	246033	115	6.83015
156824	142227	106	67037	61981	89	2031	2289	21	4352	4033	35	11185	10865	58	15417	14748	66	422905	409188	102	6.83117
92906	87973	81	26263	24116	76	926	781	0	2291	1543	27	4100	3829	34	5740	6098	38	158774	151960	97	6.83323
31219	32557	65	11155	11367	45	209	340	0	316	640	0	1422	1166	14	1472	1480	14	46312	50493	78	6.83426
58052	56461	77	18136	18025	53	1135	966	0	1039	1032	6	2003	2207	23	3689	3694	30	89055	85855	92	6.83426
168454	137031	93	70544	59492	92	2680	2310	30	3591	3247	36	8302	7016	54	11571	9996	60	276109	234099	109	6.83529
138342	125123	104	36950	32914	86	1775	1686	17	3297	2771	33	7607	7247	47	12415	11571	62	335331	306583	104	6.83529
49977	51015	73	22116	22545	59	527	328	0	1040	1230	11	1868	1923	25	2052	2287	24	61376	62704	85	6.83631
44265	44414	74	21771	21889	61	479	441	0	781	1149	9	1813	1764	20	2805	3030	27	68245	66582	87	6.83734
112017	107484	86	49644	47504	82	1572	1139	17	2152	2281	23	4638	4094	40	6445	6601	44	148500	144191	99	6.83734
147780	126786	94	46300	38614	87	1579	1278	16	2490	2192	31	6053	5127	46	7172	6256	46	205789	172471	106	6.83837
109394	108011	81	38489	37510	79	1123	921	0	1937	2386	21	4705	4569	37	6697	6386	51	183910	175956	98	6.8394
189014	147664	105	59369	46023	98	2339	2202	29	3810	3081	36	7936	5910	53	11787	9021	67	278930	219379	116	6.8394
87706	80932	82	48683	44660	82	1678	1842	21	3835	3711	37	8496	7577	55	12065	11660	61	336778	328958	83	6.84043
144823	130405	90	53569	47155	87	1499	1411	11	3398	2368	37	6821	5650	52	8838	7961	56	227752	195500	100	6.84146
39122	41061	60	18097	18239	52	418	364	0	597	547	0	1521	1368	17	2162	2575	23	59136	57682	82	6.84146
71505	70907	76	26460	26228	75	877	826	0	1240	1363	12	2662	2764	27	3297	3726	30	103288	99270	92	6.84248
129739	111580	93	67008	60213	89	1544	1289	17	2747	2601	29	5323	4629	43	8184	7329	50	193753	166349	100	6.84351
137734	118394	95	39196	32981	86	1191	1197	11	3137	2686	30	6557	5666	47	9267	7546	61	260439	226940	106	6.84351
29767	30603	56	11278	11698	44	215	485	0	235	528	0	1276	1271	13	1573	1761	20	51363	52256	80	6.84454
33192	34893	62	9370	9684	39	551	478	0	756	836	0	1216	1194	12	1795	2431	20	57426	57695	83	6.84454
80023	81923	79	54716	55212	77	1259	1294	15	1739	1750	17	4054	3828	36	5652	5225	39	141098	135536	91	6.84454
167036	147434	98	56763	51466	93	2669	2175	25	3863	3045	38	8358	7187	52	11564	9467	69	288529	241991	107	6.84557
34606	35536	74	15644	15754	51	444	372	0	811	618	0	1617	1641	19	2773	2258	27	53888	51290	83	6.84557
39747	37876	76	15580	15701	51	178	250	0	627	881	0	1484	1604	18	2266	2019	25	53289	50547	81	6.8466
111272	106162	85	37846	35089	83	1437	1438	16	2728	2168	26	5117	4854	38	7921	8068	43	197598	190001	100	6.8466
130185	114367	95	46561	39642	86	1645	1316	17	2771	2389	30	5708	5297	42	7721	7005	47	204219	175287	104	6.84762
48614	50202	62	15010	15719	45	542	434	0	697	488	0	1764	1707	22	2875	2721	30	75315	75907	88	6.84762
232089	172207	106	89608	65165	104	3407	2580	34	5052	3926	45	10895	8177	65	14352	11558	77	392802	291919	121	6.84762
164042	131968	92	58719	46734	91	2135	1645	24	3421	2678	35	7807	6468	47	10769	8518	66	325193	255870	109	6.84865
66957	64683	83	30435	30720	74	777	758	0	1554	1320	13	2814	2619	29	3554	3959	31	108545	108028	92	6.84865
155972	145006	96	61635	57925	87	2616	2575	26	4051	4320	35	11422	10830	57	15499	14583	72	434759	413345	101	6.84865
83555	79558	85	32907	31492	78	581	541	0	1255	1361	19	3259	3269	30	4541	4624	35	109422	103683	96	6.84968
57392	54853	86	23277	23092	70	735	781	0	939	1111	7	2143	2021	24	2927	2948	31	83783	83700	90	6.85277
197302	173341	107	68123	61206	91	3302	2850	32	4942	4089	40	8735	7148	53	12666	10387	69	299603	249803	105	6.85277
35469	34898	71	14904	14918	49	580	663	0	603	728	0	1478	1421	16	2033	2011	23	51910	52200	78	6.85379
151638	121932	107	70156	55913	91	2216	1637	22	4054	3117	39	9161	7420	53	13761	11321	70	378634	316537	91	6.85482
69932	71152	75	30788	30482	75	660	633	0	912	1184	10	2460	2569	27	3544	3215	33	98007	97100	92	6.85585
345330	224221	124	125951	82888	123	5350	3467	44	8289	5381	58	17974	11603	82	26704	17503	113	669049	437850	141	6.85585
58390	56701	87	20549	20499	57	784	727	0	1171	1048	9	2317	2850	26	3361	3277	31	90832	87907	83	6.85585
183073	145305	98	53395	43390	93	2158	1850	27	3244	2460	37	7900	6447	51	10303	8349	62	298970	239317	112	6.85688
51294	51704	77	16528	17007	49	755	760	0	1274	1094	5	2067	2175	24	2292	2461	26	83078	80626	89	6.85688
122166	114003	101	45788	43288	82	1526	1310	15	2864	3211	29	6285	5749	45	10161	9826	54	253680	239079	97	6.85893
175733	156901	91	55101	49728	90	2874	2729	27	4282	3818	36	8129	7867	45	12898	12192	67	319908	303461	101	6.85996
189074	153575	101	71920	59778	95	2520	2056	25	3771	3384	36	9197	8236	56	10903	9561	59	317997	262186	113	6.85996
209360	174193	102	79464	66540	99	3489	2696	31	4830	4090	46	10003	8460	59	15158	11593	71	340892	281543	111	6.86202
73715	72871	81	20383	20623	56	997	1098	8	1841	1759	20	3791	3780	32	6354	6095	52	165965	161917	93	6.86202
34812	34954	71	14458	15039	46	276	452	0	498	558	0	1246	1316	12	1940	2363	23	44686	48510	84	6.86305
43145	44044	74	11224	11607	43	490	518	0	982	754	0	1942	1837	20	2608	2494	30	62501	61513	87	6.86408
149139	123804	94	52686	43645	90	1488	1509	19	2613	2023	30	6016	4815	45	8885	7193	54	203711	167060	108	6.86408
53278	53655	74	19631	19361	60	425	708	0	889	841	0	2217	2228	24	2976	2944	34	82474	80823	88	6.8651
227947	180974	109	103552	85242	105	3396	2496	33	5516	4775	43	12885	10457	64	19152	16155	76	517930	402676	122	6.8651
91559	91069	83	44343	43933	78	1122	1035	8	1979	1883	22	4047	3711	37	6391	5805	44	148561	135382	91	6.8651
162204	151245	88	63746	58950	88	2736	2378	27	3907	3694	35	8867	8436	56	11426	10846	64	280803	251544	101	6.86613
59965	57517	81	26049	25169	76	895	927	0	1384	1097	16	2449	2464	28	3949	3744	35	97198	93649	92	6.86819
169499	136824	101	60127	48927	93	2038	1891	24	4361	3453	40	8302	7000	52	13143	10867	67	363379	298529	112	6.86819
86379	78665	82	32478	29372	79	1158	1019	6	1547	1273	20	4378	4066	37	5976	5289	41	172834	152179	97	6.86922
58662	61838	67	21665	22575	55	646	882	0	1167	1274	11	2517	2572	27	3464	3443	33	92211	96199	90	6.86922
116419	112386	86	33762	32886	81	1245	1469	16	2456	2420	28	5894	5845	40	10499	10498	54	256522	244884	96	6.87024
102241	93959	99	47653	45007	99	1638	1408	16	2156	1995	26	5111	4805	39	6853	6100	49	204598	178357	99	6.87024
192418	142896	100	87295	66137	95	3143	2308	32	3954	3106	40	9298	7347	60	14176	10563	74	340568	255938	114	6.87024
82896	82671	79	35298	34977	77	787	660	0	1928	2288	23	4413	3924	37	5267	5598	36	186636	182287	94	6.87024
196075	148073	98	56107	42502	95	2526	1875	27	4455	3580	43	10184	8100	60	15874	12063	77	418190	320438	114	6.87024
161333	135509	95	55567	45446	93	2299	1965	24	4303	3475	41	8527	7516	50	13238	11431	65	381571	324515	110	6.87333
119856	114706	86	39696	37756	81	1273	1253	13	3381	3023	32	5634	5143	41	7691	7274	49	198842	189376	100	6.87333
228274	173883	104	73000	55577	99	3738	2971	36	4883	3484	41	10471	8359	58	14227	10857	72	351691	272297	118	6.87436
141364	137296	84	44479	43404	82	2030	2323	22	3364	3061	36	8438	7891	50	12090	11403	64	349602	325416	96	6.87436
222058	168996	108	64334	47768	102	2772	2187	32	4793	4281	42	8852	6976	58	13451	10573	70	326434	249862	120	6.87539
130959	128465	83	64176	63670	83	1935	1982	24	3918	3780	34	9198	8494	53	13017	12561	62	359340	317560	96	6.87539
66320	66435	84	26995	27188	75	532	482	0	1038	998	0	2351	2371	24	2435	2274	29	85414	85808	86	6.87744
108872	104261	86	61285	59068	82	2108	2129	23	3306	2423	34	5870	4970	46	7637	7121	51	201774	181330	96	6.8795
52439	51742	75	20634	20943	59	704	891	0	641	776	0	1935	1991	24	3169	3031	31	90345	88222	89	6.88053
113614	108804	88	111566	108996	85	2180	2149	24	4171	3652	40	7467	7568	44	9955	8947	56	268371	247327	97	6.88053
32954	35286	69	13150	13654	44	131	269	0	955	987	0	1369	1390	16	2336	2443	25	52652	55253	82	6.88155
120602	115953	88	62334	60428	84	1747	1532	22	2715	3093	29	5801	5593	43	8529	8121	51	201466	181579	98	6.88464
264556	207963	109	135686	111297	107	4473	3980	36	7518	6338	50	18492	14748	83	27274	22270	94	739363	589871	123	6.88464
68201	71607	75	23384	23388	57	761	782	0	1479	1349	18	3356	3430	30	4455	4666	38	135064	133659	91	6.88464
65885	66473	88	21042	21684	57	491	503	0	1161	1231	16	2116	2349	24	4025	3995	35	101033	98671	87	6.88464
130858	123256	91	50491	46704	86	1369	1482	15	2454	2092	29	6112	6033	41	7435	6817	53	217785	198949	95	6.88567
132726	120603	99	53370	49224	85	2035	1867	23	3391	3174	32	7075	6415	50	9376	8283	61	233869	203784	98	6.88772
207780	178679	96	78869	68560	94	3454	2986	31	4548	4324	37	9763	8911	57	13569	12638	65	364233	340622	106	6.88772
124261	115187	86	49579	46656	83	1705	1653	20	2166	2210	27	4998	4576	42	7608	7339	46	177520	153833	93	6.88772
86487	84559	82	27401	26773	77	860	1044	5	1939	1766	23	4593	4399	38	6215	5843	41	174628	167349	96	6.88875
100807	91946	86	35676	31913	83	1112	1105	10	1996	1707	20	4373	4206	36	6180	5452	51	159125	142780	100	6.88978
41592	41559	74	18094	18329	55	315	195	0	893	907	0	1865	1749	20	2413	2680	25	62327	64588	87	6.89081
217953	165413	104	70689	54511	99	3050	2285	34	4116	3602	38	8610	6529	53	12600	9393	72	306569	227092	110	6.89081
95583	91508	87	31051	30411	80	1077	859	0	3081	3089	31	5198	5237	41	6625	6763	46	204988	199302	91	6.89184
62378	63486	77	20342	20214	57	1191	848	0	1068	1476	10	3016	2963	32	3523	3720	33	91552	91295	92	6.89286
206883	162228	99	63783	50248	98	2906	2227	30	4440	3449	43	8741	6913	56	12512	10129	64	309198	243129	115	6.89389
39298	38879	72	16198	16060	51	539	834	0	755	596	0	1560	1740	19	2205	2224	24	57295	55962	87	6.89492
142557	121031	94	44438	37974	89	1978	1466	23	3356	2772	36	6496	5131	46	9755	8525	53	234766	206931	108	6.89595
47748	48947	73	16163	16196	49	759	820	0	879	1169	9	1684	2038	20	2852	3019	29	71520	71032	88	6.89903
226997	163414	106	74926	53655	103	2709	1988	33	4709	3855	43	10817	8039	60	17245	12070	87	467352	336224	122	6.90006
38152	43140	52	16556	17079	48	544	617	0	936	970	0	1806	1737	21	2570	2476	28	64772	65343	77	6.90006
151002	137963	100	59197	54622	87	2049	2091	24	3885	3786	34	8985	8618	56	12739	12157	68	326028	310766	101	6.90006
140107	117456	90	49939	41456	89	1858	1514	19	2808	2550	31	5219	4445	42	8920	6928	62	213863	172736	106	6.90109
114487	112165	84	49746	48744	80	1065	1127	8	2160	2362	25	5763	5407	41	7432	7170	45	205387	195220	98	6.90109
292706	178934	126	96865	59758	125	3213	1964	37	6454	4341	53	13331	8454	71	18420	12382	81	477532	305184	143	6.90212
31730	31582	58	12876	13306	45	386	313	0	267	644	0	1082	1059	8	2108	2096	26	50269	47110	84	6.90212
198261	169641	95	85241	73442	94	2412	2010	29	4726	3750	44	10221	8296	63	14134	11622	84	402189	326517	105	6.90212
172070	136694	96	62902	50804	92	1612	1105	14	4101	3217	41	8005	6268	55	12144	8990	65	344984	273852	111	6.90212
162849	136127	96	53544	44104	93	2397	1915	28	4118	3350	45	6787	5948	49	8814	6172	61	230686	190052	112	6.90315
101017	97611	84	37433	36681	78	1494	1126	10	1692	1946	20	4347	4373	37	5839	5905	42	158146	152958	96	6.90315
97369	96880	83	26490	26140	73	1341	1350	13	2960	2437	28	5406	5703	40	8020	8001	46	238478	231182	96	6.90315
92345	83473	84	32272	28995	80	712	693	0	1754	1448	16	4092	3874	38	5908	4978	44	163765	148521	99	6.90315
223760	156306	112	69301	48932	109	3100	1998	32	4542	3152	41	9077	6114	57	13487	9503	73	329426	227015	128	6.9052
117610	111021	87	40198	38532	82	1701	1474	17	2271	2073	27	6031	5901	40	8168	7465	54	237810	226444	92	6.90623
162318	147365	95	65854	60824	91	1949	1839	23	3751	3523	35	7429	6501	50	9667	8652	53	248191	209657	103	6.90726
342776	241751	143	186929	137542	135	6894	4972	44	10700	7269	63	21158	14802	79	30960	21654	132	689053	492200	145	6.90829
43488	45748	64	16751	17519	49	239	450	0	790	524	0	1757	1665	20	2499	3002	26	63244	62288	87	6.90932
68735	68189	77	28384	28219	76	1078	942	0	1102	1378	11	2762	2642	31	3871	3684	35	93121	91584	86	6.90932
324843	210083	138	178015	129987	130	9457	6498	50	12474	9788	60	28669	22830	124	42973	34607	129	1.04858e+06	893845	141	6.91034
72647	70526	78	24792	24064	60	754	1016	2	1708	1805	20	3496	3753	31	4694	4799	38	138558	138319	93	6.91034
51686	52181	70	18669	19060	50	748	617	0	1031	999	0	1730	1963	21	2796	2869	26	74188	72074	89	6.91034
54064	53583	76	17906	17636	54	394	441	0	844	1340	11	1945	2116	24	2946	3150	32	85010	85270	89	6.91137
113465	106960	84	32387	30387	81	1524	1391	16	2745	2257	31	5689	5393	41	8100	7414	50	192188	173066	93	6.9124
181138	143708	99	60476	47763	93	2264	1867	27	3151	2587	36	7189	5803	52	9631	7464	56	245272	206216	112	6.91343
35928	38548	68	15448	15722	49	273	391	0	393	478	0	1146	1476	15	1628	1825	20	46746	47121	84	6.91343
80505	79056	89	19477	19413	59	879	956	0	1290	1679	20	3628	3428	34	5290	4522	40	124803	126319	88	6.91446
34222	36046	68	17344	17332	54	264	207	0	474	828	0	1511	1416	18	1953	2202	23	57215	55711	84	6.91446
159784	147571	89	61146	58124	88	1553	1669	19	5533	4777	41	7243	6937	45	10523	9217	59	268804	249911	99	6.91548
142936	129478	100	56927	52991	87	2187	1962	25	2914	2956	31	8353	7818	52	12923	12295	55	361988	326363	102	6.91548
40659	42958	62	13068	13556	45	559	687	0	614	650	0	1645	1740	17	2710	3071	26	63638	63998	86	6.91548
42563	40717	73	10805	10577	44	398	414	0	762	825	0	1829	1846	21	2637	2638	29	66013	64183	85	6.91857
104802	105554	82	31592	31510	78	1352	1506	17	2944	2719	31	6318	6410	44	9779	9345	58	259051	250876	97	6.92062
107127	106336	83	32656	32604	79	1397	1266	13	2620	2315	29	5774	6095	41	8170	7534	53	215410	206458	98	6.92062
166726	143158	94	55601	47210	91	2178	1911	21	3670	3111	34	6956	5869	46	10930	8399	62	260546	215649	108	6.92062
217621	162215	103	84090	61612	102	2435	2219	27	4803	3615	44	10107	7897	61	14357	11618	68	492119	412246	112	6.92268
138846	131082	86	51625	48662	85	1450	1351	18	2358	2385	26	5733	5137	44	8016	7203	47	218385	204140	98	6.92268
167110	138499	92	60275	48794	91	1843	1414	23	3366	2956	34	7799	6836	50	11736	9882	61	347428	305527	102	6.92268
119185	115858	83	76798	75189	84	1728	1646	21	3269	2593	35	6833	6471	49	11296	9953	62	242700	216205	91	6.92268
129646	122812	92	57606	55564	84	1752	1602	20	2591	2487	31	6219	5863	42	10419	10789	49	283364	271573	102	6.92371
114882	104940	94	34824	32409	82	1393	1334	17	2416	2463	28	5138	4731	40	7324	6704	48	183796	172753	93	6.92371
36470	36072	74	15868	15840	51	797	577	0	722	912	0	1362	1331	13	2335	2376	26	60199	60647	84	6.92474
61272	58348	92	16882	15962	60	1019	900	0	1623	1297	15	2248	2242	24	3191	3124	30	90533	85989	92	6.92474
63270	62812	75	22735	22588	67	890	903	0	1085	1238	14	2534	2679	27	3339	3435	32	88180	83807	84	6.92577
56757	58288	75	21094	20864	61	663	741	0	1151	911	0	2628	2609	28	3399	3374	32	80649	78249	81	6.92577
36490	35093	72	13530	13791	47	196	201	0	768	832	0	1530	1309	14	2028	2091	26	67720	65037	86	6.92577
104722	100318	84	31961	31072	81	1000	1391	12	2565	2478	30	5818	5804	44	9138	8878	52	248788	242037	91	6.92679
202757	163458	96	64895	50475	96	2147	1602	27	4546	3813	44	8536	7081	54	11436	9700	64	326337	264544	113	6.92782
120535	105243	94	49799	43366	84	1511	1185	13	2455	2265	26	4846	4186	43	6795	6108	47	194203	166494	103	6.93091
55015	54905	78	21133	21601	56	823	880	0	549	963	0	2304	2190	27	3259	3162	31	92137	89718	89	6.93091
71948	68814	84	26395	24868	77	1049	903	0	1057	1122	9	2986	2932	31	4334	3977	39	103283	94813	94	6.93193
153111	141859	90	59485	55905	88	2460	2137	26	4778	4381	39	10149	9561	56	12128	11312	58	392783	343623	102	6.93296
37256	37846	69	14646	14876	48	537	502	0	968	842	0	1962	1734	21	1518	1593	21	60600	63483	85	6.93399
48132	45478	82	19760	19593	56	462	774	0	991	952	0	1960	1615	23	2838	2811	30	73235	70769	88	6.93399
282918	199457	130	126027	89880	126	5216	3910	43	7521	5634	50	14504	10510	68	22260	17382	89	538977	418389	144	6.93502
129823	116207	100	44037	39442	86	1645	1436	21	3065	3144	31	7688	6548	50	9917	9113	62	284769	259435	104	6.93502
95669	91228	83	37079	35019	80	910	809	0	2065	2093	22	4277	4302	35	5460	5397	37	164532	160698	92	6.93502
125627	117152	91	76581	74124	86	2985	2709	29	3350	2779	38	7355	6437	50	9892	8868	57	274419	236217	97	6.93605
89601	84358	81	31056	29009	78	910	866	0	1660	1947	21	3514	3584	33	6052	5641	44	146776	133177	97	6.93605
112213	109827	83	69572	68067	83	1787	1868	19	4546	4253	36	9884	8862	65	11946	10808	60	367352	323203	92	6.93605
37972	38085	72	15738	16043	50	-47	250	0	553	789	0	1742	1755	22	2806	2908	29	70457	69834	85	6.93913
186383	148176	95	60779	47467	94	2222	1854	24	4001	3671	38	9597	7881	54	15948	12837	83	427305	345931	112	6.93913
44041	43890	79	14220	14249	48	381	515	0	1208	1281	9	1347	1580	16	2509	2313	28	62553	61757	87	6.94119
35400	35252	73	13347	13558	47	-26	454	0	511	867	0	1163	1147	9	1724	1863	18	52147	52051	84	6.94222
67120	63497	79	23536	21666	70	680	786	0	1404	1103	13	2947	2830	31	4306	3587	35	104053	94514	94	6.94427
104765	102993	81	46129	45452	81	1491	1671	17	3502	3305	31	7395	6922	46	10182	9925	57	292511	282792	97	6.94427
149788	130835	94	79577	71784	91	1959	1743	23	3244	2870	33	6531	5889	44	9851	8253	58	249291	209892	102	6.94427
261697	196804	115	134086	112090	112	3922	3241	34	6654	5567	47	14568	11835	69	20350	15331	80	549170	435392	130	6.9453
84113	82377	84	36088	35963	77	1327	1279	12	2292	2311	24	4702	4604	35	5947	6473	38	176900	176344	95	6.9453
114590	101274	88	37536	32273	83	1746	1565	19	2588	2132	31	5078	4527	40	6869	5572	50	177581	150145	102	6.94633
247104	196542	107	63534	50224	103	4483	3228	39	6930	5912	44	13998	12077	70	19657	16787	91	507884	448794	118	6.94633
56029	57240	80	21565	22001	58	675	844	0	1076	997	0	2667	2964	25	3559	3719	33	89254	88527	81	6.94736
108143	105024	89	72864	70766	83	2187	2290	23	4451	4106	41	9509	9452	49	16233	15661	70	399891	369720	96	6.94839
49028	46624	85	17460	17760	52	421	429	0	904	949	0	1799	1843	20	2396	2749	27	73469	73754	82	6.94839
233336	184748	104	63905	49832	101	3514	2955	32	4422	3597	44	9204	7388	55	13816	10987	66	337430	274714	119	6.94941
70698	69462	87	24561	24506	69	555	572	0	1139	1054	7	3140	3015	31	4748	4795	36	110065	109594	80	6.94941
190502	138428	113	68575	51197	98	2306	1749	29	3744	2739	40	7740	5651	55	10707	7420	60	264745	200523	116	6.95147
185935	158765	105	57087	47412	93	2645	2227	29	4019	3582	38	8023	7181	51	11575	9925	59	321984	271278	106	6.95147
148045	130565	91	74779	66212	89	2517	2141	28	3608	3269	32	8835	7795	55	12249	11196	65	317997	280815	106	6.9525
126804	115514	92	48315	44612	84	1341	1001	1	1950	1656	22	4080	4013	37	6625	6028	46	159724	150548	96	6.95353
50011	50699	76	19399	19576	58	699	674	0	848	753	0	1990	1761	23	2928	2981	30	78247	73506	87	6.95455
34368	32079	78	15984	15675	52	499	587	0	894	786	0	1128	1027	5	1487	1625	23	52512	53152	77	6.95455
167495	133143	98	57533	45900	92	2365	2064	26	3513	2760	35	7298	5472	49	10174	8163	56	251934	201302	110	6.95455
82871	81228	81	26040	25556	75	1341	1183	10	1568	969	0	3459	3507	33	4378	4139	36	118113	118252	83	6.95558
62712	61738	88	27350	27391	74	592	738	0	1413	838	0	2837	2859	30	3413	3679	31	108095	104754	91	6.95661
132871	117997	86	53374	46749	86	1575	1454	18	2889	2505	30	5254	4739	41	7226	6278	50	193268	173820	103	6.95661
72264	71922	78	26682	26342	76	522	720	0	1602	1545	16	2683	2384	27	3578	3199	34	90830	89401	83	6.95661
141754	132391	89	67103	63409	87	2144	2277	23	3660	3708	34	8107	7074	55	9829	8674	60	288929	258999	97	6.95764
65019	63886	81	21563	21380	62	597	684	0	1500	1258	14	2308	2366	26	3946	3729	37	101205	100466	91	6.95764
190186	162325	93	70190	59687	92	2821	2078	32	5097	4516	43	10310	9068	54	14924	12559	66	422379	356577	110	6.95764
67759	69029	75	30597	30815	75	673	532	0	1060	1076	7	2740	2640	29	3625	3241	35	102888	105753	92	6.95764
84910	84172	79	27991	28103	71	1512	1480	16	2492	2285	27	4587	4219	37	6149	6190	43	146862	140565	95	6.95867
146882	135351	94	42063	39076	86	2829	2448	24	4107	4055	35	9387	8685	53	14111	12125	67	407105	371569	99	6.9597
91495	81011	86	35246	30490	83	914	1095	7	1983	1640	29	3723	3284	35	4745	4352	38	146063	128493	99	6.9597
102983	100983	84	32749	32607	79	1392	1286	15	2703	2564	29	5430	5264	43	8357	7775	46	236033	225621	98	6.9597
203702	167076	108	78054	66350	97	2894	2139	33	4268	4053	39	11038	8970	61	15724	12828	84	401114	325304	110	6.96175
131576	120128	90	54456	50807	85	2560	2300	24	3530	3428	32	7048	6616	41	9454	9421	57	241090	225759	102	6.96175
192347	160905	102	81207	69852	101	3158	2653	32	3402	3063	34	7949	6690	49	11111	9699	55	285838	250792	118	6.96278
216445	164575	99	66379	50208	98	2850	2403	30	4326	3588	41	9450	6809	60	12018	8366	71	301309	221900	116	6.96278
42932	46224	57	20107	20584	53	436	771	0	583	738	0	1595	1655	19	2333	2498	26	66270	66326	86	6.96278
164629	129820	94	54897	43259	91	2291	1744	25	2792	2123	38	6707	5409	47	9781	7170	60	247437	194505	110	6.96381
120554	115597	90	32065	31855	81	1761	1850	19	3151	2651	30	6965	6763	44	11034	9636	59	300875	288536	100	6.96381
31915	29361	75	12350	12388	46	508	492	0	1059	693	0	1176	1231	10	1766	1868	20	41105	43625	77	6.96381
66333	65691	77	22553	22009	64	642	613	0	932	767	0	2538	2350	28	3199	2579	34	96255	96591	85	6.96484
126903	119787	86	37611	35250	84	2014	1402	17	3408	2828	31	8013	7566	52	10877	9847	53	311144	283183	97	6.96586
52337	53397	76	24715	24458	73	619	599	0	998	855	0	2269	2127	25	2905	3002	31	80418	78878	86	6.96586
127852	117109	89	46394	42856	83	1517	1491	19	2373	2098	30	5423	5016	38	7885	6838	47	180153	157255	96	6.96689
132525	127894	86	38917	37826	82	2066	1782	26	3508	3397	33	7981	8087	50	12430	11871	64	330671	313576	101	6.96895
124150	121472	84	29341	28508	79	1485	1690	16	3728	3425	31	6766	7048	42	9899	8937	58	278032	270847	99	6.96998
86785	85783	83	33029	32755	77	827	838	0	1885	2148	21	4310	4039	36	6404	6535	44	181637	179290	87	6.971
55637	53584	80	24946	25197	73	739	664	0	410	883	0	2090	2025	25	3306	2992	32	82732	81024	90	6.97203
29901	30595	56	10199	10373	43	318	354	0	127	361	0	1039	1214	10	1764	1703	19	51929	49370	82	6.97203
31752	31765	67	13564	13578	47	508	669	0	196	401	0	1173	1145	10	1502	1574	18	55376	57711	83	6.97203
41188	42417	63	17582	17969	53	549	555	0	595	732	0	1604	1674	19	2423	2628	24	64498	65226	86	6.97306
122617	117042	84	50485	47652	83	1577	1782	20	4308	4303	35	8938	8539	54	12376	11486	63	268639	246897	100	6.97409
148192	127538	93	51950	43721	91	1788	1466	22	2379	2001	24	5861	4882	47	7775	6477	48	198656	167535	108	6.97615
75250	75385	84	27752	27567	74	633	582	0	1382	1436	16	3087	2994	30	4788	4769	37	121765	113722	92	6.97717
142919	129683	88	50731	45878	87	1589	1596	20	3206	2679	33	7813	6609	50	12000	11033	62	319549	281900	98	6.97717
37090	37687	61	15462	15615	48	306	298	0	811	824	0	1479	1365	17	2400	2543	26	65395	64340	85	6.97717
143907	120671	98	47643	40334	88	1191	1454	18	3044	2333	36	6130	5278	45	8038	7623	47	213735	184261	107	6.97923
159269	148527	99	104265	99582	89	2703	2462	27	4803	4671	38	12035	12057	56	17668	16809	68	488228	450396	101	6.98026
248556	189417	108	125447	101788	108	5535	4270	42	7688	6950	47	17234	14455	76	24141	21057	107	617497	506443	124	6.98129
120095	121099	83	76934	74418	83	2200	2338	25	4440	4514	34	9999	9718	59	14801	14585	71	400184	375735	98	6.98129
37815	40454	68	15250	16149	45	419	721	0	644	479	0	1330	1363	15	1595	1590	21	54784	56736	84	6.98129
82849	82433	83	44825	45165	78	1126	1007	2	1111	1269	12	3360	3441	29	3591	3722	33	118161	114260	94	6.98129
98339	95646	89	33176	32122	79	1358	1083	6	2333	2399	23	4915	4620	39	7164	6344	45	188014	185489	93	6.98334
103262	99714	83	38547	37127	80	1050	1077	8	2203	1843	26	4500	4370	35	6143	5810	41	176087	167080	98	6.98437
58348	59997	73	22004	22094	65	596	549	0	999	924	0	2609	2498	29	3061	3232	32	92362	88281	90	6.98437
158382	128162	93	57140	45550	92	2649	2394	28	3174	2946	28	7382	6378	51	10507	8407	64	305642	251182	109	6.98437
131768	122352	94	56151	52236	86	1719	1484	21	3037	2702	28	5853	5003	47	7122	6208	50	217945	194735	95	6.9854
179012	160153	94	57918	51736	90	2787	2602	27	4858	4686	36	11200	10798	56	16516	15214	74	444222	430603	101	6.9854
163306	144857	92	57181	51402	87	2768	2417	26	3293	3083	34	7366	6522	49	10882	9716	59	256203	228392	106	6.9854
65725	63579	90	22800	22689	71	797	791	0	1089	857	0	2586	2396	28	3544	3495	31	99062	101120	83	6.98746
41124	42626	71	22746	23001	70	881	675	0	718	753	0	1688	1589	19	2189	2144	27	58505	59648	86	6.98746
106008	103780	85	31650	31223	78	1527	1331	16	2382	2176	26	5684	5938	40	8115	8095	50	237423	229586	96	6.98848
46326	44768	76	19516	19340	58	658	524	0	1000	850	0	1416	1561	16	2311	2531	23	58430	60153	80	6.98951
158293	136748	94	62840	54207	92	2002	1626	25	3525	3108	34	8622	7744	53	10397	9156	54	282455	247083	108	6.99157
165963	139625	109	64062	54409	93	2487	1926	26	3688	3044	33	7563	6198	55	9870	7954	56	273141	224660	109	6.99157
129009	119567	88	57671	53219	87	1978	1588	20	3251	3259	32	6739	6416	46	11701	9299	58	283250	260043	97	6.9926
151832	132569	98	70792	63694	90	2160	2074	24	3841	3111	36	7068	6441	47	9612	8743	51	256685	231150	103	6.9926
82994	83324	79	28209	28215	76	790	774	0	2319	2133	23	4051	3876	38	6532	6268	43	198230	196022	94	6.99363
74440	76211	77	26344	26317	69	566	529	0	1155	1415	18	2966	2719	30	4416	4253	33	120652	116730	93	6.99363
55839	57023	80	20439	20739	59	656	715	0	1190	993	0	1945	2063	23	3380	3427	33	83013	84751	80	6.99363
279330	200618	127	97014	69715	120	3800	2936	35	7353	5343	50	16118	11854	73	22840	16178	80	578132	414676	131	6.99465
95440	87912	89	32163	29918	80	1053	1279	13	2016	2422	22	4084	3748	34	5605	5576	40	143284	142262	95	6.99568
250777	196447	108	108693	88098	107	5773	4564	42	9218	7442	59	19148	16427	73	28247	23318	108	669786	570089	125	6.99671
161936	145948	89	67617	61868	87	1953	1629	22	3506	3212	34	7307	6291	49	10250	8729	58	259006	218825	98	6.99774
88275	81106	85	33262	31231	79	1079	772	0	1334	1494	19	4270	3938	35	5951	5256	44	154084	140727	97	6.99774
99256	96167	84	52653	51829	82	951	1149	10	1792	1915	21	4559	4389	38	6477	5885	45	161926	149385	92	6.99877
301116	205607	143	102772	71487	130	4331	3201	41	6370	4794	48	15000	11043	71	20562	15452	89	508883	368198	148	6.99877
76393	79341	77	39665	40176	76	1114	1099	9	1614	1582	17	3442	3830	29	5080	5030	36	135670	136803	92	6.99877
80604	77987	88	36966	36612	77	854	1001	1	1099	1222	11	2580	2486	30	4325	3818	35	109841	101957	91	6.99979
325116	225525	144	160921	118681	140	6114	4636	41	9934	7667	64	19959	14907	83	28647	22807	118	705286	559488	157	7.00082
97036	97426	81	39316	38958	79	1059	1000	1	1907	1952	24	4365	4311	35	5744	5531	42	164623	160712	90	7.00082
83242	83298	78	28321	27796	69	1249	1233	12	2223	1983	25	4587	4603	36	6337	6139	42	186924	182094	94	7.00082
75102	74369	81	23464	23827	59	848	650	0	1631	1306	18	3570	3372	30	4344	4737	35	131285	128670	87	7.00082
82559	78053	86	27614	26676	77	688	758	0	1112	1415	13	3229	3091	30	5264	5564	39	131934	128103	95	7.00185
133142	123823	102	43491	41134	84	1599	1794	19	2920	2784	30	6442	5991	45	8363	7584	51	214564	188752	94	7.00185
69849	68945	78	16915	16921	53	621	791	0	1030	1037	5	2780	2794	26	4119	4017	35	106690	104712	93	7.00185
171865	150391	108	64324	57567	91	2194	1896	24	4658	4327	46	8443	7865	46	13061	11627	63	357665	338190	110	7.00185
54377	54786	80	21542	21508	60	667	717	0	973	996	0	2019	2198	23	2777	2759	30	70359	71016	84	7.00288
75105	74308	81	31651	30954	77	1095	1130	8	1269	1445	14	2494	2552	27	4062	3850	36	106728	103779	85	7.00391
38741	38611	79	11636	11844	45	538	402	0	771	935	0	1729	1857	19	2459	2611	26	70140	67920	85	7.00391
112133	102561	92	116061	109567	87	3975	3578	34	7651	7425	46	15829	14991	72	25478	23165	88	624028	561594	99	7.00493
155548	132352	92	57673	49508	90	2730	2386	27	5350	4667	45	11356	9431	59	13662	11020	60	357699	290009	100	7.00493
43676	45066	75	10480	10825	41	654	553	0	620	704	0	2128	2114	23	3359	3521	34	69918	68438	86	7.00493
115047	112116	85	31041	30405	80	1439	1498	15	3162	3071	30	7350	7333	47	10978	10713	64	291455	278693	100	7.00596
132093	119678	90	46481	42653	84	1742	1738	21	2444	1900	24	5880	5147	45	8177	6941	53	190729	164614	94	7.00699
163411	136083	101	47792	37579	92	2185	2044	25	3518	3387	33	8800	7649	56	13194	11663	69	380825	324579	109	7.00699
133831	122484	90	33708	31115	84	1856	1749	20	2693	2209	31	5616	5527	38	7154	6684	49	192676	177879	93	7.00802
38269	38842	67	18001	18312	52	493	549	0	149	777	0	1719	1736	21	2741	2338	30	56439	59307	76	7.00802
129332	109287	92	47148	40039	89	1231	1176	10	2473	1839	30	5248	4206	44	6962	5479	53	190119	158463	105	7.00905
92569	92371	80	60547	60857	79	1040	974	0	1463	1502	17	3403	3249	34	5533	5414	38	153116	147968	95	7.00905
140238	123887	92	53500	47111	87	2102	1977	24	3522	2884	31	6525	6186	44	10232	8162	57	277577	243009	105	7.01316
260880	203723	117	110086	87432	114	3638	2988	32	6665	5139	54	15381	11621	69	22661	18063	84	630933	487351	127	7.01419
36438	36524	69	14618	14916	48	637	406	0	507	799	0	1697	1585	20	2233	2207	26	62112	61536	84	7.01522
65385	65104	83	26561	26509	74	644	703	0	876	1081	6	2877	2563	30	4377	4479	37	102087	103115	92	7.01624
42999	40391	82	17991	18306	52	529	630	0	647	737	0	1499	1581	19	2407	2543	28	66198	65160	88	7.01933
46099	45029	87	13921	14012	48	321	351	0	360	659	0	1150	1247	12	2066	1889	27	64480	64620	79	7.02036
33498	33284	66	15937	16517	49	354	471	0	433	672	0	1489	1181	15	1945	1815	22	49742	51393	84	7.02139
43356	42697	72	17265	17451	52	771	450	0	877	816	0	1674	1603	21	1869	1762	22	59918	60721	89	7.02241
155052	126768	91	49145	38748	91	1703	1651	19	3548	2791	36	5902	5017	45	8926	7169	53	228142	184237	109	7.02344
114235	108144	91	77059	75896	84	2396	2191	26	4020	3903	34	7472	7128	53	11620	10773	56	268148	248784	93	7.02447
130421	118112	103	41370	38401	85	1176	1134	9	2403	2586	26	4826	4461	41	7308	7058	47	195916	173099	96	7.02447
118209	99840	90	49973	42070	87	1929	1583	21	2660	2051	28	5370	4349	42	8210	7095	53	208841	166769	104	7.0255
248073	185100	112	85997	64367	109	3925	2996	39	6062	4520	47	11810	9307	64	17183	13761	81	421187	318031	127	7.0255
19655	21197	46	6123	6318	36	-22	63	0	583	521	0	762	726	0	1201	1409	15	34141	34336	77	7.02653
172342	141030	95	46001	36878	93	2138	1862	23	3781	2860	35	8100	6407	52	11270	10233	56	352112	289959	111	7.02653
176699	149283	100	88676	77401	97	2332	2066	24	4047	3821	40	9125	7887	51	13284	11428	67	375600	319574	112	7.02961
63892	60383	93	24973	22070	93	487	454	0	1157	1047	4	2952	2682	30	4391	3781	40	101827	87706	93	7.02961
94113	93844	78	36075	35980	77	1285	1256	11	1922	2162	20	4884	5226	39	7551	7589	45	202614	196255	95	7.03064
42624	42728	72	15866	15755	50	769	636	0	771	756	0	1560	1750	19	3179	3031	28	66037	62630	86	7.03167
178471	143015	110	63471	52797	95	2419	1862	28	3576	2839	38	7325	5773	49	10064	8261	56	251704	208768	108	7.03167
43707	44137	64	18105	18206	53	431	366	0	1085	1337	11	1829	1651	21	2712	2587	28	66463	65805	80	7.03167
186511	142867	101	75757	59381	98	2894	2028	29	5380	4140	45	10520	8440	57	14159	11742	65	369493	297657	115	7.0327
200861	161591	99	134594	112895	96	3876	2941	37	8242	6135	50	16389	13228	76	21498	17246	85	584903	466021	115	7.0327
46499	47958	73	17821	18418	49	548	587	0	1150	1080	11	1862	1840	22	2407	2322	24	76288	78745	87	7.03372
100076	97521	82	33152	32640	79	1525	1186	10	2434	1965	27	4739	4657	38	7709	7161	46	204695	197882	92	7.03372
132014	114780	89	40849	35708	86	1722	1208	15	3017	2486	33	5485	4577	44	6574	5232	47	201132	178761	105	7.03372
163088	151818	94	53765	49364	89	2161	2166	24	4061	3978	33	8795	7988	54	13313	10778	62	340780	298965	101	7.03578
237846	190117	110	94027	78438	104	3368	2434	31	5563	4314	44	12151	9662	63	18041	15046	75	435444	341851	116	7.03784
94476	92405	83	31507	30813	78	1129	1095	6	1727	1683	18	3996	4211	34	6128	5609	44	149706	145961	91	7.03886
124415	106288	90	40153	33898	86	1450	1339	17	2606	1809	34	5306	4504	42	6573	5821	50	183734	150963	105	7.04092
36310	35297	82	14513	14866	48	484	603	0	313	628	0	1138	1234	12	1818	1897	21	51718	53051	85	7.04092
153303	146104	99	74653	71410	87	2237	2206	26	3753	4018	34	7610	7094	50	10759	10838	51	282501	266844	101	7.04195
233465	184656	111	84321	69586	105	3758	2925	34	5821	4988	43	13297	11197	71	18418	15069	74	451231	405641	118	7.04298
111258	102982	91	34765	32741	81	1590	1434	16	2399	2233	25	4606	4290	38	6737	6605	41	174157	165477	96	7.04503
138577	125123	91	46748	41304	86	1905	1709	24	3216	2349	37	6946	6780	46	10570	9049	61	298229	267171	104	7.04503
171298	135034	102	61518	47961	94	2614	2141	27	3457	2663	40	7355	5795	50	10793	7924	58	268802	208775	110	7.04503
103781	98224	86	37859	36117	81	919	1101	7	2312	2255	29	4738	4705	36	6541	5716	47	169347	153421	91	7.04503
49301	50484	75	18261	18698	52	280	602	0	787	679	0	1729	1833	21	2810	3135	28	65272	67951	83	7.04606
91178	89461	84	45425	44702	78	765	923	0	1329	1448	16	3814	3720	34	5578	4878	44	155054	145955	89	7.04606
139240	131550	91	88444	85440	86	2134	2082	20	4945	4554	46	9863	8840	57	12371	12388	63	354626	328306	98	7.04606
59609	62134	74	25923	25966	65	357	485	0	1192	1493	13	2307	2601	27	3534	3517	36	92557	88240	83	7.04606
37154	37791	69	14129	14168	50	170	283	0	849	1024	3	1410	1738	18	2800	2480	29	63733	64799	85	7.04812
138834	120913	95	58399	51386	87	2380	2084	25	3777	3087	37	7646	7047	52	10557	9958	57	260846	232512	105	7.04812
27668	29256	69	8459	8570	40	-129	211	0	546	455	0	1206	1212	14	1523	1694	18	44586	46494	81	7.04915
113479	110677	83	29449	28439	79	1604	1326	17	3048	2646	31	6530	6496	43	8855	8713	50	260194	253324	99	7.04915
123805	119246	89	51696	49866	84	1814	1456	20	3256	3405	32	7457	6947	48	10977	9640	55	311804	286383	94	7.05017
221264	154894	109	66391	46241	105	3003	2209	31	4923	3323	44	9965	7077	58	12996	9871	62	352605	248191	124	7.0512
175480	144867	93	52197	42613	91	2398	1876	27	3685	3174	38	6893	5475	50	9869	7722	60	239838	198449	109	7.0512
75448	71892	87	24789	24376	76	724	893	0	1503	1238	13	2522	2426	31	3298	3688	30	93857	90983	86	7.05223
173673	156163	93	49974	44742	89	2105	1879	25	4159	3535	42	8242	7291	54	11820	9246	62	287930	243929	100	7.05223
121494	114914	84	32674	31212	81	1573	1508	17	2747	2724	28	6357	6357	40	8195	7853	47	238745	227657	100	7.05429
203775	176358	97	73816	63729	94	3422	2637	34	5179	4489	40	11402	10302	63	15030	13159	66	363968	318034	112	7.05429
271489	201750	128	109170	83153	128	4947	3755	42	8218	6643	55	19947	15335	86	29713	23013	117	797913	592659	128	7.05429
31651	32271	68	8849	8997	40	235	270	0	379	600	0	1434	1382	16	2133	2431	23	63441	61091	83	7.05737
209382	185819	95	116633	106001	95	4735	4265	34	7396	7166	54	13990	13332	64	19685	18738	86	452221	414876	104	7.05737
41678	43465	69	16300	16502	51	851	740	0	550	1021	3	1796	1871	21	2171	2075	25	68702	69599	86	7.0584
89623	88243	82	36813	36491	76	1373	1255	13	1762	1899	21	3911	3961	35	5486	5449	42	158521	154931	94	7.0584
56360	58037	75	15421	15611	48	409	697	0	712	914	0	2197	2365	24	3419	3807	33	89875	87498	86	7.0584
126374	123452	89	45772	44850	82	2104	1745	22	3437	2788	33	7018	6884	45	11051	10433	58	318718	300829	100	7.0584
132683	112782	90	52065	44080	87	1722	1472	21	2703	2059	35	5757	5017	44	8366	7447	48	232113	192108	105	7.0584
145979	126613	102	49634	43258	87	1375	1317	13	2797	2492	30	5916	5053	44	7401	6148	54	224484	193723	100	7.05943
122953	114463	87	36395	35241	83	1701	1866	19	3464	3391	34	6431	5962	44	10015	9489	56	278550	258710	103	7.05943
281205	182300	131	96975	62912	125	3484	2355	39	5567	4461	44	11411	7899	63	16124	10574	71	422705	296146	136	7.06251
86484	78889	84	31201	26795	82	1352	1147	9	1795	1739	25	3832	3640	37	6610	5548	52	169811	142775	98	7.06354
56611	55264	78	20270	20361	62	1013	902	0	932	1012	2	2771	2667	26	3274	2942	34	90929	87729	90	7.06354
181739	152353	95	89235	76310	95	2436	2180	29	4997	4174	40	10939	9889	58	14409	12575	80	411056	388568	106	7.06354
112417	107019	87	33525	32713	80	886	1285	12	2988	3151	29	5356	5308	41	8225	7968	50	230719	223778	92	7.0656
51090	51354	80	11085	11295	44	324	391	0	713	995	0	2448	2388	27	3129	3083	32	79624	78730	80	7.0656
175345	148773	97	78392	67247	95	2061	1652	26	3863	3480	34	9500	8482	52	13123	11179	68	380541	335051	111	7.06663
33959	35047	65	13859	14129	48	386	353	0	869	762	0	1419	1397	16	1757	2108	20	52634	54081	73	7.06765
32746	32905	74	8594	8791	41	156	293	0	628	482	0	1318	1443	16	2005	2630	23	61928	61548	83	7.06765
127708	105978	90	43255	35853	88	2012	1526	23	2779	1907	34	5059	4379	42	5708	5256	41	169388	142301	105	7.06868
245844	186454	107	78256	58383	104	3742	2754	36	5267	3721	44	10856	7995	62	15392	12349	81	353382	276444	123	7.06868
191628	171059	101	45700	40127	96	2525	1903	26	4598	3987	37	8318	7255	54	11304	9868	62	303562	265065	111	7.06971
145859	134574	87	56872	50570	87	1860	1748	23	3069	3240	32	9482	8908	51	13155	11269	72	365895	333135	103	7.07074
174611	140223	96	58445	46305	91	2395	2056	24	4346	3480	39	9643	7481	57	13030	10532	62	371145	295702	109	7.07074
163844	149179	90	50399	44766	88	1671	1691	23	3033	2913	31	7152	6569	48	11126	9536	64	279327	247546	101	7.07074
100372	97503	82	32193	31716	79	1089	961	0	2642	2667	28	5577	5567	41	7716	7972	44	216321	211322	96	7.07177
33734	33136	69	9950	10183	42	60	402	0	364	530	0	1326	1274	13	1758	1928	22	54131	53681	85	7.07279
40699	41251	71	16795	17119	54	339	304	0	916	843	0	1834	2001	21	2517	3073	26	64148	62391	80	7.07382
107824	101669	83	71073	69895	84	2158	2083	24	2646	2415	31	5727	5349	43	8429	7894	49	206910	183965	94	7.07588
48520	50326	71	16535	16848	50	390	610	0	606	651	0	2024	2153	24	3512	3638	31	80055	79324	88	7.07691
344327	217114	138	202522	119201	133	8309	5915	51	12630	9446	66	26775	19325	123	37473	26807	126	955984	689612	139	7.07691
56912	57214	77	27578	28057	73	570	593	0	1011	980	0	2329	2363	24	3250	3559	30	83483	82632	90	7.07794
101495	95528	85	35030	33409	81	1430	1217	13	1583	1641	20	4625	4214	38	6850	6730	45	173559	158159	99	7.07794
40645	40896	73	16545	16623	51	583	402	0	572	671	0	1615	1616	19	2222	2227	27	57265	57000	86	7.07896
88811	82157	83	28182	26106	81	1046	746	0	1785	1499	16	3870	3717	34	5521	4972	44	130087	120139	97	7.08102
164780	141474	93	50669	43074	90	1500	1419	16	3274	2741	35	7474	6233	49	9512	7967	58	260823	214877	107	7.08102
147430	131820	91	57457	51297	88	2548	2425	28	3843	3884	34	8485	7599	52	11931	10126	62	305354	262997	102	7.08308
51267	50150	76	18581	18691	56	450	769	0	462	651	0	2017	1639	24	2629	2596	25	61918	61309	83	7.08513
109710	108432	83	29467	29025	78	1404	1435	13	2530	2253	25	5547	5336	39	7196	6804	43	213317	206883	98	7.08616
58052	60244	73	25530	25793	72	547	683	0	1212	1144	9	1813	1927	21	3223	3147	34	80710	77413	80	7.08616
151874	138909	103	49324	45174	86	1980	1723	24	3623	3070	39	7064	6322	45	9220	8276	51	268987	246209	97	7.08719
127878	120780	86	52121	49481	83	2049	2023	23	3242	3419	33	7779	7474	49	9872	8999	53	235226	225021	93	7.08822
56319	56468	74	20031	20401	58	644	573	0	725	960	0	1993	2131	22	2862	3304	27	86233	87221	89	7.08822
112845	109882	84	51007	49936	81	2171	2123	20	2842	2917	33	6697	6366	46	9940	9709	56	277650	247635	93	7.08822
81461	82304	77	38854	38753	77	1085	1125	10	1586	1989	23	3034	2697	31	5401	5390	40	119876	114945	88	7.08822
131305	110455	89	47823	39457	88	1232	1281	12	2521	2075	28	5545	4698	43	8032	6804	55	210590	171128	104	7.08822
98411	96007	83	30027	30127	76	1430	1087	8	2703	2273	28	4800	4820	37	6233	6158	40	213880	207104	97	7.08822
102046	97239	82	41844	39234	81	1353	1153	12	1601	1758	21	4336	3876	38	6551	6057	47	161129	146584	98	7.08822
112585	99457	102	52572	48210	84	801	741	0	1993	1585	24	4458	3859	40	5515	4944	44	166233	147009	102	7.08924
62268	60687	76	26454	26036	74	919	920	0	1125	958	0	2940	2862	28	3714	3722	33	101579	100580	91	7.08924
97634	93646	87	38468	37126	80	1437	1501	16	1802	1935	22	3476	3387	31	5350	5396	40	146982	145099	97	7.09027
130593	122684	90	75678	73374	87	2502	2338	26	3396	3168	32	7628	6807	49	10036	9015	52	256916	229754	97	7.09027
133787	120409	104	43152	37566	92	2128	1480	22	3595	3332	35	8033	7316	51	9980	8454	57	306394	274937	104	7.09027
48007	47658	74	19378	20015	52	453	703	0	1209	1265	13	1582	1546	19	3046	2990	29	66661	66301	89	7.09027
43296	43743	74	16107	16369	51	665	723	0	651	813	0	1891	1770	20	2854	2662	31	70579	70459	86	7.0913
158527	145421	93	65881	60518	88	2729	2360	26	3080	2734	34	6558	5814	45	8934	8286	51	240345	203517	102	7.09336
42462	45657	49	12289	12996	44	442	311	0	572	813	0	1896	1690	23	2293	2385	24	67581	66431	87	7.09439
282756	189572	125	112711	78869	118	4290	2788	41	7102	5171	57	12968	8358	76	19277	12490	90	462898	302336	137	7.09541
128085	114414	86	44535	40092	84	1792	1568	18	3945	3385	36	6652	5963	45	11216	9559	66	301230	271505	103	7.09541
51672	52675	73	25453	26441	67	176	432	0	1029	884	0	1527	1761	20	2865	2886	32	74887	76966	82	7.09541
44276	44205	73	7905	7857	39	437	311	0	850	621	0	1535	1499	18	2378	2394	26	68111	66957	88	7.09644
93528	92090	90	27500	27242	77	1353	1470	15	1832	1982	19	4958	5025	37	6548	7067	41	197642	196093	96	7.0985
74217	66287	81	29511	25972	79	893	860	0	1497	1457	14	3385	3088	31	5587	5126	46	134682	119887	96	7.09953
133897	107935	96	51126	41070	91	1321	1105	9	2237	1994	26	5114	4404	41	8232	6990	51	212827	173747	110	7.10055
118394	110507	87	55527	52907	85	2259	2076	21	2925	2805	32	6132	5749	43	8001	7066	48	221091	200317	97	7.10055
128543	117521	88	47092	42128	85	1651	1857	21	2829	3001	28	7933	6682	52	11341	10135	61	334957	299830	103	7.10261
194547	152462	101	66033	51223	97	2205	1552	24	3938	3043	38	8282	6499	55	11385	9048	66	328877	255503	115	7.10261
169815	150346	92	59955	53415	91	1713	1662	22	3805	3693	33	7941	7077	48	12441	11546	61	331541	319773	102	7.10261
28081	29211	51	7051	7159	38	251	420	0	632	721	0	1023	995	0	1432	1424	13	41014	42244	82	7.10364
124179	108873	92	42634	39298	84	1558	1396	16	2846	2533	31	6430	5676	48	7590	6627	47	210453	180044	96	7.10364
92142	89938	78	24291	24197	73	982	1011	3	1685	1482	20	3769	3553	34	5221	5071	40	122895	116005	95	7.10467
130608	116824	93	42697	38898	86	1518	1277	17	2630	2176	35	6101	5641	43	8147	7266	48	249555	225859	103	7.10467
127586	117276	85	47444	44215	84	1023	929	0	2385	2490	28	5920	5412	41	7202	7060	50	207646	193284	102	7.10467
90647	90505	79	34502	34376	78	1342	1314	11	2586	2125	29	4562	4563	35	6461	6722	41	188761	186367	90	7.1057
133754	127270	90	43844	41945	84	2344	2101	26	3001	3161	30	9193	8062	57	13542	12751	72	378164	357281	102	7.10672
172006	116388	105	60646	42418	99	1671	1047	10	3226	2257	36	7217	5101	54	10454	7540	61	292797	204579	117	7.10775
111216	107291	83	38538	36672	81	1271	1323	14	2397	2610	30	5715	5600	44	8621	7860	56	245053	240193	96	7.10775
108815	106258	84	63595	62070	82	1600	1792	19	2730	2319	31	5792	5040	43	7214	7016	49	217992	205823	98	7.10775
158582	138451	93	55223	47529	90	1762	1877	23	2691	2717	32	6564	5455	45	7532	7185	47	207040	182192	108	7.10878
150220	137837	90	54708	49479	86	2557	2243	27	3640	3019	33	7391	7004	50	10064	9545	56	265490	245767	105	7.11186
149097	123330	94	32266	26191	88	1809	1438	23	2627	2438	32	5721	4986	42	9439	8371	58	218451	185357	109	7.11186
164969	150665	92	65500	59363	90	2549	2391	25	3502	3707	36	8952	7746	56	12067	11187	54	316209	280080	98	7.11186
81602	75786	84	31845	29053	81	1110	983	0	1818	1299	17	3432	3342	32	5300	4575	49	137305	125244	96	7.11392
57761	55122	79	21711	21755	61	860	768	0	742	756	0	2192	2315	23	3000	2884	30	77616	77391	92	7.11392
124423	120626	86	42130	41040	80	1433	1529	18	3643	3721	36	7302	7209	44	10033	10522	54	285562	276483	99	7.11495
114476	109957	84	49489	47534	81	1344	993	0	2875	2765	27	6290	6008	43	7727	6993	56	216128	202408	91	7.11598
334694	219296	157	189142	140010	142	6143	4512	44	10002	6964	59	20847	14219	81	29588	21254	110	731610	547666	158	7.11701
55271	54158	75	23234	23079	64	715	766	0	502	989	0	2482	2484	29	3527	3300	34	89365	88903	84	7.11701
81229	82010	77	26976	26643	70	919	974	0	1529	1503	17	3419	3450	33	5469	5251	42	127670	125016	83	7.11701
280492	209060	121	108194	81385	117	5941	4650	41	8136	6376	54	16162	12599	71	24153	19398	97	553470	443192	135	7.11906
62071	61273	83	29023	29073	74	569	643	0	987	850	0	1906	1820	23	3697	3524	32	85188	85937	91	7.12009
114691	109723	86	38323	36347	82	1162	1243	15	2561	2331	30	5090	4698	39	7989	6877	51	193058	168857	91	7.12009
102519	96522	83	32868	29682	82	1125	1082	8	2008	1903	24	4629	4262	37	7115	6189	48	179753	169706	98	7.12009
95689	91748	89	35309	34183	79	1367	979	0	2257	1588	26	3488	3033	36	4938	4608	39	113057	111125	88	7.12317
77654	73479	92	29314	27265	79	833	761	0	1383	1373	16	3187	3092	35	4783	4248	39	121534	115495	96	7.12317
51241	51175	73	19750	19600	55	379	625	0	1141	1000	2	1769	1611	22	2658	2792	31	69469	67262	86	7.12317
98440	98096	80	29364	28491	78	1390	1284	16	2001	1910	24	3681	4095	31	6100	5745	46	140576	135341	96	7.12317
58993	57475	86	20431	19604	60	641	620	0	855	1047	5	2408	2490	25	3303	3208	32	90025	84321	90	7.12317
32156	32293	73	8487	8595	40	447	307	0	501	510	0	1446	1416	18	2002	1714	19	48711	50619	83	7.12523
52426	51768	80	16525	16512	52	728	538	0	613	550	0	2091	2303	24	2979	2645	32	74428	73630	83	7.12729
38725	37265	81	12917	12731	49	509	700	0	662	671	0	1354	1489	17	2053	1962	23	66308	66247	86	7.12729
91245	84138	84	32524	29652	82	1139	1193	10	1477	1370	17	3099	2849	32	3970	3746	35	115960	105761	99	7.12729
198258	163318	98	69717	56871	95	2093	2362	26	4985	4277	40	10079	8762	56	14639	12531	75	427335	379631	109	7.12729
30678	32862	50	13018	13402	46	227	432	0	937	889	0	1004	1144	8	1763	1746	19	50542	50288	83	7.12729
43892	41429	81	15157	14750	51	203	360	0	764	906	0	1871	1897	21	2459	2662	26	72835	67092	87	7.12832
110922	112024	80	33539	32598	79	1582	1513	17	2607	2946	29	6107	5751	44	9295	9299	50	265263	258102	98	7.12832
185600	171985	109	116016	109715	91	3355	2875	30	6087	5458	48	13746	12978	60	21032	19016	83	584650	522019	101	7.12832
50483	51232	67	20888	20552	64	500	418	0	861	779	0	1643	2003	22	2877	2884	32	74539	76226	83	7.1314
184024	151944	113	74003	59759	101	1971	1540	23	3854	3343	34	8144	6888	49	11807	10299	60	322672	265461	113	7.1314
135594	119655	91	49431	43012	88	1368	905	0	3207	2772	30	5579	4876	45	8075	6913	53	204443	175647	105	7.13243
115859	110436	90	36631	35726	81	1604	1481	18	2477	2456	26	5094	4621	43	8193	8084	49	208660	194876	93	7.13346
138120	131052	91	104717	100257	89	2948	2905	28	4540	4348	36	10283	9937	58	12181	11673	60	342081	313508	97	7.13346
74705	76939	76	29381	29811	75	1007	866	0	1158	1506	15	2434	2622	25	4044	4104	35	112600	110722	92	7.13346
52232	55395	59	27177	27968	65	597	578	0	950	1204	9	1951	2055	23	2237	2396	25	76023	77726	88	7.13346
158854	138673	97	52679	44720	92	2205	1828	20	3550	2877	35	7386	6012	47	9627	9028	52	248016	216432	109	7.13448
46920	48260	73	15328	15887	47	350	490	0	776	1066	7	2041	1845	21	3662	3085	36	75188	75090	88	7.13448
112156	82713	93	36514	27564	87	1641	1166	17	1964	1528	31	4749	3656	43	6289	4642	48	176344	129805	106	7.13448
59703	59716	80	21472	21675	64	992	897	0	1632	1650	16	2392	2401	26	3007	2990	31	81843	83048	81	7.13551
48315	48382	73	19648	19720	58	308	513	0	1217	1060	6	1915	1892	21	3406	3262	33	68165	67414	81	7.13654
136315	118489	92	39795	32792	88	2062	1575	24	3470	3566	35	7885	7337	46	11429	10476	64	318872	278546	105	7.13757
158023	138178	94	75005	68008	90	2262	2077	25	3851	3270	36	7852	7003	51	10900	9966	61	282041	241103	103	7.1386
49749	49871	68	9838	9858	43	543	498	0	607	1007	2	1999	2049	22	3439	2958	33	91496	88042	85	7.1386
36698	38231	62	15397	15733	48	873	595	0	94	441	0	1243	1247	15	2476	2507	22	60379	58928	84	7.1386
143793	123694	89	51037	44656	86	2078	1922	24	3676	3430	39	8544	7682	49	12173	11073	65	305050	270252	105	7.14168
40147	40637	66	9096	9344	40	367	541	0	1219	1004	2	1405	1673	17	2564	2582	29	63933	62590	85	7.14168
26759	27457	65	9974	10536	41	102	402	0	227	498	0	1119	1080	7	1648	1857	18	50003	52538	81	7.14168
66120	64173	91	22888	23038	73	953	800	0	1195	1234	10	2609	2451	28	3826	4214	33	98998	99101	91	7.14271
67127	66093	78	20090	20279	55	764	694	0	832	1125	8	2476	2336	28	4369	4748	37	103705	103011	92	7.14271
161843	133440	106	58667	48585	93	2152	1619	24	3148	3246	32	5905	4994	43	9871	7967	59	223079	185242	106	7.14271
247110	196959	112	136115	113497	108	5246	3713	42	7921	6491	51	15322	12741	70	22974	18737	97	530588	425262	126	7.14477
127413	114498	91	43614	38663	87	2015	1672	18	2581	2445	28	5461	5206	42	7896	7570	50	194500	180262	103	7.14579
162506	133261	92	59899	49447	90	2040	1979	21	3500	2622	39	8314	6917	52	12442	10556	61	352783	296148	108	7.14579
108825	105191	83	37788	36671	81	1276	1414	13	2761	2349	30	5367	5519	41	7797	7736	45	218596	211505	91	7.14785
221376	136191	138	67713	44646	126	3179	2127	23	4444	3171	54	10891	6651	82	14262	9324	88	389945	246796	143	7.14785
144680	127210	96	51102	44062	88	2395	2313	23	4174	3397	40	8087	7321	48	10985	9704	62	325500	296365	106	7.14888
33488	35508	58	11613	12197	42	431	444	0	520	840	0	1330	1488	14	2698	2890	26	62812	63896	84	7.14888
143135	126982	98	72853	66387	89	1997	1776	21	3465	3255	36	8248	7293	52	13272	11406	65	350322	317756	97	7.14888
126631	117147	90	37674	35850	82	2210	2201	24	2707	2611	29	5505	5344	42	7156	7129	43	196577	189989	93	7.14991
48621	46598	76	19690	19863	59	196	438	0	249	688	0	1820	1821	22	3050	2869	36	73091	75917	89	7.14991
124123	107131	93	38170	31649	87	1311	1386	13	2816	2423	29	6780	5816	51	7916	6948	49	254059	223671	103	7.14991
117304	99757	89	44337	37153	86	1751	1499	19	2131	2098	28	5231	4505	41	7512	5915	52	198593	163679	104	7.14991
155852	131263	100	50298	42305	90	2422	1779	26	2751	1870	30	6968	5812	50	8924	6771	59	231583	186681	108	7.14991
91611	89372	84	27390	26810	78	1101	1007	2	2442	2060	27	4072	4148	35	6207	6792	40	144724	138043	95	7.15094
45093	44234	77	19944	20186	62	177	423	0	1064	980	0	1967	2248	21	3621	3649	31	73704	71978	87	7.15196
146473	125742	102	58173	50416	89	2036	1667	24	3252	2603	32	6569	5774	44	8517	7571	50	226763	191954	107	7.15196
36383	37760	72	9640	9876	41	276	382	0	1090	826	0	1378	1346	14	2804	3283	29	70528	69739	84	7.15299
196995	144814	101	68133	50640	100	2787	1838	30	3209	2356	36	6597	4821	51	10018	7467	60	228421	173564	118	7.15299
115962	108404	85	42150	40525	81	1300	1172	12	2103	2018	28	5860	5527	42	9659	8634	54	258407	230982	96	7.15299
52347	51716	84	25480	25401	72	264	491	0	409	580	0	1558	1642	18	2321	2575	25	66472	66920	89	7.15505
86025	78847	84	32188	29206	81	1095	1079	7	1532	1280	17	3778	3455	34	5425	4803	41	136166	123548	97	7.15505
146288	125732	96	56184	48277	89	1717	1212	22	4007	3141	40	8280	7398	50	12499	10593	61	361288	310930	106	7.15505
103463	102057	79	30990	30336	76	979	1220	10	1902	1820	23	3595	3922	33	5968	6594	39	145179	139442	96	7.15505
42871	43413	70	16713	16761	52	384	511	0	454	509	0	1687	1368	18	2676	2752	27	63105	63376	79	7.15608
220393	161763	106	68355	49649	100	2370	1779	30	4502	3781	38	11512	8482	64	17452	13154	77	481510	356429	119	7.1571
55740	56521	76	11515	11816	44	391	623	0	987	774	0	2743	2502	29	3712	3464	36	91401	92950	90	7.1571
191355	155175	95	72445	60480	94	2353	1909	27	4222	3285	41	8178	6570	53	11435	8915	63	292546	231749	104	7.1571
279894	222662	121	157756	129311	115	5842	4339	40	7832	6656	50	14761	11617	70	21633	16813	90	547879	408212	128	7.15813
43661	42505	76	17244	17124	51	516	682	0	871	888	0	1567	1515	17	2256	2409	25	57273	54772	88	7.15916
100565	96814	90	58661	57507	81	1615	1443	16	1727	1811	21	5137	4738	41	7148	6621	46	186918	171753	89	7.15916
42467	43439	72	14028	14160	46	790	594	0	1151	981	0	1641	1687	20	2784	3007	28	70522	74885	86	7.15916
138805	126537	90	40176	35125	86	1524	1400	15	3906	3024	38	8083	7057	49	11055	9470	62	310513	290649	105	7.16019
59714	57068	75	21483	20814	66	403	418	0	1103	944	0	2305	2108	25	3131	3250	29	85133	86498	86	7.16122
51774	52690	72	12454	12659	46	568	764	0	861	1077	6	2087	1880	23	2783	2949	26	70738	71335	88	7.16122
113754	105427	84	47066	42998	83	1790	1610	22	2604	2562	32	5162	4762	39	7675	7157	48	190729	173095	101	7.16225
37350	38908	62	16389	16641	50	496	580	0	675	691	0	1929	1759	24	2610	2710	27	62067	60986	85	7.16225
194788	152491	99	63352	48877	96	2319	1845	29	2546	2087	38	7055	5629	51	11819	9722	64	271044	210836	114	7.1643
254114	170990	123	107770	75225	116	3971	2727	38	6002	3784	52	13405	9588	69	18180	13031	84	476661	330281	134	7.1643
19484	21042	51	10270	10580	42	360	366	0	469	620	0	1138	891	0	2114	1761	24	43115	41492	76	7.16533
111966	108972	82	32312	31415	79	1504	1744	18	2532	2320	28	5570	5526	40	7889	8054	50	191923	184515	95	7.16533
68989	63221	83	27472	25182	78	883	1126	8	1537	1256	13	2703	2750	28	3782	3201	36	102788	95017	96	7.16636
52292	53373	74	22952	23054	68	527	568	0	968	1160	7	1766	1950	23	2983	3217	29	77098	78408	89	7.16636
27237	29720	58	13677	13835	46	111	290	0	100	277	0	979	1070	7	1067	1262	11	41161	41998	80	7.16739
14669	15935	43	5219	5424	35	106	284	0	217	390	0	728	726	0	1058	1053	4	31116	33019	71	7.16739
236332	149752	131	83884	52233	113	3760	2535	39	5001	3233	52	10903	7294	62	15764	11246	78	418370	277614	131	7.16841
99638	98533	80	22601	21981	58	1119	1123	10	1570	1512	20	4089	3986	38	4972	5258	37	160185	157903	97	7.16841
45682	47202	73	16956	17153	52	679	707	0	1231	1160	7	1768	1816	22	2711	2784	30	68980	70214	87	7.16944
99423	95162	83	32792	32197	77	1195	1387	12	1743	1987	21	4796	4689	42	6828	6828	45	196491	191613	90	7.16944
54949	54287	81	21961	22330	63	738	608	0	422	581	0	2097	2179	26	3020	3252	31	74757	71457	90	7.1715
39683	40798	72	14849	15148	48	522	392	0	541	636	0	1932	1861	21	2529	2557	24	55952	58019	86	7.17253
51748	51965	74	14287	14374	47	572	689	0	1203	868	0	2376	2499	23	2672	2817	28	78236	75784	89	7.17253
150275	123359	97	47025	37621	92	1939	1578	21	3314	3057	35	6924	5875	49	9959	8218	56	255523	211348	109	7.17253
36306	38412	61	12626	12978	44	458	402	0	557	754	0	1772	1678	20	2453	2636	25	61612	61665	85	7.17253
93331	89599	87	38419	36653	80	990	1004	2	1930	1973	22	3484	3341	35	5686	5567	42	141409	135504	92	7.17355
48690	48345	72	18679	18454	55	577	744	0	460	653	0	1460	1417	17	2237	1924	26	64026	61943	88	7.17355
175968	144241	96	75311	63454	93	2719	2024	31	3365	2651	35	6570	5465	49	10011	7648	58	237840	191009	110	7.17458
112360	107909	89	24128	23737	71	1773	1443	17	2057	2033	26	5238	4972	42	6452	6601	44	190488	188256	91	7.17561
40710	41448	75	10578	10679	44	331	328	0	710	989	0	1474	1649	17	1950	2051	23	64607	65461	86	7.17561
261737	198263	110	65632	49980	107	4438	3401	39	6424	5304	47	12905	10115	65	17376	13040	79	434333	337994	125	7.17561
107983	104332	81	40112	39026	79	1711	1416	17	3098	3090	30	7563	7077	52	9548	9723	53	309970	295693	95	7.17664
191150	144074	104	72492	55546	100	2348	2027	26	4091	3275	40	8565	6451	59	11867	9042	63	339529	255031	117	7.17767
323384	235962	121	122005	92355	118	4425	3164	38	7532	5484	61	16597	12194	76	23479	17643	90	592439	445545	127	7.1787
109636	101579	101	26840	23555	101	1420	1260	15	2948	2630	26	7027	6225	44	11365	10807	71	283653	250923	101	7.1787
53832	54250	75	22110	22375	63	603	606	0	1038	1018	4	1919	2173	24	3044	3101	32	68308	68951	75	7.1787
181630	155621	95	73512	62910	92	2461	2098	25	4398	3283	41	9172	7347	55	12683	9990	66	345700	280263	101	7.17972
147566	134772	94	50764	46636	86	1928	1684	23	3019	2769	34	7084	6432	47	9712	8915	52	234410	196308	93	7.17972
183122	148796	112	71278	57096	108	3004	2434	29	4055	3595	35	10074	8203	61	14316	12077	73	360986	284062	112	7.17972
167628	152231	95	67367	62703	91	2546	2425	26	3768	3037	40	8294	7391	52	11291	9039	63	295533	249076	98	7.17972
97596	93140	82	31361	30182	80	1011	924	0	1949	1673	17	3848	3705	37	5410	5450	46	140732	136015	85	7.18075
60038	58452	78	21211	20962	62	893	724	0	1134	1135	13	2222	2078	27	4296	4003	40	92921	92801	82	7.18075
232627	196499	119	77583	67242	104	3749	3026	33	6498	5748	44	12545	11426	58	18046	16463	81	430773	401647	111	7.18178
56355	56347	76	24249	24395	72	775	901	0	990	995	0	2938	2610	32	3772	3751	33	106076	104284	90	7.18281
112725	107840	85	38202	36327	80	1190	1197	11	2183	2083	29	5306	5267	41	6909	6500	44	198233	188490	91	7.18281
41908	42441	72	9491	9576	42	142	358	0	448	991	0	1669	1668	16	2389	2427	25	81881	85056	85	7.18384
198907	146738	115	67099	49026	97	1838	1643	24	4248	3374	44	9017	7233	56	14103	10719	68	403400	307683	116	7.18384
93292	92198	82	38149	36909	79	1429	1387	13	2162	2216	22	4403	4550	36	5501	4884	42	138951	135150	87	7.18384
106983	104319	83	27014	26514	73	1538	1199	14	3167	3033	31	5686	5645	39	8417	8463	52	239436	224850	97	7.18384
105414	101969	97	29125	28486	80	1412	1257	14	2472	2257	26	5234	5455	36	9694	9188	58	236416	224257	100	7.18589
66851	66300	82	25172	25202	74	891	838	0	1166	1110	7	2487	2595	28	3484	3643	32	89522	90104	92	7.18589
37862	39175	62	17476	18015	51	350	576	0	861	852	0	1545	1702	18	2579	2456	27	59644	59709	85	7.18589
57866	57006	75	18511	18694	53	728	631	0	1348	1036	10	2292	2302	27	3694	3768	32	93583	91357	84	7.18589
166457	147826	98	65563	58783	91	2606	1938	24	3990	3243	41	8410	7767	52	12323	11201	65	351885	321837	110	7.18692
33404	34176	69	6591	6816	37	241	453	0	365	350	0	1354	1607	16	1965	1951	22	51192	51841	83	7.18692
52183	51323	79	18472	18749	55	873	945	0	797	900	0	1920	1984	21	2778	2980	28	65943	68467	88	7.18795
40622	39825	76	14824	15204	47	547	500	0	859	976	0	1558	1444	18	2081	2236	23	61946	60917	86	7.18795
108119	103500	84	35863	33619	81	1715	1641	18	1730	1736	22	4879	4685	41	7776	6752	51	182349	169490	99	7.18795
113988	109209	88	32470	31266	79	1973	1969	22	3385	3486	30	8046	7722	46	10916	10398	61	318283	294227	98	7.18795
138486	128332	89	48685	46017	84	2106	1898	21	3495	3192	34	7073	6702	46	9692	9277	54	245174	230499	101	7.19001
76268	68771	95	30453	27900	78	1008	862	0	1631	1327	22	3133	3130	31	5173	4577	43	120398	109403	95	7.19001
228642	194406	101	106391	91830	99	4759	3973	37	7730	5747	57	15013	11995	73	20704	16883	79	472879	370537	112	7.19001
61397	62375	75	25648	25564	73	1017	1095	9	991	1092	6	2360	2511	26	3551	3188	34	98351	94642	90	7.19206
46823	47825	73	12592	12714	46	570	659	0	903	806	0	2269	2258	23	2509	2604	28	76637	77178	88	7.19206
52415	50193	80	18135	18277	57	445	396	0	1022	1140	8	1979	1992	23	2518	2774	25	68725	66965	89	7.19309
225064	181523	108	125422	102463	104	3703	3091	33	7635	5722	53	13723	10711	69	17896	14727	78	457962	355920	115	7.19309
122789	115686	85	47452	44894	81	1874	1468	17	3010	3143	29	7114	6771	47	10368	10235	52	306378	283454	97	7.19412
32292	32894	70	12874	12956	45	313	421	0	346	363	0	1154	1393	14	2366	2561	24	52905	52721	82	7.19515
218570	176802	108	121145	102808	104	3666	3046	35	6346	5116	53	13285	11241	68	17756	15245	73	474687	394065	121	7.1972
110354	101190	86	43526	39247	82	1376	1278	16	3004	2659	32	5951	5955	42	9322	8418	55	244616	222499	100	7.1972
69126	69215	82	21531	21718	55	895	851	0	1382	1392	17	2942	2967	28	3570	4101	32	101895	99419	92	7.1972
122619	121676	82	78395	77423	82	1936	2142	22	3497	3709	34	8050	7411	49	11811	10510	66	344442	317134	93	7.1972
198243	126228	130	104856	73985	123	2487	1739	23	4377	2959	50	10502	6943	81	14567	9668	84	349564	225497	136	7.19823
87999	85083	80	32868	31683	78	1046	1116	10	1909	1851	23	3726	3681	33	6378	6282	45	149151	142708	96	7.19926
56564	57426	75	21598	21726	61	651	819	0	991	938	0	2606	2732	27	2834	2789	31	85575	82122	89	7.19926
112007	104974	92	38685	35911	81	1194	1131	12	1967	1968	23	4275	4172	37	6193	5980	42	164018	148830	100	7.20337
95191	96557	79	31368	30440	77	680	713	0	1953	2269	23	4501	4148	36	5660	5558	40	161810	154838	93	7.2044
95772	90918	83	30141	29312	80	1224	1551	15	2222	1893	25	4957	5074	36	8711	8702	48	208153	197954	98	7.20543
56605	55246	82	15683	15782	50	192	568	0	1400	933	0	2413	2558	26	3460	3131	33	100530	102651	90	7.20748
116899	115282	82	85619	84254	83	1306	1548	16	3577	3360	38	7123	6834	46	9369	8455	55	272254	251440	94	7.20851
75408	74053	77	33945	34157	77	947	1000	1	1615	1290	13	2609	2536	29	4479	4397	37	98332	96431	93	7.20954
48331	50751	72	18729	18686	55	269	492	0	873	975	0	2090	2127	24	2819	3223	28	83379	82972	87	7.20954
206827	158254	109	65722	50402	99	2350	1771	31	4731	3387	43	10061	7836	55	13862	11083	68	425089	338318	119	7.20954
35896	34121	83	11210	11477	44	756	603	0	619	757	0	1332	1444	16	2704	2551	28	61628	63169	79	7.20954
142227	123830	106	76538	68546	89	2791	2389	28	3458	3071	34	8298	7056	51	11976	10977	63	286512	251433	106	7.21263
147575	137891	92	60652	56560	87	1821	1929	20	3328	3411	33	7880	7444	49	11332	10187	58	335730	297649	96	7.21365
278460	194026	128	117121	86116	124	3206	2237	32	6685	4655	50	12802	8934	64	17170	12230	73	506273	369406	142	7.21468
30797	32075	57	13865	14328	46	321	353	0	492	389	0	1517	1403	15	1882	2108	22	51498	50660	77	7.21468
107425	103988	94	39844	38936	81	1495	1335	14	2264	2316	27	5250	5137	39	7216	6766	48	218541	209375	91	7.21468
150856	138197	95	52851	49279	87	2332	2001	27	3403	3229	34	6794	5976	47	8560	7821	54	220708	194076	96	7.21571
52407	55249	73	11984	12114	45	486	565	0	909	906	0	2311	2560	25	3376	3562	30	93997	91785	89	7.21674
143497	116581	97	54785	45449	91	1720	1311	16	3002	2297	33	5795	4709	45	7528	6148	50	196961	161738	109	7.21674
125789	117927	93	30453	27931	79	1692	1571	15	2599	2299	32	5414	5060	41	7882	7476	48	224564	208483	102	7.21674
230308	173924	109	71127	54047	103	3565	2748	37	5080	4267	44	10097	7347	58	13689	10786	66	336152	254517	122	7.21777
65656	64802	81	17473	17506	55	832	818	0	1253	1580	15	2994	2717	31	3702	3795	34	95966	95610	84	7.21879
67781	65513	79	27902	27631	75	798	774	0	1120	818	0	2380	2571	27	3959	3929	37	106038	99696	93	7.21982
153612	142736	98	62817	59406	89	1969	1736	23	4450	3668	41	8552	7809	49	13088	11785	62	356868	306255	104	7.22188
59847	63172	72	16170	16412	50	575	756	0	1360	1134	9	2743	2730	28	3968	3708	34	91939	91688	90	7.22291
168536	150470	90	64013	55911	88	2243	2214	27	3633	3583	33	8498	7575	52	12134	10550	69	329204	277431	105	7.22291
139348	123920	89	45958	40650	87	1826	1443	16	2925	2534	29	5520	4681	42	7947	6582	55	192529	166552	105	7.22291
108926	107340	83	38286	37125	79	1314	1336	15	2267	2148	27	4757	4790	37	6577	6539	45	199157	185872	98	7.22394
40875	41535	65	12223	12306	46	551	480	0	837	811	0	1747	1888	19	2983	3127	27	67221	66673	86	7.22394
95607	87954	84	33145	28982	80	1110	1338	13	2183	1970	24	4460	3926	39	5657	5468	43	152799	137363	99	7.22496
23882	26041	65	12071	12214	46	246	275	0	446	568	0	1122	1039	4	1479	1733	21	39706	40328	79	7.22496
111796	108155	85	37927	36571	81	1572	1350	17	2501	2479	28	5911	5416	40	8531	8569	45	239565	224351	99	7.22496
72741	72949	81	31960	31912	75	696	965	0	1316	1482	14	2714	2481	28	3842	3700	32	100628	100435	93	7.22496
153538	139970	92	51939	46428	87	1755	1501	20	3515	3305	34	8787	7743	58	13210	11634	65	356555	319646	102	7.22599
57778	55865	76	17282	16901	52	925	746	0	825	896	0	2507	2583	26	2950	3241	29	93166	95805	86	7.22805
144173	129390	94	33399	30113	84	2303	1960	26	3984	3352	36	7574	7059	48	11317	9464	58	277679	240581	103	7.22805
190353	152210	98	75616	60588	97	1925	1409	18	3347	3077	36	7743	6016	50	10059	8237	58	301141	234969	114	7.22805
164449	140237	93	54503	47661	90	1940	1768	22	3839	3298	37	9507	8152	58	13127	10972	66	368951	322284	100	7.22908
217014	188281	105	126592	110866	98	3434	2952	33	6537	4786	53	14926	12024	77	20805	17156	78	592517	451481	110	7.22908
177465	132699	98	72286	55284	95	2088	1708	27	3317	2684	39	7959	6057	58	10829	8113	56	273279	207376	113	7.2301
47374	49105	73	15926	16284	49	744	533	0	1159	908	0	1562	1819	20	2714	2643	30	65953	67024	79	7.2301
85716	80313	83	30408	26966	81	898	1198	10	1344	1394	17	4114	3617	38	5973	5091	50	148964	133792	96	7.23216
119350	111983	90	36305	34480	83	1589	1758	15	3893	3196	34	7555	7166	49	10270	9405	57	300006	275295	95	7.23319
119461	117723	82	46308	44820	81	1331	1249	12	2764	2525	28	5897	5610	42	7462	6914	47	207196	197743	92	7.23319
163605	126375	97	55647	42980	96	2107	1478	25	3330	2510	36	5793	4808	43	7909	5970	50	210905	162213	113	7.23422
61363	61527	83	20808	20783	67	951	844	0	1090	1123	8	2677	2588	30	3602	3333	34	100945	99043	88	7.23525
52500	51996	83	16019	15992	51	430	625	0	803	1238	12	2074	2062	23	3063	2935	28	71045	69340	85	7.23833
138417	125861	97	41123	37126	83	1508	1639	17	3130	2620	34	6712	5711	49	10290	9048	56	280893	254377	97	7.23936
51612	52982	74	18784	18892	53	695	870	0	1259	1126	7	2029	2095	25	3710	3438	36	78200	78017	80	7.23936
188854	150645	98	73774	61013	95	3173	2409	32	3927	3175	38	8208	6596	51	12121	9582	68	295047	237531	113	7.24039
117150	96711	98	44426	36833	88	1830	1253	21	1740	1651	21	4922	3861	45	7294	6290	47	179453	148448	105	7.24347
80852	77888	94	24735	24792	67	1005	815	0	948	1383	13	3562	3198	35	4372	4450	35	130826	132643	94	7.24347
182771	147206	99	54480	43527	92	2101	1882	22	4271	3822	39	9509	7930	57	12497	10315	64	387931	311647	110	7.24347
122524	112864	85	35351	31976	82	1435	1359	13	2957	2549	29	5807	5338	44	7589	7247	48	216147	206162	95	7.24347
72646	70736	80	24189	23471	68	532	628	0	1204	1165	10	2668	2692	29	4106	3714	37	97698	92797	94	7.2445
164039	130652	97	56162	45165	92	2202	1778	25	3296	2730	32	6837	5843	47	8982	7620	55	245708	198193	110	7.2445
90176	88398	82	31715	31221	77	1422	1425	15	1864	1799	25	4679	4649	36	8064	7651	49	209740	204374	96	7.24758
146234	124355	92	59372	51190	90	1636	1604	21	3321	2714	32	7544	6864	45	11213	9861	54	302859	265502	107	7.24758
156822	140949	91	107405	98515	92	2433	2480	25	4823	4065	45	9657	8285	54	12292	10320	67	353367	287296	101	7.24964
169439	142775	95	49802	41153	89	2031	1618	24	4003	3852	36	7126	6082	47	9989	8432	57	243306	200637	109	7.25067
174881	144031	100	59383	48066	95	2101	1507	21	3746	2890	40	7408	6054	50	9829	7663	64	264125	212637	112	7.25067
190907	168723	98	51430	46007	92	2759	2679	30	4464	3616	38	8436	7297	55	12564	10196	64	294820	251939	103	7.25067
240005	186156	115	114577	93197	109	3821	2678	34	6072	4929	46	13253	10572	69	17609	14306	79	467517	366433	123	7.2517
48436	47340	84	18634	18645	57	346	411	0	663	653	0	1317	1573	18	3156	3363	29	65765	66165	88	7.2517
38764	39544	72	17790	18094	55	575	667	0	711	798	0	1426	1545	14	2058	1628	26	57904	58178	84	7.25478
129126	111697	94	57779	49990	89	1996	1704	22	3414	2701	35	7552	6735	50	11871	10594	64	327766	294093	93	7.25478
31643	32122	68	10704	11002	44	239	352	0	374	643	0	1173	1406	15	1701	2004	20	53433	52403	82	7.25684
108612	100724	95	35208	32189	82	1339	1427	13	2320	2185	25	4946	4528	40	7015	6530	47	214630	195986	98	7.25684
137871	132298	85	49409	47363	83	2065	1815	21	4314	4026	36	8152	7851	45	12732	11711	68	343942	329812	101	7.25684
41126	43066	56	12014	12483	43	673	536	0	857	975	0	1640	1520	17	2872	2905	29	66906	63985	86	7.25786
197127	166497	107	67614	56874	99	3325	2559	31	5086	4974	39	11297	10022	62	15727	13964	73	459422	422012	115	7.25786
32999	33587	66	14833	15056	47	247	246	0	562	598	0	1252	1237	14	2207	2419	24	47000	47451	84	7.25889
38164	38773	70	15906	15959	51	376	641	0	606	719	0	1689	1568	19	2435	2235	28	57275	57706	84	7.25889
49615	48047	76	18588	18721	53	377	540	0	990	1103	8	2070	2173	23	2935	2717	31	68906	67710	83	7.25992
44625	42193	87	16331	15744	55	500	641	0	600	756	0	1892	1631	23	2226	2313	24	67445	65404	87	7.25992
245609	197348	114	89029	71875	107	4017	3261	34	5961	5253	47	11924	9808	62	16830	13686	74	431672	344031	115	7.25992
45803	48085	72	11565	12164	43	743	713	0	1392	925	0	2017	2198	22	3210	3310	31	79296	80546	80	7.25992
76135	77603	78	20533	21067	52	913	911	0	1966	1853	23	2935	2883	30	4987	4861	38	116959	115066	94	7.26095
56222	55460	77	16496	16687	52	636	752	0	1565	1045	6	2101	1925	23	3308	3401	34	91077	91695	90	7.26198
142037	124785	98	32822	26960	88	1852	1826	21	3145	2904	38	6867	5771	48	9582	8849	56	244875	215182	107	7.26403
37120	38369	64	8248	8553	40	213	243	0	614	438	0	1106	1486	14	2007	2073	21	57402	58028	85	7.26506
44110	43796	73	17339	17422	55	832	626	0	810	692	0	1280	1353	13	2793	2725	24	58763	58230	87	7.26506
41793	43766	73	13746	13873	47	788	614	0	641	816	0	1664	1672	21	2392	2796	25	65442	63815	85	7.26506
55815	53694	76	22672	22407	72	1064	884	0	757	1024	5	2433	2452	27	3710	3634	33	86086	84112	90	7.26609
99850	96927	83	36879	35769	79	1293	1517	17	2075	2087	22	4809	4575	36	6775	6148	45	194577	185659	97	7.26712
65499	64987	76	23212	22638	64	785	724	0	656	1054	4	2439	2285	28	3499	3598	34	95569	90511	91	7.26712
157445	134723	93	54921	46290	91	2263	1814	24	3613	3215	34	8767	7361	52	13276	11584	69	360770	311478	109	7.26712
113139	110299	82	85270	84431	82	2663	2516	26	4663	4340	39	11653	11032	66	16608	16874	73	418148	395271	96	7.26712
195851	157796	100	58368	46336	96	2374	2090	29	3968	3192	37	7845	6350	53	10917	9112	55	262607	212182	114	7.26712
76666	75686	79	21643	21218	65	1151	1076	9	1959	1849	23	3180	3312	30	5061	4784	35	118200	115361	94	7.26815
100360	94720	98	35704	34514	80	904	1121	8	2179	1926	27	5207	5188	40	7602	7512	49	208625	200524	98	7.26918
96871	92468	82	31832	29731	80	1211	1152	10	2580	2876	25	5262	4431	42	7029	6404	53	183365	175917	98	7.26918
69911	71216	78	19580	19646	54	927	1066	5	1534	1167	16	2612	2604	27	4209	4173	38	95928	94221	92	7.26918
202068	158937	102	71987	55781	99	3338	2632	35	4464	3834	39	9566	8094	58	15086	12304	82	328697	266819	117	7.2702
173780	156652	97	76224	69333	90	1908	2039	23	4913	3986	39	9791	8714	58	15139	13386	71	422570	360714	105	7.2702
54069	51802	85	19629	19536	58	303	610	0	956	1030	5	1999	1704	27	2895	2536	30	74426	75265	82	7.27123
121901	113137	87	44979	40991	84	1259	1306	13	2159	2149	26	5884	5302	41	7446	7316	45	238533	218379	101	7.27123
79644	77264	81	31669	30285	78	1037	1099	8	1311	1472	20	3543	3138	35	5775	5402	43	135110	125453	87	7.27226
173668	155543	90	66445	60032	88	2325	2178	24	3483	3659	35	8820	8163	48	13585	12883	66	374457	343975	103	7.27329
86977	84711	84	33192	32161	79	979	618	0	1918	1822	22	3925	3629	40	4972	4928	36	121601	114197	87	7.27329
53722	55243	71	18659	18892	54	712	978	0	1088	1293	9	2496	2471	25	3653	4086	32	86815	85427	89	7.27432
66422	63585	88	22061	22324	63	316	541	0	760	1052	5	2143	2210	24	2976	2907	30	80877	80771	81	7.27534
148368	128858	99	35910	30349	85	1360	1273	13	2666	2260	30	6147	5108	46	7705	7128	48	200719	176593	106	7.27534
87368	79683	87	34019	31600	79	1183	856	0	1912	1615	19	3634	3528	34	5184	4862	39	137845	127109	97	7.27534
141878	123721	90	50838	43567	88	2174	1746	23	3090	3027	30	7108	6374	52	11394	10558	61	335674	304750	100	7.2774
48434	50038	76	13785	13712	48	456	495	0	848	1099	9	1656	1726	19	2455	2259	26	66467	66073	88	7.27946
93299	89898	82	22477	21861	64	1016	1047	5	1522	1467	19	3953	3645	35	6305	6196	41	157041	149013	96	7.28049
119207	105880	87	41860	36879	84	1281	1299	14	2845	2469	33	5836	5565	43	8777	7222	52	254515	223196	102	7.28151
273383	221313	116	183073	156424	116	7159	5864	42	12952	10782	68	27359	23957	94	41597	36701	119	1.04858e+06	986089	132	7.28151
67385	66519	83	29849	29376	75	838	933	0	1441	1317	15	2948	2638	32	3653	3874	31	95759	94009	92	7.28254
344210	233995	139	155802	110259	135	6390	4485	45	9205	6593	57	19219	12933	83	29737	20655	126	698134	482195	141	7.28357
62440	61416	78	15060	15126	49	832	869	0	959	1054	7	2450	2365	28	3766	3862	36	86748	85200	91	7.28357
113139	99534	95	32852	28883	83	1264	1128	9	2011	1886	24	4537	4290	36	6105	5367	46	166796	147746	103	7.2846
147781	126191	90	54241	46489	89	1797	1474	19	3581	2851	37	7430	6549	47	11253	9819	62	315379	277409	107	7.28665
55465	56604	74	27838	27866	73	1003	844	0	1300	1357	16	2342	2152	26	2675	2939	27	77925	75896	89	7.28768
108092	100344	85	31217	28349	83	1253	1232	11	2088	1986	24	5175	5348	38	6155	5976	41	165823	157184	95	7.28974
30602	31699	64	6107	6281	36	764	400	0	532	644	0	1067	952	0	2175	2033	23	53649	54042	83	7.28974
40261	41558	69	17806	18643	50	597	639	0	722	1142	8	2090	2010	22	2916	2931	29	71552	70632	86	7.28974
182515	150706	107	54446	42030	101	2805	1911	30	4086	3234	37	9025	7362	55	14760	11952	66	401926	329031	113	7.29077
143571	130625	86	52940	47127	85	2663	2035	30	3968	3314	34	7527	6625	47	11344	10027	58	283389	253483	103	7.29077
50313	49357	73	20652	20668	62	931	635	0	1177	973	0	1610	1602	20	3169	2828	37	70791	70593	89	7.29282
195627	146962	101	57053	43058	96	2807	1828	31	3918	3043	38	8799	6500	56	12814	9641	74	326250	246762	115	7.29282
51320	53123	66	18970	18997	54	924	708	0	1404	1087	7	2490	2369	27	3720	3574	33	83693	82009	80	7.29282
[truncated: 7,631 more rows]
