# Supplementary material for: Phenotypic heterogeneity follows a growth-viability tradeoff in response to amino acid identity
Source: Nat Commun. 2024 Aug 2;15:6515. doi: 10.1038/s41467-024-50602-8 (PMC11297284; doi:10.1038/s41467-024-50602-8)
Supplement: Supplementary file 6 — Source Data [file 41467_2024_50602_MOESM6_ESM.zip › source_data/fig6cde/240417/240417_1800_yATP_E11_ARG.csv]

FSC-A	FSC-H	FSC-W	SSC-A	SSC-H	SSC-W	BL1-A	BL1-H	BL1-W	VL1-A	VL1-H	VL1-W	VL2-A	VL2-H	VL2-W	VL3-A	VL3-H	VL3-W	YL2-A	YL2-H	YL2-W	Time
226323	173843	105	63474	47198	102	2700	1958	30	3580	3100	39	7198	5592	52	9550	7647	53	197840	151198	120	0.0121704
75552	76652	74	26924	27208	75	921	874	0	1256	1325	11	2619	2901	27	3286	3324	30	77176	72962	91	0.0121704
66094	66152	78	17049	16929	52	783	690	0	1211	1289	14	2198	2222	24	3305	3429	32	73084	68028	92	0.0141988
141885	120171	94	47872	40150	88	1925	1785	22	2667	2529	28	5650	4798	45	7583	6071	51	159508	135475	106	0.0162272
221022	190069	98	89865	79044	97	2087	1813	24	10621	9710	56	8818	7702	50	10610	8359	61	302117	281804	107	0.0172414
182759	163502	93	95091	84435	92	3062	2755	31	4491	3736	40	9157	8504	51	12962	11371	66	300064	256458	103	0.0192698
171347	138202	96	48858	39404	91	1838	1406	19	3624	2439	35	5769	4688	45	7827	5643	53	180287	139301	110	0.020284
94741	83905	85	34889	30724	83	1031	834	0	2029	1624	26	3141	2823	32	3871	3426	37	98716	84214	100	0.020284
79527	80538	77	26759	26666	68	600	787	0	2335	1992	24	3126	3204	32	4587	4329	35	149626	144620	93	0.0223124
159799	126226	94	40516	30916	90	1876	1411	25	2587	2143	35	4938	4164	40	6930	5457	48	138951	110794	108	0.0233266
259776	186424	109	98922	70871	103	2942	2152	32	5916	3744	53	11787	8365	66	16878	12275	82	561318	404408	122	0.0243408
101348	95293	85	28585	26033	79	1184	1038	8	2020	1724	23	3672	3384	34	5309	4582	40	98067	91360	99	0.0273834
287929	218924	125	83303	65166	117	3869	2809	39	5842	5135	44	11863	9816	56	15548	12101	79	329128	281159	128	0.0365112
112698	106135	84	39993	35895	83	1609	1466	17	1806	1826	28	4982	4530	42	5289	4797	40	136507	121449	100	0.0365112
51052	51479	80	12398	12743	46	500	443	0	936	942	0	1528	1405	18	2640	2852	25	75980	77046	85	0.0385396
96259	92751	81	26176	24873	76	1261	1312	12	1138	1613	17	3451	3168	33	4494	4113	38	104041	98681	97	0.0425963
133705	127148	87	41326	39430	83	1610	1476	17	2935	2579	30	4546	4429	37	6133	5632	43	153805	146775	101	0.0425963
262918	201574	108	86315	65484	105	3965	3140	34	5175	4222	44	11194	8683	63	15380	11989	71	320231	259193	120	0.0456389
85118	83861	82	34228	33613	77	1031	1308	13	1353	1146	17	3014	2789	32	4483	4330	39	91331	86336	91	0.0466531
191127	148059	104	54974	42267	95	1922	1498	20	3081	2281	34	6469	5251	46	9139	7008	61	198517	161198	113	0.0486815
177781	163269	93	60820	56095	92	2893	2978	27	3846	3483	37	8229	7727	48	11897	10634	61	262277	232819	105	0.0496957
217428	171863	99	54279	42269	96	3149	2841	29	4036	3388	42	8755	6375	59	11502	9292	55	242689	200324	108	0.0618661
155852	127001	101	53458	44954	90	1845	1296	15	2505	1816	28	5588	4800	46	6827	5409	46	147853	121929	109	0.0618661
126568	119421	90	62305	59694	84	1395	1239	14	3156	3143	30	8031	7100	50	4783	4248	42	256715	230175	100	0.0628803
131002	113544	92	40164	34304	86	1559	1292	17	2467	2121	28	4117	3538	38	5984	4959	46	126529	106423	106	0.0638945
271019	198515	117	107151	83537	112	3929	2818	39	5603	4356	46	11315	8431	65	15865	11879	73	316968	245183	130	0.0659229
68864	70607	77	14090	13942	47	408	749	0	1010	895	0	2478	2434	26	3411	3334	30	79986	81338	93	0.0699797
238546	192072	105	85021	70576	102	2593	2122	25	4630	3581	41	8063	7031	51	10636	8797	57	265871	222487	121	0.0730223
152695	141528	92	44502	41392	86	1912	1763	21	2629	2392	28	4971	5010	38	7470	6685	46	151742	133931	106	0.0730223
292032	229904	129	71597	55936	124	4650	3443	39	6492	5042	54	12981	11001	63	17808	15025	79	397043	349865	134	0.0760649
158192	145736	94	61369	56745	88	2338	2290	23	3254	3123	33	6583	6406	44	8903	8221	51	185625	178821	98	0.0780933
19553	19059	66	6985	7168	38	199	209	0	1963	1920	23	532	553	0	671	674	0	211	353	0	0.0801217
297874	208776	126	105276	73773	121	4309	3257	39	6862	4685	50	12534	8856	64	17112	11820	76	359911	254793	140	0.0811359
58824	59710	76	27763	27883	73	602	476	0	505	835	0	1700	1892	22	2372	2207	24	75213	73671	90	0.0841785
216406	158621	104	76385	55536	100	2444	1780	27	4319	3064	43	9591	7204	55	12177	8848	65	439159	315864	118	0.0862069
90397	89343	83	30812	30286	78	1474	1339	16	1803	2044	21	3580	3537	31	5526	4997	40	103934	98952	91	0.0872211
220250	163232	108	73842	55626	104	2441	1940	30	3600	2833	36	7914	6018	50	10921	8416	62	233277	181067	122	0.0902637
141372	123148	91	40688	33914	85	1446	1255	14	2641	2340	31	6244	5443	48	8378	8341	51	287289	249224	104	0.0933063
238875	178120	130	74749	54714	115	3276	2420	32	5790	4277	46	9969	7323	61	14058	10312	65	302657	221740	134	0.0953347
74037	74464	77	18656	18639	52	875	985	0	1482	1152	13	2144	2081	25	3948	3809	36	88676	88663	92	0.0953347
163465	122696	97	51474	38425	94	1943	1435	23	3287	2376	44	5754	4296	50	9396	6564	57	178233	132778	111	0.0953347
314179	217208	117	165369	124516	116	4586	3244	41	7889	5418	56	14380	10695	67	20916	14800	89	422530	302670	135	0.0953347
213689	162702	104	64510	48721	97	2803	1891	35	5189	3929	47	7520	5777	51	11236	8973	59	228819	175167	116	0.0973631
44373	45313	72	18458	18620	55	287	169	0	395	713	0	1205	1156	8	1871	1499	19	50955	51182	87	0.0973631
84001	82671	92	27289	26987	76	699	920	0	2063	1760	21	3295	3223	31	4556	4026	35	87876	87201	92	0.10142
153942	141264	94	59056	54763	87	1873	1832	21	3233	3146	31	8155	7611	49	10748	10252	60	371256	348523	105	0.102434
268801	204595	130	65192	49127	122	3189	2373	34	4858	4439	38	9851	7529	54	13364	9866	73	286475	222324	139	0.103448
183014	146365	114	49415	39398	97	1802	1649	21	2852	2772	29	6612	5413	49	10445	9017	57	197471	163485	114	0.104462
151825	145029	97	50077	47853	85	2659	2357	28	3815	3517	36	7457	7313	46	10109	10246	57	208705	188088	103	0.110548
67253	68494	75	23388	23251	72	561	525	0	1231	1065	6	1965	1923	23	3166	2566	36	69758	66536	91	0.11359
234581	177870	109	152939	124864	104	7949	6482	46	10343	8981	57	20325	17205	94	26196	22157	95	543535	472878	120	0.114604
174296	147538	94	56175	46620	93	1883	1775	19	3571	3326	36	7084	6179	47	9892	8497	59	262377	223221	110	0.116633
105999	104758	86	48638	47714	80	1552	1541	20	1701	2013	22	3841	3697	35	5136	4554	38	114894	109058	91	0.117647
96535	85915	87	26136	22829	81	935	977	0	1362	1512	17	3449	2916	36	3925	3657	36	114693	98362	100	0.119675
154452	136951	97	52188	46485	88	1823	1578	20	2360	2152	30	5141	4601	42	7538	6599	48	140189	122363	106	0.121704
62187	61058	84	21609	21590	60	886	772	0	620	1054	5	1701	2167	21	3168	2867	32	65147	62831	91	0.122718
107661	104664	83	45274	44702	80	1551	1239	14	3196	3131	32	6914	6403	44	8356	8528	51	280627	270190	98	0.122718
249559	187650	119	83822	60577	104	2988	2478	33	5136	4035	43	11976	9404	61	15268	12456	68	533164	415004	123	0.123732
212446	154943	111	68443	50208	99	2519	1731	30	3653	2435	42	7352	5216	54	10207	7255	63	217827	162174	118	0.125761
160512	140945	89	67415	58482	89	1828	1674	22	2870	2679	34	6035	5524	42	8008	7290	46	225931	200583	105	0.125761
219944	169227	117	51657	39005	96	2873	2231	31	3538	2959	36	7885	6003	50	10129	7948	58	228900	183985	117	0.13286
172653	151381	93	48429	41205	91	1403	1304	11	3015	2488	31	6302	5727	46	8826	8037	50	255304	222878	109	0.135903
102403	90939	86	34067	29964	82	1038	814	0	1516	1355	22	3128	2811	33	4915	3916	43	90842	79696	99	0.136917
79516	79937	77	33520	33674	76	685	824	0	1371	1444	21	2732	2598	29	2979	3037	32	78076	76156	88	0.136917
204047	158876	111	62072	48326	95	1913	1776	22	2838	2370	35	6099	4634	49	9198	6984	52	202207	153558	113	0.138945
253445	194767	122	87420	67407	108	3359	2474	36	5450	4564	47	11243	8280	59	14785	11172	70	308603	242621	127	0.139959
147785	115896	111	43348	32749	111	2054	1692	21	3138	2184	29	5956	4458	47	8009	6301	55	168040	130420	111	0.139959
275375	204263	122	65679	47527	118	3291	2378	33	6114	4361	49	10168	7732	61	13800	10764	72	273581	213380	130	0.140974
152188	128027	93	46467	38268	90	1951	1647	23	2055	1997	26	4920	4298	42	7290	6186	48	173765	138500	107	0.140974
316988	226830	129	136094	97025	122	5380	4142	42	8722	5930	55	16553	12948	71	22063	17425	88	511252	410881	132	0.140974
85732	82995	86	28810	28232	78	784	807	0	1023	1344	12	3402	3472	30	4029	3806	36	105816	98570	93	0.147059
74872	73533	81	18572	18556	53	649	808	0	764	866	0	1941	2089	22	3038	2954	32	57934	54055	92	0.149087
156413	127995	100	54684	45094	90	1657	1500	20	2476	1857	29	4734	3850	43	6248	5025	47	155121	126242	108	0.151116
209192	164555	98	74005	58632	97	2522	2156	28	4114	3222	36	7292	6084	48	9983	8347	56	215156	177119	107	0.156187
176214	133897	98	56778	44052	97	1620	1272	17	3199	2175	39	6081	4460	48	8690	7247	56	196999	141478	115	0.159229
75653	76339	81	21995	22007	66	739	871	0	1373	1081	8	2760	2782	27	4182	3891	34	108206	104012	93	0.161258
45145	46582	70	14995	14894	49	320	278	0	439	633	0	1609	1579	18	1686	1830	20	49183	47827	87	0.165314
199204	160641	101	71508	58106	100	2132	1744	24	3305	3049	33	7131	6032	48	9307	7722	54	218191	190748	114	0.167343
130178	109448	93	39479	33337	86	1602	1746	18	2403	2209	28	5411	4603	45	7240	6041	47	137687	117566	105	0.168357
92537	83090	87	34905	30439	83	1448	1026	6	1539	1403	20	3128	2534	34	4733	3963	40	103260	88484	99	0.1714
227676	168997	107	68834	51686	103	2873	2269	31	4393	3124	45	8863	6306	56	11333	8421	65	239471	171783	122	0.175456
138049	118582	96	45138	38014	87	1530	1335	16	2255	1931	25	3935	3221	37	6118	5046	48	130901	110992	105	0.176471
93229	91307	89	26963	26919	78	1384	1527	16	2078	1823	26	4132	4051	34	6022	5458	48	107542	101829	94	0.176471
222755	169409	104	80698	62006	100	2112	1636	25	3519	3086	33	7290	5485	52	11199	8597	68	283789	215776	119	0.181542
147151	121113	95	45992	36954	91	1852	1778	19	2539	2323	29	5612	4673	43	7116	5841	48	158241	132180	108	0.18357
73461	74089	77	23591	23682	64	940	730	0	1086	1042	4	2468	2276	28	3368	3396	33	74291	72924	83	0.184584
169772	145921	95	44258	37175	91	2729	2450	29	2958	2847	33	6092	5264	44	7836	6335	57	165161	140200	109	0.187627
157668	133546	91	58605	48789	89	1660	1535	19	2459	2319	30	5205	4447	41	7099	5799	52	182911	150000	107	0.187627
226383	179134	105	84354	66290	103	3504	2865	33	5655	4428	46	10490	8379	59	14732	11536	68	293630	236831	120	0.187627
58728	59122	80	22977	23121	73	505	560	0	845	914	0	1727	1955	20	2285	2187	24	66639	65822	90	0.188641
115440	110224	84	25433	24428	73	1360	1253	13	1981	1627	23	4113	4189	35	6392	6294	47	110369	101422	100	0.194726
39220	40863	84	17293	17771	51	331	298	0	979	644	0	1200	1391	16	1997	2037	25	45842	46594	84	0.19574
254047	209375	117	121916	102348	108	3930	3182	33	5622	4751	43	10526	8527	61	14203	11087	72	295245	235357	122	0.19574
200824	155605	113	49770	38230	98	2037	1438	23	3703	2891	33	7426	5997	52	9495	6998	55	187867	147332	117	0.19574
174286	155368	95	63501	54477	92	1612	1564	20	3843	3071	36	7903	7010	48	8953	7645	53	321261	287939	108	0.196755
85620	85324	88	32865	32222	77	1195	1199	11	1194	1356	14	3753	3582	30	4949	5004	38	114457	109581	95	0.197769
246473	181159	107	83679	61357	105	3173	2033	36	4683	3339	49	9017	6715	54	12844	8918	68	296728	212786	124	0.197769
106854	93458	92	36435	31572	84	1203	1122	9	2077	1528	27	3404	3038	33	4695	3655	40	98569	85464	102	0.198783
239994	171105	114	84083	58060	108	3166	2402	33	4786	3401	46	10650	7587	62	14968	10624	71	478668	342636	126	0.199797
248696	194535	121	126351	105126	117	3782	2880	33	5740	4409	47	10661	8691	57	14881	12060	72	316027	248487	125	0.201826
257702	207974	116	108670	89971	105	3258	3008	30	5601	5010	42	9511	8163	53	12642	10886	67	333927	278261	123	0.203854
200889	155779	99	63782	50361	94	2427	2106	29	3812	3156	37	7623	6026	55	10638	7725	63	206733	164465	111	0.203854
86371	84088	81	40570	39073	78	1130	1116	7	1626	1196	18	2799	3016	27	3734	3400	36	99340	98812	88	0.208925
111633	109291	84	47603	46801	82	1121	1294	12	2771	2810	30	5672	5346	41	7577	6972	47	244855	234356	96	0.209939
178069	147433	99	51570	42658	95	1907	1858	21	2937	2551	33	5973	5148	42	8136	7129	51	179764	156748	105	0.211968
128720	110268	104	41712	35888	86	1100	950	0	2053	1929	24	4489	3860	40	6211	4909	46	118558	100882	104	0.212982
110508	110058	81	27546	25916	79	1365	1349	15	1772	1769	22	3995	3444	38	5999	5635	39	129726	121427	98	0.218053
293570	228481	114	141351	118036	111	5636	4335	39	7502	6170	47	15251	12322	74	21053	17115	81	440940	363510	130	0.221095
101884	93671	83	33700	30622	80	1168	1076	10	1765	1951	19	3565	3112	35	4590	4278	41	97490	90446	95	0.221095
354930	254269	133	174788	133848	128	6692	5113	43	10029	7574	62	18883	14418	81	25590	19139	103	518833	406190	145	0.223124
158806	148994	91	55295	53252	86	1185	1080	8	3815	3458	36	6917	6398	46	8873	8522	48	302974	283764	105	0.225152
196472	169001	98	63076	53902	94	2367	1996	25	3880	3888	35	7656	6875	53	11006	9078	62	221007	204963	112	0.227181
70619	70501	76	24180	23635	62	933	927	0	1108	879	0	2616	2653	26	3406	3345	31	78201	73487	92	0.227181
141346	116597	92	49790	41308	88	1473	1336	15	2519	1806	31	4207	3559	40	6589	5246	49	136754	110122	107	0.228195
111804	111235	81	32287	31755	79	1252	1429	15	2557	2797	26	6570	6624	40	7366	7345	42	267952	258064	98	0.235294
178315	133724	99	63818	49136	95	2265	1869	26	3537	2467	37	6470	4669	49	8234	6302	54	183932	136060	113	0.237323
80096	77521	83	18151	17902	51	1335	1161	11	1943	1290	23	2980	2840	30	5199	5035	40	88907	86926	91	0.238337
178601	149563	101	56969	47660	93	2003	1701	21	2970	2629	36	5502	5314	40	8605	6736	52	172663	148182	110	0.238337
259173	210837	107	97446	80708	103	4551	3826	37	5577	4357	44	11653	9742	60	15653	12634	68	331983	273066	120	0.239351
37692	37821	69	10233	10247	43	345	355	0	577	626	0	1217	1313	12	1808	1868	21	51908	50808	85	0.242394
109290	94822	87	36641	30998	84	1590	1190	15	1981	1694	23	3995	3307	40	4921	3853	43	116605	99639	101	0.243408
253038	181299	105	86188	61924	103	2944	2249	34	4668	3390	44	9932	6996	63	13677	9790	64	333600	240253	121	0.245436
133694	109892	95	44133	36368	88	1557	1381	20	2509	1791	29	4418	3807	42	6714	5641	47	153489	126078	106	0.247464
90367	92510	79	23929	23619	68	1099	1236	10	2502	2270	25	3753	3622	35	5061	4583	41	106822	102995	95	0.248479
55702	56610	75	24794	25104	69	600	696	0	1088	1042	6	1895	1914	22	2616	2376	28	62758	61537	87	0.248479
287551	222320	125	134475	105118	119	6651	5513	42	10235	8530	59	18666	15711	77	24844	19915	106	512724	428201	136	0.252535
56324	57963	72	10802	10913	43	608	708	0	868	1013	2	2324	2241	26	2759	3078	29	71465	69713	90	0.252535
250582	193641	103	78162	61044	101	2823	2243	31	4219	3712	37	8656	6697	53	12758	10001	70	272027	217210	120	0.255578
136025	115993	92	49262	42618	88	1538	1618	18	2823	2420	32	4672	4002	43	7057	6426	46	146803	129168	106	0.255578
182331	151307	112	53893	45039	94	2335	1901	25	2861	2269	34	6339	5381	46	8863	7379	56	199515	170258	112	0.256592
47616	49972	73	21634	22048	63	391	346	0	942	658	0	1191	1430	16	2101	2032	24	59647	57625	87	0.260649
206551	167829	113	61923	48762	97	2484	2006	27	3588	2834	38	6913	5800	48	9906	7851	58	209140	174318	115	0.261663
325675	215098	130	95837	62817	123	5177	3225	44	7704	5005	54	14036	9518	67	19798	12830	83	394116	266972	142	0.263692
170910	141637	99	56627	47044	92	1978	1788	23	3350	2741	36	5895	5085	45	7198	6367	46	162407	136005	111	0.26572
217009	172133	102	68288	53993	97	3019	2561	33	4490	3450	46	8497	6702	52	11753	9317	62	257181	201888	115	0.266734
221178	185939	103	73591	61849	100	2768	2482	27	4800	4147	42	8069	6845	49	11130	9150	63	237457	214988	111	0.266734
96871	94032	88	33816	33309	79	1273	1275	13	2115	1753	24	3800	3676	34	4800	4897	39	104869	98595	94	0.270791
137333	133794	87	43066	41525	82	1523	1583	18	3588	3125	34	6867	6663	45	9718	9375	50	319094	300847	99	0.272819
93778	85590	91	32104	28627	81	985	1022	4	1483	1378	17	3336	3015	35	4987	4332	42	110239	97457	99	0.272819
153729	125627	94	52696	43233	92	1939	1742	20	2955	2138	33	5122	4143	44	7339	6336	49	155533	130415	106	0.273834
49655	48109	84	10979	10964	44	469	635	0	780	966	0	1497	1478	15	2493	2497	28	68798	67899	88	0.275862
223448	178732	108	69439	56929	101	3140	2164	34	4785	4112	44	9059	7128	55	13421	10663	63	284211	227632	121	0.27789
192785	162226	95	68298	58120	93	2162	1902	26	4582	3893	39	6558	6113	45	9105	7970	56	170306	141710	109	0.282961
101602	89891	85	35564	30804	83	1057	920	0	1874	1133	16	3068	2786	33	4528	3924	41	98650	82133	100	0.282961
273847	222196	114	128943	106823	110	4011	3214	34	6511	5872	48	12345	9957	63	16549	14219	82	430124	348792	128	0.283976
105105	99968	89	31967	30580	80	1106	1100	7	2451	2520	29	3873	3858	34	5622	5369	41	116021	109416	98	0.287018
280989	207655	111	169070	140620	109	10053	7928	49	16485	13652	72	29866	24753	111	40499	33662	113	835957	691517	127	0.287018
129412	118678	89	49596	45028	83	1522	1436	15	1965	1671	30	4732	4492	40	6600	5811	46	133552	122538	101	0.288032
99371	89688	100	29802	26855	82	1136	1170	11	1408	1517	15	3304	2931	34	4400	4331	38	101738	92715	99	0.289047
89337	86043	82	33113	32482	78	1009	827	0	1440	1599	20	3053	2787	31	4222	3975	40	99072	93014	96	0.290061
150790	128909	94	58140	49663	88	1204	901	0	2609	2103	25	3909	3168	39	5594	4775	42	148555	123115	107	0.291075
75200	74274	78	20101	20648	52	1231	1081	9	2357	2381	24	3096	2920	30	4261	4771	32	96684	93943	94	0.292089
64583	61633	82	15878	15772	50	877	862	0	1549	1315	19	2261	2301	25	3185	3418	30	65597	64179	91	0.296146
168972	154727	91	52923	47625	89	2002	1617	25	3014	3239	30	6419	5633	45	8603	7716	56	178609	173746	99	0.296146
191587	153235	107	59474	46214	102	3213	2570	31	4081	3196	39	8702	6763	55	12667	10486	71	261123	206406	119	0.298174
75391	75692	80	40815	40839	77	662	630	0	1124	1437	15	2954	3002	28	4251	4181	36	132542	132175	94	0.30426
168571	135449	95	57848	45708	93	2644	2161	28	3083	2322	39	6064	5185	46	8911	7578	53	187736	147124	107	0.306288
76906	77510	80	23854	23627	71	932	938	0	1755	1353	21	2909	2962	30	4542	4303	38	89250	87570	93	0.309331
115574	99223	88	36175	30257	85	1639	1326	17	2376	2054	23	4261	3483	40	5865	4779	47	123075	104322	103	0.310345
257222	185496	113	92513	67692	111	2842	2248	32	6107	4169	49	13614	10163	64	15779	10759	74	562206	401580	129	0.310345
129202	116305	89	44720	40319	84	1751	1336	15	2428	1984	29	4663	4273	39	6652	5799	48	136748	125247	98	0.314402
91633	91019	80	31737	30272	80	1144	985	0	2054	1999	22	3861	3850	35	4424	3922	39	99345	92141	96	0.315416
342544	223734	155	103033	67472	145	4906	2863	44	8986	5339	58	13869	9009	70	19725	13013	82	422873	270851	164	0.31643
211393	166190	99	67572	53392	96	2661	2146	31	4491	3528	40	7758	6055	49	10930	9172	59	239151	192877	115	0.319473
134149	125107	85	43347	39701	85	2417	2014	26	2787	2213	28	5549	5653	41	7290	6110	48	144290	128972	102	0.319473
137291	117996	100	55445	47583	89	1172	1010	3	2136	1737	30	3954	3483	36	5057	5027	38	150436	127877	106	0.319473
123956	113346	92	41912	37411	85	1505	1351	15	2542	2135	28	4494	4332	37	5055	4347	40	161896	143772	101	0.320487
216268	152043	121	67711	48621	102	2462	1781	26	4305	3098	41	7524	5802	51	10457	7718	63	241270	174163	121	0.321501
76739	75678	88	26662	25810	76	692	679	0	1648	1294	14	2503	2372	26	3807	3590	33	99856	99763	93	0.323529
74432	74273	78	19938	19466	60	684	781	0	1001	1113	9	2625	2552	27	3383	3866	31	84524	81201	93	0.327586
171448	142622	94	51373	41494	92	1664	1492	22	3018	2390	32	5767	4652	44	8090	5528	54	167437	135727	108	0.337728
202023	164754	101	78161	64256	97	1852	1580	21	4150	3295	40	7104	5968	51	9944	8014	54	208470	166799	113	0.338742
186064	121625	105	51526	35365	98	2326	1610	26	3579	2306	40	7169	4893	52	9301	6067	65	202596	138533	118	0.340771
87646	90013	78	24156	24868	52	1577	1452	16	1659	1871	22	3703	3569	35	5320	5141	39	113155	112035	93	0.341785
38536	38147	81	13428	13310	48	463	329	0	454	410	0	1269	1297	13	1317	1501	16	40334	39387	84	0.343813
121172	106259	88	42841	36947	86	1079	1174	9	1841	1560	18	3393	2847	36	5393	4517	43	112766	98813	105	0.345842
245813	200354	108	85289	70673	107	3511	2962	32	4471	4471	36	9972	8531	54	14060	11827	69	303467	252872	124	0.352941
155872	136691	90	46978	40542	88	2102	2005	24	3174	2896	32	6325	5443	46	9001	7617	52	189759	165165	106	0.358012
280636	187963	118	86430	58458	115	3787	2811	35	4770	3413	45	9839	7216	58	14946	10464	68	307080	207724	133	0.364097
115878	111079	94	53984	53053	83	1513	1428	17	2632	2513	26	6186	6089	45	9499	9064	54	291317	280192	100	0.372211
104120	95553	85	36195	32955	81	1046	1068	6	2014	2080	22	3250	2937	35	5573	4911	46	137986	128012	100	0.375254
61896	60605	77	13888	13571	49	1204	1045	6	953	1015	3	2613	2577	29	2885	2831	28	69986	64996	91	0.37931
105825	96147	86	31768	27828	83	1280	1010	3	1415	1489	17	3715	3349	36	5359	4475	47	105369	91065	100	0.380325
126695	113083	100	41921	36854	86	1812	1570	21	2721	2275	33	5660	4641	43	7672	7013	52	215988	191122	103	0.382353
77188	75981	81	26625	26588	75	796	639	0	1211	1273	12	2420	2570	25	3600	3940	29	104360	102325	94	0.389452
67502	66799	92	23433	23477	73	586	696	0	1083	1362	13	2071	2031	24	2933	2505	30	73813	69025	93	0.391481
109445	100487	94	42360	38126	84	1203	1020	5	1239	1586	14	3600	3128	37	5541	5385	41	122160	106323	101	0.392495
146105	127005	89	54220	46094	87	1946	1672	22	2587	2408	30	5621	4781	43	7968	7032	59	162537	142531	102	0.393509
71963	72765	77	31775	31729	75	1029	1030	4	1298	1350	13	2367	2506	25	3695	3773	32	91018	85684	93	0.393509
138554	112467	103	37743	30361	88	1651	1159	20	2820	2370	32	5014	4212	42	7505	6143	53	143481	114057	105	0.394523
192900	159429	94	47536	37274	92	1954	1810	20	3169	2481	34	6636	5344	50	9219	7097	61	191852	154404	108	0.396552
287990	214204	118	113663	85925	113	3322	2557	35	6256	4776	44	11399	8656	59	15695	11568	65	336882	256948	130	0.397566
126314	107423	88	43693	37154	86	1518	1379	18	2460	2028	27	4770	3824	41	6997	5690	55	154719	128112	99	0.401623
122161	118421	86	44312	43342	82	1359	1453	15	2964	2824	31	6055	6030	41	8632	7594	58	274296	262301	92	0.402637
177415	151845	95	66433	57411	91	2022	1766	21	2806	2209	31	5794	4478	45	7327	6003	49	170460	147402	108	0.406694
96288	93465	81	30748	28583	81	1465	1381	19	2224	1901	22	3731	3404	35	4208	4014	37	100898	91987	97	0.409736
115731	111893	85	39405	38317	80	1496	1524	16	2042	2097	21	5126	5176	40	6440	6279	42	250798	234951	99	0.409736
148170	124648	93	47080	39174	89	1736	1334	18	2043	2184	28	5761	4685	43	6574	5409	50	141655	115421	107	0.409736
171543	139014	107	46304	37622	91	3009	2136	32	2729	2346	32	5974	4867	46	8427	6706	52	177752	149690	108	0.411765
234426	175293	107	69409	51022	102	2734	1968	33	3698	2601	40	8528	6137	54	10833	8112	65	235193	177896	121	0.414807
195018	147102	108	59163	45156	96	2392	1846	28	3257	2718	36	6911	5232	49	9142	6853	57	189455	143999	115	0.415821
183340	144588	100	59487	47501	95	2465	2034	27	3346	2570	38	5669	4260	43	8115	6213	57	186601	141616	112	0.416836
287060	186769	122	134213	88037	119	4541	2807	43	8104	5518	58	15331	10185	84	20138	12407	106	521134	340182	137	0.416836
192474	155840	96	52866	41409	93	2250	1861	23	3737	3041	39	6220	4970	47	8546	6916	54	208240	169586	113	0.41785
194025	149762	105	63711	49859	97	2089	1492	26	3406	2616	36	7424	5312	55	10146	7858	62	209383	160484	115	0.418864
149141	126697	92	58606	49423	89	1656	1405	18	5945	5275	46	7592	6662	51	9825	8370	60	316569	270610	107	0.419878
325174	213630	133	180790	115753	132	4647	2898	43	7875	5378	56	19437	12527	83	26550	17606	113	825538	524847	147	0.419878
236124	173642	122	78834	58855	108	2684	1819	31	3318	3000	35	6904	5502	50	10009	8203	50	214527	170656	123	0.420892
117264	111656	100	101478	98169	86	1798	1539	21	3998	3537	34	8944	8585	53	10763	10966	54	364483	336070	99	0.421907
135419	129459	84	42303	40069	82	1332	1408	17	3380	2892	32	5614	5545	40	6649	6211	41	236517	227292	98	0.421907
88921	84366	82	25508	23615	75	1327	1327	11	1380	1509	19	3535	3504	33	4952	4887	37	105076	98496	93	0.426978
61959	59481	78	12217	12198	45	672	716	0	1357	1152	13	2292	2228	26	3210	3333	31	67757	65053	91	0.427992
105531	101966	84	27523	26167	79	1593	1400	16	1943	2067	24	3961	3648	37	5927	5618	41	124525	118140	98	0.43002
130528	109424	95	44604	37198	88	1355	1168	12	2497	1783	26	4844	4070	42	6507	5495	49	139907	115045	104	0.433063
190713	138937	114	60250	44259	102	2002	1304	21	3019	2214	35	5719	4380	48	7639	5700	54	158713	117526	117	0.434077
334112	248233	140	128390	97733	125	7803	6193	47	10539	7800	59	20461	15845	77	27082	20448	112	555605	438083	143	0.435091
222991	168341	103	70849	52802	99	3168	2216	33	5322	3990	49	10151	7308	63	13139	9632	63	282689	205497	119	0.435091
223635	169596	107	109331	87927	102	2530	2064	30	5190	3913	43	10099	8025	55	14110	12010	67	425057	345827	119	0.435091
95870	94710	80	30591	30888	77	1458	1484	16	1721	1508	16	3651	3708	33	4827	4949	37	103255	98821	90	0.436105
142638	113296	100	46232	37669	90	1669	1243	16	2479	2090	27	4607	3778	40	6336	5216	48	132295	104229	107	0.436105
334483	259206	132	170630	137594	131	7682	5975	46	10788	9369	61	23019	18882	91	30900	25611	112	629546	528891	147	0.443205
276767	191790	120	89664	61648	108	3726	2575	38	5936	4130	50	11707	7858	63	14301	8863	79	311220	207737	127	0.444219
123768	117790	89	40342	37756	84	1541	1492	19	2453	2515	26	6387	6083	43	8508	7664	55	274876	259912	101	0.445233
62764	63507	80	27613	28057	74	242	230	0	838	816	0	2131	2343	22	2716	2374	28	86956	88039	91	0.450304
97118	94519	84	37920	37862	78	1149	997	0	1837	1789	21	3261	3385	30	5048	4347	42	121768	115395	97	0.452333
196613	142665	105	64771	47358	97	2472	1651	29	3430	2375	39	7539	5533	52	10707	8408	56	236606	176432	116	0.453347
95090	93835	80	27630	27227	76	798	750	0	2123	2151	26	5011	4884	38	4900	4890	41	196261	190078	95	0.457404
58525	57451	79	21176	21221	60	522	665	0	1065	1232	12	1876	1859	23	3440	3021	34	67016	66136	91	0.463489
157498	124090	95	48262	38105	91	2187	1840	23	2195	1749	28	5692	4508	46	7869	6290	58	159970	130259	109	0.465517
108467	105589	83	26486	26149	79	1371	1057	6	1916	2106	24	5453	4978	46	7704	7206	50	242828	227371	99	0.466531
62018	62065	77	11183	11482	43	650	695	0	967	942	0	2217	1911	25	2304	2546	25	64018	61982	90	0.466531
180266	151995	96	51272	42984	91	2171	1782	25	3350	2882	31	6106	5018	50	8303	6906	55	181555	151651	110	0.467546
219413	168901	99	73369	56436	98	2543	1827	32	3677	2921	37	7557	6071	53	9897	7253	60	210798	167020	114	0.467546
240909	196941	104	83472	68056	101	1972	1683	22	4810	4067	42	9532	7789	56	10569	8845	57	343296	285460	120	0.467546
108853	104942	89	30267	29833	79	1753	1620	22	1949	1758	23	4685	4161	37	6732	6451	45	127762	122817	96	0.467546
93180	88313	86	28933	27788	79	1503	1330	14	1734	1714	22	3302	3219	32	4104	4271	34	101716	97454	97	0.470588
161349	136880	96	49129	41138	90	1879	1696	21	2894	2316	33	4928	4177	43	7474	5979	51	143169	119097	109	0.470588
163614	133902	96	51831	41998	91	1819	1524	22	2618	2457	30	5496	4166	47	7342	5690	54	151716	127662	110	0.471602
223199	171923	105	70221	53304	100	2413	2191	26	4053	2897	43	8307	6343	55	11037	8268	61	250328	196838	119	0.473631
92546	91031	82	26756	25497	70	1106	1105	8	1768	1736	20	2586	2776	28	4880	4442	39	89080	84437	96	0.474645
124452	110939	91	38368	33345	85	1428	1273	15	2176	1943	23	4525	3925	39	6462	6012	44	129065	117560	97	0.474645
290704	204313	126	88585	61802	122	4701	3137	45	6814	4787	50	11936	8234	63	16563	11860	73	363423	254847	141	0.475659
303615	240537	125	92340	72095	117	5686	4552	40	9134	7833	54	16665	13296	75	23879	20242	94	541736	452963	135	0.48073
46405	49092	71	17600	18394	48	274	418	0	476	537	0	1356	1280	12	2166	2167	23	63247	62247	86	0.48073
117856	114843	86	47740	46514	81	1194	1335	14	2253	1990	26	4181	4241	35	5725	6034	40	123060	118061	90	0.48073
174383	151401	104	50205	42631	91	2142	1785	25	3997	3620	37	6759	5893	49	8324	7153	57	192840	167136	108	0.482759
34242	34403	69	15445	15798	49	513	399	0	521	523	0	1067	1378	13	1846	1700	19	52736	51030	84	0.483773
114790	100700	87	40362	35064	83	1490	1588	16	2021	1931	26	3887	3284	37	5708	4675	45	133284	113519	101	0.484787
168634	149120	101	65937	56897	92	2025	1569	25	3276	2614	34	6036	5353	46	8396	7121	56	175258	150809	108	0.48783
134886	125184	88	55041	50649	85	1711	1542	20	3467	3493	29	6860	6342	45	10695	9656	58	322732	302489	102	0.489858
164921	150015	91	47024	41297	90	2200	1935	24	3837	3573	34	7728	6918	47	11622	9924	60	234006	202653	107	0.489858
182837	147651	97	52553	42217	94	2304	1781	25	3575	2797	33	6460	4967	47	8388	6441	51	176400	142115	113	0.493915
143103	131016	91	60172	54774	87	2524	2247	27	3245	2931	29	6690	6380	46	9519	8543	53	202289	181906	100	0.494929
303125	227357	139	186503	135074	130	5205	3884	40	10699	7651	56	23683	17067	100	29039	21082	116	1.01997e+06	752730	146	0.494929
101352	96899	84	34659	32410	79	1341	1121	11	1782	1806	18	3912	3498	37	4744	4633	37	111215	103796	98	0.5
173013	133287	101	58658	45573	92	2348	1619	27	3440	2522	37	5983	4305	46	8768	6653	60	180451	141995	111	0.503043
129008	110182	92	41491	34578	88	1626	1501	18	2585	2159	29	5792	5288	44	8895	6861	55	198141	166303	105	0.504057
137669	115330	94	41426	33660	89	1815	1446	23	2333	2306	28	5377	4690	42	6820	5627	47	148710	119350	106	0.507099
135618	127398	94	45862	43756	83	2111	2175	22	3596	3166	34	6618	6361	45	8414	8405	49	186857	175314	102	0.508114
173234	158178	100	37353	33628	86	1863	1604	21	2537	2087	28	5337	4937	42	6995	5751	47	166365	149044	105	0.509128
192462	172934	92	63422	57498	91	2843	2674	27	7405	6792	50	10544	9254	63	13371	11922	68	281317	253503	109	0.510142
94836	85166	83	31665	26919	81	994	829	0	1494	1509	14	3011	2459	35	4374	3678	38	94835	79758	100	0.516227
66408	64282	78	17393	17096	53	596	640	0	1001	1046	5	2221	2297	24	3594	3968	31	69232	69678	90	0.524341
191653	158720	98	64578	53454	94	2154	2036	25	3633	3006	38	7411	6376	51	10141	8310	58	210027	173237	113	0.525355
72229	58838	89	1372	1060	7	160	189	0	438	341	0	315	271	0	258	309	0	11	174	0	0.526369
252831	183887	113	72432	54772	111	3026	2270	33	6534	4906	52	9331	7049	55	13068	9435	67	275997	202470	128	0.527383
65898	66193	76	26581	26642	75	611	677	0	1021	1114	8	2006	2157	25	3069	2828	32	83927	80050	92	0.527383
181909	147670	107	52758	41888	97	2574	2034	27	3419	2865	36	6244	5421	46	9111	7460	54	180029	150729	115	0.528398
170424	138269	93	68017	54086	94	1969	1410	23	3474	2494	40	7393	6202	48	10569	7855	63	296573	242619	108	0.528398
74650	71793	79	22164	22092	60	531	576	0	572	825	0	2102	2193	22	2394	2491	25	74327	73570	91	0.528398
154642	137273	97	56158	50219	89	1612	1401	16	2765	2771	28	6335	6139	44	8313	7021	53	245644	212160	106	0.529412
219975	161160	111	65600	48234	102	2506	1818	26	3301	2693	36	7083	5715	51	10188	7757	60	203204	160747	119	0.534483
128586	124526	85	32558	31541	80	1122	1096	7	2161	2529	25	5462	5143	39	6334	6034	45	227538	220507	100	0.537525
255453	186693	112	92699	66569	106	2659	2164	28	6687	5041	49	9415	6746	60	13453	10286	68	292196	221101	123	0.53854
72259	71132	82	31841	32297	74	436	609	0	908	1184	10	2001	1852	23	2977	3051	33	68687	62726	92	0.539554
102105	98039	82	27329	26797	79	1239	1120	7	1965	1901	23	4898	4859	38	6376	6219	41	221254	212343	98	0.539554
113421	98530	89	41474	35873	86	1172	814	0	2036	1903	19	3738	3432	36	5317	4855	39	119522	104797	103	0.542596
40482	41498	59	11200	11316	44	449	449	0	910	1075	5	1271	1399	16	1931	2370	24	42315	42259	87	0.543611
337124	216472	138	118120	75627	136	4865	2927	43	7316	5636	53	13959	9410	71	18552	12018	94	411671	263093	154	0.545639
79070	78207	81	46470	46291	77	958	934	0	1509	1529	17	3109	2969	31	3681	3648	34	89314	88218	93	0.546653
139620	116629	93	47144	38687	89	1159	1257	11	1928	1829	26	4901	4036	40	6302	5627	47	153984	124678	107	0.552738
170664	140730	97	42448	33912	90	1782	1390	22	2786	2450	32	4942	4150	42	7344	5885	53	145992	123689	109	0.553753
46067	46487	75	17092	16911	55	634	619	0	1396	1222	11	1655	1723	21	2363	2266	27	65178	67136	77	0.555781
278890	219269	121	104345	83100	109	3775	3037	35	6160	4772	53	12428	9950	63	15723	11995	76	346113	283547	124	0.557809
113912	106533	84	36702	33776	83	1596	1440	16	2476	2057	30	4823	4592	38	6887	5893	45	141310	131868	100	0.557809
119999	104170	91	45802	39488	86	1503	1395	16	2109	1706	23	4133	3638	37	5531	4980	42	124129	103068	103	0.561866
141735	119417	98	59340	50295	88	1959	1601	21	2569	2432	32	4805	4437	40	6696	5442	45	146011	123987	105	0.565923
177757	149122	93	65138	54326	91	1689	1514	18	2920	2490	33	7130	5999	48	8726	7791	51	284203	237400	108	0.565923
48706	50381	74	15676	15766	50	476	468	0	1032	1012	2	1535	1567	17	2205	2066	24	50856	51459	87	0.568965
130891	110091	94	43789	36175	88	1432	1401	14	1705	1691	18	4356	3563	41	5234	4680	44	136135	108854	106	0.56998
340176	217781	153	105127	65635	153	5469	3046	47	8242	5392	56	15414	10361	78	19868	12666	87	410603	260881	153	0.56998
130755	127320	87	59075	57665	84	1094	1127	8	3061	3031	34	6426	6742	43	7348	7506	50	246991	233712	101	0.572008
241113	185249	107	69809	51248	102	3943	2750	37	5953	4233	46	9125	7022	59	12325	9076	63	254936	202158	121	0.572008
341748	230435	156	159314	113086	144	7106	5321	46	10977	8486	56	20420	15643	75	27964	19835	113	569966	428610	161	0.574036
212113	164403	115	69829	53868	98	2126	1709	25	3841	2766	42	9211	7331	56	11663	9274	69	399761	316210	115	0.576065
190348	163606	104	89838	78543	95	1822	1664	20	3584	3132	32	7758	6830	53	10164	8812	62	320502	278655	111	0.577079
92293	93161	86	36849	36373	77	1377	1464	15	2188	1663	25	3948	3900	36	4739	4662	38	104120	103460	94	0.579107
218894	166958	108	67757	52183	101	2716	2178	28	4281	3095	40	7009	5148	49	9178	7806	56	200444	151741	120	0.580122
143517	120323	96	44898	37690	88	1993	1718	24	2387	2059	24	5046	4508	42	6214	4702	49	143071	121204	105	0.580122
183877	162339	92	59160	50128	94	2439	2153	27	3467	2946	38	7323	6463	46	10631	8868	65	185740	163239	107	0.583164
166978	132641	98	54552	43184	95	1596	1363	18	2467	2387	30	5673	4344	45	7918	6126	53	161038	128905	113	0.585193
223997	194993	100	64168	54969	100	3042	2493	31	4817	4478	39	8755	7669	56	11081	9882	55	246202	216977	115	0.588235
172550	138536	102	49106	39194	92	2511	2116	27	3278	2518	36	6108	4801	46	8349	6920	51	181864	142059	108	0.588235
257539	185056	106	77106	55001	104	3464	2883	35	5115	3893	46	9904	7065	58	13355	10076	69	253892	182860	120	0.589249
109675	107548	86	58323	57123	82	2066	1708	22	2419	2332	25	4597	4725	37	6177	5354	46	121360	119328	89	0.589249
132261	123231	90	34046	30800	84	2135	1879	25	3058	3113	32	6345	6136	43	7973	7455	50	165626	150961	102	0.590264
146152	137077	85	51502	45262	86	1852	1504	20	3217	2876	32	6683	6099	48	9217	8580	55	315847	275158	103	0.590264
162602	137221	95	71064	60002	92	2036	1620	24	3965	2906	39	7218	6178	48	9805	8062	57	319076	277920	108	0.592292
221590	161175	117	83872	59975	105	2095	1476	23	4227	3364	43	9828	7058	58	12592	8918	66	443726	319926	121	0.592292
93079	89692	80	25778	25179	78	1203	1157	16	1103	1442	13	3706	3566	32	3959	3719	34	105441	102310	97	0.595335
264190	206572	116	134951	109521	115	9257	7171	49	14323	11322	68	27681	22531	106	39425	31571	121	718116	596273	132	0.597363
172031	138749	97	111993	97069	96	3431	2971	32	5499	4608	44	10037	8823	61	15598	13337	77	341741	286259	112	0.598377
284946	198453	132	85867	59996	128	3926	2757	36	6648	4441	49	11163	7914	65	15498	10651	75	314907	218454	147	0.599391
200919	166035	105	59206	47574	102	2250	1992	26	3710	2858	41	6680	5255	45	9447	7165	59	210376	173586	118	0.600406
97133	93396	83	37790	36182	79	1001	1013	2	1523	1077	13	2762	2688	29	4405	4341	35	94319	90034	93	0.602434
211293	166662	108	79048	62202	98	2580	1639	32	4527	4020	40	11086	9241	63	14974	11841	77	491548	392354	116	0.603448
152271	135065	91	61676	53605	89	1739	1427	19	3138	2667	32	4787	4158	41	5932	5257	41	154382	131172	106	0.604462
173289	145095	96	61073	51327	94	1897	1684	25	2849	2223	31	6151	4915	49	8583	6819	58	190175	163373	111	0.607505
97560	97320	82	39702	39453	79	898	940	0	2033	2020	21	3934	3943	34	5673	5587	47	188808	183129	97	0.608519
142245	119906	91	50183	41759	89	1440	1210	13	2587	2072	31	5198	4331	43	6802	5247	54	196894	159451	107	0.609533
210468	160025	100	66946	51780	98	2834	2374	29	4374	3453	40	8528	6326	53	10197	7499	64	238258	178449	117	0.610548
95396	91992	85	22418	21702	65	1535	1403	14	2006	1808	24	3702	3739	34	5257	5586	37	107873	107506	96	0.614604
181764	152687	98	79153	68009	95	2607	2119	29	3504	2691	37	6051	5259	45	8291	6174	53	163094	136671	110	0.617647
138997	126619	86	41563	36373	84	1450	1395	17	3314	2738	34	5084	4449	41	6270	6045	44	144702	127793	98	0.618661
74842	74643	78	15887	15491	50	1248	987	0	1911	1483	24	2874	2612	29	5106	4688	49	94279	89905	93	0.623732
120301	100022	98	43992	36936	87	1496	1235	15	1057	1395	19	3463	3025	34	4598	3315	42	116143	90327	104	0.626775
128967	108827	89	37533	31136	88	1875	1498	21	1958	1736	31	4742	3890	41	5836	4714	43	137901	111479	105	0.628803
270657	193817	116	78024	55912	111	4340	3021	40	5889	4108	45	10808	7966	63	14912	10990	72	312690	229801	130	0.629817
180507	149226	95	39923	32481	92	1756	1446	20	3475	2983	32	6218	5080	46	7706	6213	57	172337	141350	111	0.629817
96835	94640	83	49654	48625	79	822	903	0	1641	2056	17	3916	3679	36	5185	4877	41	125753	115964	88	0.630832
193336	147015	115	63292	49085	96	2820	2401	29	4000	3036	38	6486	4744	49	8800	6752	53	183561	143262	115	0.63286
134239	115654	98	46990	40617	86	1681	1569	18	2439	2105	28	4566	4118	39	6933	6132	47	165940	142835	104	0.634888
207386	151721	100	64116	48332	96	3248	2694	32	4288	3048	45	8880	6674	57	12009	9170	61	249069	186492	115	0.635903
194385	148531	102	60036	44560	98	1878	1543	20	3234	2433	36	6458	4893	51	9829	7299	55	261392	191686	116	0.636917
130738	115583	95	50281	45358	85	1930	1716	23	2696	2482	27	4688	4397	39	7005	6358	48	141937	124893	103	0.637931
66093	66720	75	22894	23271	68	576	712	0	1091	1418	12	2560	2497	28	4046	3999	35	108414	107638	91	0.638945
215085	150149	121	64114	44905	102	2382	1640	29	3378	2352	37	6461	4427	49	8959	6915	57	207858	147343	120	0.641988
83865	80880	81	30808	29010	79	1035	880	0	1426	1236	18	2984	2662	33	4239	3936	36	91763	83718	95	0.641988
194943	152468	99	49452	39197	94	2131	1599	28	3153	2548	34	5979	4747	47	8561	6910	54	166468	136423	111	0.643002
272594	200545	108	129991	101970	104	4867	3302	41	7010	5469	48	14824	10852	75	21900	16520	97	460698	348729	124	0.643002
122104	99666	93	43980	35573	87	1245	1105	11	2207	1592	28	3749	3081	37	5597	4464	42	112826	89337	103	0.647059
173640	136382	95	49450	38171	92	2181	1820	27	3429	2447	37	6311	4586	48	8510	7089	52	187760	140607	111	0.648073
158636	142994	90	105741	95963	90	3906	3485	35	8120	6954	46	17078	15805	74	23191	21504	86	759585	688092	106	0.648073
65354	62504	80	17094	17098	51	826	967	0	856	1216	10	2667	2770	27	3947	3548	36	72693	69246	91	0.65213
192393	143757	101	67808	51448	97	1829	1407	21	2700	1871	34	5656	4182	45	8434	5916	57	183284	130429	115	0.653144
115937	103707	91	33970	29569	84	1465	1143	14	1983	1431	22	4344	3923	37	4735	4313	41	112331	98653	95	0.655172
34696	37059	62	15187	15066	50	134	326	0	531	570	0	957	1103	9	1463	1741	18	35925	36958	82	0.656187
71311	70781	79	16573	16582	51	670	738	0	1769	1837	18	2853	3088	28	3688	3840	32	91942	90828	92	0.660243
79578	79451	77	23739	23285	71	1101	889	0	938	908	0	2533	2295	27	3036	2902	32	64428	62170	94	0.660243
183483	156513	93	57629	47379	92	2621	2021	27	4562	3877	45	6997	5985	48	10210	7969	59	211204	165112	109	0.663286
192992	149249	100	58406	44865	98	2407	1684	26	5365	3908	44	6317	4979	52	9014	6974	54	178675	131276	117	0.6643
229981	171210	104	71349	53754	101	2806	2129	32	3580	2835	39	8015	5547	53	11402	8232	55	238154	178214	120	0.665314
82519	80572	81	16542	16039	52	991	865	0	1482	1276	17	2871	3228	27	3917	3569	35	89119	86461	95	0.666329
199271	157023	112	119235	103066	93	5753	4907	39	9192	8019	54	16919	14706	74	24371	20710	94	472955	406605	112	0.669371
103504	98751	84	34511	31650	82	1366	1300	13	1771	2113	19	3674	3492	35	5677	5247	44	108612	98435	98	0.669371
132255	126934	85	42854	41557	83	1352	1263	13	4444	4165	37	6830	6761	44	8468	7930	51	274865	262613	101	0.672414
94431	93175	80	38187	37604	78	1152	974	0	1879	1734	23	3481	3338	30	4892	4840	35	114162	111586	96	0.675456
58431	58918	86	18639	18705	54	740	705	0	992	836	0	1958	2335	23	2612	2511	26	65824	62606	89	0.677485
142882	122494	92	46926	40138	88	2159	1709	24	2727	2130	34	5940	5127	45	7454	6259	53	164187	141194	106	0.678499
276907	193471	126	91385	64142	118	3693	2395	37	5960	4435	45	11944	8411	63	15298	11361	71	389574	284889	137	0.680527
118912	115602	86	47349	45738	82	1068	1229	11	1873	1882	25	5120	4803	40	5375	5305	39	209999	198522	100	0.681542
242473	182922	106	80354	60777	101	3312	2499	31	5601	3973	47	8791	6350	55	11419	8388	65	227352	182339	116	0.681542
152311	139780	104	42375	38346	85	1902	1771	22	2818	2430	30	5125	4598	41	6741	6903	44	145198	134834	102	0.688641
123917	115328	88	39167	36143	82	1184	1018	4	1825	1639	27	3908	3101	37	4923	4543	39	104308	101170	94	0.688641
163894	152784	89	48954	45674	88	2839	2767	26	4019	3936	36	7554	6984	51	11229	10450	60	217247	194553	106	0.693712
244103	181249	108	79775	58909	104	2771	1871	32	5169	3824	43	7296	5771	50	11019	8509	61	230069	174460	123	0.69574
87089	82673	81	36500	34507	79	1184	1095	8	1393	1382	17	3029	2774	32	4027	3681	37	99459	92912	97	0.697769
104862	102398	85	29656	28973	79	1394	1343	16	1382	1668	22	3572	3599	32	4619	4949	38	107425	99212	98	0.698783
85678	86309	80	31364	31282	77	1244	1231	11	1941	1269	15	2895	2763	29	3758	3795	33	109331	104438	95	0.698783
254724	181463	113	77498	55186	109	3319	2520	36	4731	3699	43	9866	7282	57	13756	10122	68	274703	204085	128	0.701826
60950	60500	75	16588	16836	50	766	896	0	1018	1329	12	2135	2149	25	3040	2818	32	64785	61695	90	0.70284
107964	106144	86	20587	20534	58	1074	1099	9	1210	1365	15	3422	3516	32	4050	3876	35	87899	85527	94	0.703854
95133	90094	92	29915	28750	79	1485	1252	14	1867	1773	20	2978	3046	30	4601	4218	39	103469	98863	97	0.705882
251479	189781	109	68433	52050	107	2658	2086	29	4340	3574	43	8516	6320	53	11910	8299	70	243688	182610	126	0.705882
156308	135125	95	52295	45004	92	1583	1482	19	3033	2386	33	5224	4741	41	7245	6078	48	159467	141559	109	0.707911
57112	57245	74	19099	18997	53	663	605	0	1122	1188	12	1845	1825	22	2622	2455	28	55500	55992	88	0.710953
146947	128681	105	46108	39609	86	1324	1267	12	3118	2748	36	6257	5771	44	8975	7709	59	294786	260315	105	0.711968
85717	83383	79	28649	27589	76	707	967	0	2121	1861	23	3344	3123	35	5012	4612	41	99514	94261	95	0.712982
108976	90625	102	38164	31702	85	950	912	0	1381	1032	5	3325	2608	37	4751	3806	42	108677	89056	101	0.712982
129391	112659	99	49711	43076	87	1483	1527	17	1862	1461	21	4015	3571	34	5202	4385	44	130725	113878	104	0.713996
121030	94345	95	43087	34707	89	1008	997	0	1963	1593	23	3577	2847	36	5667	4586	45	122106	93664	104	0.71501
157968	122077	95	47542	37248	92	2000	1390	22	3170	2149	36	5921	4397	45	8580	6393	55	179268	143514	106	0.718053
82259	80025	81	24145	23562	68	1002	1019	4	1675	1428	15	3277	3193	30	4212	3934	36	88076	84167	92	0.719067
319879	208020	145	108268	72606	137	4306	2917	38	6825	4532	56	13708	9150	73	18852	12537	90	383957	252842	153	0.721095
142889	134086	89	50792	46373	88	2101	2078	23	2815	2565	30	5962	5538	40	8171	7467	47	191267	178119	104	0.721095
122940	118636	88	54528	52323	83	1852	2082	19	2215	2105	26	4263	4040	37	6238	5862	45	126620	122727	92	0.723124
84503	82206	89	25862	24331	72	1138	1213	12	1570	1359	21	2923	2594	31	3399	3296	31	87257	79113	94	0.724138
285761	201082	117	116100	83625	115	4429	3189	41	6542	4558	48	13090	9731	67	17047	12194	77	373239	266797	132	0.731237
103847	104746	79	22274	22512	58	1021	889	0	2706	2483	30	5599	5608	41	6901	6919	44	228462	222093	97	0.731237
160431	122690	96	48428	36951	93	2328	1679	28	3218	2742	34	6838	4919	50	9806	7240	55	192108	142652	112	0.732252
243774	194523	107	81462	64947	105	3994	3055	35	6493	5034	52	9493	7430	58	14324	11418	66	273475	215279	123	0.732252
340083	220465	137	116797	76144	131	4806	2894	43	7724	5199	55	16601	10759	78	21638	14195	85	442352	303139	149	0.736308
145400	128671	90	41704	37125	87	1966	1619	22	2577	2285	30	5073	4852	40	7886	7750	48	158134	148029	98	0.736308
135958	128414	102	44742	42963	84	1377	1319	15	2618	2405	28	5759	5336	41	8396	8080	48	282641	267364	102	0.738337
148615	133045	92	57248	50816	88	1791	1653	21	3191	2649	35	5197	4634	43	6612	5273	48	164057	143479	105	0.739351
151899	129870	91	38229	31616	87	2005	1672	25	3164	2745	34	5025	4296	42	7440	5898	51	153672	130138	106	0.740365
193597	162060	105	63919	52434	94	2254	1889	26	3859	3094	41	6642	5398	50	9344	7834	54	207668	167496	112	0.744422
107867	102638	95	38148	37327	80	1058	1111	7	1575	1483	18	3479	3246	35	4315	4072	35	109739	105608	88	0.74645
190784	145567	115	57478	43613	97	2521	1828	26	4005	3269	42	7257	5748	51	9963	7571	65	203734	149977	113	0.74645
211705	167060	106	78662	61126	104	2161	1964	24	3932	3363	34	9696	7906	56	14793	12476	78	456513	372315	121	0.747464
241656	173447	107	73682	54125	103	3033	2249	32	4723	3614	44	8366	5806	58	11171	8066	67	239320	167118	120	0.750507
66192	66273	78	20461	20268	59	564	441	0	553	941	0	2078	2050	25	2812	2961	31	71592	69894	93	0.751521
65945	67444	75	20024	20175	57	806	708	0	934	1152	8	2454	2692	24	3385	3327	32	67349	66485	91	0.756592
135615	125228	94	39105	35790	85	1683	1574	18	2184	2199	28	4816	4267	39	6497	5488	48	131544	121082	99	0.756592
90701	86355	94	19442	19208	54	920	937	0	1380	1349	13	2969	2897	30	3659	3714	31	87762	84657	89	0.757606
69237	69829	80	24449	24568	72	609	738	0	1234	1331	14	2873	2859	29	3756	3608	34	71413	71153	91	0.757606
138453	117637	99	53956	46135	88	1324	1231	12	2125	1849	27	4432	3640	41	6236	5371	44	145370	124642	106	0.760649
101649	99252	81	27702	26600	77	1441	1378	15	2296	2277	24	4681	4156	42	6006	5847	42	140039	132055	98	0.763692
47103	47654	73	11565	11834	44	498	492	0	853	969	0	1573	1895	18	2269	2144	27	58290	54304	87	0.763692
294518	199178	134	88373	60958	120	4150	3135	40	7003	4314	53	12801	8834	70	16236	10649	74	355523	240897	140	0.76572
77151	71105	95	28661	26664	77	845	625	0	1438	1465	13	2738	2803	29	3762	3856	32	93807	89641	94	0.767748
72709	73059	79	19331	19224	57	681	811	0	1187	1367	14	2455	2578	27	3001	3226	30	88256	87425	91	0.768763
110499	102686	85	29266	25879	83	1669	1416	18	1962	1813	26	4667	4147	40	6215	5392	48	138257	125856	100	0.771805
181970	150777	98	58724	47513	95	1846	1491	21	3084	2258	33	5494	4387	45	6964	5213	53	177119	147261	113	0.774848
244773	189771	117	84188	65410	108	4761	3873	37	6273	5110	47	13752	11444	71	19532	15266	83	370558	303782	124	0.774848
128261	122415	89	48160	44510	84	2360	2072	25	3120	2897	32	5739	5254	45	8019	7294	57	175061	168430	94	0.776876
124513	111256	88	42375	37103	84	2073	1585	23	1961	1870	28	4803	3909	42	5901	5267	44	131828	118377	99	0.776876
177618	151047	97	44095	35831	91	1546	1300	15	3221	2693	35	6049	5435	45	7585	6597	46	200248	170135	109	0.77789
127719	108177	93	28381	24191	83	1483	1356	17	2578	2046	30	4937	4482	40	7037	6358	50	145862	123264	101	0.77789
128945	110801	92	34579	28790	85	1898	1563	21	2317	1730	28	4016	3467	35	5384	5024	43	130300	107735	103	0.778905
94377	91005	81	34907	32892	79	1073	971	0	2046	1847	23	3144	3167	31	3852	3767	33	102803	94524	94	0.779919
127601	124546	91	58881	57618	83	1649	1499	19	3010	3476	30	6960	6917	44	10147	9449	55	306606	295605	100	0.779919
260754	188451	112	90828	65448	108	3500	2441	35	4919	3750	49	9250	6925	55	13952	10603	70	313512	230049	126	0.781947
193321	158867	97	74114	60873	96	2346	1786	27	3471	3238	32	6875	5609	50	9622	7935	57	236896	193506	112	0.781947
95086	94189	80	21119	20991	58	1028	1154	10	1716	1893	20	3468	3450	33	5441	5630	39	106463	103620	95	0.782961
76300	73002	82	28630	26271	79	658	683	0	1916	1784	18	2372	2187	27	3782	3402	34	79838	72484	95	0.789047
93775	88247	81	27347	25024	80	1311	1281	12	2160	1619	26	3782	3454	36	5115	4515	40	98905	94302	93	0.791075
77596	76017	80	19098	18689	55	1219	1015	3	1637	1405	17	2940	2590	33	3922	3774	37	79871	77388	93	0.792089
253012	206213	108	112188	91252	106	2940	2474	31	5219	4518	41	10560	8377	60	14080	11326	63	334576	272623	124	0.795132
260826	180490	113	78874	54862	110	3143	2013	34	4880	3376	45	9335	6674	58	13525	8927	71	296227	206872	129	0.802231
219983	171603	103	94825	74715	99	2194	1628	25	5049	3800	44	11206	8971	60	14344	11275	72	472510	372646	117	0.80426
167261	138309	93	54678	45006	91	1666	1396	18	3223	2353	34	7976	6127	53	11763	9142	67	368176	301124	109	0.80426
101262	100811	85	26178	26030	63	1151	1252	13	2292	2249	25	4295	4507	35	5826	6372	38	118006	116265	91	0.80426
89947	84676	84	32644	30928	82	762	1057	5	1916	1854	25	3460	3433	31	5404	5053	42	101578	94193	98	0.807302
150016	120430	96	44298	35782	89	1744	1347	19	2783	2277	34	5886	5019	49	7700	6239	55	168508	134083	103	0.810345
220506	180335	100	75464	60752	95	2241	1679	27	3688	2824	36	8968	7113	56	10559	8433	63	351493	296643	112	0.810345
140892	137815	90	37381	36632	81	1852	1633	20	3274	2828	32	5217	4886	41	6751	6609	45	147436	140061	97	0.811359
125809	109389	89	37499	32128	85	1356	1104	10	2583	2091	27	3952	3126	38	4898	3991	41	125028	109036	104	0.813387
42154	41332	82	11750	11781	45	463	595	0	374	653	0	1584	1747	17	2544	2272	29	56072	54926	82	0.815416
110330	95694	93	41553	36081	85	1455	1319	13	1737	1565	22	3732	3320	37	4973	4338	43	118558	101255	99	0.815416
362185	277465	134	173317	136452	133	8002	5803	46	12132	9428	59	23065	18243	87	29533	24304	112	637218	509762	150	0.820487
159592	132967	101	50815	42571	89	2056	1604	22	2655	2175	29	5662	4906	42	7943	6538	52	168497	141886	108	0.820487
222765	173722	107	69250	53697	102	2216	1858	25	3024	2304	31	6550	5317	46	8145	6643	54	231743	180356	120	0.821501
279836	208506	116	100127	77271	112	3693	2917	35	6219	4438	50	12052	9050	65	16705	12487	78	337481	260460	130	0.822515
196503	155463	98	70403	54839	96	2885	2177	31	3889	3296	37	8391	6802	51	12326	9852	66	236695	185748	114	0.822515
80241	77872	80	19373	18936	58	1384	1268	16	1179	1283	17	3196	3496	29	3828	3848	34	89764	83362	96	0.824544
86620	83658	81	26081	25333	76	1231	1067	8	1333	1708	18	3304	3135	33	4280	4588	36	101673	101311	96	0.826572
133001	114634	91	44316	38229	87	1359	1191	14	2165	1995	27	3772	3262	35	4993	4423	38	127009	112554	102	0.827586
154814	131399	96	50365	41964	91	1521	1500	18	2306	1831	31	4707	4099	42	7154	6443	46	155546	126225	109	0.827586
209285	164628	104	72095	57302	100	1929	1387	22	4069	3169	38	8514	7046	53	9720	7271	60	337791	272911	119	0.8286
161277	132299	97	54418	45095	90	2056	1699	24	2671	2427	28	5344	4286	45	7886	6825	47	161785	130802	108	0.830629
84986	83217	87	29269	28858	77	960	1252	10	1313	1154	11	2422	2912	25	3701	3831	33	77237	74311	92	0.8357
124920	120717	87	38537	35725	83	1076	961	0	1688	1815	20	3857	3926	34	4816	4531	38	130415	126634	100	0.836714
63318	64328	76	25537	25751	74	566	511	0	630	1068	5	2143	2231	23	3032	3171	29	91978	92275	90	0.837728
362170	241533	134	145106	102921	132	5182	3608	42	7556	5684	52	14541	10266	73	20064	13844	82	418563	296406	148	0.841785
152505	126294	94	43229	35276	88	1757	1330	17	2144	1909	28	5460	4398	44	7570	6546	51	152937	123811	105	0.842799
216641	177566	100	61637	51408	96	3392	2586	32	4687	3755	46	8447	6718	59	11748	9836	61	244530	209109	116	0.843813
138725	116364	93	47750	39861	88	1619	1245	18	2277	2256	26	5165	4377	42	7187	6258	50	145700	122420	107	0.843813
362360	249177	163	185081	138538	158	8151	5721	48	12151	8876	57	24193	17584	97	32680	23879	121	683593	501314	172	0.845842
140215	114697	96	44487	36468	88	1869	1430	16	2320	2046	26	4528	3735	38	5876	5088	42	130281	102012	106	0.846856
130841	114838	99	40883	35118	87	1184	1232	11	2178	2081	25	3833	3103	35	6003	5384	44	132139	111289	103	0.84787
154071	130124	98	50763	42408	91	1630	1507	18	3468	2689	37	5839	4735	45	8264	7381	55	144411	124344	109	0.848884
141960	116781	94	47667	39691	89	2107	1752	24	3015	2467	34	5296	4329	44	7187	6136	54	146996	116798	107	0.849899
168417	145447	94	48403	40422	93	2201	1923	24	3025	2463	36	6310	5645	47	7882	7016	54	168778	147165	111	0.849899
261637	192205	120	66986	47554	117	2845	2360	31	5324	3863	46	9920	6894	55	13546	10241	65	296851	221172	135	0.852941
169401	129458	102	48378	37510	94	2684	1890	30	3150	2290	33	6395	4927	47	8455	6121	54	171505	133622	113	0.853955
191657	151625	99	49825	38543	93	3060	2224	33	3628	2621	36	6744	5099	49	9632	7356	60	196046	152701	113	0.853955
56537	55690	75	8018	8165	39	503	656	0	892	923	0	2316	2350	25	2852	2776	30	69088	71051	87	0.85497
109479	106019	84	45846	44528	80	1162	1202	12	2422	2256	23	4928	4876	38	5599	5480	42	188712	177226	97	0.856998
58564	58002	77	19994	19986	60	667	618	0	601	700	0	2048	2034	23	2208	2100	26	69267	67173	90	0.858012
99666	93725	97	36737	34266	80	724	834	0	1681	1866	23	3676	3302	34	4570	4128	38	116783	110586	97	0.861055
140438	134013	85	45564	43434	84	1720	1608	21	3056	2948	30	5787	5261	46	6504	6408	43	156584	143296	102	0.862069
207657	161879	100	49498	38087	97	3035	2266	34	9811	7242	60	7991	6293	52	10113	7655	59	216098	175794	116	0.862069
166119	131204	103	50781	40674	97	2085	1809	24	2493	2190	30	5811	4511	45	6767	5510	48	145751	114550	114	0.863083
229734	184321	100	78219	63131	97	2869	2508	29	4514	3560	43	8469	6571	54	11312	8708	63	239928	197023	116	0.863083
135367	124450	95	44138	39018	87	2163	1720	26	2711	2232	30	6057	5197	47	6504	5722	45	167934	150677	103	0.864097
77757	68974	96	28430	25543	79	1060	1023	3	896	879	0	3024	2795	32	4068	3781	39	83000	74960	97	0.866126
241996	178510	107	79626	59006	104	2951	2061	34	4709	3317	44	9258	6783	59	12530	9122	62	245035	176967	122	0.870183
175613	137892	98	64210	51490	94	2696	2117	28	3643	3417	36	6906	6044	47	9998	7674	63	207323	172536	112	0.876268
60327	59460	86	22728	22809	64	453	464	0	874	746	0	1947	2082	22	2695	2535	29	65828	62895	91	0.877282
91721	91196	83	24346	23763	70	1118	1005	2	1282	1377	11	2764	2882	29	4018	3401	37	90960	89248	95	0.880325
118317	101769	90	38390	32834	85	1453	1354	17	2013	1503	27	4567	3876	39	6449	5295	48	127539	107890	103	0.882353
273073	197751	117	86504	65356	112	3708	2823	36	5248	4132	46	9574	6983	57	13941	10331	71	302942	219168	131	0.882353
171421	138033	96	60388	47599	93	2113	1690	24	3434	3004	34	8324	7099	53	10806	8884	63	377052	310002	111	0.884381
74626	75585	78	27002	26459	76	1224	917	0	1602	1213	16	2912	2621	30	3591	3700	33	82130	77599	92	0.88641
146872	139560	89	40041	38522	84	1905	1934	20	3307	3242	32	6718	6348	45	8799	8236	51	298381	280085	103	0.88641
157686	139906	91	94587	87961	90	2587	2336	27	4359	3732	40	7758	7105	45	10570	9402	53	250306	218515	107	0.888438
222794	178681	100	52438	41248	95	3130	2447	33	4488	3617	39	8024	5866	54	10456	8662	56	210829	173558	116	0.890467
101201	93219	84	34393	30444	83	964	647	0	1346	1297	15	3544	3139	36	4384	3997	39	125856	108643	99	0.890467
195937	158323	98	79403	65145	94	2451	1829	25	3067	2541	32	6562	5521	47	8367	6989	56	208121	166046	113	0.891481
141837	119507	90	41676	35595	87	2015	1622	21	2440	2220	31	5161	4214	43	7160	6153	51	145895	124029	106	0.891481
84607	80689	80	17385	17271	51	1031	835	0	1381	1360	17	2735	2966	27	4514	4419	36	91561	90244	94	0.893509
152504	130900	91	48168	41064	89	2431	1962	27	2597	2539	29	5391	4589	41	7404	6352	49	168947	142887	106	0.893509
190505	150263	102	71146	54692	96	1981	1723	23	4079	2955	43	9476	7498	61	11691	9242	59	433047	345099	114	0.895537
77296	77179	85	21626	21554	63	874	745	0	1527	1718	16	2953	2799	28	3474	3630	32	76477	76408	93	0.897566
132035	121872	90	39420	36302	84	1435	1420	16	1854	1800	22	4495	4088	37	6100	5828	44	113559	105627	103	0.901623
205451	177340	96	72028	62024	96	3549	3164	32	15969	14264	67	10707	9114	66	13027	11632	65	273250	243635	113	0.902637
215853	163023	109	76029	57444	105	2498	2123	29	3807	2781	40	7213	5802	49	10611	8027	61	230865	176205	122	0.909736
96984	93109	97	37423	35933	81	1150	1153	9	1709	1789	20	2740	2912	28	4830	4230	41	84856	79221	97	0.909736
145173	119432	92	41390	34054	88	1960	1524	19	2434	1679	32	4814	3671	43	6604	5557	47	142316	111882	105	0.910751
216596	164110	102	91704	70570	100	2007	1548	21	3912	2882	37	7516	5885	54	10164	7445	59	364216	272630	118	0.913793
177662	153662	98	66938	57692	93	2353	1899	26	4002	3050	37	6620	6322	45	8336	6937	52	185202	156277	112	0.915821
219339	157979	108	61069	44505	101	2594	1989	29	3928	2889	39	7774	6133	52	10801	7835	59	228790	164143	121	0.915821
48076	50642	68	14034	14575	46	168	486	0	1209	786	0	1824	1931	21	2002	2227	23	61639	62291	86	0.916836
341610	225539	133	123303	80035	131	5002	3115	43	9540	6211	61	16254	11014	77	20706	13378	88	445607	291319	148	0.91785
146338	120101	93	43409	35701	89	2069	1642	23	2746	2416	30	4994	4197	43	7111	5854	53	150968	123522	106	0.918864
167220	138696	101	62786	51696	93	1868	1665	22	3338	3038	30	8502	6743	54	10355	9184	60	366298	307470	110	0.919878
166630	139734	110	46814	40313	89	1669	1516	20	2577	2163	29	5883	5391	43	7872	6741	50	171958	150831	109	0.920892
273547	203868	105	102974	71152	104	4558	3104	41	6557	4993	49	12780	9461	69	17349	12427	80	352265	256677	121	0.921907
282054	197436	130	100771	71191	123	3722	2355	39	5497	3669	47	10515	7344	60	13801	9637	67	284635	203965	141	0.922921
132323	120269	88	31332	27167	83	1460	1261	16	2241	2426	24	5132	4327	41	6769	5977	48	148356	130947	104	0.922921
193538	155625	97	70935	57620	93	2040	1614	24	3747	3145	37	6827	5376	48	8681	6923	54	201673	155474	112	0.923935
178073	144705	98	88898	75220	96	2121	2082	26	3260	2074	42	5955	4507	48	8238	6408	50	187134	149310	113	0.923935
136527	117634	91	43418	36730	87	1789	1459	19	2957	2288	33	5504	4540	44	7730	6392	51	156842	130218	106	0.924949
147116	128814	90	59350	51035	89	1346	1077	10	3088	2796	36	6154	5088	47	7393	6257	49	272587	240804	107	0.932049
133720	117402	94	50070	43624	86	2119	1995	21	3001	2232	33	4849	4322	42	6489	5899	48	159670	139265	99	0.932049
124120	114819	84	38207	34920	83	1345	1223	15	1984	2180	24	4120	3867	35	6247	5920	44	120365	114011	97	0.933063
82999	79644	85	23115	22683	68	904	1152	8	1578	1341	19	3401	3268	33	5022	4834	37	92988	90186	95	0.934077
137072	115953	97	41884	35932	88	1688	1541	16	2405	2074	27	5206	4181	41	6232	5069	46	148428	129314	103	0.938134
65023	66966	69	22566	22519	62	681	699	0	612	830	0	2190	2073	24	2528	2333	29	71643	67915	91	0.938134
142513	122178	93	39938	32790	87	1641	1302	13	11429	10188	55	5354	4526	46	6904	5953	45	147772	127381	107	0.938134
119514	102529	88	42199	35358	87	1324	1137	10	2006	1885	25	3616	2914	39	5354	4084	45	112475	93908	104	0.940162
204382	163469	102	72360	57069	100	2228	1506	26	6635	5222	49	8704	7086	53	9975	7653	57	298315	232425	117	0.941176
183360	161166	93	65113	56302	90	2705	2378	28	3738	3490	33	6812	5816	49	9397	7770	59	212917	183812	109	0.941176
90878	91787	78	31742	31620	76	538	656	0	1451	1453	16	3374	3500	31	4119	3876	35	143055	134200	95	0.942191
163576	138102	93	52179	43810	91	2147	2173	23	3026	2623	33	6679	5706	48	8996	7664	57	191925	160540	107	0.944219
71723	71670	78	16006	15846	49	1149	1114	8	1889	1723	18	3384	3457	31	4132	4666	33	97039	93687	93	0.945233
73190	73230	81	30102	30106	75	813	752	0	1224	1603	15	2753	2686	29	3296	3220	31	78590	78493	93	0.946247
208104	157847	111	73905	56080	98	2177	1726	24	3626	3405	34	8292	6517	53	12724	9715	60	416211	316249	116	0.948276
343259	241770	147	127279	93213	138	5170	3720	40	8141	6212	50	15418	11659	71	22185	17158	79	449189	349138	155	0.951318
198498	158549	108	54364	42488	95	2081	1670	24	3303	2353	40	6934	5446	50	8688	6729	51	213138	172015	115	0.953347
200528	148245	111	63554	46901	98	2297	1763	30	4428	2823	44	6934	5216	51	10132	7739	61	186807	134973	116	0.960446
69807	69859	88	22660	22753	62	966	874	0	1041	1378	12	2126	1900	24	2868	3227	28	64587	65025	92	0.960446
270789	200039	113	102211	78679	110	3198	2251	33	4290	3437	45	7830	6110	54	12114	9358	62	264164	199102	127	0.96146
171789	151412	91	78093	68831	90	1870	1595	17	3172	2960	33	8179	7029	53	11263	9872	63	387899	352165	107	0.964503
223219	168293	115	130095	105446	104	3332	2248	36	6045	5028	48	10831	7923	63	13956	10435	64	343965	258260	120	0.964503
197076	156327	99	59989	47064	95	2728	2159	30	4200	3207	38	7322	6119	50	9892	7915	66	208639	154210	112	0.965517
153406	132309	97	49431	41556	89	2068	1802	25	3290	3032	34	8456	7096	53	10441	8162	63	358078	302305	106	0.965517
159037	131559	110	47550	39335	91	2175	1562	24	2073	2068	30	5382	4393	44	7758	5620	52	156544	127425	108	0.966531
243136	192208	107	100932	79729	103	3609	3101	33	6657	5215	49	13935	11619	69	17404	14419	73	502003	404472	122	0.966531
71806	71343	78	22895	22686	61	642	661	0	1004	971	0	2259	1958	25	3735	3773	35	71431	70009	90	0.967546
284788	204371	121	89658	64878	108	3870	2809	36	5476	4193	45	10574	7524	63	14619	10529	71	305042	229449	127	0.967546
39749	40179	73	4991	5077	34	448	354	0	561	596	0	1368	1476	15	1715	1929	18	55193	55132	84	0.96856
329159	220669	126	105781	71434	122	4767	3585	40	7661	5163	56	13894	9440	70	19452	13181	82	397039	275048	139	0.970588
96604	94807	96	28135	27575	78	1296	1210	13	1983	2046	20	4582	4570	36	6384	6422	42	218179	203794	96	0.970588
74890	70756	79	30017	27184	79	853	764	0	1334	1077	8	2550	2461	29	3606	3201	35	89798	80371	92	0.971602
44372	45886	72	13084	13274	47	707	528	0	544	407	0	1529	1789	21	3041	2585	32	57405	55785	87	0.972617
216120	170458	106	67258	51126	99	2508	1949	30	4743	3629	44	11037	8739	62	13669	11341	62	464037	384307	118	0.978702
64537	65370	80	15849	16151	50	739	710	0	1488	1606	14	2221	2165	25	3338	3442	35	72523	69602	89	0.979716
163314	132085	96	56290	45236	91	2208	1590	23	2568	1961	33	5576	4415	44	6907	5972	47	175295	138241	109	0.982759
199859	154531	100	65113	50749	96	2477	2195	28	3758	2791	35	7231	5483	50	9830	7384	55	200782	161030	115	0.982759
185295	150539	99	58613	46518	93	1986	1824	21	3798	2760	40	6471	5554	48	8244	6869	54	206959	164908	111	0.98783
215787	165007	106	64018	48706	104	2998	2086	34	3294	2782	34	6865	5694	49	10057	7284	66	203234	159702	122	0.988844
66963	65831	77	15288	15294	48	853	949	0	917	691	0	2560	2768	27	4126	4331	34	84898	83963	92	0.990872
99869	93657	83	40989	36713	84	1135	1290	15	1927	1749	25	3209	2929	33	4461	3915	39	123584	112892	99	0.991886
220329	165929	109	68932	52654	98	2973	2387	31	5049	3815	42	8673	6614	59	11325	8364	63	246703	187961	116	0.994929
82807	83005	78	16826	16763	52	1402	1682	17	2202	2162	25	3652	3749	33	5140	5135	35	101122	99013	94	0.994929
157267	128752	99	44759	36317	90	2443	1938	27	2657	2228	31	6091	5249	46	8457	6868	53	189006	151058	106	0.995943
128019	110067	88	42271	36276	86	1752	1525	20	2357	1692	26	4339	3808	39	6518	5654	49	124555	111876	96	0.996957
127994	123741	84	35173	34455	81	1467	1483	16	3297	2798	32	6857	6517	44	9148	8520	51	339418	324865	100	0.997972
112921	109505	82	29550	28432	79	1315	1281	15	2665	2465	31	4430	4327	38	6462	6091	48	134724	126044	96	1
106625	101814	90	28514	27142	79	1168	1223	11	2144	2069	24	4246	3941	38	6139	5872	45	139474	138210	92	1.00101
109034	94664	96	43349	38475	83	1060	804	0	1520	1252	19	3436	2672	38	5533	4576	42	117452	99952	101	1.00913
310871	214205	133	100405	72648	123	4670	3188	42	7796	5189	62	12834	9112	70	16885	11617	78	361637	261345	141	1.01116
304367	203896	128	92314	64881	123	5169	3681	47	13214	9106	66	16782	11882	78	22094	16208	87	451335	314579	142	1.01521
232146	192749	107	75678	63628	98	4271	3634	36	6306	5459	43	12630	11032	61	18684	15816	79	392618	342556	117	1.02231
138952	132621	90	38993	37884	83	1911	1961	18	3450	3265	33	7497	7190	48	9512	8942	61	334767	318580	102	1.02434
85352	83661	91	28396	28235	76	918	1155	9	1804	2151	20	2915	2879	29	4469	4232	41	96326	94993	94	1.0284
209963	152319	100	69272	51956	99	2253	1542	26	3880	2325	44	6014	4448	46	9317	6604	58	213598	153975	115	1.03245
209900	155712	99	92129	71946	99	4175	3394	37	5307	4218	43	10334	7960	61	12729	9767	65	291645	222997	113	1.03347
232819	183145	105	72740	57729	99	2889	2436	30	5103	4411	44	8623	6793	54	11648	9187	64	258880	196250	116	1.03448
298923	203402	129	120106	80224	127	4360	3141	39	6815	4852	51	12415	8183	63	18126	12674	80	375496	257850	145	1.03448
189243	147606	104	56535	44311	94	1955	1503	24	2860	2536	35	5715	4654	43	9322	6982	60	175590	135866	111	1.0355
154152	127478	92	49347	40317	90	2194	1423	30	2937	1982	31	4441	3680	42	7393	5753	53	163207	138860	109	1.0355
249262	204509	111	68891	54192	109	2813	2251	29	5182	3663	46	9898	8016	53	12713	10655	61	274489	228899	123	1.03854
141876	119119	92	50059	42384	88	1866	1629	21	3111	2217	32	4828	3940	40	6992	6008	50	138623	117044	106	1.03854
260512	192241	117	97799	76164	113	3597	2649	35	5083	3129	49	9305	7068	57	13784	10717	71	269280	202357	130	1.04057
75463	74803	81	27076	27254	75	1005	1058	6	651	1348	10	2430	2400	27	3629	3298	37	70527	67626	85	1.04057
98305	92207	84	31021	27654	82	1391	1244	13	2021	1724	27	3698	3152	36	4504	4505	36	112044	99489	98	1.04057
177321	145644	96	56736	45456	93	2149	1622	23	3153	2053	33	5462	4364	47	7919	6366	52	165704	133757	111	1.0426
196259	151614	100	67174	51828	98	2486	1986	25	3325	2129	38	6808	5133	50	9256	6890	59	188545	148579	116	1.0426
63418	62902	82	16812	16928	51	1075	1054	6	1211	1315	11	2350	2344	28	3560	3995	31	76626	77463	92	1.0426
118216	104628	91	38673	33410	84	1668	1754	16	2714	2144	30	4270	3856	37	6552	5734	48	141309	123154	101	1.04564
126638	109984	87	37208	31415	86	1296	1208	12	2220	1828	24	3578	3064	37	5812	5208	44	120721	105770	104	1.04564
73912	66418	95	20729	19477	75	1212	913	0	1307	1085	13	3119	3001	30	4726	4579	36	93737	88528	95	1.04665
89925	87095	84	18033	17818	54	1305	1158	13	1504	1530	20	3712	3764	34	4940	4786	40	98053	97353	95	1.04868
123817	107670	94	42320	36929	85	1422	1205	13	1837	1691	23	4163	3185	40	4758	4217	39	121995	105127	105	1.0497
151522	128881	101	50204	43122	90	1728	1558	20	2405	2136	28	5395	4839	42	6470	5656	44	140162	125334	108	1.05071
73184	69546	80	13839	13883	47	990	1070	6	2055	2355	23	3019	3012	28	4161	4470	35	92419	92000	94	1.05781
300436	228437	129	122683	94929	124	5889	4856	39	8231	6354	55	15385	11990	65	21107	17041	75	416521	335630	141	1.05781
312010	199123	122	141968	100482	121	5330	3540	43	8396	5517	59	14783	10430	73	20719	14123	81	418152	288060	138	1.06085
67015	67483	76	24270	24322	68	375	469	0	1180	1106	8	2273	2291	23	3115	3307	31	100381	99558	91	1.06288
317389	236435	131	139681	110698	123	7791	6141	45	10704	8774	55	22305	18105	99	29867	24828	122	581697	469529	139	1.06592
127573	112817	90	35327	29888	85	1608	1298	15	12371	11092	63	5131	4846	40	6410	5295	47	137262	116764	99	1.06592
174903	164297	88	52511	48170	85	2935	2748	28	4505	3465	41	8204	7580	53	10800	9587	57	228081	213493	103	1.06592
125673	102839	89	38832	31595	88	1810	1325	21	1630	1195	20	4697	3911	42	6938	5802	47	137634	114620	104	1.06592
286650	205883	120	87742	65431	113	3453	2224	38	6097	4266	48	9854	6900	56	14234	9609	70	297480	217618	133	1.06694
151064	121643	97	45481	35990	91	1445	1340	14	2249	1645	30	4378	3434	40	7526	5789	49	160443	128524	110	1.06897
171841	135943	105	48479	38137	93	1796	1356	22	2320	2362	25	5136	4084	44	7225	5694	48	164113	128802	112	1.07302
134840	117956	95	43800	37843	85	1748	1505	19	2081	1993	30	4800	4101	44	6337	5338	50	149652	134646	104	1.07404
115140	108737	88	40230	36953	83	1408	1371	13	1987	1809	22	3966	3688	35	6558	5934	46	122405	112676	101	1.07505
80426	78733	82	26807	26365	75	1088	1105	9	879	1314	12	2726	2720	27	3991	3746	32	82010	76707	94	1.07708
336727	250885	154	162483	128022	143	7132	5350	44	11951	9373	60	21615	16910	84	29049	23233	125	656745	506435	154	1.07708
65953	66859	75	25054	25053	74	679	690	0	910	775	0	2006	1765	23	2523	2452	28	68911	67011	92	1.08012
182806	163687	107	64570	57485	89	2198	1590	28	2861	2287	33	5529	4947	43	8985	7407	54	196620	170219	107	1.08012
101551	91748	93	32749	28191	85	1288	1088	11	1877	2037	22	3803	3391	35	5633	5061	42	125785	108741	102	1.08114
88441	80147	98	31209	28299	81	1101	819	0	1364	1456	16	2795	2594	31	4017	3270	40	98034	86115	98	1.08316
175217	145829	100	46118	37594	93	1849	1631	21	3146	2620	35	6115	5519	42	8160	6616	51	174911	141606	111	1.08418
267122	189285	132	77519	53763	114	3377	2410	36	5624	3955	48	10694	7690	63	15461	10510	78	320122	227528	132	1.08824
187037	144539	98	57881	44931	95	2107	1746	25	3743	3106	41	6990	5381	49	9927	7508	58	202503	158042	114	1.08925
230863	167752	108	78309	57239	104	3006	2185	32	4732	3880	43	7982	6271	51	9853	7334	60	227219	171650	122	1.09026
131253	109200	90	44881	37454	87	1342	1129	9	2186	1958	21	4131	3363	37	5949	4942	47	135196	111175	102	1.09128
171600	145020	97	43910	36674	91	1858	1543	22	2597	2360	25	4831	3903	41	7420	5839	48	167542	138267	109	1.09128
220406	163021	103	73405	54374	99	3016	2240	32	3821	2749	40	8410	6271	53	11645	8871	63	265252	196947	117	1.09229
98528	88625	94	32715	29003	81	1501	1250	14	2607	1834	28	3678	3204	35	5326	4712	44	110088	95973	97	1.09635
120476	119652	83	22544	22307	60	1607	1621	19	2750	2866	30	6551	5969	45	9558	9175	55	205835	193841	100	1.09635
43617	44990	58	13318	13596	46	630	528	0	566	633	0	1381	1427	16	2018	2224	23	45984	43764	84	1.09939
195881	153862	102	76648	59990	99	1730	1361	18	3537	2952	35	7865	6169	53	13143	10027	73	399705	313829	117	1.10041
126505	109152	91	40536	34245	85	1434	1255	13	2118	1588	29	3962	3539	35	6259	5144	46	123657	103056	104	1.10041
226075	164199	107	69701	50131	104	2769	2092	28	4290	3033	42	8206	5799	56	10089	6888	64	223398	172083	120	1.10243
84876	84723	79	27322	26930	76	1182	1142	13	1910	2169	24	3719	3952	32	6095	5908	46	119361	117099	94	1.10345
343152	216976	127	134205	85552	126	3817	2622	38	6326	3821	55	11326	7653	66	15815	9522	79	343414	219298	143	1.10446
195744	164635	104	69727	59406	91	2166	1862	25	3302	2663	35	6923	6113	47	9583	7865	60	267213	228716	110	1.10446
98500	90826	94	38581	34972	83	1051	975	0	1732	1660	19	3634	3045	35	4797	4240	41	103295	88813	98	1.10548
338038	218104	140	106488	69803	135	5484	3631	42	8433	5733	57	16289	11024	78	23689	15696	92	461369	310405	154	1.10751
345525	219639	136	116371	72795	133	6167	3958	47	10038	6453	64	17960	11206	83	25460	16678	106	579012	368182	151	1.10852
123170	115399	84	37468	34396	82	1177	1067	8	1622	1321	15	3877	3465	36	4829	4540	36	103925	94213	99	1.11055
232937	180683	103	73916	53232	101	2955	2214	31	4486	3463	42	10601	8630	62	14817	12483	65	498242	399969	118	1.11258
197446	161156	106	74497	60365	97	2384	1782	26	4337	3476	42	9677	8032	58	10675	8955	62	382774	310121	114	1.11359
31485	30429	75	11909	11296	48	331	217	0	326	342	0	1186	1122	9	1574	1380	19	48792	43159	83	1.11359
176042	140599	110	50865	40078	92	2183	1666	24	3094	2628	34	6405	4997	48	8712	6343	58	192048	150855	110	1.1217
87647	86662	79	30512	30000	77	1024	1099	7	1440	1374	20	3197	3138	31	4458	4023	36	89054	86682	91	1.12475
212016	155838	105	68548	50720	100	2460	2073	28	4333	2940	40	8016	6419	51	10812	8154	61	241838	177016	116	1.12779
94179	83371	85	35579	31499	83	845	806	0	1812	1343	14	2968	2528	30	4503	3872	41	113196	98771	99	1.1288
335550	213725	134	107278	67893	124	4272	2926	39	6723	4540	53	13451	8784	72	17113	11295	78	396239	255499	144	1.13083
191584	152549	103	72395	56539	97	1721	1353	19	4231	2869	45	9364	6865	61	11697	9310	59	403348	317317	114	1.13083
208286	166660	101	59391	45973	99	2630	2223	28	4165	3468	37	7164	5799	53	10110	7995	58	204958	160438	116	1.13489
124150	103294	90	40760	34191	86	1535	1252	14	2205	1874	25	4014	3126	40	6493	5517	48	130353	103849	105	1.13489
120216	116834	86	43050	42134	81	1155	1038	5	2419	2316	27	5411	5270	41	7383	7715	44	240816	233413	99	1.13793
165764	145334	97	77915	69601	91	1745	1436	19	3180	3028	32	6847	6004	46	9639	8367	56	304320	264868	108	1.13895
237244	170713	106	70716	51671	101	3051	2410	31	3655	2654	37	9143	6688	55	12954	9384	71	261523	193745	120	1.13895
83149	78142	84	28525	26102	80	757	878	0	1746	1102	17	3202	2913	33	3855	3391	36	93471	87476	96	1.14199
93021	88220	81	29210	27307	78	1056	895	0	1516	1535	19	3677	3392	35	4717	4302	42	104087	99375	97	1.143
59280	59408	75	23473	23292	74	790	878	0	619	705	0	1876	1746	22	3138	3261	31	57146	56747	92	1.14503
62506	62430	78	21000	20727	60	950	972	0	1296	1208	11	2629	2974	28	3984	3335	36	98485	96198	90	1.14503
264252	186805	112	78616	55786	110	3079	2336	34	5010	3344	45	9920	6918	60	12991	9467	61	316954	217171	128	1.14604
186009	172112	94	49847	45910	89	4200	3377	35	5904	5464	43	11210	10743	57	15702	14469	68	316561	293148	108	1.14706
195720	158687	103	63363	51698	94	1926	1586	22	3932	3308	36	9273	7581	59	13232	10752	64	443332	361012	113	1.14706
89653	82682	88	25000	22478	77	851	735	0	1430	1244	15	2992	2777	30	4515	4014	40	96549	88121	97	1.14909
142533	117780	104	47008	38963	89	1807	1541	20	3141	2274	39	4828	3741	41	6603	5756	47	140941	118194	107	1.14909
178594	144164	108	51996	42019	92	2101	1776	26	5942	5104	47	6284	5194	45	9347	7425	60	164917	132362	110	1.15112
213413	167658	106	54373	41001	97	2424	1879	29	4674	3607	46	10120	8089	55	13913	11250	67	463152	372478	118	1.15314
216633	180936	102	77384	64614	96	2591	2026	27	4870	3742	43	8324	7071	50	11680	9121	63	246148	202865	115	1.15314
191765	155191	98	55523	45955	94	2129	1670	26	3158	2378	34	7171	5951	51	9556	7063	62	204274	161293	113	1.15619
144987	126113	98	37428	31797	85	1662	1590	18	3029	3133	32	6362	6011	42	8350	7552	50	285160	252131	105	1.15923
74530	75126	78	20471	20569	58	1023	1084	7	1702	1619	21	3457	3495	30	4370	4552	34	98448	98234	93	1.16024
188898	151912	113	60222	48710	95	1989	1682	23	3645	2873	38	6668	5294	47	9874	8089	53	213447	169946	113	1.16024
121784	103322	90	38914	32878	87	1499	1456	16	2587	1551	30	4239	3430	41	5297	4862	42	115226	98737	105	1.16024
50139	50623	74	18373	18463	55	457	423	0	544	812	0	2083	1931	22	2702	2452	26	75674	72227	88	1.16734
201859	161420	99	78446	63241	96	2514	2024	27	3371	2319	37	6669	5028	51	9977	7764	58	201842	157869	114	1.16836
201999	158965	98	89614	72757	97	1889	1569	20	4506	3632	44	8970	7268	53	11271	9053	61	393721	318290	115	1.16836
101846	98444	88	42286	41260	79	1166	1429	14	1887	1787	24	3584	3680	34	5614	5419	44	101075	98526	94	1.16937
71833	70225	81	18728	18860	59	761	706	0	1158	1096	7	2316	2410	27	3060	3212	29	69511	65926	93	1.16937
49590	49563	74	11029	11071	43	991	917	0	510	754	0	2138	2198	24	2227	2325	25	72438	71555	88	1.17039
106650	93925	90	39590	34426	85	1429	1058	7	1698	1643	20	3252	2893	34	4899	3993	43	108430	90979	102	1.1714
112647	99515	91	34515	30115	83	1481	1350	16	2047	1874	21	4159	3460	40	6034	5680	48	117221	104859	100	1.17748
87808	86936	81	25413	24912	78	1137	867	0	1426	1085	7	2880	2466	31	4263	3570	39	91643	85861	96	1.1785
89809	86043	85	18951	18605	56	1367	1361	14	1502	1750	20	3430	3255	32	4729	4891	37	96424	92825	97	1.18357
90134	85289	86	29399	27240	80	1113	1031	5	1679	1562	21	3249	3068	32	4782	4396	38	96890	90619	96	1.18458
106678	106165	81	34612	34047	79	1311	1293	12	2413	2072	27	5165	5131	39	7099	6492	43	234540	223740	98	1.1856
123876	113059	88	40688	36125	85	1280	1390	16	1828	1822	18	3902	3334	37	5615	4390	47	125301	113488	102	1.18661
86958	85206	94	26116	25902	76	782	872	0	1287	1264	13	3051	2948	29	4283	4537	36	103725	99233	94	1.18763
87965	88306	80	25188	24713	69	1235	926	0	1460	1373	14	3053	2798	30	3334	3234	33	91931	87783	94	1.18763
255782	185777	117	91538	65748	114	2422	1786	27	5292	3873	45	11262	8223	63	13803	10294	69	485002	343682	133	1.18966
179645	146121	95	56277	45058	92	2000	1592	22	4318	3329	42	7753	5986	53	11101	8981	63	350578	281795	112	1.18966
244840	184690	115	85909	68150	105	3114	2507	32	4069	3261	41	8733	6808	54	11379	8939	59	231645	181101	123	1.18966
80657	85494	75	35384	35195	76	1309	1149	11	1646	1606	18	3895	3970	33	4985	4881	39	95948	93851	87	1.19067
134489	120876	103	40696	36226	84	1347	1300	14	2768	2322	33	5196	4735	40	7431	6111	50	166270	147260	99	1.19168
88454	84976	81	13399	13075	48	965	871	0	1357	1252	12	3125	3036	30	3879	4266	36	94432	90478	90	1.1927
90695	89354	82	32306	31017	79	941	927	0	1838	1564	19	3479	3420	34	5026	5015	35	99655	96582	92	1.19574
123649	108115	91	46999	41152	86	1149	997	0	1663	1824	18	3583	3274	34	5164	4194	43	110311	99891	101	1.19777
191306	155542	107	78483	65998	93	2279	1810	25	3111	2584	32	6085	4894	49	8393	6858	50	182932	147914	112	1.20081
81246	78724	79	20548	20071	61	1179	1096	11	1522	1546	16	2948	3037	29	3482	3589	32	82375	76543	90	1.20385
146474	124479	93	43415	35054	88	1395	1249	12	2271	1819	29	5089	4452	42	6431	5210	48	188361	160786	107	1.20588
309687	228940	122	115750	84821	119	4680	3466	39	7473	5183	50	14435	10808	71	20384	15205	82	416742	316614	137	1.2069
124032	111495	88	37982	32718	86	2035	1773	24	2672	2523	30	4765	4184	37	6999	6396	47	132663	114276	103	1.20994
140371	118650	94	46714	39211	87	1133	1079	8	2632	2640	31	5148	3905	43	6084	4948	45	135869	112818	105	1.21298
92741	89124	88	32160	30508	78	1213	1380	11	2483	1802	32	3234	2939	33	5105	4737	40	103094	99184	96	1.21704
139176	119213	92	44994	38383	87	1663	1208	19	2369	2106	28	5228	4217	45	6997	5952	54	137289	113422	106	1.21704
93445	91132	81	30440	28932	78	935	897	0	1359	1421	19	2949	2713	33	3570	3194	36	95587	88825	96	1.21805
102878	100495	83	18936	18888	58	1560	1485	17	2773	3199	27	4309	4266	35	6284	5867	43	136131	133116	96	1.21907
257041	190141	113	96480	70343	106	3063	2256	31	6315	4960	49	12542	9374	68	17799	13004	82	595271	442796	124	1.2211
138099	115580	90	43857	36607	88	1278	1168	12	2405	1906	31	4289	3454	41	6062	4633	44	130775	111406	103	1.22211
188550	153885	103	81972	67149	95	2101	1561	27	3208	2667	33	7023	5964	48	9704	8455	55	204026	169728	110	1.22312
142193	114364	92	41014	32527	89	1822	1514	23	2572	2055	36	4984	3998	47	6396	5029	48	139777	108059	104	1.22312
102523	91505	88	33097	28799	82	1366	1153	12	1855	1352	22	3222	2775	33	4342	3518	41	101702	89125	96	1.22312
317259	199099	130	99372	63488	125	4811	2718	45	8455	5243	58	13790	8452	71	18634	12805	85	399226	249015	143	1.22515
109702	107434	83	23818	23443	68	1246	1435	12	2525	2406	27	5706	5721	42	7163	6669	43	245500	236149	98	1.22718
166834	133455	98	48036	38216	91	2218	1861	24	3016	2263	32	6207	4981	50	8016	6449	55	176850	138078	110	1.23428
221970	176101	110	76706	61459	105	2359	1990	25	3653	2937	38	7677	6141	53	9470	7677	56	208443	160220	122	1.23732
191212	162501	97	67370	58640	93	2532	2157	26	3842	3027	38	8239	7234	50	11044	9568	55	234462	202667	110	1.23732
272020	193361	117	103070	73480	112	2731	1931	30	4521	3718	42	9445	6938	59	12722	9300	70	418172	300089	128	1.23935
130877	114016	93	45281	38715	88	1368	1363	15	2553	1986	29	4015	3550	36	5161	4621	43	123186	104765	106	1.24239
305302	238700	136	128937	102854	132	7444	6316	45	10882	8392	57	22608	18167	85	30816	24513	120	653367	505983	150	1.24239
89737	86746	84	20702	20306	66	639	785	0	1133	1387	12	2784	2735	27	3801	3425	36	104427	95699	96	1.24442
70294	69699	78	23672	23138	64	797	935	0	1333	1252	11	2591	2681	28	3937	3935	32	87981	87699	94	1.24645
67650	70176	74	33758	33912	74	1089	823	0	887	1230	11	2763	2677	27	3739	3798	36	70821	68955	87	1.24645
246958	202200	104	87366	72581	100	3815	3421	33	6212	5340	42	12024	9992	61	16147	13147	80	351933	288080	116	1.25051
95652	85945	88	34603	30604	84	1356	1234	12	1738	1309	19	3203	2758	34	4036	3596	39	97895	88129	99	1.25355
212185	157480	100	84038	63079	97	2955	1869	35	4187	3197	41	9879	7189	62	14010	10390	67	454884	344641	116	1.25456
146679	121071	93	46166	37156	91	1808	1089	21	2424	1867	28	4703	4058	41	6175	4876	46	137192	108097	107	1.25659
101644	100788	83	39009	38541	78	1137	1124	8	2145	2306	24	5255	5352	38	6487	6171	42	228553	219135	96	1.25761
71475	71039	79	23359	23334	67	855	939	0	987	1160	9	3023	2902	31	3388	3789	34	71867	74479	87	1.26166
357279	240648	128	142059	98053	127	4985	3252	43	10132	6326	64	17403	11968	80	23273	15228	91	514619	351064	144	1.26268
112675	100123	85	38587	33717	84	1389	1163	8	1471	1705	22	4140	3726	38	5674	4620	46	112388	98945	101	1.26369
169975	157942	88	52632	48229	88	2269	2026	24	3592	3292	35	7274	6504	48	10713	8977	59	225850	203664	105	1.26471
81088	77102	83	31972	29944	77	719	753	0	1377	1741	17	2932	2564	32	3909	3749	35	96859	92813	94	1.26471
170410	133091	103	59660	48349	94	2143	1616	24	2598	2094	33	5996	4911	47	7989	6560	52	160887	126583	112	1.26572
217800	155014	113	68237	49035	107	2935	2076	34	4514	3716	45	8418	6091	58	11575	7580	67	259316	181413	125	1.26673
105630	99570	86	38673	35729	83	1330	1247	11	2071	1900	23	3845	3500	36	5168	5056	41	118304	102121	99	1.26775
127661	123900	86	31398	30715	81	1574	1792	20	3111	3290	29	7064	6700	48	9364	8498	53	314664	297859	102	1.26876
60071	59060	76	17247	16736	53	607	532	0	1538	1389	14	2163	2268	25	3404	3404	33	88821	84852	90	1.26978
122943	118548	85	47188	45268	82	1138	1310	14	2547	2489	26	5469	4806	44	7307	6824	49	248335	229892	101	1.27079
128186	123808	87	32875	32161	80	1753	1724	20	3656	3524	34	7489	7274	46	9102	8450	51	326926	307415	100	1.27282
153248	128634	93	43971	36688	91	1918	1629	21	2622	2117	28	4772	3885	42	7010	6025	50	144826	118786	109	1.27282
132621	125663	89	37980	35383	84	1707	1600	18	2204	1932	26	3852	3313	37	5223	4976	44	127616	122055	102	1.27789
263275	190042	125	75426	54363	106	3140	2258	36	5729	4528	47	10417	7771	57	14946	10824	72	327377	244270	125	1.28093
97053	90792	91	32920	29389	82	1256	1082	7	1847	1692	21	3372	2959	33	4792	4002	40	108723	97672	98	1.28296
186057	145687	100	65292	51093	96	1970	1456	19	2658	2306	30	5819	5040	43	8274	6571	56	197631	150248	114	1.28398
156291	135462	91	82303	72562	89	1700	1429	19	2783	2243	31	5306	4175	45	7054	5886	51	184262	155701	103	1.286
173300	142292	101	54411	44818	93	2107	1948	26	3108	2682	34	6166	4911	47	7977	6391	50	163423	137398	109	1.28702
326852	241844	125	135488	106320	123	5964	4392	43	8697	6444	54	17333	13011	78	23018	17793	89	475997	363780	139	1.28702
178882	154442	110	58061	49740	93	2522	2024	28	3279	2966	34	6045	5317	44	8938	7877	54	170703	149516	107	1.29006
114576	103292	94	38964	34702	83	1692	1235	20	2213	1979	26	4704	4341	39	6420	5649	42	142902	126831	102	1.29107
97077	96783	81	38334	37577	78	798	745	0	1608	1446	22	3491	3318	33	5412	4999	43	164195	158734	96	1.29513
225148	175172	106	69161	53990	103	2962	2168	33	3794	3080	39	8883	7113	57	12600	8500	67	228405	177949	122	1.29513
69142	67969	77	17558	17831	51	593	807	0	1224	1228	9	2482	2343	28	3029	3170	31	74742	72312	92	1.29513
143154	111853	94	42971	33765	89	2144	1518	24	2884	2415	34	4964	3797	43	6736	5141	46	153597	119964	107	1.3002
132197	112344	92	46627	39269	88	1602	1107	16	2723	1792	32	4328	3596	38	6200	4721	45	155135	130712	105	1.30122
82924	72244	90	33718	30781	79	749	656	0	1516	1172	11	2487	2318	28	3416	3250	34	94947	87083	96	1.30325
71477	71605	78	14905	14779	50	1272	1143	9	1584	1546	17	3133	2935	31	4368	3896	35	82427	78641	94	1.30426
215721	164025	100	77027	58859	97	2827	2120	32	5491	4303	45	11993	9184	60	15119	11651	76	505138	377497	116	1.30629
170688	132905	101	52651	41317	94	1947	1595	20	3422	2674	36	5510	4239	45	7843	5901	55	167716	132489	113	1.31136
193373	168014	102	71602	61503	94	2058	1767	23	3496	2927	33	6229	5465	47	9164	7581	53	214869	182979	111	1.31237
170059	136369	93	53203	42845	92	1876	1649	21	2501	1949	30	4980	4124	43	7628	6260	49	161768	126857	111	1.31237
184390	144690	99	63111	49446	97	2048	1930	23	3516	2800	37	8027	6537	51	12822	9802	64	390604	303597	115	1.31339
309952	235511	132	167117	129426	123	7559	5810	44	10533	8141	56	19987	15703	80	26704	22164	104	548860	432289	139	1.31542
68621	68900	77	21941	21467	61	598	665	0	1346	1217	11	2565	2431	27	3159	2759	35	88198	83618	92	1.31643
162049	131723	96	49351	40122	92	2011	1704	24	2820	2312	37	4578	3839	41	7048	5427	50	156079	130314	111	1.31643
127768	110915	94	41642	36081	86	1529	1355	16	2580	1784	31	3936	3367	37	5481	4825	43	116495	102015	99	1.31846
49687	51082	73	16381	16895	49	487	683	0	591	853	0	1569	1669	19	1833	1919	23	67704	66508	88	1.32252
196756	158947	97	81147	65848	94	2488	1652	28	4425	3454	40	8933	7438	53	11965	9561	65	407846	336345	112	1.32353
123698	109050	87	36819	31491	84	1564	1258	15	2257	2102	29	4803	4205	41	7095	6172	46	146574	132019	103	1.32657
178672	138150	99	52412	40461	95	2106	1641	25	2449	1890	32	5754	4426	47	8506	6302	51	172697	132886	114	1.32759
196010	156311	96	61070	48336	93	2390	1894	26	3662	2751	36	9855	8122	58	12902	10357	65	412264	334089	112	1.32759
160338	135930	96	59978	50737	91	1368	1099	7	3190	2637	31	6238	5383	48	7958	6470	57	249047	213382	108	1.32961
102257	94597	90	36875	33064	83	1232	966	0	2006	1678	23	3062	2550	35	4858	4080	39	104446	88517	100	1.33063
157685	122437	103	51277	40075	91	1693	1185	14	1966	1716	20	4594	3503	43	6555	4705	50	160705	121259	110	1.33164
109692	102341	83	30801	27846	82	1360	1095	11	2069	2206	23	3564	3501	32	4781	4220	39	102583	92960	99	1.33367
147070	132040	92	68771	59420	88	1615	1343	20	2706	2288	33	6833	5711	49	9582	7579	59	320707	275612	103	1.3357
204958	161153	102	45362	35147	94	2633	1840	31	3897	3001	44	7462	6120	50	9820	7931	58	220640	173503	115	1.33773
111390	97152	88	43270	37684	85	884	754	0	1767	1356	21	3642	3253	35	5269	4570	44	131565	109227	102	1.33773
72616	72097	79	26219	26092	75	1152	1017	3	1324	1220	15	2299	2402	26	3661	3737	32	78619	74833	93	1.33874
289893	239622	109	100422	82735	106	6290	5225	41	8638	6813	57	17628	14527	74	22766	19458	88	480077	399398	124	1.33874
103955	97755	82	39609	36928	80	833	710	0	1119	1460	13	3141	2991	33	4856	4550	39	132113	125214	98	1.33874
143676	125177	89	48010	41293	86	1795	1779	22	2810	2483	34	5309	4443	43	6734	5934	46	158689	131651	105	1.33874
54125	53868	75	11761	11569	46	763	579	0	925	1071	6	2342	2138	27	2797	2294	31	65867	62440	90	1.3428
87507	86195	84	18773	18905	55	746	896	0	1300	1339	18	2791	3022	26	3470	3619	32	88584	85514	95	1.34584
224002	165058	104	68415	50506	98	3239	2317	34	4021	2794	46	8332	6312	53	11220	7704	66	236854	166280	117	1.34584
109258	93964	87	36441	31562	86	1129	983	0	1654	1403	21	3362	3135	33	5984	5318	43	125912	107526	103	1.34888
89015	88846	82	33937	33698	78	834	865	0	1753	1332	14	3895	3641	34	5142	5122	37	173169	166155	95	1.3499
57110	55506	85	21943	22039	60	641	523	0	1027	912	0	1749	1710	19	2595	2671	28	59594	59018	89	1.3499
200074	164802	98	63197	51246	95	3134	2424	31	4320	3518	40	8640	6924	53	12247	9949	67	263426	221388	112	1.35497
106101	103208	84	32228	31221	80	1088	930	0	1676	1843	22	3909	3769	33	5464	5318	39	145176	140369	95	1.357
196775	153032	101	64085	49738	98	2230	2038	24	2442	2271	27	6715	5484	49	8988	7065	56	208031	160338	116	1.36105
296145	200567	140	86770	58588	128	3517	2602	35	5699	4177	49	11481	7564	66	14750	10105	73	322859	221658	147	1.36207
130071	110663	93	37340	30968	86	1455	1407	15	2692	1978	34	4727	4129	40	6982	6106	46	135919	112425	106	1.3641
77730	76186	78	31160	29527	78	999	1055	7	1043	1296	11	3059	3141	30	4277	4264	38	101328	95170	94	1.36511
209681	157417	107	70660	53584	100	2629	1918	30	4083	2865	43	9693	7035	57	13484	10558	68	456696	341535	119	1.36714
106288	102265	86	33673	32115	80	1443	1318	14	3363	2745	35	4583	4309	40	6076	5919	45	122840	116438	98	1.36815
86437	82168	83	29537	27214	78	1076	1015	5	1495	1222	12	3526	3025	35	5266	5134	43	115323	103211	97	1.36815
58484	56845	81	14023	14013	47	990	813	0	1132	1252	13	1953	1947	21	2459	2720	23	56549	56150	90	1.37018
330454	214593	126	103935	67932	121	4922	3262	42	6270	4086	50	13784	9369	75	19375	13307	84	393848	262708	140	1.37018
188211	161694	101	67122	56918	93	1772	1498	21	3114	2644	32	7076	5837	54	8228	6953	50	276775	235608	110	1.37018
271409	219126	110	128328	102379	108	7074	5488	45	10460	8505	62	23273	18065	90	32246	25332	112	629305	499964	125	1.37323
104411	93902	91	37730	33394	84	1607	1475	17	2401	1897	30	3539	3163	33	4758	4397	39	111962	96856	100	1.37525
41385	42093	71	17919	17781	54	402	521	0	488	628	0	1119	1284	12	1679	1577	21	50909	49387	85	1.38134
119177	116166	84	35607	34901	81	1605	1499	16	2740	2953	27	5849	5407	44	8861	8095	52	283478	265202	100	1.38438
239823	194002	104	76431	60887	98	2880	2145	30	4594	3553	39	8566	7287	53	10816	8610	58	242733	197477	117	1.38438
229458	163663	113	83724	59924	106	2507	1967	28	3674	3124	39	8706	6348	57	12283	7979	69	427221	299487	124	1.3854
198486	172593	97	59153	50207	93	2483	2263	26	6338	5685	43	7074	6459	44	9177	7803	55	216317	187744	108	1.38742
151230	121467	95	48877	40110	90	1922	1390	20	2103	2035	26	5212	4045	44	7922	6654	51	159779	128886	108	1.38945
204717	157658	116	68008	51540	98	2419	1828	27	3402	2822	39	7288	5384	54	9681	7675	59	207989	161332	116	1.38945
101852	99793	81	34908	34376	78	1409	1426	14	2157	2123	21	5033	4679	39	7103	6978	44	222357	214683	96	1.38945
72510	71960	79	25429	25179	75	1142	919	0	1761	1611	20	2430	2577	25	3532	3398	34	73545	68796	93	1.39047
143727	118831	93	49397	40730	92	1679	1198	16	2679	1731	31	4650	3643	41	6296	5209	49	132825	104491	109	1.39249
147413	139613	88	32049	30601	83	1948	1845	22	2511	2608	25	5753	5561	41	7491	7067	49	153453	143816	101	1.39351
237840	203932	106	102865	89320	101	5076	4393	38	8375	7298	51	15276	13227	74	19467	16924	85	389465	345550	116	1.39351
191837	157003	96	86974	72033	96	2324	2033	24	4156	3489	42	10550	8751	60	14034	11861	76	455387	389699	113	1.39959
224965	172326	104	60332	46321	99	2437	1711	28	4295	3758	41	8305	6542	53	11727	8830	66	266408	202770	116	1.39959
89449	86838	81	20829	20788	65	954	828	0	1861	1687	20	2588	2776	27	4213	4417	32	83982	83320	95	1.40264
63018	64643	74	23511	23621	63	779	815	0	829	876	0	1771	1967	22	2225	2217	27	70732	67447	90	1.40467
171924	139017	94	62474	50349	93	2089	1731	23	2767	2409	33	5455	4414	44	7421	6210	50	160481	133866	107	1.40568
198132	156656	102	64426	51222	96	3028	2166	33	3790	3179	38	7328	5781	51	10941	8696	59	219505	173665	113	1.41176
97000	93027	96	35635	33707	81	1099	967	0	1734	1876	19	4712	4189	41	6263	5668	50	198180	184598	96	1.41176
62671	62936	83	23600	23566	71	612	773	0	867	936	0	2068	2196	22	3213	2908	32	71062	71840	88	1.41379
173882	156952	94	71261	63407	91	2566	2020	26	3776	3730	33	6332	5910	44	8910	7542	57	213114	190620	108	1.41582
221898	180504	97	78645	63682	97	3420	2634	33	4590	3653	42	8631	7237	55	10486	8636	57	224593	175305	109	1.41582
151531	136172	92	72587	64791	89	1414	1285	12	2991	3075	28	5280	4418	45	6620	5519	54	185143	164803	106	1.41988
67536	68747	76	15745	15630	48	701	702	0	993	1336	12	2342	2497	27	2814	2992	28	96884	96936	91	1.41988
210975	165903	100	68207	54610	95	2516	1866	28	4114	3524	39	8031	6449	55	12603	9492	63	246720	191093	112	1.41988
249126	181119	109	75393	56687	105	3240	2463	35	5226	3610	48	10328	7694	66	14181	10679	72	301545	228715	123	1.42089
207455	160775	101	64236	49281	98	2169	1983	26	20387	17434	83	7408	6061	51	9473	7644	56	198600	159044	115	1.42292
149470	126203	90	44156	37091	88	1781	1525	20	3335	2347	36	5141	4548	43	7507	6172	53	150608	130416	106	1.42292
83006	81620	82	24555	24252	72	1098	1133	9	1475	1466	17	3175	3113	32	5010	4534	44	97653	93915	94	1.43205
64761	64170	80	29350	29554	74	671	610	0	1337	1333	13	2046	2181	25	2720	2633	32	71588	72054	90	1.43205
72608	73398	76	23152	23172	67	498	615	0	1488	1304	15	2267	1971	23	2817	2579	30	79023	77111	93	1.43408
145380	112784	95	46784	36623	90	1950	1601	23	2515	1467	32	5546	3853	48	7246	5814	51	151200	115277	109	1.43509
181291	150718	98	78201	64471	95	1988	1482	25	2994	2489	35	5950	4835	44	8051	6669	51	175468	139427	112	1.43611
65165	65713	78	22094	21984	69	900	992	0	806	1041	4	2225	2158	25	2578	2569	28	73751	70238	92	1.43915
312108	206161	142	97458	64030	127	4541	3006	41	6395	4882	47	13553	9401	69	19476	12926	83	372587	242425	146	1.4432
187698	152354	99	62319	51015	97	1995	1833	23	3164	2587	36	6361	5249	48	8920	7047	56	180420	151750	114	1.44625
41718	41539	71	17796	18128	55	621	613	0	655	1003	2	1567	1510	17	2105	2078	21	51384	52553	86	1.44726
161139	144307	93	49090	42567	90	2258	2111	26	3200	3004	35	6174	5628	45	9512	8283	60	201045	174416	107	1.44929
94908	84279	87	37504	33156	83	1187	1082	7	1971	1428	24	3098	2887	34	4613	4237	41	109969	95146	99	1.45132
214913	163969	98	90915	69394	96	1825	1602	20	3977	3176	37	9392	7317	54	12735	9117	64	428363	327031	113	1.45233
197291	155584	99	77440	61111	94	2019	1976	21	4656	3603	43	9700	7997	54	12122	9401	63	424730	332732	113	1.45233
132434	122712	85	50946	45705	84	1710	1248	16	2454	2558	28	4030	3741	39	6372	5615	53	135316	120284	98	1.45233
114147	108691	86	43000	40958	81	1612	1631	17	2190	2367	27	4599	4166	40	6428	6248	47	127085	118163	99	1.45335
140422	114824	99	40266	33659	88	1798	1244	20	2222	1779	26	4573	3457	42	6325	5110	46	135680	108548	105	1.45436
126877	111141	103	42540	37146	86	2003	1762	23	2489	2118	27	4760	3781	41	7034	6694	51	140610	117551	101	1.45436
61198	61216	78	20602	20635	58	637	672	0	1205	1124	11	2166	2267	25	3118	3090	33	72939	69872	90	1.45436
115593	106233	92	35776	32425	82	1506	1211	14	1825	1704	21	3396	3319	35	5325	4859	42	114042	102068	100	1.45639
94755	82906	99	31432	27743	81	1250	1011	3	1305	1470	18	3036	2832	31	3877	3670	35	91482	80148	97	1.45842
65732	64563	79	16270	15935	52	640	671	0	1207	1209	13	2636	2741	29	3981	3663	33	102010	98597	90	1.45943
168567	137918	103	49722	40257	91	2197	1531	28	2870	2619	28	6362	5373	46	8678	6839	56	185439	154872	109	1.46146
50500	51861	74	13991	14457	44	517	509	0	815	622	0	1623	1521	20	2465	2105	33	68228	65858	89	1.46146
94530	84149	91	32183	27621	85	1297	1197	11	2346	1803	28	3475	3237	34	4771	4027	43	101465	89801	100	1.46247
226329	170636	109	91800	74237	103	2939	2489	33	5126	4106	42	10464	8463	61	12179	10298	61	347763	284730	121	1.46247
164128	131878	97	56406	45850	93	1651	1216	19	3087	2683	37	4650	3604	43	7262	5674	46	143914	115991	110	1.4645
117345	99049	94	42265	36327	88	1141	1090	9	1799	1465	27	3673	2950	37	5510	4417	44	123063	104319	105	1.46755
31261	31241	68	14172	14324	49	451	550	0	528	451	0	1274	1076	8	2144	1940	22	37517	38791	82	1.46755
206774	156428	103	63158	46677	97	2167	1906	24	4309	3172	46	9250	6983	56	12308	9437	63	415971	313026	116	1.4716
143883	117377	92	48071	39280	90	1560	1303	18	2814	1854	30	4418	3492	38	6891	5727	45	151160	125667	106	1.47363
138446	110891	93	46339	37445	90	1103	896	0	2421	1927	29	4565	3615	43	7059	6036	50	131606	103497	108	1.47465
144610	127207	93	50461	42678	88	1586	1470	14	3059	2796	29	6525	5672	47	8244	7437	55	289725	254123	107	1.47465
173850	135675	98	57212	45184	94	2534	1830	29	3022	2515	32	7159	5748	51	10684	8673	60	219547	169992	109	1.47769
185219	152578	114	56512	47138	95	2394	1951	24	3183	2879	33	6369	5650	46	9512	7624	55	187840	153648	110	1.4787
103930	94226	86	35276	31502	80	1226	1203	12	1806	1449	22	3398	3149	35	5806	4907	43	111728	100704	94	1.4787
170743	156497	90	62936	57932	87	1513	1515	16	2899	2142	32	6636	6037	45	7902	6853	47	237652	220034	104	1.48377
127237	107778	90	35906	30525	87	1046	885	0	2656	1704	30	3837	3154	36	6275	5329	44	119200	98601	105	1.48783
75348	73546	77	15780	15447	51	907	978	0	1086	1172	14	2457	2593	27	3227	3498	30	77231	79516	91	1.48884
229761	177727	104	60786	46254	100	2965	2557	31	4664	3598	48	8612	6667	57	11508	8843	66	243758	186646	119	1.48986
195114	155987	99	59189	46929	97	2613	2083	28	3312	2316	36	7049	5484	52	9661	7473	61	186745	144498	115	1.49189
120924	115644	87	35959	34723	80	1262	1365	14	2707	2881	27	6155	6120	40	8381	8348	44	296698	282596	99	1.49696
165397	143781	90	60208	52003	88	1741	1444	19	3308	2437	39	4974	4265	40	6669	5652	49	155222	130760	106	1.49696
330995	223670	125	109234	76819	121	4069	2830	41	7201	4871	55	12846	8775	63	17819	12360	76	405166	275062	139	1.5
194483	160126	106	103582	90232	98	2850	2299	28	4068	3573	38	7939	6713	52	10451	8624	64	210964	175889	116	1.50203
89761	88292	90	35465	35114	78	760	943	0	1684	1771	20	4339	4055	37	5311	5047	40	161173	156730	96	1.50304
73564	70053	83	26807	25871	75	849	864	0	868	803	0	2198	2196	27	3347	3126	31	83789	80319	91	1.50507
156213	146377	96	42091	38657	85	2240	2000	24	3184	2942	29	6006	5431	43	8749	7719	53	189240	172435	104	1.50609
228943	168303	103	64514	47478	102	2936	2098	32	4609	3236	44	8299	5866	60	11697	7957	64	230092	171263	121	1.5071
311218	229803	125	231607	158146	125	9359	6412	50	15964	11148	72	28988	20480	110	38620	27331	122	803133	552150	138	1.51116
187690	170821	108	46752	41916	88	2639	2479	27	4664	4279	38	7029	6325	46	10410	9165	56	203719	185190	109	1.51521
115563	97293	87	39620	32872	85	1359	1076	6	2005	1675	26	3942	3135	39	5466	5069	42	111261	96679	99	1.51623
122487	104319	95	45340	38933	87	1547	1332	19	2898	2284	34	4589	4036	37	6854	6023	46	136638	115572	104	1.51724
97144	91160	82	32106	29575	80	1316	1155	13	1958	1766	24	3134	2995	33	3918	3330	40	86256	75952	97	1.52028
291853	228167	114	121666	99198	106	4695	4023	37	10021	8381	53	14521	11691	70	21170	16402	88	413412	337889	125	1.52028
92528	89884	81	22952	22506	67	1461	1483	15	1772	1816	20	3908	3957	32	4721	4775	39	102938	104763	95	1.52231
68905	71362	75	18215	18107	55	1024	1049	7	1312	1332	12	3063	3011	32	4305	4285	39	92557	90575	89	1.52231
93735	92474	80	31597	31144	77	1081	1138	8	1969	2022	22	4713	4308	38	6146	5793	42	197423	191424	95	1.52333
284149	194552	127	93145	64588	122	4682	3000	42	5656	4043	47	11877	7487	67	15103	10711	71	327214	227529	141	1.52333
129023	120773	102	43640	40792	86	1670	1466	17	2762	2470	28	5696	5261	41	8551	8358	46	267953	249726	102	1.52333
126466	122007	98	40367	39271	80	1534	1679	19	2475	2525	28	6202	5823	46	9245	8814	51	303771	291298	100	1.52434
66115	66217	75	21689	21903	63	1004	1158	9	1324	995	0	2353	2252	26	3599	3246	34	74756	75606	91	1.5284
157763	134479	93	58744	48885	91	1798	1699	18	3338	2806	39	7005	5969	50	10547	9197	59	333164	281183	108	1.5284
165688	158278	88	51164	48708	85	2672	2399	28	4133	3733	39	6867	6576	47	8868	7921	52	185871	177625	105	1.52941
172770	162529	95	52223	49410	88	2037	1720	23	4311	4203	39	8763	8498	48	11899	10620	59	382815	351525	107	1.53043
125923	122177	83	36993	36146	80	1626	1543	18	3141	2783	32	6560	6294	43	8214	7808	50	270158	256342	100	1.53043
203978	161058	101	49786	38465	95	2311	1920	28	3813	2942	39	6868	5702	46	9815	7902	65	191877	149665	116	1.53245
139783	121766	88	46236	38535	87	2073	1504	25	2257	2242	28	4914	4138	40	6885	5720	46	159400	133838	104	1.53245
206614	168658	99	94997	79375	96	1959	1883	20	4799	3869	42	9801	8421	56	11716	10478	59	420142	357943	114	1.53245
136250	116321	97	40265	34442	88	1813	1427	21	2659	2472	31	5480	4540	48	7029	5599	53	150781	127142	106	1.5355
59999	60872	75	18868	18580	60	494	658	0	832	903	0	2096	2281	24	3495	3306	35	63513	60000	91	1.53651
162030	150112	90	45097	42246	87	2372	2168	23	4176	4118	37	7768	7007	52	11474	10271	55	238205	221129	105	1.53955
130959	107671	94	46351	37483	89	1663	1293	16	2048	1784	24	5554	4418	47	7510	5911	46	161016	126058	107	1.53955
130740	126403	84	56689	54982	83	1442	1535	15	2962	2708	28	5885	5700	45	7219	6733	49	245727	228379	101	1.54564
268714	197849	106	73047	52923	102	3935	2800	40	5670	3833	50	10862	7898	62	14854	10834	69	300248	222508	122	1.54564
145726	113263	98	40568	31880	89	1860	1692	20	2376	1664	30	5421	4698	44	6217	4709	49	143210	113412	108	1.54767
217527	184101	98	148340	130116	96	5112	4397	38	7269	6527	49	15754	14022	74	21210	19169	86	457739	401504	113	1.5497
66085	65753	78	21236	20919	62	353	463	0	638	751	0	1833	2016	23	2224	2523	24	69349	66683	91	1.55274
123364	108082	92	40330	34461	87	1528	1236	16	2138	1665	28	4625	4145	39	5367	4756	43	126839	109374	104	1.55477
192866	166491	99	80371	70148	94	1980	1926	22	2909	2664	34	8262	7048	52	10746	9312	59	321853	274539	111	1.55477
88531	86656	81	19526	19455	58	1051	1011	3	2086	1344	23	2781	2807	28	3762	4025	32	75418	73830	96	1.5568
190219	148096	111	50480	40005	99	2195	1873	27	3643	2462	40	6604	5518	47	8867	6998	55	186153	152364	118	1.5568
144989	122324	92	52448	43696	88	1705	1409	21	3102	2912	34	6094	5458	43	7803	6453	56	279352	234187	107	1.55882
161865	144118	92	81551	74371	90	1929	1744	22	2826	2830	29	5814	5206	43	8178	6879	54	162915	139819	107	1.55882
178454	162336	99	53587	48844	90	2559	2405	26	3301	3575	32	6969	6411	44	10278	9284	59	201913	179966	108	1.56085
129739	110971	96	44004	38176	88	1104	1034	6	1963	1725	24	4320	3398	39	6099	5383	49	116859	94822	106	1.56187
84633	82459	82	26700	25863	76	918	799	0	1231	1264	13	2259	2344	26	3771	2950	38	83451	78672	95	1.56288
184816	150222	100	40800	32295	92	2285	1777	26	3528	3148	34	6940	5973	46	9300	8174	52	185680	155009	112	1.56389
55106	54571	78	14720	14604	49	536	761	0	744	787	0	1733	2080	21	2666	2422	29	62893	63488	90	1.56998
167498	136022	93	55014	44012	91	2373	1895	28	3123	2594	37	6942	5575	49	8918	7280	52	210780	173618	109	1.56998
77255	76474	77	27713	27829	75	286	422	0	1220	975	0	2554	2712	28	2700	2622	29	104122	99303	94	1.57099
316360	203064	126	117069	83834	122	5414	4056	41	7105	5355	52	14908	11160	72	21274	15803	90	412458	311242	141	1.57099
121698	108226	89	37648	32392	85	1460	1331	14	2017	1567	23	3666	3083	38	5066	4661	39	127398	113171	102	1.57302
84502	82669	79	25964	25925	76	1017	846	0	1453	1691	17	2916	2849	32	4394	4558	36	107234	102126	94	1.57505
103018	89467	99	33602	28663	85	1065	929	0	1666	1523	25	3051	2809	32	5014	4996	37	118681	102782	101	1.57505
50206	53497	67	12477	12724	45	316	410	0	1629	1182	13	1885	1973	20	2598	2496	31	58880	60088	88	1.57606
67415	66522	79	21084	20903	65	865	879	0	695	924	0	2199	2359	26	3282	3126	30	88491	86946	92	1.57708
64270	65577	74	13961	13852	47	649	424	0	1246	1104	16	2061	2101	25	2274	2783	24	79484	78714	89	1.57809
86660	83868	82	33122	32482	79	800	702	0	1167	1258	11	2064	2060	24	3111	2905	32	74038	71314	93	1.57911
233656	181403	117	74903	57584	113	3553	2646	35	4375	3789	44	9041	7009	55	13147	9540	66	269701	215094	117	1.58114
128754	126042	83	38789	37912	81	1014	1214	10	2737	2279	27	5507	5152	42	7523	7618	45	232010	215050	100	1.58722
171649	138942	97	59864	49063	93	2073	1985	20	2803	2314	29	5729	4407	47	7530	5484	54	148860	119675	110	1.58722
359526	259261	136	198687	153928	136	7483	5239	47	12636	9747	62	21940	17957	83	30724	25673	127	649425	519017	151	1.59229
175814	136248	108	54813	43579	94	1896	1565	24	3630	2366	40	5528	4169	48	7539	6607	49	180470	138905	113	1.59736
227900	187063	99	76743	60388	97	3899	3079	35	5556	4320	46	10484	8608	57	13511	10165	71	294950	242975	115	1.59736
287364	201812	120	79973	56340	115	3750	2536	39	5936	4267	45	12326	8418	67	16402	11546	69	323973	228194	134	1.60041
104622	98788	85	38362	33669	81	1147	913	0	2017	1771	20	3769	3093	37	4188	3407	38	108206	94088	98	1.60548
232946	177161	107	72025	54670	105	2609	1855	30	3861	2821	40	7694	6215	51	9763	7371	62	224739	172376	120	1.60548
213806	181017	110	99634	85260	106	4197	3683	34	5763	4808	44	12591	10530	59	17045	14540	72	322388	278486	121	1.60852
224770	180655	103	88608	73048	101	3055	2336	32	4671	3659	42	7956	6600	52	11166	8236	61	244748	191662	119	1.60953
223535	171132	102	77540	59214	99	1996	1652	21	3570	2749	38	6689	5301	49	10003	7845	54	243082	192272	114	1.61156
94623	93227	79	25405	25097	68	1598	1500	20	1510	1693	20	3453	3455	32	5078	5016	38	108763	108393	96	1.61156
209780	164369	99	79469	60968	96	2909	2289	30	5417	4156	50	9979	7744	59	15296	12177	74	476480	369245	114	1.61156
85262	83773	94	20907	20478	60	494	579	0	1209	1445	14	2393	2256	27	4050	3637	35	94995	92094	94	1.61359
62521	60212	78	22688	22235	63	683	683	0	600	1002	2	1969	2210	22	2135	1880	27	73163	71937	88	1.62069
97148	94065	82	34549	31786	81	1592	1459	15	1505	1662	19	3830	3611	36	5974	4929	45	116044	104777	95	1.6217
68323	67401	77	17861	18012	54	910	893	0	919	1284	12	2575	2565	27	3761	3753	31	79703	77534	93	1.62677
173474	153988	91	64334	57065	88	3349	2913	32	6123	5658	44	11157	9795	64	15689	13985	77	299447	278914	107	1.62677
158859	140149	90	58228	50993	87	1742	1502	22	2662	2338	31	5216	4694	40	7252	6179	50	154770	136831	106	1.62677
50125	49200	75	18425	17967	55	668	635	0	1102	1139	9	1861	1848	23	2312	2364	26	66990	64869	89	1.63083
209633	186875	97	67358	60677	95	3430	3105	31	4830	4587	39	11156	9550	56	14606	12346	74	306781	267376	114	1.63489
69782	69602	77	18382	18690	52	914	905	0	1108	1104	8	2294	2083	25	3450	3258	33	62993	61449	88	1.6359
97116	96485	79	27106	26214	71	1152	1311	13	2239	2076	28	3931	3711	34	5118	4712	41	109697	105519	95	1.6359
41857	42979	69	14377	14789	47	282	367	0	994	747	0	1209	1070	8	1547	1634	17	46157	46492	87	1.6359
166801	150764	89	64694	57248	89	2137	1866	20	3459	3281	31	8116	7558	47	11327	10186	64	367987	329033	106	1.6359
106245	100374	99	38291	35135	99	895	932	0	1712	1771	19	4087	3424	34	5794	4847	42	172694	154795	99	1.6359
123660	113159	86	45557	40623	84	1893	1771	20	2390	2046	26	5090	4012	42	6227	5822	42	135067	122076	101	1.63895
146829	121533	92	46467	37937	88	1823	1598	19	2352	1948	30	4890	3952	43	7053	6070	47	152706	123211	105	1.63996
111074	97497	84	38524	32660	84	872	839	0	2081	2047	25	4174	4001	37	5750	5045	43	122428	105547	101	1.63996
208824	165497	117	61575	49054	98	2658	1962	29	3851	3231	33	8134	6898	54	11705	8928	70	239264	192447	115	1.63996
184551	148826	99	58838	47992	95	1724	1410	22	3349	2890	36	7906	6878	49	12304	9936	66	376167	317082	113	1.64097
194948	160656	98	82907	70335	95	1927	1602	24	4659	3963	43	10043	8591	58	13544	11714	73	454172	375742	114	1.64097
200447	155002	102	77017	60788	96	2219	1587	26	3115	2650	39	8362	6803	52	11331	9331	61	368205	290100	114	1.64199
39770	39113	79	10810	10975	43	320	534	0	432	689	0	1190	1269	11	1965	1777	20	53574	53451	82	1.64402
296334	207791	134	100647	70365	128	4090	2818	39	6735	4742	50	12489	8996	69	16177	11401	77	402468	286309	147	1.64706
136224	118019	91	43295	37183	87	1601	1306	18	2440	2186	28	4562	4040	41	6736	5522	49	145407	121962	105	1.65112
130922	108735	92	42862	35505	87	1272	1297	13	2402	1632	34	4656	3408	44	6068	4879	46	141385	108112	105	1.65213
151525	121678	93	46911	38314	89	1742	1473	18	2744	1940	25	4860	3947	42	6930	5032	50	125633	102068	107	1.65213
158732	130249	94	48071	38953	90	1942	1634	22	3095	2549	36	5840	4672	47	8631	6807	55	185184	149974	109	1.65213
179024	141431	96	54227	42119	92	2055	1518	25	3095	2248	39	6717	5351	49	8476	7004	52	169645	134461	110	1.65314
161422	146807	94	40985	36104	89	1582	1445	19	3126	3240	31	6732	6127	44	9675	8884	48	209693	183083	105	1.65416
155249	127020	96	59382	47941	92	1185	968	0	2430	2255	27	4345	3828	38	5495	4556	46	185772	152237	109	1.65517
193397	156273	111	48314	38294	95	2738	2140	29	3199	2995	30	7169	5796	49	8662	6909	50	178901	142795	116	1.65517
123737	111023	86	43131	38188	85	1630	1571	17	2198	2136	26	4098	3500	38	5674	5433	42	118116	103698	100	1.65517
222424	161061	115	70039	51237	103	2910	2129	35	4432	2977	46	8035	5568	55	11332	7782	66	227625	168377	120	1.65619
171684	161855	90	73845	69975	88	2616	2383	26	3626	3166	37	6278	5731	44	8863	7741	56	194348	178744	106	1.65821
99417	97635	83	39196	38650	78	1380	1453	14	2224	2123	25	4617	4460	38	5646	5616	41	198878	189582	96	1.65821
94965	92467	81	27854	27900	77	1455	1533	16	2014	2125	27	3491	3621	30	5461	5635	38	111482	108403	96	1.66024
94725	94788	78	20574	20290	59	1024	1048	5	2034	1952	24	3591	3590	31	4918	4662	39	102699	94017	95	1.6643
144026	117373	92	46166	37125	90	1651	1423	17	2678	2004	30	4858	3823	43	6713	4803	58	135573	107696	107	1.66531
156127	137425	90	50958	44384	89	1641	1457	20	2810	2652	32	5613	5303	42	7937	6266	49	193181	165623	108	1.66633
175248	140730	97	56829	45246	95	1756	1317	14	3241	2608	35	6323	4853	48	7943	6569	49	167718	135375	109	1.66937
136444	128706	86	44902	41841	84	1717	1560	18	2847	2190	33	4832	4524	37	5491	5156	45	133856	125878	101	1.66937
135495	118814	92	44929	38506	87	1662	1465	20	3268	2691	32	5013	4339	41	8273	6790	50	155851	136750	106	1.67241
274866	221890	110	142592	118905	109	4344	3589	35	7416	5962	49	13174	10789	58	19290	16225	79	413454	348574	125	1.67343
92842	88581	84	22776	20985	63	1107	896	0	1925	1757	23	3588	3272	34	4096	3957	36	100902	91811	96	1.67343
46132	45338	73	17342	17318	54	517	509	0	886	884	0	1654	1485	18	2694	2820	28	57885	58871	87	1.67444
177465	145016	104	64542	51407	95	1967	1633	22	4701	3744	41	9559	7157	57	12232	10598	61	455826	371320	113	1.67647
160262	134060	100	55930	46993	90	1855	1679	23	2763	2160	31	6307	5276	46	8351	6742	55	162329	135780	106	1.67748
171455	125559	102	59540	44065	95	2146	1582	27	2232	1768	28	5805	4075	46	7819	5845	53	174118	126511	112	1.67748
163678	130981	101	50140	40385	91	2064	1733	23	3273	2521	36	6111	4890	50	8013	6767	48	176993	143660	110	1.6785
194363	152093	99	58298	46087	95	1771	1309	20	3268	2551	33	5935	5128	45	8886	6893	53	191198	152748	115	1.6785
99664	81906	103	45426	32570	103	1602	1211	11	1914	1427	20	4420	2909	41	6143	4089	64	128800	88545	103	1.6785
56816	55788	80	14916	14744	50	689	710	0	683	775	0	1720	1836	21	2249	2371	26	69813	68160	89	1.68256
256110	197911	105	79659	61104	102	3798	2602	38	6276	4407	48	10753	8306	59	14675	11523	69	328731	256755	122	1.68357
154770	132382	89	48151	39538	88	1869	1518	25	2818	2459	30	5990	4557	48	8465	6186	66	168471	137140	106	1.68357
220813	161882	112	68947	50827	101	3022	2341	33	3541	2516	42	7735	5601	55	10717	7719	59	233830	163966	119	1.6856
92760	90102	82	30769	29673	79	825	752	0	1403	1386	20	2925	3069	28	3543	3525	31	116456	111051	96	1.68661
226843	179412	102	78740	60338	101	2330	1761	27	4339	3380	40	8347	6470	52	10337	7894	56	275129	224241	118	1.68763
86712	85923	79	30407	28790	77	1130	1088	6	1743	1496	18	3425	3365	32	4792	4625	40	108055	101096	95	1.68966
200607	162104	100	47886	36974	97	2017	1717	24	4358	3884	41	6551	5121	49	9985	7824	57	189950	152578	115	1.69371
208492	158315	101	62503	47121	97	2707	2004	28	3885	2831	42	8363	6372	54	10927	7958	60	217246	163375	116	1.69371
65602	64927	77	21884	21624	61	740	695	0	1386	1203	12	1910	1879	20	2467	2615	27	76445	72666	90	1.69473
60988	59688	81	18974	18965	53	478	552	0	1003	1109	7	1831	1819	23	2964	2692	31	67310	64323	91	1.69473
269650	206384	107	125939	101275	106	4525	3536	39	8041	6111	51	15072	12454	65	19545	15523	74	389599	323485	123	1.69574
161982	132587	96	87016	76821	92	3325	2688	32	4497	3778	40	9367	7852	57	13095	11434	62	263047	228896	110	1.69777
124549	110657	91	40844	35467	84	1899	1668	20	2402	1894	28	4955	4366	41	7302	6172	52	154516	131274	103	1.69777
104170	92769	90	28477	24852	83	1181	1158	10	1806	1811	18	3755	3364	36	4600	4563	35	96441	84192	100	1.70487
54643	53032	79	16203	15959	52	780	811	0	670	888	0	1640	1662	20	2633	2604	29	53087	50362	91	1.71095
142615	138160	84	42941	41484	83	1922	1937	21	3697	3592	32	8146	7676	54	11893	11541	58	377130	360227	101	1.71095
232785	182289	112	114707	96558	105	3314	2615	33	5050	4107	43	8563	6968	54	12316	9580	65	248862	196289	124	1.71501
45851	46347	73	13449	13797	47	626	573	0	1262	982	0	1888	1984	22	2742	2743	33	57893	57096	80	1.71704
260579	205826	111	133822	110148	105	5644	4546	40	6981	5379	51	15504	12664	74	20944	17063	78	426865	352803	123	1.71805
249321	190539	131	102742	76754	131	3410	2702	33	5538	4327	44	10219	7921	57	14474	10921	74	308614	235407	131	1.71805
152447	126171	91	48771	40742	88	1471	1149	14	2166	2111	29	5334	4690	40	6421	5742	48	157175	129384	107	1.71805
73678	72657	84	23752	23664	75	798	685	0	1617	1543	15	2874	2833	27	3176	2699	35	80180	77865	92	1.71907
243018	174364	106	74359	53191	102	3459	2529	36	4256	2823	42	8685	5970	57	12025	8826	67	262499	192975	121	1.72211
244819	178824	100	72139	52444	98	3267	2577	35	5502	4311	48	8783	6117	58	12259	9062	65	261783	194204	117	1.72211
142099	133363	88	49510	46306	84	2081	1849	21	2213	1949	25	4324	4026	36	6051	5820	43	126720	118294	103	1.72312
51718	51306	75	14132	13797	49	793	629	0	1336	1085	7	1748	1508	20	2076	2138	23	54991	54980	89	1.72718
76077	77128	77	17497	17592	52	939	804	0	1353	1338	15	2350	2247	27	3948	4128	36	82070	79661	93	1.72718
69350	68171	92	14140	14175	47	1056	931	0	1045	915	0	2793	2657	29	3766	3892	32	82270	82605	92	1.72819
152478	124396	100	57290	47460	91	1834	1386	19	2440	2058	29	4771	4217	41	6426	4903	48	137360	113774	109	1.72921
362872	239714	153	250256	192938	147	9397	6982	49	16238	12427	70	28666	21178	111	39510	28681	142	822984	611449	166	1.73022
79857	77898	79	24576	24450	75	892	808	0	1462	1153	10	2865	2914	30	4392	3988	38	100756	97174	93	1.73732
168156	134104	96	55814	44044	94	2027	1662	26	3199	2145	35	5354	4295	43	7679	6500	51	166809	128682	111	1.73732
91692	90892	79	21483	21040	63	1055	1253	12	1968	1608	21	3245	3338	30	4115	3865	34	98338	96949	93	1.73935
225097	176446	105	62186	48089	98	3608	2646	34	5514	4570	45	10879	8606	61	14977	11720	69	318422	251612	117	1.73935
88274	86151	81	30670	28917	79	900	930	0	1632	1666	20	3118	2954	31	5089	4568	43	97923	89819	95	1.73935
147644	126802	95	45003	38096	89	1533	1352	16	2535	1985	27	4641	4187	41	6274	5618	44	131890	114112	105	1.74037
125099	120651	90	46651	45342	81	1878	1754	22	2308	2137	26	4468	4160	37	6358	5744	52	134457	129764	100	1.74341
256662	189973	111	131692	93776	113	4685	3296	43	7641	5214	59	14469	10478	78	19425	13393	80	415913	297716	127	1.74442
130627	111599	98	32529	27880	86	1497	1436	14	1999	1727	25	4281	3541	40	5242	4497	39	120816	101198	104	1.74544
240785	195619	102	84420	68629	98	3809	3209	33	3840	3483	38	9092	7849	54	12594	10393	59	269552	226565	116	1.74544
54684	60050	55	16115	16130	49	432	474	0	1000	1161	9	1773	1738	22	2322	2162	24	62992	59478	89	1.75051
210865	162410	106	61827	47418	98	2523	2119	27	3930	3791	37	7206	5343	49	10019	7212	57	220082	167777	117	1.75152
50960	51065	74	12990	13018	46	714	663	0	387	771	0	1751	1991	22	2609	2156	28	52119	51571	89	1.75254
119741	102484	90	43322	36485	86	1116	998	0	1851	1575	19	3320	2783	35	4983	4110	43	120150	97954	103	1.75355
277315	193126	128	148514	107128	117	6531	4748	45	11438	8803	64	23600	17901	96	31833	24412	115	628590	481994	134	1.75456
127571	107307	91	32281	26862	80	2063	1748	20	1774	1780	21	4626	4244	38	6640	5469	46	130645	109691	106	1.75456
221220	175460	108	60097	48455	102	2593	2195	25	4064	2789	38	7578	5891	51	8862	6782	55	251230	201006	120	1.75558
212685	172402	102	58285	48034	96	2220	1858	25	3518	2785	36	7295	5730	51	9953	8445	58	217889	174003	115	1.75558
75426	75355	80	25033	24174	68	730	788	0	1422	1442	15	2853	2718	28	3643	3609	36	93093	92144	93	1.75558
215341	162779	101	73728	55323	100	2448	1790	27	3591	2562	40	7507	5451	53	10632	7300	67	263092	193898	118	1.76065
77259	74391	93	15915	15683	48	941	904	0	1487	1320	12	2722	2631	30	3879	4276	30	77866	75250	91	1.76369
47256	46702	78	16748	16977	51	251	369	0	1122	832	0	1866	1827	20	2306	2432	27	57984	57265	87	1.76471
238966	173392	108	71987	53052	104	3554	2415	36	4113	2775	35	8403	6234	55	13118	10145	71	265779	196061	123	1.76572
66243	66671	79	24864	24979	67	695	660	0	728	921	0	2353	2159	27	2644	2899	27	71282	73234	90	1.76673
180412	139839	101	47753	36180	94	2229	1691	28	3008	2092	34	6300	4743	50	7890	5851	52	176303	127361	114	1.76775
256213	186614	123	73520	54023	110	3298	2648	31	4426	3464	43	9635	7140	58	13808	10417	64	261556	197722	128	1.77079
76459	75350	80	31002	31042	76	961	1098	7	1361	1036	5	2698	2695	29	4179	4202	34	107123	106731	93	1.77181
69245	68773	79	21852	21766	60	755	638	0	535	745	0	2288	2141	27	3160	2966	31	124283	119884	92	1.77282
110683	104286	84	36036	33286	80	1206	1224	11	1745	1528	19	4025	3940	33	5162	4605	40	117466	106297	99	1.77282
314210	208218	134	101994	67656	128	5121	3568	45	8424	5439	59	13802	8784	74	17991	11930	77	385138	253248	147	1.77789
258692	179950	110	77141	52620	106	3122	2285	32	3902	2940	42	9076	6331	57	12233	9007	63	259911	178271	125	1.77789
225302	167118	106	76362	56173	102	2297	1663	21	5356	3746	47	10757	8041	59	13449	10054	64	459031	340066	120	1.78195
96850	89137	87	32511	29217	81	1181	1118	9	1274	1333	13	3752	3504	36	5203	4576	39	115794	104783	98	1.78296
155497	139735	105	55673	49735	86	1440	1169	11	2838	2395	32	5094	4589	41	6784	5568	48	218955	191063	105	1.78296
160494	132287	99	44007	35051	92	2079	1692	22	2693	1621	34	5430	4287	45	7688	6301	51	163430	131889	111	1.78398
117102	101628	91	40109	34512	85	1622	1228	14	2171	1851	26	4067	3606	36	6341	5133	46	134430	110840	103	1.78398
127820	113933	88	36716	32609	83	1575	1360	19	1852	1804	20	4492	3920	38	6186	5044	45	134255	116440	103	1.78398
230928	167767	111	92443	67217	108	2541	1683	29	4746	3479	43	10369	7258	64	14434	10181	67	467139	340493	125	1.78499
126764	102262	94	42046	34039	89	1412	1095	10	1970	1616	21	3097	2745	34	5028	4827	42	129813	101934	108	1.786
187548	164364	95	67829	58781	92	2591	2379	28	3811	2952	40	6972	5888	49	9840	8292	57	203266	175496	111	1.786
34051	32894	73	11624	11597	45	272	412	0	756	790	0	1457	1549	15	1545	1488	16	71636	71563	85	1.78702
170556	132151	104	49702	38836	93	2372	1639	28	3694	3227	35	6172	5057	46	8664	6745	55	172706	134830	111	1.78803
75337	75134	79	18241	18063	57	1003	887	0	1686	1658	20	3064	3104	29	3531	3431	32	82618	78698	93	1.79107
79345	74478	84	28093	26648	77	1023	1159	9	1608	1629	19	2653	2470	31	3272	3223	33	87797	81745	96	1.79209
118015	101195	87	38217	32707	85	1246	1014	4	2254	1801	22	3816	3361	36	5701	4783	46	117954	95900	103	1.79412
152047	129079	91	55541	47387	89	1454	1268	15	2467	2134	27	4698	3908	41	6755	6296	44	151550	123467	106	1.79513
152748	125542	97	39001	31308	90	1905	1490	23	2689	2118	29	5366	4299	43	8544	6640	59	153552	127022	106	1.79615
285166	199581	126	91055	64048	119	3684	2307	38	6150	4170	45	9940	7115	59	13152	8610	74	290281	208545	136	1.79615
89937	81528	84	35337	31400	82	924	892	0	1507	1283	13	2974	2446	33	4490	3662	41	96736	84058	99	1.79716
63787	65217	74	19683	19817	56	845	905	0	688	830	0	2161	2179	22	3002	2916	28	70252	68865	90	1.8002
176353	148414	93	80821	67405	93	2175	1808	26	3919	2958	36	7886	6627	51	9282	7976	54	351742	294668	110	1.80223
142873	130156	92	45706	41255	86	1361	1229	12	3106	2594	29	4676	4258	37	6662	5965	48	155854	136356	104	1.80223
91828	91017	86	39945	39435	79	821	732	0	1720	1550	19	3729	3761	34	5995	5959	50	184433	177772	96	1.8073
195847	156408	99	70586	57718	94	2578	1927	29	3398	2640	33	7154	5804	51	10181	8514	56	215053	183080	113	1.8073
78507	78333	79	16260	16279	50	1226	856	0	1202	1173	10	2526	2598	25	3718	3439	37	74704	69966	90	1.80832
49998	50660	74	19385	19638	55	544	611	0	982	744	0	1839	2028	20	2490	2151	29	68303	69031	87	1.80832
110130	103995	91	44061	40738	83	1274	1382	16	1695	2088	22	3982	3564	36	5337	4735	39	109866	99124	98	1.80933
89303	87135	83	31817	29398	77	1023	931	0	1517	1386	14	3371	2791	33	4338	3701	37	90152	77857	96	1.81034
214682	169653	102	81159	65594	97	1887	1624	22	4013	3226	41	7069	5985	53	9018	7214	58	269911	212945	116	1.81136
96824	94143	83	31151	30641	77	1474	1383	15	1599	1837	23	4638	4654	35	5594	5195	42	116735	109829	96	1.81643
101826	101600	81	49038	48212	79	1462	1409	14	2997	2609	33	6044	5504	45	8723	8240	51	282792	263036	96	1.81846
113317	109436	95	38546	37273	81	1954	1977	21	2768	2311	32	4659	4540	37	6744	6471	46	137945	128856	99	1.81947
157814	127277	95	53782	43323	90	2338	2001	23	4027	3353	37	4671	3839	43	6536	5416	49	157693	125436	108	1.82454
251829	179212	108	90921	64498	105	2573	1807	31	6160	3968	50	11908	8492	69	16453	11768	74	556842	392191	123	1.82454
67472	65899	89	14904	14693	49	725	654	0	1478	1243	10	2099	2108	25	2861	3012	30	72953	71930	92	1.82556
163013	147058	93	52936	46656	90	2035	1807	21	2958	2819	33	5844	5313	43	7805	6607	50	153434	135689	105	1.8286
233182	207656	100	76999	70029	98	4154	3610	34	4972	4860	42	11458	10004	60	14657	12503	70	337539	298151	113	1.8286
309187	230115	144	117146	89238	134	4001	3003	36	6224	4720	44	12563	9477	67	17323	13256	77	395755	302904	154	1.83063
105159	93564	84	34407	30114	83	1260	891	0	1666	1457	17	3351	2924	37	5479	4512	46	110806	94291	100	1.83063
131266	114563	99	54035	48111	85	1181	1182	10	2063	2005	24	4264	4055	36	5658	5204	45	151892	138731	102	1.83164
193076	156682	95	63755	50207	94	1891	1659	22	3397	2760	38	6620	5629	50	8925	7337	59	272762	214078	112	1.83367
77377	74520	86	29341	28597	75	1423	1321	12	1012	1219	11	2740	2704	29	3734	3565	36	79548	77879	90	1.83367
148054	115929	102	50449	40195	90	1529	1324	15	2741	2121	31	5036	3729	44	7802	6354	54	168744	128868	108	1.83469
224815	186098	100	105018	85956	98	4181	3307	37	5709	4862	43	12425	10231	63	15687	12273	70	398346	324068	115	1.83469
70515	71538	76	20078	20148	54	923	974	0	1253	1104	8	2634	2744	26	4262	3959	35	80528	83161	92	1.83469
117827	114325	86	41787	40583	81	1358	1450	17	2602	2118	32	4645	4183	38	5975	5505	45	181188	173811	100	1.83671
188225	150858	113	67197	54028	95	2489	1756	28	6796	5833	50	6377	5290	47	8796	6440	62	180599	140105	113	1.83874
280069	217090	115	70435	51811	112	4417	3494	38	7245	5116	53	12745	10326	66	17433	12986	82	340431	266115	130	1.83874
210883	164180	102	66931	52404	99	2818	2321	29	4300	3590	42	7709	6343	48	11197	8338	68	213249	180431	117	1.83874
84124	82309	82	31905	29836	78	1303	1114	9	1654	1714	18	2754	2605	30	4028	3560	37	85141	81956	96	1.84178
229332	182578	110	104191	87157	101	3333	2637	32	4693	3843	44	8521	6871	54	10642	8416	62	216308	174865	117	1.84178
118052	115891	85	28860	28333	78	1434	1592	15	3136	2679	32	5815	5431	43	8417	8105	51	277726	264261	99	1.8428
74562	72673	78	27635	27351	76	827	748	0	1330	1568	19	2461	2527	27	3355	3200	33	72929	72442	93	1.8428
62270	62202	78	21208	21393	63	627	749	0	1333	1343	14	2330	2064	26	2901	2838	28	69586	68177	90	1.84686
215324	183096	104	55793	47741	101	2765	2327	28	4086	3762	34	8790	7345	50	10185	8526	55	224443	187225	119	1.84686
67161	70132	75	22539	22749	59	749	933	0	831	1055	6	3005	2931	29	3508	3611	32	84537	85241	91	1.84686
180008	162506	98	57276	51041	90	2940	2566	30	4541	3952	39	8652	7955	48	11359	10887	54	234199	213490	106	1.84686
181483	158086	101	43405	36241	95	2107	1628	27	3397	2846	35	6651	5658	47	8567	6834	51	193155	166705	113	1.84787
78333	80008	77	15771	15764	49	840	905	0	1186	1073	6	2553	2721	28	3075	3331	29	81722	81734	94	1.84787
242426	202600	105	86834	72306	101	3279	2816	32	5104	4274	43	9597	8014	57	12384	10479	56	286778	249582	119	1.85193
88360	86682	83	34596	34168	78	997	1136	8	1852	1909	20	4414	4304	38	5331	5719	41	195949	192614	96	1.85294
207830	168448	96	65858	53095	95	1778	1509	19	3851	3371	41	8271	6651	55	10158	8239	56	336632	264092	113	1.857
352604	239161	135	112313	75067	133	4060	2690	38	7328	4962	56	11895	8166	62	18344	11774	82	382164	269358	152	1.85801
54864	53387	90	19205	19209	59	446	382	0	1161	942	0	1508	1343	15	2000	1906	21	57348	58084	87	1.85903
200507	160237	115	63671	49916	97	2722	2214	26	4641	4148	40	9867	8582	55	13571	11124	75	458250	384104	115	1.86004
293695	229317	131	103745	81122	129	6344	4694	43	7790	6452	50	16220	13717	71	23001	18306	98	463585	386558	144	1.86105
228027	169597	102	81624	59444	101	2540	1589	29	6273	4778	46	11429	8026	61	14436	10588	72	463080	346315	119	1.86105
133609	125156	99	31216	29450	82	1550	1397	15	2757	2956	28	4632	4361	37	6027	6087	40	145467	138826	103	1.86511
138404	131055	90	45279	43038	84	1527	1272	16	2433	2122	29	4226	3862	39	5330	5272	40	119826	113130	99	1.86511
120610	105982	97	44846	39120	86	1588	1386	17	1801	1569	15	3761	3276	39	4193	3450	38	115288	100901	103	1.86815
110730	103359	83	39659	36059	83	1270	1278	11	1866	1456	22	3795	3601	34	5734	5109	43	116096	105253	99	1.86815
136043	128262	90	34792	33347	84	1596	1632	18	2916	2776	31	6398	6696	41	9207	9102	55	311955	298068	103	1.86917
153005	136186	99	56091	48947	90	1472	1261	13	2478	2783	27	5598	4825	42	7831	6995	53	234197	210291	108	1.8712
147298	117438	99	50291	40345	91	1059	850	0	2212	1858	28	4262	3467	42	4792	4125	41	135718	107148	109	1.8712
86922	84543	81	22194	21412	61	892	776	0	1499	1295	16	3305	3316	29	4260	4377	38	97222	90099	95	1.8854
123497	106464	89	36832	31001	86	1360	1191	13	1677	1474	19	2564	2395	29	4918	3795	43	104200	88879	105	1.8854
187472	154670	98	71910	60553	93	2109	1734	24	3551	2883	37	6729	5877	47	9001	7478	55	189495	155525	112	1.88641
343068	213569	140	106948	65476	136	5130	3366	42	8113	5113	55	14929	9822	71	22135	14066	92	454127	289882	153	1.88945
154967	136101	91	47121	40716	88	1550	1462	17	2901	2465	31	5330	4507	41	7289	6219	46	199406	168923	103	1.89452
135834	113584	91	49272	40806	88	1360	820	0	2156	1912	24	3908	3307	36	5829	4833	44	139080	113580	103	1.89655
126005	103094	89	41769	33680	88	1572	1321	15	2244	1917	26	4481	3430	43	5548	4361	44	127766	104050	105	1.89655
68682	67550	82	26428	26688	75	734	724	0	1329	1232	11	2565	2312	27	3411	2955	33	79629	74650	90	1.89757
133676	113925	92	51657	43442	88	1735	1604	17	2556	1942	30	4606	3636	42	6322	5426	45	146208	126108	103	1.89959
83697	83690	79	19432	19409	56	937	877	0	1205	1302	12	2844	2795	27	3953	3606	35	84638	87983	94	1.90467
114279	111577	83	56878	55463	82	1400	1295	16	2826	2459	34	5583	5409	41	7673	6987	52	265378	248430	98	1.90669
164845	142964	94	56969	48519	89	1769	1443	19	2861	2117	41	4888	4236	41	6962	5736	51	149141	124944	107	1.90974
134154	113816	89	38796	32116	86	1427	1172	15	1988	1990	25	4647	3479	44	5554	4524	46	135698	106310	103	1.90974
145119	129087	88	45980	39517	86	1389	1467	15	2734	2107	27	5311	4574	43	7603	6042	53	162409	142633	103	1.91075
119635	111006	85	37613	33839	81	1487	1182	17	1855	1738	25	3851	3394	36	5035	4766	39	108198	98843	98	1.91278
69361	70057	77	28930	29034	75	351	453	0	1335	951	0	2727	2583	29	3088	3030	29	103940	99712	93	1.91684
159850	133471	103	42295	36076	88	1648	1700	19	3006	2119	33	5641	4725	43	7386	6597	46	162662	134398	108	1.91785
155349	132273	95	46131	39354	89	1745	1506	23	2374	2479	27	5080	4427	42	7345	5740	52	155590	132442	108	1.91785
323523	233725	154	134621	97676	148	5882	4113	43	8191	5816	55	14534	10644	66	19537	13966	79	479755	358377	166	1.91988
197561	151638	101	59004	44286	98	2430	1946	26	3643	2880	40	6247	4951	49	9573	7041	64	196544	151800	114	1.92191
203162	174102	109	73403	62429	96	3540	2878	33	4650	3281	46	7987	6582	55	10880	9598	62	242598	203055	115	1.92292
277210	190051	121	70831	52122	116	3889	2338	40	6012	4022	49	10611	7084	63	13887	10142	68	299329	205667	134	1.92292
96836	87346	89	30177	26206	83	1283	1163	11	1330	1534	19	3608	3082	36	4826	3808	39	109582	94403	99	1.92394
125664	114579	87	44123	39170	84	1644	1340	18	2036	2152	23	4694	4005	41	5872	5084	48	145963	128699	96	1.92495
191092	150285	100	64917	50621	97	2233	1904	23	3264	2580	36	6427	5032	48	9256	6942	59	212591	163309	114	1.93002
90556	90037	83	32076	31806	77	1035	876	0	1478	1742	17	3136	3151	31	4459	4304	39	124988	121267	95	1.93205
183713	149581	102	51687	39817	113	2256	1516	26	3720	3273	38	8257	6623	52	11690	9716	70	260214	206547	113	1.93712
128820	108428	90	43417	36490	87	1308	1047	8	2158	1859	29	4516	3726	40	5866	5138	44	119739	96806	105	1.94016
50947	52843	61	20090	20193	58	986	1042	5	1053	1414	12	2082	2062	23	2336	2422	28	55905	55300	87	1.94016
121116	103123	91	37997	32262	87	1692	1560	20	2822	2081	30	4618	3780	41	6225	5216	46	134719	112518	106	1.94016
91133	89587	82	27741	27359	77	1185	887	0	1451	1542	18	3690	3096	37	4977	4773	38	105187	97356	95	1.9432
239159	177316	102	74066	55011	101	3235	2190	37	4355	2918	39	8585	6579	55	10545	7563	64	252966	187411	119	1.94523
53907	54621	72	19237	19311	55	504	438	0	967	941	0	1549	1415	17	2500	2641	27	62109	59733	86	1.94523
174530	159655	92	63873	57365	89	1865	1908	22	3615	3143	33	6311	5495	45	9061	7895	51	229736	206094	107	1.94625
50171	51005	74	19681	20303	57	412	433	0	907	889	0	1822	2004	21	2620	3000	26	55595	55973	88	1.9503
83943	82615	83	23612	23017	68	1164	849	0	1401	1425	15	3419	3540	32	4459	4503	36	106655	101337	94	1.95335
116570	112376	84	30228	29445	81	1070	1188	10	2875	2572	31	6270	6288	42	7403	7089	44	261870	249803	100	1.95436
180473	150687	97	64927	53942	94	1853	1658	21	3103	2460	37	6244	5094	48	8372	6779	56	204086	172383	111	1.95538
43103	44078	73	17687	17412	53	385	496	0	732	749	0	1768	1455	22	2057	2457	26	55440	55414	84	1.9574
240143	175783	108	73997	54341	103	3801	2847	35	5745	3997	48	9924	7024	58	14638	11129	79	304792	230482	122	1.95842
34029	36535	55	15342	15684	50	277	285	0	622	692	0	1151	1201	12	1542	1671	18	47969	47740	79	1.96146
98876	89896	87	34530	30712	82	1480	1231	13	1507	1422	18	3660	2898	39	4812	4274	40	102202	86847	98	1.96349
218009	186564	98	69052	59222	94	2711	2304	28	3525	3695	32	8460	7109	50	11386	9398	61	230257	197422	112	1.96349
77399	75637	82	24439	24192	72	615	744	0	1517	1011	3	1796	1777	23	3436	3478	37	96255	91216	95	1.9716
108632	94273	86	35723	30119	84	1008	939	0	1971	1478	22	3394	3052	34	4968	4096	42	114438	93352	102	1.9716
71663	73018	76	23083	23125	64	868	927	0	1306	1589	17	2498	2362	27	3388	3217	34	90832	89647	91	1.97363
80113	77964	80	20289	20206	59	1021	1003	2	1214	1402	13	2460	2688	26	3487	3465	33	88370	87141	96	1.97363
124311	106401	91	35752	30681	84	1240	1117	10	1878	1620	24	3711	3014	39	5722	4587	44	118357	102266	103	1.97465
85856	85851	80	24054	23029	74	885	631	0	1235	1207	12	3151	2904	31	4239	4342	34	84396	80930	95	1.97566
117092	100200	92	35649	30462	84	1361	1309	14	2481	2093	31	4606	3656	41	6240	4960	45	128496	108442	103	1.97667
64562	64879	76	18831	19085	56	610	649	0	1287	1186	10	2482	2305	29	3383	3284	32	76248	72796	92	1.97667
164853	139439	93	40986	33166	91	1623	1253	17	2302	2022	24	4914	4075	42	5886	4705	46	173011	138613	109	1.97769
80259	75858	81	32283	29411	78	714	715	0	1437	1365	22	2572	2328	28	3313	2961	35	92947	87008	96	1.9787
122484	109593	86	43911	38398	85	1229	1100	8	1783	1679	22	4173	3660	40	5297	4608	46	123039	105769	103	1.98174
153462	115957	95	51786	39816	92	2016	1470	23	2623	1923	34	4897	3720	44	7521	5634	53	162832	120093	110	1.98479
62685	63078	82	16542	16578	50	852	801	0	1446	1394	13	2256	2189	26	3418	3317	34	67127	65136	90	1.9858
121910	113673	86	31324	28550	82	1609	1578	18	2908	2384	28	4339	3913	37	6301	5989	46	134350	124731	102	1.98682
96291	89124	90	32551	29759	79	1264	1004	3	1206	1378	14	2889	2579	30	4301	3804	37	95823	91468	97	1.99189
166754	132703	103	53097	42676	92	1797	1362	27	2762	2323	31	5296	4310	43	8719	6697	68	190896	140808	110	1.99189
74335	71217	83	24915	23641	73	687	733	0	1333	1058	5	2481	2396	27	3498	3258	40	76487	74964	92	1.99391
171356	143327	104	53036	43731	92	1810	1430	20	2376	2158	28	5186	4388	41	7529	6405	54	163069	130846	109	1.99391
140730	124433	88	47152	39976	88	1659	1420	16	2674	2370	26	5664	4754	46	7175	6380	51	198126	168917	104	1.99391
93244	85014	84	27797	24765	83	1112	966	0	1993	1762	21	3563	3152	33	4918	4405	41	100597	86891	99	1.99493
63941	60062	79	23751	21608	74	797	705	0	1213	1049	8	2374	2125	27	3435	3015	33	65799	59632	94	1.99493
73539	70377	81	25422	24280	75	1123	917	0	1437	1242	11	2554	2380	26	4005	3584	39	82412	77634	93	1.99696
226463	174356	106	89722	70609	103	3967	2855	35	4966	3409	43	9752	7548	61	14111	11316	72	288196	227057	121	1.99696
206658	163600	103	69000	54592	97	2631	2095	29	4003	2813	41	7585	6285	52	9161	6282	56	232560	177884	115	1.99899
191656	156568	95	55432	44587	91	2293	2116	27	3621	3165	37	7325	5464	48	10650	8643	63	211755	169543	110	1.99899
292056	189114	149	87739	57313	131	4269	2668	43	5574	3809	49	11296	7543	61	15235	10369	69	347592	227959	150	2.00203
156725	121871	93	54157	42690	90	1960	1385	28	2799	2208	30	6067	5021	47	7605	5943	58	178129	134955	109	2.00304
41238	42054	72	10669	10953	44	391	528	0	1047	737	0	1367	1518	16	1839	1515	22	48994	49732	86	2.00406
151492	128159	96	58993	49543	90	1472	1074	11	2652	2166	30	4904	4172	44	5688	5231	42	161540	133143	107	2.00406
63590	60888	78	22772	21700	69	556	559	0	731	925	0	2308	2327	24	3000	3231	27	60566	60088	92	2.00609
78284	77985	81	23431	23048	70	993	913	0	863	1169	8	2834	2656	28	3358	3528	31	79533	76017	94	2.00811
165116	130265	94	51932	41165	93	2113	1549	26	2878	2456	32	6170	4922	48	7961	5763	59	173420	135657	111	2.01116
157136	135122	92	65812	54912	91	2042	1575	23	2930	2256	35	5746	4921	42	8095	6945	53	226249	191147	108	2.01116
59425	59512	75	13146	13093	47	756	734	0	1244	1005	3	2144	2451	24	3061	3326	26	63309	61842	90	2.01217
117257	102596	92	40529	35484	86	1088	852	0	2031	1524	23	4171	3710	38	5364	4634	43	129771	108879	103	2.01318
58761	59871	76	17027	17353	50	520	412	0	601	985	0	1917	1803	22	2647	2323	31	75414	77390	90	2.01318
145669	120247	95	47058	39048	92	1886	1417	25	2364	1912	28	5244	4505	42	6827	5941	47	149257	118339	109	2.01521
84529	81842	87	18295	18430	56	1039	1185	9	1423	1403	14	2749	2752	31	3800	3956	34	87619	84316	93	2.02434
313476	239459	123	163335	127818	122	4121	3211	34	9526	7853	60	17292	14282	75	21884	16964	84	699297	540710	138	2.02434
54140	54201	75	17905	18140	52	543	683	0	635	1135	7	2156	2139	26	2522	2376	28	70381	68345	90	2.0284
257224	184601	120	87321	64022	115	2857	2070	33	5774	4445	47	12763	8716	64	16294	12171	75	568136	421113	134	2.0284
46633	45063	77	16093	16175	49	254	421	0	493	823	0	1437	1536	14	2061	2327	22	51896	50558	89	2.03043
178294	141727	104	54562	43994	93	2043	1659	23	2670	2499	31	6045	4489	47	8483	6583	54	158406	121509	111	2.03043
259922	204057	119	84502	69091	114	4058	2994	35	5433	4356	45	11677	9050	60	15285	11651	71	304816	252774	133	2.03347
220731	170055	108	70244	54218	103	2893	2334	30	3426	2819	40	7278	6212	48	10833	8259	59	228420	178918	121	2.03347
162782	136202	109	51004	41141	109	2056	1669	26	2831	2606	30	5854	4676	46	7999	6687	50	174284	137802	109	2.03347
290401	218997	125	252607	202389	119	10483	7714	51	15344	11673	74	28661	23194	114	39644	31347	121	807960	650541	137	2.03753
52256	53477	75	13914	14365	46	606	639	0	722	735	0	1712	1868	21	2312	2552	28	70453	70595	89	2.03753
304471	185538	195	96885	58134	163	3587	2358	34	6691	3811	47	12629	7611	76	17443	10741	93	366254	215504	219	2.0426
69111	69856	78	17284	17537	50	890	823	0	1000	998	0	2595	2539	27	3355	3190	33	68428	66221	92	2.04361
258855	196613	117	75588	55640	105	4459	3555	37	6223	4843	52	10596	8427	59	15874	12397	74	314651	240222	123	2.0497
157614	138350	104	58574	51534	90	1599	1290	13	2327	2097	32	4998	4396	39	7387	6336	49	153653	130457	106	2.05274
163952	132039	94	53841	43299	91	1716	1477	19	2930	2181	35	4619	3792	43	6885	5702	47	157913	127585	109	2.05375
203422	155645	101	76543	58689	99	2449	1947	25	2722	2449	32	5651	4406	45	8106	5922	54	171786	134836	115	2.05578
290988	217512	126	159723	126805	117	7566	5740	46	11822	9069	66	23442	18924	105	30996	24018	104	645567	510896	134	2.0568
111388	99145	87	33354	28692	86	1170	1188	11	2873	2427	31	3732	3215	35	5984	5362	44	110715	92703	102	2.05781
161332	144677	93	46165	39995	88	2212	1713	25	3777	3364	37	7962	6978	52	11556	10430	65	364370	326365	109	2.05984
115854	100713	93	31663	27026	84	1415	1192	11	2129	1740	28	4319	3464	40	5922	5171	46	128861	108224	103	2.06288
104795	97602	86	29573	27293	81	1211	1171	9	2442	1767	31	3267	3089	33	4373	4164	37	116712	105579	100	2.07201
244507	177026	105	81324	58748	103	3328	2670	34	4290	3202	40	9083	6875	57	11566	8390	63	245509	180108	121	2.07201
225209	186115	104	96096	79896	101	3243	2594	32	5519	4595	43	8520	6974	54	11164	9389	61	263598	221651	117	2.07404
194971	149465	98	63422	48877	95	3042	2423	31	4980	3577	43	7029	5592	50	9704	7553	54	199480	151545	111	2.07404
69664	69727	77	20300	20110	58	772	845	0	1164	1111	12	2806	2802	28	4310	3829	41	89251	87421	91	2.08215
109029	103138	83	33937	31386	80	1309	1258	16	1828	1671	19	3289	2965	32	5016	4561	40	108091	95924	96	2.08316
110291	105087	86	39060	35906	80	1194	1081	10	1909	1936	24	3602	3297	35	5927	5230	41	119941	109311	99	2.08722
303207	228510	138	112836	87322	121	4988	3885	39	7507	5426	50	14460	11453	74	21101	15559	96	435812	342451	138	2.08925
326633	215438	144	99978	66978	135	4508	2932	41	6574	4821	51	12772	8434	68	17262	11057	83	373256	252406	154	2.09128
74662	71277	93	42121	41099	80	1284	859	0	1745	1464	20	2436	2248	25	3722	3553	31	85728	73533	93	2.09128
117065	102951	87	41211	34562	85	1319	1294	13	1677	1645	23	3804	3034	37	5186	4265	44	112367	91757	102	2.09128
56206	57298	75	19859	20037	59	609	673	0	969	1362	12	1558	1464	17	2237	2263	25	53840	53576	88	2.09229
110048	93019	91	32842	27813	83	815	936	0	1505	1349	15	2918	2586	30	5100	4330	43	109021	91501	103	2.09331
154191	136309	96	48223	41869	90	2214	1910	25	2989	2849	32	5931	4940	44	7975	6883	53	174603	153184	107	2.09635
128436	125914	83	70239	68792	83	2052	1880	22	2670	2233	29	5219	4785	41	7054	6409	51	160251	155220	100	2.09838
137513	114016	90	46203	38591	88	1977	1565	25	2511	1759	31	5044	4158	45	6436	5805	45	144426	123691	105	2.09939
80058	78022	91	24381	24283	65	731	963	0	1206	1412	13	2513	2613	28	3669	3908	35	84671	85249	95	2.10041
83028	81772	82	27127	26900	76	1049	1092	7	2124	1912	21	2989	3100	28	4622	4281	37	104974	101900	95	2.10345
221367	175837	102	107361	89030	98	2662	2137	27	3763	3175	36	8850	7142	56	10592	8644	60	332145	276758	116	2.10649
178339	142591	97	55196	42651	93	2222	1600	22	2899	2276	37	5954	4964	47	7383	5770	53	188255	151695	111	2.10751
118983	108580	87	43688	38264	85	1402	1094	9	2326	1736	26	3999	3660	35	5248	4475	43	141431	115981	103	2.10751
137278	133354	95	31434	30713	79	1471	1353	18	3355	3445	30	6378	5962	45	8724	8014	61	287678	273565	100	2.10953
300481	211688	120	95137	70157	117	4621	3390	40	6810	5316	48	12942	9393	67	16696	12079	82	338838	254472	136	2.11055
178404	144171	95	50944	39944	92	2366	1887	29	3245	2908	36	6922	5330	52	9235	7058	59	170903	130728	109	2.11055
359990	258250	132	142725	109169	129	5982	4264	44	10306	7488	60	17339	13144	69	24130	17389	104	503948	394229	143	2.11562
226778	208503	112	91876	84403	95	4684	4636	34	8112	7347	46	14853	12920	69	20864	18157	87	413777	356306	112	2.11866
122960	106648	89	38414	33190	84	1357	1334	12	2011	1590	27	4321	3446	40	5693	4804	43	135683	111519	101	2.11968
325088	226018	134	83936	58792	125	4482	2929	42	7130	5330	57	13522	9296	66	19485	12966	91	408998	295656	145	2.1217
122816	105981	89	45476	39943	84	1283	1156	10	2200	1916	25	3923	3494	38	5589	5016	41	123384	103973	101	2.12475
67619	66827	76	16933	17185	52	759	793	0	1118	1094	8	2025	2119	21	2911	3000	29	72349	69564	91	2.12677
242004	183248	119	112044	80059	103	5695	4016	45	8087	5426	54	16913	12028	75	22887	17595	82	455240	338845	119	2.12677
86535	83228	87	23868	23373	67	1283	1199	13	1589	1426	19	2957	3115	29	4110	4118	35	97168	95638	95	2.12982
334229	229556	155	227987	180525	142	9418	6412	50	16955	11443	77	26764	20288	96	37552	26229	125	748315	536220	160	2.13387
213026	170997	104	79460	63792	97	2209	1751	25	4159	2661	41	7490	6118	54	9225	8038	56	263092	219136	115	2.13489
279244	224770	108	116588	92047	106	4460	3902	37	7150	5705	50	12939	10391	60	17679	14542	78	369825	308367	124	2.13489
193572	163425	95	94902	81127	94	2039	1719	23	13168	11708	68	8041	7018	52	9660	8343	62	334999	283873	111	2.13489
281907	225483	115	115214	95579	114	5521	4181	40	7747	6344	53	15583	12624	66	20771	16399	86	437297	343889	131	2.13793
159729	137610	93	52186	43575	90	1921	1656	21	3535	2796	34	6395	5117	46	8202	6969	55	189690	158873	107	2.14199
89615	81144	83	33503	30285	79	1269	1009	2	1427	1458	15	3300	2875	33	4685	3982	46	92624	83954	94	2.143
102376	90247	88	31851	27057	84	1316	967	0	1414	1353	17	3316	2651	35	4934	4300	44	93979	81218	98	2.14503
253485	212376	118	74718	62719	112	3742	3394	31	5298	4691	43	10187	8197	56	14411	12207	68	285640	243851	129	2.14604
101027	99259	83	22852	22654	64	1206	1255	12	2269	1696	24	4347	4402	37	5597	5944	37	127435	123603	95	2.14706
81516	81728	79	23040	23276	61	435	517	0	2053	1799	21	2786	2634	29	3491	3612	30	118520	114989	93	2.14909
227204	170274	110	73383	56277	98	2714	2226	30	5416	4333	43	7695	5803	58	11625	9084	62	215778	159691	116	2.1501
54056	57112	72	16589	16954	50	838	991	0	1036	1108	7	2733	2531	29	3452	3293	34	77234	77756	89	2.1501
272256	213254	115	104628	86177	112	4373	3739	34	6116	5030	45	14063	11397	67	19100	15010	81	410703	334909	131	2.15619
131250	117307	93	55153	48627	89	1377	1373	15	2684	2267	27	4607	4210	39	6256	5664	43	151234	133560	106	2.15619
258884	183809	124	96626	72116	116	3401	2501	36	5363	3954	48	10423	7685	60	13479	9586	67	297971	217377	135	2.1572
52085	52952	74	15589	15574	47	787	871	0	850	1069	5	1606	1601	22	2962	2692	32	52909	54033	86	2.1572
235386	181385	116	83683	66581	105	2824	2047	31	6138	4538	49	8836	6630	53	11422	8230	62	238708	178847	123	2.15822
161515	153046	90	66144	64011	87	2659	2451	27	4307	4371	37	8143	7831	49	10042	9555	53	226592	209075	104	2.15923
246073	193193	102	69811	52995	101	3351	2466	35	4979	4018	44	10516	7868	58	13210	10547	64	275382	222596	119	2.16024
115948	100287	89	41510	35452	86	2059	1667	19	2281	1828	28	3906	3471	36	6586	5199	48	132429	111576	103	2.16329
113531	94712	91	32477	27496	84	1415	1134	10	1993	1622	29	3932	3419	37	5751	4604	42	122761	106329	100	2.16329
186633	166185	96	60106	52937	91	1718	1308	21	3197	2716	31	5869	5169	43	7460	6398	45	185326	163842	109	2.16531
127520	118772	90	43629	40969	83	1623	1407	17	2356	2244	28	5195	4585	42	6763	6344	44	149690	137933	101	2.16633
288994	203083	137	94075	67736	128	3745	2661	35	6001	4761	49	9793	6672	61	13101	8948	71	276531	195078	147	2.16633
142219	116629	93	46416	38535	87	1988	1679	19	2360	1773	28	4764	3864	43	6424	5141	48	139161	115237	106	2.16633
155013	124451	90	53782	43897	90	2499	1865	25	3285	2427	38	5940	4748	47	8466	6578	53	167481	131365	108	2.16633
239646	175526	114	68391	50158	103	3350	2341	35	5012	4032	50	8571	6859	56	12035	8448	66	251274	191555	122	2.16734
220588	179995	100	74063	59711	98	3326	2782	31	4831	3789	44	8363	7130	55	11866	9961	62	248749	207353	117	2.16836
53490	54744	77	10895	10942	44	610	596	0	879	697	0	1938	2053	21	3087	2793	34	64569	65184	88	2.16937
82983	82427	78	25538	24797	72	1027	1053	6	1390	1089	8	2952	3092	30	3226	3290	31	103265	101328	94	2.17343
106689	94085	93	40286	35555	82	808	745	0	1636	1636	17	3526	3120	34	4744	3778	42	128188	112061	101	2.17343
202038	180077	103	62414	55298	95	3012	2868	30	4694	4148	41	8444	7178	52	12948	12100	63	252427	226624	113	2.17546
230381	173717	106	77386	57881	100	4331	3082	41	6660	4954	59	12681	9878	65	16130	12250	77	338825	260266	114	2.17748
334011	230347	139	185918	141215	137	7669	5754	45	12182	9467	62	23679	18490	90	33505	25831	123	667331	530152	152	2.1785
203368	161618	110	69973	56881	97	2113	1671	23	3942	2912	41	6077	4621	45	9025	7336	55	186880	153000	112	2.17951
256794	192359	114	91012	68971	108	2950	2370	34	5005	3622	43	10345	8063	61	14299	10429	71	387147	290809	127	2.18458
265905	187551	111	97398	70734	107	3811	2498	39	6422	4990	47	15175	10723	71	19031	14067	83	665129	482076	126	2.18458
57744	57784	78	11300	11439	43	280	362	0	918	763	0	2317	2296	25	2663	2936	28	92232	93247	90	2.18966
93968	91044	87	33359	32211	78	1041	1221	11	1864	1297	21	3074	2993	30	4345	3886	40	98351	95871	96	2.19168
69210	69022	80	18234	18400	53	1028	921	0	1246	1361	12	2277	2227	24	3515	2910	34	70325	70253	92	2.19168
139778	120718	91	47401	40381	88	1500	1361	14	2259	1645	28	4213	3501	40	6365	5277	48	154210	130332	106	2.19168
115596	102398	86	41330	35801	86	1613	1479	15	1452	1421	21	4155	3812	37	6318	5240	46	126953	108231	102	2.20081
180986	141831	99	57325	44959	96	2067	1701	24	3142	2585	34	6449	5315	46	9828	7006	62	192326	148487	115	2.20487
163512	138967	94	54753	46092	91	1481	1135	12	2922	2196	30	5317	4517	44	8281	6752	54	168080	143966	108	2.20487
239952	169940	110	63530	46183	103	2236	1720	27	3819	2873	35	8166	6440	53	10357	7853	60	261919	200656	118	2.20994
153231	126461	94	44247	36787	88	1950	1708	21	3113	2104	35	5550	4746	42	6946	5717	46	151893	123115	103	2.21095
122924	102904	93	36472	30245	86	1605	1136	18	2589	2115	29	4604	3869	42	6565	5582	45	132552	105687	103	2.21197
76841	75696	80	26641	26577	71	900	972	0	1087	1054	6	2784	2845	28	3774	3530	37	77632	76207	90	2.21197
268055	196048	113	109053	78358	111	3355	2290	34	5431	3840	46	9581	6683	63	13510	9553	69	317076	228296	127	2.21501
68969	71024	75	23509	23444	61	566	653	0	1529	1218	9	2163	2192	24	3835	4078	33	79690	79601	92	2.21501
58343	57248	82	25271	25518	74	778	783	0	1181	1464	12	2049	2155	25	3017	2945	32	68369	68062	87	2.21704
80992	76144	96	31387	29010	80	864	908	0	899	1156	8	2861	2724	30	3888	3574	37	93996	86822	94	2.21704
145995	123055	94	46740	39035	89	1590	1159	10	1983	1749	26	4594	3789	39	6150	4925	47	149578	122721	107	2.21805
57074	57880	75	11695	11733	44	477	587	0	963	1015	4	2178	2305	23	3117	2872	31	74896	73201	90	2.21805
88998	91210	80	24882	24592	73	1070	1244	11	1639	1744	18	3228	3257	30	3797	3202	35	91049	88940	94	2.22211
95178	89020	86	33215	30259	79	758	770	0	1784	1832	18	3159	2826	34	4237	3909	36	97030	89143	98	2.22414
76428	76952	82	22825	22475	69	1115	1110	7	1132	1378	17	2791	2578	29	3520	4074	31	82961	79321	93	2.22515
258017	193730	105	81199	62332	102	4221	3428	37	6613	5021	50	13493	10146	71	18193	13253	86	389926	287810	122	2.23022
90083	88366	95	22002	21812	61	976	887	0	1713	1764	18	3506	3263	34	4400	4078	37	105756	100957	95	2.23124
93471	91063	89	31082	30699	76	1100	900	0	1528	1513	19	2781	2834	30	4402	4271	36	101451	99103	95	2.23327
239290	177153	105	77215	56858	101	3185	2333	33	4089	2839	41	9121	6584	55	11841	8683	67	267780	196400	119	2.23428
126673	124973	83	31007	30377	81	1335	1198	14	2308	2191	24	4000	3633	36	5193	4792	42	128307	126807	100	2.23428
112175	94471	92	41719	34972	86	1338	983	0	2039	1635	21	2992	2674	32	5370	4390	45	110496	90362	104	2.23631
66619	65194	83	28739	27617	75	476	508	0	750	820	0	1982	1911	24	3378	2654	36	66356	60325	92	2.23732
206347	161953	115	62704	48501	95	2772	2100	33	4282	3477	42	8059	6032	54	10498	8000	56	224834	174281	115	2.23834
351226	249309	132	128142	88823	132	6070	4250	47	11162	8338	61	20063	14767	84	27066	19864	106	584498	421508	149	2.23935
176752	153995	91	59510	50103	92	1627	1482	19	2345	2661	26	6636	5763	44	8233	7122	50	272993	231656	109	2.23935
96330	94104	83	10931	10821	43	1555	1488	15	2329	2251	28	4374	4166	37	5009	5033	36	110711	109414	97	2.24037
113070	98088	86	38396	33040	83	1071	896	0	2042	1416	25	3922	3307	39	5291	4824	41	134846	112661	100	2.24138
67574	65955	83	23743	23855	69	816	868	0	968	869	0	2519	2479	26	2830	2832	31	63015	60734	92	2.24442
65284	64501	76	24581	24350	70	808	710	0	1331	1235	11	2180	1851	25	3147	3079	30	76317	73232	91	2.24544
135173	127140	99	42543	38476	86	1813	1673	20	2907	2693	29	5350	4808	43	7032	6632	44	143035	133519	102	2.24544
165356	140972	94	65666	56110	92	2034	1674	21	3191	2358	34	5512	4894	42	7213	6518	48	172820	146082	110	2.24645
111742	105896	98	33056	30942	81	1387	1275	14	1761	2004	23	3289	3179	32	4977	4395	41	100425	91873	98	2.24746
274325	221717	117	92331	77614	106	3754	3029	34	5858	5054	44	10737	9268	57	15777	13780	72	329452	271997	125	2.25051
59892	60098	79	10343	10597	41	693	814	0	615	959	0	1980	2080	22	3237	3096	32	72531	73471	90	2.25456
91417	86873	97	25342	24582	75	1435	1273	12	1635	1703	20	3757	3232	35	5417	4993	41	114076	108945	97	2.25761
143363	132229	96	48347	44374	86	1953	1715	19	2055	2212	26	4747	4679	38	6241	5301	49	140092	127693	103	2.26268
74690	72764	78	20971	21100	57	818	751	0	1336	1486	14	2213	2145	25	3248	3960	28	94967	92048	94	2.26369
56421	56486	77	18363	18252	55	428	537	0	1066	1376	13	2440	2448	27	2458	2162	28	91379	88378	89	2.27485
151624	123525	103	46000	37237	89	1966	1627	22	3304	2807	35	5518	4501	46	7822	6464	56	169014	135837	107	2.27586
138047	132894	91	49865	48384	82	1375	1464	18	3116	2881	29	7339	6939	47	10061	9654	60	344853	329155	100	2.27789
210739	160664	104	58106	43723	101	2730	2093	27	4162	3418	38	7403	5232	55	8950	6959	55	202305	154739	118	2.28093
182936	138271	113	59534	45282	96	2608	2042	30	3666	2871	38	6941	5166	48	9373	7505	56	203078	143549	114	2.28702
62504	61770	77	20314	20379	59	315	528	0	710	990	0	2198	2109	24	3034	2651	30	62420	65769	89	2.28803
208978	160293	103	60326	44934	99	2274	1723	27	4049	3663	37	6840	5338	49	9355	6893	59	194931	147657	118	2.28803
94738	92759	89	32019	30690	79	1102	1261	11	1808	1711	27	3505	3248	33	5008	4468	40	99242	96528	96	2.28905
112892	102806	87	39320	34422	85	1400	1205	14	2483	2581	28	5044	4324	46	7035	5978	50	152349	134617	102	2.2931
88621	83857	96	33913	31243	79	1070	898	0	1720	1588	22	3346	2997	36	4756	4034	42	91317	83358	96	2.29615
102778	101196	81	42637	41996	80	1086	1220	11	2214	1740	25	5446	5195	41	8206	8150	53	265712	250532	98	2.29716
128795	121419	87	47173	43778	85	1269	1100	12	3171	2810	28	7040	6786	46	9318	7960	56	321850	296819	102	2.29817
98512	89974	86	35627	31891	82	1287	1028	5	1716	1668	24	4006	3317	38	6124	5309	51	110871	94309	100	2.29817
57383	58084	75	20733	20234	57	811	779	0	1144	1142	10	1652	1989	19	3165	3148	34	64691	63468	90	2.29817
97393	91065	83	36872	34008	80	1296	1317	12	1969	1602	20	3453	3131	33	5601	4795	40	107111	97578	98	2.29919
102897	101330	83	39245	38375	79	1193	1170	9	1577	1643	19	3447	3236	32	4301	3982	36	100809	95853	96	2.3002
261878	187102	118	80907	60295	109	3591	2696	37	5183	3247	48	9481	6709	59	12410	9167	65	275745	189195	127	2.30325
230643	168439	107	69384	48799	100	3152	2371	32	8553	6877	54	13038	9473	68	13924	10452	67	475862	349303	119	2.30426
178748	149914	94	42993	35044	89	2059	1803	22	2893	2805	33	6248	5454	45	9872	8403	52	185998	158716	108	2.30426
176756	135449	100	61942	48107	95	1850	1443	22	2903	2007	33	5343	3857	44	7999	6106	55	178752	132477	110	2.30629
133555	121289	96	42839	38039	87	1553	1428	19	2452	2447	29	4337	4110	38	5317	4552	40	123745	109355	103	2.30933
226232	175903	109	74173	57801	100	2584	2124	29	5374	4355	45	7684	6290	49	10351	8000	55	251561	191669	118	2.3144
196338	147079	100	58231	44035	97	2238	1624	28	3140	2589	36	6269	4727	50	8844	6736	56	173077	126037	113	2.31542
86573	78802	85	33996	30134	82	1266	1117	10	1258	1154	11	3531	3075	36	4247	3228	43	93607	81968	98	2.31744
185042	148270	109	50834	39970	93	2473	1773	28	3616	2858	39	6522	4936	50	7623	5884	48	196435	157448	112	2.31846
265103	195848	111	95712	72547	109	2222	1517	26	4784	3761	41	8844	6315	60	11194	8242	71	322030	241726	127	2.31846
102324	90752	93	39298	34683	84	1197	968	0	1744	1240	14	3126	2546	32	5167	4910	42	113786	96630	100	2.31846
225567	163703	104	70275	51656	100	2858	2475	30	4035	2639	43	8150	6184	54	11495	8241	61	246083	171836	119	2.32556
178521	146386	101	46936	36879	94	2151	1789	25	3230	2821	34	6300	5194	45	7587	6500	48	176301	137687	112	2.32556
160411	137220	98	45086	37869	88	1985	1717	23	2492	1949	28	5015	4109	44	7101	5399	57	151426	127424	105	2.32657
217182	165549	108	73600	55653	100	1933	1506	23	3820	2886	38	8029	6042	60	9823	7237	59	333289	262032	118	2.3286
105666	101993	89	28467	27326	79	1271	1339	16	2540	2405	27	4107	4034	34	6125	5576	45	134757	124980	98	2.32961
61910	61276	84	23477	23443	66	770	744	0	852	710	0	1914	1919	26	2790	2784	28	63582	62320	91	2.33063
196288	183436	91	96888	90434	90	2585	2353	26	5706	4916	45	11341	10184	60	13708	12421	63	501117	458517	107	2.33164
127526	124807	86	48988	48279	82	1679	1415	18	3263	3115	30	5713	5571	41	6835	6663	43	158264	148979	101	2.33266
90513	90026	80	31753	31158	77	1158	1000	1	1472	1464	21	3540	3187	34	4649	4535	38	90971	88627	93	2.33266
66283	65723	82	33318	32952	75	505	628	0	1357	1102	7	2559	2393	28	3191	3053	31	97337	93373	93	2.34077
23859	24266	58	10909	11142	43	158	241	0	202	350	0	596	673	0	1478	1309	15	27066	26915	79	2.34077
50551	51095	72	14853	15034	48	431	335	0	665	765	0	1795	1879	21	2278	2123	28	57018	57776	88	2.34178
191625	144106	98	60982	46203	96	2716	1938	32	3789	2811	39	7767	5964	52	10735	8020	63	219623	169787	114	2.34178
150277	127517	95	48336	40701	90	1792	1241	19	2442	2206	24	5078	4191	43	7462	6118	50	150218	124192	106	2.3428
145788	120681	96	44988	36888	89	1955	1763	25	2409	2316	26	5457	4457	43	7607	6151	53	162607	127650	107	2.34584
240049	179015	119	60416	46571	112	2731	2220	27	3915	3010	41	8133	6022	52	10217	8233	56	240873	184302	133	2.34686
95331	90220	84	30963	28399	79	932	926	0	1629	1499	20	3902	3799	35	5616	4670	45	108845	99513	98	2.35193
81199	79153	85	24650	24512	73	491	620	0	1908	1798	22	2683	2673	29	4024	3367	40	93518	92356	93	2.35294
127788	106927	94	45261	37302	87	1850	1425	19	2661	1971	36	5261	4404	45	7373	6068	51	136782	109385	106	2.35396
220632	161476	122	78873	58488	110	2616	1943	30	4439	3477	41	8854	6372	54	12079	8820	69	251494	185797	122	2.35396
204016	163232	115	63653	49009	103	2485	1872	28	4207	3700	41	8400	6595	51	11391	8938	62	225933	177250	115	2.35396
49157	49756	71	18708	18615	55	424	506	0	733	789	0	1584	1413	21	1965	1898	23	59901	60556	88	2.35497
181688	143281	100	57900	45978	94	2126	1580	23	2913	2578	32	6082	4933	47	8556	6792	53	194332	149365	112	2.35497
321268	203193	161	116599	76768	143	4612	2866	41	8280	5185	56	14196	9107	74	19404	12650	85	386376	248496	161	2.35801
187023	150318	99	57896	46666	95	2356	1822	29	3030	2521	32	6893	5720	47	8416	6690	50	205113	164926	113	2.35801
54303	56237	73	24275	25035	62	392	347	0	1028	962	0	1735	1763	20	2250	2418	23	62805	61503	88	2.35903
163020	129902	93	48635	39020	91	2242	1657	25	2533	1940	33	5317	3936	45	6934	5561	46	151964	118225	108	2.35903
201490	158720	99	60670	48075	95	2808	1959	31	3733	3116	38	7231	5660	51	9399	6924	56	194899	150500	115	2.35903
146439	121332	104	39044	31418	87	1607	1201	17	2574	2101	29	4325	3438	42	5872	4547	48	124058	107022	107	2.36105
171452	148032	92	57912	48881	89	1824	1594	24	3065	2681	35	5388	4373	46	7167	6144	47	167404	143815	108	2.36207
203233	175014	97	65690	55925	93	3378	2953	32	5096	4638	39	10031	8601	58	14068	11771	75	282407	236423	111	2.36207
203284	165468	101	53322	43329	95	2335	1878	27	3937	2895	38	6575	5145	48	8828	6665	57	185458	141917	114	2.36815
317892	205195	152	102005	67322	137	4079	2447	42	6503	4028	49	13771	9161	70	16689	10935	82	347267	230077	152	2.36815
187231	147304	100	172985	138336	103	7563	5429	48	10879	8192	58	19398	15595	77	25594	21174	94	560849	450992	116	2.36815
131484	113882	96	48161	41655	87	1408	1152	12	2142	1636	24	3848	3192	36	5274	4112	46	134341	113251	104	2.37323
184343	155592	95	68405	57931	92	2089	1916	23	6046	5484	46	10493	9703	54	12652	11005	54	413950	366728	110	2.37424
207345	154446	104	76659	56002	101	2311	1853	30	4562	3339	42	9511	7114	57	12445	9122	66	418051	308773	118	2.38235
148671	126795	90	53222	44716	87	1585	1227	15	2648	1853	30	4429	3951	38	6039	5067	45	143430	119319	105	2.38337
94893	88067	85	37837	34317	80	1125	1058	5	1560	1333	23	3497	3223	33	4641	4450	41	108705	97288	98	2.3854
87215	84273	86	27793	26051	79	1244	1187	11	1490	1226	13	3125	3101	31	4101	4164	39	99835	91557	96	2.38641
127461	107335	102	45336	37354	86	1321	1001	1	2139	1442	19	3901	3131	37	5554	4671	44	120095	97927	104	2.38945
117035	113590	82	37142	36330	79	1684	1753	18	2496	2158	30	4753	4296	37	7325	6931	47	162658	151222	98	2.39148
141599	127200	88	51191	46710	85	1532	1400	18	2746	2452	30	7131	6497	46	9514	8319	53	319908	282109	103	2.39452
95303	92067	87	30473	29161	80	1189	1121	10	2210	1893	25	4760	4251	38	6054	6001	42	209697	199512	97	2.39452
123851	108676	88	48365	41561	85	982	973	0	2978	2620	32	4810	4028	39	5622	4875	41	180403	150369	103	2.39452
65536	66669	76	21870	21499	65	566	563	0	906	704	0	1880	1820	21	2984	3178	29	78860	75118	90	2.39554
257330	197021	112	125469	96080	111	3476	2742	31	6204	4792	46	13128	10358	63	17151	13549	73	543059	444109	128	2.39959
78718	75820	83	19954	19717	58	1067	909	0	1637	1194	14	2671	2801	28	3537	3424	31	82098	76410	95	2.40061
106887	100246	84	32779	30568	80	1049	822	0	1703	1341	17	3260	2860	33	4556	4240	40	100024	96713	96	2.40162
80400	78324	87	19430	19229	57	1040	978	0	1636	1408	18	3181	2948	31	4516	4175	39	104095	100044	94	2.40669
160381	137410	95	42552	35542	89	1979	1694	22	2681	2095	26	5115	4245	41	6784	6049	51	156995	134773	107	2.40872
187797	154666	101	70415	57327	93	1951	1565	20	3173	2875	33	6595	5338	45	8299	6803	50	228506	183226	109	2.40872
156743	128050	97	43725	35380	90	1402	1127	10	2698	2236	31	4806	4065	42	7323	5477	50	159751	125059	108	2.41278
233353	192829	102	90896	77678	99	3254	2701	30	14425	12324	61	10869	8596	60	13928	11348	70	299971	258439	117	2.41278
160169	128219	102	53282	42930	92	2072	1781	24	2571	2036	30	5079	3734	46	7174	5482	51	159599	127199	110	2.41379
144627	126810	93	62365	52926	88	1469	1281	16	3335	2983	31	6910	5846	50	8485	7075	52	328220	283609	106	2.41379
212304	163536	100	96851	77857	98	1773	1369	23	4386	3549	41	9230	6907	59	11094	8573	63	388963	308802	116	2.41379
97480	91721	95	28625	26807	75	1378	1203	14	1668	1869	17	3086	2869	30	4543	4199	38	93848	84451	99	2.41379
138444	118475	88	46209	38954	88	1649	1250	21	2143	2075	29	5269	4684	43	8406	6637	58	157659	128471	106	2.41481
29212	29671	52	9033	9056	41	280	275	0	-37	409	0	952	925	0	1396	1470	17	38076	37574	82	2.41684
99523	98061	84	33189	32680	77	797	793	0	1913	1436	22	3994	4050	34	5591	4651	43	172043	164112	96	2.41886
189729	146568	109	89561	69575	97	2307	1774	28	3481	2746	34	7579	5804	52	11523	8226	62	328199	251031	113	2.42292
292326	206312	117	92151	64619	116	4260	2908	40	6273	4615	52	11438	8559	63	16086	11136	72	343295	239016	133	2.42393
253426	191174	112	114835	88066	109	2501	1832	29	5775	4335	45	12514	9581	62	14215	10406	67	521343	406627	127	2.42495
77832	77871	77	28057	27470	74	680	823	0	982	1137	8	2259	2585	24	3256	3604	30	76660	73821	93	2.42495
58509	57855	77	16164	16018	51	498	435	0	1185	1305	11	1910	1863	22	2490	2416	27	67334	62975	90	2.42596
159970	126578	104	52779	40510	92	1534	1256	16	2549	2212	27	4694	3781	42	5960	4793	46	149614	116848	110	2.42799
302013	222438	141	91059	67888	141	4117	2978	39	6437	4715	45	11412	8209	64	16116	11876	73	354934	275800	141	2.42799
43989	44802	74	16195	16669	50	416	597	0	471	614	0	1625	1679	17	2573	2516	26	64049	62849	85	2.43205
155951	127216	93	47539	38137	89	1517	1379	16	2487	2061	34	5052	4362	43	7258	5383	55	140352	112157	108	2.43509
157845	126033	97	55591	44687	91	2189	1610	26	2746	1847	38	5765	4463	49	8080	6283	57	160387	129554	110	2.43712
107001	90826	88	38356	32479	85	1132	1088	8	1253	1484	17	3410	2920	35	4580	3436	44	112295	97143	101	2.43813
81196	77225	81	29890	27894	80	789	690	0	1454	1158	8	2607	2437	28	3959	3610	38	83954	76728	94	2.44016
80110	79321	80	31272	30968	75	821	742	0	1209	1297	12	2844	2821	29	3586	3646	31	92062	90855	94	2.44219
217417	154043	109	75705	53894	103	2306	1746	27	4495	3119	41	9010	6328	58	14789	10996	72	440014	315227	121	2.4432
85205	82743	80	25597	24813	75	1270	1203	12	1797	1881	20	3170	3098	29	4317	4471	37	88457	83885	95	2.44422
107222	91874	101	34401	29353	83	1443	1172	14	7104	6029	47	3618	3177	37	5550	4706	44	106874	90829	101	2.44523
164977	147882	90	54959	50600	90	2576	2332	28	3463	3453	33	6932	6358	45	9627	9075	49	228672	203462	107	2.44523
95880	95143	80	23274	23132	67	1119	1131	9	1760	1955	23	4094	4138	36	5761	5355	43	112167	105757	96	2.44726
72620	72777	77	25045	25292	75	727	639	0	675	843	0	2228	2122	25	3090	2931	33	80163	77408	93	2.44929
191180	153590	102	59935	48204	94	2383	2014	26	3051	2582	34	6513	4953	47	9065	6377	53	191325	159132	113	2.45233
239327	183808	112	75276	57875	102	3606	2712	33	4934	3678	43	8866	6762	55	10932	8063	58	248809	199343	121	2.45538
202521	164499	97	51745	42554	93	2647	1948	30	3635	3280	34	7412	6059	48	10573	8519	59	217739	179377	113	2.45538
174283	136707	96	59545	47149	95	1607	1076	12	2494	1810	29	5099	3972	44	7648	6284	47	181920	144159	113	2.45538
230493	170810	103	76482	55163	101	2147	1803	24	4828	4063	42	10634	7969	59	14379	10972	73	468681	355545	119	2.45943
174243	140842	100	56599	46171	92	2121	1748	22	3093	2332	38	6348	4974	48	8909	7099	53	185381	151307	110	2.45943
60471	62215	80	14849	15038	48	545	587	0	1255	1421	14	2281	2459	25	2924	3046	30	70060	69351	89	2.45943
295496	205391	120	140049	99285	119	3557	2370	35	7046	4828	52	15586	11407	71	20629	15128	77	691767	495578	136	2.46552
87332	85746	78	29867	29654	75	869	761	0	1553	1260	18	2786	2663	29	3883	3957	37	91554	86385	94	2.46552
201206	151376	100	57279	43224	96	2361	1890	28	3938	2893	37	6742	5134	50	9075	7154	52	202297	151971	115	2.46552
128724	112258	89	47335	40894	86	1278	1191	12	2189	1936	26	4408	3904	38	5985	5095	46	138748	117821	103	2.46653
59063	57450	86	22651	22476	68	650	687	0	891	616	0	1961	1761	23	2656	3077	25	65985	66703	91	2.46856
164863	133388	103	62150	51179	90	1955	1578	23	3004	2340	33	5290	4079	42	7798	6902	51	161520	132876	107	2.47262
145878	125831	90	49035	41656	88	1588	1297	15	2576	1767	32	4584	3996	39	5765	5020	43	129440	108992	105	2.47363
103640	98239	97	37239	35285	80	960	832	0	1305	1165	11	3121	2858	32	4140	4032	37	95861	90764	96	2.47464
92870	90907	96	37184	36725	78	818	910	0	2303	2168	25	4509	4520	37	5552	5542	40	204619	201690	96	2.47464
195538	158590	96	64761	52132	95	2380	1809	28	3009	2237	38	6764	4991	50	8998	6817	57	212991	162565	112	2.47464
76881	73424	89	22995	22578	64	1048	972	0	1008	1395	13	2272	2362	24	3886	3751	35	90989	92986	94	2.47667
142796	120946	94	40248	34020	89	1348	1257	16	1886	1663	24	4162	3327	40	5527	4584	44	128314	113780	107	2.47667
313727	209801	126	98217	66799	123	4011	2700	43	12144	7936	63	12341	8132	64	16719	11651	77	353352	243735	142	2.4787
121532	112841	87	40767	36701	82	1194	1201	11	1664	1584	25	3772	3432	36	5574	4998	46	117366	105230	100	2.47972
92406	90141	81	25896	25526	72	934	947	0	2384	2245	27	3212	3301	30	4795	4465	39	89761	87296	95	2.47972
92469	88049	83	26140	23355	81	1338	1087	8	1880	1809	24	3758	3592	32	6449	5737	48	115525	106923	97	2.47972
80604	76057	80	29657	26820	79	882	872	0	1131	1402	16	2791	2674	30	4107	4108	35	94593	84229	96	2.48682
208164	157827	101	62380	47204	99	2637	2009	29	3347	2916	38	7755	5885	52	10522	7520	57	221106	162516	118	2.48884
147560	113173	113	52454	39982	113	1645	1166	10	2133	1594	21	4684	3519	42	7111	4823	56	155873	116148	113	2.48884
243164	173326	112	68148	48100	107	3357	2614	33	4656	3525	46	10544	7134	64	13244	9775	64	286312	207362	126	2.48986
68053	66148	78	15966	15884	50	699	655	0	1186	1049	6	2035	2016	25	2516	2680	28	80208	78061	93	2.49189
52724	51894	79	16247	15974	53	554	534	0	930	1221	11	2119	1765	21	2544	2567	27	55749	53128	89	2.49189
195932	156518	99	78410	62947	96	2256	2052	23	3692	3414	34	8244	6560	53	10275	8968	62	301153	252443	112	2.49797
338741	241576	132	135313	98922	124	5546	3991	42	7830	5387	58	14602	10510	72	19860	14768	86	381503	279629	140	2.5
134300	110608	103	45522	37697	88	1629	1316	17	2673	2175	32	4217	3672	38	5955	4956	44	139124	114051	105	2.50101
108112	98832	87	36693	32889	85	1182	1303	16	1884	1614	24	4300	3937	36	5806	5350	43	119880	106535	101	2.50304
175218	160002	99	58562	53991	88	2194	2158	24	3617	2716	39	6406	5605	43	9455	8534	55	206674	187117	105	2.50406
146555	118930	93	51767	41616	91	1857	1506	19	1904	1674	20	3773	3374	37	5995	4909	46	126437	103770	109	2.5071
157533	143606	91	66614	58911	90	2549	2377	25	3243	3233	33	7183	6461	48	10130	9239	63	207010	187465	106	2.50913
148946	129932	106	49249	41841	89	1702	1423	17	2324	2324	26	5516	4806	43	7379	6300	48	172661	150312	106	2.50913
78833	78958	79	25270	24830	76	1097	968	0	945	1365	11	2697	2613	27	4228	3626	38	85012	80988	92	2.5142
243981	180006	114	78701	57869	110	3019	2096	33	4968	3518	43	8571	6446	54	11663	8810	60	225111	172573	129	2.51623
114114	100061	99	36833	32148	85	1308	1249	14	2343	2041	34	3595	3336	34	4944	4373	43	107580	95605	102	2.51826
192674	167501	95	62661	53237	91	2242	1907	24	4047	3600	36	6231	5169	45	9313	7947	60	185898	151613	109	2.5213
59522	59751	74	16327	16405	52	1006	882	0	847	1120	7	2476	2361	27	2901	3161	30	66406	62575	90	2.52231
210257	159349	105	69021	52926	100	2829	2153	29	3454	2493	36	7361	5626	54	10324	8151	62	218393	167548	117	2.52333
28773	28916	71	12830	13224	46	375	364	0	463	501	0	1207	1204	13	1670	1690	19	46942	47621	80	2.52434
191616	149539	107	55524	43213	96	1990	1731	22	3115	2607	32	6437	5181	50	8996	7385	55	187023	151308	114	2.52637
183090	148086	95	64124	51671	93	2185	1868	25	3649	3078	37	6593	5544	48	8657	7234	54	215050	177275	110	2.53347
198268	177255	93	56230	49296	91	2564	2364	27	4460	3938	39	8043	6524	51	10777	9052	62	222729	193533	107	2.53448
97428	86986	85	35065	30107	83	1006	740	0	1498	1476	14	3458	3092	34	4472	4124	39	110630	100083	96	2.53448
171387	140401	103	51063	42077	92	1848	1644	20	2516	2205	26	5373	4477	45	7641	6089	57	176332	144866	108	2.5355
172305	136983	97	49401	38969	92	2075	1743	24	3085	2540	35	5387	4345	43	7756	5982	52	176787	139477	112	2.54462
34014	34775	70	12640	12920	45	422	423	0	516	470	0	1089	1217	11	1384	1614	16	56297	57220	83	2.54564
104809	102941	82	34588	34098	79	1069	1139	10	1448	1451	17	3571	3319	34	4733	4133	37	136573	132784	97	2.54564
51672	50872	75	12116	12550	44	625	585	0	435	665	0	1444	1673	17	2943	2715	32	59330	60468	89	2.54564
202978	177071	106	77570	66175	95	3324	2916	31	4918	3964	40	9869	8377	55	13321	11429	67	254735	216925	111	2.55071
221263	168138	100	63519	48586	97	2809	2102	30	3884	2958	42	8172	5991	59	11142	8251	65	245752	190223	115	2.55071
67961	68929	80	21716	21516	59	1102	1165	11	1356	1536	15	2736	2612	26	3587	3176	35	77138	73724	92	2.55071
144844	138226	93	36052	34789	82	1766	1623	19	2714	2613	29	6820	6786	43	9118	8480	54	311816	290174	102	2.55578
65383	67035	75	16015	16348	49	498	608	0	559	953	0	2027	1992	23	2926	2908	30	67461	67794	89	2.55882
200661	155382	101	61974	47738	97	2037	1464	26	3781	3272	35	6580	5426	50	10141	7748	57	255886	202757	115	2.55882
211933	162592	98	78136	58574	97	2561	1826	30	4720	3883	40	10204	7430	61	14646	11003	74	484048	365858	115	2.55984
73156	72154	79	16675	16472	54	879	805	0	1590	1800	21	2993	2752	30	3374	3446	31	93224	90285	93	2.56085
246254	172199	112	76689	55024	109	3397	2794	33	5124	3420	44	9243	6327	59	12032	9137	67	253831	181509	125	2.56187
179898	140165	105	53823	41893	95	2366	2345	25	3316	2612	34	7437	5130	52	9662	7821	60	192553	153216	112	2.56187
100723	97635	84	22552	22329	65	1198	1159	11	2617	2649	26	5260	5189	39	6846	6269	49	224299	217629	96	2.56694
121094	107050	91	37652	32229	85	1256	1067	7	2058	1697	24	4244	3338	40	5476	4281	44	127360	105567	102	2.57404
85178	81634	81	28940	26737	77	1166	1037	5	1322	1084	7	2276	2076	29	3975	3413	35	90751	81274	95	2.57404
212303	158065	103	67913	51891	98	3054	2217	34	3783	3010	42	8402	5918	54	13080	9248	65	267580	196938	116	2.57606
91394	90530	78	34282	32586	77	1114	1146	10	1494	1281	13	3661	3356	34	4771	4629	36	107580	100198	95	2.57708
200300	157981	102	62388	49994	97	2474	1728	25	3410	2899	35	7553	5920	53	9636	7234	56	216539	169406	114	2.58215
80699	80417	83	27149	27054	74	947	908	0	1004	1170	11	3201	3233	31	4371	4439	37	108484	103228	93	2.58215
80527	78077	81	30070	28482	78	804	591	0	1074	1360	16	2636	2299	28	3527	3227	35	93602	93314	94	2.58418
174464	139947	99	60337	49468	92	2072	1813	22	3250	2540	34	6024	4926	49	8650	6846	60	164526	128065	111	2.58418
155310	129710	94	40157	33084	88	1765	1783	19	2919	2500	30	5470	4661	44	6944	6058	50	146166	120946	109	2.58519
116416	112481	84	31584	30849	80	1186	1326	13	2296	2208	34	3435	3138	32	5233	5092	43	112953	106542	98	2.58621
149753	121321	99	52669	43195	90	1724	1367	19	2324	2075	27	4604	3736	41	6216	5131	46	141685	112990	108	2.58621
74058	74810	78	21762	21492	65	738	724	0	1320	1103	10	2412	2475	25	3392	3389	32	76196	76613	92	2.58824
137590	131517	85	49592	47062	83	1779	1757	19	4425	3883	41	6711	6418	46	8881	8466	49	294926	279873	102	2.59128
80029	77090	87	14056	14032	48	1445	1400	17	1541	1424	15	3096	3129	30	4552	4327	40	87625	86744	93	2.59229
190556	151390	109	51637	40109	94	2123	1691	25	3004	2343	35	5822	4719	46	8561	6112	56	163721	132180	107	2.59229
258755	189198	122	82010	61679	112	3490	2686	33	5484	4612	45	11322	8949	65	15579	12711	72	316839	254214	129	2.59331
198833	162265	97	70109	56708	96	1532	1315	15	3004	2537	30	6660	4879	48	7851	6868	53	242790	198457	110	2.59331
126302	104830	97	35738	29624	86	1596	1265	16	2065	1726	23	4599	3952	41	6047	4903	52	128641	105526	102	2.59635
76954	75635	79	26534	25524	77	983	918	0	1311	1032	10	2788	2972	27	3801	3903	35	83299	80430	94	2.59736
103471	93891	87	33102	29655	82	1383	1204	13	2148	1579	23	3482	3238	35	4859	4342	43	98354	87006	100	2.59736
60918	60649	74	20647	20770	55	851	721	0	861	1103	7	2321	2301	25	2563	2523	30	67274	65466	88	2.59736
76144	70920	84	30252	27593	79	908	513	0	1122	1022	4	2831	2251	33	3711	3553	33	99233	90582	95	2.60041
82264	76973	93	25172	23018	81	980	909	0	1403	1437	19	3077	3011	32	3855	3608	34	87647	82474	96	2.60041
128037	110566	89	42163	35584	87	1501	1268	15	2329	1855	24	4023	3680	36	6102	5088	49	126751	103619	105	2.60142
154433	142244	104	34369	29786	88	1480	1234	12	2446	2455	28	4394	3747	37	6218	5318	48	138285	123172	105	2.60142
272526	191706	114	82520	57661	110	3044	2020	34	7253	4993	57	11066	7545	64	14844	10344	77	328388	232117	129	2.60243
106229	94801	84	32649	28530	81	1479	1357	16	2440	2140	27	4141	3820	38	6328	5267	46	128423	109993	100	2.60243
329167	243182	135	168415	125372	132	7825	5904	46	12241	8710	71	22487	16751	87	30396	22501	125	641636	488382	148	2.60649
129311	122147	85	47045	42799	84	1389	1162	10	2642	2144	32	5234	5114	40	6713	6397	45	214700	203903	102	2.60953
69957	70576	76	21731	21491	60	761	766	0	1012	1037	6	2483	2395	28	3362	3216	33	72089	68435	91	2.61258
238198	188559	101	78315	62673	99	3806	2844	36	4718	3551	42	9281	7204	57	12558	9983	66	260995	209322	118	2.61663
78888	76437	89	24942	24224	76	1368	1073	5	1625	1162	9	3247	2881	31	3980	3842	33	83976	80200	95	2.62272
243970	193216	108	96125	79714	107	3310	2929	29	6274	4862	50	11516	9377	58	15222	12175	75	409590	348896	125	2.62373
96856	87140	87	35372	31064	82	1268	972	0	1169	1409	12	3733	3336	36	5569	4376	43	158466	139071	99	2.62475
229059	191942	101	104913	88252	100	3863	3185	35	5962	5214	44	11879	9878	60	17461	14125	80	342010	279482	116	2.62982
210275	156080	102	74103	55941	100	2126	1854	26	3651	2818	38	7129	5672	49	9303	7265	56	219795	169634	117	2.62982
82563	80371	80	29516	27956	78	1094	961	0	1403	1414	16	3197	3312	30	4992	4528	40	91925	88276	94	2.6359
165499	135491	95	53326	43615	91	2555	1900	30	2632	2526	29	5367	4263	43	8238	7183	54	165110	130882	109	2.63793
158610	130393	95	50241	41148	91	1892	1570	22	3064	2092	36	5444	4289	45	7527	5811	52	164367	128874	110	2.63793
278800	188358	116	83183	57283	111	3802	2722	39	5314	3565	44	9983	7153	59	13540	9656	78	305411	213752	130	2.63895
239991	185993	122	77436	61753	102	2880	2441	28	4519	3431	39	8914	6432	58	12574	9409	67	309015	247447	122	2.63996
129249	111372	89	43000	35756	88	1563	1315	18	2548	2046	28	4402	3596	39	6593	5260	48	149188	128795	105	2.64402
135261	114433	89	43719	36252	86	1744	1567	16	2117	1661	28	4625	4330	39	6563	5330	51	143023	116490	105	2.64402
110250	106565	81	29548	27134	79	1410	1212	11	1954	1855	22	4448	4229	37	5257	4929	41	121910	115065	99	2.64503
94696	90121	83	26639	24380	81	1060	1057	5	2550	1773	31	2741	2412	32	4302	3783	36	97600	88837	97	2.64503
177433	140809	96	54692	43419	92	1994	1631	25	3527	2758	40	6727	5504	51	9472	7396	57	207009	159089	111	2.6501
80816	80216	84	26500	26358	75	1047	1135	10	2015	1926	19	3656	3652	32	4763	4729	37	107243	102857	94	2.65112
191490	157924	100	79990	64794	94	1818	1568	23	4127	3438	40	7826	6786	49	9277	6728	62	280870	227465	112	2.65416
56902	59059	72	28587	29435	72	365	366	0	1153	1072	7	2870	2645	29	2642	2752	29	98622	99474	90	2.65416
107220	90413	90	37043	31805	84	1155	911	0	2067	1772	20	3409	3072	34	5064	4072	44	99678	82512	99	2.66126
224849	161949	119	88205	63879	104	2164	1607	27	3952	3089	40	10067	7398	65	14426	10758	72	451198	324894	119	2.66126
162219	126552	100	50214	39339	93	1420	1072	9	2739	2303	37	5418	4357	45	7376	5654	55	165907	123742	112	2.66329
173002	141575	95	60464	49772	91	1926	1577	25	2837	2658	36	5672	4716	45	8371	6386	53	175749	142113	108	2.66329
149752	121457	95	42538	34339	89	1918	1472	23	2769	2158	29	5530	4395	43	7327	5786	48	156335	126394	106	2.6643
74077	75256	86	28384	28058	75	761	752	0	1407	1130	10	2259	2060	25	3508	3113	33	94578	90303	92	2.6643
123976	109838	102	43953	38698	86	1351	1253	12	1192	1427	15	3613	3311	34	4500	4084	36	124184	107805	102	2.66633
268977	180938	132	82031	55948	114	4148	2549	39	5113	3781	43	11076	8139	61	15954	10891	83	336766	230785	132	2.66937
99681	93789	84	33179	29821	83	1298	1087	7	2546	1973	28	4061	3607	39	5492	5156	39	116247	106460	99	2.66937
71831	71274	79	22526	22087	65	1089	1190	10	1344	1289	11	2294	2192	27	3083	2670	35	67668	64888	93	2.6714
324827	232179	137	107451	78109	123	6525	4877	44	10184	7348	58	17736	13163	78	24951	19698	98	515542	394308	142	2.67241
161842	136685	93	58178	47183	93	1642	1189	16	3880	3029	39	7831	7104	50	10128	8429	60	354936	293713	110	2.67241
180313	135425	102	54292	40871	98	2000	1438	17	3568	2884	35	6457	4774	51	8049	6356	55	179438	131454	117	2.67748
232314	171211	105	81331	59122	101	2552	1836	28	4524	3442	39	10398	7312	64	14001	10305	74	463367	334840	119	2.6785
84643	77187	85	30287	26705	81	968	979	0	1367	1483	17	2706	2604	28	4486	3712	41	84972	73303	97	2.68154
171430	147257	93	57492	48987	91	1423	1411	15	2716	2254	29	5055	4428	40	7933	6707	56	181528	158073	109	2.68256
138299	116869	88	45609	38145	86	1778	1196	21	2185	1877	27	4772	4170	40	6736	5810	48	136706	109312	105	2.68357
316873	249636	138	128189	104671	124	6609	4971	44	9447	7894	62	17781	13629	74	24588	20610	99	533431	442883	142	2.68357
60794	60137	82	26849	27359	73	503	430	0	1342	1445	15	2252	2411	24	2858	2847	28	92262	88902	90	2.68458
92439	83293	84	34690	30600	84	1361	1020	5	1220	1166	11	3168	2742	32	3800	3468	36	97126	81479	99	2.68458
93972	86575	90	41282	37646	83	947	840	0	1649	1393	17	3470	2858	36	4399	3772	38	148052	134959	99	2.6856
227040	172700	108	81808	62500	107	2781	2462	27	4159	3541	43	7790	5971	51	10395	7795	55	220489	167290	124	2.68661
139988	116911	92	43903	36234	87	1762	1413	19	2254	2100	27	5469	4592	43	8048	6234	62	153215	124219	106	2.69574
71604	70044	79	21142	20987	58	664	704	0	896	932	0	2586	2504	26	3322	3112	32	77950	76307	93	2.69777
109801	94515	92	47438	41103	84	1277	1088	10	2334	1970	32	4189	3677	38	7086	5986	53	154729	129230	102	2.69777
169592	140191	95	41196	32655	92	2113	1700	25	3291	2432	39	6567	5424	45	9658	7343	61	191711	161151	108	2.70183
167228	138827	93	50762	41879	89	2646	2147	28	3855	3610	35	7572	6163	54	11066	9012	68	207005	174054	109	2.70183
136595	122030	87	38398	33108	87	1804	1568	18	3006	2042	36	4741	4141	40	6964	5733	48	147117	127936	103	2.70183
152835	119072	96	56782	45472	91	1529	1445	16	2575	1934	34	4874	3723	44	6966	4965	54	163192	126724	109	2.70284
215963	165574	103	60060	47681	97	3026	2266	31	4729	3780	44	8393	6409	53	11241	8418	58	233415	176272	117	2.70284
88624	84810	87	29246	28007	77	910	1024	3	1007	1279	12	2637	2600	28	3777	3899	35	80662	74108	94	2.70385
102696	91073	88	33924	29245	84	1141	970	0	1864	1429	21	3457	3106	34	5324	4771	40	107949	91707	100	2.70892
59807	60020	75	18857	18715	57	724	560	0	1104	1301	15	2291	2348	23	2579	2575	27	59625	57327	91	2.70994
61342	62079	76	19859	19895	57	825	844	0	1209	1202	12	2426	2486	27	2987	2804	29	71246	70278	92	2.71197
243333	178245	106	76625	56305	104	3986	2936	35	4730	3655	46	9479	7140	55	12552	9110	72	269582	195809	123	2.71298
221806	174082	106	84820	64189	104	3029	2567	30	4268	3625	38	9339	7905	53	13024	10613	64	343058	260993	121	2.71602
282715	216176	114	149374	123049	113	9044	7064	46	13820	12302	67	29140	23895	112	38074	31502	115	808002	684600	129	2.7211
82002	75655	83	29879	27221	79	792	661	0	1733	1404	21	2707	2185	32	4198	3583	38	78579	70081	93	2.7211
131621	123524	88	45070	40647	86	1347	1430	14	2096	1516	26	4827	4331	38	6793	5731	47	183428	164128	103	2.72617
314253	219961	131	83115	58815	123	4243	3063	40	8361	5217	59	11929	8481	62	16455	11559	74	358034	267414	142	2.72718
236510	182188	124	105823	84496	107	2715	2091	30	4587	3420	40	8322	6822	51	11813	9222	69	257249	203080	124	2.72921
175256	137497	96	60954	47081	95	1590	1359	18	2020	1977	26	5045	4506	42	7088	5850	52	186942	145043	112	2.73022
151870	136825	92	104711	96592	90	1543	1487	19	3647	2845	36	6654	6085	44	8520	7920	51	263756	238993	105	2.73124
69057	68696	77	15555	15773	50	775	1091	7	959	1024	4	2111	2334	25	3485	3465	33	74731	73806	92	2.73631
109361	107339	82	39668	38826	79	1790	1703	19	2331	2007	26	4843	4751	35	6685	6653	42	139859	135232	97	2.73631
111395	96467	87	37673	31795	85	1670	1278	16	1995	1577	23	4016	3344	38	4928	4799	40	120972	101317	103	2.73834
67596	67249	76	17719	17605	53	768	680	0	982	1078	7	2006	2014	22	3718	3854	34	81344	80567	91	2.74239
130672	114604	98	40611	35050	85	1666	1275	15	2224	1734	24	5138	4186	43	6156	5082	48	140986	120463	105	2.74442
198530	166475	112	65779	55126	93	2007	1754	26	4924	3857	42	7202	5462	54	9968	7967	62	220541	188036	112	2.74442
69057	70697	75	28918	28757	74	614	727	0	835	1116	8	2152	2082	22	3062	3180	28	81289	79638	91	2.74645
171218	139683	97	58317	46693	91	2194	1733	23	3505	2988	36	6106	4716	47	8150	5970	55	182422	148341	108	2.74848
119795	104703	88	40948	34575	85	1494	1289	15	2097	1656	27	4449	3737	39	4892	4447	41	110867	93774	100	2.74848
239925	178759	105	80151	61783	102	3084	2173	34	4901	3824	47	9287	6749	58	12357	9067	69	238682	176115	116	2.75254
209363	164861	104	93461	74034	99	2683	1995	30	5721	4262	50	8133	5993	52	11995	9024	66	261679	203356	116	2.75456
72975	71886	79	28149	27591	74	556	480	0	1472	1159	9	2130	1988	25	2201	2451	25	86259	82563	93	2.75456
159762	134520	93	47084	38771	89	2078	1800	23	1872	1777	23	4820	4016	42	7290	5984	48	147980	126635	105	2.75456
248636	214036	114	121193	105766	100	6371	5430	41	11293	9660	66	18412	15645	80	25070	20832	98	509515	433892	118	2.75558
140316	124928	89	48104	42063	86	1484	1135	11	2451	2238	25	4692	3824	42	5583	5012	47	149711	135780	105	2.75558
124491	104533	87	37134	29873	86	1587	1349	18	2283	2259	26	4798	3722	42	6123	5189	45	127450	104653	104	2.75558
289052	206292	125	87309	62541	118	4578	3472	38	6715	5265	46	14058	11102	67	19332	14473	83	409486	315643	137	2.75761
330928	215631	132	107566	69404	131	5330	3335	43	7489	4893	52	15058	9763	71	21161	14746	87	441882	287857	149	2.75761
80304	77545	79	28191	26831	79	713	933	0	1648	1196	19	2678	2497	28	4173	4140	35	85282	81711	93	2.75963
160327	128956	109	48582	39154	90	2164	2039	23	2979	2041	33	5166	4240	48	7575	6353	52	152306	126172	106	2.75963
300563	202011	124	100210	66545	122	4232	2787	40	5979	4002	50	11482	7741	66	16009	10249	73	330540	226479	138	2.75963
238120	166094	110	88567	60560	107	2363	1754	29	5741	3981	48	12295	8336	68	13877	9064	74	496203	348310	124	2.76166
126772	109030	92	48981	41721	88	1161	943	0	1729	1571	23	3787	2980	39	5273	4618	39	133486	112389	104	2.76572
181586	151957	94	60439	49907	92	2461	2445	24	3370	2598	37	5826	4818	48	8263	6791	50	196780	162335	111	2.76673
66116	66293	77	13562	13690	46	567	563	0	1079	1222	11	1786	2017	20	2638	2518	30	66221	66300	89	2.76673
302795	206006	126	90150	61406	123	4438	3229	41	5652	3950	46	11719	7537	65	16031	10564	75	348565	240196	140	2.76775
181947	155726	97	62670	52729	90	1595	1234	13	2767	2180	30	6433	5687	44	7838	6783	52	254088	217574	108	2.76775
81586	80918	82	23396	22857	66	875	930	0	1006	1248	11	2596	2666	27	3039	2574	33	77107	76044	94	2.77079
104126	95555	84	32788	29279	81	1188	1017	5	2167	1455	33	4296	3800	37	6323	5728	47	123144	109268	99	2.77586
143628	123806	91	49739	41489	89	1623	1600	18	2266	1785	28	4515	3648	41	6964	5587	52	148966	124219	107	2.77789
43869	45457	61	8365	8334	40	456	389	0	1014	1237	11	2898	2713	31	3241	2897	32	59580	56208	87	2.7789
138084	113415	90	42433	34131	88	1405	1272	16	2076	1710	23	3778	3307	35	6015	4674	50	134776	109717	105	2.77992
290204	200083	131	87468	60444	124	3936	2768	38	7198	4542	58	12732	8621	68	16865	11741	76	346323	242390	140	2.77992
113265	111999	84	48131	47541	80	1122	1124	7	2405	2611	29	5597	5480	40	8150	7780	54	261765	252902	99	2.77992
133502	127537	101	33297	32213	82	1613	1785	19	2110	2275	26	4800	4384	39	6581	6061	43	142630	136600	99	2.78195
242096	179576	113	192264	143215	112	5454	4181	41	7696	6054	55	16584	12551	73	22994	16707	105	519606	399151	126	2.78398
75956	73370	84	26141	25962	75	786	727	0	1707	1451	22	2341	2376	25	3825	3445	35	87736	85013	92	2.78702
73179	73045	87	21632	21478	67	826	926	0	1078	1226	10	2742	2852	26	3886	3713	34	74177	72182	90	2.78905
130300	124043	91	41044	39885	84	1635	1562	20	2815	2482	30	6453	6475	43	8760	8246	52	288648	267720	102	2.78905
159219	140597	95	40098	33184	88	1966	1664	25	2746	2418	31	8314	7218	53	10220	9512	53	349472	312026	104	2.78905
88613	86133	83	26716	26076	77	983	824	0	1537	1213	10	2715	2303	29	3882	3751	35	76518	70422	95	2.79209
230732	180316	121	83402	67644	105	3099	2532	30	4264	3571	39	8258	6614	53	11994	8959	67	255176	203320	122	2.79209
181256	143851	101	60007	46553	95	1928	1428	23	3326	2307	38	6868	5151	51	11038	8357	63	264630	204516	113	2.7931
86355	85808	81	26473	26412	76	1587	1466	16	1896	1956	19	3422	3552	31	5165	4732	39	122685	119440	95	2.7931
271295	183487	121	84761	57996	117	3521	2341	37	5572	3877	52	11136	7615	65	14781	10224	72	303496	208888	134	2.79412
69872	69362	82	23260	23091	68	739	895	0	732	779	0	2429	2532	25	3089	3003	29	70187	69224	90	2.79513
98094	94195	85	35002	32962	81	1153	1063	7	2273	1871	23	3425	3269	34	5292	4377	43	109273	103254	98	2.79513
148769	128878	89	56740	48609	87	1418	1224	12	2965	2633	28	4822	4090	42	7126	5983	49	169475	144822	105	2.79817
94775	86457	85	31829	28569	80	902	1019	4	2314	1815	26	2922	2774	30	4668	4098	40	104043	95758	98	2.79919
223921	167173	105	77554	57137	101	2725	2022	34	5810	4053	49	11347	8077	64	15691	12035	75	477603	364451	119	2.80122
137072	122430	90	46715	40450	84	1659	1345	17	2645	2424	32	5453	4819	43	7261	6765	52	201419	171107	104	2.80122
109768	111057	81	40229	39725	79	1623	1749	17	2228	2429	27	5762	5746	43	8360	7983	49	269488	257160	97	2.80426
201789	158028	105	44035	33261	96	2599	2110	31	3622	3241	35	7752	5961	51	11128	8362	75	237767	187272	116	2.80426
113700	113183	82	28576	28301	78	1682	1373	21	3134	2587	31	5068	4938	39	7538	7468	46	155179	148011	97	2.80527
315224	236685	123	75072	56282	117	4791	3384	41	6841	5515	49	12695	9380	64	17739	13697	78	375712	285449	136	2.80527
198153	160348	97	66295	53439	92	2121	1492	23	3176	2566	31	6240	5170	45	8878	6970	51	187714	148876	111	2.8073
200625	169337	98	157964	142233	98	6100	5453	38	9432	8251	52	15819	13388	70	21462	18387	78	436722	374522	113	2.80933
79009	77493	94	29567	29429	76	1196	890	0	1286	1258	12	3048	2759	32	3956	4063	34	111970	109703	94	2.81237
92029	86818	84	30583	28800	78	1496	1313	16	1565	1783	16	4054	3672	37	4767	4998	39	98284	92008	92	2.81542
235455	173258	118	79197	58989	103	2911	1958	34	5209	3724	44	7855	5989	50	11125	8536	65	236490	179621	116	2.81542
283865	197810	135	87795	61194	121	3936	2633	38	5922	4378	49	11809	8339	63	15688	10313	82	335270	234092	138	2.8215
80190	74239	91	27332	25403	80	778	801	0	942	854	0	2795	2484	28	3418	3491	33	71648	69316	96	2.83266
188775	150426	96	54091	41690	93	2515	1878	28	2971	2172	39	6379	5032	48	8495	6819	53	199100	157193	113	2.83367
158759	153113	87	33801	33362	83	2331	2076	25	3233	3139	31	7229	6984	44	10181	9243	57	205213	189748	103	2.83367
47710	48875	73	16652	16618	52	439	702	0	438	420	0	1477	1392	19	2729	2405	29	64683	65426	87	2.83469
59712	59211	90	11418	11668	44	832	846	0	1430	1289	19	2450	2733	24	3345	3169	34	76271	76607	90	2.83671
78966	78076	79	21789	21599	60	930	729	0	1052	894	0	2234	2173	25	2972	2736	30	83505	78389	94	2.83773
305369	230575	133	158982	122138	133	7831	5941	46	13011	9366	61	24094	18512	85	32778	25589	110	671697	521923	150	2.83874
136738	112052	93	45291	37201	88	2067	1567	23	2649	1983	32	5215	4028	45	7329	6017	51	158429	132714	106	2.83874
244771	181281	110	84020	62236	106	2528	1810	31	5298	4067	47	11154	8743	60	16088	11948	83	508422	387447	124	2.84178
166121	138962	94	70138	58672	92	1711	1627	20	3157	2709	35	7399	6239	49	11773	9179	69	369080	312496	110	2.84178
108572	95601	85	37537	32525	83	1113	1117	8	1616	1748	24	3912	3765	35	4985	4544	40	117205	101723	102	2.8428
62888	64687	70	18696	18676	55	699	762	0	1091	1105	7	2402	2382	24	3302	3403	32	66965	67976	89	2.8428
41076	46231	52	25008	25615	70	400	567	0	1046	1131	8	1517	1448	17	2247	2292	26	64975	64321	83	2.84787
119015	100579	88	39879	34011	85	1524	1207	14	1736	1710	24	4368	3711	39	5510	4922	42	119025	99177	100	2.84787
79052	76944	90	21387	21121	59	1080	1176	12	2167	1897	23	3025	3203	29	4648	4530	38	90670	90162	93	2.84888
64200	65613	76	21122	21031	58	910	746	0	906	1267	10	1927	2022	22	2611	2389	26	61970	61168	90	2.84888
143026	119421	92	44426	37057	88	1764	1297	24	2468	1888	32	4783	4203	40	7169	5275	56	155087	130821	105	2.85396
95339	93790	87	35115	34872	78	1424	1186	11	1260	1537	13	3336	3252	31	4594	4175	39	92955	91304	97	2.85801
233958	183612	98	66932	51632	97	3453	2521	34	4141	3051	44	9137	7053	53	11903	8684	67	261264	198067	115	2.85801
176048	138394	97	53590	41988	95	1788	1573	22	3144	2389	36	6265	4990	44	8515	6580	50	169802	132018	112	2.85801
115559	107262	87	36141	32235	82	1290	1196	12	2103	1987	24	4016	3622	36	4563	4263	41	117071	104772	102	2.85801
95557	87436	87	39355	36050	80	1200	1211	11	2029	1355	22	4177	3751	37	5540	5332	40	125557	113814	98	2.85903
214300	153661	103	54943	40067	99	2714	1911	32	4620	3609	42	7217	5302	51	10267	7321	67	212287	154311	118	2.85903
228220	178028	111	79876	61485	100	2338	1976	24	4927	3889	42	10679	8106	57	14715	11872	74	495399	384092	118	2.86308
310350	237641	119	106927	81608	118	4963	3781	39	7724	5712	52	14164	10822	72	18397	13797	74	393464	312487	136	2.86613
90853	90265	80	17319	17451	49	1108	1297	11	1840	1699	25	4127	4013	39	6205	6172	42	116349	117590	95	2.86613
122737	106524	88	50209	43346	86	1068	979	0	1684	1819	21	3991	3666	36	4928	4270	41	163578	138692	104	2.86917
149829	134703	92	48041	40931	89	1685	1529	20	2888	2300	32	4109	3717	40	5911	5410	45	125491	106428	106	2.87322
211642	156645	105	60331	44794	100	2962	2053	34	3487	2739	35	6937	5259	52	9664	7631	55	188238	141513	119	2.87424
244868	210317	105	126672	112191	106	5238	4265	40	9602	8605	49	15247	13835	70	19931	17069	75	422410	361549	123	2.87627
120562	116231	85	52359	49550	83	963	947	0	12845	11614	65	6383	6025	41	7976	7343	52	267619	248593	100	2.8783
160576	132465	107	36271	29617	92	2242	2004	23	3327	2606	33	6175	4952	46	8987	7207	54	184859	154454	110	2.8783
103781	99480	82	32160	30281	80	1588	1449	15	1653	1489	18	3827	3715	33	5613	5300	43	106297	100063	98	2.88032
219808	183003	106	71224	58533	101	2897	2451	29	4801	3812	42	8831	7200	55	11650	9500	66	260829	218465	118	2.88134
94170	91233	82	30214	29396	78	1231	1027	6	2025	2035	21	4057	4010	35	5731	5590	38	109924	96935	96	2.88337
150050	118765	95	45291	36443	89	1572	1474	18	2595	1985	33	5374	4044	47	7565	5645	55	155392	119556	108	2.88844
154732	127997	95	48799	38951	91	1524	1166	13	3701	3156	38	4458	3699	40	6038	4836	49	129221	102366	109	2.89047
127492	106493	103	39618	33081	85	1694	1423	19	2272	2124	28	4226	3700	38	6357	5201	46	134216	113425	105	2.89148
144157	128178	89	46861	40669	88	1961	1495	22	2504	2266	26	5443	4777	46	7355	5866	48	154203	132757	105	2.89554
81968	80763	80	21578	21380	63	925	1001	1	2352	1880	27	3268	3293	31	4539	4655	38	96499	92217	95	2.89655
71514	70110	92	16176	16164	50	992	1057	5	1082	1125	9	2790	2830	26	4513	4389	37	83088	82443	92	2.89858
134154	112616	91	47692	39258	87	1689	1406	17	2350	2272	28	4398	3401	44	4894	3676	44	128656	102678	106	2.89959
204994	160412	101	61294	48038	96	2204	1729	27	3212	2563	35	7208	5834	49	9980	7787	54	234601	179835	115	2.90568
180168	150554	98	54631	45602	94	2334	1925	22	2898	2449	34	6005	5251	43	8680	6789	57	170896	141260	112	2.90669
219621	172994	103	73839	58671	98	2628	2266	29	4872	4204	44	7708	6230	51	10520	8589	57	257547	201318	115	2.90771
167361	140391	95	45112	37057	90	2081	1888	22	2742	2229	34	5785	4897	45	7528	6397	49	158593	133058	106	2.90771
160660	134262	91	67934	58518	90	2265	1821	24	2822	2274	34	5816	5006	47	7880	7026	49	191772	152230	107	2.90872
115830	110747	85	37360	34378	80	1874	1732	20	2547	2300	29	5014	4679	38	6850	6758	48	140425	128020	99	2.90974
63480	61862	76	19788	19657	56	430	497	0	1216	1227	15	2151	2060	24	3333	3042	33	88542	89689	92	2.91075
169792	136237	94	52186	41311	92	2323	1917	28	3335	2906	35	6207	4422	48	8894	6759	58	180762	137085	110	2.91582
214008	166146	102	64793	50530	98	2753	2265	30	4494	3371	40	8181	6556	57	10597	8956	60	229301	174125	116	2.91684
108516	104786	83	31477	30580	80	1535	1457	15	2028	1910	24	3083	2816	32	4485	4232	36	96952	91377	98	2.91785
284320	203701	116	114108	77667	113	5994	4166	45	9583	6452	56	18655	13497	85	25824	18307	116	515724	369214	131	2.91988
83261	78246	81	25634	23566	69	851	735	0	1405	1635	16	2961	2918	30	4534	4107	40	92884	85997	94	2.91988
103489	101902	86	26460	26241	72	1283	1107	7	1928	2199	24	5235	4976	41	7716	7123	50	230755	222399	97	2.92393
202614	180739	94	82056	72786	94	3348	2857	30	5101	4397	38	9748	8436	56	13275	11996	61	278726	239945	113	2.92393
178936	148071	98	55900	46492	95	1460	1451	18	2592	1995	29	5514	4600	45	7802	6750	51	151003	122601	111	2.92799
328641	215706	148	103255	67391	135	4842	3308	42	9767	6383	61	13733	9486	73	17528	11721	76	374392	248645	153	2.92799
165405	138033	90	52084	43500	89	2249	1693	28	2695	1816	34	5368	4362	44	7935	6010	55	157908	127237	108	2.92901
57521	60400	68	21907	22432	56	1115	1119	8	1313	984	0	2258	2102	27	2906	2884	31	74848	73608	90	2.92901
262579	192753	117	80657	59309	110	3510	2804	33	5023	3650	44	9516	7024	52	13070	9633	67	290274	213439	126	2.92901
109307	98249	86	30291	26336	81	1247	1160	12	1859	1621	26	3334	3101	33	4713	3877	44	110624	97448	100	2.93002
140576	117689	99	37260	31027	90	1290	1112	10	1829	1626	26	4207	3991	39	6053	4974	46	129028	114884	108	2.93002
181780	159261	94	68480	60898	90	2834	2469	30	4060	3886	37	8343	7085	52	12972	11230	66	233710	209790	108	2.93408
123296	112601	98	43027	37613	87	1263	1140	11	2124	1775	22	3831	3457	36	5332	4647	45	121769	103119	102	2.93611
111303	101477	86	39310	35167	82	1527	1199	15	2209	2144	26	4361	3822	40	6349	5827	44	134408	119549	100	2.93915
278179	202687	110	81597	60000	105	4174	2666	40	5399	3983	43	12041	9003	63	16156	11603	75	334557	248145	124	2.94422
183736	146839	99	55805	44100	95	2337	1870	26	3657	2649	38	7713	6594	51	10136	7573	64	213795	171679	112	2.9503
117824	103665	88	38973	33278	85	1347	1173	11	1786	1701	23	4059	3590	36	5448	4676	42	123453	100577	103	2.9503
127438	110356	91	37053	31526	85	1669	1469	19	2333	2102	25	4147	3374	41	5972	5080	43	127086	112364	104	2.95436
151962	131835	95	52969	45529	88	1275	1124	10	2618	2184	31	4967	4331	44	5966	4949	46	171453	149402	107	2.95436
126886	103543	91	43533	36210	87	1822	1538	18	7160	5850	50	5304	4609	41	6749	5843	46	134398	111689	105	2.95436
131462	110676	90	45467	37532	87	1864	1599	18	2930	1904	32	4588	3412	44	6361	5442	44	147229	119771	105	2.95639
53346	53926	76	14537	14784	49	904	848	0	980	724	0	2253	2072	25	3118	3193	30	63512	61249	90	2.9574
87928	75525	99	31868	28298	82	923	625	0	1411	1294	13	3025	2677	28	3559	2956	36	95645	84914	99	2.96045
110152	103406	87	43493	40088	84	1313	1264	10	2044	2036	22	3889	3381	36	5564	5517	38	110449	99871	100	2.96146
97263	91744	82	32987	30421	80	1298	1108	10	1105	1147	11	2911	2461	34	4456	4412	36	91544	81197	98	2.96146
185668	156351	95	66722	57474	92	1927	1549	20	4226	3256	38	7641	6297	50	9647	7758	58	333401	276881	111	2.96146
68367	70162	74	15148	15230	50	807	752	0	1163	1363	13	2547	2391	24	4139	4114	38	91144	92497	91	2.96552
227083	170409	110	109578	89134	101	3783	3026	35	6893	5433	52	14576	12023	72	18205	15026	92	482623	404780	120	2.96653
169932	134151	94	49143	38847	91	2281	1943	25	2952	2471	33	6259	4793	46	9197	7214	54	180765	136926	110	2.96755
128238	123708	86	34059	33147	81	2463	2026	25	3166	2960	35	6329	6203	44	8326	7847	55	189907	183595	100	2.97059
133247	129207	89	35670	34308	82	1618	1589	20	2921	3000	32	6036	6293	39	8129	8004	47	276948	259859	102	2.9716
86542	87308	78	20304	20176	60	840	756	0	1035	849	0	2221	2362	25	3207	3245	31	70520	71158	90	2.9787
119179	102165	88	44385	37593	87	1047	918	0	2130	1614	23	3343	2862	34	5069	3996	42	119131	102249	104	2.9787
125796	123679	83	44003	43088	80	1082	1097	8	2384	2210	27	4989	4832	38	7154	6828	48	203214	194783	98	2.9787
70150	68866	78	18110	18043	55	580	835	0	1252	1521	13	2221	2146	25	3154	3470	29	71150	70728	93	2.97972
230029	176581	105	201685	162038	102	8715	7011	46	12458	10252	72	22669	18717	87	29711	23476	100	660476	547396	117	2.97972
104700	99054	83	34661	31448	82	1244	887	0	2207	1740	24	3226	3034	31	4730	4619	37	103085	95140	99	2.98479
63219	63592	78	23983	23873	66	692	642	0	563	845	0	2163	2213	24	2719	2858	30	71574	70148	89	2.9858
95028	83039	84	34935	30642	82	834	881	0	1948	1378	19	2774	2637	29	4553	3765	39	106233	92718	100	2.98682
184459	145687	100	52628	41135	94	1881	1401	22	3151	2070	34	5493	4614	43	6831	5266	47	155258	124333	111	2.99391
119339	102788	91	36760	30986	86	1572	1317	17	1894	1855	24	3880	3065	39	5247	4143	41	106306	91002	104	2.99391
113852	98776	89	38116	32775	84	1614	1341	15	2372	1695	23	4049	3341	38	4944	3942	48	115953	92645	102	2.99696
187048	142806	102	76005	61425	95	2711	2208	29	4293	3890	40	9001	7415	55	11274	9402	61	301206	252146	113	2.99797
216052	166380	105	55254	41945	100	1979	1850	22	4124	3566	37	7260	5998	51	9152	6964	64	219342	176685	117	2.99899
191168	152562	103	62116	49587	94	1826	1624	18	2770	2277	31	5994	4659	46	8168	6266	53	189490	147032	112	3
160205	133234	96	39411	32121	89	1878	1616	23	2696	2161	31	4579	3950	41	6541	5729	48	143199	115251	108	3
71194	70895	81	23920	23765	74	1069	974	0	1426	1362	16	3092	3031	30	4185	4158	35	92172	88792	92	3.00203
180426	153195	98	49391	41131	92	2406	1996	26	4322	3651	39	7360	6795	51	10534	8771	64	220604	192644	110	3.00609
94616	91569	83	33520	31921	78	1153	1003	2	1694	1623	19	3582	3575	34	4757	4995	37	99954	96465	94	3.00609
164311	139074	96	56426	49036	92	1536	1351	17	4214	3818	38	7964	6764	53	10726	8933	58	368325	323587	111	3.00811
294150	198513	128	91002	61994	122	3970	2948	38	5652	3736	49	11885	8101	62	15606	11417	74	340068	236167	139	3.00811
159414	133182	94	56599	45864	90	1832	1379	25	2759	2152	37	5329	4729	46	8279	6617	53	215138	176273	106	3.00811
40755	41646	72	12765	12937	47	375	390	0	1134	714	0	1276	1474	15	1856	1692	21	37805	38139	84	3.00913
62270	62792	76	19840	19671	57	1172	927	0	1021	922	0	2044	2097	21	3308	3317	31	65319	64934	88	3.01217
44022	43635	74	8890	8779	41	267	282	0	728	765	0	1462	1223	16	2011	2145	22	50844	50232	88	3.01217
81949	81360	79	30146	28134	77	1325	1205	10	1555	1182	9	3764	3577	34	4659	4236	37	104169	96326	94	3.01318
64755	64526	76	19344	19626	57	637	634	0	1246	1155	10	1808	1810	22	2752	2822	29	82838	78205	92	3.01521
131540	106891	101	37557	30618	88	1294	1125	11	2224	1922	25	4889	4122	42	6371	5705	46	141363	116883	105	3.01927
107148	98650	94	46976	43637	82	1253	1295	12	2258	2264	25	4828	4221	39	6664	5834	46	162931	148426	100	3.01927
202339	156065	100	70471	54636	97	1713	1264	20	3548	2471	36	6221	4807	48	8484	6140	55	266587	202590	116	3.02028
102312	89170	87	35703	31517	83	1523	1275	15	1720	1539	16	3317	2883	34	5250	4489	41	105400	91930	101	3.02333
158476	128600	95	55993	45419	90	2197	1724	24	2139	1924	23	5349	4132	45	7638	5842	50	169761	139971	108	3.03043
122167	120597	84	37839	36985	80	1759	1867	19	3204	3503	30	6886	6746	46	8397	8408	46	308045	288893	99	3.03043
58147	55908	73	21830	21452	63	472	581	0	696	894	0	1991	2019	23	2391	2510	29	66847	65566	92	3.03144
118974	101839	87	41444	34751	85	1217	1171	12	1829	1838	20	3940	3258	39	5803	4746	45	120229	95760	103	3.03448
128964	114349	87	44964	38323	86	1413	1371	14	2071	1948	25	3957	3369	40	4942	4175	41	123279	104277	100	3.03854
110076	98333	84	38391	34055	83	1405	1164	13	2261	1973	28	3589	3257	34	4554	4415	39	123603	107934	97	3.03854
90753	84750	87	34826	31461	82	965	1052	6	1448	1403	14	2685	2663	27	4238	4125	35	102987	92726	96	3.03955
227798	164563	109	69214	50306	101	3226	2416	34	4795	3532	48	9274	7133	56	12634	9289	68	265503	191119	117	3.0426
106176	107162	79	42130	41585	80	1069	1235	12	2524	1914	31	5005	4730	39	6558	6233	46	227007	220832	97	3.0426
95897	94433	82	33022	32741	79	981	882	0	1426	1239	15	2557	2449	26	3557	3208	33	79294	75644	96	3.0426
91876	85408	82	35897	32748	78	1191	1065	7	1457	1440	20	2970	2847	32	3884	3330	41	91641	83987	94	3.04361
168119	143344	92	57149	48188	90	1753	1231	18	2714	2185	31	5786	4769	45	7580	6419	50	199335	170234	106	3.04665
122106	100611	90	41988	34107	87	1307	1089	12	1902	1665	24	4115	3296	39	5883	4824	47	119806	96341	103	3.04665
293357	215224	121	106121	78758	115	4005	2927	35	6869	4454	52	11177	8241	59	16759	12455	76	395211	294571	132	3.04665
249970	190252	109	108232	86575	107	3241	2664	32	4934	4229	42	10729	8165	61	14236	10959	74	284627	213571	124	3.04767
79101	80636	77	22807	23093	60	789	855	0	1570	1385	17	2360	2468	25	3620	3715	35	76865	77795	92	3.04868
232570	191360	106	81267	66426	102	3949	3445	34	5714	4654	53	11123	9883	59	14989	12933	77	323841	281792	118	3.0497
129765	115613	88	42758	36592	84	1066	1050	4	2008	1879	22	3648	3067	36	5278	4361	42	123073	103096	103	3.05172
193135	149228	113	57705	44233	96	2861	2076	30	3995	3349	38	7547	5983	52	9589	6977	59	213075	157799	115	3.05375
216930	174170	102	74016	61103	96	3079	2426	32	4398	3717	37	8293	6750	52	11536	9431	62	233778	196202	114	3.05375
272891	206448	124	95176	71292	111	4358	2918	40	5793	4206	49	10929	8265	61	14717	11013	62	317726	244822	130	3.0568
65358	64251	76	24046	23889	71	594	912	0	877	925	0	2139	2175	23	2602	2447	29	69706	69469	92	3.05984
94598	93130	87	22739	22662	62	1623	1612	19	2421	2572	27	4022	3881	37	5778	5619	43	123557	113692	95	3.06187
300990	213457	132	103811	75762	122	4513	3128	39	7318	5171	48	12522	9653	65	17623	12364	78	374087	276939	141	3.06389
234842	171721	105	71229	52458	102	2904	1962	34	4001	3103	41	8318	5729	60	11683	8603	64	235429	169114	121	3.06694
228301	181545	106	73879	58235	99	3626	2956	35	6250	5105	46	10035	7968	60	13345	10836	63	276187	224193	115	3.06998
180878	169453	94	98566	92732	90	3362	2899	32	4440	4146	39	7883	7038	47	10892	10627	60	230943	211686	106	3.07201
153948	140380	106	57168	52183	89	2199	2414	22	3801	3138	33	8337	7421	48	12263	11221	67	393739	366344	106	3.07404
102822	91337	85	35381	31068	83	1303	949	0	1918	1585	17	3179	2780	33	3835	3344	37	112899	96557	100	3.07606
53347	54960	73	15186	15320	47	605	577	0	1107	1028	4	1900	1912	21	2982	2815	30	65894	64785	89	3.08012
157648	138174	92	53335	47479	88	1953	1468	23	2450	2687	26	5839	5124	43	7599	6636	53	169029	153382	106	3.08114
249384	178652	118	94544	68958	111	2633	1992	29	5348	4552	42	7789	5850	51	10736	8116	60	264496	188046	129	3.08215
159752	132920	92	51755	43175	90	1796	1581	21	2756	2316	32	5276	4107	46	6980	5485	49	148283	120820	108	3.08215
133669	113199	104	43612	35701	88	1453	1196	17	2123	1941	24	4909	3804	43	5570	4607	41	142059	118182	104	3.08316
117080	105375	88	47582	42458	83	1114	973	0	1327	1216	20	3557	3122	37	5592	5101	42	153079	134589	101	3.08316
281957	201522	127	90568	66198	124	3346	2223	36	4807	3363	42	9878	6814	58	12414	9551	69	288888	214802	143	3.08418
97224	94862	84	29805	29270	78	1308	947	0	1655	1319	17	3145	2620	32	4409	4198	36	89801	87954	97	3.08925
235473	179987	108	90345	68825	103	4145	3023	37	5092	4261	42	10663	8656	61	15563	12553	67	315516	253043	121	3.09331
131120	123496	85	50605	46543	84	1699	1985	19	2580	2350	30	5038	4722	40	7055	6715	48	189260	170243	101	3.09736
70683	69120	80	19447	19511	53	487	413	0	1270	1241	16	2410	2327	25	3564	3682	34	90862	90758	94	3.09939
158216	135571	94	43488	36705	87	1903	1777	20	2641	2391	31	5390	4725	43	7845	6387	61	175959	151409	107	3.10142
85583	86085	79	26729	26081	75	1286	1289	12	1071	1618	13	3447	3055	33	3899	4129	32	91289	89577	94	3.10142
162750	137473	94	58369	49274	91	1921	1661	22	3357	2624	33	5816	4997	46	7551	6187	55	192119	158652	109	3.10142
111760	95237	89	34608	29223	84	1754	1327	22	2272	2189	23	3980	2962	40	5585	4481	43	114137	93430	100	3.10243
118724	109423	102	42693	40060	89	1331	1342	13	2730	2354	31	5611	5155	39	8209	7853	55	273072	257471	102	3.10243
175563	157964	100	61544	55448	88	2381	2429	25	3988	3041	43	6494	5750	48	8720	7724	57	197133	170462	107	3.10345
83585	83875	69	26507	25049	61	1291	1278	18	2001	1567	21	3834	3543	36	4970	5141	38	112324	104693	95	3.10649
98754	88228	85	32856	28923	82	1294	1274	14	1438	1062	8	2499	2268	29	3877	3167	38	102978	90357	99	3.10649
94957	93973	81	32719	33051	76	935	1041	5	2268	2153	23	4309	4312	36	5726	5532	40	193042	188050	95	3.10649
269927	192403	125	81364	59473	118	3680	3014	35	5416	3848	45	10228	7042	60	14530	10748	78	300628	214224	134	3.10751
40127	41345	71	13589	13369	49	545	478	0	959	853	0	1235	1295	13	1912	2078	21	57739	60362	85	3.10852
145117	137954	87	40332	37851	85	2297	2392	23	3191	2951	31	5102	4806	41	7286	6836	46	145115	136980	103	3.11258
66499	66384	75	17168	17178	51	406	439	0	958	905	0	1780	1605	21	2509	2670	24	74223	75078	91	3.11359
170575	137081	96	52309	41387	92	1738	1349	19	2514	2129	32	6016	4671	47	7531	6686	51	152641	121658	109	3.1146
112922	104267	87	35243	32271	82	1518	1514	20	2632	2428	27	4632	4120	41	6671	6236	45	131232	119492	101	3.11765
86418	83235	79	31782	29494	80	1171	1083	8	1964	1705	26	2715	2676	29	3988	3656	36	96944	88543	95	3.12272
131248	111432	90	49091	40251	87	1631	1212	18	2336	1826	30	4597	3474	43	6466	5737	49	153598	127789	105	3.12272
104493	100782	97	34593	32552	79	1918	1574	21	3144	2513	40	5207	4606	40	6220	5670	51	119087	110279	98	3.12475
76357	77399	81	18024	18054	53	566	626	0	803	1108	6	2368	2227	25	3323	3330	32	102442	102035	93	3.12475
93559	85501	85	34183	29628	83	1183	1266	11	1473	1358	12	2991	2721	32	4835	4230	41	99724	87228	99	3.13083
107425	97521	83	33085	28685	81	1683	1461	21	2117	1713	25	4200	3626	39	5874	5264	45	127916	111505	100	3.13083
95400	86209	82	41042	36621	82	1029	792	0	1323	1214	14	3155	2869	31	4349	3948	38	111484	101102	98	3.13083
105030	95788	88	32919	30393	83	1459	1165	11	1075	1606	17	2688	2557	30	4195	3308	42	97832	85987	100	3.13185
163794	133437	96	49000	38964	89	2701	1836	29	3342	2576	37	6861	5696	50	9625	7223	54	200977	157548	108	3.13185
91245	86929	82	29915	26898	80	1307	992	0	2044	1648	21	2910	2653	31	4622	3824	42	88252	80294	97	3.13185
109542	108617	86	23369	23010	63	1621	1661	19	2352	2527	25	4159	4051	36	6292	5739	42	126708	124613	98	3.13185
184723	152013	98	55878	45706	95	1726	1517	18	3244	2438	35	6114	4851	46	7770	5746	50	166494	136223	114	3.13185
104061	99897	85	30214	29653	79	1503	1420	14	1314	1554	15	4280	4011	37	5553	4808	43	169986	169610	98	3.13387
139437	118221	95	54133	45967	88	1775	1451	22	2146	1733	27	4280	3405	39	5918	4598	52	138009	112890	104	3.13387
186533	145900	106	73279	57086	94	1959	1576	23	3970	3311	39	8834	7024	57	12833	10526	60	410689	327927	112	3.13489
62568	62811	77	25210	25318	73	576	706	0	869	1125	7	2112	1786	24	2154	2535	26	76177	73911	91	3.13996
299954	219316	131	89393	66144	122	4254	2990	39	6258	5079	46	12516	8956	68	16386	12096	74	342714	259399	141	3.13996
118750	102552	103	44571	38532	85	1428	1203	13	1550	1264	15	3955	3447	37	5250	4584	42	135913	116887	103	3.14097
119930	104147	88	38850	33409	84	1563	1120	13	1529	1722	19	4799	4029	41	6285	5720	45	131246	114021	102	3.14199
278068	189066	116	85499	57753	110	3904	2950	39	5773	4194	48	11480	7816	65	16293	11274	77	342293	233781	128	3.14503
307629	211976	123	89298	64667	119	4007	2824	37	6214	4527	47	11647	8493	64	16063	11636	76	377855	267652	136	3.14503
75901	73475	94	28061	27537	75	857	688	0	1254	1155	14	2737	2543	30	2929	2767	29	76932	76869	93	3.14807
166371	141444	94	40229	32754	90	1897	1499	21	2539	2409	31	5221	4345	41	7999	6558	51	179291	147441	107	3.14807
77923	78244	77	18462	18564	52	919	1055	5	1327	1280	12	3014	3115	29	3852	3815	33	91503	86863	93	3.15517
134053	127562	91	43397	41200	83	1702	1419	21	2347	2344	28	5132	4800	38	7122	7146	43	159766	147613	102	3.15517
149862	130618	90	59509	51092	88	1194	1019	4	2325	1987	29	4912	4179	43	6390	4834	46	201716	174084	105	3.1572
172867	140197	93	53786	43186	92	2026	1634	24	2782	2096	34	5624	4501	44	8157	6824	51	186258	154186	110	3.1572
191837	153089	97	91593	77398	96	2811	2668	28	4272	3431	40	9638	8499	53	13725	11421	66	401970	344331	113	3.1572
172023	154443	92	48218	42247	88	2403	2285	24	3600	3040	34	6741	6146	44	8607	7122	55	202141	175049	108	3.1572
345000	260956	148	128530	99102	145	7441	5877	42	11163	9258	51	22386	17662	87	31680	25497	111	632756	511943	163	3.15822
163132	152292	98	55202	51264	85	1491	1215	13	3173	2738	33	7050	6432	49	8877	7754	59	279532	253813	104	3.15923
112008	93645	88	38661	32314	85	1800	1291	19	1959	1385	29	4286	3614	42	6536	5727	51	130788	105574	104	3.15923
40408	40369	75	11560	12030	43	437	558	0	780	948	0	1689	1565	17	2013	2195	23	45893	44104	86	3.16024
41239	40703	75	12795	13202	46	510	494	0	334	505	0	1422	1389	16	2301	1872	26	55096	57152	86	3.16024
60533	62330	74	17702	17777	54	706	606	0	977	989	0	2111	2045	25	2694	2706	27	53784	53032	90	3.16329
148582	116098	94	45317	35291	91	1616	1476	19	2994	2108	37	5517	4245	46	7292	5585	51	166015	132790	110	3.1643
178288	153209	93	63932	55680	92	1832	1721	19	3642	2622	38	6060	5050	44	7788	6975	53	207469	177681	108	3.16633
204758	145846	104	62643	45563	100	2675	2076	30	3768	2663	41	7684	5671	52	11112	7243	70	251200	179052	114	3.16734
83826	83570	87	32178	32076	76	928	932	0	1495	1696	18	3434	3311	33	3208	3327	29	89925	88874	93	3.16734
235647	171777	107	62155	44013	103	3216	2209	35	4493	3698	44	9317	7155	59	12363	8681	64	288256	206556	122	3.16734
48453	49095	73	17736	17906	53	606	524	0	992	1176	7	1710	1783	22	2683	2920	27	63727	64010	88	3.16836
123361	111388	88	37460	32541	84	975	1116	9	2085	1997	30	4300	3788	36	5589	4384	48	117774	100746	102	3.16836
106718	95214	86	40144	34989	83	897	655	0	1963	1636	23	3843	3081	38	5135	4301	44	127467	106183	101	3.16937
109750	97493	95	37977	33665	83	1492	1244	19	2087	2146	24	4305	3674	40	6047	5884	47	122540	107124	100	3.17039
183629	150779	97	70032	57634	93	2094	1592	26	3483	2706	34	6027	5169	46	7851	6295	51	190447	157867	112	3.17039
125459	104020	102	38483	32405	86	1682	1277	14	2172	1649	22	4313	3913	37	5295	4418	46	124987	102218	103	3.1714
186948	164617	96	60204	53641	90	2828	2444	27	4264	4122	39	8495	7512	49	11551	10845	64	256751	222102	105	3.1714
73054	71797	78	28266	28186	75	1285	1150	8	1610	1669	16	2545	2758	28	3491	3247	33	76981	75171	93	3.17241
73197	76180	76	18989	19146	55	1041	1000	1	1021	1192	10	2245	2321	26	3307	3481	30	87339	87885	93	3.17546
325469	254162	141	108958	86723	133	7183	5530	42	9583	7954	52	19289	15936	70	27206	22498	101	530072	438464	151	3.1785
179425	155787	96	42383	35934	89	2764	2043	31	3358	3004	35	7290	6416	48	9121	7999	52	199838	180029	109	3.1785
89278	84097	85	32671	29702	80	1138	940	0	1077	986	0	3141	2835	34	3983	3588	37	101780	90630	96	3.1785
137645	118622	92	49695	42208	88	1435	1423	17	2182	1896	28	3809	3559	37	5914	4863	47	135963	113599	104	3.18256
338209	222036	133	103095	67254	129	5549	3425	45	7175	5446	49	15608	9969	72	19882	12760	77	411201	277243	148	3.18357
102493	94449	82	40792	37492	82	972	895	0	1844	1974	20	3747	3256	35	4554	3931	40	96395	83852	100	3.18357
232216	182293	112	78643	61848	102	2709	2054	30	4338	3583	41	8122	6147	56	10874	9029	57	218414	160299	120	3.19067
86716	86812	80	29964	30074	76	1055	1042	5	1934	1727	24	2614	2692	27	3974	4110	32	87929	86338	95	3.19067
111188	96672	91	37316	31707	85	1334	1044	7	2069	2131	27	3513	2842	34	5082	4229	42	106928	89778	98	3.19777
184764	143754	98	56906	44261	93	1897	1509	25	2883	2569	33	6468	5078	50	9067	7670	55	177382	139326	109	3.19878
103670	91558	95	31468	27553	83	1355	1107	9	1873	1813	24	3750	3110	36	5008	4460	40	112772	99291	101	3.20081
156839	132164	94	46644	39266	89	1870	1562	23	2236	1882	28	4626	3980	39	7100	6209	56	147202	116974	106	3.20183
77092	76122	78	20056	19600	57	1333	1227	11	1573	1419	18	3063	2961	31	4360	4269	39	88483	85094	94	3.20487
127807	106448	94	43548	36492	87	1417	1215	11	2209	1384	27	3624	3290	36	5613	4467	48	129537	105242	106	3.20588
303862	213593	113	77582	54378	110	5106	3425	43	7629	5261	53	13787	9306	71	19216	14272	82	396310	287760	129	3.2069
67430	69292	78	14698	15046	47	855	877	0	631	1027	4	2343	2116	26	3317	3189	31	76392	75225	91	3.20791
66325	65712	78	29479	29373	74	466	446	0	1243	1265	11	2216	2193	24	2911	2798	30	76258	76298	92	3.20994
100528	87646	84	36512	31975	83	1643	1389	16	1874	2058	21	3937	3750	35	4565	4035	41	112806	92276	100	3.21197
247305	167558	120	83774	58342	110	2867	2030	33	4923	3553	44	10007	6981	63	13801	9272	69	272853	189150	127	3.21501
179246	160241	94	67891	60014	91	1584	1551	18	3495	3010	33	8007	7087	50	9294	7718	59	334241	298916	109	3.21602
98211	92315	90	34204	31817	81	1178	1135	10	2079	2013	23	3999	3695	38	6047	5851	43	125096	112332	97	3.21907
254796	199932	110	98397	78335	102	4341	3257	41	5450	4006	42	12688	9587	65	17688	13733	79	501143	398253	120	3.22211
258625	198148	108	71375	55615	105	3132	2498	32	4236	3186	42	9980	7846	57	14946	11073	81	280452	214025	123	3.22617
89578	88123	81	37363	37105	77	872	1141	7	1299	1400	19	3612	3711	32	4646	4501	39	93119	88598	91	3.22921
118179	99922	92	42264	35582	87	897	893	0	1834	1479	21	3786	2826	36	5200	3816	44	131728	105885	103	3.23225
175612	146584	93	52301	43243	91	2330	1805	26	3512	2662	36	5554	4940	44	7711	6562	51	168983	138835	106	3.23428
103106	92822	94	34055	30781	83	1531	1589	17	2100	1933	21	4054	3933	37	5191	4413	44	115119	102380	100	3.23428
125784	104123	100	39901	32834	87	1501	1427	19	2453	2404	29	4687	4069	44	6691	5294	49	138270	115456	106	3.23428
252527	186714	112	76040	56699	101	3348	2512	37	4269	3670	41	9599	7102	55	12534	9010	69	252557	183195	117	3.23631
291313	201458	127	92428	66124	122	4443	3230	38	6451	4872	50	12656	9027	64	17299	12273	80	367209	266308	141	3.23732
47123	49169	70	16976	17246	50	290	530	0	675	411	0	1549	1397	18	1859	2037	21	60908	57127	87	3.23834
309878	217233	131	98372	72324	119	3271	2331	36	6360	5017	50	12587	8730	69	17688	12757	79	367625	261955	138	3.23935
76603	75956	78	23815	23859	75	1286	1085	13	1568	1976	21	3230	3264	31	5019	5081	40	101499	98262	91	3.24138
134541	130678	85	59564	58476	83	1607	1648	18	3993	3842	34	7490	6983	48	10056	9607	52	345210	326076	100	3.24341
276316	195036	114	88230	62120	110	3469	2562	34	4889	3358	47	10818	7992	59	15116	10362	76	313673	225842	127	3.24645
177788	147453	93	67807	57097	90	2020	1862	26	3362	2976	34	6527	5660	47	9741	8263	61	224806	182032	109	3.24645
158092	130214	94	50328	41421	91	2501	2099	25	2873	2377	26	6099	5123	45	7632	6460	50	162885	132079	110	3.24645
151836	133902	91	60234	50933	91	1813	1572	18	3068	2270	36	6352	5640	47	9135	7449	56	328279	277739	106	3.25051
145046	132814	88	40294	35102	86	1454	1368	14	3230	2866	33	6478	5726	45	7152	6120	50	251699	222038	105	3.25051
317326	223770	131	138385	100293	128	3622	2661	37	7380	5416	51	14386	10904	67	18224	13154	79	489245	379512	146	3.25254
338296	251506	128	162526	125036	127	5792	3995	44	9111	6799	55	17212	12714	77	23528	17498	106	559404	423343	143	3.25254
75590	75479	77	24342	23813	75	1210	1202	12	1078	1201	10	2208	2321	25	2661	2898	27	72757	68878	93	3.25456
81300	78058	84	21181	20828	65	1044	1014	3	1746	1342	15	2600	2634	28	4074	3829	35	93672	89611	95	3.25558
115796	113812	83	45491	44169	80	1118	1165	11	2430	2293	26	5147	5080	37	6125	6459	41	215538	203417	98	3.25761
311622	212290	131	96713	65661	124	3963	2768	40	6386	3766	54	12794	8955	69	16466	11101	81	339255	233296	142	3.26268
209677	163610	99	69948	55060	97	2658	1965	30	5105	3727	53	7373	5891	53	11706	8579	65	227373	177948	113	3.26268
280935	210787	115	70532	53572	114	3901	2881	35	11855	8971	72	12107	9100	63	16808	13129	71	351461	263866	129	3.26471
72668	72267	79	18908	18717	55	761	845	0	1206	1406	14	2814	2665	30	3874	3874	34	85904	83698	92	3.26572
190455	147336	101	68640	53503	97	2176	1516	27	3555	3031	36	8846	6499	55	11537	8831	60	409521	317515	115	3.26572
217582	168105	100	53488	39386	97	3082	2158	34	4284	3327	41	8094	6478	54	11695	8735	59	243590	184467	116	3.27079
91342	90263	82	22677	21641	70	1268	1329	15	1238	1355	20	3395	3115	33	5225	5174	41	107875	102726	96	3.27282
117008	106955	88	40449	36412	82	1642	1312	16	2485	2085	26	4354	4015	37	5414	4498	42	131358	117828	100	3.27383
154848	131970	92	52284	44130	88	1751	1491	20	3135	2480	35	5932	4654	47	7529	6488	53	236313	201252	107	3.27586
65581	65735	78	27388	27615	74	432	322	0	543	1137	8	2125	1991	24	3413	3256	33	112636	109780	91	3.27688
156602	137926	90	67527	59026	90	1659	1235	21	3424	3066	35	7242	6925	46	10441	9025	57	338201	299234	107	3.2789
53686	54575	73	23150	23458	71	924	781	0	738	734	0	1948	2097	25	2717	3094	28	55530	53850	88	3.28093
333405	254367	134	105934	80176	131	5006	4061	39	8110	6360	48	15502	11891	70	21526	17510	90	444129	349131	149	3.28195
129685	122204	90	42322	39936	83	1816	1866	19	2382	1825	30	4613	3942	39	6558	5920	44	133523	129136	102	3.28296
40802	41065	65	11632	11851	45	345	290	0	960	725	0	1399	1193	12	1954	1819	22	57702	56639	87	3.28398
51932	52173	84	12498	12644	46	557	402	0	877	899	0	1687	1649	19	1804	1735	21	67832	70499	88	3.286
206866	156427	102	62296	46663	98	2868	2260	31	4814	3596	42	8737	6409	55	11736	8711	61	255215	187255	117	3.28702
213207	172908	105	71712	57679	100	2729	2056	30	4410	4002	38	8691	7282	52	10566	9475	55	240957	192620	117	3.29209
53083	55446	73	21789	21581	64	583	650	0	1039	911	0	2164	1830	23	2822	2636	30	76721	74037	89	3.29513
297320	204393	154	110690	81338	137	3734	2391	36	7228	4984	55	10859	7710	60	15958	10423	74	319825	221480	156	3.29513
226711	171930	105	89302	67792	103	2769	2120	29	4984	4110	46	10134	8242	63	13151	10401	63	472925	376233	121	3.29716
244667	176541	126	83757	60413	114	3429	2457	32	4423	3749	40	8340	6210	53	11600	8656	64	249014	185765	129	3.3002
105712	91641	101	35259	30389	83	1394	1466	17	1635	1684	22	3745	3348	35	5026	4441	41	112052	92308	101	3.30223
136142	116217	90	45006	37733	88	1586	1347	16	2610	1865	32	4545	3692	39	6139	5487	47	132712	106822	106	3.30426
124309	109895	92	33987	29086	85	1756	1571	17	1989	1797	25	4631	3986	41	5926	5188	46	139958	123505	104	3.3073
130824	106795	89	42883	34996	87	1780	1172	18	1899	1409	29	4413	3187	42	6385	4646	47	125672	104612	106	3.30933
122965	118710	88	37184	36254	81	1460	1288	13	3427	2929	31	4523	4216	39	6862	6920	44	129230	125371	100	3.31034
64930	65112	76	17551	17695	55	579	766	0	1205	1141	8	1886	2101	22	2605	2758	29	85513	85774	91	3.31136
163340	152000	89	47104	43673	88	2940	2417	29	3902	3574	38	6981	6998	44	9929	9165	56	204839	188090	106	3.31237
76303	72749	88	20989	21031	58	944	1067	5	1507	1365	21	2320	2121	28	3252	3421	33	67532	66465	94	3.31339
231094	197783	104	87179	74827	100	5323	4569	37	7366	6463	48	13739	11991	64	18836	16123	81	368809	315427	119	3.32049
146047	128875	90	45420	40041	86	1709	1415	22	3003	2295	27	5459	5079	41	6589	5630	53	148698	129138	103	3.32049
37503	38170	71	11422	11480	45	656	475	0	430	605	0	1370	1186	14	1645	1582	21	39415	37860	85	3.32454
54979	54463	77	15174	15126	50	354	514	0	942	902	0	2508	2358	26	3025	3008	31	72633	69620	90	3.32759
65556	64254	77	15640	15614	48	607	645	0	1107	1043	6	2583	2629	27	3385	3243	31	68544	65418	92	3.32759
63192	62945	83	15446	15065	51	668	806	0	1273	1324	13	2633	2630	26	2858	3138	29	71669	69133	91	3.32759
186712	138379	100	59034	43670	96	2476	1579	27	2500	2310	36	5322	3801	45	7403	5736	52	166709	122547	114	3.32961
151849	127045	95	54121	45842	88	1196	1089	11	2277	1804	29	4785	3983	41	6092	4847	48	168197	144281	106	3.33063
114602	104970	86	36199	31814	83	1458	1362	16	2075	1655	26	4266	3533	42	6209	5235	49	125222	112339	100	3.33164
268778	202711	114	97112	76275	106	4562	3243	38	6077	5032	49	11215	8713	62	15646	12354	75	329470	267391	124	3.33266
101366	92235	86	35844	31878	82	1271	1287	12	1597	1623	22	2958	2954	31	4195	3901	38	103726	94495	99	3.33367
175927	140020	94	54371	43839	91	2032	1821	23	3771	2998	39	6296	5325	45	9246	7714	57	182633	146116	110	3.33367
85679	80622	83	37851	35067	80	821	758	0	1145	1519	15	2664	2170	32	3029	2869	29	108744	95597	97	3.33367
62199	60912	80	17237	17480	51	889	1039	5	937	1135	9	2211	2108	25	3472	3417	31	67123	65495	89	3.33367
67483	66868	81	26125	26346	74	286	468	0	1278	1210	13	2502	2577	26	3546	3323	36	106531	101587	92	3.33469
110063	95097	92	32844	27548	85	1406	1227	11	2050	1956	22	4308	3700	38	4952	4654	41	111111	93810	102	3.3357
154369	125619	100	36279	29334	88	1919	1523	22	2273	1542	27	4704	3890	41	6360	5579	46	152877	129662	109	3.3357
121716	119187	84	59423	58283	82	1886	2000	21	3298	3183	35	7314	7071	45	9919	9082	55	335192	319631	99	3.3428
194947	158612	103	62404	50129	93	1818	1386	23	3119	2508	35	6416	5380	46	7980	6862	48	206776	169514	112	3.34381
98997	96819	85	40858	40669	79	1278	1327	12	1471	1358	23	4412	3779	39	5221	5376	39	107198	105986	97	3.34381
176852	148689	95	59253	48730	92	1913	1667	21	3604	2959	39	5803	4842	46	8135	6514	50	197348	164982	110	3.34686
162141	140068	93	52293	44475	90	2205	1769	26	2880	2522	32	5167	4623	42	7395	6197	52	155562	129759	108	3.34686
188290	150695	97	67694	51559	96	2257	1731	23	3786	2674	41	9019	7069	56	13124	10311	70	414840	332621	113	3.34686
163640	130372	97	50065	40087	91	1936	1467	21	2728	1729	36	5538	4356	45	7589	5932	53	147935	116707	110	3.34888
190306	149992	105	66928	52647	96	2200	1722	23	3653	3532	35	8779	7034	52	13116	10591	68	410142	329011	114	3.34888
157273	139760	90	52439	45241	88	1953	1652	20	3282	2763	35	5318	4616	44	7670	6074	52	149937	129687	106	3.36004
105953	93439	88	35187	30314	83	1256	1106	10	1497	1797	22	3540	2913	35	4772	3527	42	94543	80564	100	3.36105
76425	72624	84	25537	25246	75	934	759	0	3657	3729	31	2378	2235	26	3136	3219	31	75566	71228	93	3.36308
202936	158932	101	63966	50885	97	2721	2015	32	3714	2478	39	6642	5032	52	9093	6923	55	188575	146292	116	3.36308
101573	96360	85	37637	34850	82	1128	1160	10	1753	1502	22	3489	2915	35	5220	4834	40	103804	91377	98	3.36308
85102	78698	88	27303	24101	74	1379	1230	9	1271	1279	18	2611	2468	29	4159	3720	37	89145	77742	97	3.37221
150801	137533	89	49519	43826	87	1735	1482	17	2884	2659	31	5544	5206	40	7319	6741	50	217664	196302	105	3.37627
150871	120737	91	50954	40317	90	1834	1395	18	2428	1639	30	5169	3979	44	7438	6077	49	167235	127826	109	3.37627
144284	112670	99	46555	37250	91	1583	1263	18	2712	2154	31	5028	3701	46	7140	5502	48	150152	114956	109	3.38337
198524	161613	99	69846	55419	93	2785	2459	30	3931	2708	37	8131	6464	55	9997	7742	61	262608	217393	111	3.3854
169638	133499	97	54530	43297	93	2130	1729	24	2781	2385	30	6403	4994	47	8696	7058	56	177069	133033	110	3.3854
154088	119841	98	45791	35748	92	1899	1580	26	2636	1766	36	5769	4663	46	7397	5743	51	159646	125070	107	3.38945
215611	161865	121	60568	45157	102	2834	2117	30	8617	7233	56	9361	7118	61	13878	9927	70	289863	216831	121	3.39047
190860	158525	97	71029	58329	96	2162	1552	27	3759	2807	39	8207	7086	53	11955	10227	66	386198	327274	114	3.39249
148790	119381	94	46568	36942	90	1773	1614	21	2004	1649	29	4418	3569	41	5561	4329	46	149096	115084	108	3.39351
193307	160285	100	59745	50092	93	2457	1916	29	3689	2737	37	6216	5469	45	8235	6745	56	185039	154829	109	3.39351
294429	205790	126	91951	64969	120	4471	3211	38	6199	4384	50	11102	7915	61	15021	10456	75	309658	218720	138	3.39554
150745	129279	93	56780	48336	92	1709	1326	14	2346	2284	32	5930	4996	44	6907	6432	45	253186	212379	108	3.39655
121201	104025	87	39966	34059	85	1571	1007	3	2306	2053	25	4159	3708	35	5578	4649	46	138263	112884	103	3.39959
323630	222281	131	105476	73521	129	4640	3211	41	7112	4971	55	12471	8458	67	17399	12824	69	368005	259303	147	3.39959
277823	197140	126	147106	109027	111	7868	5793	49	14092	10416	84	24523	19273	94	33123	24545	114	676909	516924	131	3.39959
305838	212431	116	103697	73920	113	4256	2503	41	5516	4027	53	10836	7542	62	15325	9952	76	315740	218418	132	3.39959
145390	127083	90	55493	47074	87	1450	1287	17	2644	2547	28	4980	3777	43	6577	5663	46	180976	145238	105	3.39959
206603	162478	98	73450	59776	95	2680	2256	27	4362	3419	38	8838	6937	56	12703	9517	69	249592	195662	114	3.40061
295420	218532	122	188748	154309	119	6989	5408	46	12319	10363	61	21024	17781	84	29099	23319	112	642057	508420	135	3.40365
118569	107901	100	41872	33772	100	2025	1700	20	2274	1968	26	4839	4034	39	6247	5460	43	137267	110078	100	3.40365
48706	48716	73	13373	13547	46	580	553	0	822	871	0	2204	2140	25	3237	3333	29	78808	78796	88	3.40365
114289	97122	91	40176	33800	86	1425	1237	13	2353	1911	31	4603	4059	41	5434	4329	46	129578	105048	105	3.40467
50427	51007	77	17354	17400	51	563	638	0	1037	853	0	1889	1787	23	2245	2384	25	62167	62575	88	3.40568
157795	149516	89	38069	35455	84	2012	1991	22	3945	3742	36	7592	7139	46	9253	8475	56	230968	218539	105	3.41075
235367	171088	101	65942	48256	99	3450	2669	37	4867	3552	45	8743	6048	57	12454	9245	64	247735	189596	118	3.41684
75618	81352	61	19683	19912	53	1078	993	0	1914	1829	23	3281	3418	30	4049	4171	32	84763	79703	93	3.41684
203630	158313	113	75486	58669	97	2130	1647	23	4157	3032	40	10014	7713	58	12771	10167	62	426930	329108	115	3.41684
175881	161732	94	51826	48880	91	2032	1887	21	3115	2931	33	6123	5182	45	8503	7527	52	185260	164429	110	3.41886
52770	53461	73	23388	23531	61	609	669	0	715	887	0	1728	1897	22	2404	2360	27	65162	66669	86	3.41988
[truncated: 7,259 more rows]
