# Supplementary material for: Phenotypic heterogeneity follows a growth-viability tradeoff in response to amino acid identity
Source: Nat Commun. 2024 Aug 2;15:6515. doi: 10.1038/s41467-024-50602-8 (PMC11297284; doi:10.1038/s41467-024-50602-8)
Supplement: Supplementary file 6 — Source Data [file 41467_2024_50602_MOESM6_ESM.zip › source_data/fig6cde/240417/240417_1600_yATP_D10_SER.csv]

FSC-A	FSC-H	FSC-W	SSC-A	SSC-H	SSC-W	BL1-A	BL1-H	BL1-W	VL1-A	VL1-H	VL1-W	VL2-A	VL2-H	VL2-W	VL3-A	VL3-H	VL3-W	YL2-A	YL2-H	YL2-W	Time
61722	62845	76	19696	19861	56	879	1086	8	1466	1423	15	2509	2628	27	3859	3639	36	97805	93826	90	0.00485094
137262	112707	93	60420	48795	90	1419	1149	9	3185	2762	33	6613	5434	52	10580	8283	65	296079	246936	107	0.00679132
61422	59630	78	18759	18769	53	895	973	0	1280	1650	14	2891	2703	30	4702	4490	39	103721	102190	92	0.00970189
74545	74821	76	35220	35286	77	1004	966	0	1219	1366	14	3101	3424	30	4858	5025	39	108880	104126	92	0.0116423
128973	114192	88	32544	27669	84	2180	1705	25	2541	2017	27	5493	4653	45	7316	6443	46	155740	145798	102	0.0164932
201711	155949	107	62607	47709	103	3291	2382	33	3471	2918	40	7905	6157	54	11477	9027	63	255961	199623	121	0.0194038
163223	153386	94	100479	96667	91	4280	3969	33	5806	5037	45	11194	10732	66	13564	12302	66	307218	279363	104	0.020374
88299	87774	81	41163	40953	78	1073	935	0	2160	1879	20	3736	3991	32	6573	6298	45	196657	187116	95	0.0213442
106851	93570	95	37400	31966	84	1757	1447	19	2377	2279	24	5234	4674	42	7498	6573	57	156246	142200	101	0.0223143
146144	126214	89	49442	40825	89	1954	1563	22	3120	2399	38	6316	5357	46	8181	6878	53	210046	177272	106	0.0223143
116546	113684	85	27723	26847	78	1412	1333	12	2478	2356	29	5670	5504	42	9814	9595	56	274521	262673	98	0.0252249
81107	80500	78	21916	21897	66	1082	1140	8	2205	1942	23	3238	3561	30	4971	4706	41	134102	132684	94	0.0271653
132193	114136	91	38252	32768	87	2597	1979	30	2544	2252	30	5348	4952	41	7809	6426	52	166803	145468	105	0.0271653
98369	97440	81	25301	25002	69	1368	1391	16	2357	2316	26	4938	4718	39	8125	7344	50	228978	218027	96	0.0271653
124716	106573	89	45096	38983	86	2069	2098	21	2624	2250	32	5656	5267	43	8025	7029	51	170693	149127	104	0.0291057
188806	147522	103	78571	61323	95	2156	1841	24	4450	3486	38	9844	7802	56	15057	11200	85	428601	339217	113	0.0300759
100603	99840	80	38212	37576	79	1549	1387	15	1427	1433	23	5091	4657	41	8809	8509	48	241543	229569	97	0.031046
38296	39042	63	14605	15124	48	452	488	0	805	883	0	1663	1642	21	3348	3649	31	73247	72205	85	0.031046
201276	177813	97	76066	66693	94	3383	2990	31	4348	3672	39	9323	8443	50	11979	10747	61	272939	256480	107	0.031046
107887	106996	86	35217	34753	78	1392	1387	14	2408	2426	24	5351	5517	38	9089	8715	50	264667	250627	97	0.0329864
54886	56252	73	11076	11435	43	697	648	0	851	816	0	2289	2199	25	3992	4116	33	72386	70833	89	0.0349268
69863	69629	75	17630	17531	53	848	945	0	1476	1814	18	3005	3130	31	4267	4486	35	99447	94833	92	0.0368672
103884	102073	83	38597	37738	78	1114	1400	13	2274	2162	29	4947	4601	38	6652	6735	42	206474	199418	97	0.0378374
209877	155677	101	68792	50638	99	2511	1905	29	5419	3478	50	10694	7888	59	16055	12421	77	450164	330981	117	0.0388075
214770	168747	99	79809	62546	97	3712	2679	35	5038	4453	39	9597	7742	55	13312	10923	65	329600	264231	115	0.0388075
198807	153701	101	65925	50486	99	2338	1884	26	4775	3201	48	10102	7938	54	15438	11472	83	418252	322571	116	0.0407479
139722	128067	91	41067	37663	84	1519	1615	20	2974	2880	35	6710	6150	43	9881	9147	58	267084	248479	105	0.0426883
107509	100216	84	45027	41296	84	1538	1400	18	2163	2049	22	4857	4550	40	6872	6537	45	186947	168569	99	0.0436585
148875	124386	93	48874	40823	89	2566	1945	29	3262	2393	35	5369	4387	43	8060	7055	51	184365	156397	107	0.0485094
42883	44102	70	14065	14001	48	307	436	0	833	714	0	1462	1464	18	2777	2733	28	71982	71102	86	0.0494796
116952	112402	88	29622	28826	80	1518	1390	15	2693	2668	29	5877	5676	40	8860	8002	57	250654	240181	100	0.0504498
173478	140532	106	64700	52824	94	1792	1678	20	4207	4128	37	7919	6914	49	10477	8537	59	311825	255066	113	0.0543306
202587	158930	110	84854	67690	97	2184	1867	27	4344	3066	44	8672	7001	52	13242	10213	63	378633	304600	115	0.0562709
207178	167544	98	69967	55706	96	3283	2906	34	4376	3360	39	8889	7095	56	12761	10600	65	268035	228551	111	0.0582113
37869	36106	75	10396	10643	43	475	460	0	745	801	0	1049	1157	10	2676	2470	28	51301	50603	86	0.0591815
216769	164762	108	95716	74699	102	2735	1841	29	4744	3705	47	10635	7992	60	17818	13835	95	488184	375076	120	0.0601517
117111	111899	94	53633	52238	81	1696	1685	20	2363	2358	26	6231	6052	42	9770	9819	47	267153	252257	99	0.0620921
172445	142454	102	62810	51183	93	1767	1518	21	4128	3332	39	9295	7659	58	12592	9707	69	370613	302648	111	0.0650027
138142	111860	108	44828	34292	108	2043	1751	23	2835	2281	31	5494	4388	45	7354	5994	49	162983	123529	108	0.0650027
48942	48752	81	15826	16384	50	790	888	0	1409	1196	9	1863	1836	22	3052	3151	28	77658	76756	88	0.0650027
210335	164741	104	71131	54796	98	2148	1607	24	3536	2907	39	8695	6953	52	12859	10013	71	322826	254341	115	0.0679132
125170	122513	82	38209	37281	81	2184	2230	24	2905	3080	31	6218	6058	43	7990	7908	48	188821	182242	99	0.0688834
177464	153393	95	70246	60038	91	3093	2667	31	4486	3878	41	8584	7068	53	10946	9148	56	268916	232662	109	0.0688834
242435	165432	111	74769	50689	105	3812	2483	39	5160	4043	46	10919	7289	67	14040	10790	73	302197	205601	124	0.0698536
85534	86377	80	38152	37656	77	988	889	0	1759	1943	21	4299	4133	37	5978	6445	41	179923	177010	94	0.0747045
156145	136097	95	83489	75130	90	2943	2616	29	4459	3852	42	8850	8089	51	11904	10221	62	259174	231105	107	0.0766449
179762	141237	97	75139	59697	94	1992	1438	25	3342	2902	34	8230	6385	53	12731	10039	68	383371	301033	112	0.0785853
63284	63459	74	26798	27181	73	827	869	0	1583	1537	18	2414	2492	26	3748	3569	32	82119	80604	91	0.0785853
130490	108773	89	47895	39041	88	1679	1558	19	2905	2143	38	5824	4657	44	7640	6341	50	176721	153612	106	0.0805257
40945	40217	74	20655	20754	58	315	282	0	565	782	0	1590	1411	18	2506	2370	26	69963	67535	87	0.0805257
198129	147964	101	68167	51919	99	3261	2207	32	4831	3988	42	8581	6304	52	11771	8529	65	252731	184964	117	0.0814959
48682	49191	73	12166	12130	45	435	488	0	1014	971	0	1934	1792	23	3524	3032	35	72093	70687	88	0.0814959
218053	137021	125	79075	52690	109	3638	2226	38	4348	3106	44	9190	5484	61	12889	8432	70	287432	176490	128	0.0834362
152432	136912	89	61170	53838	89	1823	1461	20	3550	3284	31	6867	6559	46	11928	10965	63	346130	321682	105	0.0853766
30952	31424	61	15431	15737	49	484	370	0	92	516	0	1359	1272	15	2337	2135	27	54814	53352	83	0.0863468
166103	134818	100	49273	39332	95	2487	2024	28	3233	2690	36	7736	6610	51	11807	9792	60	304925	258764	112	0.0863468
265588	194955	112	105637	79464	111	4741	3574	42	6961	4625	52	11613	8477	64	15563	10921	74	336497	247252	129	0.087317
234354	184763	112	93284	75249	106	4710	3577	39	5584	5188	44	12948	11150	64	19868	16178	83	470006	404077	124	0.0882872
223610	186492	102	70716	57969	99	3692	3195	33	4233	3815	40	9063	7756	53	13340	11074	64	285615	261463	111	0.0892574
132715	103310	96	54846	42854	91	2126	1536	24	2342	1803	29	5187	4236	43	7261	5857	48	176890	142239	109	0.0902276
77626	76523	93	25208	25035	75	1040	1013	3	1264	1537	17	3230	3022	33	5019	4656	42	108925	101556	92	0.0911977
98716	86400	89	40271	34334	85	1248	1230	15	2344	1810	30	4392	3928	39	6552	5190	50	135018	110354	100	0.0921679
78816	75682	91	21069	20728	60	1142	1346	12	1177	1330	12	3210	2861	30	4621	4454	37	109918	106669	95	0.0931381
58024	59191	77	20405	20968	54	835	796	0	561	678	0	2294	2215	26	3699	3829	32	97963	97869	90	0.0931381
104501	92160	86	37902	32499	84	1288	1264	16	1560	1662	24	4231	3286	41	6224	5363	49	148329	123228	101	0.105751
195829	144927	99	62423	46484	96	3145	2049	35	3782	3072	39	7640	5622	55	10863	7831	64	249098	184037	115	0.105751
83555	82669	79	44278	44369	78	1066	1117	8	1974	1732	20	4135	3879	35	6955	6789	43	182461	178077	94	0.107691
138977	122980	88	44052	38241	87	1301	1036	7	2446	2294	31	6269	5553	45	7377	6527	51	231194	196614	106	0.107691
164347	128878	96	65008	51545	92	1994	1622	22	3603	2655	41	8255	6478	53	12506	10185	64	361540	292124	110	0.108661
94135	91759	81	34348	33809	78	1688	1613	19	1910	1690	22	3825	3711	33	5758	5745	42	135964	134596	96	0.108661
123773	105370	89	44249	37551	87	2011	1636	19	1510	1752	18	4648	3788	42	6659	5767	46	161092	135275	105	0.110602
124840	116934	94	40755	39342	82	1865	1525	18	3182	2636	27	6486	6057	45	10164	9124	51	286450	263217	101	0.111572
50123	51423	73	20450	20726	60	636	740	0	582	566	0	1977	1954	24	3294	2980	33	84135	82548	87	0.113512
280990	202456	130	160065	121487	127	6694	5001	44	8300	6508	54	18046	13310	73	24847	19619	91	494609	373490	142	0.115452
82702	78317	95	24318	23698	72	1617	1579	18	1296	1284	14	2491	2668	27	3914	3928	34	108979	103258	92	0.115452
224411	168087	106	61965	47492	101	3846	2799	36	5583	3754	48	10765	8052	58	14164	10651	66	324605	250084	119	0.117393
97358	96431	80	32700	32870	78	1083	1111	8	2291	2269	25	4158	3884	36	6154	5874	43	166112	156762	97	0.119333
289414	203514	124	121010	88230	121	4922	3460	39	7582	5185	53	14964	10476	75	20602	14926	87	449998	312707	139	0.121274
74086	72106	80	15072	14861	50	1178	1070	8	1336	1176	10	3793	3291	37	4518	4419	37	104766	101578	94	0.122244
52468	52068	76	19524	19704	54	642	584	0	917	907	0	2163	2346	25	3169	2836	31	73205	71305	90	0.123214
62747	62537	80	20109	19942	57	825	759	0	1185	1384	11	2302	2050	27	3892	3869	33	84457	77889	92	0.124184
99130	96915	80	76029	74927	81	1199	1154	11	2584	2636	27	5809	5958	41	8309	8682	50	235688	230227	92	0.128065
161693	140724	100	52291	45043	89	1744	1266	17	3248	2890	32	6657	5947	44	9250	7801	57	261650	241561	106	0.130005
82408	82532	82	28818	29095	75	1059	1061	7	1270	1206	20	3736	3652	35	7067	6996	43	187216	186392	89	0.130975
222147	165951	104	87360	65339	102	3417	2654	35	4548	3367	43	9518	6918	57	13570	10010	69	310317	227660	119	0.130975
76893	75292	82	22481	20817	67	687	647	0	1741	1512	19	3721	3612	34	5508	4978	44	146383	134627	95	0.132916
103579	100962	97	35060	34003	79	958	1133	8	2415	2012	22	4632	4571	36	6606	6756	44	187010	185122	97	0.132916
213093	128836	140	63358	41872	123	2935	1586	25	4291	2823	46	8371	4943	77	12495	7431	89	301671	173040	142	0.132916
252318	180776	112	87634	65600	108	3516	2530	37	6060	4270	49	12106	8653	65	16975	11824	75	352657	244867	127	0.135826
109795	99895	88	36520	32822	83	1979	1610	25	2547	2626	30	5235	4827	39	7595	6752	49	160572	143873	101	0.136797
305332	203052	118	105254	70810	115	6303	4295	46	8666	5943	57	15100	10575	69	21118	13769	94	479378	327246	134	0.137767
43089	43581	71	19126	19369	57	410	322	0	473	580	0	1669	1560	20	3072	2968	33	82536	81886	85	0.139707
145008	128061	92	52450	44305	90	3049	2545	32	4106	3770	38	8767	7775	56	12673	12364	56	346550	315270	106	0.139707
292168	201973	134	181104	143228	119	6529	4633	44	8479	6504	57	16291	12570	74	23083	17671	84	553373	427672	137	0.139707
102057	98822	86	35513	34745	78	1263	1358	12	1796	1822	22	4700	4713	36	7127	6565	57	197111	191756	97	0.140677
33482	33284	79	13559	13744	47	473	350	0	821	694	0	1706	1670	19	2595	2594	27	65990	66268	83	0.141648
54822	56440	74	22226	22387	70	879	940	0	1509	1336	13	2563	2568	30	3836	3990	32	75454	75879	89	0.143588
296839	198935	129	99621	68090	118	4951	3155	42	7031	4696	54	13776	9148	72	19804	13346	82	396720	277822	137	0.144558
170218	145123	97	66150	56592	92	3374	2917	29	3935	3410	36	8125	6865	51	12146	9704	62	237456	202339	110	0.146499
102871	100551	82	43951	42557	80	1022	1090	6	1310	1738	19	4109	3655	36	6464	5906	47	168248	149102	90	0.146499
209122	153827	118	74461	56604	99	3172	2198	34	4178	3154	47	9432	7497	57	13031	10046	70	275537	207865	117	0.147469
142326	131466	90	52506	48063	87	1994	1767	22	2923	3126	30	7232	6808	44	12066	10854	55	338848	315005	105	0.150379
152469	128328	95	52852	43858	91	2086	1580	24	2746	2452	31	6522	5678	47	9888	8225	56	241453	205106	105	0.151349
128794	102023	99	46881	37622	89	1616	1446	18	2520	2269	29	5796	5097	45	8459	7022	54	163741	132561	107	0.151349
177951	139425	112	65331	51863	96	1891	1495	26	3897	2690	42	7161	5388	52	11981	9865	58	305551	243511	115	0.15232
68429	68546	79	27703	27534	75	639	891	0	1326	1219	10	2594	2102	31	3798	3754	36	86866	86056	92	0.15523
236368	167708	111	74992	55623	104	4012	2648	39	5612	4277	50	10531	7421	65	15267	11041	71	314561	221167	124	0.1562
103033	98116	84	32674	31581	80	786	963	0	1919	1602	27	3296	3031	31	5344	5080	39	128413	120128	99	0.158141
92976	90098	81	24538	23909	70	1169	1311	12	2433	2138	23	3470	3347	33	4993	4742	44	122658	113037	97	0.160081
147252	126823	91	57850	49551	87	2010	1521	21	3612	2961	34	8032	7438	49	11971	10931	56	348469	307612	106	0.163962
107776	100096	92	44433	41150	81	1669	1567	18	2557	2627	28	4816	4413	41	5869	5502	43	145161	134976	100	0.166872
50230	51454	72	12436	12648	47	671	608	0	777	832	0	2106	2298	25	3646	3626	31	80763	81153	88	0.166872
189118	159536	98	98292	82686	96	3290	2651	32	4433	3482	41	9385	7798	54	13866	11775	68	356264	317103	113	0.169783
121613	103821	88	42685	36034	85	1719	1665	17	2364	2090	32	4780	3972	42	6118	4872	45	148471	118061	104	0.169783
225825	138780	115	90688	56012	112	2862	1745	28	4162	2601	49	8686	5463	65	11628	7301	66	321555	196299	130	0.170753
46301	47567	73	15995	16063	50	511	560	0	700	852	0	1847	1815	19	2488	2484	28	63958	61732	87	0.172694
189381	152955	109	53490	44201	92	2532	2220	29	3967	3308	36	8622	6771	55	12221	9978	62	266563	214924	111	0.173664
115072	103655	86	54249	49690	84	1233	1261	12	2293	2116	26	4292	4002	38	5615	5042	52	153662	141272	102	0.174634
101086	86817	88	42316	36704	84	1633	1303	16	1927	1617	28	3717	3208	36	5462	4751	44	136215	115187	102	0.174634
215921	170879	114	82999	67149	98	3221	2495	32	4345	3481	41	9786	7968	54	13807	10860	68	335370	273797	116	0.175604
86319	84372	91	27590	26546	77	1335	1497	15	1561	1539	19	3447	3418	32	4607	4739	38	108376	108031	95	0.176574
227515	179231	110	116728	94432	100	2840	2063	31	5484	4253	44	11135	8809	59	18139	14557	77	499800	400651	117	0.177545
55104	56384	73	22047	22053	71	511	565	0	1263	1324	11	2161	2198	23	3319	3219	32	92793	90042	89	0.178515
150565	127268	91	59063	48501	91	1931	1495	22	3563	2857	37	8074	6736	54	11746	9631	54	341617	282634	108	0.181425
279966	215389	135	122292	92119	118	4196	2993	38	5879	4747	46	12381	10176	60	19305	15542	74	478243	388206	135	0.182395
110560	107879	85	33543	32961	81	1295	1250	11	2431	2669	25	4908	4708	41	6281	5736	40	198456	189022	99	0.188217
102812	91248	85	37281	32247	85	1595	1327	15	2171	1724	29	4728	4073	41	6210	5566	46	148274	125028	101	0.189187
322006	217582	140	103076	69122	129	5390	3498	42	6888	5167	54	15322	10031	73	21287	15337	87	442343	305896	147	0.191127
144711	112320	99	49837	39106	91	2636	1843	28	3379	2517	32	5778	4597	46	7839	6088	51	184537	141458	110	0.192097
37927	37755	75	12419	12460	45	666	668	0	759	911	0	1471	1469	16	2623	2398	29	68035	66188	86	0.192097
143188	113531	93	49375	39710	92	2158	1852	25	2988	2429	33	4987	4292	43	7919	6080	52	191638	161779	109	0.192097
68244	69964	77	25247	24920	74	746	859	0	1675	1384	15	2606	2673	28	3521	3518	33	85673	82125	87	0.193068
111182	108028	91	63662	63042	81	1992	2210	23	2410	2633	25	5611	5218	44	7083	6580	45	176120	154729	93	0.194038
138822	107973	94	48217	37607	89	1948	1663	22	2337	2063	27	5438	4371	45	8989	6919	55	220990	172186	107	0.195978
53188	54086	76	17940	17721	55	963	845	0	1012	1106	8	2170	2391	24	3253	3105	34	68957	65517	84	0.198889
75880	74801	84	29688	29434	77	1251	1061	6	912	1362	14	3064	3030	29	4082	4183	34	96408	94814	94	0.199859
86743	83788	85	23351	23067	70	775	848	0	1424	1627	18	4060	3979	35	6957	6864	44	195549	191188	95	0.201799
117068	106080	88	47568	42251	84	1427	1285	17	2430	2051	29	4856	4415	39	6528	6231	45	177455	159901	102	0.20374
199784	158505	97	70239	54146	95	2304	1849	26	4217	3490	42	10050	7747	57	14782	11784	75	421651	336721	112	0.20471
211470	161500	109	72820	56403	104	2044	1503	26	4166	3355	37	7134	5689	47	10994	8233	65	240414	176706	122	0.20568
104097	96636	85	36847	32758	81	1249	1092	10	2354	2266	26	5861	5433	45	7442	6892	46	220721	203560	99	0.209561
184638	149036	92	113695	91563	95	3478	2662	35	5222	4765	42	10983	8697	60	16861	13812	70	461833	379422	110	0.210531
66644	66639	80	12885	12857	45	1054	825	0	1012	1244	9	2257	2153	24	4213	4227	37	106370	109941	91	0.212471
121153	113511	89	52113	48298	83	1556	1661	18	2933	2744	28	5810	5269	43	7203	6336	52	215718	196121	100	0.212471
68329	66984	77	13302	13593	46	1218	1190	12	1461	1448	20	2989	2802	29	4540	4954	35	99282	99499	93	0.212471
60466	62427	74	22775	23097	63	763	794	0	881	1153	7	2248	2367	27	3100	3306	31	75358	75801	89	0.213442
141540	133543	102	57707	55505	85	1653	1825	18	3315	3234	31	7190	6720	46	9249	8944	55	279622	266285	104	0.219263
135619	122432	93	59269	54129	87	1656	1446	17	3063	2570	32	6400	5961	44	9147	8507	52	250850	236633	100	0.222173
109901	90729	94	41188	34891	87	1555	1412	18	1713	1648	24	3959	3116	39	6095	5226	48	147105	121651	104	0.224114
177527	137450	108	71197	57780	95	2876	1968	34	4284	3033	37	7306	5567	53	9694	7198	58	256933	194803	114	0.227024
47204	46242	74	20353	20935	59	555	494	0	862	856	0	1917	1891	19	2868	2688	32	75622	74620	87	0.228965
86598	84388	85	34910	34227	77	1261	1114	13	1795	1558	20	4158	4448	34	7263	7088	47	196246	193252	95	0.230905
74889	74819	75	44204	44404	77	873	1063	5	1550	1288	13	3199	3129	32	4802	4597	40	133775	130075	92	0.230905
211374	159380	103	66014	49892	101	3224	2087	35	4655	3876	41	9831	7260	61	14477	10905	71	291049	216283	119	0.232845
37753	36381	74	11474	11356	45	492	574	0	262	436	0	1928	1998	22	2211	2463	24	68481	68976	85	0.235756
40823	39415	75	16355	16633	50	562	514	0	777	730	0	1447	1477	16	2542	2514	31	68009	67832	87	0.239637
108579	104067	86	44346	42022	80	1483	1263	16	2498	2412	25	4705	4545	38	6135	5369	48	147696	138139	98	0.239637
226393	159628	115	85554	61034	104	2529	2033	28	4588	2759	46	8807	6516	56	14094	9595	69	349369	253398	122	0.243517
172818	153684	94	77880	70178	91	2339	2223	25	3664	3111	32	7539	6708	47	10203	9813	51	289481	261350	109	0.244488
71869	74055	75	20627	20675	55	1217	1253	13	1684	1533	22	2874	3109	28	4321	4325	34	99033	96332	92	0.244488
77652	78665	78	18840	19020	55	1418	1502	18	1472	1393	17	3253	3247	30	4352	4513	36	104763	102701	93	0.244488
297380	212986	123	75072	53172	120	5657	4115	43	8018	5283	63	14068	10435	68	19203	13305	75	424858	316825	139	0.246428
209933	163008	105	90472	71997	104	2628	1938	29	4976	4081	42	9424	7131	56	17524	13300	74	455303	360065	122	0.247398
75884	75615	82	29758	29768	75	1202	1117	8	1390	1185	14	2698	2887	28	4322	4421	37	98680	94893	90	0.248368
86630	82875	97	27451	27059	77	1280	1277	16	2207	1810	26	3562	3363	35	5432	4795	40	112302	109864	97	0.248368
155798	131399	93	49890	41992	89	2019	1742	22	3857	2938	37	6869	5924	48	9657	7859	61	208572	172723	107	0.249339
96981	94025	82	29404	29089	77	1298	1272	10	2252	1976	23	5696	5251	40	9560	9679	50	263678	256365	96	0.250309
215121	162989	114	79399	63056	105	2551	1984	26	4122	2977	40	8549	6395	59	13189	10297	74	311141	242540	123	0.25516
140833	111272	107	60894	49251	91	1605	1356	17	2968	2531	32	5312	4152	43	8704	6642	54	177179	138357	109	0.25904
117240	103011	86	59394	50975	86	1291	1083	6	2836	2574	29	6402	5325	45	9470	8449	55	285987	242850	103	0.25904
79949	76767	85	27244	26903	72	1425	1207	14	1517	1576	16	3353	3356	31	4596	3905	39	110801	108344	94	0.25904
154940	124768	104	58686	47613	90	1850	1567	24	4085	3045	44	7845	6093	58	11584	9575	59	349817	282803	110	0.260011
125732	114304	102	59297	54259	86	1675	1659	19	1908	1823	24	4861	4454	38	7402	6643	51	185310	175054	102	0.260981
111652	104730	98	38885	36434	82	1757	1448	20	2457	2489	24	4752	4390	38	6401	5787	46	143642	139174	99	0.260981
134717	120158	94	50651	45135	86	1756	1647	19	2872	2764	31	7130	6113	48	11109	9939	57	309608	290110	104	0.261951
246641	188356	110	78887	59049	108	3809	2723	36	5427	4293	46	10100	7502	62	14226	11558	66	339639	261582	126	0.263891
68277	68849	77	27689	27512	74	580	887	0	709	981	0	2671	2305	27	3651	3935	31	99114	96492	91	0.267772
172057	141164	96	58584	48229	92	2763	2253	30	3671	3001	42	6819	5684	51	10220	8623	59	220710	174902	110	0.267772
36093	36379	64	16238	16884	48	591	508	0	523	759	0	1138	1192	13	2623	2657	27	58274	57537	84	0.267772
50959	50986	73	21286	21769	63	540	855	0	894	1084	7	2211	2400	24	3231	2996	32	88513	87799	88	0.268742
121506	110457	88	45752	42587	83	1753	1686	20	2399	2151	28	4756	4454	38	6677	5825	49	157202	147624	102	0.269712
173907	150699	95	74729	64789	91	1840	1802	19	3526	3221	31	8548	8145	50	14163	12357	72	361126	325880	108	0.271653
261240	183527	109	86318	61167	105	4089	2949	39	6163	4475	55	12034	8310	65	18268	13304	80	383024	268252	123	0.271653
130125	102812	91	44137	35189	90	1958	1458	21	2256	1919	26	4264	3271	41	7121	5668	52	147173	114024	108	0.272623
192621	167677	98	84698	74846	95	4225	3673	33	5151	4708	42	10692	9730	59	14768	14126	64	314296	277578	113	0.272623
98637	96507	84	41142	40355	80	1055	1048	7	1711	1765	21	4171	4099	35	6058	5981	41	172866	165905	98	0.273593
195439	143589	100	54153	39717	96	3177	2315	35	3988	3016	39	7966	5839	55	12297	8894	66	260129	190172	115	0.274563
187715	154056	104	53532	44220	94	2763	2457	28	3991	3135	42	7713	6439	53	11015	9404	64	256918	218789	113	0.275534
196154	149145	102	56570	42849	96	2700	2235	31	4145	3200	38	7800	5812	54	12008	9326	66	233997	179554	115	0.277474
170114	129933	99	55538	42727	96	2660	1767	30	3868	2977	40	6405	5060	46	9945	8094	58	213187	167417	113	0.278444
144487	126047	90	51572	44474	88	2046	2055	23	3694	3173	36	6233	5421	45	8764	7616	51	217304	188108	105	0.284265
131595	118782	88	48835	43388	89	1826	1733	20	1968	1881	22	5571	4826	42	7874	7343	47	179187	159651	105	0.284265
83407	72204	84	31073	27234	82	1009	1121	9	1224	1194	18	3306	2794	35	4916	4377	39	107973	94112	98	0.287176
162240	138421	98	67647	58073	93	2351	1985	27	3929	3193	36	6489	5483	48	9832	8093	58	229786	201323	110	0.290086
92439	82076	88	34252	30721	83	1552	1373	16	1871	1662	19	3651	3450	35	5640	5095	45	110715	95087	99	0.290086
62152	60797	79	22072	22097	63	966	800	0	1653	984	0	2256	2583	23	3250	3329	31	88488	84778	89	0.291057
120017	99018	95	45000	37034	88	1751	1607	19	2393	2125	28	4771	3795	42	6575	5584	44	135632	111371	104	0.292027
227350	171649	106	84321	64737	102	2468	1697	30	4022	3242	39	10535	8092	62	12977	10459	68	405281	305802	121	0.292997
170528	134022	113	68539	55063	96	2501	2055	28	3182	2468	33	6753	5483	49	9110	6941	56	214621	166982	113	0.295908
175279	147201	101	81648	69180	93	2031	1711	23	3304	2775	32	7137	5840	47	10156	8187	52	282336	242080	111	0.296878
162458	131696	95	71195	57636	94	2154	1594	29	3167	2636	34	6400	5164	46	9292	7880	54	198650	157402	110	0.301729
53943	54251	75	18704	18937	55	664	797	0	845	1166	11	1979	2207	22	2943	2972	28	59724	60216	85	0.302699
95592	91292	85	29102	26684	78	1593	1729	21	2643	2169	29	4414	4120	35	6604	6203	46	141606	127868	97	0.303669
26117	27289	64	12648	12960	45	276	259	0	454	526	0	968	1011	3	1630	1719	19	39540	41440	80	0.304639
87232	79629	89	33321	30014	80	1437	1274	17	2311	1797	24	3945	3575	35	4947	4626	43	118623	105363	98	0.30949
55293	54486	80	17241	17446	51	585	498	0	585	856	0	1862	1793	21	3303	3472	28	77280	74986	90	0.30949
216901	162771	118	86249	65711	100	2916	2496	30	4968	3439	47	9812	7855	63	14251	11475	73	399436	299050	118	0.311431
132516	106229	93	46748	38435	89	2031	1925	25	3394	2289	38	6374	4838	47	9741	7425	57	215074	168808	107	0.312401
91484	91174	82	34908	34470	78	1276	1137	11	1838	1731	16	4176	3931	35	6006	5558	43	154219	146738	96	0.313371
62604	63227	77	18205	18035	55	818	754	0	897	1094	6	2640	2646	29	3616	3809	31	97704	96125	91	0.315311
53910	54858	76	11866	11932	45	821	788	0	1235	923	0	1830	1975	20	2562	2663	26	60205	58516	89	0.317252
100876	92166	94	41312	36963	83	1080	888	0	2499	1913	31	4252	4031	37	6341	6236	45	178464	164783	99	0.319192
161958	131031	102	48557	38823	91	2302	1723	27	3284	2564	34	6498	5480	47	8966	7950	51	192661	161685	109	0.320162
102013	98477	85	25857	25805	78	1126	1094	9	2216	2211	25	4945	5123	40	6409	6446	44	212597	203493	98	0.321132
126046	104986	91	49906	41469	86	1597	1489	16	2203	2530	24	6152	4965	46	8332	6780	51	251549	209173	104	0.321132
146751	123879	105	59818	50836	89	1825	1669	21	3324	3057	34	6252	5436	46	10021	8648	53	304432	257891	107	0.322103
30105	32950	58	15450	15713	50	278	461	0	707	597	0	1379	1451	14	1895	2125	20	53611	52434	82	0.322103
114924	110430	83	40854	37505	83	1759	1682	19	3397	3087	30	7167	6926	45	10112	9676	49	311393	300122	99	0.322103
94306	84079	85	39544	34883	82	1107	1053	7	1547	1322	17	3644	2898	38	5766	5155	43	148093	129044	98	0.324043
125108	108436	89	43419	37216	87	1542	1261	17	3109	2444	32	5263	4624	43	6638	5904	46	152778	137692	101	0.325013
324233	223498	130	96259	64772	128	5546	3834	44	8131	5799	55	15445	10671	73	20537	13748	84	420500	288639	147	0.325013
145803	115801	94	47838	38014	91	2299	1681	25	2940	2060	34	5984	4938	46	9534	7912	59	196536	158571	110	0.325983
102435	87273	89	37446	32882	84	1139	999	0	2173	1808	23	3667	3185	36	5907	5063	46	137024	123064	102	0.325983
89834	80793	82	35390	30895	82	912	880	0	1974	1694	23	2878	2661	30	4571	3960	40	116128	103995	99	0.326954
135894	118066	90	46024	41433	86	1413	1167	10	2894	2689	30	6212	5230	47	10135	9107	62	262249	230682	104	0.329864
236326	160384	100	93775	65153	101	4511	3010	43	5119	3775	46	10352	6562	68	14843	9397	71	333917	222968	118	0.329864
66467	65704	85	24804	24876	71	866	990	0	1022	1272	10	2835	3106	27	4451	4888	35	112355	109872	92	0.329864
43362	44051	72	18270	18234	62	759	660	0	676	753	0	1772	2006	20	2316	2314	26	65074	64284	87	0.330834
61766	60787	81	25549	25645	74	659	570	0	947	994	0	2021	2169	24	3428	3697	30	90793	89212	91	0.331805
161335	131121	97	61696	50986	92	1858	1483	27	3470	3144	34	8785	7250	54	12847	10576	65	374313	306018	110	0.331805
70153	68830	77	25914	25838	75	1180	1170	10	1850	1861	23	2985	2916	30	4347	4195	35	91843	91100	93	0.332775
173204	134028	98	75220	58290	97	1760	1208	16	3797	2825	39	7790	5874	52	12339	9985	65	352765	271955	114	0.332775
251914	178923	115	85467	59723	109	3926	2698	40	5966	4413	47	11431	8723	61	14939	10784	69	341093	241865	127	0.335685
258860	181651	125	97561	69269	110	4131	2893	40	6497	4964	54	9870	7440	57	15104	10627	77	358267	255640	128	0.339566
113554	107435	83	28560	26442	79	2088	1922	24	3085	2837	33	5390	5121	41	7476	7178	46	169583	165243	97	0.342477
139757	126902	91	65604	59220	87	1800	1729	21	3378	3169	32	8147	6988	52	12490	11161	65	332988	301437	105	0.343447
96361	96042	85	38104	37532	79	1702	1607	19	1552	1946	22	4380	4422	35	6173	6039	42	127793	122853	91	0.344417
127743	122409	90	65581	63953	85	1645	1398	18	2787	2903	30	6416	6248	43	9868	9314	53	253292	240307	102	0.346357
238373	171982	110	80322	57790	105	3998	2934	38	5939	4361	49	10105	7331	57	14393	10554	70	343397	250878	124	0.348298
110035	104742	84	40729	37541	83	2093	1897	23	2270	2290	24	4799	4362	39	6519	6054	51	161336	144431	99	0.348298
85800	83310	82	22180	21754	60	1211	1152	15	1805	1669	20	4129	4125	35	5151	4958	41	109369	101675	94	0.348298
276778	196570	123	92238	64822	121	4729	3339	42	6581	4890	50	12420	8406	65	17161	12937	77	386522	272362	140	0.348298
106037	107125	79	31876	31496	78	1807	1618	21	2796	2632	27	5262	4907	40	7084	7330	42	156153	146793	97	0.348298
147385	135073	87	49763	44849	85	2246	2228	25	3139	2408	33	6067	5514	41	9069	7783	54	190172	174257	104	0.349268
146473	129329	101	58017	52321	88	1637	1462	18	3058	2858	33	6908	6000	47	11531	10279	61	326359	287597	105	0.350238
108290	105691	81	30716	30469	79	1873	1630	21	2375	2089	30	4964	4871	38	7490	7518	47	146423	143939	98	0.35897
60705	60035	75	22129	22411	64	655	820	0	1175	936	0	1889	1923	21	3437	3371	31	84732	82092	90	0.35994
127720	111142	87	37939	32112	86	2308	2143	26	2276	1696	26	5166	4178	42	7266	6392	45	168723	141702	103	0.36188
123111	118501	85	53249	51666	82	2159	1980	23	2835	2969	28	5492	5278	42	7904	7525	46	173906	158849	100	0.362851
62788	61056	79	19315	19240	59	898	774	0	1348	1253	12	2336	2599	25	3167	2996	31	85589	81681	89	0.368672
166854	131379	100	55543	44140	93	2098	1747	26	3006	2987	36	5657	4481	45	8873	6906	51	210820	173807	112	0.369642
104535	101128	84	40202	39609	80	1412	1508	16	2226	2316	26	6214	5849	41	7989	8234	46	235348	225981	97	0.370612
186306	136620	99	67893	50625	96	2436	1960	29	3772	3300	37	6846	5291	48	10562	7765	60	248184	180650	115	0.371582
168878	143225	96	57803	48132	93	1922	1516	23	2836	2520	28	5606	4539	44	7894	6701	56	199091	162217	110	0.371582
74460	70644	81	27943	26063	79	1282	1166	11	2014	1812	20	3109	2946	32	4905	4804	38	104069	93281	95	0.376433
96231	91484	82	30536	28611	80	1475	1430	16	2080	2053	24	4200	4245	35	6540	5997	42	138192	127410	99	0.377403
93482	89311	79	35880	33567	78	1419	1028	5	1936	1574	27	3959	3377	37	5883	5661	41	152713	144014	96	0.377403
93990	76386	88	41253	34819	84	1697	1397	18	1781	1554	21	4004	3607	38	5934	4806	49	147861	123598	101	0.379344
70023	67019	80	25463	24883	73	1126	928	0	1199	1208	12	2848	3054	28	4030	4246	32	98718	94584	92	0.381284
72278	70730	83	29762	29615	75	571	579	0	1212	1148	9	2424	2451	26	3297	3119	32	105064	102743	93	0.383225
102726	100782	81	26956	26092	77	1814	1657	19	2308	2133	24	4093	3892	36	5624	5169	42	128227	126472	97	0.386135
51002	50342	76	10543	10688	43	999	1023	3	949	1014	3	2318	2363	26	3678	3819	32	85109	82856	89	0.387105
86133	84228	81	18659	18535	52	1476	1508	16	1624	1587	18	3889	3718	33	4656	4726	34	109367	106437	96	0.388076
146041	139546	88	73895	70922	86	2143	1836	26	4579	4483	38	9986	9524	54	14929	13410	84	400764	377696	102	0.390016
37548	38496	60	16508	16470	51	385	442	0	373	685	0	1827	1990	22	2588	2589	28	73403	73125	85	0.391956
283869	224570	124	102531	84197	115	5516	4219	39	7442	6206	50	12785	10684	70	19686	16452	81	460186	398489	134	0.391956
104465	91196	86	36628	31375	84	1572	1194	14	2301	1832	28	4649	3920	40	6351	5561	45	133596	114254	101	0.393897
104658	103470	82	33253	33147	78	1323	1403	14	2291	2070	24	4977	4589	40	7502	7263	50	206494	197474	97	0.395837
198356	150331	111	68446	50923	99	2631	1979	28	5246	3758	44	10576	8157	63	14841	11973	73	427138	325258	117	0.398748
47164	46245	76	10290	10449	43	824	1104	7	892	910	0	1869	2015	22	2863	2919	28	75312	74553	88	0.403599
103384	100300	94	42297	41890	80	1341	1445	13	3087	2809	32	5022	4975	38	8344	7773	46	236694	224149	98	0.406509
40793	42579	73	17123	17578	51	723	883	0	628	786	0	1615	1523	20	2459	2728	29	74510	73547	85	0.406509
56909	55788	79	20185	20243	56	835	809	0	1201	1265	11	1917	2095	22	3132	3378	28	78331	77323	91	0.407479
54844	57077	74	23432	23502	64	810	881	0	758	705	0	1765	1808	20	2543	3135	25	74288	73297	90	0.408449
29649	33044	57	16958	17204	50	479	495	0	738	750	0	1546	1743	21	2020	1950	25	55637	56019	82	0.40942
64039	63530	77	19140	19188	54	1284	1211	10	1684	1661	18	2757	2990	27	3889	3777	34	88838	88336	92	0.40942
115460	105477	91	46370	40598	87	1459	1394	17	2339	2320	27	5013	4549	41	8523	7632	51	228898	208266	101	0.41039
39564	38508	80	14736	14681	48	521	531	0	826	1032	4	1558	1346	17	2949	2915	30	61838	61690	87	0.41233
161761	123702	93	61269	48062	93	2501	1818	32	3946	3003	38	7413	5759	55	10874	8175	65	246709	187359	110	0.4133
135928	113574	92	44697	37021	90	1544	1264	16	3069	1878	41	4580	3614	38	6624	5550	49	176166	142273	108	0.4133
214708	155846	117	81211	58959	99	2819	1896	32	5119	4225	44	11464	8634	63	17327	11987	82	498188	362178	117	0.414271
157716	141513	90	56335	50015	89	1921	1826	19	2763	2692	31	6388	5702	46	9651	8626	49	262338	231065	106	0.419122
160495	133882	95	63145	51806	92	1587	1581	18	3668	3064	34	8534	7528	53	10810	9678	56	332571	278433	109	0.420092
343094	245701	134	183507	137538	130	10655	8196	51	15754	11475	82	28551	21534	102	40562	31337	131	848037	665383	146	0.421062
232642	188955	116	118586	98525	108	3161	2651	31	5162	4408	42	12054	10172	58	16953	14141	73	455101	377841	125	0.422032
137119	110748	94	47422	38087	91	2186	1676	27	2681	2432	27	6259	5002	45	8424	6468	54	164196	130484	107	0.426883
257401	182999	117	100275	74817	113	6158	4717	43	8197	6653	51	15794	12728	70	22630	17410	95	467374	360130	132	0.427853
116188	106990	84	45517	41144	84	1875	1589	21	2660	2131	31	5249	4597	44	7258	6478	53	165025	141519	101	0.427853
78416	77646	79	29733	29582	77	643	715	0	2025	1938	23	4077	3736	35	5429	5435	39	136713	131798	94	0.431734
181879	149428	100	71133	58788	96	2410	1984	28	4347	3068	45	9467	7974	56	14451	11912	67	416310	345192	114	0.432704
158118	127199	96	62912	51555	93	2461	1970	26	3392	2422	43	6128	5003	44	8778	7293	51	201216	157537	111	0.432704
129763	105727	90	47887	39259	88	2296	2005	26	2781	2254	31	5431	4412	46	7854	6207	51	164074	134929	105	0.432704
151283	123741	95	57995	46451	91	1812	1596	20	2742	2555	31	7869	6321	55	12309	10004	70	358688	293081	108	0.433674
195500	156972	101	92658	72197	93	3613	2953	33	5445	4188	49	10212	8330	61	14642	11499	69	398161	316141	112	0.433674
57897	57257	75	23513	23318	66	749	724	0	847	981	0	2103	2211	25	3149	3054	32	85824	83869	90	0.436585
126657	121581	84	43587	41946	82	1756	1909	20	3600	3514	32	8129	7711	52	11987	11356	55	333458	316318	100	0.437555
97858	92766	87	29966	28391	80	1722	1738	20	2215	2136	24	4207	4006	34	5312	5019	42	117261	107928	98	0.438525
248465	174466	112	86264	60020	107	3708	2522	35	5279	3943	53	10415	7770	59	13786	9606	69	328950	240371	126	0.439496
40706	39159	76	19010	19251	57	460	396	0	760	572	0	1286	1325	14	1732	1820	22	52931	50426	86	0.441436
70602	69353	81	29686	29537	76	934	1049	7	1492	1164	10	2972	2885	29	4892	4628	40	126456	127982	93	0.442406
180524	149002	101	69097	55836	94	2348	1937	26	3637	3118	38	9402	7958	53	13926	11783	65	405604	352799	112	0.444346
64633	62628	87	12010	11944	45	1073	1103	7	1437	1193	10	2472	2686	25	3948	4199	34	86984	86050	92	0.446287
134722	129365	87	43432	41216	84	2145	2069	24	3333	2376	34	5778	5254	45	8808	8680	48	181404	169923	100	0.446287
147814	127220	90	70887	62796	90	1837	1583	23	3029	2460	35	5650	4400	44	8129	7234	52	186211	160946	107	0.448227
112325	102715	86	37687	34861	81	1420	1478	17	2258	1963	27	4386	4270	36	6280	6143	42	138972	126599	100	0.448227
121960	116653	87	46494	45393	83	1926	1786	22	2825	2616	30	5206	5159	38	9065	8585	55	215448	208275	101	0.449197
120072	98505	95	41617	34340	86	1978	1584	24	2235	1779	32	4744	3911	41	6555	5314	48	144043	118707	104	0.449197
41689	42179	73	10957	10763	44	767	809	0	1142	761	0	1731	1695	21	2733	2977	26	65444	66406	87	0.451138
95456	91754	89	25909	25277	78	1104	989	0	2254	1738	25	5013	4807	41	7209	6438	49	207234	188901	97	0.453078
179432	139751	100	53764	41237	93	2436	2001	30	3928	3328	40	7716	5945	52	11019	8516	62	231022	180579	113	0.455019
94664	92846	82	23027	22455	62	1601	1652	20	2179	2176	28	4673	4509	39	6550	6488	44	141457	135701	95	0.455989
128934	107583	90	31385	26365	85	1922	1542	24	2139	2006	29	5409	4426	42	7399	6603	48	155939	132793	105	0.459869
122608	106458	87	46787	40652	86	1621	1420	20	2516	2344	28	4655	4331	38	7049	6314	47	158659	137002	103	0.46181
40887	41747	75	22271	22561	59	378	384	0	804	858	0	1657	1649	18	2817	3069	29	72828	71507	86	0.46278
64376	63287	79	38416	38127	77	1080	1020	3	1113	1328	12	2636	2577	27	3694	3528	33	105280	102812	93	0.46375
104594	101789	85	40999	40097	80	1565	1711	19	2400	2289	24	5142	5103	37	9085	8445	59	247990	234974	97	0.465691
314548	204230	140	95706	63697	130	5292	3443	44	7630	4432	58	13617	8889	68	19759	12374	93	418776	274394	149	0.468601
291352	205927	129	106402	75108	125	5391	3558	44	7098	5079	53	12982	9160	65	18304	13174	75	382915	273914	143	0.470542
102920	100799	88	23137	23214	69	1144	1077	7	1990	1746	22	5096	5235	39	8133	8044	51	228463	216398	96	0.470542
97303	95852	80	23222	23279	65	1306	1109	14	2057	1968	23	5055	4889	38	7563	7538	47	223863	219291	96	0.471512
330440	218387	131	100308	65659	127	5362	3538	44	8772	5721	54	16416	10852	77	25346	16679	116	528385	356122	147	0.472482
253066	185149	108	82045	59923	104	4236	3184	40	6338	4613	50	11552	8149	68	16758	11857	79	339184	248537	123	0.473452
84110	79409	80	28288	26376	79	1346	1193	15	2088	1969	25	3769	3279	39	5164	5067	37	107265	97837	96	0.473452
72160	70129	79	28915	27617	78	1070	930	0	1345	1295	16	2639	2539	27	4339	4449	34	114376	107338	94	0.475392
152977	126277	97	62689	52714	90	2036	1647	23	3066	2398	32	5486	4269	46	8434	6712	55	198573	165872	108	0.475392
36634	36272	81	14786	15103	48	622	564	0	1065	833	0	1544	1530	17	2490	2252	32	63823	61910	84	0.478303
147449	127930	95	58524	51183	91	1386	1588	17	2853	2432	33	5752	5167	46	8143	7165	57	207356	182924	107	0.478303
220071	174611	105	65795	52393	100	3490	2915	34	4483	3646	39	9347	7597	56	13072	9849	67	264484	212306	119	0.480243
77402	77416	78	29196	29022	75	1273	1337	13	1103	1503	14	2941	3103	31	4031	4001	32	120915	118738	93	0.480243
116815	113185	84	51837	49208	86	1506	1317	15	2544	2239	25	6134	5450	45	8828	7636	53	253038	229740	100	0.482184
130855	113733	104	39541	33275	87	1623	1671	19	2289	2286	28	5734	5044	46	7782	7088	47	177169	154562	104	0.482184
199550	172649	96	87101	74780	96	2586	2216	28	4684	4089	40	10147	8841	56	16877	14930	77	462099	403715	112	0.484124
91402	89474	82	23554	23030	69	1784	1513	17	2386	2303	25	3472	3474	32	4872	4724	38	128848	128349	96	0.488975
146230	126111	93	60788	51032	89	1497	1407	19	3229	2929	30	6254	5674	46	8725	7497	56	285171	242215	106	0.489945
162283	134372	91	63573	51395	90	2704	1940	30	4356	3282	42	8745	7114	57	13683	11619	64	388821	319476	108	0.489945
138452	115721	97	48312	39451	89	1941	1819	22	2361	1963	27	5435	4595	41	7805	6788	48	178407	148290	106	0.492856
67754	68298	77	15397	15619	48	1070	1082	8	1093	1392	16	2691	2780	30	4058	4246	33	106004	103068	92	0.492856
59994	61401	82	20480	20343	59	791	792	0	902	1247	10	2748	2743	29	4031	3983	33	91003	89159	90	0.494796
78257	71203	85	23219	20683	72	1468	1343	16	1879	1510	19	3246	2848	32	4082	4069	33	106858	102392	97	0.494796
140507	129204	87	51964	47464	86	1877	1572	20	2978	2693	33	6915	6362	49	13107	11745	64	337767	305345	103	0.495766
117092	114264	84	32772	32682	77	1866	1690	20	2777	2691	28	5239	4653	39	6449	6109	43	148235	141085	98	0.496737
203556	166178	103	82463	66840	98	3306	2655	34	5122	4167	45	9491	7869	53	14275	11817	64	334584	281597	116	0.498677
62473	61833	77	16272	16273	51	866	841	0	1473	1274	14	2690	2507	29	3552	3490	34	93426	89779	92	0.498677
61139	60473	75	13550	13728	45	712	836	0	1305	1369	14	2572	2473	27	3857	4099	33	88448	86126	91	0.502558
176366	142016	99	63290	51797	93	2715	2225	31	3762	2590	40	6620	5212	50	9421	7633	56	225557	183719	111	0.503528
239189	176271	112	87790	64240	103	3870	2669	39	5051	3896	47	9869	7295	57	14151	10938	68	338932	252641	120	0.505468
66632	68685	73	26956	26915	70	931	1064	7	1321	1236	15	3120	2860	34	3800	3395	36	91400	88004	92	0.506439
180737	145225	99	55705	44500	94	2540	1835	29	3556	2611	35	6617	5222	48	9503	7292	61	242022	191549	112	0.507409
185274	144837	99	78791	62003	96	2226	1515	29	3203	3303	31	9227	7458	58	13981	10836	69	398210	314682	113	0.507409
89784	86178	90	34348	31754	80	1878	1912	21	2110	1849	25	3703	3390	33	5587	4988	40	120913	112927	96	0.509349
130856	118359	87	52884	47618	86	2113	1982	24	2873	2454	30	5281	4730	41	8176	6978	50	176710	162484	103	0.51226
83464	81832	80	14733	14485	47	1751	1844	18	1968	2083	24	3742	3685	33	5037	5539	38	113266	110523	94	0.51226
86408	83968	84	22961	22701	66	1487	1389	18	2053	1842	22	3717	3865	31	5064	5151	42	114378	116578	95	0.51614
171332	130778	97	70227	54997	94	2301	1655	26	3205	2488	33	6604	5448	48	9249	7078	54	235498	186805	111	0.518081
147373	132400	94	56093	50354	89	1594	1476	19	3305	2956	39	7810	7365	49	12365	11797	56	337035	311144	107	0.520991
77867	77745	81	37741	37915	77	876	967	0	1812	1067	9	3119	3071	30	5618	5687	39	143204	142331	93	0.523902
140854	112536	94	52130	41961	91	1790	1627	25	2758	2225	33	5283	3937	46	6906	5601	46	172621	132167	109	0.523902
144200	127239	91	57783	51784	89	1704	1467	22	3202	2951	31	7355	6466	48	10125	9003	57	278605	240702	106	0.526812
86417	77200	83	32123	29037	79	1007	961	0	1499	1218	19	3455	3450	34	5321	4693	40	115854	107242	97	0.527783
196017	154685	104	64215	52074	95	2838	2225	31	4337	3810	40	8899	7510	54	13183	10181	68	261045	204820	114	0.528753
231970	170562	105	89447	68363	103	3770	2797	38	4815	3503	43	9229	6962	55	13223	10677	68	299963	222131	121	0.528753
182338	147821	98	62690	51021	93	2404	1592	26	3744	2793	43	7327	6288	49	11956	9700	61	287519	235444	112	0.534574
33392	34068	66	15477	15938	49	437	514	0	693	702	0	1623	1548	19	2171	1733	28	69989	71108	83	0.535544
134130	112914	93	54793	47036	88	1368	1050	13	2274	2245	22	5379	4637	41	7184	6297	49	218621	189138	105	0.538455
173142	139635	109	68109	55423	93	1919	1492	24	3077	2425	35	6695	5165	49	10404	8645	56	295946	238326	111	0.539425
338929	231382	138	108145	72490	134	5909	4145	44	8337	5986	55	15826	10797	75	22955	15780	91	479037	334041	153	0.539425
121780	118838	91	45060	43795	81	1554	1395	16	2720	2611	28	6489	6181	42	9905	10034	52	271562	258208	96	0.545246
121530	109307	89	46384	42239	83	1296	1267	14	2338	2102	26	5276	4514	43	7974	6711	53	194829	171023	102	0.545246
62678	65113	72	18884	19235	52	620	551	0	872	1146	9	2283	2292	24	3152	3420	30	100415	96614	90	0.546216
187132	143086	114	67954	53013	96	3130	2440	31	4218	2892	42	7419	6001	50	10458	7945	61	239164	182405	113	0.552037
357429	239576	126	124056	84170	125	8187	5437	48	11283	7816	67	22245	14649	88	29905	20793	127	632332	430915	143	0.553008
52046	53930	70	22465	22901	60	499	585	0	726	1165	8	1827	1916	21	2591	2624	26	79573	79126	89	0.553008
39128	39497	69	18539	18748	52	493	322	0	827	811	0	1500	1752	16	2123	2189	27	68920	67541	86	0.553978
159756	136018	96	67761	56833	92	1857	1627	21	3510	2875	35	5947	5058	49	8975	7418	58	208557	175735	108	0.558829
166649	135823	98	70137	58482	94	2896	2337	30	3192	2590	34	6911	5334	50	9632	8263	54	227789	192238	111	0.56465
197212	155873	100	66024	51726	98	3230	2347	33	4339	3889	38	9061	7152	54	12966	10238	73	282859	216772	115	0.56756
105431	101184	86	22089	21688	62	1466	1367	13	2829	2427	28	5128	5230	37	9546	9454	51	237977	228584	98	0.571441
120476	107237	88	42446	37119	86	1990	1665	25	3096	2697	32	4892	4504	40	6978	5710	49	149014	131412	103	0.572411
44822	45870	78	21672	21895	61	535	496	0	942	987	0	1907	2044	22	2893	2757	29	72379	70473	87	0.574352
206437	158319	100	84493	64583	100	2392	2178	25	4408	3930	43	10410	8302	60	15901	12713	75	452383	353546	116	0.574352
116129	104358	85	48503	43000	86	1277	1257	12	2469	1731	34	5054	4742	39	6847	6089	46	197548	185518	101	0.575322
205878	155150	103	64713	48032	99	3050	2274	31	4498	3053	45	8035	6434	51	12064	9505	61	273055	202584	118	0.584054
200838	163042	114	90185	75183	100	3066	2361	31	5285	4131	42	9481	7451	56	13620	10852	64	279498	227253	114	0.584054
51046	50697	73	18161	18201	54	730	651	0	786	689	0	2184	1962	26	3047	3438	29	79586	78113	89	0.585024
147381	123714	95	52195	43674	89	1961	1752	21	3264	3106	32	8210	6738	55	11791	9583	62	367088	305692	106	0.585994
63176	61375	78	12195	12155	46	1020	1145	9	1039	1392	14	2943	2912	29	3491	3589	29	85303	82428	91	0.587934
180312	152126	108	75729	64440	93	2508	2123	28	4281	3356	41	10018	9017	56	16677	14309	75	453045	401334	110	0.592785
55858	55108	76	16509	16642	51	430	637	0	1152	835	0	2106	2296	25	2718	2581	31	79622	78077	89	0.593756
213390	171874	99	73807	59107	96	3232	2576	33	4899	3730	42	9739	7631	55	12824	9795	67	304572	250428	114	0.594726
306265	217156	128	144277	103461	128	4317	3297	39	7951	6089	53	17716	13203	76	27424	20484	121	784647	586270	145	0.594726
89174	87842	91	36250	36264	78	1293	942	0	1440	1509	18	3452	3328	33	5333	5251	39	140378	135066	95	0.597636
87460	84462	87	28945	29030	76	968	960	0	1718	1927	22	3351	3515	30	5810	5770	40	141774	136332	96	0.598606
161334	129329	94	54495	44245	90	1508	1318	15	3382	2217	39	7561	5819	49	10314	8825	60	307796	252837	109	0.600547
126261	109646	87	49209	42123	85	1646	1596	16	2487	2492	25	5174	4606	42	7714	6224	50	202261	166523	103	0.600547
50860	50990	81	23635	23805	65	668	583	0	1143	1086	9	2352	2082	28	3245	3609	29	90603	90775	89	0.601517
157664	114360	97	68925	53391	95	2110	1448	27	2939	2336	36	6219	4498	49	9967	7107	63	189420	136414	113	0.602487
102331	91008	86	35254	30425	85	1374	1329	15	2680	2201	30	3882	3700	35	5984	5050	47	126400	111138	100	0.603457
56394	56748	75	23964	23614	61	1033	848	0	1516	1329	16	2549	2541	29	3035	2767	32	84560	81843	87	0.603457
194088	141056	114	70160	51211	98	2530	1657	29	3535	2500	39	8253	6231	55	11715	8378	60	336906	244546	116	0.603457
103609	85292	86	42995	36137	86	1681	1296	19	2304	1871	28	4524	3679	42	6320	4947	49	158710	127744	103	0.603457
93481	91718	83	41506	41454	78	1153	1081	8	1531	1848	17	3756	3687	33	4988	4852	40	148609	148907	90	0.603457
92666	91839	80	38134	37703	79	1164	938	0	2374	2011	24	4737	4590	37	7050	6579	47	194187	190512	96	0.604428
93303	93175	80	47686	47484	78	840	966	0	1915	2072	21	4103	3948	38	5740	5160	42	151855	144401	92	0.606368
127771	104062	103	43772	35935	87	2151	1533	23	2851	2193	28	5387	4331	44	7896	5910	48	176898	147793	106	0.606368
108383	102237	94	45241	42646	81	1405	1298	14	2432	2380	25	6580	6415	45	8970	8470	53	262172	252624	98	0.608308
95435	94294	84	32851	32315	78	995	1100	8	2193	1775	23	5180	5103	42	7625	7878	47	221353	214191	96	0.609279
253159	175661	118	147294	103431	109	7140	4824	48	10561	8294	63	20039	14848	85	27611	19964	109	565159	405803	128	0.610249
124309	108010	100	42547	36031	87	1314	1258	15	2702	2182	30	5439	4988	42	7618	7302	48	215412	184449	104	0.611219
132749	117368	91	65994	59853	87	1931	1876	23	3152	2523	34	6159	5148	46	7882	6923	54	219510	196548	105	0.612189
61566	61019	76	24436	24366	75	781	649	0	1067	1135	7	2498	2400	27	3419	3884	28	91560	87192	92	0.613159
105622	101288	88	35944	34684	81	1760	1717	23	1688	1796	20	4387	4399	35	6436	6222	42	128493	126315	98	0.614129
200862	156486	104	80069	62518	95	2735	1896	32	4823	3666	43	10396	8080	60	16408	13330	76	439627	348243	114	0.614129
213204	159241	108	65179	48115	99	3130	2557	34	5037	3603	44	10059	7389	59	13260	9730	72	281468	208042	118	0.614129
262344	184208	113	80577	57173	111	3633	2619	37	5987	4167	48	11429	7834	64	13891	9736	67	331280	230525	130	0.6151
235669	179831	113	80492	63651	103	3928	2873	36	5757	4638	46	10179	8295	61	13348	10059	64	279877	212761	122	0.61607
90271	85177	92	21428	20747	59	1801	1703	20	2145	1908	21	3442	3566	31	5470	5364	38	123012	121295	97	0.61704
118820	109115	97	39191	35825	82	2151	1819	24	2463	2464	29	6000	5426	40	8733	7828	51	189634	180524	101	0.61801
56717	56618	74	19688	19971	56	795	800	0	965	1050	4	2662	2503	31	3815	3958	32	108101	105897	89	0.61898
245805	168195	115	83777	57013	112	4671	3018	43	5404	3758	54	11087	7922	72	14496	9872	75	318302	231258	130	0.620921
70554	67276	83	15995	15842	50	1127	1016	4	1224	1293	15	2994	2932	30	4204	4105	34	117521	118104	94	0.621891
131478	100174	100	44744	34715	90	1576	1290	16	2097	1876	29	5269	4050	46	8185	6084	52	179752	143574	109	0.621891
225902	175912	102	97568	77893	100	2615	1960	29	4533	3420	42	10835	8184	63	14332	11337	72	406479	325036	118	0.621891
93929	94305	81	42614	42570	78	809	1012	3	2059	2148	22	4409	4165	38	5002	5278	37	164201	159598	96	0.621891
166483	129550	106	59772	47109	93	2211	1774	27	2892	2162	34	5887	4750	44	8775	6455	58	193097	152320	110	0.623831
150742	123856	97	44763	35709	88	1761	1741	22	3393	2661	31	5722	4832	44	7587	6361	49	172195	143214	106	0.624802
83901	79183	82	31099	29062	77	1619	1402	15	1843	2281	23	3822	3416	36	5430	4935	42	121909	113151	95	0.625772
50474	49617	74	17113	17363	51	615	525	0	962	1250	11	2093	1853	23	2912	3128	27	73738	71751	89	0.630623
213034	155464	117	75065	56667	104	3193	2286	33	4233	3558	38	8815	6327	56	13175	10129	64	284331	212653	122	0.631593
229478	163964	110	89267	64330	108	2687	1988	28	4602	3230	41	10890	7221	64	18142	12232	87	480381	336393	125	0.632563
129257	117293	103	52607	48028	85	2010	2117	22	3084	2895	33	5472	5097	40	7340	6630	49	175590	156712	103	0.632563
316668	208876	130	109827	73353	126	4846	2994	45	6988	4686	58	13214	8015	72	17778	12826	77	385358	256374	145	0.633533
236542	178134	110	56043	41614	108	3883	2751	37	4911	3525	46	10012	6973	64	14888	11453	69	331111	247907	128	0.633533
120255	103400	90	52021	45109	86	1609	1461	19	2269	2031	32	5105	4386	42	7664	6120	55	178367	148778	103	0.634503
168733	129523	98	59883	45965	94	2714	2010	33	3348	2569	35	6574	5013	49	9207	7092	56	218764	162793	112	0.634503
136722	125837	88	42736	38148	85	1685	1614	19	3422	3220	33	7515	7217	48	11711	10905	62	317457	295046	102	0.635474
101277	97464	95	24101	23583	76	1563	1360	15	2282	2251	25	5265	5110	39	9584	8985	55	254762	240611	97	0.637414
47146	47546	67	21007	21132	57	533	728	0	1111	1000	1	1746	1664	20	2491	2422	29	63710	65914	87	0.637414
106645	104181	94	48082	47705	79	1735	1799	16	2646	2669	30	6054	5864	41	8096	7904	48	239191	230463	97	0.640325
144172	126057	90	42300	35877	88	2581	1921	28	2811	2437	28	5903	5185	46	8848	7691	52	201891	173887	106	0.640325
53361	53677	75	26496	26876	73	704	713	0	920	960	0	2053	2011	24	3594	3298	31	89963	88009	90	0.643235
145533	124839	92	63155	53338	89	1821	1486	18	3553	2876	38	8222	7016	53	13053	11152	64	360995	306971	105	0.644205
116533	97581	90	45220	37669	87	1367	1314	15	1740	1659	20	4826	4053	45	6936	5822	52	192600	156305	104	0.646146
116174	97344	88	45263	38560	87	1697	1488	21	2413	1899	28	4471	3675	37	6415	5164	48	141152	124929	99	0.647116
285357	232967	120	172388	146754	119	8017	6378	44	11473	9017	64	22035	17727	96	30537	25448	118	656540	539543	135	0.647116
95798	95086	81	37517	37740	78	1152	1096	7	2231	1725	26	4021	3964	34	5812	6170	41	172394	165502	96	0.647116
127504	112208	93	47598	41684	85	1885	1547	21	2844	2584	30	5887	5178	47	8154	7067	56	178260	156268	104	0.649056
150582	122081	95	50185	40258	90	2179	1487	30	2580	2012	30	6578	5389	48	9574	7444	59	226357	189404	107	0.650997
85756	83702	94	15001	14850	48	1056	1279	15	1987	1942	23	3417	3558	32	5136	4926	39	104170	101039	94	0.650997
86342	86554	78	21953	22201	61	1235	1373	14	1401	1637	18	3987	4129	34	4999	5367	36	135401	129031	95	0.651967
63078	62270	78	23130	22849	67	535	477	0	879	906	0	2662	2565	28	4137	3676	35	102574	100684	90	0.652937
123214	114405	89	37310	34321	83	1590	1384	14	2510	2613	26	4880	4337	40	7233	6564	45	148735	139379	101	0.653907
220860	163743	105	98003	75335	101	3311	2139	36	5162	3955	45	11546	8294	63	16518	12349	80	480522	355403	119	0.654877
154612	133773	108	62040	53496	90	1879	1827	23	3925	3572	33	7970	6806	54	12545	10636	67	353509	307391	108	0.656818
95714	84952	88	36328	31892	82	1680	1291	21	2414	2070	29	4509	4314	37	6039	5518	46	131163	116308	100	0.656818
140925	118120	90	57320	48205	89	1355	1092	10	3037	2252	33	5449	4821	42	8650	6725	57	247012	212745	106	0.657788
323052	216678	130	140576	96839	121	3860	2632	38	6786	4756	53	16193	11700	75	23209	17202	83	680120	482004	138	0.658758
203474	174257	96	69612	58522	95	3015	2648	30	5403	4465	43	10038	8628	56	14084	11941	65	369083	327148	114	0.658758
159127	140740	92	56527	48215	92	2017	1988	22	4314	4045	35	9376	7835	54	13884	12652	64	374945	322917	108	0.659728
166116	138302	94	59019	49215	91	1577	1443	20	3177	2740	36	7698	6449	50	11188	9345	60	302745	262017	109	0.659728
133694	107185	96	44337	35247	88	2215	1855	25	2917	2568	35	5759	4817	45	7826	6704	50	184551	152504	107	0.661669
94339	82790	86	47529	41822	83	1273	1202	9	1851	1823	18	3706	3291	35	5929	5509	42	151328	132261	99	0.663609
191807	145416	100	56128	41168	96	2871	2282	31	3947	3114	41	7491	5835	53	11364	7939	70	232729	175450	115	0.663609
129976	112576	95	49123	42248	88	1593	1210	14	3270	2474	35	6584	5998	45	10167	9187	53	302721	264752	104	0.664579
249517	164593	117	83422	57393	113	3630	2571	37	5604	3959	49	10660	7237	62	13875	9884	65	301607	204470	131	0.66555
340410	220061	145	153740	97033	143	5289	3331	46	9761	7153	61	17053	11968	76	24849	17796	103	634425	443328	160	0.66749
128252	119806	93	53709	50904	85	1599	1622	19	2055	2118	25	5605	5349	42	9028	8144	50	240537	228211	103	0.6704
125136	106011	88	44895	37539	86	2048	1653	22	2469	2200	32	5110	4077	41	7414	5711	57	169867	143342	104	0.6704
28863	28503	73	8438	8646	40	301	281	0	788	811	0	1300	1290	15	1694	1856	22	49922	51327	81	0.672341
150204	140177	90	60304	55642	88	2610	2536	27	3492	3263	33	7379	6736	47	11464	9735	59	274165	253754	105	0.673311
138015	124653	89	56675	50358	86	1543	1343	16	2555	2313	34	5767	5120	43	8665	8230	61	251512	223468	105	0.673311
123587	103237	90	44590	37236	88	1796	1477	19	2923	2701	31	4846	3977	42	7183	6408	47	159906	135382	104	0.674281
212752	154191	106	70339	50597	99	3641	2827	35	5028	3357	47	9158	6520	61	13691	10022	68	287592	207916	117	0.675251
164596	118378	102	61077	46127	96	2339	1430	30	3160	2227	33	6432	4769	49	8323	5821	56	186378	132632	115	0.677192
86976	86178	85	38222	38179	78	919	813	0	1492	1676	18	3588	3884	32	5357	5691	39	142953	139932	95	0.679132
39227	40026	64	14036	14138	48	447	346	0	983	937	0	1500	1610	16	2330	2260	25	65648	67248	86	0.681073
52679	55273	70	19172	19286	54	656	788	0	615	1006	2	2326	2258	26	2779	2840	29	79394	76886	88	0.681073
116909	110892	100	43990	42064	81	1303	1235	13	2504	2568	27	5436	4998	42	8856	8221	51	257704	247840	100	0.681073
47752	47630	81	16233	16522	52	449	553	0	995	1236	11	2253	2045	25	3543	3684	33	87202	88380	87	0.682043
107590	101139	81	39056	36356	81	1146	1117	11	2455	2246	26	5326	4903	40	8065	7664	49	245599	216185	99	0.683983
127453	112415	97	57851	51601	86	1568	1381	16	2564	2604	27	4662	4046	38	7499	6849	47	187789	163447	103	0.683983
173404	130321	100	58574	43318	95	2656	1970	30	3437	2578	38	6900	4987	52	9823	6801	64	230710	174184	114	0.684953
120422	111551	87	56368	51016	87	1606	1807	19	2492	2028	27	6260	5537	46	10423	8939	54	277633	255818	102	0.685923
195513	151655	106	69555	54265	98	2723	2003	29	4324	3484	40	8740	6938	55	13795	10759	64	336669	257302	116	0.689804
109371	106104	82	29112	28516	78	1547	1521	16	3112	2820	32	6471	6079	44	11540	10611	57	290361	283142	98	0.689804
241869	171102	120	101680	72080	106	2859	2045	32	5281	3806	45	12500	9035	73	19629	14671	91	554100	389604	124	0.689804
120859	105553	89	44922	38657	86	1813	1811	22	3331	2400	33	5106	3973	46	7719	6681	54	163685	146400	103	0.692715
165737	131658	97	62983	50070	94	2542	2018	29	3419	2864	33	6636	5803	45	10334	7814	58	236412	196122	111	0.694655
139591	112617	108	45115	37564	88	2239	1941	27	3218	2983	32	6586	5227	48	9103	6867	60	204311	162472	108	0.696596
163866	128967	94	50665	39256	91	2999	2593	30	3718	2850	38	7490	6266	51	11867	9892	61	243694	195768	110	0.696596
194070	151147	100	73083	57014	97	2571	1734	31	4736	3946	38	10204	8173	60	17202	13336	76	445051	349880	115	0.696596
205242	154531	100	67123	49704	98	3595	2650	37	5059	3478	46	9888	7036	57	14111	10899	73	303329	224394	115	0.696596
74671	71935	93	14238	14293	46	1272	1155	13	1303	1289	12	2836	2871	27	4364	4208	38	90571	87770	93	0.697566
124713	101794	92	47827	39233	89	1813	1275	18	2352	1960	31	4979	4200	43	7186	5513	48	180270	148181	106	0.699506
308893	235464	133	157871	121571	117	9814	7572	50	15051	11633	70	26239	21454	97	36722	28717	119	781873	628975	133	0.699506
80770	80275	77	23305	22397	69	1612	1593	17	2049	2048	24	4263	3994	37	6210	5791	43	126699	125195	94	0.705327
113073	108225	84	43955	42075	83	1850	1555	20	2503	2455	26	4599	4226	40	6488	6336	43	142989	134977	100	0.709208
34363	32079	80	15076	15425	50	421	356	0	808	481	0	1082	1201	10	2468	2326	24	51783	53118	84	0.712119
66496	65123	84	18762	18707	56	1286	1162	12	1351	1388	13	2882	3056	27	4063	3992	34	102001	100443	93	0.713089
114052	111607	82	45433	44043	81	1567	1458	16	3283	2981	34	6178	6000	41	9050	8756	55	272415	257665	98	0.714059
198111	155422	103	75825	59762	95	2166	1673	27	4313	3526	37	9750	7819	56	15217	12374	68	429928	348558	113	0.715029
127847	103489	89	41239	33026	88	2118	1585	24	2204	2061	27	5377	4306	50	7462	6182	52	161400	127784	105	0.71891
122407	118048	87	60854	59758	83	1579	1754	18	3587	2901	33	7196	6459	47	12114	11071	61	316989	298450	100	0.71891
43468	43759	65	12018	12033	45	534	644	0	930	919	0	1976	1950	22	2290	2670	25	64294	65405	86	0.72085
107913	88490	88	37576	30520	85	1424	963	0	2077	2268	25	4188	3393	38	6952	5693	48	161617	138667	103	0.72085
103743	101862	80	35783	34816	79	1779	1466	18	2126	2024	25	5544	5146	40	8772	8150	50	239817	229443	97	0.725701
187023	140265	95	68656	49734	94	2410	1685	31	4348	3008	44	10030	7219	59	15890	11850	77	426695	312840	112	0.725701
45860	46530	69	19587	19464	56	842	828	0	914	661	0	1818	1811	23	3226	3059	33	84544	84412	87	0.726671
197009	143020	104	59868	44047	99	3492	2633	35	4322	3213	40	8480	6177	53	12825	9596	73	268571	194869	118	0.728612
176826	141027	100	56964	45552	92	2382	1815	26	4632	3468	48	9369	7186	61	15156	12346	76	410896	330950	111	0.730552
77438	70777	85	35371	32017	79	1359	1246	14	1733	1769	16	3780	3365	37	5202	4575	41	132864	118520	95	0.731522
84795	81833	80	35162	34789	78	1314	1210	12	1889	1516	24	3272	3153	33	4945	5111	37	130971	124318	96	0.734433
156265	123532	98	58257	45545	95	1890	1465	22	3852	3112	36	7336	6026	50	11173	8602	65	326932	260419	110	0.734433
114203	102905	88	49242	47574	82	1809	1568	20	5263	5213	38	12619	11098	66	11716	10289	57	432673	390421	101	0.734433
64817	63674	76	21702	22083	57	829	873	0	1235	1149	11	2391	2575	25	3136	3351	32	79750	77141	91	0.735403
171713	139961	94	61925	50513	93	2299	1720	28	4030	2985	42	8213	6526	55	14022	11719	63	364803	295132	111	0.736373
160825	127639	100	54175	43293	92	2535	1755	28	3466	2375	33	6981	5485	48	9549	7174	55	206746	167440	110	0.737343
131165	108587	91	55689	46796	88	2327	1756	24	2604	2133	33	5551	4657	44	6903	5612	44	166014	136796	105	0.738314
47449	48222	73	20464	20898	55	749	656	0	937	778	0	1752	1851	21	2706	2642	28	65695	64362	87	0.738314
42620	43752	71	15923	15831	50	778	650	0	719	684	0	1456	1501	16	2270	2479	26	71256	69503	87	0.740254
189057	146346	100	82133	64688	95	2355	1899	26	3999	3170	40	9334	7160	59	15529	11070	71	428735	332271	113	0.740254
85385	84333	78	27109	25800	74	1315	1074	8	1616	1541	18	3587	3706	34	5433	5149	39	117707	111260	94	0.740254
95954	92981	88	41291	40791	79	1674	1449	16	2188	2013	26	3541	3110	35	5945	5968	39	115233	108249	97	0.742194
91522	86646	81	27451	24732	81	1408	1207	16	1747	1707	23	4185	3838	37	5367	4759	41	140114	126754	98	0.744135
193476	160878	103	58103	46465	96	2280	1682	28	4583	3599	40	9202	7638	57	16178	13116	84	425122	352169	113	0.744135
110706	107829	89	35559	34900	79	1684	1681	19	2573	2806	28	6815	6521	45	9513	8653	53	271262	257538	98	0.744135
44595	45100	62	8986	9290	40	523	674	0	918	839	0	1739	1769	21	3056	3066	29	68538	67659	88	0.744135
169253	130894	102	62580	49701	96	1524	1353	15	2867	2134	34	6472	5111	53	9254	6795	54	289390	227139	114	0.747045
224001	169266	105	102394	78519	101	3216	2769	30	5893	4579	47	12207	8996	71	19134	14316	90	529432	404938	118	0.748016
72371	71633	77	15775	16034	49	1306	1179	12	2294	2213	24	3036	3013	30	5267	5130	39	105330	100510	93	0.748016
129286	106194	99	47560	39724	88	1902	1421	20	2600	2169	30	5171	4061	42	7340	5833	55	171606	141123	106	0.748986
211729	146898	119	75109	55061	101	3289	2379	35	5572	3872	48	11552	8443	70	17075	12447	75	376109	262654	119	0.750926
101289	99404	83	37786	37485	79	1364	1412	14	1647	1801	23	4141	3945	38	6828	6325	44	158560	151658	97	0.751896
119124	114239	85	40664	39480	82	1451	1381	15	2200	2107	23	5629	5715	37	8704	7922	55	245335	237986	99	0.754807
87520	88408	80	33726	33844	77	1011	1091	8	2416	2049	22	4470	4291	41	6975	7276	43	192581	186568	94	0.755777
148866	117920	95	50160	39904	92	2253	2056	26	2869	2213	32	5739	4291	47	8753	6897	54	205884	161263	110	0.756747
122974	117574	93	29510	28644	81	1687	1605	20	3185	2903	31	6362	6252	44	11148	11529	65	302566	290111	100	0.757717
155647	132186	95	63735	52516	92	2584	2401	28	3219	3290	31	8519	6694	56	11197	9331	62	287567	238714	107	0.759658
153049	128377	95	44949	38623	89	2554	2077	28	3335	2632	34	7097	6002	49	10105	8117	57	227345	190246	107	0.762568
103974	103314	81	61988	61355	82	1695	1483	17	2153	2204	24	5859	5861	41	8647	8356	52	236957	229466	97	0.764509
77384	75095	85	31208	30756	77	925	775	0	1469	1740	22	3683	3688	32	5221	5551	37	116094	112217	94	0.767419
223262	175404	118	72002	55700	102	2771	2359	29	5009	3710	39	9703	7916	55	14250	11405	70	351351	277942	120	0.76839
100423	98435	80	38503	37641	79	1398	1339	17	1693	1793	18	4883	4554	41	7960	7757	48	232428	226539	97	0.76839
118000	106927	89	45503	41040	85	1434	1247	18	2133	2200	24	5746	5040	45	7404	6687	49	223460	201355	103	0.77033
109460	91142	97	35819	28786	86	1678	1692	17	2879	2145	32	4567	3949	39	6564	5581	50	145629	119385	102	0.77033
93675	92120	82	31849	31371	78	1050	1132	8	2133	1855	26	4253	4314	34	5627	5324	41	162013	158643	96	0.7713
81679	79707	80	30092	29785	77	972	1059	7	1417	1544	16	3532	3693	32	4762	4738	37	137429	131930	96	0.77227
42851	44802	74	19292	19551	54	575	514	0	731	971	0	1736	1938	21	3050	2850	31	80830	85615	86	0.77324
285942	197833	121	98273	68356	120	4057	2873	40	6641	4743	45	13179	9015	68	19456	13628	85	408118	285138	138	0.77324
146581	113563	93	55964	43001	92	2555	1882	30	2886	2555	33	5995	4753	46	7994	6037	53	190222	148815	110	0.775181
315903	231354	136	122066	89707	135	5448	3972	42	7165	5410	52	13322	10387	69	20796	15470	81	444957	343080	153	0.778091
168747	131400	98	61240	47805	93	2961	2124	32	3976	3043	39	7121	5503	54	9550	7206	54	209345	157112	110	0.781002
87499	87902	80	20227	20192	56	905	923	0	1356	1562	20	3851	3584	36	5162	5128	37	145559	143158	95	0.781972
87274	86270	79	38027	37125	78	1524	1578	16	2359	2279	24	4157	3905	35	5654	5852	41	128143	127980	95	0.781972
153172	125114	93	56188	46075	90	2200	1493	22	3502	3067	36	7197	6333	52	12353	9993	61	333221	278536	109	0.783913
193993	144080	105	69094	52030	96	2833	2010	32	4294	3165	42	8391	6059	54	12968	9024	68	247904	179385	114	0.784883
98102	94904	89	25161	24904	78	1984	1913	23	2006	1963	25	3941	3932	35	5947	5651	41	149568	145001	97	0.785853
237107	178205	113	80066	61507	102	4200	3238	39	5646	4308	47	11308	8291	65	16779	13582	86	354845	259074	120	0.787793
108316	100343	96	37252	34248	81	1722	1468	20	2485	2169	29	4979	4817	40	6489	6124	43	156305	146210	100	0.788763
172094	141598	96	70405	58139	92	2441	1930	27	3081	2975	35	6599	5533	51	9209	8160	52	218553	179820	109	0.790704
82715	81058	78	26936	26029	75	1445	1271	16	1926	1737	21	3568	3302	33	5472	5921	39	126542	121392	91	0.791674
129566	115613	92	45289	38938	87	1579	1548	17	3295	2391	33	6658	6061	48	11443	10710	57	304493	274840	104	0.791674
187167	146397	104	72175	57113	95	2144	1418	27	3863	2921	38	8907	6960	54	14910	11952	74	404462	327784	113	0.793614
92469	91176	82	31041	30384	78	960	1103	9	2044	1983	25	4785	4380	40	6751	6644	43	197689	191437	97	0.793614
155737	125018	109	63376	51287	95	2110	1482	24	2447	1974	30	6859	5819	46	9459	7338	56	273280	224457	113	0.795555
195723	153886	98	74225	59077	97	2472	1901	29	4369	3327	44	10321	8513	53	16164	13299	75	445029	357608	114	0.796525
33829	32471	71	11018	11066	45	564	348	0	795	826	0	1623	1372	19	2329	2271	25	65301	66874	84	0.797495
82673	81282	78	30910	30282	76	906	945	0	1537	1715	19	3575	3459	33	4802	4917	38	137346	132499	94	0.798465
58494	56461	87	19415	19266	58	899	776	0	1349	1415	13	2510	2401	28	4167	3902	35	87955	87491	91	0.799436
65033	66143	76	24782	25013	73	1004	965	0	1573	1417	14	2976	2893	31	4763	4724	39	113218	111606	90	0.800406
144116	122859	93	56273	48409	92	1879	1488	20	3349	2712	34	7057	5940	50	8765	7456	54	280961	230045	110	0.800406
70924	68441	77	28782	28631	75	654	631	0	1187	1136	10	2762	2979	28	3575	3697	32	104239	104852	93	0.801376
203574	156178	99	82625	63235	98	2698	2132	28	4548	3639	41	10171	7695	61	15721	12125	68	440677	332895	116	0.802346
76921	76372	80	19472	19813	52	1032	946	0	1486	1443	17	3181	2906	33	4683	4926	36	95754	97108	93	0.802346
157417	122425	94	54613	42018	92	2403	1819	27	2590	2131	31	6183	5189	46	10702	9270	57	216088	167084	110	0.804286
99337	85280	92	30452	25772	84	1521	1098	16	2071	1886	27	3779	3166	39	5975	4993	47	156712	133736	100	0.808167
85847	83937	81	21372	21116	63	1079	1111	9	2689	2083	28	3804	3589	34	5442	4987	39	112700	108484	95	0.809137
100051	98602	82	26904	27130	70	1394	1468	16	1907	1983	25	5718	5577	42	9427	9576	54	263231	247959	97	0.810108
74809	74921	77	22543	22863	54	1369	1300	12	1561	1358	16	3770	3764	32	5530	5193	43	113835	108467	94	0.812048
62796	65510	73	27211	27805	73	832	812	0	1108	1281	12	2700	2507	29	3555	3715	33	88243	88608	91	0.812048
59740	59556	79	21633	21625	64	1017	1063	7	1592	1219	16	2491	2555	28	3518	3598	33	80841	79707	91	0.815929
56483	56018	85	20765	20525	62	921	654	0	831	1113	7	2370	2266	26	3975	4000	34	94512	94002	87	0.815929
78721	77738	79	17124	17021	52	1338	1246	11	1537	1090	8	3380	3345	32	5396	5295	38	102920	97922	93	0.816899
79971	79219	79	30215	29741	76	659	571	0	1287	1216	11	3786	3810	34	5650	5406	40	164756	162375	94	0.817869
94807	90785	85	21051	20841	59	1244	1178	13	2011	1894	23	4847	4715	37	7896	7847	48	213333	207503	98	0.817869
239726	195719	107	110137	91684	102	5089	4143	39	6680	5686	45	13077	10365	66	18882	16047	83	418325	353818	118	0.82078
27322	27639	68	5064	5089	34	45	214	0	458	607	0	918	947	0	1769	1834	20	46931	47121	82	0.82175
52270	51617	77	17285	17256	53	872	946	0	1295	1255	11	1878	1754	20	3072	2980	30	69822	67516	89	0.82175
241943	182605	107	74472	56444	104	3880	3135	36	5817	4550	47	10671	8558	56	15146	11466	69	365182	262514	122	0.82272
92564	81631	88	40216	34728	84	1248	1028	5	1340	1471	21	3640	3236	34	5097	4659	40	115584	103857	98	0.82369
122700	119306	84	31141	29829	80	1833	1812	19	2656	2764	30	6104	6019	41	9511	9567	45	286242	276475	100	0.825631
55825	55042	89	23987	24261	72	481	678	0	1014	781	0	2240	2328	23	3747	3688	36	91575	88985	90	0.826601
131197	103546	93	51713	40584	90	1999	1616	27	2476	1959	28	4961	3774	45	7761	6524	50	174615	139553	107	0.828541
64460	63566	81	14026	13909	49	1085	1233	10	1372	1455	11	2654	2672	28	4314	4098	35	99221	98031	91	0.828541
108189	101610	99	35396	31930	83	1651	1272	16	2746	2584	26	6311	6009	43	10394	9171	60	281312	256965	99	0.829511
168813	146346	97	48913	41001	91	2003	1776	24	4327	3651	43	8952	8276	53	13237	11122	67	389361	341113	111	0.832422
54463	55841	77	20337	20577	57	914	1085	6	1493	1413	14	2293	1966	28	3725	3696	33	87737	87838	88	0.833392
80857	76980	86	32755	30434	79	1063	1166	9	1364	1345	18	3043	3098	29	5358	5345	36	129903	119441	95	0.834362
90681	86301	96	71782	69897	82	1892	2176	21	4140	4264	36	9382	8822	55	13244	12752	64	370694	357869	96	0.836303
225076	176729	109	98533	78742	100	5827	4592	43	8248	6948	53	15329	12631	68	21873	17351	95	504848	416017	118	0.837273
105974	101234	89	34323	33787	79	1155	1143	9	2238	2709	25	5568	5139	42	7355	6936	52	200814	190227	98	0.839213
188829	141327	108	57848	43856	95	3149	2115	35	4321	3451	39	8711	6587	57	11875	9011	60	253788	194578	114	0.840183
76422	68323	83	35686	31582	80	1024	988	0	1874	1461	21	3036	2814	33	4977	4545	39	131448	113766	97	0.841154
79873	71470	88	34281	30686	80	991	1125	7	1348	1173	12	3433	3067	35	4328	3805	40	106819	96887	97	0.841154
172542	133519	99	67946	52539	96	2138	1726	25	3829	3465	36	8759	6813	54	14112	11259	64	375779	288288	114	0.843094
116085	108160	87	40427	37306	83	1482	1565	17	2831	2459	28	4785	4493	40	6054	5842	43	158239	147220	102	0.843094
90476	83529	93	33335	30248	82	1338	1206	10	1663	1439	21	3499	3395	32	5112	4900	39	119130	108284	97	0.844064
134375	115638	95	55161	47565	88	1887	1523	22	2389	1934	30	5578	4674	46	7838	7488	51	228776	196390	106	0.844064
151019	125796	95	60819	50566	91	1508	1274	15	3315	2657	35	6941	5556	47	9818	7934	55	295454	243208	109	0.845034
82720	72110	87	31968	28024	80	1488	1199	11	1406	1136	11	3356	2920	35	3841	3079	39	99525	82113	98	0.846005
137111	121305	102	53648	47454	86	1307	1394	18	3137	3122	32	7377	6144	49	11214	10082	66	314638	275356	104	0.846005
117050	98278	92	35251	29086	84	1877	1512	20	2451	1848	29	5086	4395	43	7591	5772	53	153252	123455	103	0.846005
55267	57312	75	33963	34229	73	563	633	0	1157	1169	9	2376	2216	25	2837	2750	31	86785	85384	89	0.846975
113989	110566	87	26047	25949	75	1639	1533	20	1919	2027	24	5657	5196	41	9100	8937	47	241138	233892	99	0.846975
220184	157499	113	76912	56653	108	3250	2330	36	4492	3323	42	8246	5863	56	12823	9351	66	278468	199861	126	0.847945
126387	120738	100	49131	46710	82	1527	1428	16	2434	2019	27	5863	5505	40	9137	8317	56	248787	234432	100	0.849885
36489	35785	72	11209	11412	44	750	737	0	794	1198	9	1759	1841	20	2584	2304	28	78479	77425	85	0.850856
146894	123997	92	61027	51109	92	1795	1703	20	3676	2981	34	7367	6259	49	11077	9928	56	307098	261621	109	0.851826
171690	98565	139	63324	40218	123	2961	1733	22	4289	2439	49	8002	4604	74	12439	7223	89	301869	170971	141	0.851826
85761	85400	78	36449	36129	77	899	1008	2	1497	1867	19	4431	4237	38	6609	6059	44	174835	166241	95	0.852796
91483	86629	87	25053	24044	74	1373	1103	16	1943	1897	26	4047	3949	34	5463	5085	41	130069	125307	96	0.854736
197494	158300	98	67776	53963	95	3603	2636	35	4959	3984	45	9208	7273	57	13081	11130	65	274768	219019	114	0.855707
53531	54387	69	15352	15155	50	617	691	0	1268	1151	8	1955	1924	22	3254	3232	31	89236	86031	89	0.857647
140401	112428	96	49687	39982	90	2276	1659	30	3463	2603	36	6132	4875	47	9171	7226	56	184345	151746	108	0.859587
302259	203761	137	100050	67578	131	5300	3803	42	7701	5117	52	14311	10058	74	20049	13943	97	407097	278731	150	0.860557
240566	178156	113	83644	59784	108	4447	3054	40	6010	4890	46	11692	8328	65	16771	12694	76	364787	271805	126	0.861528
117628	95366	94	46803	37533	88	1548	1223	18	1753	1139	14	4415	3450	42	7141	5726	52	175094	133816	105	0.862498
157362	130808	97	63312	53157	92	2194	1826	26	3398	2638	33	6778	5619	55	9261	7871	52	214715	175456	109	0.864438
96388	90913	83	36573	32838	83	1944	1851	21	1969	1533	24	4212	3471	39	5262	4633	41	118342	106788	99	0.864438
150584	119032	94	64430	51720	91	1968	1594	22	2732	2421	29	5837	4602	47	8782	7455	53	247844	192238	109	0.865408
49713	51229	72	13621	13944	47	694	782	0	1140	1475	13	1781	2029	21	3329	3181	33	87572	86822	88	0.867349
77759	78209	77	37337	37215	76	974	740	0	1480	1531	21	4054	4069	32	5564	5336	41	159865	152483	93	0.867349
84674	83614	83	26883	27011	76	1478	1302	14	1793	1847	19	3744	3707	34	5222	5370	37	130557	126216	94	0.868319
51066	53404	72	12049	12168	44	792	757	0	987	1141	9	2167	2379	23	3365	3052	32	84470	81654	88	0.868319
113887	101766	85	48773	41747	86	1616	1385	19	3321	2745	33	4932	4301	45	7712	6281	49	180416	152192	101	0.87414
144558	114587	104	58731	47512	93	2351	1799	29	3687	2929	35	6052	4983	45	8373	7054	52	185526	151682	110	0.87608
107887	100777	89	37786	36611	81	1141	1245	8	2400	2022	29	4431	4800	35	8297	7565	46	230419	215081	100	0.877051
31363	32373	69	10418	10575	43	255	560	0	307	702	0	1700	1623	19	1890	2022	24	65612	67036	81	0.878021
63638	62196	91	19398	19433	57	551	487	0	872	799	0	2093	1959	24	3329	2754	33	90588	90496	92	0.879961
171037	128675	102	60849	46890	94	2243	1690	25	3792	3043	38	7207	5849	49	11203	8848	61	244094	179538	112	0.880931
94413	87123	84	33430	30560	82	1830	1724	19	1960	2217	21	3601	3334	34	5129	4996	42	121454	109634	99	0.880931
225096	145562	109	81203	53254	107	3977	2655	40	4921	3268	50	9755	6491	62	15034	9463	84	283669	183823	125	0.880931
94037	95233	80	24666	24892	63	1277	1335	14	2271	2101	23	4605	4712	38	6971	6881	46	203925	205165	95	0.881902
249016	205632	124	112003	90585	109	5275	4319	42	10402	8586	59	15922	12714	71	21824	18333	111	536048	449359	126	0.881902
87933	87084	80	33593	33102	78	1103	1106	11	1638	1840	25	3704	3765	33	4874	4873	37	172459	168302	96	0.887723
234265	180368	108	100989	77442	107	3367	2602	34	5455	4033	46	11333	8577	58	15893	12455	71	417945	332284	125	0.891603
116581	109951	85	40404	37703	82	1849	1598	22	2124	2015	26	5243	4838	39	7692	7001	46	198647	184877	100	0.891603
216655	159406	101	69860	51547	100	3307	2589	35	4497	3418	42	9514	6952	59	13335	9519	65	293001	215673	119	0.891603
249297	206715	116	102371	86519	104	4259	3799	34	6980	6301	44	13686	12520	65	19129	17196	77	397951	345755	122	0.893544
185745	147069	98	70200	55492	95	2469	2095	27	4656	3218	45	10437	8095	69	15884	12188	69	454987	360892	112	0.895484
135428	110097	93	32105	25994	88	2306	1901	25	2952	2207	29	6359	4992	46	7859	6107	48	167802	133721	107	0.897425
202455	157812	108	63435	49628	101	3135	2272	32	4567	3776	40	9883	7751	57	13876	11251	66	305538	239854	120	0.900335
48141	49240	72	17675	17891	53	566	668	0	852	936	0	2138	2135	27	2408	2620	25	61434	64319	88	0.901305
68130	67743	92	20899	21011	56	881	958	0	1595	1197	12	2673	2534	28	3760	3832	31	81919	81320	92	0.901305
154216	129025	94	59644	50023	91	2029	1878	26	2933	2700	32	6002	4805	46	8630	7276	54	193707	156622	108	0.901305
140309	116980	94	58891	49744	89	1407	1222	17	3453	2976	36	7140	6101	50	11995	10189	62	302647	256926	107	0.902276
103114	102321	82	26742	26478	76	1168	1138	10	2442	2522	25	5218	5287	39	8582	8325	48	245526	242786	96	0.903246
55635	54161	84	21767	22017	61	611	753	0	1067	1135	9	2111	2060	25	2874	2696	30	69648	67406	90	0.903246
234662	166739	111	71778	51352	103	3428	2418	37	5107	4228	45	11729	8564	66	14337	10246	76	320370	234024	122	0.903246
266850	186180	111	79945	56056	106	4083	2774	38	5601	4152	49	11047	7904	64	16503	11496	79	337529	235646	125	0.904216
172421	140611	99	75941	63344	93	2276	2303	25	4126	3560	38	8020	6487	52	11471	9799	65	286984	239402	111	0.905186
148639	120285	97	62543	52005	91	2478	1903	29	2446	2348	28	5207	4139	45	7135	5525	49	196747	160278	110	0.905186
68499	64958	84	26684	24577	76	944	792	0	1144	1224	12	2761	2710	29	4312	3748	40	93672	88330	94	0.906156
109287	100788	90	31967	29092	81	1606	1452	19	1848	1649	24	4219	4010	35	6591	5578	47	146236	135429	100	0.906156
91475	91782	80	23860	23473	68	1164	1114	10	1730	2137	25	4790	5003	38	8128	7838	49	230962	221317	95	0.906156
253235	178365	129	74772	53231	110	3172	2429	37	5245	4062	47	10011	7020	56	14231	9761	72	309277	223619	129	0.907126
159928	132675	96	66718	55963	92	2048	1585	23	3579	3145	34	8352	6768	51	13947	11703	67	386516	320901	109	0.909067
187394	144356	100	69390	53994	95	2445	1710	29	4025	3627	36	8458	6998	55	14073	11353	73	402669	322382	113	0.909067
60174	58531	77	22994	23201	66	673	561	0	1076	1108	10	2139	2198	25	3603	3812	33	87070	86105	91	0.911007
149137	122426	95	61414	51834	92	2056	1424	24	2874	2686	33	6036	5243	43	8659	7622	59	207113	172922	109	0.911977
118640	115221	88	31131	30101	80	2563	2817	25	3799	3382	34	6102	5784	40	8091	8447	47	179795	172963	99	0.914888
92576	86934	82	39396	36506	81	1137	806	0	1848	1451	21	3725	3347	36	5559	4481	46	137969	128808	99	0.915858
205152	151724	100	67523	50870	99	3370	2485	33	4381	3254	43	9730	7093	57	13984	10394	66	274387	199882	117	0.915858
168073	142936	102	82246	72162	93	2337	2084	27	3903	3182	38	9931	9056	54	15386	13917	73	430308	382984	111	0.920709
44769	44454	71	10754	10941	43	1009	820	0	972	1041	7	1551	1586	18	2511	2343	28	52872	53463	86	0.921679
149267	125671	99	53466	44388	89	2189	1748	28	2856	2508	35	5904	4892	45	9036	7287	61	208656	176619	106	0.921679
109987	108622	88	34031	33260	78	2059	1858	20	2872	2645	27	4927	4702	39	6878	6570	46	167751	160186	97	0.92653
142467	116751	97	50699	40732	90	2019	1671	23	2738	2188	33	5961	4905	45	9261	6629	56	213078	174735	108	0.92653
115660	104031	94	35832	31590	84	1901	1631	22	2852	2343	31	4579	4167	39	6143	5107	45	144937	128904	101	0.9275
36655	37491	57	15150	15374	48	559	542	0	496	849	0	1630	1665	19	2552	2433	28	67285	64839	85	0.929441
58242	56533	87	20286	20192	61	815	1044	4	962	722	0	2456	2332	28	3916	4116	33	85873	83441	92	0.931381
67166	66419	77	24988	25174	75	1000	943	0	1521	1685	15	2494	2570	28	4317	3741	37	80461	78633	92	0.931381
68979	68684	91	15708	15834	49	903	894	0	1979	1518	25	3002	2724	31	4889	4385	39	116018	117296	91	0.934292
284205	204769	126	107578	79674	123	4242	2976	39	6394	4797	47	13318	10298	69	19325	14307	81	488962	372573	141	0.934292
111113	103016	85	38572	34742	85	1825	1980	21	2542	2199	30	4577	4061	40	6688	5637	48	149260	135323	101	0.934292
116690	103431	89	46946	40032	85	1674	1412	18	2469	1897	34	4783	4253	40	7404	6145	47	211176	189130	103	0.935262
286445	195077	113	102279	68799	110	3932	3035	36	5953	4454	49	11850	8198	68	18947	12986	93	471297	320367	128	0.936232
46807	46498	73	17923	17854	55	180	590	0	589	515	0	1870	1827	21	2557	2471	28	79619	77238	88	0.940113
268414	194024	122	108426	77182	116	3376	2295	37	5557	4140	51	14015	9702	70	21697	14717	85	600626	425199	133	0.942053
298497	230025	135	115135	88408	128	6295	5013	42	9066	6664	51	16937	13407	73	25229	20348	85	529144	439990	145	0.943024
127536	106678	97	52745	45841	88	1471	1492	16	2309	1718	29	5105	4359	41	8331	6497	53	203653	172143	106	0.943994
89949	88582	81	31322	30979	76	1254	1232	10	2220	2229	24	5254	4747	40	7186	7021	43	214582	206353	95	0.944964
107293	97261	87	34773	30358	84	1715	1657	18	2307	2609	24	5103	4405	41	7065	6037	49	159307	142265	101	0.945934
229041	169741	108	72226	55327	103	3300	2319	35	5124	4075	42	10215	7793	60	13304	10126	77	290362	215868	121	0.947874
64261	64773	74	15928	15909	49	1090	1239	10	1141	1300	12	2200	1948	24	4121	4027	35	82912	79444	90	0.950785
140823	115695	93	48493	39507	90	2330	1903	26	2847	2459	33	6771	5792	51	9203	7643	57	238372	196804	107	0.950785
57653	58879	75	23075	22950	64	851	789	0	1316	1207	15	2191	1832	25	3244	3381	29	80374	80845	89	0.952725
166508	131852	106	47319	36729	90	2454	1715	28	3373	2757	36	6021	5211	44	9080	7079	55	227112	173937	110	0.952725
64725	63787	79	19679	19795	54	830	827	0	1368	1304	14	2613	2484	29	3808	3973	32	97726	92886	92	0.954666
221266	168322	104	87253	67164	102	3405	2894	32	4574	3802	40	9997	7793	58	12066	9694	67	289494	222122	119	0.954666
184744	131141	108	68839	50911	96	3206	2425	34	4626	2978	43	7966	5890	53	9823	6928	60	224650	160467	115	0.954666
148350	124433	96	47711	39232	90	2380	1909	25	3548	2779	35	5902	4698	47	8159	6561	55	206199	171118	108	0.955636
296498	204118	129	91068	60965	122	4998	3631	42	7415	5047	53	13771	9510	67	18451	13336	83	401136	270870	141	0.958547
58706	60991	73	24551	24519	69	867	998	0	1243	1121	8	2430	2378	26	3471	3628	32	79950	81307	90	0.961457
85406	81209	83	30039	27744	78	1254	1268	11	1881	1782	19	3325	2966	32	5012	4995	34	113254	105469	96	0.967278
88280	91024	71	29356	29796	68	1199	1322	13	2150	1843	25	5055	4776	40	7689	7644	46	221056	213444	94	0.968248
75232	69690	84	26548	23554	80	1109	951	0	2129	1500	19	3426	3110	32	4745	4144	39	93768	86629	95	0.969219
57937	57336	82	23615	23602	69	466	702	0	1064	837	0	1786	1821	21	2534	2484	28	74234	72647	90	0.970189
179509	134106	104	60668	46422	98	2967	2146	34	4120	3482	40	7872	6092	51	9825	7004	57	235412	177233	115	0.970189
131994	123671	86	49817	46069	84	2024	1881	22	2808	2776	32	8288	7944	51	12989	11664	65	350189	332692	102	0.971159
80520	79341	83	34576	34258	77	1443	1487	16	1737	1893	23	3488	3199	33	4790	4495	39	109612	105597	94	0.973099
128164	106783	94	47225	38558	89	2100	1865	23	2569	2358	28	5887	4871	46	8392	7337	51	203043	173075	105	0.973099
50300	52587	76	18350	18675	54	947	886	0	912	636	0	1691	1609	23	3029	3054	30	69485	67962	88	0.97407
126082	117173	101	39493	38277	83	1598	1362	17	2447	2319	29	6447	5831	46	10963	10349	56	291747	274278	101	0.97698
198201	151392	106	70396	53739	99	2682	1965	32	4241	2902	41	9911	7647	58	14847	10633	70	413954	313614	117	0.97795
52195	51297	73	15494	15096	50	841	809	0	1105	990	0	2121	2589	23	3085	3497	30	71906	71583	87	0.97892
81719	71467	82	30109	25764	80	1398	1223	13	2146	1627	24	3291	2821	34	5152	4997	40	117099	101354	98	0.97892
190076	140781	109	57326	40383	98	3167	2265	32	4213	3282	43	7431	5511	51	10618	8317	61	244377	178685	116	0.980861
94544	91968	85	39373	38448	80	927	1113	7	1838	2019	21	4190	4129	34	8238	7456	55	203978	190431	96	0.980861
55705	57447	73	10068	10643	41	812	965	0	1394	1324	13	2609	2681	29	4463	4728	34	120652	121580	90	0.980861
30073	30240	63	8754	8912	41	253	291	0	560	566	0	1246	1276	14	2186	2128	25	63425	61498	83	0.980861
105677	90494	87	41005	35199	83	1666	1463	19	2733	1615	30	3847	3089	38	5981	5451	43	135710	114627	101	0.982801
87568	86998	79	20441	20412	55	1249	1052	5	1851	1562	22	3635	3546	32	5566	5638	37	152707	147931	95	0.982801
223672	176425	109	91659	72993	99	4299	3405	38	6156	5039	49	12268	9845	67	18105	14033	85	453308	374099	117	0.983771
161558	133318	96	69274	56080	93	1877	1711	22	3855	3224	34	7742	6357	49	13452	10787	63	378981	308109	111	0.985712
41201	40513	71	9938	10138	42	682	651	0	1112	824	0	2020	2027	22	2615	2638	27	69871	70522	86	0.985712
78670	76271	83	27770	27847	76	1037	978	0	1692	1515	22	3904	3924	33	6015	6509	38	172112	163989	95	0.987652
362985	241344	154	135342	91854	144	6855	4549	48	9302	6823	58	18298	12969	72	23760	16927	85	540009	370312	162	0.989593
117003	96794	92	44066	37226	86	1811	1497	20	2788	2285	28	5127	4232	44	7943	6567	51	164657	134281	104	0.990563
165399	137888	99	59280	47790	92	1556	1478	20	2879	2449	32	7200	5950	49	9480	8030	60	276210	227586	109	0.991533
99659	89122	88	41705	37238	84	1267	1030	4	1899	1819	22	3876	3867	34	5361	4894	42	161421	144921	101	0.991533
160720	128347	94	47817	38394	90	1762	1514	21	3290	2363	35	6214	4976	46	7793	5965	54	180458	146854	109	0.991533
174499	138486	98	54158	42713	92	2717	2061	31	3872	3264	36	6853	5553	49	10137	7957	56	233671	187540	112	1.00026
78941	77920	78	29619	28299	77	877	839	0	1460	1614	16	3349	3217	32	4776	4518	43	140455	137323	94	1.00026
127747	111550	86	49711	43356	86	1947	1687	22	2149	1915	25	4289	3803	37	6439	5217	46	147417	127067	103	1.00026
86406	85769	77	29005	28241	77	1280	1138	11	1716	1633	21	4703	4912	36	7574	7581	43	223319	214454	94	1.00318
93568	90977	82	33869	32408	79	1706	1517	21	2158	2003	26	4514	4378	35	6357	5248	47	137334	125495	96	1.00318
100057	98358	83	30003	29876	78	1169	1099	8	2014	2135	25	4735	4730	36	6981	6992	42	197709	186459	97	1.00415
140059	120618	89	50632	42805	87	1306	1413	14	2937	2377	32	6825	6150	48	11073	9373	59	296262	259854	105	1.00609
83823	79015	88	35042	32352	80	1587	1431	15	1884	1748	18	3131	3052	32	4457	4430	38	107837	96433	96	1.00706
201240	148418	105	75397	58481	101	2778	2164	28	3468	2903	38	7066	4992	53	9844	6657	63	217127	154343	119	1.00706
198683	143006	99	73834	52977	98	4007	2682	39	4284	3216	42	9316	6518	60	13319	10269	76	307502	219730	116	1.00803
103185	95198	84	38535	33947	83	1820	1679	22	2454	2397	27	4972	4426	40	6385	5696	46	139635	124915	99	1.01191
140265	128795	94	41605	37631	87	1964	1887	22	3644	3603	35	8176	7461	47	13835	12779	68	362755	335982	104	1.01288
152332	125054	99	55497	45528	89	1768	1455	24	3531	2912	37	7235	5895	48	11242	9753	56	328572	266269	107	1.01482
82420	79163	80	30473	28040	79	1063	975	0	1398	1197	12	3422	3002	35	4688	4243	36	104887	92846	95	1.01482
67236	65996	88	28772	28682	75	715	742	0	606	1154	10	2598	2613	28	3526	3341	33	94095	95749	92	1.01482
184630	144939	110	79728	64342	96	2479	1851	29	4084	3336	39	9408	7492	58	15078	11809	68	425967	348345	113	1.01579
264014	212442	112	125769	99875	111	4434	3855	34	6574	5886	46	15096	12408	66	24804	20459	86	629395	509797	128	1.01773
332911	220278	145	101813	68948	134	6287	3930	48	7212	4956	52	15037	10324	70	22178	14851	87	479015	323039	153	1.01773
77616	78269	79	17245	16958	55	1230	1244	11	2141	1731	26	3473	3636	30	4843	4645	41	134756	130175	93	1.02064
66719	66018	83	15486	15374	51	748	735	0	1379	1243	15	2380	2305	26	3473	3767	32	99099	97631	91	1.02161
80647	81787	77	29267	29381	76	1469	1667	17	1949	1718	22	3498	3496	31	4591	4554	37	106770	99904	93	1.02161
57531	57295	78	17073	17249	52	1045	978	0	1407	1263	13	2065	2106	23	3432	3183	30	88708	87085	90	1.02161
93747	93313	80	24577	24621	70	1253	1097	9	2682	2481	28	5754	5449	41	7904	7576	53	226863	217117	95	1.02258
92328	90099	82	27192	26572	76	1858	1669	20	1897	1918	23	3880	3894	33	5099	5393	38	118512	115378	96	1.02355
314700	211229	123	96386	61153	121	5311	3669	44	7999	5455	56	15184	10487	74	21827	15116	81	470341	319224	139	1.02452
153132	123835	104	50281	40997	90	2107	1942	24	3352	2674	37	6354	4965	48	8677	7479	51	216282	176325	109	1.02549
35291	36196	56	15156	15206	49	527	529	0	1012	1028	3	1617	1571	19	2385	2539	23	72704	70951	86	1.02646
188250	145510	100	64495	49609	95	2514	1908	27	3704	3020	40	8989	7203	55	15084	12436	72	395357	307218	114	1.02937
282241	210799	122	131947	98041	120	4273	3126	39	7298	5389	56	16795	13576	71	25000	19909	89	714681	558232	137	1.03325
108697	107798	82	27338	27123	75	1362	1258	14	2249	2152	23	5242	5176	38	7228	6466	50	211263	204852	98	1.03422
123962	109655	91	43914	38641	85	2310	1592	27	2679	2369	29	5740	5302	40	8619	7436	55	175088	158063	104	1.03713
117528	113410	82	45898	43461	80	2546	2818	26	2896	2771	30	5876	5154	42	8620	8199	48	203970	191253	99	1.03713
201711	157795	105	64880	49786	98	3082	2357	31	4592	3445	43	8692	6909	51	12972	10465	63	270486	205284	116	1.03713
110296	96242	88	48991	43058	85	1474	1327	16	1837	1648	28	4080	3818	36	6534	6419	45	163332	140787	101	1.0381
115905	110889	88	24276	23422	80	1521	1477	15	2540	2424	28	6590	6583	44	8890	8507	58	261947	253502	100	1.03907
122416	108724	102	37412	33957	88	2310	2274	23	2817	2121	33	5079	4245	41	8150	7012	54	183114	158772	102	1.03907
88123	77999	85	34487	29511	83	1388	1189	14	1622	1510	24	3732	3318	35	6057	4881	47	129540	114153	99	1.03907
253781	190852	115	81959	62692	105	4371	3322	37	6628	5174	48	12823	10233	64	16593	12824	76	367571	280943	124	1.03907
65358	63393	75	21029	20806	60	819	716	0	1581	1217	17	2889	2723	29	4120	3978	37	89573	85566	92	1.04004
51257	49823	79	14137	14393	47	787	776	0	1095	945	0	2279	2434	25	3555	3397	33	66038	65858	89	1.04198
90650	88334	81	18075	17629	57	2110	1877	22	2240	2352	28	4663	4493	36	6188	6065	42	133100	128135	96	1.04295
116977	101636	94	50423	43893	86	1423	1215	10	2789	2277	29	4933	4378	38	7954	7032	47	215250	183019	102	1.04295
95706	92282	89	31061	30763	77	1131	1117	9	2400	2184	24	4807	5094	36	7403	6790	50	208643	206235	97	1.04295
101823	98860	88	29929	29486	78	1321	1393	15	2587	3155	25	5699	5857	39	8555	8120	52	248263	237341	97	1.04392
180189	140351	98	58350	45378	93	2103	1627	22	3905	2948	37	9719	8009	62	14098	11310	64	413055	321085	111	1.04489
114690	98743	88	41051	34745	85	1203	1175	13	2204	2085	26	4272	3749	40	7112	6318	50	178172	146109	103	1.04586
115001	111840	88	28715	28124	79	1415	1298	14	2525	2202	30	5940	5684	40	8827	8633	51	254216	238964	98	1.0478
66738	66067	92	19004	18926	56	997	1166	8	1579	1800	20	2738	2611	29	4357	4162	34	98410	97659	92	1.04974
58019	59926	69	15072	15300	48	1084	1081	7	1113	900	0	2861	2902	28	4223	4662	36	87619	86824	90	1.0546
68852	68571	75	17042	17076	53	599	570	0	1290	1306	13	2591	2440	27	4285	4357	33	110119	111626	92	1.05751
267813	198541	114	106410	76552	105	3864	2813	36	6677	4597	50	12345	9242	63	19472	14748	78	455033	355826	124	1.05751
106235	98629	89	44590	41041	84	1100	1003	2	2398	2487	28	6008	5526	43	8902	8272	61	256555	234778	100	1.05945
153995	120039	96	58476	46518	93	2081	1690	24	2629	2477	31	6520	5218	48	8614	6755	56	209259	162855	111	1.05945
79205	78614	83	22196	22249	62	1054	947	0	1504	1538	15	3932	4000	33	6335	5850	44	189306	182382	94	1.06236
75312	67674	83	32380	29582	81	1268	1133	10	1707	1422	17	3461	2975	36	5676	4672	43	112640	98353	96	1.06236
93775	83265	86	37068	32382	83	1866	1886	21	2293	2006	26	3724	3422	36	5891	5131	43	137517	119455	99	1.06527
191319	142721	99	101717	82943	97	4695	3949	38	6427	5455	49	14002	11434	69	19612	15507	91	440923	361166	115	1.06527
87260	87004	78	34544	34736	77	1375	1186	13	2653	2449	28	4958	4761	40	6718	6521	46	193792	187104	96	1.06527
63402	59263	79	25899	24344	77	1196	1184	12	1222	1215	11	2278	2201	26	3348	3370	30	72838	68501	92	1.06624
98246	95388	90	44717	43706	80	1215	1128	10	1979	1813	28	4916	4850	38	8241	8030	51	225124	213220	97	1.06721
143340	117873	94	47425	39683	90	1789	1321	22	3267	2546	37	4954	4433	42	8223	7183	50	178102	149142	108	1.07109
192003	152740	97	71860	57292	95	2542	2189	26	4562	3915	43	10717	8088	58	15551	12372	75	445594	343152	113	1.07206
161230	122123	100	51769	40798	94	2310	1728	28	3784	2852	41	7236	5758	50	9717	7542	59	211077	160189	113	1.07303
179139	144908	103	86163	73104	94	3706	3129	35	3926	3177	41	7650	6069	51	10323	8528	58	222905	181702	111	1.074
200430	159808	113	79104	62829	94	2907	2145	29	4912	3553	46	9106	7359	59	12738	10784	64	313387	247690	113	1.07885
61619	61789	80	22043	22188	60	715	762	0	899	1034	7	2204	2082	25	3280	3181	32	87792	85080	90	1.07982
153785	127253	94	49150	40904	90	2613	2092	32	3991	3194	39	6309	5147	51	8913	6800	57	197166	159731	109	1.07982
218638	157903	106	69183	51074	99	3584	3017	34	4512	3544	38	8546	6474	55	12587	8882	68	285975	209826	118	1.08273
33197	32383	81	13566	13867	45	422	549	0	664	677	0	1329	1419	14	2088	2244	24	57398	59096	83	1.08564
174571	133777	110	58524	44907	96	2094	1802	22	3707	2529	42	6626	5053	48	9498	7665	65	222924	168577	113	1.08564
276908	230203	113	119739	97483	111	6290	5222	41	11289	9470	61	20023	16696	85	26560	22699	87	571324	484849	128	1.08758
71758	68971	79	18494	17876	56	1145	1074	6	1503	1708	21	2916	3086	30	3999	3978	33	93364	88641	93	1.08952
242009	182433	108	100465	77401	104	3651	2765	35	5473	4238	44	11640	8685	64	16955	12138	74	389077	288579	122	1.09146
99213	98210	87	41680	41070	78	1225	1427	16	2893	2769	31	6166	6154	40	8952	8926	54	245938	239316	96	1.09146
104060	90404	88	42543	36778	83	1800	1710	20	2251	1919	28	4367	3652	42	5989	5194	45	144216	115978	102	1.09146
68708	66497	78	18604	18628	56	733	968	0	1534	1598	18	2535	2607	28	3615	3561	32	92673	91861	93	1.09631
254042	187323	117	117677	85352	111	4186	2967	39	6258	4039	48	12372	9003	62	18072	14002	80	445134	342200	129	1.09728
151336	129625	99	44329	37660	88	1699	1577	19	3654	2706	31	6404	5370	46	9743	8714	55	250291	216754	108	1.09825
112078	101814	86	43053	38794	83	1084	1009	3	2022	1913	24	5248	4717	41	7758	7450	48	222391	203192	102	1.09825
135299	103425	97	49237	38459	91	2324	1596	27	2620	2210	31	6322	4915	49	9152	7072	52	215642	160961	108	1.09922
111671	102457	87	48458	44143	84	1627	1456	20	2096	2155	25	4929	4671	40	6677	6239	45	181992	165285	100	1.09922
66541	66320	91	24352	23903	73	667	730	0	1216	1441	17	3099	2831	29	3733	3954	31	104568	103790	91	1.10407
210765	156648	102	74153	54239	100	2246	1894	27	4158	3143	48	11283	8103	62	17306	12615	76	500691	374545	118	1.10504
138595	124124	89	49574	44064	88	1898	1370	21	2828	2620	30	8061	7467	49	11831	10981	60	334115	293308	104	1.10504
73342	71575	78	31634	31488	76	698	693	0	1238	1486	14	3052	2843	31	4127	3678	41	112348	111726	93	1.10602
171762	144061	95	55350	45723	92	2157	1913	22	3549	3086	38	7194	5973	50	9907	8586	56	218013	175373	109	1.10602
148112	132375	91	52710	46113	88	1844	1416	22	2997	2588	32	5747	5015	42	8842	7381	53	238731	210846	105	1.10602
83165	85135	77	20665	20897	56	967	1120	7	2279	2143	20	3342	3477	31	5481	5069	44	126547	119196	93	1.10602
220492	158481	99	77691	55215	98	2416	1753	26	4546	2631	47	10550	7506	65	14006	9988	71	415631	301390	116	1.10699
162811	130316	95	55693	44378	90	2426	2202	28	3678	2984	36	7248	5255	56	10205	8142	55	213365	162364	109	1.10699
50507	53759	51	27998	28683	66	926	899	0	882	908	0	2314	2207	26	3547	3338	34	77712	76281	88	1.10699
229218	154493	119	74343	51255	111	3564	2375	37	5134	3778	46	9276	5920	58	13766	9768	63	313731	211370	131	1.10699
298363	212670	131	105316	79302	122	5185	3573	44	7181	5533	49	14024	10633	65	19616	14053	85	456515	338289	141	1.10796
145507	119702	92	58319	48367	91	1522	1242	16	3557	2668	42	7645	6480	54	10760	9528	63	314243	258186	108	1.11087
91141	89578	83	30776	30475	77	1289	1227	10	1459	1825	17	4655	4701	37	7443	7267	43	206452	193394	96	1.11087
74611	71365	79	28951	26600	77	1246	1087	11	1548	1374	19	2968	2961	29	5320	5159	41	107093	102700	95	1.11475
64059	64687	75	23491	23484	72	1007	1132	9	1197	1073	8	2192	2298	25	3818	4189	32	86215	86684	91	1.11572
141345	125501	89	49546	44231	87	1317	1199	14	2702	2517	28	5151	4625	41	7397	6420	48	214518	186517	106	1.11669
155006	127460	91	48872	39930	89	2484	2057	26	3651	3149	35	6881	5844	44	10053	8245	61	213776	178743	108	1.11766
74016	73827	89	22227	22018	64	1046	1056	5	983	1104	9	2854	3127	28	4882	5523	34	114849	111544	93	1.12057
97911	94581	92	38238	37853	81	1151	1390	14	2132	1905	23	4851	4860	38	7883	7416	48	220011	207473	98	1.12348
42760	42503	72	10166	10259	42	393	554	0	829	1057	5	1573	1623	17	3098	2867	32	66212	67737	86	1.12445
60071	58154	82	19939	20248	57	1104	1137	11	898	1023	3	2372	2260	27	3917	3840	35	93965	92421	91	1.12445
127380	109517	89	47592	41163	87	1858	1518	22	2394	1933	26	4872	4372	38	7283	5980	47	164932	135667	104	1.12542
25311	25045	59	8922	9148	40	458	370	0	529	697	0	963	1154	9	1897	2190	22	43979	43728	79	1.12736
117376	103596	90	40707	35511	87	1902	1572	19	2877	2640	29	4537	4151	40	6722	5981	46	150393	131479	104	1.12833
59392	60022	72	26359	26410	74	493	701	0	1142	932	0	1909	2114	25	3103	2914	31	91507	87642	90	1.12833
129473	112181	91	45885	39611	87	1404	1155	12	1954	1865	22	5069	4514	41	8635	7219	50	207926	175749	104	1.13027
173827	142645	91	50562	39267	92	2508	1818	31	4061	3017	40	7519	6034	52	9994	7728	56	228528	176923	109	1.13221
61596	61885	65	21953	21754	61	894	1010	3	1601	1459	15	2538	2624	26	3382	3673	32	81137	79685	92	1.13318
116561	102432	94	38822	33483	84	1981	1826	23	2620	1993	31	4771	3867	41	5993	4765	46	140953	115948	103	1.13415
82794	80944	86	27918	27551	76	1384	1109	13	1985	1905	25	3720	3607	33	5371	5432	37	116466	115384	95	1.13415
65516	63869	78	22479	22702	64	1180	1035	5	1493	1195	14	2724	2628	30	3496	3275	32	84436	81094	92	1.13512
99149	94661	84	29135	28768	80	1393	1292	14	2570	2520	28	4874	4784	38	8300	7895	52	222487	214507	99	1.13609
276970	158719	128	88110	49031	122	3894	2038	43	5320	2846	55	10744	6073	68	14999	8270	77	356895	198834	138	1.13609
236521	198176	99	83418	72833	95	4877	4102	38	6455	6011	45	12735	10783	61	17155	14954	69	411052	354976	115	1.13609
106943	103623	83	25114	24644	74	1127	1022	4	2200	2021	26	3799	3753	35	4992	5004	38	123184	118393	99	1.139
132697	111841	92	51701	43524	89	1784	1311	19	2240	1881	28	5478	4401	45	8527	6630	52	216134	181257	106	1.14094
101975	100074	83	34007	33651	78	1401	1362	15	2599	2576	29	5791	5360	43	9389	9288	51	244315	238891	96	1.14191
60197	60738	79	16183	16206	52	765	770	0	1517	1345	15	2650	2823	25	3691	3691	32	78727	75240	91	1.14385
176707	138792	98	50472	39706	94	2349	1999	24	4167	3184	43	6236	4864	48	9684	6861	57	206386	157535	112	1.14482
110029	106429	80	37409	35563	80	1681	1705	20	2956	2677	32	4736	4294	40	7080	6923	43	157721	146859	97	1.14482
136068	115728	102	46771	39164	88	1630	1418	19	2379	2186	30	5528	4769	44	9097	8115	50	179284	150064	106	1.14482
77950	74865	87	19311	19314	55	1601	1433	18	1871	1901	23	2976	2955	30	4518	4357	35	102739	100896	93	1.14579
36231	36333	71	14126	14319	49	641	672	0	298	500	0	1516	1469	19	2352	2186	29	64074	61471	84	1.14676
52217	51842	80	20976	20510	59	950	798	0	1275	1083	6	1924	1680	25	3015	3219	30	72931	70332	89	1.14676
237185	169370	108	76082	55547	105	4177	2762	38	4912	3575	45	10279	7466	58	14641	10333	68	307728	214887	124	1.14676
141345	118573	92	57748	47754	89	2068	1472	25	3536	2680	37	6538	5273	50	10401	8230	58	247159	197424	108	1.14676
37794	37134	71	9326	9495	41	762	601	0	813	514	0	1327	1274	15	2036	1819	25	58239	61201	86	1.15258
41726	40871	74	8858	8946	41	490	616	0	524	738	0	1735	1931	19	2761	2586	27	78572	75105	87	1.15355
137959	122461	90	44417	37403	88	1518	1478	16	3624	3329	32	7654	6858	47	11068	9800	67	308427	268764	104	1.15452
92841	87636	82	37209	34229	80	1361	1222	11	1671	1945	20	4320	3769	38	5937	5474	44	144311	130090	98	1.15452
181613	132329	102	60438	45522	96	2839	1978	33	3587	2804	39	7249	5216	55	10594	8146	59	223301	163426	114	1.15744
118599	113312	87	41028	39469	83	1516	1567	17	2317	2185	25	5247	5003	40	6874	6251	52	174960	162031	100	1.15841
248925	196481	118	112491	89319	106	6342	4930	42	10932	8448	65	19025	15161	84	27248	22452	92	596920	484101	125	1.15841
190995	148235	97	60750	47434	94	2848	2240	30	3942	3460	38	8592	6643	60	12389	9850	75	285372	217780	113	1.16035
62197	60561	81	24997	24949	75	795	715	0	1532	1558	17	2717	3263	26	3463	3180	33	84428	82785	92	1.16326
129807	109840	92	44541	37790	87	2023	1711	24	2790	2416	28	5095	3812	45	7628	6687	49	161508	133797	105	1.16423
126696	116467	92	45286	40714	85	1411	1072	8	2861	2487	31	6121	5722	46	10517	9594	58	284579	259557	103	1.16423
178258	138971	96	56145	43386	94	2949	2322	32	3519	2792	40	7945	6115	56	10804	9053	61	227088	172360	112	1.16423
163234	131010	96	58609	47513	91	2449	2189	27	3384	2511	37	6964	5519	50	9053	6911	65	194511	148994	109	1.16423
81921	83468	77	20874	20999	52	1331	1378	14	1407	1677	17	3636	3491	34	5501	5659	39	116640	116211	94	1.16423
172223	142272	93	59591	48517	92	2418	2028	28	3700	3142	35	7865	6515	52	11128	8464	62	238907	192860	110	1.16423
108406	103890	89	37000	35705	80	1289	1267	14	2131	2371	25	5403	4888	39	7884	7178	49	227394	218869	99	1.16714
67121	67002	78	21027	21144	60	1086	994	0	1231	1310	12	2251	2259	25	3545	3756	35	94194	90666	92	1.17005
175693	137079	101	57228	44398	94	2151	1553	26	3488	2587	36	8148	6630	50	12996	10727	68	362647	282234	112	1.17199
129038	114652	90	45234	40309	86	2051	1700	23	2541	2280	31	5144	4515	41	7476	6878	47	156245	133458	103	1.17296
65582	66120	77	16946	17126	54	1262	1236	10	1489	1593	16	2628	2618	26	3968	3668	35	96417	93795	91	1.17393
78826	77142	82	22413	22425	62	1393	1288	12	1555	1289	17	3310	2960	33	3893	3823	32	98447	97744	95	1.17393
91985	88954	82	29310	28590	78	1292	1405	15	2257	1891	27	3996	3822	34	6138	6028	44	126149	118902	97	1.17781
86424	81160	83	29167	26957	81	1373	1200	15	1546	1601	17	3781	3588	33	5456	5039	42	104183	97237	97	1.17781
173345	136145	95	62585	49298	93	2665	1973	31	3697	2677	41	6301	4701	48	9276	7489	57	199485	151847	112	1.18072
204747	150992	103	67625	49806	98	3320	2590	33	5027	3877	47	9586	7250	56	14219	9934	72	320790	228307	117	1.18169
101023	98293	84	29450	29411	78	1214	1017	4	2249	2382	25	5891	5561	39	6514	6753	41	213918	202818	97	1.18266
112549	110305	82	42923	42015	80	1393	1501	16	2890	2440	29	6131	6001	40	9884	9714	53	287077	277986	98	1.18363
51259	48053	90	15751	14909	58	1082	759	0	1018	919	0	2019	1803	26	3823	3540	35	88660	80718	90	1.18363
164630	123347	97	56405	43218	94	2233	1518	26	3271	2395	36	7280	5260	55	8749	6686	59	205520	154012	112	1.1846
152097	120323	109	59692	48795	92	1827	1465	19	3481	2814	33	6682	5234	51	8994	6979	62	230424	182041	109	1.1846
169975	141358	110	52402	41750	94	2156	1689	21	3770	2877	36	7053	6058	48	9769	7967	59	250734	210871	110	1.18751
105925	99871	87	32061	29816	81	1565	1711	17	1754	2073	22	4226	4174	36	6975	6668	49	137726	130120	98	1.18848
90832	89355	84	35610	35019	78	1079	1170	10	2599	2556	29	5394	5329	39	8213	7782	44	226623	217270	96	1.18848
81162	77957	82	19522	19291	55	1430	1371	15	1919	2041	26	3408	3134	33	4966	4920	35	102620	100480	94	1.18945
201552	165546	94	66595	52473	94	3678	2596	35	5152	3693	43	8877	6854	55	12568	10372	66	281255	222253	111	1.19139
56178	55966	75	22703	23132	61	775	673	0	941	1028	4	2227	2086	24	2214	2256	26	77920	77228	90	1.19139
122614	101842	104	47305	39081	87	2045	1647	22	2786	2306	32	5150	4096	45	7767	6248	55	173324	140306	104	1.19139
83687	82591	81	27474	27248	77	1196	1007	2	1379	1547	20	2515	2549	25	3166	3172	32	112020	108035	95	1.19333
63815	63720	77	20996	20670	58	1146	975	0	1315	1292	12	2769	2726	31	3293	3449	31	79388	80197	90	1.19333
100790	99948	82	27837	27384	77	1346	1266	12	2570	2739	27	5722	5621	41	7984	7865	47	233037	218399	96	1.19333
89295	86848	80	30925	30302	77	1048	896	0	2301	2059	25	4801	4701	38	6467	6100	47	195602	186422	96	1.19527
166696	133468	98	57661	45638	92	2333	1703	22	3448	2586	38	7321	5376	51	9922	8378	60	260095	204554	110	1.19818
54518	57319	75	14544	14839	46	322	448	0	792	1142	6	2242	2562	24	3718	3466	34	99686	100184	88	1.19818
99751	96226	85	39230	38076	79	1537	1311	17	1583	1970	21	3899	3744	35	5447	5173	39	122443	114215	97	1.19915
83207	81405	79	30929	30788	76	1048	865	0	2059	2249	22	4876	4685	38	6922	6594	44	189226	187512	94	1.19915
205180	157206	104	63666	48791	96	3543	2628	33	4508	3404	42	8892	6819	54	12753	10082	65	285161	219426	115	1.20012
146164	119941	94	56833	47486	91	2088	1934	23	2720	2244	29	5593	4840	45	8084	7116	48	193692	157475	109	1.204
127870	114495	97	42347	37981	86	1515	1743	19	2881	2417	32	6442	5813	44	9241	7675	58	234691	207469	103	1.20497
268313	203298	112	137246	105050	111	5842	4998	40	9264	7146	55	18738	15381	78	26883	22164	106	666843	550977	128	1.20594
66396	64250	89	17912	17931	53	1173	1070	6	1457	1346	15	2816	2728	30	4112	4149	38	101939	99365	92	1.20691
263619	203239	123	103473	80166	105	4330	3263	39	6304	5124	47	12724	10057	64	17624	14380	76	414354	329106	123	1.20983
121281	101651	93	41291	34456	87	1648	1397	18	3045	2626	33	4970	4337	41	7094	6335	46	174351	147465	104	1.2108
82192	79695	82	26147	25187	77	1073	1154	12	1537	1270	16	3762	3755	35	5278	4791	44	121942	116399	95	1.21177
135979	118102	91	44462	39346	86	1622	1409	17	2878	2683	32	7127	6083	49	10478	9012	58	311597	273916	104	1.21371
130155	106117	92	41330	33757	87	1753	1578	20	2778	2132	32	5866	4862	45	7255	5918	55	173093	139183	105	1.21468
124277	105314	89	47697	40094	88	1964	1601	24	2547	2276	29	4570	3823	40	7731	6613	48	163336	128564	105	1.21565
133792	123214	90	61046	57617	85	2440	2461	25	3013	2921	31	6629	6048	44	9953	8908	55	205735	183371	103	1.21662
200272	156069	102	51461	39341	94	2963	2019	33	4660	3660	42	7902	6265	52	12454	9700	63	255469	195737	115	1.21856
240948	173813	103	73756	52602	102	4467	3250	41	5859	4133	49	11029	8196	60	15343	10499	81	338806	248856	120	1.2205
92713	91174	82	38777	38178	79	1289	1070	9	1987	2084	24	4895	4914	38	8101	7344	52	222270	215325	96	1.22147
203593	156574	115	66830	52309	100	3131	2312	34	4882	3748	44	8452	6379	55	13307	10148	67	254737	202641	118	1.22632
42390	43240	75	10281	10356	43	729	790	0	596	716	0	1639	1589	19	3160	3123	29	65084	64901	86	1.22729
87626	88281	83	27200	27627	70	1956	1536	22	1521	1602	21	3975	3782	34	5222	5003	38	119323	115522	95	1.22826
99789	97038	87	28001	27544	79	1243	1121	10	2010	2024	24	4790	4877	34	7659	7103	47	211888	203474	98	1.23117
148229	114253	94	53087	40461	91	2064	1740	24	3419	2536	33	6096	4628	49	9068	6962	55	195809	139852	109	1.23117
45463	46921	73	11338	11423	43	373	332	0	1144	817	0	1630	1568	21	2662	2263	28	72203	72698	87	1.23214
120591	116987	100	29829	29022	80	1540	1495	18	2212	2500	24	5723	5554	39	9021	8558	51	183786	175953	100	1.23311
121485	110870	86	50248	44198	85	2085	2020	24	2372	2173	25	4650	4115	40	6191	5511	45	157156	142499	102	1.23408
140104	121649	107	47324	39371	107	2337	1995	26	3061	2755	32	5434	4532	41	7770	6499	48	191706	160886	107	1.23408
143046	126648	90	44741	39283	86	1697	1389	15	3124	2665	32	5195	4876	41	8703	7507	56	218281	197310	105	1.23408
193413	145552	101	65147	49090	98	2756	2266	31	4221	2937	44	7720	5931	54	11760	9091	60	259110	195084	115	1.23505
102800	97964	85	37276	36726	81	1249	1363	17	2148	2333	24	5488	5388	40	9563	8862	50	247339	233432	99	1.23505
170053	137839	95	60801	49002	92	1789	1599	23	3545	2941	38	7698	6241	49	12037	9666	57	342288	281805	111	1.23505
135121	123477	86	51409	47626	85	1865	1678	22	3048	2855	31	5763	5161	44	8118	7394	49	179847	164400	103	1.23602
74588	75213	77	29950	29201	75	910	813	0	1338	1538	16	3318	3257	32	4499	4719	35	112818	110812	93	1.2399
115391	112155	84	27585	26871	78	1952	2081	21	3041	2872	27	6430	6004	44	9698	8459	65	286740	275246	98	1.24087
173795	146107	108	64815	53859	95	2627	2385	28	3519	3135	38	7712	6750	54	11791	9078	72	244591	200839	111	1.24184
139632	108697	98	47650	36987	91	1799	1587	24	2632	2120	31	5589	4266	48	8054	6877	53	180708	139732	109	1.24572
84270	81046	87	20807	20586	60	1510	1726	17	1765	1821	23	4058	3845	36	5363	5173	40	111835	110966	95	1.24669
100856	90652	85	38728	33990	82	1664	1248	18	2298	2151	29	3608	3049	37	5528	5270	41	140912	127513	100	1.24669
249148	182489	106	84072	61472	102	3842	2686	38	5385	4217	44	10902	8244	67	15429	11533	70	341129	252652	118	1.24766
60690	63848	72	18549	18819	52	1298	1232	12	1435	1506	16	2939	3039	29	4064	4330	36	92431	90601	90	1.24766
185314	147189	97	72450	58456	96	2386	1971	27	4288	3045	41	7799	6261	53	10743	8432	64	232103	184255	114	1.25154
69075	71359	69	29569	30387	73	1132	947	0	1720	1557	19	2582	2416	29	4229	3943	35	79896	77310	89	1.25154
183780	144046	101	67746	53516	96	2091	1590	25	4035	2919	42	8125	6415	53	13621	10259	63	377401	300974	114	1.25251
149450	124427	94	39812	32897	89	2246	1638	25	3570	2608	37	6426	5430	47	8750	6950	55	222455	187569	109	1.25251
155790	131474	105	55071	45322	93	2499	1848	27	3158	2718	33	8237	6717	52	12940	11311	61	370299	304327	110	1.25251
127187	104993	95	42861	35655	88	2159	1660	23	2925	2427	31	5642	4603	44	7215	6685	48	170920	142116	106	1.25445
55368	53109	82	14163	14140	47	855	866	0	683	690	0	1827	1670	22	2350	2335	22	75954	72780	90	1.25542
110925	105834	89	38904	36508	82	1475	1492	18	2377	2172	30	5972	5255	43	9046	7997	55	257129	241872	99	1.25639
120274	106668	88	48149	42438	86	1267	1355	16	2329	2246	27	4866	3951	42	6191	5188	47	145551	128975	103	1.25736
170152	138863	104	60641	48395	90	2864	1960	32	3686	2883	38	7621	5958	51	9437	7608	55	216154	169718	109	1.25833
153852	120467	100	54315	42579	92	2616	1913	29	2744	2264	31	6063	4484	49	8285	6481	62	183352	141731	109	1.25931
134413	117316	94	43754	38215	86	2338	2061	26	3688	3151	36	6717	6131	47	8968	8358	49	201862	176108	104	1.26028
111582	111035	82	43598	43264	80	1339	1196	11	2896	2465	27	5954	5648	44	10787	9708	58	270850	263976	97	1.26028
216525	173714	109	85746	69658	103	5661	4742	41	7185	5886	50	15164	12478	69	20107	15994	84	419698	344273	121	1.26125
79149	76947	85	19504	19483	55	1004	1136	7	2044	1600	24	3745	3611	35	4873	4176	43	99208	99037	94	1.26222
91279	88544	81	25684	25020	76	1348	1169	14	1993	2174	22	3751	3741	35	6175	6225	41	119233	115875	95	1.26222
129882	111521	92	47176	39745	89	1250	1240	12	2986	2605	31	4644	4013	40	7194	6159	50	159632	136843	106	1.26416
288526	202985	121	85055	58069	114	4729	3681	39	6179	4918	50	12067	8431	66	17176	12669	70	377852	271557	133	1.26513
157265	141328	101	46630	40270	89	2101	1830	24	3965	3783	34	8277	7495	53	12714	11782	62	362789	327405	106	1.26707
171678	141922	100	67746	55381	92	1417	1281	14	2790	2228	31	7184	6348	47	9556	7041	59	289152	236197	110	1.26804
233085	166652	106	71762	51479	103	3442	2329	37	5307	3553	50	10617	7838	61	15667	11280	72	348541	244937	121	1.26804
66709	62651	83	24967	24440	73	932	989	0	1321	1340	13	2646	2645	27	3559	3468	33	111523	108595	93	1.27289
171873	144329	95	69641	57126	93	2172	2045	24	4265	3139	43	8698	7309	53	12856	10982	67	315780	256982	110	1.27386
85249	82628	81	25269	24329	75	1374	1426	15	1655	1896	23	3666	3718	34	5402	4951	44	122821	116132	95	1.27677
47644	47466	74	14791	14699	48	746	817	0	791	771	0	1695	1636	20	2871	2908	30	71588	68764	88	1.28259
130456	109431	90	39424	31844	85	1832	1675	22	2866	2312	32	6001	4728	46	8229	6551	54	184146	150134	105	1.28259
214267	168163	106	76116	58208	102	2759	2469	28	5564	3873	48	11725	8792	64	16604	12365	79	445317	344031	119	1.28356
179255	145591	105	52872	41836	93	2723	2163	30	3813	3185	36	9064	7790	55	12042	9803	64	354498	288557	111	1.28453
70004	70352	79	13903	13428	51	1303	1201	11	1680	1367	22	3312	3136	34	4589	4724	36	99990	98921	92	1.28744
93580	81901	89	38138	32833	83	931	906	0	1650	1547	20	3671	3065	36	4786	3925	45	133762	111476	100	1.28744
41308	41459	73	17965	18293	53	613	562	0	479	648	0	1491	1538	19	2314	2353	26	65257	63366	85	1.28841
112309	93806	93	34166	28469	84	1690	1282	16	2073	1910	25	4519	3853	38	6485	5804	47	141150	117760	103	1.28938
55600	56657	84	25470	25880	73	378	381	0	1022	936	0	2302	2496	24	3801	3894	35	89644	87744	90	1.28938
128921	123638	100	38810	36819	85	1753	1699	21	3793	3900	35	7650	7213	54	11852	10525	69	318282	300779	101	1.29714
82977	81807	81	26922	26975	71	810	826	0	1972	2038	24	4493	4750	35	6718	6890	43	191365	185226	95	1.29714
29649	30991	51	13519	14139	46	123	237	0	426	455	0	1247	1325	13	2076	2049	23	53119	53838	83	1.29714
127529	118000	87	47587	42132	85	2786	2259	28	3075	2731	32	7056	6300	47	8935	7932	55	196925	176913	103	1.30005
64737	64548	78	26509	26648	74	627	556	0	1059	1411	13	2512	2615	28	3517	3470	33	88954	88879	91	1.30102
200820	139847	106	64487	44798	101	3525	2337	37	4297	3458	43	8341	6180	58	13365	9025	68	284690	197063	119	1.30199
78329	77769	81	25530	24285	76	1145	1208	11	1678	1579	18	3470	3379	34	5037	5023	37	135093	130452	95	1.30296
68460	66831	81	13010	13115	45	971	913	0	1560	1405	19	2887	2940	29	4116	3879	36	88879	88632	92	1.30296
122866	105049	95	48792	40709	87	1717	1584	20	2620	1991	32	5273	4201	46	7703	6378	50	188997	152959	104	1.30393
104220	98497	91	42626	39949	80	1469	1338	15	1811	1882	22	4689	4586	38	6741	6874	43	188386	176788	99	1.3049
141448	110123	96	49601	39322	90	1897	1601	20	2499	1842	37	6030	4927	43	8611	6744	57	209727	174514	109	1.30587
74915	76371	77	24736	25275	62	1134	1136	10	1013	1083	7	2761	2578	31	4414	4016	42	95541	94830	93	1.30587
102331	84834	90	38493	32164	85	1655	1368	22	2175	1919	26	4583	3658	40	6503	5269	45	135425	109106	102	1.30587
42310	44561	63	20073	20686	52	614	506	0	959	713	0	1640	1799	23	2672	2649	30	61500	57949	87	1.30587
80279	78876	83	31576	31226	78	1233	1110	8	2205	1915	23	4521	4463	37	6257	6362	40	188362	184384	95	1.30587
148954	121053	105	53667	44596	90	2304	1824	24	3184	2826	33	5755	4569	45	8139	6639	55	170683	139518	108	1.30684
196922	162635	100	68267	55818	93	2758	2418	29	4111	3457	39	7829	6537	50	11115	9335	64	258434	218885	112	1.31072
75273	75675	77	19678	19463	56	1197	1246	12	1418	1403	14	3187	3218	30	5359	5351	40	123723	119809	92	1.31364
267701	200663	128	98459	73256	113	6081	4579	42	9517	7428	65	16528	12245	82	23130	17329	94	477174	361990	131	1.31364
61723	62023	78	17214	17536	49	490	609	0	899	762	0	2408	2381	26	3782	3487	35	96002	91018	91	1.31461
112215	99854	86	38844	33783	85	1147	913	0	2815	2465	27	6393	5406	48	9482	8360	55	263814	232932	101	1.31461
139130	110405	99	52882	42493	90	2033	1504	24	3047	2321	37	5526	4328	45	8790	6726	53	200845	164316	108	1.31558
73065	73015	80	13481	13433	46	1119	1150	10	1199	1258	11	3107	3015	30	4465	4262	36	91592	87313	93	1.31849
56382	55012	77	17564	16707	53	897	757	0	926	1097	7	1930	2002	24	2998	3065	30	81234	79362	90	1.31946
51486	53369	68	28660	29091	73	377	397	0	920	1012	3	1809	2112	21	2782	2917	28	78713	76116	89	1.31946
88491	88444	84	26225	26387	71	1156	1304	12	2277	2274	24	3841	3799	33	5408	5546	41	106855	104775	95	1.32043
47614	47030	75	17071	17443	51	461	475	0	965	1081	8	1978	1948	23	3083	3200	29	83670	81586	88	1.32043
98561	86607	85	37001	32318	82	1361	1383	17	1912	1913	27	3935	3630	37	6337	5226	46	126966	111052	100	1.3214
104933	90331	86	41760	35910	86	867	896	0	1549	1696	20	3856	3460	38	4761	4270	41	129336	111741	103	1.3214
100816	88050	88	38167	34175	84	1782	1613	20	1937	1934	24	4334	3409	41	6053	5514	43	125108	114246	102	1.3214
235605	179902	112	97749	75803	111	3920	2746	37	4976	4105	42	9662	7584	56	14156	11036	76	340574	264215	128	1.3214
160781	140057	96	60090	50580	92	1890	1442	24	2949	2486	32	6231	5613	46	9386	8263	59	236562	195942	108	1.32431
142820	120698	97	63069	52537	89	1726	1305	15	2926	2647	32	6270	4982	45	9934	8056	60	279104	237701	106	1.32431
101101	86840	85	37191	31739	83	1638	1189	20	2069	1644	27	4182	3743	37	6253	4654	50	152930	123655	101	1.32528
96739	96185	81	39640	39397	79	1096	1207	13	2283	2052	25	5308	4941	37	8578	8719	47	241505	232733	96	1.32528
117949	105016	87	36996	31751	83	1659	1291	15	2199	1888	26	4240	3971	36	6795	5844	46	143792	129033	102	1.32722
149525	133167	91	48752	41682	90	1431	1352	15	3642	2604	36	7341	6641	52	13582	12365	73	348211	307353	106	1.32722
117906	113453	86	62483	61035	84	1532	1367	20	2983	2735	31	5993	5969	43	9393	9077	52	258935	244970	100	1.32916
40590	42176	72	10856	11076	43	573	691	0	714	824	0	1800	1639	22	2870	3205	28	82822	79906	86	1.32916
278765	221865	119	101461	81366	118	6270	4599	41	8748	7115	52	16984	14277	72	24625	20450	97	538295	427932	136	1.33207
103644	90074	87	46272	41051	84	1454	1207	14	2150	1720	28	4078	3313	40	5752	5494	43	157801	134137	101	1.33304
111485	94098	101	47297	40583	86	1674	1467	18	2214	1686	27	4469	3728	41	5946	5303	45	155332	129317	103	1.33692
108741	104826	84	45634	44342	82	1466	1452	17	1891	2320	20	5223	5033	41	7244	7219	53	207882	194088	99	1.33789
83385	80822	84	32120	32305	77	1010	1225	11	1899	1847	22	4015	4119	32	5897	6140	43	116978	116442	95	1.34177
161977	137609	93	42256	34312	92	1624	1460	16	3412	2590	33	5871	4409	47	8645	7290	60	214122	178312	109	1.34177
155573	130390	94	62983	52378	90	1457	1233	14	3007	2295	37	6301	5074	47	9230	8386	52	246971	205587	108	1.34274
100380	98959	81	36522	36208	78	1237	939	0	1988	1936	26	5249	4933	40	8478	8007	52	231800	223218	96	1.34468
95325	90162	82	31684	29616	80	1742	1816	19	2024	2063	21	3845	3724	34	5947	5495	43	130678	122435	97	1.34662
198683	131701	106	71154	50050	101	3074	1955	37	4121	2521	42	9258	6179	64	13424	9255	63	311795	208331	120	1.34856
181519	157235	97	72303	62865	93	2613	2360	28	4460	4699	36	10278	8933	57	14752	12935	71	394300	342745	110	1.3505
154422	133159	92	51763	42999	89	2266	2121	25	3444	3007	35	7196	6456	46	11201	9902	58	282989	252882	108	1.35244
197725	151914	98	70684	55038	96	2072	2037	23	4555	3391	47	10216	7697	67	15308	11891	74	439143	332528	114	1.35341
134021	118390	88	56248	49486	88	1593	1422	17	2622	2095	28	5323	4502	45	8633	7637	52	217452	189431	104	1.35341
85367	76032	85	33555	30159	80	1230	940	0	1598	1580	23	3302	3143	33	5275	4530	43	122637	111684	97	1.35535
115228	100708	87	43699	36943	86	1984	1619	22	2266	2203	31	4855	4143	40	6258	5126	44	140970	119073	103	1.35535
136002	106312	105	48583	38075	90	2120	1701	22	3180	2496	36	5876	4655	48	8104	5723	60	178344	145910	108	1.35729
72059	70731	79	23984	24037	63	811	677	0	1077	1105	14	2814	2662	27	4500	3891	38	111107	108522	93	1.35729
83097	80690	83	16572	16325	51	1657	1470	15	1744	1610	21	4296	4247	34	5497	5917	38	121920	120132	95	1.35826
243861	183372	106	87251	66460	103	3592	2581	35	5294	3673	45	9584	7285	64	12726	9379	68	317236	247594	122	1.35923
98734	92522	98	37936	35090	98	860	1047	5	2067	1837	25	4649	4065	39	7135	6912	47	214578	198971	98	1.35923
225316	175912	122	123864	98686	110	2666	2148	29	4548	3523	43	11016	8435	61	15988	12486	76	465664	360457	125	1.3602
96201	87006	91	37520	32976	81	1211	1078	7	1451	1405	18	3887	3705	35	5217	5179	38	153310	134233	99	1.36215
96482	92233	90	35018	33416	81	1264	1350	14	2184	2087	27	4937	4668	38	7367	6985	44	196894	181757	98	1.36506
152942	136914	91	54225	48139	90	1855	1488	22	3676	3355	35	7849	6627	49	11113	9605	62	337931	293061	107	1.36506
204763	158528	102	112787	89816	99	2822	2052	29	5246	4453	46	10712	8983	57	17037	13292	67	470589	375577	116	1.36603
59907	59159	82	15832	15843	50	474	697	0	947	985	0	2347	2300	23	2860	2961	28	96383	95354	90	1.367
49693	49573	78	22309	22488	69	467	690	0	1326	990	0	2049	2234	25	2679	2626	29	59816	59070	88	1.36797
151955	128992	99	58230	48898	89	1763	1374	18	2998	2482	31	7000	6147	45	9953	8688	52	306484	264181	106	1.36894
61254	58761	88	14469	14530	47	892	723	0	867	849	0	2402	2555	24	3448	3415	35	92573	89832	92	1.37282
73604	71938	84	17801	17841	53	1068	1129	9	1319	1346	15	2795	2781	29	3581	3970	30	84354	81279	93	1.37864
173228	136747	95	65794	50041	96	2974	2256	32	4121	3483	41	8077	6754	52	12187	10643	58	299420	243803	111	1.38058
60753	61139	75	23670	23651	64	647	636	0	1033	1156	9	2281	2080	25	3102	3229	28	84489	83833	91	1.38252
133213	120702	89	47418	40805	88	1812	1843	20	2577	2353	30	5683	5076	43	8631	6950	58	180493	161458	104	1.38252
114976	112110	83	39892	37747	82	1827	1991	21	2230	2179	26	4489	4281	39	6798	6500	45	161950	151351	99	1.38446
52307	52636	71	19528	19618	54	689	669	0	1244	1461	15	1910	2001	21	3245	2936	34	73705	72120	90	1.3864
62285	62540	74	19603	19923	54	803	945	0	1522	1378	18	2357	2665	25	3545	3380	30	75151	71982	91	1.3864
85653	80129	85	28216	26925	77	1029	1070	7	1944	1896	24	3615	3472	32	4598	4757	35	119055	111438	96	1.38931
112513	99122	90	49417	44180	86	1380	1321	13	1887	2115	23	5137	4731	41	7238	6248	48	202310	175029	103	1.39028
103285	101075	80	51270	50958	80	1549	1609	17	2764	3322	25	6257	6702	40	10188	9993	57	265009	254314	97	1.39125
98704	95477	81	34635	33595	78	1149	1283	12	2111	2191	24	4711	4482	38	7222	6786	45	184114	170373	97	1.39125
59046	58323	78	21604	21670	70	1024	868	0	1101	1234	10	2385	2500	26	3348	3279	29	78982	76502	91	1.39222
80978	79446	81	20914	20900	61	964	876	0	1842	1514	17	3623	3883	31	5998	5408	44	179786	174559	95	1.39416
208511	154136	102	79300	57541	98	2462	1927	29	4740	3173	40	9824	7169	59	16806	11880	81	455050	323916	116	1.39416
107071	94435	93	34421	29201	85	1175	1094	10	2614	1799	29	4170	3729	39	6296	5387	48	158803	139495	101	1.39513
144766	132190	89	66029	59114	89	2011	1937	23	3049	3009	30	7069	6342	47	12080	10824	63	326482	305826	105	1.39513
156389	120548	95	50593	39355	92	2430	1848	29	3413	2968	36	6313	4647	48	8942	6814	58	184948	141725	110	1.39901
80977	76428	82	31908	29436	80	1544	1357	15	1429	1628	20	3565	3522	34	5024	4441	42	113341	102318	96	1.39901
102089	97950	84	43606	42961	79	1404	1414	14	2409	2106	24	5430	5525	40	8869	8922	50	244868	235799	97	1.39998
127512	113488	91	48000	42994	85	1375	1162	10	2922	2606	31	6663	6072	45	9806	8756	55	275524	240282	102	1.39998
104017	94023	85	40607	35864	82	1722	1379	21	1949	1863	25	5001	4389	44	6623	5868	48	147912	128519	100	1.40095
329857	221758	132	123463	87417	130	6169	4132	46	8786	6328	56	16689	11456	76	23342	16229	100	572097	409031	147	1.40095
58683	61079	73	20447	20971	53	727	836	0	961	1039	5	2588	2525	28	4170	4076	36	100481	101764	89	1.40095
174657	162185	89	76364	70369	89	3462	3159	31	3985	3813	36	7957	7426	50	12518	11013	63	235469	213839	106	1.40192
210502	165386	99	91834	74428	97	3265	2636	33	4743	3756	44	9753	7553	56	13467	10790	67	349371	275580	116	1.40192
63999	62518	79	23151	23022	73	657	519	0	753	880	0	2364	2600	26	3985	4104	32	101880	104063	92	1.40386
54415	53485	79	23784	23838	66	356	459	0	1161	1248	11	1665	1890	20	2783	2549	30	77664	80169	81	1.40386
90346	76448	89	34621	29645	83	1582	1277	16	2221	1752	29	3299	2833	35	5829	4670	47	120630	99359	100	1.40483
129022	123284	85	54590	52738	83	1748	1754	20	2938	2840	32	6973	6746	46	10481	9811	57	293427	278026	101	1.40483
167858	130108	112	65347	51408	95	1850	1628	22	3639	2913	38	6356	4954	51	10688	7833	62	241671	187873	112	1.40677
45430	45517	76	8422	8605	40	624	619	0	376	662	0	1706	1614	20	2367	2237	28	81757	79381	88	1.40677
109744	108654	83	44874	43514	80	1512	1367	15	3110	3284	30	6257	6256	43	9569	9150	57	266848	256339	98	1.40774
92925	90490	92	18835	18539	55	1745	1375	18	2819	2092	31	4245	4030	37	8438	7856	50	204014	199060	96	1.40968
34001	34464	70	15415	15745	50	335	463	0	422	593	0	1294	1471	15	2680	2488	27	66398	65244	85	1.41259
86968	77053	87	34871	31070	81	1251	1044	7	1865	1349	18	3656	3146	35	5695	5152	41	132143	116768	99	1.41357
107583	104876	81	32643	31926	78	1596	1567	17	2615	2228	28	5352	4862	41	6942	7090	45	237770	230538	97	1.41357
121173	117146	84	55888	54755	81	1656	1533	18	3358	3128	33	6572	6042	44	10538	10015	60	278666	269470	99	1.41454
129507	111410	90	47354	40421	87	1919	1573	23	2483	2196	30	5384	4606	46	7563	5835	51	167682	143770	104	1.41745
44286	42060	73	19042	19163	54	569	755	0	1085	1294	12	1481	1437	16	3117	2810	32	68134	66103	87	1.42036
147176	125640	91	58312	50576	90	2036	1596	24	3729	3268	40	6222	5472	46	9439	8954	52	231356	203557	108	1.42133
71839	70498	78	23065	22547	68	1011	1084	7	1618	1470	19	2791	2910	26	4433	3955	38	100239	96519	93	1.42327
52568	52424	77	12302	12552	44	674	617	0	831	1218	9	2175	2033	23	3177	3321	30	81343	80254	89	1.42521
132208	123929	90	54737	51673	84	1849	1729	21	3009	3018	32	6646	6173	44	10395	9754	55	311347	295630	102	1.43006
309822	209728	122	90998	59672	120	5334	3785	43	7491	5078	53	14423	9905	72	19459	13211	78	442520	297384	138	1.43103
77044	76064	78	25385	24847	74	789	1072	6	883	1435	14	3292	3431	32	4948	4616	41	118508	116768	93	1.432
68645	67493	85	18593	18575	55	1279	1325	13	857	1136	8	2662	2567	29	3355	3137	38	92097	86890	92	1.43297
192592	143085	115	59953	45432	97	3011	2098	35	4399	2825	42	9285	6832	59	12768	8995	59	247383	182894	115	1.43297
100196	84481	87	43825	36386	86	1080	1193	10	1924	1642	25	4450	3434	42	6950	5399	51	164659	137442	102	1.43394
156304	136663	91	60368	53873	87	3079	2848	30	3857	3381	39	7360	6401	49	10322	9068	55	223901	202705	106	1.43394
92998	90775	86	27671	27501	77	1126	953	0	1771	1881	20	4023	3831	36	5380	4849	47	169590	161885	96	1.43491
164559	144783	94	59706	51812	89	2022	1764	23	3590	3226	34	7112	6363	48	10111	9071	54	257036	217046	108	1.44073
252709	176865	112	83841	58913	107	3993	2800	39	5456	3507	46	11619	8357	62	16873	11601	81	352968	249810	126	1.4417
165181	118784	95	53210	37923	93	3068	1871	36	3008	2193	38	6369	4532	49	9653	7191	61	207724	145852	112	1.4417
49156	48487	87	14084	14693	47	414	322	0	978	1029	5	2409	2463	26	3368	3915	31	92858	91196	87	1.44267
115120	110738	87	32034	32176	79	1381	1353	13	2565	2884	24	5532	5282	41	7370	7449	47	220478	213138	99	1.44461
137462	119885	90	38979	33365	86	1831	1937	21	3169	3022	30	6103	5157	43	8823	7989	51	176108	154113	105	1.44946
227158	163247	108	84607	62250	100	2545	1616	28	5514	3927	47	11238	7928	59	17319	12474	74	494354	351629	119	1.44946
29790	29951	76	12562	12903	46	159	355	0	510	599	0	1321	1112	9	2015	2209	23	52013	49336	81	1.45043
43786	44776	72	20208	20416	57	480	625	0	663	761	0	1563	1346	18	2337	2307	26	65507	65723	87	1.4514
209821	159985	101	79337	60780	97	2850	2136	30	4213	3563	41	8626	6670	55	12674	10145	62	271378	212836	115	1.45431
294863	229057	121	165259	132144	118	8413	6832	47	12297	9583	62	20416	16673	97	27921	22161	114	580815	465420	136	1.45431
132856	122247	87	44196	38573	86	2262	1955	26	2495	2543	29	6373	5907	44	9372	7423	71	190700	166130	104	1.45431
92886	90743	88	30801	30186	77	1583	1561	21	2350	2233	23	4325	4111	35	5231	5201	39	120590	115521	95	1.45722
106136	103169	87	52540	51834	81	1179	1295	10	2951	2640	25	5588	5693	39	8496	8790	46	239879	236310	97	1.45722
54818	55482	79	15448	15626	50	595	656	0	838	816	0	2035	2110	23	2942	3064	29	91089	86348	89	1.45819
96855	83010	86	41134	34654	83	1823	1540	19	1943	1658	24	3729	3113	39	5814	4571	46	135401	112466	101	1.45819
87325	77425	90	30665	27241	81	1292	955	0	2185	1770	24	3539	3196	36	5618	4907	44	128341	113267	97	1.45916
168701	134643	94	61422	49904	91	2564	2224	27	3215	2835	34	7510	6158	54	11046	8962	64	278206	220091	109	1.46207
56219	57596	69	23537	23808	70	419	391	0	1212	1085	8	1766	2023	20	3063	2994	29	79728	80277	88	1.46304
152143	128033	101	56875	47679	91	2148	1726	22	2122	2020	26	5495	4389	44	8107	6470	55	204566	168094	107	1.46304
218154	167884	103	62889	48250	100	4374	3131	37	5298	4103	45	9275	6803	56	12382	9412	66	291316	216621	118	1.46401
139397	109645	98	53734	43156	91	2007	1629	23	3133	2738	32	6422	4981	51	9029	6986	55	199046	156117	109	1.46596
27828	29004	68	12785	13045	45	430	446	0	703	618	0	1358	1134	12	1892	1786	23	49761	47561	81	1.46693
133236	113459	89	45938	38729	88	1639	1302	19	3068	2885	29	5209	4747	40	7703	6438	50	169617	140517	105	1.4679
280698	207827	115	125301	91176	114	4660	3364	40	6658	5447	52	15166	11197	71	22764	16855	88	585890	439940	132	1.4679
157751	124170	96	69488	55156	95	2246	1599	28	3132	2871	34	7032	5545	49	10089	7372	59	205243	155736	111	1.47081
112467	108400	83	27499	26820	78	1630	1487	14	2452	2355	24	5109	5225	37	6446	6232	44	194274	192391	98	1.47178
74648	74850	81	28739	29029	74	1103	982	0	1225	1412	16	3430	3532	31	4612	4197	38	133518	133086	92	1.47178
77477	75631	79	16213	16007	51	1537	1349	15	1833	1565	25	3105	3246	29	5194	4936	42	102696	100961	94	1.47275
110110	96307	96	45533	40619	85	1348	1345	14	1802	1619	28	3890	3302	37	5939	5507	43	157678	138834	102	1.47372
318666	225639	118	118242	85058	115	5587	4009	43	8313	5762	54	14703	10713	71	20894	15115	89	457112	342190	133	1.47372
268270	184195	114	92630	63185	113	4169	2967	40	5885	4162	54	11876	7738	63	16730	11189	79	359319	249970	131	1.4776
154436	128241	109	55611	44663	109	2855	2069	31	3394	2716	33	6919	5535	51	10073	7426	67	238890	192194	109	1.4776
106759	94273	88	34940	30351	83	1816	1706	23	2334	1865	29	4760	4349	39	6060	5891	44	137348	119276	102	1.47857
114629	112999	83	28687	28034	79	1779	1549	20	3135	2905	30	5777	5759	40	9822	9769	52	280455	268253	98	1.47954
261641	197808	108	78419	57334	104	3496	2558	36	6945	5086	52	11480	9112	61	15653	12327	74	411764	318451	123	1.48051
83132	80900	93	23321	23346	66	1134	1086	6	1975	1898	22	3187	3380	32	4739	4758	38	110325	107330	94	1.48245
118079	107316	89	56434	51152	86	1989	1723	21	2851	2436	31	5144	4740	43	7471	7294	46	145806	135683	102	1.4873
95468	94434	82	39932	39701	79	965	1150	8	2694	2635	29	4738	4855	36	7008	6727	45	216676	208337	96	1.4873
118440	102703	93	45504	37936	87	1824	1699	22	2909	2257	32	5653	4819	44	8614	6785	57	180437	149591	103	1.48827
86822	82444	89	26438	23979	78	1704	1221	14	1961	1653	28	2768	2616	30	3949	3635	37	101947	93740	96	1.48924
87631	86337	81	22918	22889	66	981	875	0	1694	1836	21	4468	4146	37	7155	6698	53	204723	195432	95	1.49021
81715	81290	79	30555	29945	77	967	1155	8	1741	1768	20	4474	4073	37	6994	7102	48	189366	181819	95	1.49021
80138	78552	77	22901	21513	66	1565	1663	17	1940	2118	22	3738	3588	35	5154	5042	39	126352	124273	94	1.49215
240893	186807	111	93433	71253	107	3319	2383	33	4849	3932	40	9785	8288	53	14325	10914	72	358584	292604	125	1.49312
74012	75229	77	18043	18201	51	1204	1129	8	1522	1621	18	3331	3040	32	4522	4367	38	98004	97054	92	1.49409
125624	118010	89	45514	42691	83	1586	1333	19	2805	2855	28	6285	5785	46	10438	9034	58	279000	264771	101	1.49506
178727	151601	93	72872	62348	93	2013	1732	25	3732	3228	33	7649	6104	51	10084	8654	55	322591	269715	110	1.49506
129002	114578	87	35157	29251	84	1633	1392	18	2064	2037	28	5677	5348	42	8024	6745	51	223152	191538	103	1.49797
230469	188061	104	98126	81813	105	4084	3479	36	6224	4952	44	11507	9581	58	16389	13427	71	342812	277930	122	1.49894
104713	100265	88	40148	39090	80	1065	1033	6	2890	2681	32	5661	5666	37	8688	7724	49	244923	232701	98	1.49894
70652	71117	80	16900	17576	47	1010	1138	10	1507	1687	22	2911	2873	29	3920	4069	34	103677	100244	92	1.49894
47691	48694	54	25417	25740	72	814	824	0	1035	933	0	2028	1798	25	3336	3073	31	84205	82583	89	1.50088
219686	179706	100	78717	63879	96	4417	3788	36	4886	4406	42	11108	9461	60	15707	12554	78	330167	271163	114	1.50088
206923	159369	101	62497	48792	99	2666	2173	29	4472	3597	50	8686	6976	54	12446	9550	61	287930	222026	118	1.50379
43228	43562	74	16006	16532	51	711	807	0	1092	842	0	1700	1636	22	3360	3832	30	68094	68392	86	1.50476
34750	35786	65	17791	18276	54	510	558	0	832	811	0	1676	1679	20	2544	2675	25	62531	60626	84	1.50476
111781	107737	84	24613	24158	74	1436	1576	16	3112	2401	32	6572	6165	43	9044	8233	55	284257	266496	98	1.50573
110238	95328	89	43748	37981	84	1554	1386	17	1925	1478	25	4381	3606	39	6859	5817	53	148336	127333	101	1.5067
153741	132080	96	50418	43255	89	1690	1433	20	3762	3252	34	8101	6863	50	13157	11317	70	354739	300391	106	1.50864
79097	78849	78	28495	28598	75	1470	1471	15	1436	1591	19	3609	3475	35	5263	5011	44	113363	111281	94	1.50961
181481	150071	110	57460	48378	92	3069	2587	30	3521	2792	37	7007	5827	51	9757	7962	55	226050	186423	110	1.50961
167173	133204	96	69783	56581	95	2375	1664	25	3820	3101	39	8954	7328	52	14653	12109	74	384580	316188	112	1.51058
87227	81979	97	23179	21659	68	1266	1077	11	1841	1738	20	3378	3376	32	5093	4782	37	98186	95342	97	1.51155
115742	95769	94	44343	36740	87	1805	1428	23	2054	1966	25	4574	3844	40	6449	5610	45	173915	137422	105	1.51155
347078	247102	142	213557	168183	136	11504	8678	53	17705	14232	89	33433	26754	119	45916	35357	139	1.01464e+06	818574	154	1.51252
187006	152058	105	94544	75843	96	2926	2517	28	5597	5279	45	9668	8159	57	14352	11634	79	353229	297365	113	1.51252
79357	78252	84	19675	19812	54	1035	1028	4	2077	1739	25	3639	3943	33	5158	5115	40	123743	123304	94	1.51349
211404	162222	105	82306	64882	98	2993	2241	31	4943	3719	44	11112	9038	58	17950	13981	88	501248	383235	116	1.51446
116356	101959	88	41933	36114	86	1196	1248	12	1608	2061	23	4312	3922	39	6836	5913	53	175332	147250	103	1.52029
48505	47675	73	15461	15483	50	588	719	0	663	678	0	1864	2007	23	2667	2524	29	69631	66967	89	1.52611
216558	171592	99	101024	81168	97	3054	2369	32	4609	3784	38	11479	8949	62	17190	14100	75	492094	392382	115	1.52708
101469	87104	94	31840	26865	83	1518	1380	18	2170	2017	25	4749	3951	42	6772	5779	50	141817	126036	100	1.52902
70872	70130	77	16615	16607	51	1102	1044	5	1789	1730	22	3113	3065	30	4313	4396	37	98663	92643	93	1.52902
44587	43885	76	15610	15773	50	701	631	0	816	899	0	1753	1736	22	2977	2799	32	73843	73031	88	1.53193
186819	166659	93	67246	59193	91	3483	3161	31	4049	3926	40	8871	7702	51	11860	11059	58	283156	238681	109	1.53193
196947	150456	100	74246	56669	95	2599	2126	28	3999	2973	40	9452	7142	60	14720	10522	76	412441	318577	113	1.53581
98752	86217	85	40890	35500	84	1099	1089	6	2208	1791	28	4118	3859	36	5880	4604	45	156653	139568	101	1.53678
202572	151666	138	68733	46975	132	3603	2873	29	4425	3863	33	9178	6859	75	13428	10072	93	281714	199486	149	1.53678
95646	87127	83	33578	30224	81	1277	1309	12	1955	1796	23	4167	3507	38	5518	4581	43	138636	123111	99	1.53678
53978	54958	75	21666	21560	64	742	773	0	1336	1050	6	2092	2367	22	3327	3529	33	85507	84252	89	1.53872
96050	81073	94	30443	26390	82	1547	1467	17	2019	1814	23	3986	3273	37	5107	5009	40	124421	107057	101	1.53969
129804	119020	88	53740	48294	87	1490	1786	17	2933	2303	30	5394	4913	41	8185	7711	49	205653	186828	103	1.54066
47395	46496	73	15853	15836	51	808	879	0	1019	863	0	2162	2164	24	3153	2929	30	75854	74265	89	1.54551
74850	73516	84	24837	23796	76	1494	1391	15	1391	1209	12	3064	2822	32	4437	4520	36	98473	94800	93	1.54745
70527	68233	89	26193	26086	76	1207	1155	11	1454	1258	11	3109	3218	31	4643	4945	38	99697	95276	94	1.54939
63536	64395	75	20915	20843	62	789	686	0	1028	1280	13	2740	2595	28	4152	4521	33	97868	94538	91	1.55036
321997	208110	139	103396	67442	127	5391	3376	46	6856	4318	52	14841	9524	71	20303	13259	91	466823	304874	146	1.55133
63531	67046	66	25734	26110	67	1118	1131	9	1371	1395	17	2309	2470	25	3600	3365	34	79711	78544	88	1.55133
70493	72544	74	25903	25854	72	1067	844	0	1225	1276	15	2709	2928	28	4402	4221	37	107575	106093	92	1.55133
167780	134099	91	61471	48368	91	2257	1940	24	3078	2302	39	8308	6434	52	14896	11340	73	382194	297087	109	1.55812
197923	153502	98	71711	55993	96	2557	1896	26	3347	2542	38	7978	5930	55	11330	8554	61	274633	213819	114	1.56006
69044	70268	75	19958	20085	60	947	970	0	1197	1180	9	2689	2520	28	3954	4164	34	105086	102717	92	1.56006
168570	131564	101	65353	51309	95	2209	1537	20	3566	2992	34	6235	5286	48	9441	7061	56	249712	197568	113	1.56103
73191	71305	80	18698	18311	55	1204	1343	13	1665	1781	20	3191	3221	30	5443	5134	41	107801	101771	93	1.56297
222953	171255	107	68417	53410	104	3943	2904	37	4583	3473	46	10839	8315	59	16357	12582	75	322141	244895	122	1.56394
296593	180482	136	89696	60750	132	4262	2758	49	6784	4408	64	12889	8133	76	18775	11561	94	394549	240327	152	1.56588
138172	115413	98	53568	45411	87	1820	1700	18	2656	2059	31	4835	3845	42	7148	6250	48	169381	135846	106	1.56588
121132	100166	98	40593	33198	88	2415	1718	29	2587	2087	29	5031	4110	41	6998	5994	49	158217	126316	106	1.56588
237238	188677	101	100613	81535	100	4107	3124	36	6198	5032	50	10740	8608	61	15665	13403	67	338842	276681	117	1.56977
74981	73699	80	19157	19196	58	1073	1099	9	1498	1256	11	3382	3129	31	4277	4131	35	89940	89625	93	1.57171
303408	206991	125	93062	63883	121	4772	3184	41	6469	4717	49	12045	7843	60	17281	11441	84	360543	250829	140	1.57462
90516	91177	83	27193	26958	72	1121	1122	8	1966	2076	26	5117	5129	38	8200	7487	56	235179	223807	95	1.57462
25590	26518	63	10481	10773	42	417	484	0	235	620	0	1100	1069	6	1738	2107	23	52890	51001	80	1.57462
244843	174669	109	73755	52076	104	3701	2564	38	5488	3856	46	10019	7186	60	13867	9823	67	305722	215032	124	1.57462
64648	66176	75	15156	15282	48	681	690	0	899	1298	11	2910	2872	30	3549	3552	33	98200	96983	91	1.58044
92047	90742	85	31025	30894	76	1123	1224	12	1777	1794	20	3828	3952	32	6334	6506	42	140417	136807	95	1.58141
51041	49270	88	20565	20843	60	880	880	0	773	929	0	1535	1469	19	2713	2688	30	77070	78214	88	1.58238
91805	81197	99	39235	33831	85	1172	1125	11	1935	1524	22	3985	3421	36	5826	5152	48	143411	117664	99	1.58238
114523	102721	89	49895	43986	86	1318	948	0	2400	1943	27	5190	4437	41	6799	6102	44	209541	185407	102	1.58335
53188	52427	83	21995	22268	63	751	883	0	717	959	0	1823	1998	23	3413	3238	33	89201	88746	90	1.58335
180492	150534	97	89110	75488	94	3095	2349	31	4659	3987	41	9013	7755	58	13319	11388	63	325714	276901	110	1.58432
238089	178516	103	96283	73538	102	3591	2628	37	5896	4465	46	12922	9944	66	19413	14336	80	513409	396397	119	1.58529
132305	129069	86	38497	37343	80	1537	1512	18	2544	2654	30	6599	6153	42	9986	9504	54	269444	257718	99	1.58723
170545	134176	100	69186	55713	94	2433	1986	29	3796	3079	36	6555	5441	47	10330	8176	58	208702	161186	111	1.59111
188774	147330	115	71496	55275	97	1757	1562	24	4837	3637	43	9869	8119	56	15039	12164	70	415568	322226	115	1.59208
216556	163068	118	72389	56619	100	4333	3039	40	4665	3502	41	9815	7650	59	13511	9745	67	292795	227004	118	1.59305
87709	76342	86	40358	34913	81	1285	1069	8	1929	1905	20	3835	3072	38	6255	5320	48	155423	132261	99	1.59305
160899	141661	91	73097	65964	91	2040	1775	23	3951	3712	34	8693	7826	50	11103	9143	66	337666	295996	108	1.59693
57150	58030	75	17847	18269	51	526	568	0	660	757	0	2379	2655	24	3657	3523	33	102149	98102	90	1.59693
302399	191800	140	107069	70925	125	5461	3186	45	7030	4688	54	13221	8502	70	19309	13275	84	410316	261358	145	1.60081
84460	83985	81	27731	27832	76	919	1054	7	1732	1454	18	3163	3040	31	4755	4758	40	112162	112469	94	1.60178
137908	121200	91	43392	37693	86	2451	1958	26	3141	2559	32	6082	5645	40	9070	7396	57	176709	163082	105	1.60178
154185	114867	95	51526	38325	92	1952	1446	27	2715	2329	30	5480	4047	44	8579	6347	59	187473	142263	111	1.60469
51664	50886	79	13054	13306	46	478	566	0	802	762	0	2408	2350	26	3531	3296	31	79161	80434	90	1.60566
71888	70112	79	22505	22204	62	1241	1123	9	1201	1092	9	2981	2955	31	4429	4402	39	104838	100316	94	1.60663
64903	65547	79	22752	22699	66	952	847	0	1118	1327	12	2817	2860	28	4353	4131	37	96147	96865	91	1.60857
76074	73297	89	25948	25873	73	1081	1048	5	1387	1195	12	3093	2768	30	4128	3655	35	95498	94998	94	1.61148
96976	84339	88	44131	38602	85	1106	884	0	1392	1495	19	3678	3136	38	5633	4669	50	158496	131167	101	1.61245
135019	115011	91	53948	46091	88	1032	896	0	2874	2579	33	6871	6024	47	10490	8940	58	300403	253575	105	1.61245
104164	100297	84	26078	25691	78	1491	1440	18	2661	2392	27	5092	5288	37	9636	9007	51	237766	234766	97	1.61342
87793	85601	90	28985	28215	78	1616	1383	18	923	1106	9	3836	3808	35	5551	5147	43	126616	117872	95	1.61342
104803	103802	83	27916	28259	77	1525	1432	19	2203	2551	25	5702	5576	40	9471	9186	58	249988	241344	97	1.61342
127771	106938	95	52022	44130	89	1356	1288	15	2903	2439	32	5564	4718	42	7738	6189	52	223019	187786	107	1.61827
156984	139864	94	75272	67458	90	1960	1668	26	3774	3502	34	8411	7624	52	13069	11770	69	370996	334179	107	1.61827
157330	124667	93	62745	49288	91	2554	2145	27	3505	3057	35	6923	5130	56	9659	7461	56	216824	171240	108	1.61925
237391	184275	100	93283	73293	97	4681	3369	41	6429	5110	50	11857	9479	60	16162	12795	67	336551	260886	116	1.61925
73498	70266	86	18885	18636	54	1251	1345	15	1398	1122	12	2748	2951	28	3783	4133	31	72484	72824	92	1.62022
139275	120138	91	55877	48499	88	1233	1143	12	3561	2749	37	6069	5054	45	8762	7774	49	241803	210887	107	1.62022
55509	55076	87	18908	19096	55	887	830	0	1233	995	0	1902	1870	22	3128	3216	32	65872	63192	89	1.62022
170618	135679	97	62607	48521	93	2477	2155	28	3485	2732	37	7363	5760	51	10040	7565	61	247698	196852	112	1.6241
62326	61709	78	24905	24880	71	1017	1039	4	1177	1315	14	2577	2665	26	3387	3396	30	89854	86696	91	1.62701
73025	73585	77	16884	16949	52	928	1101	8	1418	1769	20	3753	3798	33	4178	4152	34	100015	96292	93	1.63089
162465	120406	101	52226	38777	93	2573	1801	32	3279	1882	41	6547	5050	48	9767	7344	56	205847	148158	112	1.6338
60395	61664	74	20960	21117	61	1151	999	0	898	1033	5	2431	2429	25	2807	2763	30	80667	79919	90	1.63477
229422	168500	107	111154	85854	105	3800	2857	36	6392	5157	52	12413	9048	61	16492	12760	78	438448	343510	123	1.63671
60479	62811	71	21952	22345	57	935	890	0	927	962	0	2632	2478	30	3884	3615	35	93917	93606	90	1.63671
114872	110648	84	37447	36847	79	1325	1314	13	2479	2323	28	5976	5976	43	9710	9430	57	272750	258764	98	1.63768
122244	103941	91	47394	40936	87	1348	1048	14	2355	2342	30	6094	4938	45	8447	7371	50	233462	195263	104	1.63865
68806	67482	89	29019	28976	75	1152	1154	10	1098	1471	15	2792	3017	29	3839	4237	34	94830	92687	92	1.63865
241255	177062	105	75973	55464	103	3977	3054	36	5253	3886	48	10703	7631	62	13807	10197	67	301956	214440	121	1.63865
162280	140725	95	61705	53441	90	2354	2149	23	3206	2720	35	6775	6166	44	10438	9610	59	232409	200950	108	1.63962
249496	184982	113	107260	78937	112	4488	3458	39	6599	4712	50	12840	9448	67	18554	14428	83	409186	313112	128	1.64156
102102	99290	92	29827	29939	78	1227	1269	12	1770	1475	20	4073	3955	33	5711	5792	43	144731	141310	96	1.64156
72767	71615	77	33579	32779	76	876	757	0	1113	1434	14	3158	3114	30	3969	3997	35	108603	105803	93	1.64932
135254	113983	94	58228	47950	89	1809	1397	21	2662	2157	37	5122	4296	43	6941	5658	50	161338	132038	106	1.65126
92774	87976	90	34293	31479	82	1331	1257	13	1841	1714	21	4463	4238	36	5757	5150	41	136676	125785	97	1.6532
34893	34083	78	13567	13907	46	588	548	0	832	640	0	1410	1443	16	2163	1941	30	58915	58080	85	1.65417
167765	128774	107	54298	41550	92	2531	1954	28	3265	2697	37	7182	5731	50	9836	7971	58	220447	175586	111	1.65417
230106	169356	104	69951	50979	102	3305	2153	36	5558	3729	44	9693	7093	58	13598	9873	69	290939	213230	121	1.65514
157020	125021	95	56592	45477	92	1627	1370	20	3103	2597	35	6326	5252	45	9203	7513	51	241941	194794	110	1.65514
121896	116738	86	32899	31780	80	1517	1566	20	2942	2825	29	6062	5783	44	10256	9562	53	278213	266545	100	1.65708
284646	222496	121	140449	115249	119	7073	5304	46	9943	8036	54	17537	14033	75	25960	20646	108	571929	459896	137	1.65708
109596	106975	84	42588	41921	81	1175	1181	10	2248	2058	22	5112	5145	38	8773	8601	51	226618	216701	100	1.65708
60998	62372	71	16963	17079	52	682	1062	5	1482	1562	15	2429	2485	26	3131	3141	30	70224	67994	91	1.65999
43166	43291	70	15285	15391	50	501	485	0	965	832	0	1689	1746	22	2691	2832	29	76605	77724	87	1.66387
178837	137462	101	66689	50671	96	2274	1596	26	3484	2813	36	8753	6856	58	14814	10834	73	425007	321389	114	1.66484
210901	180219	94	107413	91267	96	4174	3604	36	6640	5617	47	12036	10531	64	16219	14995	72	360383	311637	112	1.66484
120433	94646	97	47117	37721	90	1812	1247	17	2514	1943	31	4743	3689	41	7830	5789	52	154090	122880	106	1.66678
219349	169302	111	53954	40937	99	3243	2493	33	4986	3913	40	9192	7025	54	12884	9930	72	275995	218073	118	1.66678
132561	115779	91	56687	48176	89	1740	1515	20	3009	2208	30	6019	5659	42	8507	7373	56	242177	207206	105	1.66969
173801	130145	105	59665	45753	96	2157	1587	29	2856	2156	39	6686	5046	50	9425	6739	59	242787	187368	114	1.67067
177110	143662	94	66453	54011	93	1925	1513	24	3477	2445	36	6983	5626	50	10430	8078	56	323435	262717	111	1.67067
62786	60951	82	21856	21375	60	677	806	0	1137	1614	15	2548	2769	28	3372	3700	31	92057	88112	91	1.67164
125399	102225	95	42228	34624	88	2432	1995	28	2372	2453	25	5285	4242	45	8125	7212	47	179334	149977	106	1.67261
41952	41942	86	15192	15473	50	742	603	0	359	475	0	1532	1718	20	2448	2294	26	63086	62454	84	1.67261
137121	131318	86	43266	42169	82	1964	1907	24	2879	2446	32	5837	5409	41	7841	7579	50	173927	167576	102	1.67552
80674	74523	83	29458	27006	78	1054	1169	8	2333	2106	25	3667	3504	34	4883	4196	42	108370	100196	96	1.67649
136079	108827	94	49201	40225	89	2255	1656	26	2927	2441	33	5572	4502	43	7842	6557	51	190360	148831	107	1.67649
82504	79640	84	22116	21052	62	1284	1254	12	1668	1460	17	3668	3456	34	4601	4976	35	115615	105083	95	1.67746
121623	104951	94	52611	44767	89	1720	1543	18	2774	1959	32	6014	4919	45	9419	8678	52	266963	226075	107	1.68134
63109	62296	89	26259	26187	74	983	1341	12	1191	1279	12	2740	2830	27	4036	3873	36	88859	86926	91	1.68134
120982	111352	90	35588	30781	84	1866	1709	21	3017	2869	32	4699	4229	38	6592	5646	47	148590	134937	101	1.68425
106035	104225	82	46669	45777	81	1272	1225	14	1898	2410	23	5257	5245	41	8698	8499	53	239146	225935	98	1.68619
142055	127359	105	59132	53368	87	1819	1522	21	2692	2495	28	6518	5983	46	11631	10185	63	294459	264925	105	1.68716
104672	92463	88	38136	32547	84	1703	1643	16	2036	1649	28	4098	3537	36	5844	4975	44	140780	121032	101	1.68716
128131	111214	98	43574	38561	87	1143	1101	10	2157	2140	25	6163	5512	44	8658	6980	52	235426	204348	105	1.69104
94835	91998	83	35671	34758	79	1676	1391	15	1701	1941	26	3977	3727	35	6185	5305	49	171718	164919	96	1.69395
99388	93502	88	32917	30518	81	1709	1509	19	1974	1972	25	4609	4589	39	6756	6193	47	140175	130323	98	1.69395
232543	182109	104	71802	57285	101	4114	3190	38	5222	4311	41	10563	8462	59	14981	12137	64	318877	257926	120	1.69492
184803	152376	100	74148	61186	97	2517	2008	28	4655	3884	39	10352	8596	59	17377	14337	76	448638	384742	115	1.69686
190359	144108	114	70265	54049	95	2846	2354	31	3918	3093	38	8312	6515	56	9903	7892	61	245908	186164	114	1.69686
148585	116455	93	48915	38544	90	2445	1862	29	3598	2330	38	6150	5010	47	9014	7074	58	189070	146962	109	1.6988
154070	133032	99	66817	58428	90	1706	1693	21	2804	2902	31	7348	6434	45	8718	8008	49	280307	245101	107	1.69977
159587	124357	96	55595	43569	92	2184	1623	29	3047	2052	36	8534	6467	55	11804	9282	62	354117	274689	110	1.69977
33103	33205	73	10706	11196	42	459	481	0	484	694	0	1502	1578	18	2834	3039	28	62394	61940	82	1.70365
259813	209162	106	126980	101451	104	5362	4332	40	7384	6169	50	14959	12436	74	21073	17207	83	501945	428848	119	1.70462
200714	162296	98	69098	54890	94	2524	2059	30	4068	3672	38	9387	7610	56	12252	10943	60	320473	273116	112	1.70559
64350	63739	81	26766	26844	73	865	859	0	1005	991	0	2675	2552	29	3705	3349	36	87525	85852	91	1.70753
178056	139636	96	59428	46857	93	2506	1782	26	3433	2587	37	6879	5767	49	10174	8304	59	293535	232252	112	1.70947
123791	111363	86	46426	40253	87	1435	1079	12	3222	2576	35	6010	5798	44	10291	8973	54	283496	247349	103	1.70947
175374	125916	97	56081	39800	96	2723	1872	31	3496	2501	40	7024	5260	51	10967	7718	67	231500	161693	113	1.70947
237705	181344	117	89401	69495	104	4041	2757	38	6525	4775	49	11616	9174	61	17013	13264	77	375096	293568	122	1.71044
63954	63946	78	25179	25570	74	1100	948	0	1210	1082	7	2805	2750	30	4231	3964	37	95841	93994	91	1.71335
218067	176930	100	88852	73989	99	3860	2926	36	5185	4479	43	10497	8893	60	15295	12725	85	355135	299665	117	1.71335
144477	115721	97	45492	37027	90	2782	2431	29	3010	2377	34	6665	5215	48	8842	6958	62	193861	156788	108	1.71529
103548	98264	87	40986	39153	81	1591	1381	15	2510	2068	22	3833	3690	35	5787	5297	42	147719	136248	99	1.71529
192896	165668	94	88043	75254	92	3972	3654	32	6026	5182	41	11112	9290	59	15224	13014	69	326690	288683	110	1.71529
196526	154556	98	61691	47612	95	3158	2262	34	3934	2980	37	7692	5771	50	10399	8164	62	222159	169062	113	1.72014
126177	119001	88	54976	51324	85	1523	1360	19	2194	1957	27	5263	4934	40	7966	7939	49	199053	181862	101	1.72208
58514	57641	85	13072	13346	45	784	782	0	1622	1792	16	2870	2737	30	3920	3855	35	101240	96420	90	1.72208
41921	42347	71	20039	20268	59	273	357	0	805	737	0	1674	1968	19	2826	3005	28	82461	83106	86	1.725
86158	83938	87	26258	25393	77	1209	1216	14	2198	1883	23	3708	3529	32	5529	5424	38	122041	118896	96	1.72597
66997	54679	95	35224	23901	95	1115	557	0	2870	1545	21	4465	2786	62	6948	4084	81	171183	113647	95	1.72694
88307	86810	84	27333	27154	65	1373	1292	16	2150	1902	23	4388	4195	36	5897	5671	43	124686	116335	96	1.72791
118506	111653	100	37584	34970	81	2099	2019	23	2562	2100	26	5459	5053	41	8168	7880	50	188344	176579	100	1.72888
116438	100385	91	49491	43267	86	1869	1509	20	2726	2630	28	4548	3895	39	6851	5859	48	148567	127587	104	1.72985
90069	86652	79	29110	27486	80	2000	1547	22	2110	2209	23	4169	3861	35	5829	5389	42	124872	117660	97	1.72985
24645	25313	63	11917	12208	46	138	193	0	808	613	0	1367	1436	14	2185	2079	26	46318	45334	79	1.73276
196154	148215	105	74313	56225	100	2357	2012	26	4158	3295	41	8477	6823	57	15066	11252	75	395838	293823	117	1.7347
75312	73976	80	17789	17405	52	855	795	0	1307	1494	19	2954	2908	29	4759	4740	39	92521	93174	93	1.7347
49719	49946	75	16049	16306	48	604	770	0	1185	999	0	2146	2106	23	3800	3673	35	103264	105429	88	1.73567
78117	76548	79	28430	27322	77	1545	1332	16	1349	1545	16	3606	3740	34	4922	4494	40	116882	110741	95	1.73858
78926	75974	86	20460	20371	60	1208	1308	13	1855	1483	21	3457	3594	32	4638	4705	35	109549	108671	95	1.73858
110097	102470	87	44500	41074	83	892	805	0	1875	1434	20	4751	4192	40	7304	6446	55	197461	180159	100	1.73858
33001	34233	67	13777	13788	49	451	544	0	793	716	0	1381	1281	14	2264	2219	25	52085	53886	84	1.73955
155923	127602	96	66168	54673	91	1836	1582	18	3546	2989	34	7547	6285	51	12802	10639	72	354011	292710	109	1.73955
101989	99394	82	53931	53478	80	1284	1195	12	1760	1598	24	5383	5553	37	8008	7583	46	225922	218694	97	1.74052
266938	187533	130	166026	125538	120	4408	3118	39	8151	6284	57	14276	11056	69	21370	15744	101	529406	408759	136	1.74246
160555	131744	96	101209	87954	92	3452	2818	35	5238	4522	45	9643	8197	56	13356	10580	69	295509	250374	109	1.74343
124485	104460	89	48014	39994	86	1786	1408	21	2796	1752	35	5211	4157	42	7257	6268	47	176789	143294	104	1.74343
82729	76790	90	26528	23950	78	1166	1156	10	1276	1432	17	3494	3486	33	5850	5233	48	125993	117096	97	1.74634
182773	142941	97	69608	54471	94	2284	1741	27	3734	3178	40	8894	7097	54	13323	10457	69	396155	309303	111	1.74634
72349	72824	81	22978	23349	60	1388	1399	14	1470	1724	21	3597	3720	33	5416	4805	45	113290	109925	92	1.74731
83765	77918	82	29774	26293	81	1223	1261	13	1758	1557	20	3534	3195	34	5184	4467	42	115307	101022	97	1.74828
108390	106450	83	25142	24762	78	1113	1474	13	2142	2447	24	5452	5031	42	10310	9885	54	268801	253982	98	1.74828
124650	107743	98	42958	36115	88	2038	1575	25	2258	2103	29	5145	4533	41	6952	6149	53	172351	144831	105	1.75022
34219	34651	74	10166	10692	41	181	411	0	681	670	0	1477	1428	18	2420	2390	27	62990	65163	83	1.75022
198936	164337	102	65179	54221	97	3897	3173	35	6571	5889	49	9446	8025	56	13150	10770	61	289939	238981	114	1.75022
78669	76281	82	30992	31011	75	604	874	0	1700	1751	15	3490	3670	31	6160	6067	47	163101	157057	93	1.75119
210063	156924	107	64388	48108	96	3319	2247	35	4801	3751	43	9188	6486	61	11962	8829	62	277272	205309	115	1.75313
134153	112480	90	53685	45102	88	1864	1583	20	3301	2589	36	6550	5323	47	8701	7326	51	226096	183578	106	1.75313
69226	64316	81	29407	26401	79	836	683	0	1905	1323	16	2659	2666	28	4325	3815	36	99765	90390	94	1.7541
205645	160235	100	60042	46677	97	3355	2600	34	4795	3646	40	10067	8018	59	12422	9413	63	268926	207925	116	1.75507
44742	44436	74	10953	11238	43	509	679	0	856	1020	3	1472	1681	18	3068	3199	31	64334	63908	88	1.75507
72604	72389	75	24311	24161	73	1296	1249	14	1962	1594	19	3239	3022	31	4211	4271	32	115699	110380	92	1.75701
69377	69387	78	24040	24210	74	1179	1184	11	1364	1382	15	2512	2619	27	3785	4228	31	88997	89521	92	1.75895
119219	116739	82	61063	60412	82	2337	2122	24	2661	2844	29	6710	6170	45	12070	11559	55	337554	322400	99	1.75895
112156	96395	97	40170	33874	103	1939	1826	21	2003	1856	24	5282	4478	44	7457	5963	53	162317	134161	103	1.75895
42481	44671	54	20709	20717	60	720	674	0	1102	1267	14	1816	1824	20	2921	2932	28	61010	54461	88	1.75895
90700	91331	81	26300	26837	62	1482	1429	16	2207	2337	23	5133	5026	39	7521	7645	47	221601	212918	95	1.75992
71866	68863	91	20101	20099	58	1188	1197	12	2165	1781	26	3212	3335	32	5286	5102	44	116259	117300	93	1.76186
140984	118494	91	53052	44575	89	2009	1517	24	3143	2171	34	6281	5143	51	8425	7060	48	212484	177984	107	1.76283
59334	55921	91	14781	15079	47	544	669	0	588	729	0	2251	2322	24	3191	3047	31	87897	85585	91	1.7638
321499	212724	130	101509	67192	126	5401	3666	42	7819	4984	55	15085	9917	72	21371	13872	81	445537	297681	145	1.76768
91607	88234	84	36361	35574	78	1535	1501	16	1545	1884	20	3868	3799	33	4984	4741	38	122583	116608	96	1.76865
186684	153518	100	67890	57890	96	3670	3171	32	5162	4333	43	8770	7380	53	12414	10029	62	288074	243581	115	1.77156
95241	93625	84	25183	25246	72	1169	1314	12	1764	1662	17	4745	4383	41	8549	8621	50	217208	209762	96	1.77351
265848	185410	129	83431	59288	118	4434	2728	40	5558	4114	46	11811	8150	64	16312	11264	71	373775	260839	137	1.77642
114141	109303	85	29281	28275	76	2276	1990	23	2782	3130	25	5304	5206	41	8941	8495	50	204659	189796	100	1.77642
55438	56533	77	24921	25015	73	647	448	0	952	883	0	1938	1878	23	3273	3229	31	88076	89778	89	1.77739
147418	119390	93	46728	36791	90	2189	1583	27	2895	2741	30	6718	5489	49	9904	8168	62	205860	163908	107	1.7803
88433	88346	84	24982	25042	76	1265	1381	12	1691	1736	21	4358	4473	35	6767	6350	48	207293	201586	94	1.78127
104285	101116	81	36100	34310	80	1298	1158	10	2035	2109	25	5079	4675	41	8421	8293	45	231335	219428	98	1.78127
175944	147897	97	48034	37925	95	2181	1770	24	3065	2689	34	6884	5654	49	9913	8699	59	296907	249621	112	1.78127
86987	78871	82	36074	31663	80	1133	1188	10	1452	1811	18	3450	3154	31	4793	4785	39	140084	124779	98	1.78418
147198	131072	91	63519	57243	87	1822	1520	20	2814	2755	30	5506	4917	40	7914	6810	51	211764	188237	105	1.78418
61390	62858	76	17105	17131	52	769	879	0	1187	1564	16	2546	2401	27	4073	4209	34	97518	97745	90	1.78612
52845	54700	73	13848	14196	47	710	935	0	1197	1472	14	2626	2507	29	3544	3274	33	100164	98303	89	1.78612
107919	96283	89	35771	31021	84	1773	1921	20	2256	1917	26	4956	4549	41	7235	6082	48	157662	141439	102	1.78612
189569	139093	106	65620	48999	99	3240	2290	36	4775	3185	41	8983	6559	55	12092	9364	62	255989	184878	116	1.78709
65192	67580	74	27913	28650	74	966	1003	2	1833	1522	20	3076	2771	29	4706	4340	36	106756	104783	91	1.78709
208701	159520	112	83583	63785	100	2342	1848	24	4031	2984	39	9841	7977	60	14897	11069	69	415390	318472	117	1.78903
105561	94698	88	44726	39648	83	1120	1079	8	2401	2102	25	5249	4482	41	7052	6797	46	203744	181534	101	1.78903
54701	55701	76	17753	17955	52	694	658	0	1228	1274	15	2281	2250	27	3262	3109	33	87768	87044	89	1.79
59817	60434	77	24052	24025	69	989	845	0	1106	1012	3	2587	2375	28	3605	3380	33	78696	80561	90	1.79
61600	60660	78	14394	14244	50	938	916	0	1037	1668	15	2350	2181	27	3231	3437	29	82541	79841	92	1.79194
48843	50138	74	21220	21498	60	422	483	0	1353	1164	9	2179	1927	25	3864	4183	30	83399	83537	88	1.79194
183715	136492	98	219959	182774	98	8473	6416	47	12380	9893	64	23811	19055	93	33491	28178	97	679262	550954	114	1.79194
61188	60109	91	22243	21742	65	965	844	0	1354	1143	10	2111	2143	24	3211	3111	32	91757	84453	91	1.79291
119852	99667	90	45118	37458	86	1661	1457	17	2192	1907	27	4914	3745	42	6813	5789	52	153512	126140	104	1.79388
17002	19170	43	4649	4883	33	249	411	0	491	477	0	862	1012	3	1257	1072	11	34567	37209	74	1.79388
213485	160919	102	82646	63814	100	2957	2192	33	5136	3781	45	11016	8148	62	15419	12488	71	458509	348698	118	1.79388
102672	98518	97	35293	34446	79	1374	1390	16	2416	1972	26	4491	4546	37	7660	7453	49	227104	216014	97	1.79582
98509	96405	79	36543	35644	79	998	984	0	2665	2774	26	5417	5212	42	7706	8029	43	220747	217061	97	1.79582
86839	86091	80	21044	20507	62	1671	1732	21	1719	1726	23	3531	3490	33	5572	5457	39	113073	111403	95	1.79679
70590	71007	79	19832	19763	53	1195	1112	9	1218	1447	16	3077	2941	31	4781	4245	34	98645	93934	92	1.79873
106647	92606	88	43118	36466	86	1380	1176	11	2578	1778	26	4715	3982	40	6932	5983	48	138983	117459	103	1.7997
81509	70663	84	34633	30112	81	911	840	0	1929	1419	20	3078	2555	33	4973	4117	47	122421	103540	98	1.80067
213608	151722	105	72004	52763	101	3304	2408	37	4555	3015	46	8934	6791	58	12679	9637	67	265093	186808	120	1.80552
68459	69537	78	18886	19075	52	835	666	0	1444	1171	9	2485	2666	25	3741	3808	33	106691	105510	92	1.80552
101121	90659	87	33054	29181	83	1595	1558	20	2622	2368	25	4985	4202	40	7531	6012	53	157050	136032	101	1.80746
122525	110617	88	53466	47356	85	1626	1156	17	3363	2975	32	5129	4694	40	7593	6525	49	203351	176798	103	1.80746
215086	172939	104	71338	56704	99	3968	2955	36	5855	4797	45	10505	8494	58	14067	11627	71	334915	272555	117	1.80843
81315	79017	78	26798	26190	77	1319	1177	11	2132	1753	26	3154	3094	31	4307	4312	35	110290	106778	95	1.81328
117249	112823	89	40728	38742	83	1732	1707	19	2725	2757	30	5787	5349	43	9210	8866	48	195004	185494	101	1.81328
101606	100556	83	29105	29397	78	1072	1250	12	2695	2592	28	5882	5882	40	8323	8131	49	248546	239706	98	1.81328
44709	45299	74	16198	16334	50	810	866	0	672	809	0	2027	2226	23	2842	2735	29	67287	62986	86	1.81716
263627	170819	124	95912	62830	109	3558	2281	40	6105	3932	54	12086	7593	66	18261	11667	77	419918	282398	128	1.82007
143180	135292	103	46413	44214	84	1514	1415	15	2521	2272	27	6621	6011	46	10485	10028	57	310221	293315	103	1.82104
63767	61026	85	22932	22350	69	872	924	0	1423	1291	15	2788	2612	28	3443	3733	32	99577	97943	92	1.82298
103592	100870	86	24255	23981	74	1335	1089	10	2627	2472	27	6139	6052	43	8277	8143	49	233876	222777	97	1.82395
57349	57549	76	23795	23844	68	989	835	0	1290	1555	14	2373	2560	26	3401	3555	33	81771	75912	91	1.8259
88505	87238	79	29807	28798	78	1708	1514	21	2012	2334	23	4013	3846	37	5532	5103	41	124863	120289	95	1.82978
96478	93587	92	37567	37295	79	896	1006	2	1797	1837	23	4811	4400	40	7198	6991	48	192100	185599	97	1.83269
100281	97325	82	28831	28491	77	1707	1520	20	2102	2061	22	5637	5633	42	8202	8353	46	237209	229655	96	1.83366
125441	102985	105	44286	36846	87	1910	1635	22	2505	2201	34	5630	5048	45	8115	6119	57	190265	152596	105	1.8356
148673	122275	93	49531	41062	90	2077	1855	23	3063	2584	37	6426	5470	46	9055	7413	56	203735	171276	109	1.8356
75906	74406	89	22652	22384	72	818	965	0	1283	950	0	2788	2712	28	4247	3659	39	106055	103994	93	1.83948
96552	85112	90	35397	30634	84	1071	1115	7	1915	1524	23	3789	3538	34	5761	5172	43	139655	123946	100	1.84336
87757	86344	84	35145	35040	77	1433	1179	11	1817	1605	22	3967	4054	33	7049	6582	46	188149	182456	95	1.84724
96368	87273	85	38429	33889	83	1575	1291	18	2014	1594	22	4268	3724	40	5760	5328	41	143526	131294	99	1.85015
88779	75869	91	33833	29677	82	892	862	0	1440	1470	22	3245	2870	32	5383	5031	40	124247	102794	99	1.85112
87584	82801	95	24789	22765	95	1073	943	0	1812	1505	20	4325	3793	37	7186	6740	49	185618	175523	95	1.85112
169400	137003	105	60294	49348	93	2463	2085	26	3004	2629	33	6845	5456	51	9828	7719	54	247525	195381	111	1.85209
148229	117918	93	62025	49764	91	1922	1513	19	2943	2255	33	5894	4681	49	8346	6733	50	243596	196202	108	1.85403
182403	143815	104	62165	49445	95	2172	1702	27	3794	2897	38	7966	6361	52	11697	8903	68	241931	180276	113	1.85403
279644	184045	121	81071	55795	117	4129	3080	38	5870	3861	50	12566	8910	64	17796	12098	80	380018	253748	137	1.85597
138743	117317	90	47086	38757	87	1796	1641	19	2902	2164	32	5995	4860	47	8228	6394	55	173391	141929	105	1.85597
60726	61269	82	24576	24866	71	788	818	0	824	1491	15	3074	3217	29	3791	4196	35	118365	119658	90	1.85694
81671	79803	80	31154	30778	77	899	1051	5	1688	1561	20	3887	4157	33	6230	5602	44	171595	167397	95	1.85694
130667	109790	92	44518	37003	87	1766	1729	21	2665	2325	27	5372	4319	44	7534	6355	48	181474	149750	105	1.85791
183246	147084	103	61585	48992	97	2526	2151	28	3916	3122	38	9029	7355	54	15364	12658	78	416422	343848	115	1.86179
149305	127781	98	41756	34911	90	1669	1655	17	3385	3095	34	7155	6243	46	11288	9934	65	315363	274738	107	1.86276
187237	149561	98	75031	60428	96	2068	1900	22	3237	3027	35	9509	7509	62	13032	10369	66	398514	316899	113	1.8647
92118	90894	82	29546	29044	79	1456	1407	14	2268	1994	24	4762	5027	36	7801	7374	55	212202	203007	97	1.86567
201515	172787	101	65203	55620	94	3067	2823	30	5317	4377	44	9377	7706	55	14412	11442	66	278095	232519	112	1.86664
210271	167135	99	64699	51184	96	3355	2302	34	4533	3799	42	9008	7020	57	12101	9793	68	270411	213926	115	1.86664
74405	71537	93	26105	25113	75	1230	1217	12	1673	1876	17	2962	2702	33	3435	2892	35	86226	80130	93	1.86858
165030	131049	97	51268	39916	94	2360	1412	29	3302	2790	37	6629	5024	48	8998	6678	55	203279	154101	111	1.86858
305754	207849	123	95515	63581	121	5206	3320	42	8007	5781	52	13906	9574	72	18473	13258	77	406786	278669	140	1.86955
210314	156841	112	67683	50955	99	3233	2296	34	4719	3085	48	8722	6587	56	13382	10202	65	295967	226602	117	1.87149
311262	218328	122	136061	97061	119	6335	4268	46	10191	7266	75	20528	14544	90	28743	20424	107	699165	502116	137	1.87149
215252	171095	100	85339	67790	98	3792	3264	34	5779	4674	50	12002	9953	62	16244	12081	82	390579	328461	116	1.87149
289399	216390	110	84562	62825	107	5182	3765	41	6728	5519	45	13768	10524	66	18510	14794	75	402808	308685	126	1.87149
115185	111291	84	36550	35591	80	2143	1935	23	3248	2916	31	5568	5600	38	6104	6515	43	167973	156727	99	1.87246
34571	35435	71	10951	10872	44	648	671	0	1053	1129	8	1846	1974	19	2535	2519	27	63233	63860	83	1.87537
57733	60433	74	26087	26146	73	392	428	0	1237	937	0	2524	2397	28	3504	3184	34	97598	97558	89	1.87537
68049	65776	81	17363	17297	54	1226	1465	13	1257	1310	13	2707	2701	27	4396	3993	38	92456	87740	93	1.87732
38351	39152	71	19651	19812	57	205	343	0	1112	651	0	1498	1439	17	2484	2224	26	61757	60166	86	1.87732
72227	72134	77	22886	23023	66	896	975	0	1257	1417	14	3120	3110	31	4260	4017	38	111808	107306	93	1.87829
63267	63205	84	14740	14741	49	1279	1167	10	1385	1462	18	3254	2951	32	3602	3824	33	92914	90673	91	1.88314
270332	212031	115	150327	115175	115	4696	3228	40	8111	6366	55	14885	11717	68	22288	17596	84	578288	468821	131	1.88314
80351	79779	86	24291	24408	61	1406	1382	13	1763	1889	18	3453	3450	32	5669	5338	42	150734	148576	94	1.88314
170523	130062	100	64850	49691	94	2337	1771	29	2839	2153	36	7009	5455	50	11023	8596	72	269998	209840	113	1.88605
256417	200831	122	138933	113914	113	5528	4670	40	7544	6323	53	15047	12816	75	22126	18472	87	507138	433609	129	1.88799
71695	71407	82	16938	17326	52	1116	1047	5	1610	1532	16	2435	2541	26	3897	3588	34	89183	84672	93	1.88799
59299	58596	75	17453	17772	51	987	1296	11	1157	946	0	2565	2405	27	3299	3330	33	83255	81518	90	1.88896
158762	131314	91	46011	36830	91	2237	1760	25	2880	2895	33	6069	5098	45	9165	7516	52	196068	162112	108	1.88993
87910	85912	82	13196	13094	48	1434	1243	15	1633	1609	22	4042	4100	33	6017	5939	44	117818	112353	96	1.8909
60231	60798	76	22612	22801	68	1162	1197	11	1842	1580	19	2978	3356	29	4995	5122	35	106760	106907	91	1.89284
216203	153920	105	77035	55663	104	3766	2517	39	4481	2726	43	9811	6866	59	15665	11097	73	349693	249051	121	1.89866
128118	123193	83	38449	35918	82	2126	2142	25	3460	3283	31	5776	5791	41	7916	7515	46	173386	163741	99	1.90836
104474	102469	81	30754	30681	77	1567	1532	18	2606	2747	27	5547	5380	41	9696	9702	50	266272	253952	97	1.90933
75942	74307	86	20251	20001	59	1282	1159	10	1459	1459	12	3140	2864	31	4025	3862	36	87091	86108	94	1.9103
48239	49059	71	22088	22485	63	518	424	0	570	668	0	1923	1940	23	2583	2516	30	76352	74510	88	1.91127
74419	73072	78	30884	29672	76	1020	1116	8	1417	1355	15	2917	3062	31	4201	3993	35	99368	97743	94	1.91127
197003	139775	103	70369	50136	100	3618	2336	37	4611	3389	42	9443	6997	57	12875	9550	68	272570	191276	119	1.91321
135584	114973	90	49001	41062	87	2128	1726	23	2479	2096	31	5521	4853	44	8201	6943	54	193615	161511	105	1.91321
167754	132807	93	65405	51992	92	1873	1510	19	3580	2608	36	8182	6414	57	12870	9961	66	362651	281790	110	1.91321
183049	154108	97	73105	61225	93	2272	1982	24	4049	3318	40	9431	8665	50	14851	12550	74	412389	349777	110	1.91515
322798	239256	137	193567	143532	136	5589	4397	41	9028	6621	59	17695	13569	71	26458	19670	104	626769	491051	153	1.91515
141105	123245	90	49561	42202	88	1310	1300	16	2451	2605	30	6665	5853	47	10643	9323	60	309266	273582	105	1.91612
75106	74687	83	22373	22339	61	1007	1103	7	1534	1412	18	3790	3920	33	6083	5535	41	166775	159372	93	1.91612
116609	102353	98	51234	44540	87	1653	1321	18	2126	1858	25	4906	4164	44	8212	6852	52	206447	176658	103	1.91709
62855	59368	87	16613	16523	51	916	931	0	1106	1019	4	2679	2639	28	3002	3371	27	69571	71462	92	1.91806
68983	69738	80	23650	23644	68	807	780	0	1817	1462	16	2769	2828	29	3563	3083	36	82227	77961	92	1.92194
135967	128482	89	41267	39087	84	2712	2580	26	3124	2755	32	6692	6385	45	9043	8688	53	206171	192939	102	1.92388
103990	102558	83	25116	24866	72	1279	1341	14	2267	2326	26	5468	5321	39	8898	8153	51	239665	228610	98	1.92388
21578	20678	63	6953	7127	38	294	234	0	356	401	0	1050	995	0	1583	1791	22	42419	45501	78	1.92679
71451	71046	76	21502	21824	62	1064	1016	3	1506	1465	15	3090	3126	31	5409	5160	39	121041	115976	93	1.92874
127816	104660	92	43462	35444	88	1836	1720	24	2425	2222	27	5019	4088	42	7999	6660	53	157874	128902	106	1.92971
123550	105903	91	51573	44793	87	1249	960	0	1516	1859	23	5411	4667	44	7664	6399	51	214341	182455	104	1.92971
107836	104833	90	39152	38248	80	1547	1410	17	2692	2715	30	6619	6233	44	10170	9579	58	299903	285310	98	1.93165
65740	64588	78	22958	22497	67	962	833	0	1268	1422	15	2516	2339	29	4234	4369	36	88903	84386	92	1.93456
126136	103469	93	42912	35689	88	2077	1544	27	1847	1632	22	5061	4301	44	6678	5276	46	146980	118464	106	1.93747
149054	114521	96	55093	42466	92	2333	1631	26	3324	2325	37	5745	4444	47	8491	6389	55	197930	146723	110	1.94329
94376	90297	82	29177	28830	78	1164	1265	13	2345	2324	27	5277	5145	41	8518	7947	54	224425	220148	97	1.94426
199597	145937	108	66541	49924	98	3090	2219	33	4694	3465	40	9088	6412	58	13788	10304	70	270606	196345	117	1.94523
38241	39096	50	12646	12995	45	636	534	0	356	439	0	1762	1856	20	2034	2259	23	57797	59020	84	1.94523
63517	63041	77	19072	18623	72	744	742	0	1749	1590	19	2123	2118	25	2825	2876	30	85164	82132	92	1.94523
184560	163051	98	59625	52077	91	2826	2411	31	4508	4266	35	10715	9776	56	16515	14515	82	465782	433740	110	1.9462
82992	80027	82	24888	24695	74	607	907	0	1287	1413	15	4200	4167	36	5436	5150	45	169264	167921	95	1.94814
76431	76289	76	35133	34934	77	801	985	0	1629	1352	13	3164	3129	30	5074	4691	38	117225	113285	93	1.95687
91440	85724	83	31402	29062	82	1339	1221	11	2014	1968	23	4245	3985	39	5816	5650	42	138630	128367	98	1.95784
121222	117528	82	40878	39546	81	1380	1235	14	2595	2318	30	6327	6242	45	9509	9615	52	270280	255027	99	1.95784
258850	178629	114	132801	97818	113	6464	4503	45	8078	6841	49	17952	13407	84	24230	18761	112	521142	413034	131	1.95784
96997	96723	84	39833	40079	77	1374	1036	11	2274	2050	27	4364	4786	33	6076	5473	44	175482	166116	95	1.95881
150310	139191	88	66803	60138	89	2206	1991	23	3343	3188	35	7712	7128	51	13727	12444	74	387214	351579	104	1.95881
177816	148687	101	68950	59880	93	2290	1687	24	3603	3347	36	7109	6495	47	10837	9470	68	310791	271862	111	1.96269
81663	77041	81	33164	30744	80	1028	1059	7	1966	1654	21	3548	3637	32	5762	5705	40	131050	119796	95	1.96269
93668	91945	91	34105	33896	77	1373	1367	16	1919	1724	22	4992	4848	37	6554	6261	44	189012	183604	95	1.96754
123479	107037	92	50338	43647	86	1389	1334	17	3311	2780	32	4981	4474	40	7309	6262	48	223688	195052	103	1.96948
124938	112879	88	44562	39387	83	1740	1570	22	2478	2161	29	5693	5022	42	8328	7244	58	165354	147784	103	1.97045
158993	128833	94	61542	49599	92	2056	1335	22	3313	2470	36	6008	5008	46	9444	7365	61	265143	212485	109	1.97336
101389	95270	85	48906	46404	80	1525	1308	17	2240	2131	23	4592	4302	39	6221	5733	44	187414	174315	98	1.9753
76020	74316	79	19569	19294	57	1480	1310	18	1535	1780	18	2842	2617	32	4566	4793	39	101879	98701	94	1.9753
224041	177021	100	75946	59896	99	3888	2986	35	5232	4098	44	8783	7117	56	12858	10724	64	283792	222037	118	1.97627
94531	91945	84	22598	22175	65	1895	1820	21	1849	2168	24	4342	4040	37	5918	5693	39	136439	127865	97	1.97627
80168	72424	93	27692	24464	80	1717	1386	16	2075	1528	23	3069	2897	32	4270	4337	35	113637	105800	96	1.97919
124321	101058	95	46134	38396	87	2013	1580	20	2065	2118	22	4733	3990	43	7507	6274	51	149808	121614	105	1.98016
127392	107228	98	40931	33779	89	1491	1259	15	3160	2739	32	5767	4792	44	8979	7587	55	223891	189509	107	1.9821
93235	84834	92	35392	31612	79	1470	1342	15	2129	1906	18	3467	3491	34	5494	5490	42	157323	142150	97	1.98307
57801	56896	88	21143	21152	61	638	810	0	1360	1446	17	2235	2338	25	3426	3337	36	78249	76954	89	1.98404
119120	112973	96	37300	36415	81	1446	1562	17	2268	2325	24	5955	5751	42	9607	9207	52	260823	243861	100	1.98501
82305	81000	80	35388	35577	77	808	848	0	2003	1958	23	4101	3962	35	5966	5626	43	162170	154419	94	1.98695
144090	128783	89	47512	41754	86	2300	1883	25	3530	2974	38	6141	5527	48	8295	7831	51	199984	176368	105	1.98889
99903	90309	82	36356	31764	81	1508	1013	3	2618	2376	27	4267	3664	39	6053	5461	44	144268	122151	99	1.98986
202269	138751	104	78509	55674	100	2000	1416	26	4255	3570	39	9253	6409	60	15063	10525	76	419851	288070	118	1.98986
77726	75432	79	28549	27126	79	817	845	0	1626	1402	17	3157	3128	30	4527	4341	38	108244	105081	95	1.98986
91952	83587	84	33151	29877	81	1439	1470	17	1795	1703	22	4205	3573	38	5813	5413	43	124483	109368	98	1.99083
76968	75326	92	21151	20600	66	1264	1270	11	1417	1443	16	3786	3837	35	4722	4927	35	105679	102004	94	1.9918
78958	75839	81	23167	22767	61	1065	1182	10	1692	1878	22	2973	3072	30	4412	4298	37	99879	100262	94	1.9918
158425	125185	104	56114	44776	91	2713	1874	30	3073	2445	36	7307	5620	46	11624	9630	66	253519	196049	109	1.99277
63331	61328	90	14043	13910	46	1204	1131	9	1235	1225	10	2423	2588	25	3860	3710	33	82881	79092	90	1.99374
150397	127853	91	62036	52704	90	1860	1533	21	2952	2523	31	6133	5164	46	9440	7985	59	230116	189285	107	1.99471
66213	67034	81	20161	20321	57	686	524	0	1117	1277	12	2916	2724	29	4012	4115	31	124747	124811	91	1.99568
64829	64493	74	23535	23184	72	976	951	0	1073	1236	12	3009	2908	29	3904	4390	32	84168	82179	91	1.99859
206748	165512	102	70088	55423	100	2430	2070	27	4842	3800	41	10543	8753	56	17870	13826	80	485387	395779	118	2.00053
113963	111700	83	45156	44050	80	1323	1474	14	1874	1695	23	4598	4639	37	6432	5806	46	188194	185240	98	2.00053
101214	100498	81	31186	30774	78	1294	1256	11	2008	1866	23	4876	4636	39	6653	6486	45	189067	180982	97	2.00441
24109	23816	64	9585	9862	41	93	186	0	477	365	0	1005	1089	7	1590	1871	19	51004	54004	79	2.00538
213064	161776	103	66972	50627	101	4050	2892	37	4493	3805	44	9491	6857	58	12832	9979	68	282908	212410	119	2.00538
184918	143716	98	81275	64149	97	3043	2239	31	4045	3335	44	8157	6209	53	10863	8090	67	264598	206538	114	2.00829
88584	88058	80	30688	30543	77	970	992	0	1828	2035	21	4500	4295	37	6081	6294	46	178584	172107	95	2.00926
168047	136370	98	65660	54833	92	2564	1967	30	3674	2596	38	6809	5626	48	9144	7641	58	207007	173711	110	2.01314
80508	77144	82	33473	33005	78	829	882	0	1555	1585	17	3233	3071	34	4028	3958	35	122102	115047	95	2.01411
229874	184430	107	94412	77540	104	3848	3185	35	5962	4483	50	11702	9305	65	15942	13192	69	347453	284955	122	2.01605
96969	95415	80	53442	52546	79	1334	1396	13	1993	1708	21	3676	3654	35	4972	5025	36	145664	140741	96	2.01605
49064	48894	74	19902	20108	63	709	579	0	723	676	0	2027	1948	22	3196	3114	32	73328	73060	89	2.01702
130994	106883	93	44277	35988	89	1557	1408	18	3032	2198	33	5217	4585	45	9144	7093	60	198486	160784	107	2.01896
113955	100506	90	39373	33743	85	2054	1399	24	2126	1744	28	5168	4121	44	7702	6613	50	180704	149860	102	2.01896
107362	95715	89	41595	36695	84	1448	921	0	1800	1857	20	3858	3410	36	6858	5926	51	162877	149033	102	2.0209
102212	95899	84	51319	46991	83	1402	1069	7	2459	1853	26	5250	4948	39	6829	6118	48	204396	184123	100	2.02284
92810	89720	81	28634	28005	77	1619	1503	16	1780	2176	20	4130	4158	35	6324	6358	45	140821	136150	96	2.02284
71734	72645	80	16811	16978	52	1215	1379	13	1517	1519	19	3319	3226	32	4194	4312	34	99796	93052	93	2.02478
237881	170217	107	92950	69380	102	3239	2339	35	5744	4013	51	10927	8151	62	15425	10969	71	346710	238564	120	2.02769
54170	51939	81	12411	12522	45	673	608	0	1157	1348	10	2037	2108	25	3066	3167	31	92791	90003	90	2.02963
272768	189063	120	96720	68645	112	4184	2727	41	6329	4487	49	11852	8756	65	17102	11772	79	363557	256059	131	2.02963
123860	118427	84	61399	59274	82	1609	1810	18	3119	3071	31	6253	5988	45	10738	9910	53	297340	281253	99	2.03158
116092	99567	88	41299	34853	86	2039	1820	21	2884	2595	31	4824	4142	42	7537	6059	51	168427	146323	104	2.03158
163113	127413	96	65965	50519	93	2143	1634	26	4163	2748	44	7703	5667	53	12898	10785	64	371003	290517	110	2.03158
108288	99412	88	48589	43810	82	1297	1397	14	2442	2025	26	4631	4141	40	6514	5961	42	204685	184595	99	2.03255
85228	83984	82	19390	19280	58	1378	1290	12	2101	2047	22	4192	4074	35	4952	5327	35	116961	114361	95	2.03352
98293	94599	81	37960	35677	78	856	869	0	1933	1665	27	3554	3403	33	4816	4546	37	129022	119272	97	2.0374
161461	131406	97	59224	48112	91	2029	1636	23	3349	2869	33	6839	5765	46	11267	9710	57	303713	241010	109	2.03934
116373	112929	82	28235	27471	80	1280	1420	13	1915	2055	24	5642	5527	40	8289	7962	52	240669	228979	99	2.03934
112251	102239	84	45815	40383	85	1308	1162	12	2144	1736	29	4548	3860	40	6015	5690	42	170996	148099	100	2.0471
279779	201213	113	89308	63634	108	3672	2727	35	7147	5659	53	12341	9095	69	17483	12931	80	378900	284570	127	2.04807
139704	108439	97	52008	40812	91	1709	1481	21	2689	2131	27	5391	4172	45	7126	5805	49	164266	125737	110	2.04807
87292	81572	86	36604	33157	80	1100	984	0	1771	1523	19	3358	2992	32	5843	5511	40	128015	116801	97	2.05001
245891	178117	112	84858	63722	109	4042	2774	37	6512	5101	48	11866	8304	65	17542	12742	75	381985	288745	128	2.05001
27170	29063	64	10317	10317	44	252	330	0	469	400	0	993	1237	11	1688	1831	19	51548	51608	80	2.05098
91936	82387	82	38937	34337	82	1470	1266	14	2157	2165	24	4020	3561	36	5344	4940	39	134979	116935	99	2.05098
55875	57165	68	11669	11643	44	906	1063	4	821	772	0	2231	2036	26	3758	3868	33	78496	77212	90	2.05195
88005	85990	79	40064	39671	79	1218	1116	9	2056	2023	24	3864	3784	33	6020	5547	42	169180	163305	96	2.05195
268789	187567	124	70609	47152	117	4081	2434	41	6115	4210	50	11988	8525	61	16620	12320	75	357375	252248	135	2.05389
31294	33298	67	7902	8137	39	676	638	0	593	889	0	1346	1225	11	2514	2480	24	57647	57787	82	2.05486
65263	65988	75	12904	13300	45	739	709	0	1134	1060	6	2154	2555	25	3730	3752	34	96090	94424	91	2.05486
87493	80700	84	31726	28599	81	1168	1058	11	1601	1737	22	3757	3477	37	4961	4660	40	130652	115548	98	2.05777
55326	56834	62	18110	18003	53	612	553	0	1398	1043	8	2285	2008	26	3207	3325	31	87296	90222	90	2.05777
86075	80532	87	28461	26040	78	1408	1336	15	2378	1813	23	4029	3645	35	5581	5465	41	126014	116907	96	2.06068
113016	96826	87	42755	36041	84	1947	1781	23	2122	2092	24	4530	3924	38	6763	5758	49	141361	121751	102	2.06165
53276	53677	76	19264	19460	57	687	848	0	1242	1380	12	2130	2180	24	3320	2911	34	88667	87828	89	2.06359
25111	24116	60	7295	7393	39	461	305	0	229	398	0	973	1034	5	1547	1633	17	49743	51149	80	2.06456
77089	72705	81	29235	28324	77	1033	998	0	1258	1380	11	3139	3070	31	4197	4097	37	110824	112967	95	2.06553
170373	147000	92	57066	48164	90	2441	2174	27	4405	3875	37	9034	7984	54	13612	11669	62	406329	346087	108	2.06844
137414	123897	88	50550	45065	87	1849	1291	17	3774	3121	38	8304	7139	53	13629	11271	69	376427	327600	104	2.06844
68571	71050	76	21007	21564	53	1301	1177	10	1354	1219	12	2914	2906	29	4033	4106	35	89386	88642	90	2.06844
127159	106059	98	47556	39859	88	2165	1673	25	2993	2750	29	5837	4938	43	7374	6235	49	153069	132668	104	2.06941
256864	192535	116	128197	97869	113	5258	4176	38	8246	6233	54	17131	13071	78	24518	19307	114	642862	494801	130	2.07038
120160	99775	88	47710	39978	86	2097	1581	24	2546	2369	27	5253	4348	43	7422	5761	53	156174	129039	104	2.07038
89139	88479	84	30726	30660	77	1181	973	0	2129	2067	23	4594	4565	36	6782	6742	44	201474	199131	95	2.07135
122241	100013	94	42416	34731	87	1894	1353	21	1780	1707	26	5104	3772	44	7604	6217	52	171698	143536	106	2.07135
94822	92653	82	43967	43652	79	1531	1476	16	1998	1966	26	4087	4003	34	6303	6462	42	149111	141132	96	2.07135
329099	214698	126	109923	72468	123	5423	3254	47	8679	5628	61	14881	9774	71	21422	13327	89	427295	281380	142	2.07232
102577	88768	87	38339	33912	84	1464	1217	17	2309	1905	21	4129	3663	39	5736	5150	43	122306	106032	101	2.07426
183777	142546	96	56107	42480	93	2866	2296	30	4489	3253	45	8152	5890	60	11807	8786	62	250710	185820	111	2.07426
104044	100696	83	48571	47658	80	1380	1256	12	1745	1680	19	4615	4310	40	6386	6221	42	182453	173403	97	2.07426
194602	139522	107	88284	67144	104	2627	1824	33	4011	2763	38	7875	5776	54	10020	7354	62	216365	155457	119	2.0762
167609	124823	97	57597	43128	94	2839	2008	32	3790	2744	41	8154	5990	58	10320	7378	67	229993	173565	111	2.0762
163946	132097	101	65645	53091	93	2273	2049	23	4493	3662	44	9429	7412	57	13351	11014	78	380836	303819	111	2.0762
146786	120522	92	52440	42264	90	2119	1578	26	3375	3014	34	6400	5292	49	9923	8170	60	245982	195622	108	2.0762
56825	55115	77	20291	20058	60	835	884	0	1032	1144	9	2510	2324	27	3472	3242	32	82420	81701	90	2.07814
197365	157579	103	107664	89718	97	3528	2891	33	7099	5890	53	12221	10556	62	17041	14057	76	505191	422616	114	2.07814
74234	76172	77	21312	21674	54	995	1034	7	1772	1566	19	3328	3179	31	5170	5082	39	118093	112783	92	2.07814
83375	82151	95	22017	21864	60	1000	842	0	2207	1663	30	4176	4268	32	6788	6609	42	178786	174346	95	2.07911
235682	170711	112	72877	53215	103	4128	2628	39	5327	3923	45	11195	8330	62	16263	12512	76	346458	254541	122	2.08105
112039	95109	87	38584	31582	85	2249	1762	24	2614	2175	32	5530	4734	42	8723	6899	50	164749	135655	104	2.08105
40593	41293	72	17755	17894	51	504	585	0	929	918	0	1943	1943	22	2265	2390	27	57032	55969	86	2.08105
173251	147676	95	52386	43020	92	2753	2634	27	3417	2804	36	7115	6047	51	9376	8245	53	224895	197349	111	2.08785
148916	126766	103	53382	45088	91	2414	2132	26	3294	2878	32	6714	6081	47	9532	8075	54	208373	175455	108	2.09173
179234	139022	102	52751	40958	94	2606	2306	28	3745	2895	38	7157	5731	52	11100	8071	60	236443	186201	112	2.0927
197835	149404	99	74840	56917	97	2068	1524	26	4488	3417	42	9882	7412	57	15499	11014	74	433089	321407	115	2.0927
63233	61731	78	12944	12853	46	1114	1155	9	1412	1156	9	3069	2861	30	4180	4235	34	100107	97190	91	2.09464
58279	58931	75	14505	14525	47	750	662	0	921	1004	2	2025	1960	24	3100	3124	34	77406	72656	89	2.09658
48291	48176	74	17834	17588	54	799	733	0	815	815	0	2184	2512	24	3685	3647	34	106305	106707	89	2.09658
103020	98823	92	29892	29675	78	1618	1430	16	2604	2213	28	5712	5621	41	9579	8878	50	247293	235607	98	2.09658
42224	43091	70	18311	18886	52	734	866	0	969	906	0	1869	2038	21	3314	3317	32	81274	80497	86	2.09755
121677	104077	96	41033	34795	84	1949	1504	23	2049	1921	25	5109	4211	45	8939	7392	56	174184	148044	103	2.09755
98722	89475	92	34153	31063	81	1906	1985	19	2222	1976	22	4195	3669	37	5901	5384	44	134249	126170	99	2.09852
111297	96606	87	39932	33006	85	1425	1228	12	2137	1964	25	4431	3741	41	6020	5345	48	138692	118120	102	2.10143
165456	137073	96	62703	51697	91	2173	1705	25	3893	2782	38	8910	7331	55	12955	10986	64	361206	293755	109	2.10628
80910	73163	92	33627	30471	78	1542	1295	14	1605	1402	20	3267	2886	32	5051	4575	39	108709	100594	96	2.10725
81775	74799	92	26839	24539	73	1066	988	0	1537	1470	18	3555	3214	34	4428	4386	37	114501	104412	98	2.10725
163041	132963	99	71991	58769	93	1863	1498	22	3847	3009	37	7388	5978	50	10974	9173	59	288345	229002	111	2.10725
168564	146967	89	46738	41271	86	2059	1549	26	3820	3566	36	7346	6254	48	9940	8285	57	287651	248315	107	2.10725
65247	64260	82	19391	19161	58	1180	1233	12	1075	1202	15	2831	2691	28	3849	3548	34	83159	79525	92	2.10822
116396	98940	87	36568	30496	85	1492	1359	18	2287	2232	25	4764	4018	41	6533	5413	47	136844	113273	103	2.11113
94346	84329	93	42862	38351	81	1122	879	0	1984	1569	27	4256	3907	36	6172	5658	47	184994	169591	99	2.11113
133620	110372	89	48593	39798	88	1781	1557	23	2645	2472	29	5648	4509	46	7725	6497	50	178802	149296	106	2.1121
234608	171557	107	71674	52294	104	4093	2629	38	5188	3941	46	10321	7128	61	14963	10817	77	313747	218735	122	2.1121
114375	97362	97	39157	33056	84	1589	1181	16	2464	2018	25	4316	3754	37	6383	4849	46	128442	107625	102	2.11307
48112	47053	76	18205	18382	54	505	635	0	1337	1021	4	1636	1817	18	2381	2501	27	78094	76952	89	2.11404
127033	115279	95	42247	37947	85	1512	1347	16	2654	2247	27	6375	5602	45	10134	9027	56	298073	276858	103	2.11501
84061	80994	81	28315	25921	80	1327	1300	14	1931	2064	22	3520	3428	32	5174	4829	39	118641	107918	96	2.11889
30106	29627	71	9802	9970	42	304	472	0	482	331	0	1212	1059	6	1430	1655	19	49222	48872	82	2.11986
164134	141987	100	54877	47983	91	1958	1791	21	4404	3561	37	9268	8202	56	13454	12180	65	390641	344612	110	2.12277
73682	74115	83	32465	32561	75	772	753	0	1051	799	0	2804	2752	31	4365	4314	36	116578	112692	92	2.12471
109877	106537	84	43277	42759	79	1560	1703	20	2748	2695	27	5329	5453	38	8781	8542	53	251791	234591	97	2.12471
42620	41633	77	16974	17203	53	568	663	0	636	883	0	1517	1552	17	2180	2013	23	58096	56984	87	2.12762
101568	99656	83	32679	31251	78	1510	1552	18	2418	2206	26	4585	3975	39	6133	5837	41	140435	132835	97	2.12762
70355	68428	85	15099	15093	50	1140	1171	10	1511	1482	15	2765	2709	29	4038	3767	34	91854	90062	93	2.12859
97319	93394	83	30568	28607	80	1310	1149	12	2227	1960	24	4644	4361	37	6571	5916	48	164827	154307	97	2.12956
42549	42894	73	19932	19977	56	662	888	0	677	768	0	1714	1603	19	2403	2528	24	57906	57259	86	2.13053
86120	87174	88	41254	40879	78	752	855	0	1935	1658	19	4042	4239	32	5655	4741	43	164473	158415	94	2.1315
37877	43733	47	17488	17445	54	397	425	0	618	511	0	1625	1684	17	2526	2388	28	69376	68808	85	2.13247
32582	32990	67	13030	13321	46	660	576	0	829	663	0	1157	1366	14	2116	1637	32	56319	56720	83	2.13247
172467	146868	109	72350	61405	94	2096	1890	22	4043	3741	35	9343	8225	55	12536	10726	64	343114	297229	111	2.13345
154164	125157	93	65521	54673	92	2472	2229	25	3321	2746	35	6134	4973	46	8925	6946	58	197794	161704	109	2.13345
79147	76999	84	33039	33100	76	991	782	0	1201	1350	17	2645	2823	28	4261	4233	36	135573	130639	94	2.13345
79392	80594	78	26086	26172	61	1078	1107	7	2338	2127	25	3641	3787	33	6063	5786	41	131313	127686	94	2.13442
131120	104661	93	43932	35179	89	1789	1519	23	2258	2259	27	5042	3848	46	7586	6399	49	159274	126727	107	2.13442
215168	164233	98	82630	62912	99	2786	2096	29	5073	4223	45	10846	8042	63	15536	11515	81	438579	330912	116	2.13442
172470	136822	102	64928	53009	93	2093	1505	21	4228	3414	39	8203	6509	53	12882	10275	63	359421	288825	111	2.13539
74185	74437	79	31785	31805	76	915	840	0	1496	1514	19	2899	2804	29	3543	3295	33	96960	92714	93	2.13927
36884	38024	71	16521	16915	51	334	597	0	877	794	0	1830	2020	22	2800	2471	29	68144	67442	85	2.14315
204101	150898	117	75793	55924	100	2791	1885	25	3994	2969	42	9598	6851	64	15438	11200	78	416379	305108	117	2.14315
66958	66275	77	23025	22776	62	1094	1215	9	1250	1429	13	3079	2775	30	4300	4276	34	104812	102547	92	2.14509
141394	119193	92	51883	44138	88	2502	2008	25	2572	2137	27	5620	4813	42	8804	7313	56	197414	166295	107	2.14509
154769	131038	91	64540	52991	90	1811	1532	21	3047	2678	35	7384	6412	51	13293	10479	67	343292	283247	108	2.14509
196531	155859	97	64887	51246	94	3079	2245	33	3999	3263	40	8201	6713	55	12368	9806	60	238956	183439	113	2.14509
359686	241480	131	100918	67531	130	6926	4528	48	10669	7239	62	20916	13643	87	27575	19287	117	580024	393741	148	2.14509
66032	65196	78	19717	19867	59	675	781	0	1035	854	0	2579	2506	27	3707	3824	33	105154	102569	91	2.14703
94788	84113	84	36000	30846	82	1089	1029	4	1730	1450	25	3632	3172	37	5500	4416	44	147184	125432	99	2.14897
103420	98427	84	39580	36685	81	1788	1491	20	2002	1499	23	3801	3721	35	5292	4753	41	125571	113917	98	2.15091
94895	93018	79	14902	14705	49	1610	1616	20	2549	2529	26	4613	4578	36	6473	6973	41	136518	132511	95	2.15091
65368	65186	77	17892	17718	53	632	798	0	1330	1367	19	2620	2840	27	4602	4325	36	106583	105901	92	2.15188
122740	114434	90	35673	32329	85	1654	1515	19	2954	2279	31	4820	4151	40	7246	6582	45	147157	138658	102	2.15188
132139	106100	94	55573	44633	90	2314	1597	24	2661	2188	30	5435	4517	42	8131	6701	54	188646	151054	108	2.15188
61681	61566	75	14873	15095	49	1204	995	0	1193	1240	12	2292	2255	26	3374	3498	33	72785	75705	90	2.15285
71469	69256	79	24197	23918	68	745	878	0	1482	1574	17	2838	2740	29	3920	4005	34	104467	102444	93	2.15285
72620	70883	85	18733	18783	54	1237	1111	11	1858	1872	23	3854	3699	34	5510	5734	38	109954	111139	92	2.15382
66039	64924	85	24907	24867	74	679	868	0	1061	909	0	2325	2200	26	4049	3722	36	80480	76196	91	2.15479
88598	86542	90	19790	19682	58	1268	1228	12	1719	1780	22	4323	4173	35	6448	6857	41	191055	185904	96	2.15576
91553	81648	86	34758	30495	83	1133	1097	9	1741	1634	20	3716	3282	36	5686	4690	45	124703	105859	99	2.15673
330480	256852	140	165290	130594	134	8843	6622	50	12287	9704	63	23043	18666	89	33864	27731	129	705884	567271	152	2.1577
181375	158667	90	91538	79148	90	3092	2742	29	4781	3989	40	10463	8900	58	15672	13821	72	353852	303692	107	2.1577
321058	236932	133	168039	130922	128	7051	5441	45	9711	7440	54	19355	14554	81	26451	20598	102	617202	480527	147	2.15867
135491	125684	87	52861	49113	84	1878	1760	24	3604	3235	34	6883	6568	48	11981	10285	64	345697	320165	102	2.15867
201163	154737	119	72409	56824	100	2342	1751	28	4250	3795	38	9056	7079	54	13768	10657	71	402487	318806	119	2.15964
191379	152362	96	57442	45317	94	3507	2636	34	4371	3279	44	9108	7262	56	12582	9346	66	272755	220973	113	2.15964
90201	88620	82	31186	30212	77	1153	1060	6	2021	1520	26	3607	3544	33	5787	5887	38	144960	135153	96	2.16061
277753	212258	112	128197	97105	109	6920	5224	44	10342	8376	58	19747	15355	84	26666	20704	105	576409	451894	129	2.16352
32509	33249	61	13246	13434	46	388	349	0	786	824	0	1728	1484	17	3065	2703	33	73775	71224	84	2.16449
164174	129799	100	49182	38901	92	2301	1734	26	3790	2925	38	7135	5499	52	10492	7793	59	225306	180852	111	2.16643
87056	84694	94	24666	24242	76	784	766	0	2045	2406	23	4269	4362	36	6137	6389	45	178237	178547	94	2.16643
81076	81076	79	30746	30239	78	1400	1253	18	1859	1701	23	3634	3508	32	5878	5407	43	143765	137652	94	2.1674
53746	53111	85	12509	12498	45	579	684	0	1178	1150	9	2039	1859	26	3040	3141	30	74428	69440	90	2.16837
99889	88100	84	34398	29147	82	1193	1098	9	1707	1389	15	4220	3839	37	5735	5259	45	143636	123026	100	2.16934
108439	106743	84	63321	62808	81	1224	1402	12	2634	2460	28	6733	6572	45	10755	10374	58	283311	273371	97	2.17225
209143	153752	117	78032	58260	117	2305	1913	28	4484	3310	40	8659	6288	55	12129	9319	69	251950	181554	117	2.17225
60720	61887	77	20249	20824	51	880	734	0	1422	1291	15	2600	2561	30	3604	3774	33	88313	85415	91	2.17225
132915	126130	86	39666	38854	82	1791	1400	18	2020	2198	26	5783	5728	41	7884	7223	46	230296	216676	102	2.17225
48551	49228	86	18952	19122	53	730	929	0	1195	986	0	2242	2253	26	2527	2435	29	56693	54590	87	2.17322
118636	116357	84	37494	36974	79	1607	1308	16	2621	2599	29	6405	6056	42	8415	8071	48	249317	243725	98	2.17322
237310	167311	112	97413	68949	105	2965	2159	32	4658	2838	49	9243	6314	57	13590	10273	65	315220	225880	123	2.17322
147553	124721	98	49720	41944	89	2290	1380	26	3354	2805	36	5975	4746	47	8672	6823	59	202173	163693	107	2.17322
187994	141768	97	72569	55623	97	2533	1892	29	2536	2118	35	7038	5426	50	10975	8180	60	306447	230949	115	2.17322
151133	135165	91	62888	55655	89	1981	1816	22	3241	3032	30	7657	6839	47	14107	11638	61	358509	313302	106	2.1771
99231	96344	83	30695	28854	80	1610	1720	19	2047	2262	25	4560	4709	36	6199	5681	42	139146	131150	98	2.18001
64335	66189	75	19423	19876	55	937	828	0	1426	1402	13	2125	1953	24	3654	3564	30	79943	76666	91	2.18001
24406	24721	65	8135	8090	41	175	300	0	679	646	0	1061	1105	7	1614	1802	18	48175	47002	80	2.18098
39592	40008	69	13519	13554	46	458	529	0	1482	911	0	1746	1913	22	2605	2764	28	76796	74785	86	2.18584
127696	112911	91	46170	37886	86	1624	1428	14	2883	2394	29	6469	5495	49	11539	9677	61	304885	264911	105	2.18681
53385	52082	74	16562	16752	50	538	677	0	697	1041	6	2235	2166	23	3919	3807	35	81410	81298	89	2.18972
116312	111660	100	47844	47125	82	1443	1635	18	2589	2706	27	6395	6223	45	10072	8921	62	262536	250418	100	2.19069
189310	148060	115	63071	50405	96	2304	1775	25	3499	3068	34	7624	6089	51	10591	7680	57	303182	245160	115	2.19166
164130	142678	96	65684	56855	91	2004	1687	23	3503	3283	36	8695	7330	51	12530	10533	70	347872	303572	109	2.19166
84891	82403	82	33172	33331	77	968	1001	2	1690	1525	22	4447	4348	36	7280	7602	44	194729	195210	95	2.1936
310992	210611	133	151723	106348	128	6152	3952	45	7919	5506	56	16569	11305	84	22460	15744	88	488978	341263	145	2.19554
92128	90849	80	41603	41293	79	1007	1038	6	1770	1673	23	5515	5384	41	7941	6960	47	224997	216826	96	2.20136
142845	120763	92	53698	44500	90	1942	1391	25	3470	2763	38	8153	6728	52	11891	9945	58	346147	293834	107	2.20136
108453	100956	99	37178	34975	99	1332	1123	9	2145	2020	27	5638	4910	43	9462	9040	55	268222	247379	99	2.20136
72095	70754	85	27083	27097	74	680	717	0	1033	1312	11	2776	2609	30	3971	4142	35	111359	110224	92	2.20621
74983	73286	81	18188	17731	55	884	876	0	1570	1346	15	3009	3075	30	5462	5084	42	119945	118008	93	2.20621
233363	192722	101	95123	79813	99	4529	3901	37	5497	4498	45	11485	9727	60	16447	14298	70	337739	293959	117	2.20621
103965	98977	87	37014	35875	79	1523	1388	18	2265	2154	25	4205	4151	34	5971	5479	47	146398	144017	98	2.20718
71471	71821	77	29718	29693	75	994	1251	13	1595	1516	19	3022	3093	29	4776	4404	38	103413	105160	92	2.21106
164862	142103	94	50076	42349	90	1794	1694	18	3694	3438	33	8917	7622	51	13971	12594	74	368057	313598	108	2.213
132797	121568	89	65616	61335	86	1822	1552	21	2976	2583	31	7273	6554	48	11229	9841	60	327326	301878	103	2.21494
82982	78318	91	30891	29067	79	1387	1227	16	1709	1883	23	2985	2869	31	5191	4874	40	125542	116752	95	2.21494
115309	95662	98	42239	35710	87	1603	1205	19	2611	2542	31	4660	3958	41	6581	5293	49	135094	110033	104	2.21688
110988	94101	93	44223	37830	86	1273	1096	8	2552	2198	29	4206	3418	38	6361	5228	45	146819	123299	103	2.21785
144764	127746	90	52868	45714	88	1557	1662	17	3054	2772	34	6789	5881	51	10888	9853	61	296684	263427	106	2.2227
73338	71989	81	24808	23899	70	1275	1148	12	1644	2173	21	3376	3431	31	5529	5102	41	111414	108365	94	2.22561
169036	132190	102	50349	38936	94	2338	1748	28	3461	2991	36	7531	5884	54	11016	8181	63	243415	186614	113	2.22658
98127	91263	86	32425	29569	80	1536	1430	14	2356	2029	26	3552	3259	34	5350	5499	40	130814	116909	99	2.22755
82270	80091	95	18930	18609	56	1433	1421	15	1439	1973	17	3237	3138	30	4746	4743	37	120358	119757	95	2.22755
232165	182548	112	77047	60483	101	3785	3092	36	4966	3899	45	10308	8088	55	14804	10956	70	302089	241954	120	2.22852
149394	138107	87	58109	52465	86	2322	1889	25	3880	3411	33	5571	5019	42	8601	7784	53	176492	161759	104	2.23046
249919	152411	125	93821	57845	119	2955	1911	35	4629	3118	47	10742	7170	72	15333	9836	73	388720	261839	135	2.23046
96343	93027	89	27195	26810	77	756	1023	3	2351	2296	24	5031	5043	40	6312	6411	41	194658	188804	96	2.23629
106976	102049	87	31403	30302	79	1811	1723	22	2553	2591	26	4952	4616	40	6642	6356	45	144264	137135	98	2.23726
200739	147347	114	73702	53941	97	2360	1728	26	4179	3711	40	10054	7136	61	16312	12279	72	465740	341623	116	2.23726
63421	62323	76	13276	13517	45	930	1108	7	774	1428	11	2236	2563	25	3987	3781	39	83689	80143	91	2.23823
97805	91706	83	39493	36786	81	1377	1129	11	2112	2023	26	4407	4156	36	6000	5248	51	153566	143072	97	2.2392
73755	73178	80	21952	21878	62	903	1007	2	1629	1316	18	3781	3818	33	5977	6077	41	171676	168528	93	2.24017
59287	58349	75	11962	11858	46	975	739	0	1087	1128	8	1957	1930	23	2976	2937	30	75806	73838	90	2.24017
158177	138670	93	47474	41497	86	1751	1748	23	3610	3025	36	8446	7664	49	13596	12261	67	375854	338565	107	2.24211
118880	101540	88	41193	34591	87	1566	1437	17	2259	1821	30	4896	3968	41	7172	5896	50	157599	134146	104	2.24211
114916	112198	86	48943	48160	81	1832	1671	20	3271	3244	30	6312	5974	41	9228	9381	46	269828	257930	98	2.24211
101671	89497	90	35477	31115	83	1570	1045	10	2193	1765	24	3842	3071	36	5828	4800	44	131579	111971	99	2.24308
278351	211441	116	140437	109338	115	4217	3248	36	6707	5190	49	14469	10904	71	18730	14397	74	492064	357842	133	2.24405
77006	77346	77	31526	31054	77	997	1117	7	974	1036	4	3228	3015	32	4396	4395	38	114930	107769	93	2.24502
109232	104026	85	38351	37483	79	1369	1455	17	2042	2015	22	5592	5571	41	9296	9142	54	257284	243232	98	2.24502
103111	99910	80	35345	33381	79	1725	1493	21	2348	2080	26	4894	4390	38	6516	6960	42	152584	146095	97	2.2489
39658	40997	70	18256	18396	54	700	542	0	1048	806	0	1686	1731	19	2303	2440	24	58232	57635	86	2.2489
213846	175312	119	124014	105788	103	3898	3103	34	6279	5491	43	14241	11879	77	22317	19127	99	599926	520827	120	2.24987
151892	137172	91	46643	42045	87	1977	1707	21	2967	2889	31	5805	5447	42	7798	7378	53	156998	141698	106	2.25084
106528	90766	91	32472	27076	83	1795	1369	18	2403	1797	29	5096	4308	42	7225	6051	54	148598	126518	102	2.25181
205018	151692	104	74135	55147	99	2875	2137	30	4325	2960	43	9659	6755	61	15752	11249	76	427970	319652	118	2.25278
108418	97646	93	38395	34564	83	2091	1785	21	2558	2286	29	5201	5080	40	6743	5684	53	154862	137133	101	2.25278
207387	162954	102	72641	56992	96	2991	2230	33	4113	2975	40	8270	6866	50	11888	9418	63	306267	240770	114	2.25278
109948	104920	84	53757	51834	82	1362	1103	9	2088	1972	25	4930	4670	38	8395	7750	52	226099	213973	99	2.25375
57357	54930	79	10312	10356	43	1042	1113	7	945	1190	11	2300	2208	25	2956	3163	28	73395	68757	91	2.25666
105044	94280	84	39060	33957	82	1697	1354	20	3086	2384	30	5559	4563	42	7947	7315	52	183578	157487	100	2.25666
64789	64807	78	20165	19930	58	667	727	0	1315	1266	18	3324	3274	32	5158	4491	43	130192	125882	91	2.25763
308991	190899	129	144181	91299	124	4504	2953	42	7633	5310	52	16504	11512	77	26768	18692	124	683599	506986	140	2.25763
113515	100084	86	47679	41328	85	1343	1240	13	2507	1848	29	5072	4155	42	6471	5840	48	193155	163670	102	2.2586
133111	105633	109	47996	39044	91	2265	1791	23	2531	2156	29	5368	4240	44	8968	7040	52	173403	135151	109	2.2586
61487	59655	76	20067	19784	60	1138	1020	4	824	811	0	2213	2457	26	3559	3710	30	77626	77725	91	2.26054
129121	122789	93	47425	45524	83	2304	2294	25	3407	3224	32	6336	6226	45	8600	8814	46	190183	183843	102	2.26442
122624	107131	94	50162	43600	85	2160	1579	26	2976	2611	36	5840	4906	45	9063	8232	54	232528	208774	103	2.26442
43975	44493	76	23290	23572	70	401	610	0	515	629	0	1511	1573	18	2599	2863	27	66814	68412	86	2.26539
233343	185164	106	94085	74457	104	2341	1909	25	4556	3527	40	10234	8337	61	13529	11083	74	407614	321979	120	2.26636
69001	69554	77	25864	25792	74	1317	992	0	1930	1879	22	2712	2617	27	4726	4832	35	95619	91630	92	2.26733
347773	264306	138	186179	151339	135	11522	8920	50	15393	12425	76	31153	25096	113	43513	35302	138	908861	732368	154	2.26733
113023	116426	79	33383	33395	76	1354	1544	16	2303	2630	25	6716	6371	44	11380	9960	62	294722	280266	96	2.26733
100933	99084	82	35119	34811	77	774	962	0	1528	1684	24	4533	4183	36	6237	5727	44	174264	174729	96	2.26733
108136	90381	91	26678	22155	72	1952	1583	24	1941	1870	23	4592	4050	42	6027	4647	49	137070	113541	103	2.2683
163298	128309	106	53080	42138	93	1818	1540	23	3742	2832	40	6590	5033	49	9519	7266	56	203325	155568	111	2.27121
184555	142763	97	65508	50669	94	2260	1716	24	3829	2973	38	8858	6656	56	13347	11005	64	376837	289599	112	2.27121
121914	100750	89	47415	40399	87	1515	1044	8	2282	2219	27	4407	3590	39	6276	5626	45	142799	115344	105	2.27218
34752	35840	71	13531	13760	46	269	285	0	509	667	0	1420	1606	19	2139	2287	24	57705	57529	82	2.27218
162371	130710	93	66702	52777	94	1898	1476	22	3100	2478	41	7230	5464	52	10795	8309	67	310412	251389	110	2.27315
283064	197572	116	82628	57762	110	4796	3577	41	5499	4003	49	13077	8931	65	18446	12181	89	383374	272215	130	2.27509
165437	138984	93	68606	56047	91	2132	1974	25	3414	2860	37	8224	7063	53	13754	11906	71	376721	317955	108	2.27606
68250	61212	94	26417	22567	94	1202	869	0	2018	1422	27	3156	2808	32	4935	3788	42	117277	99895	94	2.27606
199805	160565	104	76812	61770	99	2218	1700	27	3732	3168	38	6839	5261	48	9650	7843	56	277765	224520	117	2.278
227746	157381	123	84364	59218	123	3831	2671	38	5199	3627	49	11234	7796	65	15457	10049	72	336898	228060	123	2.27897
111441	108182	83	40377	36726	79	1382	1263	12	2656	2378	25	6162	5704	43	9291	8142	59	264230	239647	99	2.27897
178063	152467	92	72803	61663	89	2506	2157	27	4547	3771	42	9840	8598	54	14975	12530	73	428222	366894	108	2.27897
24184	25278	66	10660	10631	45	236	279	0	925	820	0	930	1023	4	2085	2019	23	43330	42290	79	2.28382
156506	133781	94	73348	64491	89	1803	1552	20	3723	2876	38	7853	6423	59	13000	11241	61	345979	302030	106	2.28673
123476	114858	90	42494	40179	83	1581	1494	16	2650	2575	30	6583	6133	43	10958	9766	57	286172	264639	102	2.28868
352904	254100	137	135326	97569	135	7287	5386	46	11307	8830	61	21745	16487	89	29281	23157	100	645877	509728	154	2.28868
116324	111592	84	28215	27850	79	1544	1516	17	3347	2938	32	6464	6298	43	10451	10416	50	285575	272660	99	2.28965
114892	96388	90	38565	32315	85	1807	1156	16	2251	2138	29	4863	4632	39	7282	5495	50	146971	129694	104	2.29062
150150	121849	97	66042	54094	90	1629	1242	12	3231	2489	35	5634	4267	45	8221	6487	54	219793	183374	107	2.29256
133267	114375	89	56541	48386	88	1525	1521	18	2791	2517	34	7292	6141	49	10697	9311	58	325120	287665	106	2.29353
171860	155360	103	74153	67098	89	2248	2140	26	4116	3865	35	8782	8073	49	13317	12627	66	379981	357364	107	2.30129
281839	223550	103	155612	125490	103	5193	4219	38	7907	6267	56	16346	13130	74	23506	18924	95	567990	448354	120	2.30323
223192	163697	100	66945	48762	97	3352	2539	37	4591	3456	42	9285	6541	58	12322	9381	63	261194	193648	116	2.30323
300686	226863	115	148874	117956	113	8439	6546	47	11953	9538	62	24340	19362	83	34139	27630	115	711903	562710	131	2.30323
145961	119263	91	56066	46276	90	1225	1125	9	2893	2467	30	6211	5384	45	8911	7324	53	272975	224875	108	2.3042
109067	95010	101	36111	30981	84	2015	1754	23	2301	1913	27	4394	3937	37	6765	6071	46	156637	133905	101	2.3042
55456	54191	83	15767	15619	49	626	895	0	980	1223	10	2116	2160	24	3781	3793	34	92438	92514	91	2.3042
28523	27486	72	7121	7249	39	412	485	0	590	398	0	859	1009	2	2121	1927	23	47941	50109	82	2.30517
66238	65940	78	21305	21258	62	823	853	0	1001	1294	10	3380	3296	32	5077	4733	41	117747	112038	93	2.30808
99596	90345	92	33624	29714	81	1442	1440	15	2128	1872	21	4118	3964	38	6670	6408	44	128805	114891	99	2.30905
168140	133683	98	65913	51774	92	2147	1618	24	3923	2955	36	8087	6383	52	13509	10425	67	372837	290671	110	2.31002
146524	118696	90	53457	42506	89	2259	1770	23	2823	1903	36	5544	4551	46	8188	6484	53	200318	156087	107	2.31002
132623	123420	98	47621	44656	84	1514	1462	14	2866	2952	33	6582	5747	47	9321	8615	55	269775	255037	102	2.31099
114501	105661	92	40137	36378	81	1403	1236	15	2610	2154	28	5382	4985	39	6619	6428	45	184906	168476	100	2.31681
127474	119411	85	43530	41500	82	1696	1595	19	2276	2160	30	4762	4864	35	7243	6267	49	191734	176819	101	2.31778
197423	156470	103	67154	54735	95	2325	1634	29	4651	4020	39	9565	7658	56	14640	11353	70	402586	322483	114	2.31778
140578	127713	88	47651	42139	86	1731	1567	21	2955	2700	30	5757	5322	40	8293	7273	52	232916	211651	103	2.31972
145701	127627	92	47358	41503	89	1655	1532	21	3532	3040	33	6612	5840	46	12441	11369	63	329582	286002	108	2.32069
124719	120386	88	41623	39969	82	1822	1879	21	3099	3099	29	7196	6705	45	10756	10230	54	281716	272396	100	2.32263
133625	117177	101	59352	51604	88	1993	1860	23	2608	2202	32	6095	5781	42	11839	10101	61	294935	254198	105	2.32651
239728	184197	114	108204	85141	110	2847	2644	28	5791	4523	47	12176	9481	61	18369	14709	88	503594	389569	127	2.32651
212164	170195	100	86091	70485	97	3558	2749	32	4868	3406	45	8800	6927	52	12832	10437	67	301887	236335	115	2.32651
202384	153823	103	68190	51784	95	2115	1810	26	4013	2999	42	9069	7069	53	13744	10969	73	333516	255858	114	2.32748
79624	79786	81	24173	24052	75	799	842	0	1672	1871	19	3982	3815	36	5793	6018	41	175613	169494	94	2.32845
175138	139657	95	62635	49655	93	2558	1950	30	3527	3323	31	6879	5632	49	10000	7586	56	255819	200015	111	2.32845
121803	106732	91	39118	33570	86	1826	1621	21	2318	1984	28	5023	4139	40	7084	5766	50	159758	137536	103	2.32942
81406	81566	77	30006	30135	76	784	825	0	1638	1554	19	4233	4063	37	7186	7415	44	186746	186116	94	2.32942
166360	133067	110	58562	46686	92	2210	1858	23	3207	2300	36	8216	6687	54	13196	10943	61	374220	312849	110	2.33039
64789	62872	83	21792	21626	66	852	899	0	1010	1025	4	2285	2553	24	3771	3960	32	81778	79002	92	2.33524
186356	145984	97	74860	58297	95	2286	2031	28	4409	3272	46	9606	7198	55	15718	12116	76	431075	336847	113	2.33621
91961	90555	88	34766	34708	77	1250	1344	14	1598	1740	20	3881	3875	35	5378	5362	40	132568	126638	95	2.33718
69832	69343	77	25876	26118	73	795	945	0	1239	1064	6	2677	2788	29	4270	3943	37	98658	97467	92	2.33816
179808	145494	102	78813	64323	96	2149	1939	22	3692	3075	39	8584	7438	52	15188	12732	62	399296	326485	114	2.33816
91661	86963	90	33056	32818	78	1134	1300	11	1786	1789	20	4983	4714	39	7300	7487	47	209366	204979	96	2.3401
52433	52892	74	18152	18701	52	401	615	0	882	862	0	2292	2065	24	3632	3411	32	88055	86469	89	2.34689
209770	184602	98	129568	116738	96	3722	3242	33	5665	4608	44	10986	9851	60	15762	13341	74	315595	266674	113	2.34786
177142	152035	93	89780	79636	91	2685	2343	27	3642	3217	38	9455	7764	58	14250	12024	69	376945	318012	109	2.34786
139615	113969	91	46495	37403	86	2197	1879	25	2811	2226	34	5573	4414	49	7322	6068	51	166370	127870	105	2.34786
85436	83623	80	32268	32747	77	1350	1144	9	2109	1717	26	3917	3919	35	6256	6366	43	171619	167328	95	2.34786
168588	139017	97	58135	47051	95	2389	1867	24	3819	3210	38	9700	8612	57	14829	12491	72	420028	365993	112	2.3498
66118	69216	74	27364	27261	74	831	758	0	1162	1293	13	3280	3227	31	5005	4887	41	99537	97879	90	2.3498
39036	39993	70	14571	14323	49	452	423	0	457	608	0	1544	1629	17	2005	2402	24	59650	59452	85	2.35174
103554	89672	90	39971	34926	85	1218	1075	6	1844	1683	24	4409	3748	39	6274	5599	51	193040	168920	101	2.35271
207868	160926	100	75634	57570	99	2536	1954	28	4339	3867	38	10638	8400	57	16451	12749	72	459964	358966	117	2.35271
118190	115303	83	44522	43726	81	1283	1328	15	3136	2821	34	6265	6113	43	9599	9218	50	269390	258607	99	2.35562
180708	155144	93	62277	53432	91	2038	1892	24	4098	3491	39	7549	6795	50	11196	9828	60	323028	274923	110	2.35562
130800	114830	89	39683	33440	86	1620	1584	18	2454	2178	33	4798	3832	41	7101	5972	50	174159	144044	103	2.35562
44750	45538	72	21611	21939	63	695	621	0	849	822	0	1702	1596	20	2159	2189	25	55037	53098	87	2.35853
117663	115584	95	30209	29510	78	1458	1159	14	2749	2372	30	5335	5410	38	7981	7919	47	226776	214634	97	2.3595
132450	116425	89	47496	40790	86	1163	1320	13	3263	2662	32	5350	4605	42	8510	7754	50	241862	206705	105	2.36047
77872	74381	79	28601	26763	76	1310	1116	11	1685	1814	20	3317	3471	31	4580	4206	39	107028	103570	94	2.36047
244778	201697	106	128579	109650	103	6267	5565	40	7690	6730	49	16644	14406	75	22927	21564	82	548642	472638	119	2.36144
289870	225376	112	171484	143204	110	6974	5485	44	9906	8400	53	19377	16422	79	26574	22461	99	576163	489747	128	2.36338
60808	60315	88	14519	14484	48	891	1039	3	978	1084	6	2285	2547	26	3660	4080	31	89336	91364	91	2.36532
58139	58587	74	14421	14293	48	414	638	0	1169	1102	9	2488	2512	26	3913	3894	34	97842	96992	90	2.36726
113109	107625	90	29575	29489	79	1208	1399	14	2137	2219	24	5767	5567	41	9493	9146	53	272724	259125	99	2.36823
81666	81259	80	25334	25298	72	932	1014	3	1468	1373	23	3120	3327	30	4596	4176	39	115822	112689	94	2.3692
257738	216293	105	114849	97253	101	5408	4652	39	7360	6828	50	14443	12447	64	21425	17693	91	489352	423239	119	2.37017
243565	183835	114	85403	67467	109	3451	2704	33	5275	4446	43	10422	8458	56	14711	10973	70	305241	234088	128	2.37017
100425	92929	88	37837	35030	81	1679	1639	20	2136	1814	22	4125	4251	32	5802	5409	41	138689	127998	100	2.37017
247090	199455	133	153088	129360	133	7998	7048	44	12293	10460	61	23165	19408	92	33272	27466	122	673044	548210	133	2.37017
68752	70846	75	20582	21201	52	1375	1397	15	1590	1336	22	2830	2452	28	4018	3712	37	102077	98878	92	2.37017
314965	202918	128	97685	64029	125	5300	3598	44	7805	4748	59	14074	9422	67	19786	12188	89	455583	306546	145	2.37211
203998	153744	104	73915	55280	98	2292	1775	25	4130	3352	42	10092	7744	64	15943	11445	70	475327	354073	116	2.37308
139730	115567	95	38866	29727	90	1697	1420	19	2999	2429	35	5832	4848	44	9170	8107	59	223897	179780	107	2.37308
93085	81700	91	35247	30827	83	1425	1137	10	1870	1578	21	3401	3087	35	5273	4901	40	125905	113641	100	2.37405
103209	98107	87	38890	35913	81	1803	1791	19	2199	1964	25	4517	4163	38	7082	6692	48	139958	126146	98	2.37599
179096	136832	100	59482	44996	97	2475	2093	26	4027	3220	39	9186	7019	54	16419	12449	68	454071	343946	115	2.3789
265757	193638	112	157387	119957	111	4953	3534	41	9849	7001	62	18737	14411	83	27096	20685	106	745720	577499	127	2.38084
124224	101136	90	49825	40297	88	2133	1672	22	2894	2057	30	5293	4084	43	7713	6137	52	153995	120389	106	2.38084
34306	36449	57	16785	17266	48	432	476	0	179	512	0	1743	1948	20	2559	2396	28	58967	59516	83	2.38084
158975	115092	95	59088	43871	93	2497	1745	31	3068	2099	37	6742	4505	54	9818	7276	58	217349	153715	111	2.38084
163135	140309	93	74573	64247	89	1462	1246	15	3309	2953	35	7709	6553	48	12170	11444	61	336956	280555	107	2.38084
98056	93884	82	31648	29336	79	1928	1856	20	2172	2090	28	4424	4098	38	5920	5348	44	135856	127723	97	2.38181
84948	79146	89	31039	28716	80	1247	1155	10	1154	1192	12	3764	3444	33	5843	5325	41	127679	121399	97	2.38181
233709	171681	104	82683	61110	101	3700	2664	36	5253	3761	42	8825	6645	56	14659	11061	71	304951	226042	119	2.38472
43789	44855	71	19425	19871	59	251	406	0	503	861	0	1872	1907	21	3031	3253	32	83703	87326	86	2.38666
41934	41582	73	9640	9785	42	861	879	0	567	611	0	2028	2152	21	2737	2842	26	59938	58838	86	2.38666
143393	114449	94	44731	35222	89	2369	1828	29	3060	2474	34	6347	4939	48	8444	7172	54	196678	157537	107	2.3886
49967	49923	76	15569	15652	48	638	602	0	704	949	0	1963	1978	24	3026	3307	30	68308	65907	88	2.39346
193914	160540	110	66835	54455	96	2095	1816	25	3496	3220	34	7761	6326	51	11278	9764	57	338084	279915	114	2.39443
101172	97855	91	32430	32032	78	1446	1424	16	2417	2097	27	5007	4956	40	7696	7454	49	211145	199974	97	2.39443
85933	76857	86	38472	34144	82	1129	1009	4	2207	1710	25	4067	3732	35	5739	5174	41	129619	115922	98	2.39734
56877	57037	75	17549	17429	52	1050	1068	6	1413	1267	12	2669	2391	30	3289	3358	29	84446	81512	90	2.39928
84173	84665	84	28899	28650	76	1034	990	0	1257	1506	14	3298	3191	33	4061	4140	34	112853	111677	94	2.40122
63351	60863	80	15244	15130	48	904	1114	7	1059	1109	10	2859	2951	29	3802	3995	32	82803	81555	92	2.40316
118982	95823	93	31811	25575	85	1535	1247	18	2309	1513	30	4220	3266	41	5680	4790	46	152497	127745	105	2.40413
132912	113219	95	49778	42658	88	1962	1806	24	3045	2706	41	5406	4591	44	7709	6980	47	188783	162493	105	2.4051
108087	93888	87	42052	36476	84	1604	1088	11	1644	1551	20	4486	3777	40	6482	5426	49	154266	125674	103	2.4051
127327	101905	92	43639	34735	88	2065	1563	25	2382	2189	33	5465	4278	45	8073	6275	54	166111	128670	106	2.40607
65966	66178	76	14436	14467	48	923	1084	7	1186	1107	6	2826	2668	29	3962	3761	33	89798	88718	92	2.40704
35858	34647	77	12281	12345	46	399	415	0	213	556	0	1019	1218	11	2846	2914	30	51724	50462	84	2.40995
49289	47165	76	17617	18011	53	536	790	0	196	589	0	2006	1860	21	2275	2501	25	67937	64835	90	2.41092
121410	114722	89	34861	33716	82	1659	1621	19	2144	2238	27	4976	4689	39	6974	6733	45	148101	137283	101	2.41092
290858	202222	133	95675	64931	132	3412	2343	34	6443	4336	49	14455	9981	75	22723	15902	91	648486	453427	150	2.41092
111140	95224	103	45335	37999	103	1547	1302	14	2471	2336	25	5018	4307	39	6447	5500	51	164216	127288	103	2.41092
125137	102398	90	45963	36788	87	1695	1327	16	2638	1642	26	5725	4440	44	7844	6248	49	183257	147543	105	2.41189
71076	70741	87	22865	22746	65	627	760	0	1310	1294	15	2549	1960	29	4073	3700	37	88766	81062	93	2.41286
69933	71109	78	19497	19441	55	1175	1135	9	1132	1047	7	2765	2301	31	4848	4825	35	108797	109001	92	2.41577
139271	131684	94	58501	56350	86	1664	1740	20	4442	3700	34	7882	7583	46	12867	11498	65	362258	341816	103	2.41577
55543	58210	60	11286	11249	44	1175	851	0	1693	1482	16	2815	3005	27	3461	3420	31	81833	79250	89	2.41577
237149	205242	116	111572	97777	99	4102	3550	35	6464	5676	45	11505	10383	59	16808	14266	75	416089	355274	116	2.41577
38323	38734	70	9980	10182	42	59	238	0	841	468	0	1686	1561	19	2651	2589	28	69988	67778	85	2.41674
346079	239245	143	125148	88144	141	7726	5418	47	10926	7619	66	21355	15588	81	30569	21923	126	645605	490764	159	2.41771
249982	193160	111	64445	47724	107	2937	2120	32	5977	5085	44	12183	9121	64	19526	15024	80	503611	392684	125	2.41868
294976	213776	133	152441	117034	127	4109	2894	38	7241	6062	53	17080	12706	72	23527	17821	93	689099	515490	145	2.41868
327389	228762	129	122828	87969	121	6316	4478	44	9636	6928	59	17970	13149	80	24067	17017	107	544886	392352	140	2.42159
142989	130489	89	46161	41940	87	1720	1582	19	3264	2637	30	5645	5260	41	7897	7607	48	194157	173319	104	2.42159
99533	97614	91	31787	31403	78	1171	1334	12	2068	1839	25	4271	4462	34	6284	6217	42	180613	169537	96	2.42935
144088	119068	92	50824	42262	89	2091	1793	22	2801	2733	27	5630	4439	44	8347	6980	53	196583	160800	107	2.43032
73377	71141	78	17505	17309	53	1258	1224	14	1525	1656	25	3392	3615	31	4927	4726	38	106899	101664	93	2.43129
151317	129769	105	63279	54362	90	1549	1564	18	3337	2738	34	7720	6794	49	10809	9664	62	306198	267390	107	2.4342
35328	34073	71	11460	11418	45	428	507	0	680	629	0	1269	1283	15	1788	1998	23	47665	49063	85	2.43905
40365	39330	73	13360	13337	47	429	410	0	995	849	0	1416	1510	17	1858	2273	21	60606	59179	86	2.43905
46555	45471	87	18129	18501	50	854	671	0	895	947	0	1652	1612	21	3087	2924	31	65496	66411	87	2.44002
54323	51544	80	18034	18242	51	872	950	0	1146	1383	13	2255	2026	26	3745	3678	35	77607	77807	91	2.44099
223684	186003	101	100898	82229	99	3399	2851	32	6273	5099	47	12594	9821	63	20758	16560	85	557623	445873	115	2.44779
167732	137330	111	59265	48917	94	2212	2011	24	2984	2518	33	6759	5558	47	9666	8169	53	207922	180383	111	2.44876
181094	158852	96	95036	83929	94	2667	2495	26	3997	3373	38	10479	9330	57	14384	13610	67	418362	370963	111	2.45167
68563	67717	78	19071	19679	54	1099	937	0	1274	1504	16	2732	3029	27	4333	4228	41	105826	101501	92	2.45167
247891	180144	110	71094	50596	107	3818	2857	37	6449	5134	47	11309	8245	69	15716	11675	75	330429	240250	125	2.45264
169225	134023	109	52832	42521	92	2651	2226	30	3157	2695	36	6739	5501	49	9390	7900	52	219950	176288	110	2.45555
78330	67888	86	31898	27701	81	1356	1391	17	1622	1451	22	3125	2750	34	4947	4275	41	115665	99952	97	2.45555
301738	206087	121	92541	63212	116	4745	3251	40	6824	4583	53	13661	9089	68	19287	13501	95	406709	284740	135	2.45555
143383	113633	95	52454	43297	90	2455	1999	25	2452	2321	28	6097	4649	49	8205	6180	61	174321	140531	108	2.45652
104882	99111	89	33346	30943	79	1828	1480	20	2216	2182	22	4922	4391	40	6786	6233	50	139466	130275	98	2.45652
54552	56633	74	23724	23877	66	1049	812	0	959	950	0	2291	2267	25	3702	3561	38	85033	82049	89	2.45652
257227	198235	122	75377	57445	114	2790	2119	28	5149	3976	46	11636	9091	67	16288	12982	86	475134	362037	133	2.45846
41491	41293	71	16576	16729	52	752	612	0	857	745	0	1418	1256	17	2474	2477	27	61709	60985	87	2.45846
69138	66960	91	22890	23094	60	1084	1152	10	1548	1466	20	2828	2732	30	4284	4000	36	89298	87383	93	2.45846
184757	137051	99	62602	46215	96	2896	2223	33	3468	2751	37	7880	6063	52	10162	7935	58	243156	182615	115	2.46428
115564	110513	84	26691	25510	79	1738	1789	22	2330	2176	24	4724	4327	40	7403	7164	45	145275	137813	100	2.46428
130889	110642	90	41878	35199	87	2027	1612	21	2590	2297	30	5446	4731	43	7535	6654	50	162514	137784	105	2.46525
73731	68675	80	31337	28653	78	702	628	0	1983	1370	18	2954	2743	31	4548	4320	39	107934	98362	96	2.4701
87208	75880	85	32219	27541	82	1309	933	0	1603	1614	18	3317	2986	35	4870	4280	40	111480	102212	99	2.4701
154725	127641	109	60194	49348	92	2176	1732	23	3561	2974	37	7675	6491	48	13252	11217	63	353725	288767	109	2.4701
95000	90603	86	23239	23058	62	1299	1208	10	2495	2449	26	5047	4899	37	7361	7306	50	220781	211412	98	2.47204
60274	60781	77	20883	21008	59	410	553	0	793	1047	5	2299	2243	27	3589	3279	32	96320	97870	90	2.47495
71898	72025	78	27992	27767	74	875	585	0	1581	1413	13	3093	3159	31	4445	4139	38	152660	148778	92	2.47592
80708	72303	95	36362	33623	79	1047	804	0	1401	1449	18	3105	2500	33	4468	4286	36	124407	116037	95	2.47689
212516	174490	105	80535	65513	96	2724	2427	31	4570	3451	40	9332	7606	56	12277	10173	62	385629	325775	115	2.47786
292139	199264	126	106059	74538	120	5173	3542	44	6627	4759	53	13605	9168	73	18812	12281	83	402889	272904	135	2.47786
156492	144286	95	41481	37508	85	1822	1677	21	3775	3136	34	8248	7793	50	13908	13295	76	394048	368187	105	2.47883
180862	144280	99	63991	51602	93	2275	1982	27	3615	2735	44	9123	7126	54	13737	11675	65	390173	312920	112	2.48077
90059	79213	98	37220	31710	98	1479	1334	12	1536	1352	15	4506	3723	41	6118	5431	45	151969	127288	98	2.48174
120337	112747	87	50721	47400	85	1929	1551	21	2526	2554	29	5609	5318	42	7888	7155	54	205690	193811	102	2.48756
178693	137420	99	68685	53131	95	2358	1504	24	3473	2782	40	9753	7724	54	16272	12420	74	416152	315288	113	2.49144
70985	72142	78	24437	24801	66	651	685	0	1152	1229	12	2845	2897	28	4378	4345	38	119344	117170	93	2.49241
20812	19787	63	8813	9153	40	229	317	0	286	294	0	804	908	0	1614	1592	17	36038	34906	78	2.49241
178298	133449	98	63615	47286	95	2631	2042	30	3736	2748	39	7193	5599	51	10249	7833	60	232152	169164	113	2.49533
54466	52415	79	12719	12894	45	971	881	0	956	960	0	2278	2197	24	2907	3098	33	74182	72637	90	2.49921
134702	118584	101	57124	50802	88	1684	1279	16	3307	2664	36	5687	5091	44	7426	6639	50	185593	164093	104	2.50018
45827	46964	77	16678	17017	49	529	633	0	677	806	0	1555	1858	21	2972	2707	33	74278	72693	87	2.50018
189607	144453	96	55853	42249	94	2846	2109	34	3513	2596	37	7193	5422	50	10546	7538	67	216804	166156	113	2.50212
190811	151617	101	73221	57125	95	2388	1823	25	4656	3347	51	9872	7808	57	14221	11347	67	405637	316491	113	2.50212
72808	73261	75	28586	28590	73	551	711	0	1209	1399	19	3008	3086	30	3988	3521	38	105169	100165	92	2.50212
89972	89486	81	27557	27005	77	1143	1239	11	2199	2257	25	4583	4480	37	7549	7838	42	209484	200741	96	2.50406
117509	113944	82	46376	45434	81	1057	1189	11	2589	2570	26	6480	6319	44	10232	9614	54	294424	287648	99	2.50406
223725	168824	104	67711	50521	101	3042	2454	31	4778	3364	47	8558	6259	54	12202	9388	58	276465	205326	120	2.50406
106182	104497	85	43072	42539	79	1409	1271	18	2650	2743	27	5376	5513	38	9037	8226	55	256240	247923	97	2.50503
239520	175675	112	88642	66155	109	2881	2077	31	4143	3065	41	10369	7997	58	13223	9660	61	407198	295687	127	2.50794
127807	107633	88	45240	37732	86	1968	1600	20	2677	2036	32	5406	4366	45	8714	7355	53	200407	161305	105	2.50794
209695	158266	101	67211	50071	98	3233	2496	33	4517	3867	38	9017	7073	55	13361	9351	70	286581	211945	117	2.50794
73569	75301	70	29536	28538	70	1035	1064	6	1487	1368	21	3104	3080	30	5478	5441	41	148891	137280	93	2.50794
98217	88166	84	34829	30352	84	1943	1853	21	2050	1981	25	4741	4406	40	6216	4868	45	140534	122469	100	2.50794
99573	100162	81	42917	43067	77	1167	1124	10	2444	2299	28	5469	5416	40	8310	7664	54	239909	235759	96	2.50794
144195	116795	100	42792	34180	91	1516	1209	13	3160	2411	34	5965	4606	49	8500	6906	56	196346	163712	108	2.50891
60476	60469	77	15616	15790	49	917	880	0	1612	1388	14	2704	2646	28	4108	4279	33	86895	87078	91	2.50891
199395	148919	100	63901	47708	97	2941	2390	34	4814	3332	41	8670	6459	56	11835	9354	64	243624	180082	116	2.51085
72872	72732	79	16194	16306	51	1065	1143	11	1427	1173	11	2967	2954	31	4446	4496	38	103469	99779	93	2.51376
154444	124124	98	55048	44135	92	1911	1391	17	3240	2337	38	6841	5471	49	10197	8010	61	282639	224437	111	2.51473
127611	101282	100	51040	40443	89	1910	1397	25	2601	1903	32	5207	4208	44	7039	5827	48	162697	123602	106	2.51958
196008	164735	96	79291	67567	94	3710	3185	33	4832	4291	41	10118	8816	57	13601	11562	67	315639	271145	112	2.52249
247348	173801	112	92050	65387	107	3196	2267	31	5226	3814	46	9880	7052	59	15135	10737	80	402102	284392	126	2.52734
269167	204377	112	114414	85563	112	6157	4776	41	8147	6644	55	14584	11432	72	22265	17417	96	468803	377266	129	2.52734
65795	67185	75	26285	25704	74	841	975	0	739	989	0	2365	2520	26	3799	3651	36	110283	108185	91	2.52831
221238	163302	107	69028	51213	99	3449	2669	34	3954	3213	42	8788	6281	55	11859	9112	65	291126	220631	119	2.52831
82946	81993	80	25198	24791	76	1145	978	0	2427	2218	27	3352	3166	33	5031	4577	43	120083	117022	95	2.53122
135253	121741	89	54067	48044	88	1829	1833	20	3582	3259	33	5573	4948	45	7664	6652	53	190768	170405	104	2.53219
40414	39588	73	18689	19072	54	364	301	0	1293	712	0	1032	1255	12	2414	2441	26	63444	63919	86	2.53219
62875	62469	82	26772	26986	74	1104	872	0	1442	1246	13	2650	2596	30	4516	4671	36	116488	116746	91	2.53219
130124	105402	93	42774	33428	89	1681	1301	17	2597	2197	29	5251	4182	44	7508	5683	54	162914	126609	107	2.53219
98454	97103	79	35483	35127	78	1667	1496	20	2604	2261	29	5630	5251	40	7092	6862	51	236958	232077	96	2.53316
125666	102486	92	43954	35349	88	1862	1559	21	2613	2033	28	5239	3892	46	7770	6082	50	173685	136474	106	2.53316
86542	85209	83	35775	35139	77	1148	1102	8	1940	2123	20	4388	4433	35	7681	7298	45	194641	187515	95	2.53413
33210	32462	73	9388	9462	42	454	479	0	663	529	0	1384	1396	15	2210	2014	26	58738	57628	84	2.5351
110231	107217	86	29739	29287	78	1326	1224	11	1931	1975	24	4650	4726	35	8210	7999	48	227101	212344	97	2.5351
129062	107982	90	43676	36026	88	2063	1608	20	3149	2693	34	5193	4171	44	8036	6535	56	183356	151423	104	2.53801
231752	173622	102	106842	81233	101	3820	3028	36	5899	4624	45	11481	8823	60	16676	13512	79	380204	301093	118	2.53801
68448	65489	87	23881	23289	70	785	880	0	864	1240	11	2308	2151	26	3900	4045	36	87208	82017	94	2.53898
122880	107798	87	49724	43831	85	1491	1235	19	2843	2507	28	5372	4594	43	7106	6364	46	195110	166805	102	2.54189
186016	160701	94	83537	72991	93	5204	4943	36	7970	6105	56	15929	14345	71	21590	18357	96	416567	365546	110	2.54189
46532	48976	63	17862	18736	49	681	570	0	761	589	0	2059	2162	22	3407	3603	31	81827	83757	88	2.54189
93582	80595	86	35993	31153	83	1285	1285	14	1761	1416	21	3329	2791	35	5429	4530	47	119433	101368	100	2.54189
216436	145389	105	77903	56700	101	3164	1953	40	4706	2917	49	8779	6003	56	13009	8691	69	266615	177856	120	2.54189
99117	97928	82	15096	15297	47	1736	1930	18	2675	2509	28	5351	5376	39	8070	7683	47	167811	162912	96	2.54189
81168	72280	95	32058	29366	82	963	1001	1	2176	1786	22	3448	2936	35	5011	5041	38	112604	100036	98	2.54675
58417	58292	78	11326	11250	43	978	1199	10	1372	1582	16	2709	2961	26	4544	3787	38	91383	87287	90	2.54675
234991	170459	104	71779	50690	103	2968	1968	32	5510	3809	51	11664	7884	64	17418	13286	70	492137	355796	121	2.54675
55157	57069	70	19805	19804	54	700	824	0	1230	1178	9	2267	2306	25	3743	3439	42	81213	81350	90	2.55257
122883	103998	92	41695	35848	86	1729	1515	20	3206	2621	34	5217	4492	42	6720	5652	47	163680	136287	105	2.55257
136141	119047	96	50850	44198	90	2291	2013	25	3226	2974	32	6138	5262	45	8166	7045	49	171335	147183	106	2.55354
169980	130333	97	59341	45650	94	2673	1936	28	3961	3045	40	7953	5726	55	11928	8207	70	257758	195807	112	2.55548
123981	96870	107	42902	33597	96	1615	1218	15	2439	1746	31	4706	3817	42	6852	5373	48	151705	117146	107	2.55548
184473	142548	100	57858	44244	95	2812	2240	30	4533	3094	46	8406	6605	57	11819	9325	60	292409	225693	114	2.55742
90555	89901	79	22492	22613	62	926	800	0	2128	2146	22	5019	4786	39	8460	7843	52	227223	222823	95	2.55839
122332	111650	86	50480	45057	85	1078	1231	11	2584	2702	25	5626	5085	43	8656	7137	51	240939	217056	102	2.56033
208962	151988	105	75441	55557	99	3357	2448	34	3974	2929	42	8660	6388	55	13291	9476	68	320078	242390	118	2.56033
244724	174969	124	100274	77283	119	4908	3951	38	6894	4278	54	12836	9079	65	19723	13871	92	458601	327817	137	2.56324
63635	62208	78	22067	22212	63	1018	1079	5	1618	1754	15	2229	2301	24	3832	3910	34	94241	92899	91	2.56421
123751	116501	86	49425	46818	84	1881	1606	18	2640	2370	27	6102	5564	44	8172	7299	53	253721	239343	101	2.56615
139319	114072	96	53095	43787	90	1678	1630	19	2875	2566	33	6604	5356	49	9115	7083	61	236084	197009	108	2.56809
85098	76133	89	28682	25839	81	1203	1036	5	1647	1759	20	3155	2902	34	4618	4199	40	102511	91354	97	2.56809
165529	150273	95	36250	30768	89	2968	2867	30	4006	3885	35	7422	6810	46	9954	9197	58	227533	206466	107	2.56809
242747	195068	116	137865	114089	111	4737	3673	37	7939	5839	52	15874	11742	74	23851	18186	95	639367	497650	127	2.57585
178465	144202	94	62140	49039	92	2071	1555	23	3225	2334	38	8515	6478	56	13693	10628	67	371541	298115	111	2.57585
104653	104653	80	46342	46580	79	1434	1392	19	2030	1778	28	4188	4135	35	5837	5411	42	121669	119712	97	2.57585
155867	131536	94	69740	57950	90	2055	1881	22	2757	2559	32	7167	6014	50	10782	9147	64	281839	234113	107	2.57876
38425	38438	73	17026	17581	52	836	810	0	546	617	0	1918	1855	21	2468	2525	22	58896	58014	84	2.57973
78567	77934	81	22420	21921	66	1027	932	0	1651	1570	18	3221	3519	29	5339	5410	37	153384	151089	94	2.58555
227015	180550	105	83287	66801	103	4332	3616	38	6148	5279	45	13337	10899	64	18983	15912	75	385750	320491	121	2.58749
99350	95121	91	29485	28781	78	1229	1309	14	2192	1996	21	4803	4399	42	6051	5544	43	138182	132713	97	2.58846
36112	35903	69	9167	9308	41	436	340	0	603	533	0	1785	1852	19	1898	2016	25	61675	63349	84	2.5904
38235	38890	74	17135	17444	53	657	616	0	916	910	0	1802	1702	20	2611	2529	28	60975	62380	85	2.5904
104754	101670	84	34751	34144	79	1278	1228	16	2324	2043	24	4942	4638	40	8777	8566	52	235669	222943	97	2.59137
87704	87916	80	28850	29082	75	1202	1154	10	1878	1861	21	4826	4647	40	8626	8418	47	213433	208398	95	2.59234
134458	110917	92	49004	39990	91	2057	1488	26	2564	2235	30	5349	4366	45	7906	6822	51	188055	150126	108	2.59234
115227	97875	88	49663	41978	86	1620	1269	13	2416	2496	30	4117	3752	37	7180	6106	47	163416	134937	104	2.59331
42924	43333	74	16759	17264	51	551	551	0	401	637	0	1590	1714	20	2990	2705	29	69579	67972	86	2.59331
48275	48744	75	15645	15617	49	491	686	0	792	855	0	2012	2121	21	3005	3161	32	64325	62109	88	2.59428
172612	144407	96	54929	45263	91	2197	1922	24	4306	3500	38	9343	8096	58	15503	13577	72	441387	377487	111	2.60399
142508	121592	91	56995	47686	87	1701	1475	22	3003	2375	32	7495	6260	47	12352	10058	61	325189	273664	105	2.60399
138901	119655	90	54153	45227	88	1660	1652	17	3317	3402	34	6811	5817	47	12386	10241	74	330033	279890	105	2.60399
120691	103654	94	45453	39107	87	2062	1857	22	2757	2599	29	5065	4085	44	6865	5968	47	153151	129456	105	2.60496
291582	210009	126	107740	75919	120	4733	3496	39	7814	6461	49	15092	10803	74	21947	15920	96	581581	428570	139	2.60593
[truncated: 7,551 more rows]
